# Supplementary material for: In vitro and in vivo datasets of topically applied ketorolac tromethamine in aqueous humor using Raman spectroscopy
Source: Data Brief. 2019 Oct 22;27:104694. doi: 10.1016/j.dib.2019.104694 (PMC6839021; doi:10.1016/j.dib.2019.104694)
Supplement: Multimedia component 1 [file mmc1.zip]

Archive with 438 entries (419 files):
- Raw Raman spectrum dataset/
- Raw Raman spectrum dataset/In vitro Cuvettes/
- Raw Raman spectrum dataset/In vitro Cuvettes/Aqueous humor from pig eyes/
- Raw Raman spectrum dataset/In vitro Cuvettes/Aqueous humor from pig eyes/0.05% Ketorolac 9-1.txt
- Raw Raman spectrum dataset/In vitro Cuvettes/Aqueous humor from pig eyes/0.05% Ketorolac 9-2.txt
- Raw Raman spectrum dataset/In vitro Cuvettes/Aqueous humor from pig eyes/0.05% Ketorolac 9-3.txt
- Raw Raman spectrum dataset/In vitro Cuvettes/Aqueous humor from pig eyes/0.1% Ketorolac 8-1.txt
- Raw Raman spectrum dataset/In vitro Cuvettes/Aqueous humor from pig eyes/0.1% Ketorolac 8-2.txt
- Raw Raman spectrum dataset/In vitro Cuvettes/Aqueous humor from pig eyes/0.1% Ketorolac 8-3.txt
- Raw Raman spectrum dataset/In vitro Cuvettes/Aqueous humor from pig eyes/0.125% Ketorolac 7-1.txt
- Raw Raman spectrum dataset/In vitro Cuvettes/Aqueous humor from pig eyes/0.125% Ketorolac 7-2.txt
- Raw Raman spectrum dataset/In vitro Cuvettes/Aqueous humor from pig eyes/0.125% Ketorolac 7-3.txt
- Raw Raman spectrum dataset/In vitro Cuvettes/Aqueous humor from pig eyes/0.25% Ketorolac 6-1.txt
- Raw Raman spectrum dataset/In vitro Cuvettes/Aqueous humor from pig eyes/0.25% Ketorolac 6-2.txt
- Raw Raman spectrum dataset/In vitro Cuvettes/Aqueous humor from pig eyes/0.25% Ketorolac 6-3.txt
- Raw Raman spectrum dataset/In vitro Cuvettes/Aqueous humor from pig eyes/0.5% Ketorolac 5-1.txt
- Raw Raman spectrum dataset/In vitro Cuvettes/Aqueous humor from pig eyes/0.5% Ketorolac 5-2.txt
- Raw Raman spectrum dataset/In vitro Cuvettes/Aqueous humor from pig eyes/0.5% Ketorolac 5-3.txt
- Raw Raman spectrum dataset/In vitro Cuvettes/Aqueous humor from pig eyes/1% Ketorolac 4-1.txt
- Raw Raman spectrum dataset/In vitro Cuvettes/Aqueous humor from pig eyes/1% Ketorolac 4-2.txt
- Raw Raman spectrum dataset/In vitro Cuvettes/Aqueous humor from pig eyes/1% Ketorolac 4-3.txt
- Raw Raman spectrum dataset/In vitro Cuvettes/Aqueous humor from pig eyes/1.25% Ketorolac 3-1.txt
- Raw Raman spectrum dataset/In vitro Cuvettes/Aqueous humor from pig eyes/1.25% Ketorolac 3-2.txt
- Raw Raman spectrum dataset/In vitro Cuvettes/Aqueous humor from pig eyes/1.25% Ketorolac 3-3.txt
- Raw Raman spectrum dataset/In vitro Cuvettes/Aqueous humor from pig eyes/2.5% Ketorolac 2-1.txt
- Raw Raman spectrum dataset/In vitro Cuvettes/Aqueous humor from pig eyes/2.5% Ketorolac 2-2.txt
- Raw Raman spectrum dataset/In vitro Cuvettes/Aqueous humor from pig eyes/2.5% Ketorolac 2-3.txt
- Raw Raman spectrum dataset/In vitro Cuvettes/Aqueous humor from pig eyes/5% Ketorolac 1-1.txt
- Raw Raman spectrum dataset/In vitro Cuvettes/Aqueous humor from pig eyes/5% Ketorolac 1-2.txt
- Raw Raman spectrum dataset/In vitro Cuvettes/Aqueous humor from pig eyes/5% Ketorolac 1-3.txt
- Raw Raman spectrum dataset/In vitro Cuvettes/Aqueous humor from pig eyes/Acular 1.txt
- Raw Raman spectrum dataset/In vitro Cuvettes/Aqueous humor from pig eyes/Acular 2.txt
- Raw Raman spectrum dataset/In vitro Cuvettes/Aqueous humor from pig eyes/Acular 3.txt
- Raw Raman spectrum dataset/In vitro Cuvettes/Aqueous humor from pig eyes/PBS 1.txt
- Raw Raman spectrum dataset/In vitro Cuvettes/Aqueous humor from pig eyes/PBS 2.txt
- Raw Raman spectrum dataset/In vitro Cuvettes/Aqueous humor from pig eyes/PBS 3.txt
- Raw Raman spectrum dataset/In vitro Cuvettes/Aqueous humor from rabbit eyes/
- Raw Raman spectrum dataset/In vitro Cuvettes/Aqueous humor from rabbit eyes/Acular.txt
- Raw Raman spectrum dataset/In vitro Cuvettes/Aqueous humor from rabbit eyes/PBS.txt
- Raw Raman spectrum dataset/In vitro Cuvettes/Aqueous humor from rabbit eyes/pkxf_day0.txt
- Raw Raman spectrum dataset/In vitro Cuvettes/Aqueous humor from rabbit eyes/pkxf_day14.txt
- Raw Raman spectrum dataset/In vitro Cuvettes/Aqueous humor from rabbit eyes/pkxf_day21.txt
- Raw Raman spectrum dataset/In vitro Cuvettes/Aqueous humor from rabbit eyes/pkxf_day28.txt
- Raw Raman spectrum dataset/In vitro Cuvettes/Aqueous humor from rabbit eyes/pkxf_day7.txt
- Raw Raman spectrum dataset/In vitro Cuvettes/Aqueous humor from rabbit eyes/pkyj_day0.txt
- Raw Raman spectrum dataset/In vitro Cuvettes/Aqueous humor from rabbit eyes/pkyj_day14.txt
- Raw Raman spectrum dataset/In vitro Cuvettes/Aqueous humor from rabbit eyes/pkyj_day21.txt
- Raw Raman spectrum dataset/In vitro Cuvettes/Aqueous humor from rabbit eyes/pkyj_day28.txt
- Raw Raman spectrum dataset/In vitro Cuvettes/Aqueous humor from rabbit eyes/pkyj_day7.txt
- Raw Raman spectrum dataset/In vitro Cuvettes/Aqueous humor from rabbit eyes/plac_day14.txt
- Raw Raman spectrum dataset/In vitro Cuvettes/Aqueous humor from rabbit eyes/plac_day21.txt
- Raw Raman spectrum dataset/In vitro Cuvettes/Aqueous humor from rabbit eyes/plac_day28.txt
- Raw Raman spectrum dataset/In vitro Cuvettes/Aqueous humor from rabbit eyes/plac_day7.txt
- Raw Raman spectrum dataset/In vitro Cuvettes/Aqueous humor from rabbit eyes/plbt_day0.txt
- Raw Raman spectrum dataset/In vitro Cuvettes/Aqueous humor from rabbit eyes/plbt_day14.txt
- Raw Raman spectrum dataset/In vitro Cuvettes/Aqueous humor from rabbit eyes/plbt_day21.txt
- Raw Raman spectrum dataset/In vitro Cuvettes/Aqueous humor from rabbit eyes/plbt_day28.txt
- Raw Raman spectrum dataset/In vitro Cuvettes/Aqueous humor from rabbit eyes/pnlj_day0.txt
- Raw Raman spectrum dataset/In vitro Cuvettes/Aqueous humor from rabbit eyes/pnlj_day14.txt
- Raw Raman spectrum dataset/In vitro Cuvettes/Aqueous humor from rabbit eyes/pnlj_day28.txt
- Raw Raman spectrum dataset/In vitro Cuvettes/Aqueous humor from rabbit eyes/pnlj_day7.txt
- Raw Raman spectrum dataset/In vitro Cuvettes/Aqueous humor from rabbit eyes/pnph_day0.txt
- Raw Raman spectrum dataset/In vitro Cuvettes/Aqueous humor from rabbit eyes/pnpj_day0.txt
- Raw Raman spectrum dataset/In vitro Cuvettes/Aqueous humor from rabbit eyes/pnpj_day14.txt
- Raw Raman spectrum dataset/In vitro Cuvettes/Aqueous humor from rabbit eyes/pnpj_day21.txt
- Raw Raman spectrum dataset/In vitro Cuvettes/Aqueous humor from rabbit eyes/pnpj_day28.txt
- Raw Raman spectrum dataset/In vitro Cuvettes/Aqueous humor from rabbit eyes/pnpj_day7.txt
- Raw Raman spectrum dataset/In vitro Cuvettes/Aqueous humor from rabbit eyes/pnrs_day0.txt
- Raw Raman spectrum dataset/In vitro Cuvettes/Aqueous humor from rabbit eyes/pnrs_day14.txt
- Raw Raman spectrum dataset/In vitro Cuvettes/Aqueous humor from rabbit eyes/pnrs_day21.txt
- Raw Raman spectrum dataset/In vitro Cuvettes/Aqueous humor from rabbit eyes/pnrs_day28.txt
- Raw Raman spectrum dataset/In vitro Cuvettes/Aqueous humor from rabbit eyes/pnrs_day7.txt
- Raw Raman spectrum dataset/In vitro Cuvettes/Aqueous humor from rabbit eyes/pobs_day0.txt
- Raw Raman spectrum dataset/In vitro Cuvettes/Aqueous humor from rabbit eyes/pobs_day14.txt
- Raw Raman spectrum dataset/In vitro Cuvettes/Aqueous humor from rabbit eyes/pobs_day21.txt
- Raw Raman spectrum dataset/In vitro Cuvettes/Aqueous humor from rabbit eyes/pobs_day28.txt
- Raw Raman spectrum dataset/In vitro Cuvettes/Aqueous humor from rabbit eyes/pobs_day7.txt
- Raw Raman spectrum dataset/In vitro Cuvettes/Aqueous humor from rabbit eyes/pohi_day0.txt
- Raw Raman spectrum dataset/In vitro Cuvettes/Aqueous humor from rabbit eyes/pohi_day14.txt
- Raw Raman spectrum dataset/In vitro Cuvettes/Aqueous humor from rabbit eyes/pohi_day21.txt
- Raw Raman spectrum dataset/In vitro Cuvettes/Aqueous humor from rabbit eyes/pohi_day28.txt
- Raw Raman spectrum dataset/In vitro Cuvettes/Aqueous humor from rabbit eyes/pohi_day7.txt
- Raw Raman spectrum dataset/In vitro Cuvettes/Aqueous humor from rabbit eyes/poli_day0.txt
- Raw Raman spectrum dataset/In vitro Cuvettes/Aqueous humor from rabbit eyes/ppdi_day0.txt
- Raw Raman spectrum dataset/In vitro Cuvettes/Aqueous humor from rabbit eyes/ppdi_day14.txt
- Raw Raman spectrum dataset/In vitro Cuvettes/Aqueous humor from rabbit eyes/ppdi_day21.txt
- Raw Raman spectrum dataset/In vitro Cuvettes/Aqueous humor from rabbit eyes/ppdi_day28.txt
- Raw Raman spectrum dataset/In vitro Cuvettes/Aqueous humor from rabbit eyes/ppdi_day7.txt
- Raw Raman spectrum dataset/In vitro Cuvettes/Reference/
- Raw Raman spectrum dataset/In vitro Cuvettes/Reference/Cuvette 3fr PBS1 30sec high.txt
- Raw Raman spectrum dataset/In vitro Cuvettes/Reference/Cuvette wall 3fr 10s high.txt
- Raw Raman spectrum dataset/In vitro Cuvettes/Reference/PBS 5fr 10s high.txt
- Raw Raman spectrum dataset/In vitro Pig eyes/
- Raw Raman spectrum dataset/In vitro Pig eyes/Gonio/
- Raw Raman spectrum dataset/In vitro Pig eyes/Gonio/Fingerprint/
- Raw Raman spectrum dataset/In vitro Pig eyes/Gonio/Fingerprint/0.05% Ketorolac 9-1.txt
- Raw Raman spectrum dataset/In vitro Pig eyes/Gonio/Fingerprint/0.05% Ketorolac 9-2.txt
- Raw Raman spectrum dataset/In vitro Pig eyes/Gonio/Fingerprint/0.05% Ketorolac 9-3.txt
- Raw Raman spectrum dataset/In vitro Pig eyes/Gonio/Fingerprint/0.1% Ketorolac 8-1.txt
- Raw Raman spectrum dataset/In vitro Pig eyes/Gonio/Fingerprint/0.1% Ketorolac 8-2.txt
- Raw Raman spectrum dataset/In vitro Pig eyes/Gonio/Fingerprint/0.1% Ketorolac 8-3.txt
- Raw Raman spectrum dataset/In vitro Pig eyes/Gonio/Fingerprint/0.125% Ketorolac 7-1.txt
- Raw Raman spectrum dataset/In vitro Pig eyes/Gonio/Fingerprint/0.125% Ketorolac 7-2.txt
- Raw Raman spectrum dataset/In vitro Pig eyes/Gonio/Fingerprint/0.125% Ketorolac 7-3.txt
- Raw Raman spectrum dataset/In vitro Pig eyes/Gonio/Fingerprint/0.25% Ketorolac 6-1.txt
- Raw Raman spectrum dataset/In vitro Pig eyes/Gonio/Fingerprint/0.25% Ketorolac 6-2.txt
- Raw Raman spectrum dataset/In vitro Pig eyes/Gonio/Fingerprint/0.25% Ketorolac 6-3.txt
- Raw Raman spectrum dataset/In vitro Pig eyes/Gonio/Fingerprint/0.5% Ketorolac 5-1.txt
- Raw Raman spectrum dataset/In vitro Pig eyes/Gonio/Fingerprint/0.5% Ketorolac 5-2.txt
- Raw Raman spectrum dataset/In vitro Pig eyes/Gonio/Fingerprint/0.5% ketorolac 5-3.txt
- Raw Raman spectrum dataset/In vitro Pig eyes/Gonio/Fingerprint/1% Ketorolac 4-1.txt
- Raw Raman spectrum dataset/In vitro Pig eyes/Gonio/Fingerprint/1% Ketorolac 4-2.txt
- Raw Raman spectrum dataset/In vitro Pig eyes/Gonio/Fingerprint/1% Ketorolac 4-3.txt
- Raw Raman spectrum dataset/In vitro Pig eyes/Gonio/Fingerprint/1.25% Ketorolac 3-1.txt
- Raw Raman spectrum dataset/In vitro Pig eyes/Gonio/Fingerprint/1.25% Ketorolac 3-2.txt
- Raw Raman spectrum dataset/In vitro Pig eyes/Gonio/Fingerprint/1.25% Ketorolac 3-3.txt
- Raw Raman spectrum dataset/In vitro Pig eyes/Gonio/Fingerprint/2.5% Ketorolac 2-1.txt
- Raw Raman spectrum dataset/In vitro Pig eyes/Gonio/Fingerprint/2.5% Ketorolac 2-2.txt
- Raw Raman spectrum dataset/In vitro Pig eyes/Gonio/Fingerprint/2.5% Ketorolac 2-3.txt
- Raw Raman spectrum dataset/In vitro Pig eyes/Gonio/Fingerprint/5% ketorolac 1-1.txt
- Raw Raman spectrum dataset/In vitro Pig eyes/Gonio/Fingerprint/5% Ketorolac 1-2.txt
- Raw Raman spectrum dataset/In vitro Pig eyes/Gonio/Fingerprint/5% Ketorolac 1-3.txt
- Raw Raman spectrum dataset/In vitro Pig eyes/Gonio/Fingerprint/Acular 1 .txt
- Raw Raman spectrum dataset/In vitro Pig eyes/Gonio/Fingerprint/Acular 2 .txt
- Raw Raman spectrum dataset/In vitro Pig eyes/Gonio/Fingerprint/Acular 3 .txt
- Raw Raman spectrum dataset/In vitro Pig eyes/Gonio/Fingerprint/PBS 1.txt
- Raw Raman spectrum dataset/In vitro Pig eyes/Gonio/Fingerprint/PBS 2.txt
- Raw Raman spectrum dataset/In vitro Pig eyes/Gonio/Fingerprint/PBS 3.txt
- Raw Raman spectrum dataset/In vitro Pig eyes/Gonio/High Wavenumber/
- Raw Raman spectrum dataset/In vitro Pig eyes/Gonio/High Wavenumber/0.05% Ketorolac 9-1.txt
- Raw Raman spectrum dataset/In vitro Pig eyes/Gonio/High Wavenumber/0.05% Ketorolac 9-2.txt
- Raw Raman spectrum dataset/In vitro Pig eyes/Gonio/High Wavenumber/0.05% Ketorolac 9-3.txt
- Raw Raman spectrum dataset/In vitro Pig eyes/Gonio/High Wavenumber/0.1% Ketorolac 8-1.txt
- Raw Raman spectrum dataset/In vitro Pig eyes/Gonio/High Wavenumber/0.1% Ketorolac 8-2.txt
- Raw Raman spectrum dataset/In vitro Pig eyes/Gonio/High Wavenumber/0.1% Ketorolac 8-3.txt
- Raw Raman spectrum dataset/In vitro Pig eyes/Gonio/High Wavenumber/0.125% Ketorolac 7-1.txt
- Raw Raman spectrum dataset/In vitro Pig eyes/Gonio/High Wavenumber/0.125% Ketorolac 7-2.txt
- Raw Raman spectrum dataset/In vitro Pig eyes/Gonio/High Wavenumber/0.125% Ketorolac 7-3.txt
- Raw Raman spectrum dataset/In vitro Pig eyes/Gonio/High Wavenumber/0.25% Ketorolac 6-1.txt
- Raw Raman spectrum dataset/In vitro Pig eyes/Gonio/High Wavenumber/0.25% Ketorolac 6-2.txt
- Raw Raman spectrum dataset/In vitro Pig eyes/Gonio/High Wavenumber/0.25% Ketorolac 6-3.txt
- Raw Raman spectrum dataset/In vitro Pig eyes/Gonio/High Wavenumber/0.5% Ketorolac 5-1.txt
- Raw Raman spectrum dataset/In vitro Pig eyes/Gonio/High Wavenumber/0.5% Ketorolac 5-2.txt
- Raw Raman spectrum dataset/In vitro Pig eyes/Gonio/High Wavenumber/0.5% Ketorolac 5-3.txt
- Raw Raman spectrum dataset/In vitro Pig eyes/Gonio/High Wavenumber/1% Ketorolac 4-1.txt
- Raw Raman spectrum dataset/In vitro Pig eyes/Gonio/High Wavenumber/1% Ketorolac 4-2.txt
- Raw Raman spectrum dataset/In vitro Pig eyes/Gonio/High Wavenumber/1% Ketorolac 4-3.txt
- Raw Raman spectrum dataset/In vitro Pig eyes/Gonio/High Wavenumber/1.25% Ketorolac 3-1.txt
- Raw Raman spectrum dataset/In vitro Pig eyes/Gonio/High Wavenumber/1.25% Ketorolac 3-2.txt
- Raw Raman spectrum dataset/In vitro Pig eyes/Gonio/High Wavenumber/1.25% Ketorolac 3-3.txt
- Raw Raman spectrum dataset/In vitro Pig eyes/Gonio/High Wavenumber/2.5% Ketorolac 2-1.txt
- Raw Raman spectrum dataset/In vitro Pig eyes/Gonio/High Wavenumber/2.5% Ketorolac 2-2.txt
- Raw Raman spectrum dataset/In vitro Pig eyes/Gonio/High Wavenumber/2.5% Ketorolac 2-3.txt
- Raw Raman spectrum dataset/In vitro Pig eyes/Gonio/High Wavenumber/5% Ketorolac 1-1.txt
- Raw Raman spectrum dataset/In vitro Pig eyes/Gonio/High Wavenumber/5% Ketorolac 1-2.txt
- Raw Raman spectrum dataset/In vitro Pig eyes/Gonio/High Wavenumber/5% Ketorolac 1-3.txt
- Raw Raman spectrum dataset/In vitro Pig eyes/Gonio/High Wavenumber/Acular 1.txt
- Raw Raman spectrum dataset/In vitro Pig eyes/Gonio/High Wavenumber/Acular 2.txt
- Raw Raman spectrum dataset/In vitro Pig eyes/Gonio/High Wavenumber/Acular 3.txt
- Raw Raman spectrum dataset/In vitro Pig eyes/Gonio/High Wavenumber/PBS 1.txt
- Raw Raman spectrum dataset/In vitro Pig eyes/Gonio/High Wavenumber/PBS 2.txt
- Raw Raman spectrum dataset/In vitro Pig eyes/Gonio/High Wavenumber/PBS 3.txt
- Raw Raman spectrum dataset/In vitro Pig eyes/Jena lens/
- Raw Raman spectrum dataset/In vitro Pig eyes/Jena lens/Fingerprint/
- Raw Raman spectrum dataset/In vitro Pig eyes/Jena lens/Fingerprint/0.05% Ketorolac 9-1.txt
- Raw Raman spectrum dataset/In vitro Pig eyes/Jena lens/Fingerprint/0.05% Ketorolac 9-2.txt
- Raw Raman spectrum dataset/In vitro Pig eyes/Jena lens/Fingerprint/0.05% Ketorolac 9-3.txt
- Raw Raman spectrum dataset/In vitro Pig eyes/Jena lens/Fingerprint/0.1% Ketorolac 8-1.txt
- Raw Raman spectrum dataset/In vitro Pig eyes/Jena lens/Fingerprint/0.1% Ketorolac 8-2.txt
- Raw Raman spectrum dataset/In vitro Pig eyes/Jena lens/Fingerprint/0.1% Ketorolac 8-3.txt
- Raw Raman spectrum dataset/In vitro Pig eyes/Jena lens/Fingerprint/0.125% Ketorolac 7-1.txt
- Raw Raman spectrum dataset/In vitro Pig eyes/Jena lens/Fingerprint/0.125% Ketorolac 7-2.txt
- Raw Raman spectrum dataset/In vitro Pig eyes/Jena lens/Fingerprint/0.125% Ketorolac 7-3.txt
- Raw Raman spectrum dataset/In vitro Pig eyes/Jena lens/Fingerprint/0.25% Ketorolac 6-1.txt
- Raw Raman spectrum dataset/In vitro Pig eyes/Jena lens/Fingerprint/0.25% Ketorolac 6-2.txt
- Raw Raman spectrum dataset/In vitro Pig eyes/Jena lens/Fingerprint/0.25% Ketorolac 6-3.txt
- Raw Raman spectrum dataset/In vitro Pig eyes/Jena lens/Fingerprint/0.5% Ketorolac 5-1.txt
- Raw Raman spectrum dataset/In vitro Pig eyes/Jena lens/Fingerprint/0.5% Ketorolac 5-2.txt
- Raw Raman spectrum dataset/In vitro Pig eyes/Jena lens/Fingerprint/0.5% Ketorolac 5-3.txt
- Raw Raman spectrum dataset/In vitro Pig eyes/Jena lens/Fingerprint/1% Ketorolac 4-1.txt
- Raw Raman spectrum dataset/In vitro Pig eyes/Jena lens/Fingerprint/1% Ketorolac 4-2.txt
- Raw Raman spectrum dataset/In vitro Pig eyes/Jena lens/Fingerprint/1% Ketorolac 4-3.txt
- Raw Raman spectrum dataset/In vitro Pig eyes/Jena lens/Fingerprint/1.25% ketrolac 3-1.txt
- Raw Raman spectrum dataset/In vitro Pig eyes/Jena lens/Fingerprint/1.25% ketrolac 3-2.txt
- Raw Raman spectrum dataset/In vitro Pig eyes/Jena lens/Fingerprint/1.25% ketrolac 3-3.txt
- Raw Raman spectrum dataset/In vitro Pig eyes/Jena lens/Fingerprint/2.5% ketrolac 2-1.txt
- Raw Raman spectrum dataset/In vitro Pig eyes/Jena lens/Fingerprint/2.5% ketrolac 2-2.txt
- Raw Raman spectrum dataset/In vitro Pig eyes/Jena lens/Fingerprint/2.5% ketrolac 2-3.txt
- Raw Raman spectrum dataset/In vitro Pig eyes/Jena lens/Fingerprint/5% ketrolac 1-1.txt
- Raw Raman spectrum dataset/In vitro Pig eyes/Jena lens/Fingerprint/5% ketrolac 1-2.txt
- Raw Raman spectrum dataset/In vitro Pig eyes/Jena lens/Fingerprint/5% ketrolac 1-3.txt
- Raw Raman spectrum dataset/In vitro Pig eyes/Jena lens/Fingerprint/Acular 1.txt
- Raw Raman spectrum dataset/In vitro Pig eyes/Jena lens/Fingerprint/Acular 2.txt
- Raw Raman spectrum dataset/In vitro Pig eyes/Jena lens/Fingerprint/Acular 3.txt
- Raw Raman spectrum dataset/In vitro Pig eyes/Jena lens/Fingerprint/PBS 1.txt
- Raw Raman spectrum dataset/In vitro Pig eyes/Jena lens/Fingerprint/PBS 2.txt
- Raw Raman spectrum dataset/In vitro Pig eyes/Jena lens/Fingerprint/PBS 3.txt
- Raw Raman spectrum dataset/In vitro Pig eyes/Jena lens/High Wavenumber/
- Raw Raman spectrum dataset/In vitro Pig eyes/Jena lens/High Wavenumber/0.05% Ketorolac 9-1.txt
- Raw Raman spectrum dataset/In vitro Pig eyes/Jena lens/High Wavenumber/0.05% Ketorolac 9-2.txt
- Raw Raman spectrum dataset/In vitro Pig eyes/Jena lens/High Wavenumber/0.05% Ketorolac 9-3.txt
- Raw Raman spectrum dataset/In vitro Pig eyes/Jena lens/High Wavenumber/0.1% Ketorolac 8-1.txt
- Raw Raman spectrum dataset/In vitro Pig eyes/Jena lens/High Wavenumber/0.1% Ketorolac 8-2.txt
- Raw Raman spectrum dataset/In vitro Pig eyes/Jena lens/High Wavenumber/0.1% Ketorolac 8-3.txt
- Raw Raman spectrum dataset/In vitro Pig eyes/Jena lens/High Wavenumber/0.125% Ketorolac 7-1.txt
- Raw Raman spectrum dataset/In vitro Pig eyes/Jena lens/High Wavenumber/0.125% Ketorolac 7-2.txt
- Raw Raman spectrum dataset/In vitro Pig eyes/Jena lens/High Wavenumber/0.125% Ketorolac 7-3.txt
- Raw Raman spectrum dataset/In vitro Pig eyes/Jena lens/High Wavenumber/0.25% Ketorolac 6-1.txt
- Raw Raman spectrum dataset/In vitro Pig eyes/Jena lens/High Wavenumber/0.25% Ketorolac 6-2.txt
- Raw Raman spectrum dataset/In vitro Pig eyes/Jena lens/High Wavenumber/0.25% Ketorolac 6-3.txt
- Raw Raman spectrum dataset/In vitro Pig eyes/Jena lens/High Wavenumber/0.5% Ketorolac 5-1.txt
- Raw Raman spectrum dataset/In vitro Pig eyes/Jena lens/High Wavenumber/0.5% Ketorolac 5-2.txt
- Raw Raman spectrum dataset/In vitro Pig eyes/Jena lens/High Wavenumber/0.5% Ketorolac 5-3.txt
- Raw Raman spectrum dataset/In vitro Pig eyes/Jena lens/High Wavenumber/1% Ketorolac 4-1.txt
- Raw Raman spectrum dataset/In vitro Pig eyes/Jena lens/High Wavenumber/1% Ketorolac 4-2.txt
- Raw Raman spectrum dataset/In vitro Pig eyes/Jena lens/High Wavenumber/1% Ketorolac 4-3.txt
- Raw Raman spectrum dataset/In vitro Pig eyes/Jena lens/High Wavenumber/1.25% Ketorolac 3-1.txt
- Raw Raman spectrum dataset/In vitro Pig eyes/Jena lens/High Wavenumber/1.25% Ketorolac 3-2.txt
- Raw Raman spectrum dataset/In vitro Pig eyes/Jena lens/High Wavenumber/1.25% Ketorolac 3-3.txt
- Raw Raman spectrum dataset/In vitro Pig eyes/Jena lens/High Wavenumber/2.5% Ketorolac 2-1.txt
- Raw Raman spectrum dataset/In vitro Pig eyes/Jena lens/High Wavenumber/2.5% Ketorolac 2-2.txt
- Raw Raman spectrum dataset/In vitro Pig eyes/Jena lens/High Wavenumber/2.5% Ketorolac 2-3.txt
- Raw Raman spectrum dataset/In vitro Pig eyes/Jena lens/High Wavenumber/5% Ketorolac 1-1.txt
- Raw Raman spectrum dataset/In vitro Pig eyes/Jena lens/High Wavenumber/5% Ketorolac 1-2.txt
- Raw Raman spectrum dataset/In vitro Pig eyes/Jena lens/High Wavenumber/5% Ketorolac 1-3.txt
- Raw Raman spectrum dataset/In vitro Pig eyes/Jena lens/High Wavenumber/Acular 1.txt
- Raw Raman spectrum dataset/In vitro Pig eyes/Jena lens/High Wavenumber/Acular 2.txt
- Raw Raman spectrum dataset/In vitro Pig eyes/Jena lens/High Wavenumber/Acular 3.txt
- Raw Raman spectrum dataset/In vitro Pig eyes/Jena lens/High Wavenumber/PBS 1.txt
- Raw Raman spectrum dataset/In vitro Pig eyes/Jena lens/High Wavenumber/PBS 2.txt
- Raw Raman spectrum dataset/In vitro Pig eyes/Jena lens/High Wavenumber/PBS 3.txt
- Raw Raman spectrum dataset/In vitro Pig eyes/Jena lens/High Wavenumber/Pig eye Aqueous humor.txt
- Raw Raman spectrum dataset/In vitro Pig eyes/Jena lens/High Wavenumber/Pig eye cornea.txt
- Raw Raman spectrum dataset/In vitro Pig eyes/Jena lens/High Wavenumber/Pig eye lens.txt
- Raw Raman spectrum dataset/In vivo Rabbit eyes/
- Raw Raman spectrum dataset/In vivo Rabbit eyes/Left eye/
- Raw Raman spectrum dataset/In vivo Rabbit eyes/Left eye/Fingerprint/
- Raw Raman spectrum dataset/In vivo Rabbit eyes/Left eye/Fingerprint/pkxf_day0_10s.txt
- Raw Raman spectrum dataset/In vivo Rabbit eyes/Left eye/Fingerprint/pkxf_day14_15s.txt
- Raw Raman spectrum dataset/In vivo Rabbit eyes/Left eye/Fingerprint/pkxf_day21_15s.txt
- Raw Raman spectrum dataset/In vivo Rabbit eyes/Left eye/Fingerprint/pkxf_day28_30s.txt
- Raw Raman spectrum dataset/In vivo Rabbit eyes/Left eye/Fingerprint/pkxf_day7_15s.txt
- Raw Raman spectrum dataset/In vivo Rabbit eyes/Left eye/Fingerprint/pkyj_day0_10s.txt
- Raw Raman spectrum dataset/In vivo Rabbit eyes/Left eye/Fingerprint/pkyj_day14_15s.txt
- Raw Raman spectrum dataset/In vivo Rabbit eyes/Left eye/Fingerprint/pkyj_day21_15s.txt
- Raw Raman spectrum dataset/In vivo Rabbit eyes/Left eye/Fingerprint/pkyj_day28_30s.txt
- Raw Raman spectrum dataset/In vivo Rabbit eyes/Left eye/Fingerprint/pkyj_day7_15s.txt
- Raw Raman spectrum dataset/In vivo Rabbit eyes/Left eye/Fingerprint/plac_day14_15s.txt
- Raw Raman spectrum dataset/In vivo Rabbit eyes/Left eye/Fingerprint/plac_day21_15s.txt
- Raw Raman spectrum dataset/In vivo Rabbit eyes/Left eye/Fingerprint/plac_day28_30s.txt
- Raw Raman spectrum dataset/In vivo Rabbit eyes/Left eye/Fingerprint/plac_day7_10s.txt
- Raw Raman spectrum dataset/In vivo Rabbit eyes/Left eye/Fingerprint/plbt_day0_10s.txt
- Raw Raman spectrum dataset/In vivo Rabbit eyes/Left eye/Fingerprint/plbt_day14_15s.txt
- Raw Raman spectrum dataset/In vivo Rabbit eyes/Left eye/Fingerprint/plbt_day21_ 15s frame1.txt
- Raw Raman spectrum dataset/In vivo Rabbit eyes/Left eye/Fingerprint/plbt_day21_ 15s frame2.txt
- Raw Raman spectrum dataset/In vivo Rabbit eyes/Left eye/Fingerprint/plbt_day28_30s.txt
- Raw Raman spectrum dataset/In vivo Rabbit eyes/Left eye/Fingerprint/pnlj_day0_30s.txt
- Raw Raman spectrum dataset/In vivo Rabbit eyes/Left eye/Fingerprint/pnlj_day14_30s.txt
- Raw Raman spectrum dataset/In vivo Rabbit eyes/Left eye/Fingerprint/pnlj_day28_30s.txt
- Raw Raman spectrum dataset/In vivo Rabbit eyes/Left eye/Fingerprint/pnlj_day7_30s.txt
- Raw Raman spectrum dataset/In vivo Rabbit eyes/Left eye/Fingerprint/pnph_day0_30s.txt
- Raw Raman spectrum dataset/In vivo Rabbit eyes/Left eye/Fingerprint/pnpj_day0_30s.txt
- Raw Raman spectrum dataset/In vivo Rabbit eyes/Left eye/Fingerprint/pnpj_day14_30s.txt
- Raw Raman spectrum dataset/In vivo Rabbit eyes/Left eye/Fingerprint/pnpj_day21_30s.txt
- Raw Raman spectrum dataset/In vivo Rabbit eyes/Left eye/Fingerprint/pnpj_day28_30s.txt
- Raw Raman spectrum dataset/In vivo Rabbit eyes/Left eye/Fingerprint/pnpj_day7_30s.txt
- Raw Raman spectrum dataset/In vivo Rabbit eyes/Left eye/Fingerprint/pnrs_day0_30s.txt
- Raw Raman spectrum dataset/In vivo Rabbit eyes/Left eye/Fingerprint/pnrs_day14_30s.txt
- Raw Raman spectrum dataset/In vivo Rabbit eyes/Left eye/Fingerprint/pnrs_day21_30s.txt
- Raw Raman spectrum dataset/In vivo Rabbit eyes/Left eye/Fingerprint/pnrs_day28_30s.txt
- Raw Raman spectrum dataset/In vivo Rabbit eyes/Left eye/Fingerprint/pnrs_day7_30s.txt
- Raw Raman spectrum dataset/In vivo Rabbit eyes/Left eye/Fingerprint/pobs_day0_30s.txt
- Raw Raman spectrum dataset/In vivo Rabbit eyes/Left eye/Fingerprint/pobs_day14_30s.txt
- Raw Raman spectrum dataset/In vivo Rabbit eyes/Left eye/Fingerprint/pobs_day21_30s.txt
- Raw Raman spectrum dataset/In vivo Rabbit eyes/Left eye/Fingerprint/pobs_day28_30s.txt
- Raw Raman spectrum dataset/In vivo Rabbit eyes/Left eye/Fingerprint/pobs_day7_30s.txt
- Raw Raman spectrum dataset/In vivo Rabbit eyes/Left eye/Fingerprint/pohi_day0_30s.txt
- Raw Raman spectrum dataset/In vivo Rabbit eyes/Left eye/Fingerprint/pohi_day14_30s.txt
- Raw Raman spectrum dataset/In vivo Rabbit eyes/Left eye/Fingerprint/pohi_day21_30s.txt
- Raw Raman spectrum dataset/In vivo Rabbit eyes/Left eye/Fingerprint/pohi_day28_30s.txt
- Raw Raman spectrum dataset/In vivo Rabbit eyes/Left eye/Fingerprint/pohi_day7_30s.txt
- Raw Raman spectrum dataset/In vivo Rabbit eyes/Left eye/Fingerprint/poli_day0_30s.txt
- Raw Raman spectrum dataset/In vivo Rabbit eyes/Left eye/Fingerprint/ppdi_day0_30s.txt
- Raw Raman spectrum dataset/In vivo Rabbit eyes/Left eye/Fingerprint/ppdi_day14_30s.txt
- Raw Raman spectrum dataset/In vivo Rabbit eyes/Left eye/Fingerprint/ppdi_day21_30s.txt
- Raw Raman spectrum dataset/In vivo Rabbit eyes/Left eye/Fingerprint/ppdi_day28_30s.txt
- Raw Raman spectrum dataset/In vivo Rabbit eyes/Left eye/Fingerprint/ppdi_day7_30s.txt
- Raw Raman spectrum dataset/In vivo Rabbit eyes/Left eye/High Wavenumber/
- Raw Raman spectrum dataset/In vivo Rabbit eyes/Left eye/High Wavenumber/pkxf_day0_10s.txt
- Raw Raman spectrum dataset/In vivo Rabbit eyes/Left eye/High Wavenumber/pkxf_day14_15s.txt
- Raw Raman spectrum dataset/In vivo Rabbit eyes/Left eye/High Wavenumber/pkxf_day21_15s.txt
- Raw Raman spectrum dataset/In vivo Rabbit eyes/Left eye/High Wavenumber/pkxf_day28_5s.txt
- Raw Raman spectrum dataset/In vivo Rabbit eyes/Left eye/High Wavenumber/pkxf_day7_15s.txt
- Raw Raman spectrum dataset/In vivo Rabbit eyes/Left eye/High Wavenumber/pkyj_day0_10s.txt
- Raw Raman spectrum dataset/In vivo Rabbit eyes/Left eye/High Wavenumber/pkyj_day14_15s.txt
- Raw Raman spectrum dataset/In vivo Rabbit eyes/Left eye/High Wavenumber/pkyj_day21_15s.txt
- Raw Raman spectrum dataset/In vivo Rabbit eyes/Left eye/High Wavenumber/pkyj_day28_5s.txt
- Raw Raman spectrum dataset/In vivo Rabbit eyes/Left eye/High Wavenumber/pkyj_day7_15s.txt
- Raw Raman spectrum dataset/In vivo Rabbit eyes/Left eye/High Wavenumber/plac_day14_15s.txt
- Raw Raman spectrum dataset/In vivo Rabbit eyes/Left eye/High Wavenumber/plac_day21_15s.txt
[truncated: 138 more entries]
