# Supplementary material for: In vitro and in vivo datasets of topically applied ketorolac tromethamine in aqueous humor using Raman spectroscopy
Source: Data Brief. 2019 Oct 22;27:104694. doi: 10.1016/j.dib.2019.104694 (PMC6839021; doi:10.1016/j.dib.2019.104694)
Supplement: Multimedia component 1 [file mmc1.zip › Raw Raman spectrum dataset/In vitro Cuvettes/Aqueous humor from pig eyes/0.05% Ketorolac 9-1.txt]

cm-1	frame1	frame2	frame3
350	1922.160001086144	1906.521207843323	1904.491078091115
352	1944.055563056977	1934.513657348138	1913.653961279409
354	1942.727928447695	1948.528456682976	1922.788527695364
356	1892.371822163603	1926.003611417997	1926.75100504579
358	1890.559410818677	1897.398248893363	1911.411705806423
360	1866.35220854444	1865.475454364246	1877.077070438122
362	1834.496894006081	1836.278501621884	1845.805935524362
364	1810.037508358104	1816.496216712404	1834.629178918978
366	1823.308218145756	1831.823429441335	1818.212793056563
368	1817.617507849212	1842.52379190348	1813.183781822137
370	1813.350226578371	1832.364019130498	1814.554592368515
372	1814.180591105306	1800.994528004138	1815.459331738062
374	1778.51515616178	1796.908957870252	1790.07988783204
376	1783.886989475856	1790.264916844572	1772.827683424189
378	1782.028594682063	1795.496298199936	1777.479421328945
380	1767.284072210657	1805.644318714003	1799.299846638372
382	1766.173014656849	1786.051960009682	1811.060151341302
384	1777.232983797589	1776.899382315505	1783.016189043542
386	1780.547612637019	1768.49954779963	1787.334203714482
388	1778.558139665481	1764.620787354918	1806.988948212423
390	1780.263423418485	1773.817977783856	1795.743198278887
392	1787.837606650142	1813.720869884478	1781.927656014479
394	1786.226692049961	1822.875776327646	1811.379207955122
396	1789.379996881125	1810.439473274281	1827.069622496405
398	1809.001743162635	1790.722059452303	1781.514937569599
400	1811.022660092866	1814.299108991224	1814.526731734394
402	1827.078806207559	1815.79909886221	1835.465459566801
404	1841.122897464144	1819.001049485308	1834.831361925528
406	1839.162152193559	1830.915395354991	1814.973599184112
408	1790.959838480047	1824.219914287439	1812.97913408258
410	1776.299040083231	1801.292234307191	1812.028319734185
412	1775.104631395985	1778.46557375324	1800.373407315247
414	1777.781010217884	1765.345900369884	1787.443467243482
416	1773.338345382868	1774.937910433535	1802.273189883442
418	1747.046090606301	1769.394877039546	1764.355755511979
420	1739.219182309952	1762.772183546758	1742.982788791123
422	1738.998596083366	1755.368600986564	1734.697423402327
424	1730.366660758531	1745.972265835238	1728.47929406341
426	1738.44987250979	1726.235370998193	1730.609358435421
428	1736.850714797126	1720.475025456083	1728.851801400534
430	1728.566293852865	1708.35473383889	1723.412009498326
432	1717.111365663749	1688.476090300959	1717.553554976693
434	1711.71361340622	1719.330148269169	1728.616719679664
436	1699.551084033066	1707.185119057712	1721.384683515575
438	1695.100253957602	1701.467640924915	1718.109002350424
440	1694.073624374083	1705.154838361031	1714.994196660983
442	1678.901599886588	1697.231471450011	1691.320529491879
444	1682.362287044006	1694.258604033178	1699.184226788174
446	1686.976284372868	1699.26896975713	1694.624758706239
448	1684.751653345321	1703.437084628323	1687.321090451114
450	1670.012912904173	1698.064142550552	1688.775325579641
452	1657.375516793094	1688.711074154428	1679.415824838052
454	1652.498952825536	1684.545086661495	1668.818467884893
456	1644.652458786069	1675.12156025809	1666.505259355004
458	1632.824364682036	1661.284573593531	1668.391383948046
460	1631.016503579429	1663.358260303594	1643.784010568365
462	1636.606886937684	1646.428973361342	1643.245591616231
464	1639.885308000242	1639.813489689238	1634.173755561224
466	1632.042297671871	1637.330971517488	1631.962691337947
468	1603.76248175825	1623.669428313496	1664.290140935822
470	1615.367912739678	1613.894684802013	1607.867602851606
472	1600.09670656038	1625.01781014112	1609.984573627452
474	1597.724409335045	1621.837196120851	1625.877811877105
476	1623.632980958543	1593.023627073654	1627.513901661518
478	1628.741159786081	1593.590806828419	1618.400534338552
480	1591.602424929829	1605.573387066895	1597.708552220155
482	1567.625306947861	1607.513599547863	1588.833610164158
484	1568.717150985619	1595.689791234974	1595.765368298567
486	1593.274827097506	1572.472268679383	1615.760874194962
488	1580.857281174417	1578.939275464488	1607.689188361664
490	1567.034413018113	1573.417633377856	1580.411101342922
492	1559.452612901954	1567.464253222149	1565.818294864077
494	1563.650867387409	1570.935526148342	1578.493682690548
496	1584.129703597297	1590.132049549763	1571.938147368993
498	1567.526326814747	1563.072206730506	1570.935542004944
500	1565.378654096888	1561.51985295693	1575.152844269652
502	1576.020498213483	1576.872270926774	1571.86275741846
504	1574.063374580217	1562.702003107504	1539.067446504582
506	1554.912806335125	1552.859925070367	1559.942060077135
508	1530.997183087157	1543.122707142332	1570.930397271954
510	1522.723097109254	1538.814144757247	1563.337423893794
512	1533.512665757365	1539.417589524256	1536.017159192172
514	1510.45765737544	1523.465214883433	1507.171856100019
516	1533.79256632799	1520.917348964651	1534.609971581243
518	1532.056346336674	1514.548717940397	1538.29056097372
520	1507.519261389353	1505.059114793823	1518.699266570125
522	1487.740077190245	1499.389793230878	1503.22180138967
524	1497.907796943115	1522.37268632929	1501.83225616605
526	1502.768737983451	1494.075393838422	1504.52787951919
528	1496.67811131576	1474.779295412163	1506.084516581524
530	1482.005603859014	1487.540365629401	1500.231140135017
532	1478.460161437959	1492.314247933062	1474.2714009105
534	1477.360730962575	1464.604355668285	1456.509983173366
536	1462.307961562845	1461.079346494482	1462.575125388231
538	1451.415960597966	1461.439260706154	1470.844995667505
540	1462.600769953991	1438.203958354536	1457.696770264052
542	1425.950227143787	1454.603990518154	1472.826302798948
544	1421.93566338536	1439.278614746157	1449.677298812043
546	1421.447287460469	1425.684190650165	1423.228069862614
548	1412.432157662091	1422.48869858305	1409.026972560892
550	1392.323243723354	1420.871951492923	1412.53698326625
552	1395.917342188609	1408.02691341689	1409.088133825509
554	1397.946666071702	1413.62024007959	1403.2571426611
556	1396.632599451345	1412.535719916225	1399.017156209459
558	1391.785381890171	1392.671746336393	1399.935157382782
560	1384.318198589825	1391.569915170883	1410.293697306905
562	1368.526546446896	1388.132714373639	1393.493852596117
564	1379.580488084794	1383.06922707745	1385.233524038336
566	1385.05307498191	1373.452718556418	1372.961345598279
568	1341.757082307149	1356.453811321607	1336.625211284515
570	1359.435845835796	1346.206335999555	1348.591237948786
572	1335.953070058517	1342.835859653105	1342.666116655533
574	1334.740040158257	1338.021224365451	1343.545868662509
576	1354.872492994893	1333.346846395545	1352.439708440201
578	1339.932143937487	1339.335700846266	1350.802075224133
580	1329.156098870717	1335.308961380961	1334.867506461859
582	1323.70172377747	1331.283823970902	1322.82593860568
584	1316.599646453037	1330.97665107773	1320.043874190183
586	1302.393880061576	1330.593458867744	1323.560837693097
588	1277.707800185852	1306.519614961697	1310.253492154545
590	1289.340676870782	1277.785093902831	1288.283406360859
592	1299.488674893751	1292.663799132075	1301.067623694682
594	1296.089028635731	1306.527534410554	1313.765001591439
596	1278.544194859254	1279.151324959826	1295.283546783795
598	1293.720592943411	1292.437540805989	1317.970210941331
600	1276.184315492365	1273.530678578003	1283.227504926174
602	1268.556967554683	1261.764320603011	1271.925004994189
604	1272.498968298423	1264.065510373286	1278.009338900283
606	1275.020803647854	1275.04846731509	1265.98613286018
608	1278.459680141243	1279.115817929805	1280.743127459417
610	1267.0748792946	1266.396020998113	1272.32772792819
612	1261.680169705947	1257.481394712759	1261.690180182897
614	1260.848932178684	1258.058040979109	1255.160987134946
616	1245.895218854758	1263.219146873604	1249.017783252219
618	1221.250097553173	1243.041134901922	1240.653562557339
620	1216.692015269067	1235.489750756241	1238.581051418073
622	1220.716714438243	1236.819894336583	1235.628835376738
624	1227.927063945107	1236.09993460133	1232.388476969026
626	1241.672260033603	1210.331330859407	1241.115540882021
628	1217.598992458449	1207.756310784199	1227.562915610789
630	1214.464085955408	1214.273092881645	1219.169439501116
632	1210.292798908568	1216.503569072097	1215.292904185622
634	1196.596020117558	1208.539620020224	1212.028566409837
636	1204.982202011021	1200.02936445079	1201.015604086446
638	1195.246853543312	1194.711865052106	1202.404384528179
640	1194.55740504748	1185.753523035611	1193.066326515801
642	1200.640473431862	1180.021302250372	1182.70054360927
644	1206.498391474709	1180.396713079078	1180.899796542087
646	1199.703974135043	1172.392537344393	1186.635038626675
648	1170.915807380546	1177.036986721098	1169.224900843069
650	1162.800983853004	1171.592387230054	1177.138049995827
652	1158.883168010956	1157.799723670381	1183.010743002705
654	1145.926100864725	1146.7497808186	1165.163957476908
656	1166.073939691416	1173.135928853214	1177.221658602902
658	1165.908702679033	1160.020223230605	1162.36616191947
660	1153.53509858691	1151.556355773884	1168.29829853678
662	1141.85064973191	1143.130643550254	1167.334669773806
664	1140.822412246153	1129.414438079009	1137.903008082239
666	1140.143767247354	1150.571641804673	1164.673589304315
668	1129.072724965658	1130.954668579326	1127.366770291694
670	1106.866601549117	1126.859539843678	1124.4351441687
672	1100.727135735019	1134.664399274865	1139.832264052295
674	1128.120394945544	1137.822643779457	1138.379062310948
676	1124.78652720581	1124.538153806898	1123.230731172815
678	1128.468724843844	1113.396649211108	1111.843236477201
680	1129.185902808107	1111.315495974472	1114.765697841755
682	1116.484168958477	1116.302853993645	1113.979015633684
684	1086.652219932261	1119.964747612489	1094.921610239442
686	1066.63805945948	1093.713583268495	1091.646943386187
688	1077.322412539989	1093.835872951355	1082.650982005788
690	1079.062118157618	1086.746559977725	1077.928065008596
692	1077.714751041749	1082.94324386534	1079.497173654217
694	1083.786955507251	1090.008490691394	1085.850416137933
696	1088.64836541155	1066.972600274743	1088.849853486373
698	1070.682941557317	1060.917843334059	1089.455685976594
700	1065.007586837173	1062.356091210297	1083.598534087521
702	1061.662421577026	1065.111111209408	1079.95928055013
704	1052.115274551734	1064.321480895977	1081.93740569523
706	1056.047178294578	1057.709855472689	1069.721336152103
708	1063.00499954771	1058.688505031309	1065.683908945625
710	1065.221831154629	1063.652874823114	1056.558613522911
712	1056.302937156165	1054.620451697898	1040.949139585375
714	1042.44459300495	1034.97969117302	1029.07487294254
716	1056.977099263481	1058.780480687922	1054.120507866727
718	1043.369655897683	1035.729224393271	1029.378757904051
720	1054.164602935108	1027.334933573737	1034.813819576449
722	1044.301604755974	1031.988480934472	1040.873170699816
724	1016.268209620205	1042.11537949795	1036.905195368321
726	1049.919576201443	1048.003615007041	1050.198341175631
728	1024.453697626803	1020.339253008888	1042.685514185295
730	1025.214839548848	1027.080994497974	1049.940353960262
732	1033.972069932919	1031.602703692641	1052.371564141675
734	1036.116425380937	1028.979095478326	1043.910707644777
736	1023.16491060938	1041.975636744055	1031.551812767521
738	1001.957543056068	1013.361662804636	1010.33676284584
740	1004.659645935617	1022.397023067202	1017.933212189036
742	1005.651350300021	1014.250377965656	1023.003960453266
744	997.3771700098341	996.1666852842787	1016.986231326807
746	985.6588886962627	1001.713393788737	1005.391187440429
748	1005.62243153672	1014.292075488585	1008.126499755109
750	1011.082536147949	992.9463788440094	1003.733321674373
752	993.9836266236927	986.5134552684081	1002.790396006486
754	973.2518601846505	978.388978146621	994.6223698516064
756	968.8022941470325	953.0096039445106	970.060029870492
758	978.3174166664321	958.2038104266154	943.3221002527253
760	961.5131300427906	970.4462929488799	969.98512539884
762	960.2972960698687	966.9552590873258	976.8820586901161
764	954.0609290239161	957.4677517990326	964.627728474298
766	937.7394481034237	950.9697969133275	948.9899495533366
768	940.6201220580199	948.9535997837039	954.9442285455119
770	936.3863290554049	934.9403156174808	940.3590269682743
772	942.0204113753343	936.8536295423885	935.1126726243249
774	941.9147282218353	928.6999252529253	940.6564289782357
776	930.4915573401863	915.1760441310382	941.9839563234978
778	912.9139135489247	918.7120395564526	920.0194272730445
780	921.320206805246	914.259621579048	922.9143118948274
782	913.3932489229954	914.7452131886762	925.5566201580832
784	909.382989587332	918.4265274539401	913.7780806081041
786	903.9548440431666	920.7727046682167	901.6933390597889
788	889.4911546668363	917.4357214207649	904.2487759262465
790	873.5237190184885	906.9438822893958	913.9598171852855
792	876.3384492498528	913.5495609995392	905.1370770760789
794	880.9254977892176	894.309654944087	899.1265643641107
796	888.8525214083529	875.0857532767636	900.2582394155762
798	899.7254329201417	871.7939531959039	904.281080642425
800	908.8999741212494	881.2199763685343	900.966474483471
802	898.8191360389117	891.960504851204	918.4501722370953
804	880.256161825606	869.7886744307789	889.0203134734086
806	877.7438078174212	862.0742730028311	872.6989457609877
808	878.3242341983194	868.9977538152962	873.6338437672315
810	864.7408472504518	874.5215689839002	875.5707901217331
812	861.9236379979241	877.2054886245506	875.1947121974358
814	848.2994406577825	875.342095671475	880.4607014682945
816	851.3899636135462	864.841138741996	855.1260836600859
818	853.4910972230003	859.8414807136535	845.408891779647
820	849.9686571307891	866.5086205656745	863.6269440243916
822	855.7446274063776	877.2411102517257	872.3684683797123
824	852.3459795182927	851.7845019757961	855.4869362770369
826	853.6896534083115	851.7291648143934	866.020026644874
828	846.2354399404046	856.9361526730161	873.3689379805776
830	845.6099716188962	858.0691060641432	877.1885907701189
832	860.3370524185856	854.5601065842988	882.4443278264176
834	845.9578566109673	859.1526730943508	875.3709769269827
836	851.8681883523767	858.4603266084096	870.6124844442235
838	839.1739605708594	858.4397231707671	864.6735645387142
840	838.8512140373679	853.9612589951375	861.6777092030047
842	843.5922854562957	844.4769513769907	859.5311413562492
844	820.9034066828879	833.8516423745664	850.7711360016896
846	833.4658686942338	823.741954588349	829.6380889808094
848	818.4914916109643	835.1248461816177	826.8129725533383
850	821.076980549444	838.0517988588589	826.695112975098
852	831.1850508101554	833.1979768752403	839.7823875264435
854	831.8064048644701	829.4239779811693	859.7057074796182
856	816.9504250745301	836.3423581541066	846.596766015733
858	815.4371506438108	839.6945623381497	840.7591812717957
860	816.7195252656754	827.6800036505991	839.2502146272531
862	809.9174101713388	816.1716650030546	821.3040831671442
864	795.5681889065784	812.4039370133612	806.330615680769
866	781.2232278757393	811.3225726455553	812.1202298449857
868	778.8507242680155	785.0321104059821	799.3189352226941
870	788.1902452684882	785.7463374303125	793.5241092833139
872	790.5915486242006	795.3422677814529	802.6623389831261
874	789.4574736479121	798.5228289919987	810.6450303627116
876	789.4798264017583	793.8421275369029	809.0468711069273
878	791.553908397474	790.0157432703629	800.6221518788518
880	778.5893397443441	794.8395611134718	807.2759208746775
882	777.8817115220184	795.1094123760825	796.4861712503434
884	785.6120774252172	795.2838359691559	795.6632717359853
886	785.7418814788684	793.5498046532673	799.137070811634
888	779.462699615821	786.6341904469168	796.6245071423757
890	779.234353372119	769.9348371546378	781.0655362931366
892	735.4811544809586	729.860447810398	766.8082080611018
894	732.432774023692	726.1799834733117	758.5193518762437
896	730.3962733315736	723.3269529081655	737.0979466799665
898	724.09025565609	720.1713923671027	721.9401623932179
900	715.6036612425354	713.9542386260882	721.2714143756504
902	707.1652864826716	696.0428544202191	719.6790681310903
904	690.9377885247147	701.9228631990003	702.8468350808594
906	696.6315217871372	693.7393831440726	713.7275055416201
908	699.6125395244048	696.4968992911262	710.705653105292
910	702.2260562946824	708.3848158306465	706.0983416440664
912	707.086069867657	714.6356638328037	708.9454365529218
914	708.7221551584155	698.0084236151737	706.2101562618606
916	712.1613067898225	707.5752851533364	704.1099551971247
918	706.1077252746766	703.4669530469078	707.2313306550782
920	712.3267999336474	701.2819793881309	713.47294442825
922	731.0775417181493	722.7156057197649	733.0561926216501
924	756.5575021222245	764.1892741432868	767.9043553018762
926	783.4150318363015	789.65097618627	803.6691942323826
928	808.4424199660191	820.8348717906824	822.5702959111588
930	833.1625819843893	834.8039690056917	836.9153634184318
932	809.8510324135673	815.0250283908226	817.9665120895305
934	766.7124597104091	774.4806058902725	781.4200085425675
936	734.6077161134854	732.9545926927883	741.9300466782706
938	717.6519805209447	705.1461162265883	699.7420767019296
940	700.782053901318	688.3126814421381	689.6716781682191
942	677.1622225905076	679.7578011120066	691.1223932716844
944	655.3780378592303	659.6972186391026	685.7254532632126
946	641.8766108840982	652.610836968239	672.8198879730962
948	639.0561634586188	659.5238363505549	663.2843158275744
950	644.365353124388	653.6743509174382	669.3317728961221
952	650.6469552536644	664.8716742792428	660.1927803204719
954	629.3642565084479	655.7757461125481	653.0654881072816
956	625.4389981716982	645.4644363062189	654.0832250108315
958	629.649650407041	638.0577318966266	647.7068410909349
960	631.4725634539038	631.6490922865501	638.1128011523676
962	626.3114135888683	624.2083047601552	637.628295069094
964	607.4211080331854	627.5102955237164	610.0846247814684
966	604.4008357798159	615.1836038834296	611.8627219758768
968	602.3766888141652	612.3129321427846	619.1066817852673
970	604.5864584112962	615.9431483190194	621.3178459279153
972	609.2480941598195	615.635783664259	625.6611694249467
974	613.4334205402731	606.432944837419	635.4432664901821
976	620.9789385348017	604.1253706107584	619.5128677403073
978	630.0589975125581	615.6786120532696	627.360125796759
980	627.1222656300405	615.7000532146431	644.2762305784122
982	634.7295402437492	620.6036783245293	646.8392145703584
984	638.663993057626	638.9451091886027	640.3670347543696
986	630.898024657456	652.6108240519067	639.0888052951877
988	634.1934376371692	622.0330442989406	649.4236182865385
990	659.0389407671817	640.077871247096	650.1860506660822
992	644.262825954563	637.0166048569058	642.8946684478133
994	622.4250575610993	621.6478664601167	629.3543543895355
996	610.7323103352454	617.1784853604268	621.9427344328008
998	612.9375615723569	626.2624592591178	620.9398677053925
1000	621.759956147177	632.7527410292246	621.5048448874309
1002	627.167827157387	633.2109231090919	650.4230331651148
1004	613.6984708265535	629.0867892369944	644.4119510821292
1006	621.8043174030239	630.2008572065295	636.1518195509048
1008	621.273189397164	617.5246897039998	623.0642304903779
1010	605.5181480760582	603.5686390606343	612.8309671334653
1012	590.651825213218	603.6937299227657	612.4827161921797
1014	601.2831965935845	607.90895884059	616.9361466488531
1016	596.4300477178847	603.6649338684982	617.0154288060561
1018	589.8934510897425	593.4125550818797	618.7563014018025
1020	589.2474893179901	590.581339927357	607.7901446573956
1022	582.3118796701422	584.0048586098731	593.1048437132911
1024	577.177005044788	578.000293663249	590.0325964190822
1026	585.9380627716982	583.3359157816748	602.2475407847159
1028	562.8716131455126	571.4679264762774	594.1126802701455
1030	575.1316867763061	580.2456494943722	598.6448557511394
1032	580.0813231931231	587.4838472605327	585.4908141011586
1034	585.041166718675	585.997843916635	597.3287114333742
1036	589.0437229346218	587.4196046515963	615.6141740647048
1038	594.7921643878614	598.8765551228496	619.5616242029344
1040	608.4756239866773	609.9710814135207	618.8973503441563
1042	594.2683165657736	603.2263639015338	606.5520662840772
1044	593.4879073175309	601.8367660731497	608.229138628526
1046	597.6412053768843	609.4555881971264	602.193750081037
1048	583.4693984477053	597.0093976671765	599.3605131033887
1050	571.7294163178349	587.9330401841871	597.7420687418936
1052	576.6179173478446	597.2360152509821	590.3668040351496
1054	558.4945086931975	573.0465851318369	579.7903532256764
1056	565.5177042908497	566.9516257181681	576.2083790912611
1058	557.1111512955985	570.4678277635368	587.776699457574
1060	554.7522206045362	570.9718908834212	583.0868250571507
1062	568.988270674714	573.3783145215762	581.3847940826595
1064	580.5639253183988	576.0680714360617	582.0062320153695
1066	572.5608324797249	573.5267691290112	574.9645969622976
1068	576.2862064983532	567.9669123433893	576.1370064214578
1070	589.4004443824034	574.1946908278353	585.4956319360866
1072	566.8216002769476	576.3815985235194	576.628842564601
1074	573.3213157816208	568.2965025789179	584.4353894835145
1076	588.0407322257265	573.930242288331	592.4569954727365
1078	591.9769036969119	584.690559481677	592.6292751393637
1080	582.3036406801318	579.4491716021107	591.0198887553012
1082	556.0682076267957	581.2127051212236	588.7626949138626
1084	568.0548089556887	578.0833503536184	591.8894642017267
1086	562.7424349920012	570.2546293027438	585.9997423152927
1088	554.4372178533546	565.7575441947167	573.4746110086662
1090	544.0311841501597	560.6917837269264	561.5349113344774
1092	540.1997123613196	555.0634786225259	563.7507323025844
1094	545.4907955305392	550.8153946712187	575.5457051713493
1096	533.6674245333384	544.0313000234313	550.5974768004144
1098	529.0335181929484	557.0405317532985	547.2138022359286
1100	535.9334892484152	540.8988481859567	553.1627530123246
1102	532.3408890786105	535.323752918666	552.8473939056497
1104	531.1655913430877	537.4128376579704	547.5353452279378
1106	536.1810786621895	539.033232117702	548.4912740760299
1108	538.2730703563086	538.4884881083822	553.7849977839749
1110	528.9295030064858	542.2358541852682	536.8053361336264
1112	532.7536015271336	556.8349009406086	547.6009780032391
1114	539.7633053667258	556.6065594785127	560.9925086539456
1116	551.0585918984419	557.5929195930285	566.6396591136529
1118	574.6521688034754	567.3662529144006	575.4086356297044
1120	586.2432326914759	566.1534363317802	585.8940699505814
1122	571.0075051270061	554.5407840279211	589.4705189687045
1124	551.2782196742753	564.9594673424692	581.5030121670917
1126	537.3670320435452	542.7934322291035	568.2561341371782
1128	536.2893341265373	535.2939253440432	545.6602987091975
1130	543.8582805389294	535.9784598357958	549.5226943452201
1132	537.7703809665026	534.5470832993101	544.0773852591724
1134	534.7188571083448	533.118670463632	541.6618245543534
1136	532.8955840528085	534.1437153777491	538.5044163836293
1138	517.9909248373796	533.4090950284846	517.4168780277346
1140	529.3423211787338	522.5154917886763	519.3531370388716
1142	514.4686769800134	523.6091984289936	535.7728698235671
1144	498.8751805446973	508.8131557008645	533.5333013264805
1146	524.4320604091655	502.4138792970699	537.3969820526697
1148	534.6927239587011	515.8446749447123	543.1495955059357
1150	523.4336635551751	523.9508191624292	538.636247293548
1152	521.5329205403542	517.1468368843409	528.8753771796154
1154	535.4286184502439	533.1276848869466	538.9399420569861
1156	514.1773583320239	548.4472139433188	547.1957357512604
1158	516.5491642365118	536.4839928589101	538.1182388508448
1160	527.4970222897331	525.0540754868284	538.8340872328229
1162	529.4826989091218	519.560686843192	525.580532048974
1164	520.9272227393859	521.6482958442167	519.0250839905333
1166	510.560261221051	524.8161993508468	522.5990783766716
1168	508.991054476743	521.1468903949387	521.775095982722
1170	517.9086568805521	514.1457900377474	525.8218932622231
1172	498.2734357641022	513.8322487107304	513.2642630305253
1174	511.8418694949122	513.3284651690856	508.8611532548638
1176	497.7545203820278	509.1166753663034	516.0070670381639
1178	499.2853471613349	513.8032222046224	517.4038927338512
1180	505.9903242432085	521.6096913844997	513.8254878639083
1182	504.5681377083567	519.557959604696	515.0528618996752
1184	501.7994991181704	506.3222526594036	521.4847649139937
1186	484.7030272347649	502.8008595539891	512.8403510000263
1188	498.2225449685212	492.9766185030514	510.805545258151
1190	510.3271914588411	504.0902869662399	512.0454877026943
1192	515.0404952299803	508.1061639955632	511.8158453395668
1194	513.0410282477367	503.5858486219094	506.9643332612996
1196	508.8675429856477	505.1675226067439	511.0594278486688
1198	503.8565061442533	511.8582410115614	520.9983984193339
1200	498.063275922265	505.1869712341928	518.5255356582883
1202	500.8356834403317	489.0505015367689	519.3986434802049
1204	499.9988432876095	505.1890281716541	517.2259647367096
1206	502.4155036178041	498.9980420081552	517.1585650060006
1208	501.1740472227684	507.8280341027734	513.8275442848088
1210	506.1995276707044	507.3135052212372	515.6525255557117
1212	504.9248088695284	508.3158495274777	520.7469204790368
1214	497.3245380560246	512.2584853229481	526.9370096454151
1216	496.5943025495698	505.7003402042602	530.0063554106228
1218	490.5027426646997	508.9376832082094	514.484495860126
1220	494.2862915576983	500.2709980265288	529.4738062579484
1222	507.9251579368259	500.2025982008394	530.8019513294264
1224	505.8388578645027	510.1643318665803	517.0414149679887
1226	502.6709216854547	512.2585051143526	508.3931328022661
1228	507.3287437664158	511.0599945001106	514.6080232274305
1230	506.3745372864084	499.7082290727355	519.4507222756238
1232	493.9504724103193	477.955433913784	509.5133704902762
1234	496.8209781456982	480.4878575839902	506.8666855821084
1236	491.2979723804204	500.0547078260348	521.810624482412
1238	499.0022840661891	496.1954590752746	515.9926593811672
1240	480.1561271924781	492.0997222911822	498.5522138018423
1242	484.2551254027326	488.0699682318349	495.602059566613
1244	488.7953588341563	487.7866537856272	504.1747098209651
1246	485.3188987518057	491.0934561278341	500.0514890812304
1248	483.1788968671052	493.2484199667963	493.7129731908333
1250	487.5003505782078	491.3273019898444	517.5454423165875
1252	495.91678978426	492.0342576523649	520.2059881675335
1254	503.5253328728318	486.3123729025084	497.2154459439473
1256	485.3863397719269	486.6409642067757	494.5562063813323
1258	490.6841771216623	484.662228763737	499.7296840030913
1260	492.0274737224953	488.7002690467372	509.9547517271667
1262	494.8685077330417	491.2573665285515	508.7679676988851
1264	488.4132841330829	487.2279882978347	499.1026110248307
1266	474.7558485747387	485.6741964282548	500.2767810992426
1268	486.5019714585334	495.2669290479025	514.360348384794
1270	468.8394677302196	485.0124188483937	500.7125005081097
1272	472.215447125045	496.4659561392494	507.4794109358379
1274	481.7322080194772	484.0626269325828	503.8250051109283
1276	489.8807022866716	487.3777985226454	507.7717598885918
1278	498.4992385512486	484.2394631969478	503.9501072675699
1280	495.473686622828	486.0624590765088	493.1614748300219
1282	486.2442314841234	492.6635247842714	494.1295175042202
1284	484.1806453254901	495.0441110798307	508.8657525361119
1286	482.7222181122763	501.9480252850052	506.0455134648627
1288	474.5800363684052	499.327095164934	483.1179584542409
1290	483.001334523794	499.6540762448975	496.2942387068705
1292	484.8812679907049	489.6788221461449	494.8528889772277
1294	489.0833264595859	494.0622521344692	492.8304296859798
1296	484.7733597434454	489.4954194859344	501.8188956211561
1298	480.5914517021149	490.0250004942228	508.7732537791266
1300	486.9185590246689	493.3808022645003	510.3356351609843
1302	496.6529142273903	494.9417953752468	509.2554975210536
1304	492.902824911536	506.265281864789	504.6867276959445
1306	484.580836748485	496.3578339701742	515.5386640704616
1308	486.4525727407945	503.0709262101287	502.4877826963792
1310	474.6258388159486	507.7284829389997	507.5005779995026
1312	488.7346913639918	507.5776568067669	510.4312692473592
1314	493.4895407082283	497.1858544969518	497.0896194651427
1316	490.7576287230929	489.6354753133443	491.8533307485843
1318	485.3338576960181	483.5738240579746	490.372803405772
1320	485.2322003793344	482.1606002882743	485.8216427746539
1322	488.9292929210436	487.0553664102238	490.4930911026825
1324	471.3486275572136	471.4449973215289	501.4541209626594
1326	480.8583196819183	464.7609669485689	483.6851703598024
1328	490.2124990225348	477.5596027250238	479.2237007319324
1330	464.8220983960678	473.1203979285173	468.1196499600447
1332	457.7350345712428	480.1519239595091	477.8098400966698
1334	460.9727320359474	479.7271328103042	478.4856723483672
1336	471.7219492411703	470.784235566751	475.8804774633227
1338	470.1297562929182	475.3208421995942	481.5966021015249
1340	462.710253345876	486.7780919916401	494.4099830671725
1342	476.5220711273414	475.7725343981022	502.8700102975397
1344	467.4961944767777	472.4407674901471	493.2050400929832
1346	466.1324630456095	466.9294575198237	486.2559198031894
1348	473.7804430337118	480.1766258383169	482.0375647403571
1350	460.8887553729724	476.6353058511962	495.395676257393
1352	467.8095581926783	476.8999018693135	484.293543551073
1354	458.2605127794926	474.6020996160723	486.7472414778981
1356	461.8863267780834	474.9314436232776	489.6477320058963
1358	468.1598336099187	461.9464691155536	482.070640909688
1360	462.2477519677167	450.8433753831263	479.3041116400966
1362	463.9940534408507	470.4197558694955	481.1113408939976
1364	451.1227002900554	459.5903919134995	456.3426817722319
1366	443.6250654505292	461.489217420084	486.3964922270167
1368	454.4431929700741	439.036337842859	487.3384185364642
1370	455.5236763574055	451.8688176469765	474.6068394627038
1372	440.9980485446083	454.7065021113231	458.6457472791541
1374	437.5045278940581	454.8514792268066	454.5713821118101
1376	444.8148957578921	452.6989000362167	453.1312478105232
1378	446.2674042704377	446.6970845112618	448.9151447521884
1380	443.5604029723387	440.4347237157352	451.1900034184042
1382	444.6606202488115	439.7871772563528	460.3202952417809
1384	439.0864461854138	442.5463867397813	459.3650897569075
1386	440.1452232479717	435.684586342011	462.2976187923202
1388	431.852982002098	448.1979417684364	445.398654365839
1390	441.2594732813366	450.7809494521706	466.0681343727307
1392	439.6174264503399	441.3151837495603	453.0005151725229
1394	441.9382356618874	463.4451289032406	454.5090212539384
1396	448.6569512072544	452.1336748588503	452.7584875666769
1398	449.1046425384516	445.6986918521788	461.0262582373816
1400	441.8604042122622	445.9223834230974	456.5595268757382
1402	438.6564601683092	447.4206216464166	440.7163840278237
1404	442.1457366202163	460.1813106263368	454.2360498959906
1406	436.7681696707319	452.3032415128444	478.1205227478712
1408	432.2647897227877	449.6531584988621	451.7856802654252
1410	436.2912227038477	452.2609342670046	468.9432431353724
1412	441.3653552115511	456.6275404144146	469.788775354757
1414	452.3972998302163	452.5237678927056	469.913318098005
1416	434.4218976155004	434.1478035032245	461.3204303725075
1418	436.4712838476117	453.7755090511921	470.2538149488254
1420	448.4511360264728	465.0531071056322	471.1834331985406
1422	449.0448361287473	461.6561287336387	471.7229193349153
1424	449.2159529538077	464.8468323543784	474.9056404015385
1426	456.6926220161107	467.4682406453273	472.4396037793674
1428	451.3614555095274	459.5147027106942	475.4200905987285
1430	444.2837625065071	466.3745595090833	472.3969467815413
1432	453.7463640506297	467.501297096119	471.042458717355
1434	476.7722750445585	492.0058263443997	502.183565184958
1436	478.9601132424289	485.0957965041786	499.8226072100286
1438	470.3717526067669	479.7021427336181	491.8482181558956
1440	474.2885029834293	477.3412717446896	481.2031772791895
1442	469.8309978046877	485.0549259268212	485.3572521099133
1444	490.9781629065419	488.8249739378728	506.0256358520168
1446	509.689941578809	494.3566894569717	530.4759693221122
1448	512.7163547735371	514.6399007008372	538.1187274652536
1450	519.98722435896	529.5849881233012	523.4138980569361
1452	510.4200319702514	513.6384155825957	508.9803771162591
1454	495.1453678296883	503.4217354211453	508.9690706163708
1456	487.2599123510295	490.5420136460084	500.5303652554422
1458	495.3810246464364	485.940243927141	499.6763429830045
1460	482.7089625122723	487.5514498504074	486.781897694047
1462	472.9369761100616	463.4595357382325	473.0122899625099
1464	467.3888822761633	460.9675205337808	478.6466210392385
1466	465.1714254485097	469.1873863362215	478.5442272542161
1468	455.1935958943118	467.1935762983988	472.2397611003112
1470	445.0477029004322	470.9322944752724	462.6223666022582
1472	454.0648580144116	477.962438398533	460.0493482867448
1474	470.204499402682	469.2892330682995	468.4872517429874
1476	463.407844527399	452.6591396919547	473.6531112973701
1478	446.3183415139028	448.9136451566541	464.774838583521
1480	442.0630224118569	455.0309504122719	447.65110121398
1482	430.6786595303522	441.7256279109379	452.513139453775
1484	431.0461268511621	432.189528090687	444.5282872980324
1486	439.622993702404	421.2154206182456	429.9073489632236
1488	447.1050769292347	418.2831424847501	441.4922447147412
1490	432.1344383527585	435.5119125313539	447.1525544859653
1492	437.6856756652317	434.1851854309379	447.502830140606
1494	432.6907213539757	433.6910328426526	447.2907056870371
1496	428.3071499176263	430.8307541495756	448.1452675500372
1498	428.1207742827169	431.8802732655258	453.539783719596
1500	426.0929928717702	434.9296352800592	455.6869606187084
1502	430.2978948009511	434.796269229168	444.2490112182085
1504	431.9922587368005	445.5792736840182	430.9719156604427
1506	418.6061953703047	442.3301014758152	432.0692604849114
1508	421.4183539882991	449.7272116464044	443.2751069564319
1510	435.614830746694	448.2791027822686	451.1851022504092
1512	425.2472560999958	442.5716880655186	429.9384214729826
1514	425.0362971846369	444.103728519093	427.7378945629971
1516	437.1954370914847	424.9350796567816	439.0273111099953
1518	428.6084923717979	441.3561176117652	459.8501139027002
1520	423.3683332085024	448.0750322850888	458.8797349299581
1522	435.2788626472138	450.2450437165605	455.2502655673601
1524	452.7454829484152	454.2960059093297	464.0960947587303
1526	444.8443186589936	451.0853051541054	464.6776371576355
1528	440.1696699672706	446.501905428346	456.9493275429539
1530	458.0182518583226	449.89859139923	458.6489012320058
1532	453.4166147039405	451.9903025199128	464.362951013552
1534	443.366496737471	446.4501083774863	467.7059005471319
1536	442.224070240758	434.9541588063099	459.4456184599515
1538	453.3479197451468	448.7225305421727	470.690287904269
1540	453.6002308846028	454.750830017259	455.649602644556
1542	454.254732975166	474.5338301043767	478.6233292147325
1544	459.4837935575207	455.1145839981754	475.9663168191341
1546	458.251333700071	464.6183194485403	465.1811440286544
1548	467.5807166528166	477.6275606913197	470.1108466496268
1550	464.4772434306956	475.3457606016244	478.1222789952799
1552	465.3220514962701	467.2219653645607	479.2898245665681
1554	466.0506316185827	466.542998299883	473.7673443797488
1556	489.0415598860376	484.581888380937	499.8946023211592
1558	517.4174279323489	506.1490614304895	524.1056481253042
1560	506.5008004933302	506.2040976339162	517.7329766376815
1562	481.3023731683635	497.9815317104807	509.9579365826882
1564	490.84344217558	508.0189087525253	498.1628895649368
1566	503.9415288719724	513.533301970091	508.0111004326267
1568	506.1875358018887	508.8756494445017	538.0723720320467
1570	506.6278965746802	523.2380788508629	530.9703061419625
1572	507.3008809457727	506.9659003822704	514.0594701290489
1574	526.0043222640003	515.0508141682813	527.0454707556177
1576	535.2857757800496	527.9563481533162	538.5376079140367
1578	516.212956621134	529.3518956113927	537.5536771350012
1580	525.4937861780248	540.6665416945608	545.7261888085908
1582	539.1104216430156	549.4133331873263	551.8341373480598
1584	549.8038314093719	553.7464357227435	551.8984240924178
1586	558.9157426960696	568.3660597135568	564.3200964994601
1588	554.9829855532448	561.4439392217041	563.6108244946043
1590	563.7526867240483	574.1848128858032	571.1932883491875
1592	579.9009413585895	589.8413074727073	583.6634308356897
1594	582.1965949586813	595.3687816986511	589.0414824678979
1596	586.4706987301013	611.1709515810992	599.4489312852334
1598	600.5432834456141	610.4448279331572	607.5276228993239
1600	611.6803665905721	622.0710961264655	621.613373635927
1602	621.0281233797117	628.0521880077627	635.6922850649156
1604	624.8914706912028	640.7238318203399	646.4317457317959
1606	645.4669449514682	649.5893308506344	671.8985960518653
1608	635.5655172531389	636.2464593448442	640.9223148503537
1610	655.2232943422156	650.8311390402395	639.4491030110547
1612	657.1956110263071	664.4210415224426	661.1836342289817
1614	669.0429335734655	692.1145414260145	677.5655091980868
1616	667.5253387682424	670.8828153216249	673.4715524166717
1618	669.1438618813423	671.0620787377715	687.8679374812394
1620	690.14129599024	671.7256357418487	699.9849256975623
1622	694.1654957005917	684.8249589385677	701.3984602610519
1624	697.1047150879956	695.8832655745507	709.7703499207676
1626	691.253883711226	694.0703401793319	707.0460275190907
1628	693.9299428198397	709.5669511434769	711.5629395674988
1630	718.689009940287	726.0183544309541	729.5443379879616
1632	728.3569539583175	726.952335029278	739.9816907748814
1634	717.7228945984646	728.9299568455335	740.3011043843424
1636	726.5850018054322	727.2029419024622	739.8299507871691
1638	741.8056968584683	724.6808049356641	739.5906789993368
1640	731.5333263422266	730.3857456764446	737.4988914666392
1642	717.660073161212	715.0417010972902	732.5103288221959
1644	724.90583629091	721.6812138329761	724.1373308586226
1646	721.9215757987547	730.1693178449635	736.8303046517626
1648	707.3813866897539	721.0894727160314	735.666801151507
1650	714.2556293070527	718.1908878256586	734.5741536495225
1652	705.7544518096596	695.6922252611468	751.4918643981364
1654	707.2385619082495	709.4469722209514	745.2373930511365
1656	716.0347035627477	715.4272239862595	737.743790223501
1658	697.4339257307303	702.1412879901441	734.5700669726567
1660	679.7655520895187	707.553275899232	717.8887490277687
1662	679.6748369951179	690.8185953169909	679.5517904498491
1664	664.6803581962895	686.8906341930122	669.7742430146528
1666	661.1775495761528	660.0404560707409	671.3561831295183
1668	654.2492377686832	647.4891496462816	658.2298265785312
1670	646.0482259218566	650.5177603677258	646.3908157836997
1672	635.0455274341555	631.1437834070746	642.7318584807483
1674	621.4337332465735	615.1079467527675	631.3529046038605
1676	605.8534262050762	607.7980261777129	615.6884519657349
1678	591.0789360104996	597.522841150558	609.8813346939243
1680	581.3893057341799	590.2167799338051	597.2903577911541
1682	570.7955552826977	593.7210372197013	579.6319640964323
1684	558.178085574054	591.6760946255406	580.4275754106336
1686	546.0045099027242	557.3146103418574	572.3027699577742
1688	531.9574890627412	533.6134968438812	552.9673402516919
1690	538.4150625600753	541.6293046071642	556.4916069104618
1692	542.3060738193051	536.023770685003	537.709186571482
1694	515.1680277069088	507.9285870386841	517.6025116791253
1696	489.90303671082	513.2449666393007	506.8797256857374
1698	488.5486536665705	495.9727173847883	504.8999757264992
1700	483.4649886773148	494.5776549551506	495.6590514031406
1702	477.1162147152722	464.9558193190067	496.2941960495177
1704	488.7705078290737	463.4375340993747	478.4923851476888
1706	465.2595260295934	455.5482805348666	463.2610268084406
1708	434.071294996585	447.3960294664042	457.7861620603875
1710	447.0002940966662	443.6309200109321	465.6423029842551
1712	441.230482007175	446.7346796141189	451.7036067476578
1714	434.5833804932827	428.8491646333119	439.1961175076831
1716	407.2363939022369	409.9805286432573	430.3337889230983
1718	417.8543633521077	403.2564540321026	428.5317343454899
1720	411.4339434862147	401.8587890536907	411.4456754487503
1722	401.9872188596063	406.781201877232	416.6787429826642
1724	393.7708807055448	401.8268102192517	414.9039456670655
1726	385.5958642248562	383.9870246097198	408.3193770343981
1728	391.0353867742947	382.6182144916056	397.593009836485
1730	388.9932841099412	388.5416419010402	398.8018915949277
1732	374.713459888873	375.4250837219316	396.6522017451254
1734	369.4134529259796	382.8505944252905	380.5839454351718
1736	364.8924531125824	378.4566982672641	381.1211132802262
1738	357.6192340464504	367.2126883389958	371.9605893350446
1740	350.7816066538478	355.5770388541023	363.2039087083549
1742	346.4394100622499	352.4575689166508	369.077139618538
1744	348.7819409187935	366.9054925042661	370.1127488445385
1746	339.5489307830818	363.5984601949775	365.7396897179269
1748	329.2024697802127	350.7590737188981	351.2408825067523
1750	336.9187252422303	338.3999318036708	342.789468818289
1752	341.1225472582859	333.5786303829985	348.2266270104205
1754	333.2198387469127	341.0512215840882	347.4091924943609
1756	308.9245263553767	328.9436208350053	336.3871554511904
1758	322.4311627922455	334.8562999606916	336.6377365036032
1760	328.2105981956462	334.3867841426803	342.0255526272729
1762	333.0930743032894	332.350577113592	342.8077308670696
1764	326.8915857422162	331.404520639291	337.6491511923842
1766	313.8307452775735	328.9181792701855	338.1117963605298
1768	310.5105324451677	315.7024074274318	329.9757503748925
1770	305.1443438949841	328.1608617616172	329.3653635984122
1772	304.8521947203811	329.946631415905	324.1950553218639
1774	295.0148333305583	307.852453570421	311.7632185390914
1776	299.4565560241711	305.4157943971111	325.5227483329923
1778	301.807491039503	312.8114986395971	325.140798275125
1780	307.725321418458	311.0807690923361	323.1636604226578
1782	286.7881014027829	310.9109907962894	313.6272000092683
1784	304.244882106798	301.2090304147496	324.287058427272
1786	277.7663586310731	290.5981812355909	307.6559555540716
1788	293.4827692144897	296.8656537234407	306.2411924084951
1790	286.4703373010829	299.6596901539785	280.3135761062572
1792	310.2843572636651	309.2463883930236	306.1640546500249
1794	299.4993561880283	295.4037098045774	317.8172388398053
1796	290.8799709219137	298.8449430143658	319.6190175982829
1798	294.3991763940094	307.6962501849972	344.4321700122418
1800	295.8604620878633	303.4601621831512	313.2711920435555
