# Supplementary material for: In vitro and in vivo datasets of topically applied ketorolac tromethamine in aqueous humor using Raman spectroscopy
Source: Data Brief. 2019 Oct 22;27:104694. doi: 10.1016/j.dib.2019.104694 (PMC6839021; doi:10.1016/j.dib.2019.104694)
Supplement: Multimedia component 1 [file mmc1.zip › Raw Raman spectrum dataset/In vitro Cuvettes/Aqueous humor from pig eyes/0.05% Ketorolac 9-2.txt]

cm-1	frame1	frame2	frame3
350	1837.896598684696	1874.645656353763	1843.585491424756
352	1836.422629359519	1873.091081642736	1838.825071211389
354	1821.76150403026	1856.620256378121	1845.130339098466
356	1821.701928176318	1821.011428344527	1864.523220480394
358	1813.464772152543	1812.553097296709	1811.491604391463
360	1780.034139083145	1811.715270408273	1791.981871364917
362	1753.466406496124	1793.912578239505	1771.291492065746
364	1756.765793115732	1744.146538440608	1724.528750880306
366	1725.323194711439	1745.816369933958	1731.748795180965
368	1722.277435607766	1746.026200742032	1737.493475166283
370	1714.625320412083	1742.510691532366	1738.300151409743
372	1691.401897512568	1735.095081391441	1733.89103392796
374	1689.605704179757	1729.776972321387	1733.376860215194
376	1689.183047624108	1730.844419096262	1713.607266845245
378	1691.790937784773	1718.509708006582	1702.243282727911
380	1694.63198318578	1692.17791312177	1707.132148704043
382	1687.55450332139	1668.074344668945	1727.276941840731
384	1668.37852306238	1678.452399894512	1709.899682865016
386	1683.494062860486	1691.028376066326	1704.66541274181
388	1718.955265038955	1711.241899694766	1709.658546685835
390	1739.788816238185	1755.82533031074	1709.495237173643
392	1740.833399865768	1753.057273857453	1720.348414063222
394	1736.31936018891	1736.201561688233	1723.556717953075
396	1724.279122444708	1724.955224885809	1722.40780318306
398	1704.504331701493	1735.130029145517	1720.951898812612
400	1710.895909331988	1738.063097972526	1721.9157929424
402	1719.526934124267	1748.324423251796	1733.67717917774
404	1729.096829794035	1745.541938956096	1739.507850624316
406	1734.411785972741	1726.47692709303	1732.119373595178
408	1711.747179082031	1728.585489992241	1718.158366130459
410	1713.698037724988	1707.833866371857	1716.515830449981
412	1712.663103642192	1691.071588877373	1706.612569314679
414	1699.623292428852	1688.660417056881	1696.180696244258
416	1669.526863980394	1709.218092206906	1715.376039660232
418	1673.622558019218	1673.658223676643	1685.885968265844
420	1665.905207567683	1659.458913726473	1670.803857284963
422	1656.103533454648	1659.102252308363	1660.344196020625
424	1658.818360600704	1655.207700988834	1638.097568033209
426	1634.587252478648	1625.026180933541	1643.680067112573
428	1643.162829270954	1632.006674922299	1653.121596084459
430	1652.598409861689	1639.766351698358	1645.846110626203
432	1646.51117148485	1629.132500073929	1618.622552989415
434	1637.911239765894	1611.994780840983	1619.276648958153
436	1627.448939715325	1636.29825323305	1618.043426522967
438	1620.858810987482	1638.598083056793	1624.873955542085
440	1617.96755620959	1618.255660326743	1632.621293260384
442	1615.134072882358	1609.509319139125	1619.96011043086
444	1613.359193181659	1611.732697860351	1612.670664312901
446	1617.855833274421	1617.008988452663	1612.771100125118
448	1605.684139489559	1619.80129972812	1612.496551327333
450	1560.949232790641	1614.82880301132	1605.181517109768
452	1590.680047355282	1596.929348500436	1610.782681621702
454	1598.477369091644	1593.417453222808	1587.013371985066
456	1589.706310147682	1585.874655990217	1562.068078808044
458	1574.433166939765	1572.179437106566	1551.621114862809
460	1580.478295220328	1574.973210160089	1566.792740874128
462	1572.145586013854	1563.399521350859	1577.320963159235
464	1559.303396116345	1550.379594608939	1586.174049994753
466	1547.939994084076	1545.805716983287	1580.089887606334
468	1544.114301778384	1560.133982739649	1540.999594904359
470	1518.785622012458	1552.299794143209	1546.122733077423
472	1519.173372438344	1543.216105346163	1553.22214349653
474	1528.610485586574	1537.255476884996	1554.229626703817
476	1531.821865080717	1534.959716281019	1543.395537962465
478	1505.204429724028	1525.15343453273	1516.13738148418
480	1496.351212442507	1524.808954362228	1496.231650497269
482	1494.207363015592	1520.727686421494	1494.170786899918
484	1491.91864670591	1515.723056321441	1509.02107461169
486	1481.782282025253	1519.734405369747	1534.328253184162
488	1494.866637176579	1487.387903450561	1501.050500177287
490	1483.333840700276	1480.170304951055	1494.321849778348
492	1470.115080639733	1473.825322409208	1486.347482137372
494	1472.424114172266	1460.330820019802	1465.938172627269
496	1490.901237963618	1501.336797936766	1492.137682939565
498	1461.71556109584	1473.074036713912	1498.152003003082
500	1447.258551875369	1479.992826658114	1494.327289492078
502	1448.623499540285	1511.285547806198	1486.864760545132
504	1440.564051492861	1502.423804773866	1482.564001987314
506	1444.816901890886	1488.282720911564	1473.564436466903
508	1450.877337523001	1468.956428434077	1467.954552489902
510	1454.920277969913	1462.480678028478	1466.457710259509
512	1453.486094930755	1474.124637226928	1469.378693248906
514	1441.153264415721	1468.292358924501	1477.060238139153
516	1447.554492176176	1456.920716587873	1467.634991426888
518	1452.775945512626	1436.592901162583	1456.48630227048
520	1440.439230304726	1421.291085063703	1443.556103111031
522	1394.216439999603	1432.568122399243	1424.263534869243
524	1417.936246001371	1432.525392724888	1416.532896578222
526	1409.080351171104	1415.880015869019	1405.800501657893
528	1405.704631326511	1401.893559345237	1407.923535439049
530	1417.898035001472	1401.48893715006	1419.84264317098
532	1403.501140483714	1415.266852308734	1397.762940684904
534	1388.726218075132	1400.009779744299	1405.652514085642
536	1367.915064532611	1378.118352963465	1407.521725209437
538	1363.383455989694	1367.0613397556	1403.031027802034
540	1394.523777164442	1381.155906668555	1397.813384208695
542	1377.662890438921	1398.171603675485	1394.378849922982
544	1346.812415487725	1389.074409669048	1361.852419400088
546	1337.733596259843	1365.553048330115	1339.183023366617
548	1347.972955302251	1341.842685055339	1336.01271119051
550	1341.36746643439	1340.35245264815	1340.913674025459
552	1320.39632142561	1341.640281240554	1353.481632724173
554	1320.873472045127	1340.987079194613	1348.983881344703
556	1332.898536830312	1335.114910495613	1334.375504130418
558	1340.555796614459	1322.883556925688	1320.229240999656
560	1308.240668906982	1309.018174527337	1328.003318612814
562	1302.571684543284	1316.234722593232	1316.62150494409
564	1297.157465319754	1316.105801890187	1305.661061237584
566	1293.945616202829	1308.226435739841	1297.935115774729
568	1299.447343265209	1299.520017512402	1292.78275797799
570	1278.405935594065	1295.615781751619	1299.033423737209
572	1276.712908679982	1278.365920554017	1286.97229578299
574	1265.697681615562	1273.67711702613	1279.287385165975
576	1250.185283505139	1283.609796530695	1275.753050972086
578	1265.157470793502	1290.302009324295	1256.491052023942
580	1263.232926260228	1279.527382985973	1257.282657608921
582	1246.513618730794	1266.381218937301	1262.142865394754
584	1232.755837309537	1257.350453899778	1263.194448198517
586	1232.332397538212	1254.721681060163	1256.875419650866
588	1239.981898078281	1252.226384202623	1248.048349966891
590	1221.310728665129	1245.048058673136	1245.930732125966
592	1212.312288617486	1239.509055515567	1236.717000572139
594	1215.946603952055	1232.006769049586	1229.476426373504
596	1225.835003908624	1219.923926761929	1234.234758284185
598	1209.67377079495	1216.368814681408	1245.750641229017
600	1213.739531794739	1202.434011560996	1232.777719229919
602	1208.362036848835	1197.982243599356	1218.861721982963
604	1196.944175029795	1205.34886957164	1206.604628142449
606	1194.096353917681	1217.228442614897	1192.819746407661
608	1181.87037538806	1171.050436401897	1205.734128711545
610	1182.288843118176	1179.250587112344	1205.764446297566
612	1181.029369256431	1194.234630962712	1196.31027827329
614	1176.403301695016	1196.535754370639	1189.96705482785
616	1176.09676458483	1184.871928823488	1208.48093865934
618	1165.309484986912	1179.015121975873	1177.790486412056
620	1159.886916951178	1168.014498307448	1173.446613200622
622	1157.388744465378	1161.736653801278	1176.159554599204
624	1157.321199798267	1164.042544775494	1172.128551306707
626	1162.296272253645	1170.898174161557	1153.895624985368
628	1147.461406244093	1165.101972234251	1163.082909443693
630	1144.417234746957	1164.04288297972	1161.978782356331
632	1138.659552529904	1160.559493905337	1148.532875052179
634	1125.336555546815	1148.533895515081	1132.61991996898
636	1126.818233102722	1125.611230049522	1148.499622299848
638	1111.439757586931	1135.344122089723	1138.270350173935
640	1112.203247897459	1132.305247299363	1124.313005285527
642	1113.127017227648	1133.200364237709	1129.855289106538
644	1103.757023275824	1144.965720319481	1155.487919022957
646	1108.35945191283	1120.776567070201	1128.160136133397
648	1094.196880382564	1103.043650847834	1111.216685741341
650	1099.521015304902	1104.140446501594	1105.962805370877
652	1112.006431688649	1111.586501032436	1105.451209531207
654	1115.457562450473	1110.850532294695	1103.371777472198
656	1111.873355154895	1096.034343152607	1102.894623691595
658	1095.664250508453	1079.55736212968	1106.802391428236
660	1086.38164609504	1085.948761244377	1096.166135783533
662	1074.998543243802	1094.233805627957	1080.816851460319
664	1056.799653433671	1085.260381900999	1075.336771014543
666	1077.966743158467	1096.442204617163	1088.391455813588
668	1065.050441386194	1074.067395792161	1064.121450165079
670	1063.863476379722	1066.227066628516	1055.723922378719
672	1064.788411693779	1213.364638988087	1066.497738985262
674	1053.405727820281	1511.25366147285	1081.735395475948
676	1055.773320370861	1107.418359495316	1054.252290868411
678	1044.436915589281	1058.565151818014	1047.111168759902
680	1048.028078510677	1047.045001940993	1056.158874184181
682	1046.372988583445	1038.363085419043	1061.288500197551
684	1022.490805814762	1048.148157396479	1046.21516917783
686	1028.594610763196	1036.237191984955	1031.204708171283
688	1033.819832383642	1040.321159325578	1028.384219334866
690	1019.446632945688	1043.169104472011	1018.348374265887
692	1004.932817125307	1038.20428820286	1013.191439781596
694	1008.653000511075	1025.577917163006	1021.466572547691
696	1012.372986430505	1023.078210889364	1011.535120059079
698	1020.301821294798	1023.699498545574	983.7560885332364
700	1009.31307193998	1020.498133829547	990.4652734448557
702	993.2765897485983	1007.348509007942	1007.7865513187
704	989.3311496143668	988.2518218283008	1011.950136506812
706	1005.765217056954	997.8817764085692	1020.294616186816
708	999.7532799528153	993.5688294148685	1012.441035867463
710	986.1080175299618	986.5532692868785	1002.543949279563
712	970.1442305075268	993.8516130891755	999.4037959019529
714	962.8004931969223	1010.54231330374	1004.256898075244
716	990.4364870488857	981.9461849128348	1003.435844378898
718	985.0856123960857	983.5328940839034	995.9924191398549
720	1003.935705035177	988.920367096332	988.5281057875427
722	1003.573539163357	983.2131656177942	976.7122297427341
724	977.7391368491826	971.4175878808334	968.6409396456937
726	982.9560303439896	985.890779325569	991.1385184041811
728	955.4201357503739	954.2210625028129	992.3846125529175
730	964.0820788963752	974.2195588458155	966.9058933312084
732	970.7728433784089	980.6051550092736	957.0356719316375
734	960.2946031445997	962.6864300358793	961.1514642406253
736	941.9059125760334	960.7375066385278	940.0053985738126
738	952.7936065634809	964.8343564447002	939.8107696685174
740	948.8082671854741	953.0872630410216	940.9442678923792
742	944.2480928842825	946.0439070522358	945.9663798171775
744	939.4655181932932	940.908720247549	947.0306044576239
746	930.1729116966143	929.1157913294604	935.8217092856164
748	932.9214283582356	954.0106220239144	942.260255727189
750	925.4813341281481	930.3339088937129	938.4929188336156
752	922.4742652005696	922.8732912305818	936.1085583979379
754	918.3666014163059	926.4644699461035	930.0499693239872
756	906.7684824556993	922.9414259829188	915.7547213670449
758	896.5434068067442	914.5797969689448	904.92626911938
760	893.5503562923707	905.4942874250951	892.8381885891952
762	887.0512017130824	905.3059656057592	888.7557233196797
764	879.5303019480789	911.7018280841719	884.1715364685897
766	876.5047559451848	912.7420068181266	880.2842165889197
768	885.4766118511318	884.9451823101017	896.0039713086949
770	867.3981727902435	871.5113870111522	890.7202933912106
772	875.3505868129571	869.4028557616803	893.7561244144555
774	876.3849165223758	877.315842929183	877.5144655953548
776	865.3454344515421	882.300824623042	853.085443980141
778	856.4309049508555	869.055496826	853.3639451131281
780	844.0259220745513	874.4054046538772	850.1436321632198
782	860.4371490987744	864.4708456087789	872.6239585366211
784	859.7102039065309	867.7499774523446	875.12402238303
786	846.329801390988	869.6756949100953	863.8138902378103
788	839.1733225516218	857.4287540936443	855.162080447117
790	855.0728321787557	861.0729391992733	849.6321161855238
792	847.7638281409903	854.1652135326792	853.6541433071816
794	839.0950932974912	850.2026721766142	845.7895728873964
796	829.6454140319991	844.1926066754676	841.0206152525848
798	824.9915657327969	835.6586611203345	842.091889090095
800	835.2123864374046	830.6964649415468	836.3437039230084
802	818.9881025151225	833.4613098914606	849.5238794656654
804	816.8362655244353	822.3496892427081	839.3214130911189
806	822.3802988215242	812.2176271661178	833.0292874271939
808	820.5992515766152	809.1802066812181	826.5160441092079
810	803.5808532657247	811.2167165952035	811.418662859686
812	802.0233852165279	800.4766148035754	812.3040868371115
814	809.3934330641473	800.9178992736308	800.044783071002
816	800.7790254067238	819.1068114779066	804.42230932384
818	788.4045351948256	823.2516929487618	808.0909381270933
820	787.1842345489016	811.9332093231083	803.8202663698077
822	806.0946115132865	819.8829413721728	802.2249273199204
824	794.7803034968762	798.7614288296658	805.6068676293504
826	796.2306327711416	797.4627013716863	807.1485846246069
828	788.8062222577887	811.3376998061347	804.7805113783081
830	786.7485731047154	820.3950328275795	799.2077075499623
832	802.9021630159095	812.1870486417683	792.4191798391703
834	806.3520990643417	813.1756631894788	786.7099925783197
836	799.1822899044624	801.8152102342615	778.490861612657
838	800.5334684983153	804.7131131546933	786.86396751418
840	794.0537633564551	801.9018634060687	805.0360143803964
842	784.3576384170542	927.9188232288485	810.1401357291962
844	789.3664479449997	1298.927069860214	779.4590196425608
846	772.4875586612923	826.3027920745147	777.2854897919102
848	763.4294412113603	777.9152876021918	778.6294469401596
850	771.4566764901315	771.2559844238704	777.5764232275168
852	779.9430534591705	773.6269498622069	777.1115540785054
854	771.7200544220028	787.4984060516781	776.6242490632856
856	741.4216542397804	754.4533685996361	767.1887061500398
858	755.3087100939202	746.913247510869	766.3586430147292
860	745.7610158303543	758.2572556672189	758.8529833983423
862	741.7050685434631	758.6203985567524	748.9622761037996
864	743.9236198836716	747.6667882456516	743.6031583678607
866	742.433053049378	739.710638505916	743.6225321072013
868	734.5487754116549	750.8344765102513	729.6065514825482
870	733.742749789428	727.8932754583909	726.7936976517378
872	732.9655952212816	722.9280472262528	728.7632952081316
874	731.9230042171463	732.5951200964065	732.3386460775452
876	729.6272488683871	740.3893937717276	731.9098004351591
878	726.3904838645672	730.9763356400732	723.4110175574109
880	732.5014273004916	726.0427621893563	717.2579463090156
882	722.1857946253494	716.4573141124774	721.0313135474659
884	721.9810460842123	720.6972986051537	730.8926825868027
886	717.2858387384474	737.1295993436869	739.0512231265723
888	711.908476528283	745.8723272695406	741.0788302191195
890	723.4809457945554	720.467094017773	735.7506240614955
892	693.8126021597078	690.1817002666924	711.0085230211703
894	696.8523829731869	675.8723219471859	685.4172922919638
896	669.7784574022854	665.7096239011812	685.8532249919495
898	653.1710690776696	663.4560193883672	683.0883005709686
900	655.6808256046749	659.1251089046758	663.813151782785
902	631.2754774170237	632.0307814779768	649.0607591845385
904	651.8498289975155	664.2780662368921	659.205068882882
906	642.062116108885	651.3284559862716	651.1387374870158
908	648.6052639517748	649.5059616345031	647.5973852542406
910	658.8593597378094	655.2685821791769	653.577464465933
912	656.5989872468831	658.300511269719	660.8097835803386
914	643.6303689659015	659.1312419211344	652.4699015371546
916	642.019390368495	644.6380161007166	650.8766784161569
918	640.4819810474205	662.2385110262628	657.7492950646697
920	657.7518313164375	661.8839160231271	653.5034917548169
922	681.9834038747283	667.6567133389569	663.6418078781858
924	702.6947004692687	697.30490666457	702.5403628962399
926	724.8251281473669	732.4279689057508	750.2674730075439
928	767.618914879391	779.5350045507423	774.642105688406
930	782.7325681582775	787.8604075444283	784.5113439061433
932	754.2924390789956	748.7888461608613	763.5490636634338
934	709.1103914828376	708.4813397420156	717.8640369816087
936	675.8796294001322	686.0687634896103	673.7571339141612
938	663.6363530365286	651.663133252311	665.2904043647991
940	632.2027321683015	638.0527003478204	646.7331038335642
942	613.6253937741543	633.0237906897569	615.7815266000694
944	605.6414606481724	622.4738973803932	604.3756742548326
946	596.2244086189494	613.0673666602197	597.7185828750502
948	591.7504670639471	607.5432010423597	593.8054894468785
950	610.9775396075196	602.6748166594501	608.096079864813
952	606.8280758630563	618.85364628737	604.5654936852052
954	594.0144802833399	608.5361195167085	596.8293638121128
956	571.1926010489439	593.7766882093097	587.8801119432902
958	575.0528330586401	582.7565568080347	588.1558984509106
960	594.0435710480945	583.7839662135446	589.6079847736223
962	586.8236911434311	595.3168886864046	576.0215688530678
964	580.3464841701995	570.331317399332	565.8701067057234
966	575.6227256143621	560.515716933255	567.9445651548914
968	571.1606701160386	561.5435076332688	568.0872938485218
970	564.952330000505	573.7770055433648	566.9835587197586
972	560.1144009764437	582.2855923344324	563.8911169938197
974	561.4233014883208	576.8771901344417	558.0135814218899
976	569.6784904703646	581.4072881675287	552.1025288446865
978	567.6779408731023	589.8858271651401	580.3260975755612
980	578.6597272493626	587.7939152147496	575.3989814867624
982	580.9287908808058	583.9006041836194	566.5728088961266
984	582.133642398618	584.172323908526	568.3754188293735
986	590.889112442944	591.0912194647626	577.7303331912201
988	597.6978368980274	602.4242869582243	577.8715847025342
990	579.9039301310738	600.6930081880005	581.0699858833417
992	574.1922391535927	588.7269884708576	583.8477220824491
994	574.9064643056179	596.9468730565835	588.7718448158182
996	566.3563987767867	594.0784237404139	575.0779840415852
998	555.0487330337396	576.6572894149166	555.0487330337396
1000	561.6291420395504	571.5317622869906	561.7187232794347
1002	576.3182161066782	578.7963923440252	577.0264885994285
1004	591.1781634398864	578.4821768653965	583.5705517684662
1006	571.4163522414528	567.3810636431504	575.4185249257473
1008	559.4782344482537	563.5271341735102	564.5334400635149
1010	557.0884356224583	562.6890367233161	561.2611692597618
1012	550.092515375506	557.1179035429541	565.7586218315447
1014	539.8787065836184	553.2678802293882	564.2541002060867
1016	550.6149560677618	541.0551285971825	552.0238662785758
1018	542.669277886966	566.6583878435072	547.1873669385291
1020	543.0585766124577	560.6824596097457	548.7877386251184
1022	542.8097835607618	546.2381998951357	540.881271183046
1024	539.6349028440727	542.0395878548758	532.8680029281675
1026	538.9488749876737	542.0783414043708	543.2093834477155
1028	528.946609771524	533.3204029099701	536.9400183676539
1030	532.3341436981893	531.2289114795071	542.2100787581799
1032	532.9139991113593	531.2192849779093	545.1701855180114
1034	542.1993000873266	536.8203897150877	551.8549719560784
1036	550.1481896944387	543.0593793086216	553.3499643195839
1038	552.4926806014346	550.6930813066979	550.8161973010158
1040	558.8141542750459	565.7732885889425	560.5984632042166
1042	537.7835571607182	548.4717460662049	556.9811908789332
1044	550.330393136947	536.444764208784	556.930990082377
1046	539.3012417804216	547.4989480661164	565.2769733160178
1048	533.1323970915024	550.04617951935	557.0868243863505
1050	530.3982600422346	542.1854740294168	539.9317246975539
1052	520.3203483517293	534.942481998118	529.9705379881202
1054	516.4992085814907	524.5415925751449	521.2421338289524
1056	519.0793395694407	515.2452225245252	529.4608186579651
1058	519.7168586438222	528.5052679429876	534.0377320928144
1060	511.7932245672863	530.371465510045	523.5663133065336
1062	515.5277593335381	527.1922732562671	520.2391896789284
1064	521.7690067630099	525.5588466911236	521.5110250435747
1066	514.760265873493	527.904537576396	516.5376115850069
1068	518.1548826427041	537.3813676806357	524.961577860402
1070	522.4976218710584	528.5823355708277	534.9386929611596
1072	525.4774189751404	533.1487246432324	520.0886955513303
1074	519.130432699949	535.3895614837719	528.9806032049687
1076	517.5706948286687	536.1069418186385	537.3551545267964
1078	525.4464777616222	533.6761561323031	534.5593641922515
1080	531.5995861899709	525.031070892815	531.5744824615221
1082	518.3228586215118	515.3679711847855	531.9516459439043
1084	520.3597299822977	516.7843788703653	525.1733075932825
1086	515.2972078798413	518.7384729234432	518.9602437886548
1088	511.4896438492386	518.6853859848129	526.6738920572011
1090	508.0832122523366	512.0803434583389	516.2294912939159
1092	504.9095728320739	508.8863521849787	501.7578023336727
1094	500.5296915699371	516.8383727461667	510.7810542574321
1096	488.1065218832303	514.093168399764	504.0309632583884
1098	497.3682273871747	498.7555544279812	493.1119433764387
1100	497.4724922927483	496.0048294902538	489.193227780617
1102	496.282092251372	487.9892776939591	491.5782468262726
1104	498.5144940954609	490.6443223707177	501.9736358772498
1106	498.851993339415	491.1345673914682	506.8840712835258
1108	494.3072443441819	480.1293286744436	499.1441389871491
1110	497.3064634653404	494.0727789556959	499.66592887356
1112	509.9760939642893	512.4400461030681	495.2378296335814
1114	487.5398991586788	511.3784011517419	504.4747734201399
1116	503.2731390191921	511.0570849656672	505.9403990911515
1118	530.4281004385897	527.5101194552457	525.8029589128545
1120	543.915874104339	535.8467596829391	542.520027340152
1122	534.2957167091061	524.5095660272691	533.835889301148
1124	508.2912649236213	521.8149549228808	517.692199390261
1126	497.5196527570344	501.5163978457942	505.6574505648222
1128	484.9618028609692	488.0208934045469	489.3596026306414
1130	487.0705724829691	485.3709156334649	488.6851892642943
1132	476.6868540859508	484.2575439079691	492.8426839843284
1134	476.4860909949341	488.2384436940011	493.6693907256179
1136	491.0103908942798	492.3056937668837	485.6461599825372
1138	494.763717565701	486.3996238377861	474.0734019702267
1140	485.128481200269	482.7420472396889	486.9523043695592
1142	470.9276152528154	463.4351746973973	482.9657391431716
1144	469.4388618962161	474.846464814504	474.8289038655425
1146	477.061682693536	489.433163379965	494.4168179376355
1148	479.753759389861	489.3479903709259	507.7653104227903
1150	480.7538400144799	484.2963995391991	496.131429721954
1152	485.3146425785155	490.392070120241	482.6142544879948
1154	484.1215744111286	500.9719097749317	506.6763117231645
1156	478.968362620407	475.911262920486	504.7047192077813
1158	478.0501928894969	468.7477052670192	484.0108738180095
1160	481.4846632960964	483.2230280836184	485.8046361600835
1162	476.3825781787251	486.0462890021549	473.8212267223784
1164	468.7537441354335	476.2477229136367	466.2881202123105
1166	462.785074296276	465.9554075551963	466.7427101022538
1168	460.6994488555192	465.8817229712908	460.2417320996521
1170	472.8140386396972	476.7182634632206	459.2964128947608
1172	463.5162857358616	450.0306074337792	467.3958303972618
1174	469.4366490639441	462.4031940460467	465.6549537154597
1176	459.3553601217638	463.2270897487858	454.4367162233845
1178	461.248241904462	467.7658837967218	458.0279256513809
1180	465.9860549739979	471.4856477763684	459.9973452493686
1182	459.5415097002362	466.3427043593747	454.6120136912995
1184	448.7940538034768	458.0665585140426	460.3279352846593
1186	450.9592963028689	462.0531171245015	470.9039182268286
1188	457.3260044705363	467.7767795273126	461.0634382970108
1190	473.5206344861084	475.6726794261698	468.1071250539962
1192	460.0319437971613	479.8875942065196	459.0580942877663
1194	455.6015789758914	465.9783671352341	467.1152578988642
1196	464.3929721612819	461.8606001453252	472.2349674535063
1198	471.3154040630923	474.2010522210481	464.6659517899435
1200	467.1000700194204	473.081471290135	466.0170753156926
1202	449.2102940777123	462.6245777629921	457.2719328393522
1204	444.5485258945921	457.9399861121318	449.9879383214563
1206	454.9096067737889	449.2650450728892	455.9549280235232
1208	451.1448983012602	448.2770812005327	465.2786108557162
1210	458.5453232551323	455.1615858074762	466.6227946222467
1212	464.8182065817688	464.2272753184204	463.5481973253375
1214	461.3632553548049	468.1235293981345	460.437731664734
1216	459.6777557758401	464.1955536220683	459.9311515172949
1218	457.6203830937151	459.8189171064769	471.8938879933921
1220	450.8404994669285	462.2386549683528	466.4510251309131
1222	463.891942459103	465.9688947401673	470.9335555074761
1224	459.6234734068539	455.3976263411413	459.5736599386715
1226	456.4614031838766	470.1884100604631	465.604989587993
1228	456.8401149885038	481.7043059831102	475.7794740997939
1230	459.1004369970507	470.3953380391996	468.0865369679371
1232	463.4386750934256	454.3502269487743	450.6531778186817
1234	465.3842376912347	455.3838621310031	456.1388474180409
1236	447.9784000310038	453.8242345348858	448.6370314827374
1238	452.1885262270796	452.2862251739221	452.9390819482294
1240	443.6963036908171	443.5135496008023	445.5799429511091
1242	433.4768386798901	444.5191299584942	437.1681330481973
1244	439.7603754753067	450.7510443277658	443.0876967432834
1246	453.1266222860561	451.9738448167225	448.3598291421123
1248	455.7311773529518	447.3832822552831	447.8825761214916
1250	446.9009383011327	445.8520930976216	458.5041040433393
1252	441.0089794114475	447.830285381258	459.8114565358271
1254	447.8506973401942	432.7010466391678	444.0380167457721
1256	439.0360279129135	446.1583389650685	440.6223740254685
1258	444.0698447225306	450.7478701306488	435.7870916599089
1260	444.0823997615199	450.4123008298484	438.4936049055718
1262	448.1037293168793	454.1768647344059	456.4898930391181
1264	451.8695801003553	450.4959842198564	462.3860389345042
1266	452.0621238291138	440.5326969110666	443.3523129487003
1268	459.9202756821713	450.5816720762921	439.9807638890566
1270	432.3064822716253	439.6075096206146	454.66050675823
1272	428.9279724952028	449.6718270248398	442.5714181552169
1274	433.5838799534901	456.7406709137759	437.2677925600966
1276	451.7208850893828	454.5896460491484	451.6500375144809
1278	452.7133873946992	441.7656044655627	447.9601289432657
1280	443.4002168026779	441.2487490615445	438.7011001706253
1282	440.5043893114839	447.4643608643868	441.7520569178271
1284	444.5018972017565	443.7425584651336	448.2590012625953
1286	444.7394845888318	442.0091423737515	444.3264631870519
1288	449.7519953414116	435.7949788724442	464.9149588401551
1290	444.5870013722338	442.8050328359273	459.0944260713619
1292	445.3024783599573	435.2195246144489	446.7134067406158
1294	453.2639086721882	444.8544000371114	443.6568362049341
1296	449.1378948078007	451.4156775446148	443.9543336106861
1298	446.6397807804351	446.3990036262304	445.8899741912621
1300	450.3673890287897	438.5756226249654	449.4280380211056
1302	454.1445689927912	443.4001048638969	454.1445689927912
1304	460.2352943246983	460.9598142469203	457.1269505390816
1306	466.3507626021377	456.9368941545091	450.0879779275712
1308	447.6128511003044	455.9519643401004	460.0234077405937
1310	456.9828121721205	458.3502418091029	458.3829845044328
1312	456.6978797962461	449.8492099388247	456.5033971761447
1314	456.6701235800613	452.8775747595288	456.1794512755645
1316	449.8092828550398	442.8832770951261	445.7577611844988
1318	447.6854162928215	431.7706835837785	441.4431773204286
1320	447.0406604889587	433.3387859215267	446.9389298650212
1322	434.4978571673753	434.7523451492347	440.4574177468771
1324	435.2013730181643	434.3094706375971	425.4635093432048
1326	438.6220065734648	442.1806976543093	436.3134105638831
1328	452.7863214922123	440.4572053754226	450.476307111688
1330	435.3338628362773	438.3403781626849	431.771840999628
1332	445.8278170959379	444.5643171779272	437.0460701866383
1334	438.6784609421192	434.5134338609075	433.9638521380117
1336	422.8694812647537	422.5222292781541	433.8172714564014
1338	426.9348711355342	421.8916031403897	432.4555011752171
1340	440.2058614890876	433.3003960017347	424.6233340251191
1342	430.8006472731738	450.382465416666	430.1273185182935
1344	422.1728113583183	451.2799449925068	444.596206224001
1346	424.2383695089563	423.5105234297274	432.7473320209438
1348	430.4255112367144	442.2921480389551	432.6491566310618
1350	431.1423810598958	433.7180696342335	433.9467859659382
1352	439.191568905195	433.7019137384258	432.4186751603957
1354	437.208554874711	425.6361861703743	418.2602624407917
1356	429.189246360465	419.930112014537	416.160127325242
1358	423.8222994256089	419.1398241836379	418.2620912336996
1360	424.754835998711	422.5297923558984	419.0313321264022
1362	423.9047899983794	431.8080683173214	429.3493022708711
1364	403.1430006782922	427.8089134307337	416.2833291744648
1366	405.0409755319616	426.5637556029213	433.5684059407025
1368	407.3248486198082	414.7025076431224	420.2970915779521
1370	414.2113645527805	410.023225648155	403.7426444297364
1372	406.7526948702524	412.0663570768357	417.3435377100824
1374	408.8187795374727	415.215550795383	419.3627476033298
1376	408.1064859016333	411.1002261656799	406.2668936599082
1378	405.6802105425427	410.1163310243961	403.1717881344048
1380	406.7190968431673	409.7597333685753	410.0864073938644
1382	408.0011073379045	404.3823849034433	410.7867274241359
1384	407.4118699452942	410.5037079952537	411.770314243987
1386	397.3124130540354	407.1386800396945	402.6082030110901
1388	396.1894534858394	400.9947524385145	390.0066410453247
1390	394.292617664006	409.686556790706	407.1240631960799
1392	405.333140044734	404.748243766893	405.0772388388511
1394	405.3578206352796	397.204963651432	396.8658605244225
1396	398.9404959104357	401.2721047961514	403.4409785892996
1398	402.4891396064735	408.6317241953686	407.9547894914717
1400	403.7537971348799	404.4746343662304	395.8539017754513
1402	399.1321824464093	402.6154177657182	390.7879657875932
1404	402.3084917868183	414.3238831319369	404.5376036497778
1406	402.789254379752	406.7110881287568	399.4751228793995
1408	394.62588038379	392.2468951956597	409.8252990990072
1410	387.6656043619739	402.7361739546957	403.6236568835543
1412	386.0784961027904	411.4174935300254	410.7666999878405
1414	393.769241864637	411.6514158856871	410.1958811630122
1416	406.8261611015442	397.0804001486321	411.2774410977645
1418	411.1857827072173	394.5622383772814	412.5016331666375
1420	407.2692926558275	403.6739393663789	414.6860818530082
1422	401.1829240389635	413.2330780126256	414.355355275084
1424	401.8805507694924	411.5631970655337	412.934639607039
1426	408.7873079839461	405.8082127264186	416.5789684893472
1428	411.7417385721575	415.3017187343498	423.3979810824901
1430	419.0517836010441	421.9068579599243	424.2171818150793
1432	431.5136315139819	421.2641358457352	423.0525787783499
1434	444.2110471843306	438.3822184830468	443.8575960243263
1436	446.5971356184003	431.0548184263737	440.942138558092
1438	443.1829706153811	427.4997673599138	432.2369427144171
1440	429.4439488091259	440.4885368390611	432.8132241992308
1442	431.9110821571472	454.2828886812893	437.5688534372023
1444	450.3398135769933	447.8891279263855	448.7295938749545
1446	459.0425576427146	446.3935412911228	459.7361181202343
1448	459.4306863833724	456.6519212336188	469.706933342232
1450	463.1306459586103	463.8301461844395	478.1522527073775
1452	459.557074699197	468.792125380494	470.7073624147654
1454	463.8665004698776	438.6698262217307	454.420656780055
1456	442.243182450232	433.4994886910184	456.0834335703102
1458	432.3766365550233	440.0954996196545	459.6972218652712
1460	425.7490629750634	436.8184396934918	442.4818733803359
1462	425.3742845993916	433.4501440752615	434.8585055021192
1464	416.8417829715181	415.1336390294453	428.6278499751565
1466	416.0885117678982	410.6428419953936	418.3645442670755
1468	418.21385423509	415.8228419730549	413.0323399134029
1470	405.6669408270866	410.6223092576204	409.8546779349593
1472	405.2632288489581	407.7342928064253	417.5557342059655
1474	422.0598843090646	413.8085407754156	428.7873854693744
1476	419.338350229491	410.1508087093546	425.3979152169128
1478	410.8316087828683	409.1130868160291	426.1204430521685
1480	401.5618959071093	420.7628931614916	413.9551239552941
1482	383.0361532113738	385.9934892184971	384.0483585417219
1484	386.3530033234095	382.4436478594352	391.1859106133567
1486	389.0984318168697	384.2284434102243	390.3559393267516
1488	374.1055204526734	378.6512762018743	393.9469233539684
1490	399.4847284311438	391.8910933434131	407.4081113084145
1492	386.8308926576053	391.7001039846613	398.796924180199
1494	383.9338614341722	388.7406749679919	398.0313149950885
1496	392.6475807777689	387.8781724101358	398.0998765072508
1498	392.503010935036	388.7219716579505	397.3229241389709
1500	393.6904285264479	388.6789458408703	389.1109352710367
1502	398.329683286332	394.8980634108873	375.5460761785387
1504	390.6268146741825	409.3819657112171	385.0427347289728
1506	390.5862057227726	393.7841398804167	385.1876828303145
1508	392.0341099455422	399.9646839987164	395.3407148008577
1510	419.5210706414834	400.9139275192536	407.293039107155
1512	401.3859628195919	404.5355320622869	400.0366374435835
1514	394.8164402777699	399.0027919533115	396.9486785370243
1516	397.2183320821189	396.6116676327448	396.9915754555029
1518	399.1679474216173	393.7134386323195	402.7302327200426
1520	408.4235403293286	406.2694495852693	399.7386795039455
1522	408.677689019656	407.646953959665	405.3670232079982
1524	408.7446692770003	406.5985887518104	403.782505966811
1526	411.5156713104548	400.1279907152108	400.457030677944
1528	418.3866155387992	400.7187477638603	404.5943529708425
1530	418.2967400004637	412.2843762068902	411.3479999222329
1532	396.2908151959323	409.8702627461915	419.3954184821589
1534	388.6577564122179	413.625961538842	418.804676550606
1536	406.7967989014708	405.3081587365306	415.5917276683452
1538	409.3676168228069	395.6940062570586	394.990739310011
1540	412.1793678027846	416.7913413999533	398.9070423896127
1542	422.2410959638231	396.5903367675077	428.0433414810918
1544	412.9036120660305	426.4018955519939	409.906221311429
1546	431.3909888698427	422.7719942722806	423.6137255368466
1548	431.089774377302	433.439632104398	438.771090280191
1550	415.0366456531502	431.0936845806716	432.6496992551465
1552	421.9532270955648	422.6369392798004	422.6369392798004
1554	428.80504988346	415.5712481241105	427.8303329601524
1556	445.5424882922926	440.1743130107252	450.2371298144669
1558	472.5543912834004	476.4684929820187	474.0640434772226
1560	470.4097785502597	471.5128437011088	471.5565782093047
1562	448.2117775637528	451.2779046526593	447.7217811593986
1564	450.3245815645448	464.7912918343605	446.4059223417513
1566	450.5634326902638	462.0630968375965	462.9591597534013
1568	459.2563193375226	460.5743346579859	465.9284936770655
1570	471.9695431841651	467.4298795930379	477.0220984208709
1572	455.1040495354405	465.6583683530163	458.5219957305596
1574	468.9049221461336	456.5889367456791	470.6893627106792
1576	474.7378477171093	477.582760195517	470.9170330874407
1578	461.2986495978061	496.1615393094455	496.3973028420509
1580	504.1897100522432	512.2398871965236	489.5914526930299
1582	494.2897938253781	500.1177927567391	494.6308833723482
1584	501.6812680691116	514.3376332906007	507.9703442637485
1586	509.3928604414588	519.8485849326384	522.5653661112256
1588	525.0892364170271	523.9081259079644	528.8797338899644
1590	536.0336104770687	534.5079085350797	532.200250763896
1592	535.8463984935906	530.4748354065255	534.5631274131371
1594	545.9609114631301	530.0023611377625	544.9257349062033
1596	554.8922623621047	547.1314418707896	557.4046868806372
1598	550.5389843330025	554.5093534656295	557.3417953620133
1600	565.3065223085287	568.6068569780541	567.9751355910101
1602	572.1279973175201	580.845819631583	565.373143007684
1604	580.6720924627148	582.3207830242792	581.9457647001599
1606	592.2870833528804	598.3487116861135	610.0707847738332
1608	592.0136189100035	595.6613541148212	592.1524901935981
1610	590.4061382502176	574.609848239084	593.9287019637876
1612	606.3532265073236	622.8546170869375	616.5899923528974
1614	621.4172809305794	633.044901650663	628.9660527192528
1616	621.6730527284985	627.9124245001719	637.0336914901362
1618	618.6184450053295	628.2021974052236	630.6863478716549
1620	626.3695093866209	625.8985048423482	626.5578889545039
1622	640.8218024497603	635.7203124145245	638.4691072276254
1624	644.6999851142919	653.0797447713719	653.8020569129166
1626	652.5733071188136	659.7124032800533	647.1414830047904
1628	656.7341407142073	653.7286866920235	665.7619741669099
1630	667.0268413097014	658.9475773776815	678.4420473291539
1632	673.0802318455992	679.3789136237944	674.8282732193928
1634	669.3303748385442	681.0159093053763	678.1493306670593
1636	672.8988096864308	665.8619817881156	682.4713919433218
1638	665.4076227733447	675.6585158610066	695.5021001700644
1640	665.3495467533109	682.0470519609958	673.8035286716097
1642	687.4081635273857	657.5083402476726	665.8167135813994
1644	676.6752590377589	678.2592048107433	683.8744399334877
1646	696.8601523125653	678.37487692328	684.403700533357
1648	665.9503588597991	664.9974352145625	669.5900317698291
1650	658.3572653948435	666.9695146815132	680.7916733673196
1652	645.3810525906573	662.7612698218223	659.1022845721698
1654	651.0311119735768	652.6517266154347	659.5293548737097
1656	645.6453329189684	644.8818807073773	638.774263014647
1658	642.513849117916	633.5533948851384	635.0327787164124
1660	632.5673674525708	637.0025510542068	640.5367666369506
1662	634.205758695231	631.3650933647473	624.8284294127091
1664	606.1578341289148	612.406977677241	619.120178609648
1666	608.1063386995789	624.8524729794008	619.1495152174001
1668	604.5236590466163	602.2419738911876	603.5560670391562
1670	586.6691161296317	588.8807307357176	586.1241455990643
1672	580.004188695941	587.2908113502814	583.5062243307696
1674	571.6109106371382	576.7668283054871	574.2001248315723
1676	557.1018341138782	568.4306045800224	552.2826878534959
1678	546.2317963594774	561.236873586598	547.9958968839478
1680	537.1394118550488	551.4651435779607	549.2223677808374
1682	526.7914306759432	542.7116016924697	540.870037948511
1684	524.1560226665109	523.6402066119786	528.4845845138661
1686	521.0273096862939	504.9540815309117	504.6629056500011
1688	494.7503350384989	502.8833371113989	502.3228963607248
1690	483.2224955851433	489.2018376364368	491.3202254721413
1692	477.1854305233634	489.7235975293632	478.4577547077865
1694	470.8343551531429	476.3750417382663	492.3197440486478
1696	455.3103912566352	466.7623381550619	485.8384150730868
1698	464.3501543564465	466.3571851062443	479.3319126657737
1700	446.5141763541356	449.1080308507438	447.0101703739701
1702	420.1256375690825	420.3831645849703	425.1499745020757
1704	431.0752403480039	436.0167399476902	425.0345477228739
1706	422.1666235164574	435.4329022075739	443.808401824947
1708	421.273093436764	417.2618879058614	419.4554426496545
1710	397.486642249513	405.9839408311617	403.4699222648707
1712	404.0074036687183	397.2871335432006	403.8486271745283
1714	385.8133245014877	397.9282855119533	391.4934559017494
1716	373.9702447304575	382.9229694466033	385.508697620592
1718	369.3345632353954	392.5790830387205	372.5443700019263
1720	358.2731222403002	367.3256377457625	361.4910795404195
1722	356.0056244198158	368.5501479870096	351.9236970955247
1724	353.4912331370105	361.3502397396566	354.3889248769327
1726	350.73980076783	363.6433451771775	355.2979136518503
1728	357.9694461617747	346.1003472533463	354.440564037351
1730	363.947727773607	338.908979235792	349.975377107182
1732	349.4679672652676	342.3392589248795	350.952789198031
1734	329.6549306840974	336.4166801640455	341.6339578332263
1736	324.0365476278035	332.2965425585247	335.3424434660813
1738	322.8593015014561	329.1351942131886	329.4050378184875
1740	325.3485508871813	329.2663837272031	314.8654506366
1742	324.4925700162148	331.2377574635381	315.6024358727938
1744	318.4529916745306	318.9111664588756	320.3047992215977
1746	314.081583348095	303.0778329376767	312.4012605069652
1748	312.7432870073517	306.098788628125	314.366395808357
1750	310.4670032971146	305.427976782045	307.1581626097254
1752	298.8895767416554	295.856799060838	292.3519648388843
1754	301.8973734866706	299.2631864630675	302.3554986925064
1756	295.3206824812294	283.8136144104332	292.2118648013648
1758	287.0168529320428	295.8906991714283	295.3084691472205
1760	312.3044734436162	304.8551594158167	298.956971720354
1762	301.4015553656257	299.3697352783383	296.7288963854456
1764	302.8120620337723	298.9937534272264	284.3999369930822
1766	288.6541141155624	289.5283759733885	283.451179411064
1768	275.1430572324717	277.363566722591	288.1863458538616
1770	286.5285558512793	285.1246061685416	299.4499553835166
1772	277.0600139579304	287.9415659943813	268.894409507257
1774	276.9611962054379	269.6196672701145	261.8280820193212
1776	264.406888871515	277.4140260018522	272.8776712955097
1778	269.4447500252084	268.0709196041627	274.0699079174975
1780	279.0282620114384	281.2199298238314	287.0477983821805
1782	273.9798658105329	259.4083219806702	271.0835660948326
1784	273.0341173060338	278.169996941554	271.4632751418448
1786	267.561084383295	257.7045122994437	257.9786957321106
1788	261.7687399160365	259.6557851925662	265.872676549408
1790	257.4226443497293	253.2663105408018	261.5478823512306
1792	269.9112905085116	263.6992637191255	274.0501653979904
1794	258.1589798665988	250.9353356586833	260.253137323987
1796	261.5485437530033	258.3328049371248	258.5751424113461
1798	260.3352586604628	267.2009044970077	268.1989717398005
1800	279.3015816738497	271.7798974567068	273.8067301509685
