# Supplementary material for: In vitro and in vivo datasets of topically applied ketorolac tromethamine in aqueous humor using Raman spectroscopy
Source: Data Brief. 2019 Oct 22;27:104694. doi: 10.1016/j.dib.2019.104694 (PMC6839021; doi:10.1016/j.dib.2019.104694)
Supplement: Multimedia component 1 [file mmc1.zip › Raw Raman spectrum dataset/In vitro Cuvettes/Aqueous humor from pig eyes/0.05% Ketorolac 9-3.txt]

cm-1	frame1	frame2	frame3
350	1824.400814296989	1822.655022187511	1808.193345768709
352	1842.354006864368	1829.178739302414	1828.693812051962
354	1848.234989031876	1835.883083485357	1825.628114290572
356	1830.039002897895	1828.145959070295	1784.498497113193
358	1803.741091460943	1795.022066982315	1740.918161751869
360	1769.275308567573	1756.457252094589	1734.035298250339
362	1742.011713111652	1718.301991862951	1728.048654349017
364	1732.149480981279	1686.760575928769	1694.0224204781
366	1697.993639828124	1683.018573842637	1658.556355691609
368	1701.992811271737	1691.188058024121	1657.681729245582
370	1717.536691886961	1689.983223142934	1662.619452488762
372	1725.89382680151	1668.62000156261	1657.671534637369
374	1697.274126435696	1628.460837087637	1638.112898785794
376	1694.099234755935	1625.525053207109	1626.160201466799
378	1692.532118191075	1632.348134835825	1620.707519181441
380	1683.782569580766	1637.072634671409	1620.326063201136
382	1662.423130761021	1628.082059138453	1621.592511894631
384	1680.970869102545	1622.035208545483	1649.946759769298
386	1692.911954367785	1630.461518155741	1650.354466292471
388	1694.9011982813	1650.09493415575	1637.365690972275
390	1692.739225758353	1672.449990489577	1648.902710957701
392	1699.614859173436	1714.193992401751	1683.111268642539
394	1692.54554677201	1688.678869408987	1690.83798855013
396	1687.524058814157	1652.34570569734	1685.781969324323
398	1699.326297883452	1660.507864255026	1682.446595878559
400	1707.750035964333	1684.508636133427	1670.100381741197
402	1705.372595202072	1714.654071793272	1701.514200255866
404	1701.605641359344	1722.190497533577	1709.545773156495
406	1704.204219741652	1700.093642527258	1671.644963926433
408	1728.422714459561	1688.172130058031	1649.711412555013
410	1687.903933657201	1669.637979726988	1631.266500216581
412	1664.062618476497	1652.554812977604	1630.093752343329
414	1665.033719057239	1637.005386426723	1639.20097526056
416	1662.380141582062	1618.483487358699	1633.988498899199
418	1651.765480187827	1623.455558914713	1599.147071205538
420	1646.15843236963	1615.01258949811	1584.846214861767
422	1642.50844842116	1601.369722198336	1573.949029801236
424	1636.119049238992	1595.566974435944	1543.279996772402
426	1632.439577147299	1589.966491050408	1547.689415865611
428	1633.147003351919	1595.041749108247	1548.361578459348
430	1624.40313940606	1595.519348937536	1543.556248994338
432	1603.989079034827	1586.794160171773	1539.41334535547
434	1604.003394479707	1592.756557175274	1575.725346815996
436	1609.797713591363	1589.683975535738	1562.9292136814
438	1619.208737786541	1581.355500588543	1551.682559154382
440	1617.276074317273	1570.946425448913	1548.521727797492
442	1572.390369464948	1563.42384068021	1539.642233705986
444	1575.756713072631	1547.376733487454	1527.301803100671
446	1584.355385158647	1541.960623601913	1522.456321763935
448	1590.909014704432	1543.310594899799	1525.500359598457
450	1590.118369243997	1545.110014243557	1535.943153049485
452	1568.283919917162	1533.692086119473	1556.514923712477
454	1568.862897590808	1532.847467539217	1528.475620865445
456	1568.486030028435	1537.076585813092	1510.890335102943
458	1556.446530881039	1538.727825158332	1513.8780562825
460	1531.926426623924	1518.775890957716	1477.02931097881
462	1545.872531497101	1515.50012159563	1484.438995705999
464	1548.868791371727	1513.317221964111	1497.342132447668
466	1536.649846266028	1508.055706818536	1496.637270930047
468	1515.06314865677	1497.34172949272	1464.99967113885
470	1518.241242338761	1479.137760542349	1482.429368301984
472	1539.198637441687	1487.625011859199	1466.694998777715
474	1541.254989790892	1495.045026026385	1448.626441162944
476	1512.255606735639	1486.20115382922	1447.617466377647
478	1506.963601088615	1473.137820529931	1462.981776161463
480	1511.720810501158	1470.792212278432	1451.85931444762
482	1505.950536418988	1470.939192332257	1433.978349410799
484	1493.142826814994	1468.285730142313	1424.599911174823
486	1487.519126396014	1456.900802424486	1442.315243559182
488	1467.7151628282	1457.306947738668	1436.868192003473
490	1471.600968393741	1456.253804714165	1434.333935419321
492	1470.0241077999	1452.318496333272	1432.64860490799
494	1450.279089587612	1445.960572589585	1428.8069213922
496	1463.587682155124	1444.455094973724	1415.697273677598
498	1451.934390756245	1415.349165244023	1405.782932204079
500	1458.309659071991	1412.960798621702	1408.197207656358
502	1476.671865548751	1426.744967772173	1416.798685963865
504	1477.53853319877	1414.242468390976	1416.532496207032
506	1446.493281568522	1404.540493702084	1391.839565011559
508	1430.498041849696	1406.758976660837	1402.534226659067
510	1424.127547570756	1405.258957125752	1407.565289635212
512	1423.531026606266	1392.432128086894	1386.370969650904
514	1433.014112778785	1385.078213760644	1382.864709656241
516	1439.317255456254	1402.760026187577	1379.712462049895
518	1432.969912213986	1393.412821293121	1376.590068463531
520	1411.547187596648	1371.904301722616	1363.47111668087
522	1376.131239579006	1377.323375425011	1326.740467498383
524	1399.226200551635	1360.657379816531	1342.184875812418
526	1400.995347827535	1372.396729950762	1349.410205320244
528	1396.153411317007	1378.691609326082	1355.152552550604
530	1391.545298140864	1366.830008556118	1361.056219842298
532	1381.002154157603	1360.139818555719	1358.849924719716
534	1362.642804347206	1334.188049834064	1331.08087434034
536	1366.97006317562	1335.092444385564	1323.109763349589
538	1372.285032229677	1339.125548235564	1324.126774378967
540	1351.299859513497	1315.603842738718	1316.045398555716
542	1334.4210761765	1314.692411098971	1322.166287566669
544	1328.217606507132	1315.935231853282	1296.791265726971
546	1333.496693070146	1313.280987418445	1280.217938477698
548	1337.916414381291	1304.175816376893	1281.73439235687
550	1312.818758664821	1288.065960878651	1287.996915021332
552	1321.765951096743	1278.997791074595	1275.52186880888
554	1325.247667601795	1283.524601482221	1275.593636917062
556	1316.587762610153	1287.212680769803	1277.460591028384
558	1296.163197436372	1279.703130836253	1272.049234426238
560	1282.284910873918	1263.907417927831	1259.432287232476
562	1281.351066429631	1241.363607478972	1249.955723935874
564	1282.640895621618	1235.604782534705	1236.155427437533
566	1280.134856322505	1231.173873606562	1223.798434009712
568	1269.485244843804	1206.595653465912	1222.073844446096
570	1261.77071381214	1230.612353806964	1233.397396227892
572	1251.148092512147	1239.84287185594	1228.46646748483
574	1256.316874379344	1236.919045499698	1209.670047891314
576	1262.068463502894	1227.149429829028	1191.182545393667
578	1219.393659739588	1219.988583313685	1201.804746703278
580	1229.362791841955	1218.04877826335	1191.142509875986
582	1225.260093692062	1212.676391381768	1171.422143763722
584	1225.471983073842	1208.98699591213	1163.124384663953
586	1232.306213571164	1206.326314865424	1170.142823412997
588	1201.341601495195	1188.041220630182	1156.31552565683
590	1193.636938076288	1190.722178048477	1162.885647054843
592	1208.690751446485	1195.510566577771	1181.098506462484
594	1216.653836800957	1186.716248243246	1186.636992264167
596	1195.899013630533	1159.735185409922	1164.495846104268
598	1207.515822332554	1177.112953483406	1173.677217493269
600	1186.533642829521	1185.013749580071	1154.323808218667
602	1174.356157189484	1186.402236424386	1138.556920227728
604	1175.77821618062	1176.476015867482	1134.977762545365
606	1182.050126200784	1150.71735555013	1143.097610608659
608	1184.914971812292	1163.656400176155	1145.356783113653
610	1169.004504398911	1151.429004016527	1132.26616809685
612	1158.88512216299	1139.926852599825	1123.296786709786
614	1160.381168498639	1135.409676484953	1119.666973102315
616	1165.766976984455	1130.170344212799	1108.808369247597
618	1143.775527705592	1118.13576864203	1093.010169713327
620	1142.72768223775	1123.009817092057	1091.846878957556
622	1144.643895054381	1125.180156955216	1093.372301954142
624	1141.496643235879	1118.985812225883	1094.66268446224
626	1138.947850613994	1118.321903828772	1105.918872055853
628	1118.412891210641	1101.481470882068	1087.853295905243
630	1124.978406510316	1103.560908748447	1081.111360674884
632	1125.422268790271	1094.798554380395	1081.203892718005
634	1105.448428312624	1068.776732039727	1080.281948080128
636	1101.29144738077	1079.631697565595	1067.35529510263
638	1105.635927270767	1074.833432131635	1071.615386464056
640	1099.249009836885	1076.700863960554	1071.676369547314
642	1096.609848233874	1076.678922117846	1072.824892266721
644	1100.017502622343	1069.70861516944	1077.246514993992
646	1059.033165703058	1072.488711719175	1067.524178793181
648	1080.378733553371	1072.681126139992	1054.106784735297
650	1092.280666350579	1069.072401405248	1030.791743135345
652	1083.80134164884	1064.53975672511	1019.108669464078
654	1063.745701105368	1060.573138886469	1032.373903534814
656	1082.566464693998	1049.450774595126	1032.45175573139
658	1096.493495523938	1047.128842993309	1022.715955684301
660	1086.027402795558	1043.841417867516	1020.800265415927
662	1065.7009444956	1031.419601643183	1012.556724580601
664	1054.90929609057	1010.37879914147	991.8679734568599
666	1060.480717740168	1022.194653482971	1024.89680650941
668	1052.61729569635	1016.876067468466	1011.514612928501
670	1047.214505484116	1013.371885199026	1015.968526132508
672	1043.195596977784	1003.654805382419	1017.836892345257
674	1036.466635573158	982.8706686781545	991.3225090627756
676	1027.060698637846	993.4174359842165	981.3635149264522
678	1024.419551081197	999.8402545944882	999.682989553103
680	1019.043877560087	1012.325313361752	1013.530339621792
682	1015.536578407029	1014.827898817903	1004.955647168473
684	1016.551856423204	993.6291828623639	970.9232708132183
686	999.7108411152043	973.0898382011487	960.9521461615
688	1013.522851554728	969.0578681377403	966.9264403514205
690	1014.910420349602	972.8856027743668	975.2109802231624
692	1003.268941696561	974.3939687707027	972.7302072570011
694	989.3323956078851	968.2961343406397	955.2509153153957
696	993.0776065405404	970.8292912513967	952.8430280898922
698	988.326935389128	958.7893366696012	959.0574317011301
700	978.731610035439	959.5833757005321	962.8835919986093
702	970.6106874860188	965.1715387292438	957.6642725002893
704	971.4208626916403	964.1043301963973	943.503357576689
706	991.6037071097989	952.7455134978662	938.3737811605931
708	972.3780172415642	951.8267768320326	920.4971853678499
710	969.2480625380597	951.6290488929377	912.7739384493632
712	965.2429664231265	949.5931306283854	913.6588120382164
714	949.747073967889	945.7245552365514	921.286442292774
716	944.7080116869646	943.7777564291366	940.3616472345922
718	967.4038285526966	949.0988169254214	919.9075252304601
720	969.387844566633	949.1374067235513	922.9438244608177
722	966.2013911959393	942.0054218465242	935.033955919675
724	962.7092536015091	932.8276536329969	941.0252922148111
726	941.9811076273002	935.5371848688453	932.6277781576467
728	962.1878527038962	934.1996382681984	904.404623366323
730	960.1416009728808	931.6398925899539	915.2741637683826
732	954.5311234300316	926.5417610955167	917.8445381771647
734	947.5897530702077	921.5728659766145	901.6174635691959
736	927.1064262946878	921.9683183391363	890.9793297204385
738	928.7709567550082	907.011459651716	884.0560139779514
740	932.7427003580517	908.6122883129144	900.0542966018193
742	928.7688241340494	911.0569512175855	891.2467481940948
744	918.774055335628	904.3325598729011	873.1003096789798
746	910.2424522852527	886.4910282940621	884.5860779124843
748	902.5365736860946	893.5534048264614	887.3425972086155
750	897.2943492799147	879.4430435513318	875.2402789879616
752	891.768650782401	876.2714042178387	868.2920595134855
754	887.5755377684973	877.8263454201847	862.1128705703
756	884.6360831933628	869.7959317302534	851.4279571615133
758	873.1546790406871	845.392000940617	850.351745722669
760	872.9242624066931	856.0359901079708	841.9555558657194
762	881.3244985577953	854.9876632967869	847.7500196324079
764	878.3877933409013	854.8145865668989	841.8252043855462
766	860.2992901641607	859.1313689647504	819.5705885698249
768	850.8638393799396	847.8554903662358	816.853255884976
770	857.0756866548277	831.5541731710591	829.2568537175914
772	859.1476745633379	832.4853536305116	832.7960080435481
774	853.3726875162456	826.9923826825775	827.6758580689156
776	841.8313279145174	812.4741452489122	814.9409865578052
778	831.0295435088342	802.9895486635519	800.2464535087129
780	830.8732428053229	819.9805363180925	830.7080881624005
782	821.1493540511144	814.953872913517	817.3611377122163
784	823.4037045093146	821.934229330021	801.8652967491317
786	828.4195043016542	827.0724785577169	794.558332372687
788	825.9887941462492	817.3812639696052	793.5820202659585
790	830.2789235754499	824.1278451528847	788.11898353191
792	829.7247928460409	805.3327674023697	785.8089166738946
794	818.9907570264772	799.901592808186	795.6847518586631
796	813.8719211463913	796.6443879902562	792.4693181582123
798	821.1317874922981	789.7138259980524	779.5294010672739
800	833.0298638264301	784.1090521707147	791.5570054259243
802	799.0400281586777	783.7998505455367	790.0244054167225
804	805.5839596602576	773.1851235514167	761.7379457993768
806	800.4850397291607	766.4628324862271	759.2887901554402
808	789.0396039065668	773.2731898628575	762.1978275641295
810	789.7918576351304	789.6792804708133	742.9472014281349
812	780.8999912362935	769.7737117460733	761.6173218437252
814	783.1614838983783	775.7201358693346	765.950687554363
816	776.1369144036326	772.3070364850026	758.519365368815
818	770.1377320142317	761.1145264948852	754.2855433285515
820	772.8303541280529	752.1297657148022	755.1652469739495
822	782.8791503631187	757.8822801075904	747.1652540851867
824	770.3605368348483	755.1805767476199	738.3507901292062
826	768.5757171643618	757.6577653108967	742.7647304348294
828	768.207600238351	758.8797491740231	753.5764229099935
830	770.3375635503101	751.9549573592755	756.5884781093047
832	777.9280029062013	740.8907655623842	747.2519779898402
834	788.1456986085518	761.5652882595124	756.905937227961
836	767.9326324674066	752.3309150934413	744.2098016731611
838	774.5131130437346	757.3727983886357	735.8825723867801
840	769.8576674662741	763.9915057942183	735.1801060495654
842	749.6308262977819	757.863899679578	736.97070598065
844	740.9161020604635	733.3168087548575	732.7295807739356
846	740.5584892331395	731.1157541129861	732.367084515911
848	756.0572722934066	746.9305890380349	731.9222765733903
850	740.4363967809193	736.343182289781	729.2603279640974
852	731.024814798845	727.2360794017452	727.2920078626262
854	745.8102199410827	729.2475087576875	724.5390145187282
856	741.0722348899316	698.4815344263355	711.6394279958588
858	732.9396818627367	721.6053708755986	721.2876129315861
860	734.3006582094868	714.8208549917451	704.9559835738884
862	731.4600257334732	708.3424449349161	697.8720512569851
864	724.9758104943372	705.1977858856949	694.9739123153759
866	719.1110043884935	697.2896475928629	684.17524266397
868	709.3912307745758	681.4420726382977	687.3375453852682
870	712.0668736610462	686.2523791687009	681.7683605230657
872	716.7806645524767	681.4129621176713	684.1145537169982
874	720.5505335068451	685.9398647343915	696.492866561598
876	718.511229552623	697.0577146284268	703.5610175653742
878	709.4092244717647	697.9732386388266	687.5098668353837
880	716.1496415801103	690.0043053617012	672.8041085106548
882	707.5628711351897	687.9949300290468	656.737601662195
884	708.7666365421766	693.4552242339207	667.4235519986162
886	707.1505586602052	698.2893389604574	672.6164819134187
888	703.2761493083965	694.4223979143835	667.4106300946598
890	709.1080681800273	676.1600917326024	673.5212144854881
892	684.3431108851834	638.4631127311782	639.5087590946141
894	649.6332250701051	637.9935058015836	634.6098145924686
896	636.6922643783043	631.1023023335152	619.2746108233814
898	633.0972238360798	623.7424676026539	611.0787976730409
900	625.9834571088471	620.8170321588457	609.9713810201187
902	614.836993803591	615.075510875471	588.1277487347251
904	609.5966902203104	613.5213967169557	603.754326429991
906	616.9161227543985	613.9439430215464	593.8757795342117
908	613.7973163116803	609.1062611221283	592.5117868326345
910	618.9030975617877	603.6651940319046	599.967038954097
912	631.2656360886379	602.4367253221553	691.7474978868298
914	615.2711406972364	604.8557699846518	1009.717671695423
916	620.3673514789942	594.5579850362985	1129.981862908315
918	622.435836564331	602.260876665301	748.4730885641737
920	623.5295694461418	610.5866089222848	597.0377304002213
922	635.3252517360031	629.659120596056	619.9827838478556
924	665.9790466505239	658.0935384999946	647.8290900352674
926	712.5278664284086	672.8974824979216	665.5391195129079
928	746.0835340568624	708.2527560982368	700.8859983844027
930	736.6807993385487	722.3529783864661	718.156705399258
932	717.8052229829375	704.9479208180335	697.1371493137476
934	685.7854992332764	668.3790684168406	652.9007002428124
936	643.9455972526212	630.0429729576964	615.2717832216072
938	614.4516777866193	603.0672203103948	610.5907092299331
940	605.2435426928349	588.9852012602188	588.512693534776
942	595.8426967831813	587.0245892369587	580.1666387972774
944	584.3263886148537	577.1843407381417	564.5851654771515
946	571.688698338301	565.9924758183245	551.4503505606676
948	562.5031978181773	558.6809874516978	548.3340992507681
950	562.9698733627243	553.8421351782914	552.069096024473
952	571.8032001196026	559.6067463191218	554.756968984184
954	572.4775578933304	553.2906024928836	550.3769917571731
956	567.600477978553	548.0553113686652	551.5536660165535
958	569.063726079142	542.6899075189413	548.4298586367675
960	570.7038180248273	538.2186850667885	544.124038957255
962	558.3991615384912	536.3978295480519	546.8102463391082
964	553.8332711922069	526.9495979568389	527.4779846721266
966	550.9345353461289	527.2646953053977	532.5231637446811
968	542.2842423278595	521.4015006385718	529.4040221532132
970	536.5483988823812	523.7337483061945	523.0924269771219
972	531.8813484608297	523.7097468815708	521.3205180334988
974	528.393119181763	513.2443008293241	525.2083484901698
976	548.42856089251	530.8410322063836	520.5813127394305
978	550.1362407915724	531.9387692118064	520.4496179889463
980	547.7322427435699	534.9231859686285	533.7358409896685
982	553.9600500401278	545.2395847487798	536.9365151898792
984	567.2604549490043	546.1345004010241	537.3735219842886
986	576.1271351962187	535.8369136453944	541.1954681234762
988	567.4211247656787	543.3128287045249	535.5842827099604
990	567.5259116697781	544.0235781178153	530.1142193863352
992	567.2063606327529	549.2150112975459	531.2963404472946
994	566.037583151389	548.6399604463352	539.9309688138166
996	552.8261785348324	541.4910976537011	536.2166778447827
998	540.8198329454367	534.1550638354404	529.3675253123918
1000	553.4149328900058	534.9397785334837	543.4683006706679
1002	561.917193745608	542.2049051761898	543.9276944195738
1004	551.5159734796935	541.2791865376283	533.8080237663774
1006	540.0282467666436	534.389299610987	513.2837724901776
1008	531.981983287676	526.1070072046297	511.6122609521825
1010	532.2676563067787	516.1666925166352	518.6165733108494
1012	535.0083253656785	506.4329645129993	513.7682752145943
1014	519.5249961887932	505.9834504224916	498.9655761202364
1016	519.7592880310349	513.0556325941567	511.6259326825593
1018	521.8545206830298	504.5701956133046	517.4362445218794
1020	523.186565076851	499.3511446840906	504.4072164592055
1022	513.8110390199212	491.729016475308	486.4686252547546
1024	504.7521351687763	487.1967431265475	478.6204304091392
1026	511.0473369507358	497.3512377070356	485.6303444726364
1028	496.0675247601146	506.634630451349	494.9135542931586
1030	512.8515990406321	496.3552175774941	494.4195520570264
1032	509.5540266035929	496.1183440945385	492.6068852690927
1034	513.1014610262374	509.8467884551013	498.0668787852467
1036	521.7858527153557	511.8559784698051	498.2423132086288
1038	527.3611446351645	500.5205284119571	496.1404253153063
1040	530.161713277466	512.3091754161948	514.556811266133
1042	529.043128807479	522.3917240423917	496.6518143337937
1044	527.4138233953779	515.2070481473858	513.4324348728992
1046	514.5709026472666	513.363722586618	501.0838375052725
1048	507.9115065919704	511.2339355801505	490.7303228239733
1050	509.6957267890712	507.8888321030711	489.643999402152
1052	510.8139558325789	501.5977736118198	488.0014042547889
1054	503.5875905902719	484.0585132553164	483.1314815855743
1056	498.6397573455545	482.8356419288525	478.778645055264
1058	506.2769582082381	485.8938184679506	491.5186440861012
1060	489.1102475193717	479.7498414016201	487.1845725164737
1062	486.8881398574954	482.678582051391	484.4619744559151
1064	495.6431334584098	493.5370462550718	483.2462678286259
1066	490.2235905287852	495.7356329008013	473.5517667378349
1068	491.6492354769066	482.0908758589844	469.2980858465126
1070	491.6065976678518	480.7949844670642	477.3893107416042
1072	503.2720057708362	474.2620583754991	484.0815211318792
1074	504.5061610239517	476.4245772311224	481.9676351371586
1076	499.4811541065797	486.4731393899033	487.8163896349759
1078	499.8037885731682	495.1469178132003	498.5391840983024
1080	504.8200218871872	493.9062369353638	498.9337441989756
1082	486.5786957546965	485.8625024710751	493.5598120932385
1084	503.7469694030036	482.3289307025826	479.3427746139324
1086	490.8083398489348	485.7592669534221	472.6198688444883
1088	475.2057103830707	485.9750050799851	460.0957295902897
1090	475.7618480991888	476.6786386398969	459.3316188484141
1092	480.5706102662086	468.3789763604641	465.5526917641719
1094	471.8772687855644	468.227088415841	460.0975155622866
1096	468.6209961224721	452.5190940016814	447.2365887080142
1098	469.0699608034179	469.3668504517333	460.935902912533
1100	468.1192362428598	472.5537729811431	455.9321472952806
1102	462.854439472195	467.0773633059067	453.472588981875
1104	469.296531162542	463.0596729684899	450.315493788745
1106	472.5538718151703	459.1950242700156	443.781021431855
1108	462.366807415513	455.3120080229427	441.2514428602941
1110	474.8931572803422	465.9375483519142	457.3704812463419
1112	482.4816203580961	471.6202121621957	466.214053829375
1114	483.4343705795873	461.967267796295	471.9210678765696
1116	483.3786858747235	472.0925956409437	464.9202834981522
1118	490.4494801339316	482.2397039816242	468.7888794614265
1120	494.7112704175077	489.9221948420995	481.654301500517
1122	489.9632373795032	491.2199255321469	484.5802864719758
1124	485.9180908113507	472.1318051930812	466.3809532522579
1126	472.5816050913153	472.1378673772135	455.5700515600022
1128	463.6689978117568	471.0338381050166	448.0014659144263
1130	462.8656671157901	459.829696756632	443.8094255075632
1132	462.5858143045185	440.3173932718324	448.2210729938873
1134	464.9850135015959	440.4267404922201	454.1451682425162
1136	461.9626993343132	448.9373748310615	455.3571106796924
1138	447.4719705107559	431.2295539912299	449.4158252150114
1140	456.0091657745093	421.0135921445943	430.5324936894176
1142	452.6850849081353	429.2093367025015	436.8054079290409
1144	460.9239640765026	434.8505301090981	436.0295733648144
1146	456.757892147962	449.0012873057835	430.6045674217132
1148	457.2532118560079	454.3186333095973	435.8642191805612
1150	453.9687617885128	450.8677937200007	443.0208456681971
1152	444.6133293229463	446.4871164938027	442.4011347968223
1154	459.0405508057138	441.8606541255978	447.2149125643232
1156	466.7472958655611	460.4935709276876	454.9353478548592
1158	448.7803944548639	458.4308906556991	445.6640987782404
1160	451.5855691884234	451.5393886865531	436.4425739135335
1162	453.5631369167854	441.0797733945088	436.2982067812611
1164	441.9459317286264	438.8685504052097	433.8279868544267
1166	426.547967273583	439.6606522697799	429.4076041278183
1168	425.6192617715985	432.394304920632	431.9388980678331
1170	438.6050431467237	432.1563746702637	431.7178838761782
1172	457.0234811492146	433.1927358494744	416.6555471685691
1174	446.4754335436735	438.6409994173403	421.4780105987987
1176	440.505737233009	430.2622624400308	418.2593801806175
1178	451.7413119174141	424.0776528175753	419.3506397284741
1180	452.9539615300588	425.3031172178816	416.7159425816325
1182	441.3714494595939	427.7690601413168	414.0388189392299
1184	443.7335043923579	424.8084095129956	425.7144115609664
1186	445.3528891362344	421.7983780749683	430.3036199586757
1188	429.0124642621812	423.6093845268109	424.3346323101071
1190	434.9075766056679	426.501928632026	431.7891243593673
1192	445.9889244413947	438.3194728221632	430.6083685785713
1194	438.7143661811517	437.6710679203097	423.2001679890027
1196	439.1858321509913	436.0711781693772	426.6016921707255
1198	448.0118155972594	441.4879534672327	439.1692450052634
1200	433.1538520298744	439.1945526380745	437.6925035317817
1202	428.1763035303931	423.5688965892688	418.1482621426134
1204	434.6364907949376	427.4284130163476	418.1042363726337
1206	433.4766624349585	419.4845504207276	425.8757701571518
1208	441.1761140706001	413.4023300701446	422.3274525513531
1210	438.6321135597316	422.4206805524248	411.6277440245735
1212	428.0630369525986	430.3340338527074	413.585801290775
1214	425.6857241128572	429.2579641544739	423.8597903778734
1216	436.6524170240234	429.5168010860092	420.509298468766
1218	439.2863977902292	429.2248061543967	414.7213944224225
1220	446.2706319538162	421.7417065725368	422.3223850436339
1222	434.2666349519312	420.6053688272209	427.0301495473198
1224	449.3178560456237	427.0125174325027	421.8099696124481
1226	448.578963857067	424.3005321507012	410.7717290583984
1228	441.6383687208906	424.8009797560345	413.6434898915707
1230	442.9315023742464	423.873132382402	425.1699438209899
1232	445.1089540631932	415.2453673711671	425.5881470080693
1234	435.9091546686589	423.1859399894761	419.9246644123549
1236	440.2925931295799	421.6278220680643	434.2124405766299
1238	430.2442545609332	418.0434135570279	420.9582827793146
1240	425.9419766184049	419.7988949276294	407.6912451922923
1242	428.7621614173305	409.8571817813033	402.4717742002148
1244	428.7170508050037	414.241318185363	409.6375530934
1246	424.1903280162991	419.3555278682354	410.7661984228173
1248	419.9991506171633	413.3516875628391	402.2912280059151
1250	420.1879186443827	416.0681780550441	404.104859751034
1252	426.8169377748483	423.5107100789257	405.8170275379356
1254	434.9649691866503	415.664708122831	414.5927264095864
1256	421.2549828648538	404.6718206283816	409.6573415913397
1258	433.2992050421211	414.7837722674494	407.363585604318
1260	430.6719235267202	416.0399572452666	411.3545227432929
1262	422.3635679419128	417.2753383889525	417.297710320039
1264	415.4915226670554	413.0674135754329	413.7176841789233
1266	413.7464896556845	403.312450009046	403.0157916919231
1268	428.3705926812603	412.0361275515443	406.8337952825326
1270	424.3398045914368	396.8685629273551	417.9689111976786
1272	430.3581196449163	416.2947286851029	415.2477538136453
1274	409.5548477516178	414.4330838236164	413.8540841742839
1276	416.1134517937992	411.9859278650255	416.2172861271537
1278	417.9156467873771	409.835949977137	411.4617004746511
1280	414.0380531551672	409.7367539963224	405.6968805000187
1282	413.5920051196064	412.3505658207921	410.2211818999576
1284	422.5998427065204	411.9906791832854	414.0095788700161
1286	441.1396533544547	403.0412512760688	393.7082091736853
1288	433.5931957125233	404.9459652689825	398.6864272873264
1290	422.9846588928602	419.3639770182217	408.3527591346877
1292	408.9362296323983	404.9281489792378	407.8046526346257
1294	415.2886776217052	417.1877992189075	413.577730457762
1296	423.2399051797702	415.9384500621881	413.8023911473065
1298	435.4749463856853	409.3627533494341	413.5110761608637
1300	438.0527042637475	410.0554509525715	407.8337434457292
1302	426.2810212563098	415.4170332111814	401.7933428152909
1304	426.4790831184727	420.2248717651576	414.6182320338457
1306	428.4198802101111	417.3568769894631	410.6884111605307
1308	412.2558935438793	395.6702444810134	391.7104986018196
1310	416.5885039129751	417.9873823174754	412.8608151066033
1312	423.9376412741561	430.8117618759484	408.9043739629752
1314	432.2002003770337	419.7409227009944	413.7606715888624
1316	425.8863234346377	407.8769847072404	411.9549577620387
1318	420.2791087876133	414.1882125077674	405.5676693412094
1320	421.6272950063293	417.9185914089953	406.684341591027
1322	416.4897945005841	401.2208505006152	409.8270191091357
1324	415.6380919056664	407.9920415369544	403.0128823082075
1326	416.0668650126944	403.0476402921207	412.0810024625346
1328	417.0908058890747	407.5179287655959	405.5029323159851
1330	399.5946923158961	385.9716984653578	371.6375690769196
1332	402.1315688397419	386.3787109761644	393.4795972693841
1334	407.5143571338143	391.7639996029982	397.0281901300016
1336	399.6630674818805	393.5858720508148	390.0957896195881
1338	403.9290982633185	398.2600410785162	393.9349484677367
1340	416.8558293062047	404.4010347653175	402.8851060024819
1342	402.348924729482	402.6385783579298	402.7325998559145
1344	409.8532343543618	404.2428547607929	388.9580009754724
1346	412.536109992806	398.5997807195565	378.5295150350422
1348	401.212302346497	394.2530972272294	400.0442982950809
1350	400.0681101473095	400.7320584470643	401.1479891053403
1352	407.0087823179874	392.3222154675418	394.0617657899107
1354	397.4138749733892	389.8287521507703	388.2059605856784
1356	396.6862892898896	389.4939724758897	387.9987768481486
1358	395.9913226377993	392.6151600007399	383.2314851402558
1360	390.7081192243436	401.8140776887449	380.0188424853816
1362	398.002682808025	407.6403074733452	387.3263950062463
1364	381.5609747289759	404.3040136448292	370.9363759287402
1366	397.0189888034985	386.3358306654134	399.7779500848641
1368	392.2130921992144	391.4355342670863	381.5179831851601
1370	380.8643872267511	382.1723670651867	380.2152787230924
1372	390.141559100659	370.261327313078	382.4359567179105
1374	383.1965043858666	373.8990396739802	386.3582251578032
1376	381.2524491898179	382.4719855243365	380.1673513522065
1378	388.7857082807888	378.5571127618003	375.9743409088619
1380	391.2835994620007	368.8718496853466	375.1916485169338
1382	390.4644185435916	366.7037941195538	370.4431222134149
1384	394.089565375979	365.5315279284218	373.5157350869643
1386	366.6576980132915	375.9448787588506	366.76103719711
1388	376.2927790592947	356.88296932885	359.8947067806547
1390	379.4765342152385	376.7256392966224	379.1813786851087
1392	387.2507145224171	375.6181650388844	370.9797640186864
1394	378.4061014476139	363.569035367203	383.8269575012246
1396	368.3133927846009	372.0051068536507	383.185821975458
1398	371.9724409449457	382.8238850771089	384.9855053774311
1400	368.6766398150896	368.8081619037235	376.3768744837464
1402	362.5761590789397	356.9113684652749	362.1656993348193
1404	378.4472581647407	373.6528235898647	367.4630918607032
1406	390.6042778055231	373.5351597246753	366.5381757813912
1408	385.2688493919564	374.3189115265725	372.263568298694
1410	380.4710728294497	371.6803474100482	373.2571095609647
1412	388.3102461816127	373.7166243405997	373.8651939765664
1414	377.961694444502	377.1797813422904	371.2807759847899
1416	390.9252510986854	375.1878054321325	376.765086741543
1418	396.2682928457408	376.4443627741446	391.0442678427331
1420	391.5981407693105	383.4560004830034	385.1501241698571
1422	390.4308586178864	381.3492903151082	377.9695397523441
1424	397.679921957587	377.4722519939922	382.8445166529486
1426	400.5192538200457	386.5190488046196	384.3582573093646
1428	391.8171728830483	390.3246883673837	382.4578404600921
1430	398.0766186166094	377.9068474560133	386.7065828420763
1432	399.8530609209375	389.944060937099	386.2789798283561
1434	423.6003641888388	408.5274725071814	379.0564595402382
1436	418.656970601594	409.6937888096902	414.3874134671158
1438	398.0890735223763	398.337341574478	398.4237179237713
1440	425.456969793628	394.5744925079911	389.8498485603165
1442	438.8753462650167	403.9786924483961	401.3549448960143
1444	429.3954918605169	410.8092731901272	409.1168757030168
1446	429.3656889865443	426.0049989153549	417.5776144725176
1448	448.5642511804837	443.976696635776	433.1895000515012
1450	459.1630996531743	441.9379491434781	436.7472729009951
1452	443.2241384690474	430.2951219951272	418.065676385359
1454	431.7189668084394	421.5154714453405	404.9406097867699
1456	423.3728417648935	409.9013781559917	421.7299149135011
1458	423.975515883736	403.0119563869681	408.8586279765364
1460	408.1017969581574	407.387078497081	412.358311162846
1462	417.2961649465555	392.9315198758459	396.4878201922479
1464	399.6566859301897	391.7876385718533	388.4124037611688
1466	397.5329785336634	400.7745015350608	388.0282164366049
1468	390.0570986461013	392.1065377278457	380.9829498214411
1470	387.4047579992711	385.3400211532152	378.3854622193569
1472	395.3324502636298	391.2364440596352	382.2297171558705
1474	395.5791526551261	390.0357945514369	379.4491739258396
1476	387.2942737032641	377.9532071893948	374.3759554796787
1478	390.0613511635673	374.4909738011986	378.4696689898764
1480	398.0191022075309	370.9121627757932	365.1270361208681
1482	364.8661100937213	351.0876302537922	351.0499928291622
1484	350.5778377913658	358.1522715931455	357.3508583302572
1486	359.4101658851723	351.3960320735889	348.3507214860245
1488	370.9688819501863	356.9713720895937	365.2082238758932
1490	368.601249139221	362.3623232037633	367.5547367438412
1492	375.2754508715159	359.1348244478851	363.5626340806494
1494	382.2733256975694	354.4061556718931	358.3865013819021
1496	379.3497335022718	359.6140578545346	351.1182060505245
1498	377.4003941209705	363.3725517242156	343.1501233993615
1500	371.4079258501567	362.6010080461696	349.2740461953749
1502	362.1802767458259	365.9168155685716	364.8859188553227
1504	378.3627618047847	369.8496552645977	362.9521618271407
1506	388.9046619177358	379.1928956190208	365.7641502328845
1508	371.5213229358035	359.0201965344085	367.999341738447
1510	379.1021196179898	366.4378475824153	358.4094280348828
1512	379.6185507640253	362.2941187985025	365.9208487481926
1514	379.0813219401965	372.6343021317819	356.7764707953751
1516	378.6787756055914	366.780504988064	366.1560195331074
1518	388.0153218279024	370.166364255125	372.8989802327239
1520	386.2745612305581	374.9313358996741	378.6003501740928
1522	391.8878063177281	389.9747896469015	385.9411644451832
1524	394.4167594805716	401.6117738215305	390.9558158911156
1526	386.0935489769875	398.3198960973912	386.8984570882806
1528	385.4289342436334	389.8037231013724	382.2766803403306
1530	397.2063778936994	383.7857836053536	385.3124189683754
1532	397.2832327355281	377.1507504577056	384.1325482193171
1534	384.0611647289609	376.4688306000629	374.8185599827223
1536	388.000722095493	383.5108022467758	373.3378773639843
1538	389.0149698192111	385.0928475632846	379.184597086876
1540	382.8250771671382	401.7214707321874	386.777513317101
1542	414.2917705588085	394.2135840640648	399.9316303700496
1544	387.2353139370396	395.2795233634922	386.2472507386608
1546	396.2134430858905	392.0054972916966	387.2347269173885
1548	409.279550850004	397.6964436309232	396.875013880146
1550	409.2532771621842	405.95989338538	395.2201410164859
1552	412.9372851128696	404.00444429876	402.7126312724968
1554	408.7081639037856	396.5801838895032	408.8352621498279
1556	429.8523769203073	400.2521446883166	424.0214886268182
1558	459.4964301595932	432.9558688958406	438.8206949970386
1560	455.42335266424	447.3900390825518	428.765412313121
1562	440.1853663272106	427.0926289816161	417.6064195339087
1564	441.2183184550734	440.8145783066731	429.1143485626706
1566	445.218778878213	438.1882997963959	428.2698252147337
1568	435.0756472087248	435.1056619442648	436.581697411821
1570	439.8949063257832	445.4076448706121	444.7940671264478
1572	441.4838002262719	449.6936851505675	442.6774186107511
1574	463.4523149796006	456.9599082952454	447.4929843453826
1576	471.9048592863021	452.2437276898777	456.1831084377229
1578	472.0868916210422	454.194785106679	451.9693661331107
1580	478.2409456826771	469.1654887348384	467.7685508399146
1582	481.1737762502701	470.9544463122813	468.7866413444082
1584	493.4434285648614	477.8917553715238	474.0724415845123
1586	500.3296103278148	487.2520431710872	472.9791915145887
1588	498.2016097602756	493.2300017782757	488.1912605394869
1590	517.9729746053685	499.3509873438673	510.4969199447353
1592	533.599012516331	498.9338471624155	521.6262466626729
1594	535.178243922397	508.5076707904334	519.4181157901098
1596	536.1395846022099	527.4973499354775	514.5798623993777
1598	526.5112368129412	534.3912162403464	524.3809043157532
1600	548.9422729582315	556.4949621775346	538.3592570762446
1602	565.9698829866244	548.6114081591458	551.8248494876885
1604	566.3535778049993	550.8982025964021	577.4938146583636
1606	575.2271078155633	558.6688944568678	559.0720723379795
1608	608.1455581750817	551.4553423325151	555.7279983135084
1610	587.9741529247805	558.1947951887152	558.2500418886468
1612	601.1783255985311	605.9870279947133	600.1474565521417
1614	612.1033403509106	610.5411469179641	581.3415947830845
1616	618.5672087065865	606.9264139411981	588.9550357982125
1618	629.4858965643439	595.68309057999	602.9811128931218
1620	636.7312385301869	607.9067913293027	603.5265770040658
1622	628.8012521566844	612.9497058896164	613.9167839656038
1624	639.2190543414606	624.1105204817989	630.3929451450914
1626	653.5112628014758	633.270647166926	626.8204318413652
1628	660.7155290104995	637.7704850172004	638.6025882777426
1630	670.2134263481673	648.1704839747035	652.745101070997
1632	675.7366205373123	653.3755777396902	644.7218317623757
1634	667.30489814211	651.9861746263532	634.6281907587061
1636	667.9646813134391	661.9788483454061	632.4582762139254
1638	682.0288401690262	669.0249124864548	642.7594947563293
1640	666.7909763517382	660.0630012762456	650.0723022383011
1642	654.2606678647326	660.1499810922828	625.5253518857068
1644	655.6203206896852	654.4577665376979	651.5518924350722
1646	666.830597831812	654.2213946264277	662.9867362997263
1648	667.1775300358155	645.0698120721639	648.9186880722906
1650	663.7503848997283	657.7593416028558	635.2461303338242
1652	669.1645045391563	651.7842886242967	636.2335605078106
1654	641.4950912370088	622.290195124041	641.8487604125994
1656	635.4536732877797	638.0231532649117	614.5736826943132
1658	645.2514924406629	635.3824976357855	615.8055243335936
1660	622.5985151035384	619.050092783679	621.3238229365838
1662	613.2298143548253	606.2654837572519	595.9226785454986
1664	613.5700519755872	596.9138103971169	593.9111146452616
1666	594.163611350219	603.62867776293	574.3435047442633
1668	583.2449834944946	589.0272065502841	566.5885337374768
1670	592.6650854579007	576.212192222461	582.5117325538163
1672	583.9380909693857	567.6804459086662	568.2828774915163
1674	559.0493805316028	559.1025250854171	544.8802961801608
1676	554.7355318806472	553.044136709517	534.3887388457276
1678	559.6489233763454	537.7716526494387	525.7153784430452
1680	540.6975152048792	516.9041190156615	516.1552467794595
1682	523.6576325560031	513.9266064970419	509.7726009234622
1684	518.3625564898043	513.2664696391694	507.6876008496007
1686	496.5496843590502	488.8012183913521	501.5671982350389
1688	490.4897892785532	473.0076917951917	489.3339590945394
1690	479.3671392784488	477.1866266734686	474.0599738713988
1692	464.5324234144602	477.4969017538181	465.358606818572
1694	455.8306784868914	466.4650862528382	448.5523228559157
1696	436.1553794189755	435.9856517843119	434.6834011848241
1698	443.2999889216216	425.7544554576273	425.3647496438727
1700	424.4406896617115	438.0333260387199	423.3795214287673
1702	405.9204877646527	422.1781228367156	430.3507149164558
1704	434.0319015461778	435.3164622084732	404.7292510134541
1706	429.7487891491925	403.3367677431187	408.669317537703
1708	415.1893754630474	393.0097271507364	383.1844586279893
1710	382.8358342727668	391.8367782918224	387.523412645869
1712	394.6914104559742	378.7369361427519	375.7647190763103
1714	373.0306972618116	361.3154644079968	384.995215475486
1716	374.9616626138329	371.6146354655745	369.7902062658555
1718	357.6562357793912	354.1751645643266	355.7846046091793
1720	352.5642093529336	344.1951739801163	340.5567591458406
1722	348.0430100828104	340.5370437482608	323.1660367358602
1724	343.7615683119347	331.3446523034905	328.8601480675812
1726	338.3390436781063	335.1551895318379	329.960186107074
1728	341.1265509854316	328.2250701351745	329.4733202264721
1730	342.9823939754503	317.595947267553	316.9840715706493
1732	326.4372375310053	313.6213856398673	306.9587798483169
1734	334.6926134363678	317.5066286116675	302.2728229155728
1736	324.9626894377263	310.6421843290083	301.5357732434547
1738	308.9318186124214	302.9257695059879	295.1036710953498
1740	305.0642969978505	297.7002886913984	291.4241689834194
1742	299.6695077416246	295.1500390348078	296.6444822428569
1744	304.6821498151212	298.6430854599448	303.243974562939
1746	304.4617715833368	293.1616369774487	299.059097310018
1748	299.2513190288619	287.3824598513773	288.9548258473734
1750	297.3110612892584	284.6711053704496	284.130757206835
1752	279.4932891763334	277.5612277762597	276.3983196052724
1754	268.2254999572663	275.187084449008	277.514832639234
1756	276.1356804305173	262.4445736645538	265.7475829262058
1758	273.1419317814586	266.5752513204942	266.9865689834917
1760	275.5289416608224	277.0357960957701	275.190718996786
1762	261.4492776947203	267.9049843713361	278.0420804475828
1764	270.1969226083076	272.1992918295654	271.673152997576
1766	264.1193117637499	263.9359321036932	264.9370695959474
1768	264.2934986629992	255.8638795883658	254.0757044054384
1770	278.3254397432505	270.6287580112177	256.6577260622559
1772	257.6145891836403	259.6605411760213	242.6593366812779
1774	251.8560861264579	249.9856945902169	239.743605840255
1776	247.7216702334458	250.6047540873441	247.3371509185656
1778	262.2309106793926	249.680729037959	257.850903985815
1780	262.0261673142454	248.0987672188526	246.788586215822
1782	249.650866337157	248.9429001536508	235.7872886908005
1784	250.6301022484506	251.8500161563322	251.9725639663211
1786	260.8337302827393	234.2392645518519	236.2379973118889
1788	242.5189865346592	236.9316676920613	238.476036308072
1790	245.736185963912	225.5608851640859	243.6735669631613
1792	235.7836806392537	245.0743267164706	233.7105287393465
1794	260.7839199495819	241.5116271004363	255.6544331990547
1796	237.4112900014258	242.9541968943713	251.4038439352661
1798	234.4169786865995	228.6702249558528	254.9421729031478
1800	248.3666852963741	237.1924851797569	257.3258656150998
