# Supplementary material for: In vitro and in vivo datasets of topically applied ketorolac tromethamine in aqueous humor using Raman spectroscopy
Source: Data Brief. 2019 Oct 22;27:104694. doi: 10.1016/j.dib.2019.104694 (PMC6839021; doi:10.1016/j.dib.2019.104694)
Supplement: Multimedia component 1 [file mmc1.zip › Raw Raman spectrum dataset/In vitro Cuvettes/Aqueous humor from pig eyes/0.1% Ketorolac 8-1.txt]

cm-1	frame1	frame2	frame3
350	2497.949834757757	2214.27092116423	2027.278619989568
352	2519.536156931223	2245.109164981143	2026.702687282852
354	2542.552338318642	2264.086161727352	2020.340419669742
356	2555.314350931334	2258.480479734587	2040.858291589554
358	2541.402276526591	2220.283519219672	2034.335439982649
360	2513.910089449345	2213.007554903694	1988.114100054317
362	2483.372953170311	2206.759038031274	1949.962035249653
364	2458.929740793275	2178.287906404891	1956.218697848598
366	2443.459568067693	2166.768908992626	1943.03065933297
368	2440.113784118628	2153.138005919857	1940.135891816793
370	2433.821949465738	2133.247085129046	1923.962273556405
372	2419.225957638531	2108.418650500191	1887.832052924143
374	2411.090024645042	2099.567822648008	1865.043291703375
376	2387.35018754217	2106.431910605335	1847.553621344712
378	2366.042461194613	2104.312746632851	1839.989036818408
380	2355.426457054134	2092.636203611839	1844.801725275076
382	2364.561396776073	2092.148881164728	1865.315169791333
384	2371.511380563698	2066.171505811207	1870.857811504319
386	2390.371482390496	2063.57296631421	1870.745395605484
388	2407.362263388795	2080.34552734517	1870.017913093669
390	2396.030271243092	2097.598730965677	1874.893669282649
392	2430.731162835898	2105.382740318648	1874.626887906597
394	2435.370363465312	2119.380623314278	1896.478257676431
396	2429.465240121329	2124.931654349251	1906.471534461474
398	2433.038789590663	2111.113153641225	1877.685052791262
400	2420.265428541429	2136.334718621065	1915.758067892887
402	2422.148824017441	2126.288372272225	1904.932225128277
404	2427.631852263352	2142.311221518855	1902.836074407505
406	2433.883767013786	2189.891095700468	1929.115241703621
408	2456.046068451968	2133.311884416123	1931.693876016185
410	2455.721948064137	2115.556186931343	1924.599955970445
412	2449.186150514661	2108.190854619125	1902.359416236858
414	2437.181871651203	2107.779250154631	1875.487743003773
416	2412.085218208624	2122.641660967301	1871.98065427702
418	2395.376913133127	2086.238543898179	1870.959930036062
420	2396.694336616388	2066.172354165842	1848.457896853671
422	2388.9626180627	2061.256112299209	1823.229729269999
424	2343.106675181545	2062.524663615336	1818.933941772888
426	2354.188024426295	2054.197580085908	1820.258630470994
428	2345.431291013648	2044.144582922332	1799.369212510267
430	2336.056431516616	2040.543524698878	1791.533496836936
432	2337.529326280248	2044.509534149478	1808.846253027909
434	2351.093426227501	2036.060041195376	1804.648325326116
436	2355.433045948761	2025.394908905474	1804.69155830955
438	2340.388841068585	2043.250856353992	1800.766854156069
440	2314.653169948911	2064.502337219068	1789.451106082066
442	2303.294287472055	2016.528313018489	1767.890746060419
444	2312.17354104402	2017.535051400413	1788.557825412168
446	2315.398244953299	2013.917418630126	1788.336687604472
448	2316.412331408755	2007.622848825698	1774.31728217999
450	2320.716069843743	2004.231089391646	1759.048450548342
452	2332.036574042131	2003.578783401425	1753.002515455636
454	2335.836456803555	2010.713069002796	1757.915428103103
456	2325.121097789703	2007.082542742544	1756.705156211034
458	2303.694995066374	1991.270501029467	1745.996320130913
460	2296.809784665834	1988.53258276219	1741.49774355237
462	2314.155732898176	1994.13820238628	1737.460307508908
464	2303.377950203441	1973.763984799038	1734.522789930256
466	2283.568698742674	1943.44531526822	1734.201828193131
468	2293.552226093752	1934.188062951851	1738.173058893892
470	2296.769383283068	1963.303761556852	1721.277003217867
472	2293.355422889525	1989.508687522969	1707.514825493041
474	2289.42560966426	1980.352851914955	1704.766043437224
476	2291.966315523146	1936.531493430181	1711.329819836409
478	2317.451683868143	1963.778269764491	1693.853674218299
480	2320.449586493921	1970.671957680952	1709.402648675036
482	2310.220053578877	1961.305941105296	1689.785123891239
484	2296.104637558484	1944.976536949322	1657.124526873792
486	2291.009840654951	1936.626742300026	1676.367618194671
488	2328.937805982085	1957.647671352574	1692.323886423612
490	2331.826802068355	1955.711906763937	1695.6749605357
492	2325.978441110286	1943.420274828907	1686.729462982082
494	2328.324635097844	1935.203565236168	1670.599024843222
496	2319.123691160473	1957.254879341749	1673.129283023926
498	2288.027486700238	1939.277575494289	1677.215849656743
500	2269.79841320571	1938.656702529816	1672.385089643587
502	2263.649482030348	1949.956821339072	1659.89511002625
504	2252.871325460963	1938.692333687973	1646.798733043461
506	2265.304659752876	1903.946490815023	1654.609341927945
508	2270.457057541035	1903.577195144765	1650.421738178013
510	2267.030521193897	1917.067115819546	1650.696559187613
512	2253.676055226919	1923.227395849119	1659.932116268431
514	2224.303747305718	1890.978841861629	1640.45896686928
516	2221.461575282423	1865.449572725801	1656.879142983913
518	2215.711263529415	1864.48602393726	1638.144980154253
520	2202.782986316704	1868.343323830749	1600.910229895213
522	2186.321682044017	1841.932104889914	1593.917134570604
524	2206.114856920696	1854.34294288696	1619.37923556821
526	2189.590028548875	1835.386866550073	1613.794785462681
528	2170.494533309374	1823.191739677953	1597.010122145728
530	2167.370833459177	1829.340730036783	1583.373754515604
532	2178.215557497809	1817.30430601374	1583.619931601542
534	2164.356262467736	1803.033387492523	1561.08815351583
536	2152.26138178176	1822.98751398877	1562.745234618977
538	2144.149838302961	1844.104180212156	1572.506331538502
540	2139.533046724409	1826.188256685287	1566.096771181502
542	2155.584174857287	1813.341809666632	1567.206910451561
544	2144.788813825328	1787.796886502393	1544.458253835446
546	2125.813249972178	1772.172002153284	1525.047854576358
548	2110.917218207973	1766.207678408465	1513.22931268796
550	2112.049717842037	1750.011208207761	1495.515091403048
552	2106.356431300058	1772.593090641001	1506.509760368763
554	2117.876129653419	1778.61841035562	1508.619943477318
556	2116.050794988421	1774.964356555788	1505.5278971918
558	2091.313076483713	1768.311518192252	1498.791395877197
560	2112.825877092068	1755.297740409094	1474.827086788517
562	2086.41239905157	1750.725762990118	1494.980124705669
564	2081.890210272067	1755.851418954958	1486.315673347522
566	2082.574924516902	1760.606811928691	1462.607279295657
568	2053.146609685949	1753.342514893933	1458.720308121595
570	2041.042230809621	1760.893819994639	1461.173962815852
572	2046.77297220431	1753.479682247163	1462.419816871669
574	2049.563132195398	1729.45529834809	1457.785920026596
576	2043.12572945292	1700.751433329408	1450.109307041584
578	2031.649013541197	1694.823376557796	1449.600696848739
580	2014.815743157729	1706.452894040451	1453.387024608534
582	2018.318011984359	1712.704851028924	1437.903958844183
584	2017.699106821202	1701.171111741527	1436.354183183821
586	2005.041244889464	1678.223979643351	1454.692114905792
588	2015.286365580013	1697.57221860874	1428.627756837282
590	2015.518647882414	1683.639532981674	1408.118927401808
592	2009.763499693298	1683.412175392157	1410.660465172588
594	2000.29283335142	1685.125127736437	1416.412498762739
596	1990.982652701055	1674.968134303598	1408.629614302056
598	1996.729092705294	1684.064651295385	1430.388346555223
600	2009.559719768963	1663.350397889515	1414.279204004003
602	2001.136225864686	1652.138928795484	1402.99144719032
604	1986.441546356506	1658.104002714905	1402.598104373978
606	1994.725510274993	1675.355183877047	1405.541011274683
608	1979.516585812552	1659.704846680088	1396.333626414147
610	1982.567176991268	1655.356435901053	1385.592599900323
612	1983.102344117642	1640.117923312464	1369.96565826629
614	1980.568358244818	1625.9712856682	1360.713667704511
616	1989.722838922892	1652.907967363952	1381.976691613339
618	1984.114959431077	1643.225917370115	1378.672814285301
620	1970.597355289278	1645.457834431592	1382.853631274047
622	1959.964141351358	1657.970949531084	1389.64955021571
624	1956.04727682577	1665.334047816793	1388.168720351122
626	1953.37790473889	1629.466960252117	1356.732949868191
628	1948.070790517648	1597.884740895499	1333.422561943082
630	1950.71410357811	1611.09690570217	1337.215710869419
632	1937.105081969362	1624.374876886603	1343.323933986316
634	1908.608419466819	1610.778890484355	1339.366425233845
636	1929.707165090064	1589.860091059311	1345.287902857623
638	1921.918152958843	1580.829198244551	1324.268758313079
640	1937.382508856508	1587.081898548514	1324.927512647021
642	1953.844958705251	1594.460059830145	1341.40403552772
644	1953.394940968498	1591.489448190475	1355.820314015322
646	1956.716532172788	1580.367332296712	1328.815081554599
648	1927.207091266873	1579.598200893586	1322.504492320567
650	1919.408388189256	1584.59647090365	1316.149462658971
652	1909.499056283772	1587.067084259971	1306.043240563134
654	1882.260556469366	1580.045465688705	1293.878190043802
656	1913.101385324772	1563.812330939308	1292.961746949456
658	1919.19812345511	1534.569527705073	1289.69512218577
660	1911.851392857026	1534.390011483679	1300.606800319699
662	1902.637674753635	1550.131213256134	1301.888291169982
664	1900.469222252582	1559.584933206716	1277.035742175062
666	1899.063319593628	1554.482417474459	1285.696107936976
668	1885.668548382698	1537.295754369284	1262.978470376278
670	1872.831033620426	1525.933417266288	1252.519807269356
672	1875.393528322013	1526.555086553903	1252.387896442955
674	1895.92537481911	1539.18556902767	1250.057755830767
676	1872.184885791327	1548.274054896122	1232.878339255957
678	1870.321611507688	1535.177685876092	1259.211090334386
680	1871.284658469803	1527.207907694218	1260.005835216706
682	1857.348701469688	1526.784524488399	1247.394611938903
684	1826.302050579248	1526.911743502258	1242.804650989179
686	1848.952252047782	1502.725679023406	1220.149656917768
688	1841.329277881681	1501.36434499724	1215.790894132835
690	1832.873097722964	1512.315057710522	1218.609610705391
692	1839.399892012956	1511.375541217435	1218.287562163619
694	1860.251413949869	1488.221233716653	1209.935095770872
696	1839.928450114886	1499.991727561906	1210.293489961784
698	1847.290443816124	1480.75497180948	1204.985538637344
700	1842.980293747452	1478.619347489545	1207.295885505306
702	1840.786367244461	1493.096462881907	1211.291795450212
704	1852.197507640035	1509.628918286064	1210.099314564965
706	1854.510015168668	1495.928430890524	1203.811383696043
708	1874.505371161113	1485.308786086297	1184.768927080901
710	1873.966134527647	1494.8669950373	1179.709347003076
712	1862.258711650909	1495.628409073213	1182.852255732657
714	1852.8406267682	1477.769377081069	1187.802152269791
716	1855.386847100994	1485.32760798655	1195.896334517246
718	1830.533518292814	1473.955740295283	1186.125412653473
720	1823.014712052484	1473.011084382029	1170.666914508437
722	1810.76238080122	1469.324864416189	1162.021835438655
724	1793.217997590316	1459.930301925459	1171.578783540064
726	1807.144408629282	1460.611421755007	1209.064829001793
728	1785.883992973798	1447.803739543964	1163.867325334266
730	1787.733369089982	1437.365027689086	1176.039282980064
732	1788.734154309106	1441.646820525576	1179.958736585098
734	1785.612586630021	1450.531443991696	1166.863196998171
736	1793.714980196711	1435.66887558759	1178.902834959989
738	1785.964762258783	1414.699437394742	1140.926716465661
740	1794.634332119596	1428.367093782989	1154.32647686938
742	1791.210003528801	1432.276753754453	1168.958944528053
744	1787.840307458155	1430.341941962107	1161.510319298606
746	1808.248022224696	1444.092910083044	1132.351592976468
748	1799.769331155582	1433.217464432339	1152.904554579359
750	1790.062310991478	1426.803665359553	1136.730047677574
752	1769.462635948896	1419.095945581717	1132.746415818564
754	1765.798723390359	1421.692433723221	1144.682819568426
756	1789.188943220341	1433.263399016809	1160.35187322684
758	1756.089754567543	1392.964902512414	1155.970626313159
760	1764.488568712854	1422.862802882758	1142.273826714748
762	1745.440137839277	1433.449776847288	1135.618706948571
764	1730.266007602885	1416.068666136116	1126.957752126124
766	1737.798745182609	1387.688154333949	1114.393611828185
768	1749.799760562557	1389.030245681789	1111.260331785867
770	1713.592883552472	1352.869184693005	1091.441978392044
772	1717.098105930812	1344.771243285177	1076.527171141846
774	1714.830313267516	1340.28474802622	1073.004026833217
776	1695.477556466723	1338.936214062088	1076.651681202826
778	1678.411689542836	1353.709837303852	1076.533375051143
780	1723.467047393791	1352.268737194259	1070.22590939582
782	1721.913063353833	1334.916622560044	1060.003182433814
784	1697.806627201823	1331.713016788961	1060.455546081204
786	1686.722458033574	1338.735390252347	1064.231145831308
788	1705.021557575186	1344.913447624061	1058.447087377677
790	1701.626804999286	1348.639590205293	1033.119411187958
792	1707.707408862811	1343.577628702263	1052.065562054153
794	1698.423792083818	1342.828227836657	1043.298329901834
796	1687.534765577447	1331.060167010381	1031.5073497262
798	1683.305600028278	1317.357405986126	1033.21748958973
800	1682.954371481106	1335.111419291021	1044.160455034788
802	1668.157431365277	1318.39376384513	1023.697889987592
804	1667.072962396032	1306.48361339958	1031.933007079306
806	1657.475040715493	1302.328830357169	1030.872253451789
808	1660.037814868653	1308.077727131211	1028.165432041067
810	1686.491733701143	1318.684494919429	1036.798383150201
812	1650.149665587781	1304.586397360055	1018.583027137596
814	1666.477663067079	1291.108499632461	1019.238310282892
816	1648.569514452045	1298.516939813057	1000.793184895136
818	1632.363709909935	1297.751041465088	995.1852300309367
820	1641.222281603958	1291.63970662664	1010.277893600379
822	1665.103532704819	1320.116281210276	1018.303999787994
824	1663.452865127824	1306.520261979527	1024.559854322009
826	1642.9259949534	1298.486818907859	1027.613731697845
828	1639.01090388707	1298.157813254269	1034.807128915206
830	1656.118493223675	1306.479876045543	1038.29668312045
832	1676.499423794243	1319.161071154954	1031.145639197756
834	1654.115380433975	1318.74528913006	1025.674884420224
836	1646.034351467401	1292.424439659119	1006.527531758317
838	1648.325990737471	1306.090752512846	998.6846593090436
840	1655.47290802408	1308.280772077673	1005.300300312704
842	1652.922281131452	1286.912859888945	1009.098154291683
844	1626.665083721307	1271.423746153501	986.2500719447293
846	1619.480203926002	1287.319800740193	982.9739581515989
848	1618.19829362524	1286.608127426283	990.6092343325945
850	1636.952830707409	1288.306435569367	996.9451420888224
852	1654.051908647144	1297.104613840476	999.263130928171
854	1658.206240135377	1305.730549308948	1000.659389065833
856	1668.041409861257	1294.413411963941	1009.311586964165
858	1651.236132647987	1279.980302352288	1005.075079283726
860	1634.233555753998	1285.665898019729	999.1481400695343
862	1624.067418112	1275.529298634443	988.238543984924
864	1620.857071136774	1261.546167054167	973.0899800400497
866	1621.05880682047	1260.700105298908	960.6003639026543
868	1620.383353675689	1240.464949294862	969.8472981363769
870	1604.556072369212	1261.343936708976	966.4850699718941
872	1632.884820777611	1258.296765530657	985.1315850748836
874	1635.151458466618	1261.125391200513	990.4105056555767
876	1614.454339298638	1275.010667943179	979.620063544025
878	1615.804015319745	1285.308695163744	973.7002857241246
880	1598.98973547376	1289.048665085853	976.5095848902872
882	1591.659854970678	1268.167167377558	965.4805878188112
884	1591.54311829545	1264.076677223689	960.7434790453959
886	1599.207115700759	1256.243544008929	963.9995313711672
888	1601.052711217822	1242.298704696366	966.0823800410719
890	1576.524844111109	1239.042591549883	953.073536206351
892	1553.118495412441	1206.74421773637	934.0480544735486
894	1563.382833516335	1226.011603271448	922.0758104224433
896	1549.890755513617	1200.7673099509	904.7292132908835
898	1541.34955220844	1175.243020318626	886.8484753648863
900	1543.406123703052	1178.721750337219	880.7416410088633
902	1519.747943320323	1185.239202357073	896.984943144994
904	1520.116471883031	1162.620756223185	881.5173901880075
906	1524.885743707943	1172.619679480757	856.4022417582183
908	1524.831822689555	1180.065894240918	852.5423621016187
910	1519.133610058321	1175.081868263255	861.08677829493
912	1515.026264288009	1170.166779437464	869.9506300089134
914	1523.697199555797	1192.080454465485	877.5777438119035
916	1506.636118200813	1171.893581044254	884.4306812442503
918	1511.791606949729	1163.450518738183	879.4038933919102
920	1503.750277107522	1163.832473541772	891.2134828887924
922	1505.655313221157	1165.703230675505	903.0319325385865
924	1529.105451058022	1168.83723742207	900.6678543308997
926	1549.490469368625	1184.548187729748	894.4889845354228
928	1576.621707106873	1224.791749167227	931.9418769807232
930	1580.047566296002	1228.176353083135	965.2018121332083
932	1588.005468244396	1217.097192069406	961.0606449651793
934	1576.691522693693	1207.181064948114	941.1461750676785
936	1546.058416484046	1200.087311410412	924.233278471358
938	1536.199602679374	1183.355249633451	904.5760986758462
940	1513.874232498411	1165.739799127452	867.5323174120812
942	1506.956724995263	1168.895105226629	869.2399275016589
944	1500.115972817666	1159.139744001149	853.8905227603091
946	1502.333146293138	1146.940357568626	846.3976340307236
948	1509.338817391301	1145.201968556916	852.5580576446156
950	1503.333780030614	1153.039721100987	845.8236866936842
952	1508.0626780207	1133.52134486589	851.2698020011718
954	1498.753966793932	1143.480905845213	831.1188530746838
956	1502.810779105051	1150.725882874667	843.6455975522664
958	1512.336991417286	1143.875721817657	848.1746509945047
960	1512.063692642872	1127.137307709372	836.7079581442833
962	1492.371546603901	1116.708879754745	832.7136910864563
964	1470.349078355889	1133.722467228383	817.0686345176919
966	1472.230516333744	1122.704160527805	807.4487040068754
968	1477.903184399981	1129.147787298743	803.9000278869703
970	1477.049950098968	1120.205932157566	809.5268902789419
972	1480.178298029335	1111.518749140191	814.7815298848259
974	1496.064679573357	1124.251488504937	811.1153214744898
976	1498.870794749909	1110.498294180978	811.5054483514417
978	1487.880699533506	1136.041196011345	813.7290152767864
980	1498.24558533399	1141.802907765778	827.2958040718023
982	1498.822953784637	1156.271976721741	834.0793507207268
984	1490.95755168581	1161.681071080134	834.9806616153971
986	1491.891255175566	1151.098560377585	830.552029865926
988	1514.312970191473	1157.209699081291	814.8727774620113
990	1492.023876824267	1156.984047151468	849.6895608485938
992	1502.48291781365	1160.67194991107	837.8088214242458
994	1501.055905566273	1154.93255019016	834.5102464678083
996	1498.602051734308	1148.115153031159	834.409949933152
998	1511.955503206762	1151.329926913613	843.2614020925456
1000	1547.505208302821	1179.163562698698	881.9182511644355
1002	1593.115526585537	1268.706044972174	950.4292233892679
1004	1644.143488823826	1332.585403756111	1009.19992688129
1006	1581.054634408653	1253.275777435075	940.5416707961542
1008	1519.088955949661	1182.293853847203	872.1752324375373
1010	1488.853116021578	1149.092311234213	842.87701995368
1012	1475.418700715907	1129.716343023535	832.9531750224842
1014	1472.7220551422	1130.632597088934	819.5427667973279
1016	1437.357822335731	1108.20607751181	814.3423029882328
1018	1446.212301936036	1090.232658577187	803.8789079625275
1020	1451.029173717997	1097.147144089838	780.9562182624728
1022	1447.83349128469	1086.482606840273	767.3770892701549
1024	1442.786979643084	1076.306256127888	780.2603987189848
1026	1442.447876284527	1112.733337461807	811.1255730765017
1028	1452.368157754905	1117.671361670091	803.6161113873625
1030	1479.589128894266	1113.623897289727	804.7585461524985
1032	1481.615647430736	1119.00081552085	808.7729953925051
1034	1472.435852916963	1112.454210486489	811.4658140270118
1036	1459.048269941371	1115.905624273547	812.6690065677726
1038	1451.371902807961	1129.824112726776	810.9726706100656
1040	1460.759447835244	1113.744988219775	801.9341520447846
1042	1455.57364576662	1102.465074760049	785.7912846465588
1044	1442.93784722367	1097.158466466029	798.9174303359944
1046	1447.800500729511	1100.491202138567	809.3308792772427
1048	1449.222727841645	1098.774454734657	799.9981184821511
1050	1449.101507981399	1098.248114830783	786.6869666699212
1052	1447.466345642304	1101.46958522293	782.0833988782292
1054	1418.206534330164	1084.761411114415	764.2167060587694
1056	1420.889284648236	1068.797719509909	772.174538968202
1058	1417.990501123791	1083.858108148889	763.0106645511778
1060	1410.671383875013	1063.347339712955	755.5154498486209
1062	1424.776802589524	1061.585029449152	760.1101769484624
1064	1442.47808677996	1081.317298017536	762.5655096726537
1066	1432.668754984167	1088.976956605349	752.1297944610406
1068	1414.781716339191	1090.37972204209	760.0104690567107
1070	1434.90314209369	1064.135019978444	758.1290623746633
1072	1437.086887941038	1069.214011194067	757.2833602952946
1074	1430.80780994151	1062.471937794109	751.8091888126633
1076	1430.209030229694	1064.214047186019	763.1703630716731
1078	1431.63195096319	1076.478248002197	777.1863543188877
1080	1427.146760940383	1078.482423198971	764.5053348678104
1082	1433.563268232991	1061.205342514696	741.1626776285099
1084	1435.967582367928	1090.203699172895	761.4993866946804
1086	1431.974914758114	1056.325672374323	767.9991544251832
1088	1426.252615493236	1048.789388415188	755.911297293969
1090	1418.360343468718	1056.869090995476	740.0302200352562
1092	1412.671532043849	1061.521410745382	733.9494332133551
1094	1411.760628635933	1059.385574061114	736.2630497541015
1096	1406.239512337154	1055.90218964941	726.7954233878123
1098	1425.650332659202	1050.315618114608	742.2132147175719
1100	1422.388102737857	1056.012833634276	732.6990596714907
1102	1436.519197606749	1049.240496933136	728.0042736465896
1104	1432.100747062771	1057.385617384377	725.3296002044131
1106	1411.633622184015	1056.839053879781	723.7915357493657
1108	1404.184458003874	1032.153471802989	725.1709870877886
1110	1413.116480062417	1049.102483775909	726.0782493587003
1112	1392.188787476343	1058.334531727696	725.5986307935251
1114	1409.058691604782	1052.276377853907	729.2863661763697
1116	1402.234289763445	1062.871377828107	731.3265216637683
1118	1406.589437667492	1059.915413200477	734.4832295585325
1120	1420.531337122081	1055.815734556682	749.5657194212206
1122	1430.319777701563	1058.420729054449	764.4344606124971
1124	1437.32943201063	1046.612941432027	743.5509645806566
1126	1412.80134046741	1084.680077429258	720.9163782048943
1128	1400.48160016751	1064.635583425838	732.6983376180458
1130	1417.161996154031	1063.348733431309	728.2283689769638
1132	1411.571179034775	1053.70997994447	726.7860965882385
1134	1404.242897431366	1046.131241352146	728.2050399902864
1136	1396.73704598396	1037.876590159444	724.3144138218992
1138	1367.26362063369	1017.126959884586	712.6109722692673
1140	1358.771163637986	1023.094007119018	704.1218883241108
1142	1386.670934070363	1023.160940025525	712.0980298686146
1144	1396.5753941896	1029.787761637433	702.8971581481316
1146	1389.350283411663	1039.70996794329	703.338994933024
1148	1390.270286731913	1044.869792374017	706.459686683133
1150	1389.764653598065	1051.214099912961	708.6336054879289
1152	1381.992024020061	1055.860301144171	711.9050120712186
1154	1395.230050851406	1040.762589461655	716.0712874834183
1156	1393.512895138683	1060.626811409855	715.7819220874557
1158	1398.191843968868	1046.675866308914	714.2270197027066
1160	1399.745362980712	1028.614353584032	711.5234278973197
1162	1398.299609748405	1023.465623859982	707.1324646114704
1164	1400.371296646247	1027.529234544434	707.9027230819827
1166	1394.980365997376	1026.769366506145	708.1947243273208
1168	1376.252459221796	1020.357023537378	699.5371551307437
1170	1380.877977048969	1036.995735390763	696.4522866332047
1172	1380.553187967595	1056.893701586983	711.4559983261066
1174	1402.28108063447	1023.472249490045	711.1985295072462
1176	1405.783668308337	1034.392024197729	693.7781618625736
1178	1390.977594615408	1061.13922307984	688.3639438087384
1180	1381.588369258044	1063.414957836216	697.1330241881492
1182	1385.572964992392	1046.383846180046	702.8338012131064
1184	1390.687731570869	1046.214044716849	697.0790298887064
1186	1400.993317061693	1052.070525333047	705.6879259096331
1188	1403.951529820366	1034.741595825967	688.831345114996
1190	1393.268789981251	1030.314006653556	704.3087925443442
1192	1392.404139853513	1038.654622055604	705.1549076674935
1194	1401.129037124811	1043.166707917004	710.5492465135752
1196	1397.552151722915	1046.241131625879	712.9762305527795
1198	1387.496029223616	1049.175528695931	703.3738264673925
1200	1395.301093545615	1047.389087724307	692.4451901115855
1202	1386.586343806898	1055.635336817633	693.2117139845218
1204	1392.067990763461	1074.722623915779	708.3507470565728
1206	1383.926727998671	1080.007768262635	705.2258218051541
1208	1394.19460995677	1083.855985754843	729.2593733514743
1210	1412.904391380329	1082.542049951751	729.2928787686803
1212	1415.496449568264	1065.601245328888	715.8470758570877
1214	1405.555185457596	1047.409199785636	711.9604432959125
1216	1404.111342814649	1045.627915266661	714.181111866077
1218	1396.446653876124	1028.134276852939	714.2910831878421
1220	1397.11116313603	1049.87386867906	728.2928640293549
1222	1395.306714825627	1055.923083863379	728.0915514852175
1224	1401.661959829961	1082.061071643787	721.2482416047752
1226	1420.040715308663	1082.98160281169	737.3148387241101
1228	1436.897551267142	1071.346290935582	749.9669350459388
1230	1434.08490301208	1068.192582376161	741.8072295179197
1232	1417.264999504252	1079.930301279017	727.2251412552037
1234	1422.635494398096	1100.947178612001	728.6608238903484
1236	1437.536495341079	1076.248909729319	756.7991477659525
1238	1439.829053169748	1087.155217891647	752.9797662271774
1240	1433.541330429033	1083.808253185738	747.3686070409758
1242	1403.330942380698	1071.439993103852	735.5011982986853
1244	1410.804057899541	1069.996931210096	733.3203421149997
1246	1429.183395233858	1076.494830396777	731.8728790308762
1248	1427.788650175962	1082.454433089324	725.8207074919973
1250	1435.89801533642	1089.885328455305	727.9201710287427
1252	1439.979213016162	1093.903648533131	727.5359211148273
1254	1428.001160631072	1087.28664329366	726.2427624477135
1256	1429.357893766532	1077.306876393276	736.7162522001868
1258	1440.760113062463	1091.193374108741	730.1252745328152
1260	1430.90552819399	1082.471143484165	722.8623583576984
1262	1431.350870197392	1080.264177891314	724.7009357808922
1264	1427.97155117875	1084.930686748667	722.092601713231
1266	1410.229295103889	1078.703122259399	712.3071938261352
1268	1426.733346770592	1077.231982352814	721.5671806614653
1270	1424.927538392261	1068.656466753418	735.3801820661435
1272	1425.23457570042	1082.712398154454	730.9629775250673
1274	1408.87928268551	1073.277806798744	728.6329297814577
1276	1418.889089895364	1081.227989060981	727.8244965141944
1278	1428.874502816849	1076.241949646855	715.7545117579557
1280	1425.856235360269	1076.371323272458	717.1536955349816
1282	1411.386179526973	1084.756849480703	721.5935173761327
1284	1405.583632075937	1082.473587080503	708.3391168263004
1286	1427.429655298527	1069.894754738919	704.7906165245141
1288	1413.534735271836	1059.181442737325	719.2557255528485
1290	1410.444123376537	1063.707430321617	711.7712776268093
1292	1409.452482520471	1059.409343981154	730.4814998404976
1294	1408.016840827361	1067.25783940424	718.8767816083046
1296	1413.901265255358	1080.074022885758	712.2941298564123
1298	1414.489361170819	1075.134253220962	707.3656707697965
1300	1410.209060734583	1067.824092341741	703.6177152930596
1302	1410.953785095911	1077.253058313852	707.418950424791
1304	1416.577360835335	1082.408904219589	715.432161922614
1306	1423.708678836372	1070.928206340098	731.1529453452829
1308	1404.308059625138	1064.378223845075	695.0788495888113
1310	1414.326545086048	1065.049396456388	715.0060293060069
1312	1429.573459978457	1074.919980376879	707.7360567810671
1314	1432.945816162345	1086.158253360369	714.6120622599394
1316	1422.558175911458	1086.494083440539	717.9668962396822
1318	1419.534551334705	1077.874180701572	715.0522242948698
1320	1431.285028425833	1070.724870709043	718.4226849410695
1322	1447.520932608531	1074.658659022885	720.7993560999154
1324	1468.903997521621	1090.24595286565	699.2385839025607
1326	1453.370877584604	1078.558536562189	702.2448231336192
1328	1453.650385791511	1075.844287860146	698.6085029614605
1330	1423.085868982264	1070.344399432412	687.7439601905093
1332	1398.982425351644	1069.860882715134	690.5758584588479
1334	1405.677178973273	1076.099310896192	712.959796296619
1336	1409.996691802944	1083.631220732456	712.5544377861875
1338	1412.764615205337	1085.841339693177	704.3671966486747
1340	1428.795304481695	1091.623226035069	714.4133899989857
1342	1438.524205797085	1102.754416282154	715.3101252608877
1344	1427.451676177975	1077.453444919652	694.7243317988661
1346	1424.858796916631	1090.436554256287	695.0012009608799
1348	1417.8160386238	1059.812363584305	711.3812766663094
1350	1400.714638076328	1085.277984465198	693.7556735052139
1352	1396.370006974369	1071.975663946233	680.1779389851963
1354	1403.129327450755	1037.318723829572	676.2261428746689
1356	1411.636951064488	1031.737131275404	670.4494174106145
1358	1399.173269845278	1041.587134308689	664.1893618467871
1360	1380.942456813608	1037.683705364658	663.3651234505139
1362	1391.872631083345	1034.589851908283	661.0310088960507
1364	1390.235832885598	1039.360244520396	648.7360239903915
1366	1381.444081693064	1018.083338147782	643.9810842659199
1368	1372.582412883856	1029.427779398081	654.982776247417
1370	1370.074822929507	1033.935092946629	649.806170856729
1372	1375.992188317754	1037.253448304251	644.001306351891
1374	1370.117620907451	1034.319421405349	648.278267958975
1376	1369.451426053478	1027.036521037429	639.5520412801875
1378	1373.984378299776	1026.186587364883	633.2958231834344
1380	1371.340099356308	1022.667346706726	640.9748366007527
1382	1369.060857882812	1018.044331196268	648.6073430106542
1384	1385.56504679435	1041.945357183943	650.4274717622271
1386	1392.474933387237	1038.754381384139	637.1426510789038
1388	1373.537632748295	1015.469001458879	639.6363566150558
1390	1376.676935000236	1036.641643415598	655.0659647859933
1392	1367.978337964509	1027.872853013736	644.0519380443053
1394	1376.351074525657	1035.996437710178	656.5634436534264
1396	1375.105998303671	1045.281604696407	659.9220784165232
1398	1385.377541487699	1041.447441495745	647.7651381830499
1400	1390.483092493497	1031.626385290634	638.8906416109271
1402	1380.227089415692	1031.030380384924	645.0762306840825
1404	1382.210260364629	1041.910928489936	654.8036405851427
1406	1395.891725679674	1048.808795419073	650.7356438880887
1408	1393.368114977631	1039.686360755171	646.5159517764002
1410	1371.014311010977	1033.329917951017	659.7117307003578
1412	1402.797379432948	1041.464247549444	631.8334405262589
1414	1391.087655882302	1055.230986846873	648.1390711575415
1416	1381.093857050351	1050.968718150452	659.4840175332229
1418	1370.018897127363	1040.610577348948	659.3215392835192
1420	1366.39397481578	1052.73079120129	660.7655026373921
1422	1374.045790550153	1057.554879754755	664.925506126503
1424	1382.816808521022	1047.283998844103	665.7206272928881
1426	1383.135577163476	1043.245893417996	663.165588635814
1428	1379.144953797249	1036.98243289781	664.9040179024155
1430	1380.726723875103	1036.822838301612	678.0700322721106
1432	1399.195102034997	1059.182224982001	690.3544315657941
1434	1415.864223490753	1085.335760572052	712.7128195000176
1436	1421.555072046319	1086.615301685417	696.9098291665287
1438	1413.431038203019	1092.109804973798	703.3528059825254
1440	1408.787874435328	1075.290795563433	716.7691815718072
1442	1431.030411682474	1083.306457012896	720.9847503808752
1444	1430.951850959619	1100.077105581931	721.5281387026613
1446	1426.77281981454	1108.539197604782	735.4365595501749
1448	1436.942130460347	1120.987770564196	747.0973546968569
1450	1439.915203631153	1129.268037314233	745.7604161781118
1452	1434.05106822713	1110.405556223387	747.8984227030845
1454	1408.81313345324	1110.27238817997	714.7429296430851
1456	1413.426784870997	1113.355990912427	716.2303025811406
1458	1408.558719197768	1094.858034829323	705.7584099834874
1460	1411.293149076926	1101.247812576232	718.4530984970411
1462	1408.875048292115	1107.214633987188	693.7039891901551
1464	1389.929320836049	1096.744832960826	681.5282420835248
1466	1391.405582856629	1086.844557973798	687.7413339629536
1468	1398.541715241382	1079.071961624596	687.0220149339439
1470	1394.202608034822	1065.910139934623	674.2080296182475
1472	1376.880767886716	1060.874303074838	667.1934382780607
1474	1367.114413185727	1056.917733949169	663.3490734015182
1476	1371.412314068522	1045.114021798938	647.9432496050871
1478	1358.622885852362	1055.98026637583	637.9589814225161
1480	1355.988621075666	1025.751779703991	629.350534099425
1482	1342.07642898158	1014.974833013845	604.2117695621731
1484	1328.422408214849	984.5597033941032	614.8911041248196
1486	1335.230265251922	1005.563858746533	623.0916664515255
1488	1325.824326534851	1005.688247746964	610.3074795967191
1490	1333.233822039951	1012.91868032295	602.0732832200824
1492	1335.182999058387	1016.120594422709	598.7532742791217
1494	1338.974595741214	1019.023196434974	610.1732928903347
1496	1334.059593820784	1012.280709927047	610.0039485877369
1498	1330.58454202094	1005.113628890456	609.3692933902232
1500	1340.419321866903	1013.65245350887	616.4969491102111
1502	1349.248943615221	1014.950113035405	616.1427264223983
1504	1345.341320568354	999.0067486987867	615.9074058048041
1506	1338.199772493462	1028.729453431978	603.8975975254081
1508	1359.298228900452	1017.815936653094	596.7835761188047
1510	1340.628659543517	1008.359338915335	607.3626817040787
1512	1363.561454450072	1041.432194033919	613.2904178641219
1514	1335.785583940695	1025.31453930144	606.8356214332116
1516	1362.006680349999	1028.264962096534	607.5181384666078
1518	1354.308858875555	1034.916821255853	636.3110897834827
1520	1361.615877583628	1038.274698843944	623.5116735113727
1522	1371.747699067478	1034.945906887218	630.3111089922376
1524	1370.631983888427	1037.792289523273	642.257265944362
1526	1349.893559205706	1039.627299983806	634.5142703740287
1528	1340.089313951263	1036.320605737008	622.3509282202045
1530	1361.478644114507	1040.480120376602	628.9444231366308
1532	1379.1240357902	1040.15940236795	641.4107232892482
1534	1379.283074214069	1023.269856991723	618.42129750019
1536	1354.386637439152	1048.802800920543	612.1021370430539
1538	1354.9832351472	1038.433219216247	624.1991859339277
1540	1356.011236973758	1034.213033829056	625.2177459621801
1542	1395.100864116305	1056.162633101805	641.6539114232107
1544	1373.053924544691	1068.895402841747	663.4320578268009
1546	1399.088530129029	1091.748240926413	658.3991205097207
1548	1402.280506809306	1068.344040235112	656.9094050358164
1550	1397.245578075363	1075.136301609524	662.4191827937218
1552	1391.734252945758	1086.082799291779	672.3341994840018
1554	1365.451665820421	1080.603731892039	668.9388759440622
1556	1380.454621370228	1099.958207147362	679.9269569879739
1558	1425.602164210555	1123.202723458476	706.0993802155872
1560	1443.826917766426	1114.970192853243	704.5535089069103
1562	1433.45355097398	1100.44135394631	689.1098813190047
1564	1407.492176044095	1102.827044009635	699.6017200992902
1566	1416.874101044709	1120.762504425167	688.9624425917082
1568	1439.18843535153	1096.031395509599	678.3981363112258
1570	1428.541171958992	1130.776257321266	678.7310246474077
1572	1432.776382869599	1107.546976973332	683.1281307560429
1574	1423.73872590993	1127.086948331494	721.4407640016176
1576	1425.364601679471	1127.358532797049	729.3559819615368
1578	1413.205044705838	1113.460944868313	696.7256545439132
1580	1428.284464974347	1141.408326793422	700.0571513489483
1582	1449.697057641153	1147.292369346276	725.7276551326182
1584	1447.442063686089	1153.756562538279	734.5374648155286
1586	1454.419858367548	1168.315233260983	745.0982181210009
1588	1454.408593583277	1169.497604785758	750.7253939024445
1590	1460.665446305071	1176.879057883888	757.3718107506041
1592	1470.912225735092	1197.464208672661	763.4056130075346
1594	1476.497703777171	1210.059064945174	767.9190414929957
1596	1485.716048652267	1205.882539911722	780.6351253677159
1598	1493.913125553166	1208.352586459813	796.1902993757869
1600	1505.751045394413	1242.67306047734	815.5174507533205
1602	1504.94278557976	1253.341804824154	834.3909179332794
1604	1524.14977939132	1241.370166697474	834.3126838125496
1606	1531.461092232903	1244.236100372322	851.5483481648387
1608	1525.64223689408	1247.320708868899	847.4229794160465
1610	1502.914664321407	1245.820584188651	829.6001169754784
1612	1515.080107822944	1255.209376248907	830.0561697058176
1614	1532.918332639	1273.788093400091	848.5872642238004
1616	1545.696722044708	1276.180693875732	859.17627554745
1618	1538.862749627811	1257.185478905039	868.1048655748998
1620	1530.242470403674	1267.431224001864	874.7685507295103
1622	1527.044721098374	1260.952600604991	868.5937232919575
1624	1538.328093333835	1265.565756689299	880.8932279453659
1626	1528.433415510006	1281.153310353875	880.5131239787384
1628	1544.282820783217	1308.877064067812	891.8407640163282
1630	1557.042290611558	1306.222384457164	892.0593311023411
1632	1552.868575500232	1286.913307597633	892.5388174692749
1634	1546.383885419681	1282.882723206465	904.102405645305
1636	1530.99457520835	1287.411168668351	894.2711036873081
1638	1544.74671164437	1300.9631370062	902.2084552488561
1640	1546.526112566964	1292.462053106536	917.192563497641
1642	1534.180346451235	1321.300027489736	917.2097597344796
1644	1552.218705451956	1296.63704682939	899.7094916234198
1646	1554.531605927937	1304.638708841977	932.3958765307483
1648	1558.658340657118	1302.234922226563	914.9130914017007
1650	1532.741574969584	1329.033225532161	912.1955472016285
1652	1532.687097954228	1326.868684924341	939.9300514214903
1654	1496.000081563488	1314.894379574609	928.2393366923802
1656	1542.687969520327	1317.884457523678	909.7706338368098
1658	1520.661680904808	1315.561374609195	911.4225566204357
1660	1525.613972389332	1295.241958374683	896.6558082780646
1662	1481.901015334515	1287.018658318949	903.3928962373161
1664	1491.576440185132	1286.640872590756	910.5550704574562
1666	1502.422402785216	1285.267758229445	891.4632252942686
1668	1472.520394565242	1278.404674418514	877.5459556029823
1670	1472.611803063811	1280.490460827172	865.024500200441
1672	1461.240484989154	1271.543640826928	870.9137658126047
1674	1447.669247105431	1245.856274634813	850.1574059383225
1676	1431.391631994464	1231.482327252621	825.0675517692544
1678	1412.138900381787	1211.0161224354	820.8089925930683
1680	1418.51313296063	1172.022833568631	802.0101075976033
1682	1421.852422852124	1154.845589328878	776.0783928415076
1684	1393.643762759831	1168.186187438738	757.6518087444775
1686	1363.233389958812	1164.178946706589	734.8155263946946
1688	1348.405732995099	1131.57229788572	722.8564364793755
1690	1339.994395361768	1126.186270003956	717.17462417756
1692	1322.726032365273	1111.130412836734	705.1031405329164
1694	1295.350477811871	1108.935751671554	684.1835081715083
1696	1282.306392046235	1072.477334095232	680.8216757303383
1698	1291.72859118269	1071.105467088663	650.8815700196727
1700	1264.853525836022	1061.301385599136	643.0220013926007
1702	1268.775333555851	1036.016596922664	640.1059139678737
1704	1286.124785245214	1047.65910217245	631.7840091796292
1706	1275.136312687904	1006.416031253915	623.4708822345087
1708	1249.003740298581	1007.907069979167	620.1508973879425
1710	1222.88683498413	972.5020610110061	605.0261705305445
1712	1233.826168890707	1024.895302743809	588.720296758145
1714	1227.42083920751	984.9295128716291	566.4063239089564
1716	1212.795558307919	971.1988935830052	581.0539969879307
1718	1218.354755838527	987.4893364576634	568.3649198839557
1720	1218.50013407529	967.6618190243569	567.2427965020755
1722	1200.187844739155	957.3003679222736	568.1246797775827
1724	1196.080206988577	948.3212263453752	554.6578227155276
1726	1173.678834771557	937.6629384800465	544.3922474494098
1728	1179.402645224496	947.3041099747597	538.9108955313501
1730	1171.270571899097	943.2732519920296	550.2581342156251
1732	1181.101943252641	940.2976125356302	532.4928216143449
1734	1179.129568745227	930.1129199747431	520.8910177651031
1736	1163.18079648774	916.7615900905598	516.8507279032392
1738	1159.938464357054	904.5621449069295	522.1035515400289
1740	1151.141147833791	899.7295491255063	522.1981441252926
1742	1142.660801894237	912.9693681712329	520.3623900731991
1744	1137.340946939713	909.7020161698448	520.414763312534
1746	1128.945789108983	892.5974365262014	508.5235030349235
1748	1127.814315448897	900.5308191004788	507.5396490327148
1750	1123.928218972901	896.3422607286404	502.4460174073779
1752	1120.390109943121	878.5314511364309	493.5182065328406
1754	1115.058517728295	891.7989620822208	495.4874202476261
1756	1094.361498185104	893.3467319517961	486.620612511369
1758	1100.515167764819	893.4922597901967	478.9438789189675
1760	1139.096226429458	901.6426918134866	473.6447358173933
1762	1129.545617531742	869.8960014083798	490.252253905352
1764	1120.575516704194	885.2280977756193	481.2245608601779
1766	1116.192875085243	896.2315638625828	499.6755595167345
1768	1092.499001558885	869.372364039976	483.7567526418974
1770	1099.887457316163	904.7732478131878	487.439630098781
1772	1132.472662850953	875.7105626665666	478.7567885962386
1774	1098.993107949403	881.6389994984891	460.9735437922004
1776	1105.216003235788	869.4667145117572	461.056889132314
1778	1117.882337968508	886.6803595516216	462.4439785030303
1780	1118.284640688283	872.0109222290369	474.9779652627361
1782	1104.590023301799	874.1338744299752	460.0646375486329
1784	1088.674995680616	864.5791579894334	471.690088247585
1786	1057.105463328491	866.288014857053	464.4830013586956
1788	1085.339871788457	878.0193006394134	451.3013703789432
1790	1109.082168911482	864.7706526485206	439.1818828751976
1792	1111.520664984263	873.4267110255722	468.673861037858
1794	1104.794810332289	864.9703218938495	464.8211463888929
1796	1099.950779903311	860.6052915902105	446.5508983711698
1798	1100.354096136964	898.4236038265394	455.1408421771643
1800	1095.034530455509	888.3866816172783	450.1585697679822
