# Supplementary material for: In vitro and in vivo datasets of topically applied ketorolac tromethamine in aqueous humor using Raman spectroscopy
Source: Data Brief. 2019 Oct 22;27:104694. doi: 10.1016/j.dib.2019.104694 (PMC6839021; doi:10.1016/j.dib.2019.104694)
Supplement: Multimedia component 1 [file mmc1.zip › Raw Raman spectrum dataset/In vitro Cuvettes/Aqueous humor from pig eyes/0.1% Ketorolac 8-2.txt]

cm-1	frame1	frame2	frame3
350	1760.01625983178	1766.482912764759	1774.174785424034
352	1781.394164009027	1760.101753789914	1774.731803103224
354	1785.464043967292	1759.877247795124	1763.89699087088
356	1792.419809479371	1796.800115157743	1763.229596145197
358	1758.08761265142	1770.920796650941	1759.944553716078
360	1750.764779912307	1759.634227579925	1747.489113555787
362	1741.686624157769	1747.468402603752	1717.03091656312
364	1709.174291606209	1723.349303948972	1666.080564491375
366	1701.255791991812	1725.745878859276	1665.133204699884
368	1702.182614227112	1704.656599344548	1676.60687721604
370	1697.185717169397	1680.670718912279	1671.09741444857
372	1682.142183925516	1664.352654546426	1641.794838104293
374	1678.307823417463	1655.068591112999	1639.417582713078
376	1657.484499553873	1651.663450961888	1635.653230498884
378	1652.792734756337	1635.044493342564	1640.819847034386
380	1657.482872001602	1615.58976695028	1649.130104549075
382	1620.51402527342	1642.755095679359	1633.299484871359
384	1625.862952579845	1651.007890745615	1623.463301152092
386	1629.293734722378	1640.573919690951	1626.515694610733
388	1629.669702710658	1622.597400060805	1635.102013172566
390	1635.800902958249	1615.86285825829	1635.117816096884
392	1673.770911151463	1648.844658084437	1642.120614915907
394	1652.97191311775	1662.643384786686	1643.6196090643
396	1622.609735767111	1656.556722859095	1636.431808450668
398	1632.617378496759	1636.141866354883	1621.756710654138
400	1679.549097538903	1665.596088633014	1662.67783800853
402	1685.965992146765	1686.102011774492	1653.029881080126
404	1682.950232942013	1681.875909964302	1646.573313335877
406	1682.952085883193	1654.979672919851	1664.263840649731
408	1667.031423955389	1657.827876341836	1671.118920033431
410	1673.516777338759	1660.176589702835	1669.645427420529
412	1676.875073602384	1652.357058592227	1655.401902700834
414	1667.293175849892	1645.074844367462	1637.40827481084
416	1636.661948133335	1669.138865673563	1639.528148763839
418	1631.494863973798	1626.462875577717	1634.832621506461
420	1607.680172422283	1605.238299178341	1613.597511260322
422	1583.941232490174	1602.685622717896	1585.386805148087
424	1585.500673232741	1605.578584379691	1562.87910027718
426	1589.843073898697	1588.049922667576	1559.315884640926
428	1600.978368464515	1584.12911673825	1562.124129911174
430	1604.650159163468	1574.443631747992	1560.686099011357
432	1594.133912543735	1553.415146763673	1552.995880193028
434	1577.699326115946	1552.835557474601	1562.293714904826
436	1580.763029144013	1564.589381046617	1565.824675672867
438	1567.063174340507	1577.452120332899	1565.818464277312
440	1544.478296898476	1582.198507254377	1558.047147540664
442	1550.703124721674	1564.841727719778	1532.102663081698
444	1541.039890776304	1559.327727822358	1515.726682150342
446	1532.639223531317	1540.713563088071	1523.284845491907
448	1527.305490133959	1531.090163377167	1535.318394265851
450	1526.063044130907	1548.809279053254	1532.042476701165
452	1536.180284277039	1513.233632459891	1528.45126606677
454	1532.99491093816	1530.520346177362	1519.054787727292
456	1526.534615928855	1527.90366352933	1505.657299695331
458	1515.903646682071	1494.842431259717	1489.866566326757
460	1481.005189587551	1512.66081010628	1474.507080058844
462	1498.958826437014	1518.980482047724	1490.745861149795
464	1510.894974316762	1499.615506060732	1485.847209258628
466	1505.477575570775	1476.74896313336	1464.621850397712
468	1480.779526556967	1484.999611272051	1446.672102815396
470	1483.955899934124	1493.359511169903	1473.17168116112
472	1477.627766177238	1494.505668720813	1467.429348202315
474	1473.607215994199	1477.640232549811	1452.53884457958
476	1476.701565224295	1449.656352980982	1443.380650580376
478	1473.331305395632	1479.891698511925	1439.993688894521
480	1460.980973840599	1458.960892963602	1453.405304941015
482	1459.846705587491	1438.06086794391	1449.044906912238
484	1462.771834920246	1430.117196217682	1438.21146126766
486	1449.46164457792	1437.503306857843	1453.968041705822
488	1469.489685666777	1446.468886778215	1433.269340083974
490	1457.896341503526	1434.971617840839	1417.533720205911
492	1435.158471889139	1425.055289641125	1415.243087138442
494	1420.102122163162	1429.736943466803	1426.696374014274
496	1430.167870138321	1430.794824371424	1423.244302675485
498	1419.118806095722	1422.065069839284	1410.564401102487
500	1416.447472563187	1425.32837604717	1406.399131142192
502	1418.995457766591	1438.232863539591	1411.257884273289
504	1408.440746470806	1446.909637071735	1418.075319575577
506	1412.048820127203	1409.051143814488	1378.3146394801
508	1416.054227547546	1394.947990964286	1361.323629436722
510	1411.345489664495	1396.767675976673	1365.837163036292
512	1396.602559835126	1404.398210289774	1381.323728264027
514	1395.702164689361	1400.299275373041	1364.919836514821
516	1392.899261851759	1393.727949995619	1361.029657945174
518	1382.769307424162	1388.19888655242	1358.484932309824
520	1371.863982158845	1380.529167993643	1356.799335859256
522	1371.804244574257	1365.208617391188	1358.707620046318
524	1375.66449162199	1367.150996440143	1367.068792555465
526	1363.824134698092	1362.772633271031	1347.522654326027
528	1358.191477810032	1347.482335584911	1330.021129328289
530	1363.5978372527	1330.174534153474	1325.493121113814
532	1352.428133408475	1352.949313202448	1311.78133300217
534	1332.880026375398	1327.810243589622	1318.326596760919
536	1329.620967918196	1320.235054328112	1322.008774797446
538	1329.960172824134	1319.94080230382	1318.357869369424
540	1316.913802467559	1307.154679654922	1306.16386056508
542	1310.88863115295	1314.550458029487	1284.791392131422
544	1309.540130507437	1312.04384574703	1291.246477615257
546	1306.27681261729	1300.403337422203	1305.641883174811
548	1295.556892124311	1290.503464800494	1306.980408713925
550	1270.525688564537	1306.325304917221	1264.699751008659
552	1278.881712173662	1289.317372043352	1263.188032851276
554	1283.526433008693	1279.468604691372	1272.718956233941
556	1282.873138101791	1279.98864564095	1270.950354311223
558	1276.464299383002	1282.546699513242	1250.163162393372
560	1260.667022333478	1240.656171134203	1248.992509019314
562	1235.937226333625	1245.466793997145	1240.524280389234
564	1220.075624656527	1247.372797719002	1231.757273215361
566	1221.067399643349	1242.785274111178	1227.665477770475
568	1240.835486697032	1237.92766157571	1231.939303091784
570	1224.867785061176	1212.439114505159	1231.204035737203
572	1207.53702356877	1214.306651164976	1218.192477666112
574	1203.484801019503	1219.724593371843	1202.457991235459
576	1207.11830387799	1217.731365747145	1188.720523134675
578	1193.652678117574	1204.884090065567	1179.080609086379
580	1201.377896346745	1205.243445184814	1202.912359637201
582	1203.0313827158	1199.747629335451	1188.118527187354
584	1202.5689636572	1188.467217430119	1173.231386358666
586	1200.327652845597	1176.101727890147	1178.044068376048
588	1184.579053741013	1178.728520982522	1173.073207326711
590	1167.031190407201	1174.974709361436	1164.580938289171
592	1157.52525243057	1186.299980281999	1168.310836136941
594	1160.162716397236	1195.160990307109	1165.869702661834
596	1173.218506146006	1185.357421235221	1143.283744841986
598	1166.009186785986	1187.55906328628	1148.114265240678
600	1150.289720960383	1164.981261385509	1142.253725575858
602	1142.440422367493	1152.81303618464	1135.209989392219
604	1146.267661342006	1152.164814855779	1129.324979354767
606	1158.783797984523	1151.282569328699	1125.407698757925
608	1138.40813025832	1140.967140812027	1140.875530327902
610	1140.976516479011	1120.705579983633	1128.715464472713
612	1149.629798319465	1117.81635616935	1117.880138263167
614	1149.157313051397	1130.354904919904	1117.981481424331
616	1123.149568446272	1133.296238028767	1125.349991457824
618	1127.245749623221	1117.556170075805	1114.633871335345
620	1134.156093709851	1122.347993719506	1108.804355127693
622	1127.544453167031	1123.400251655902	1106.610826932676
624	1109.505106500298	1114.245459363091	1106.478496089604
626	1108.842601549917	1113.582252689345	1106.44362314208
628	1116.505585721734	1095.552290203391	1090.242849344978
630	1107.725933183228	1082.90738328163	1079.48202718682
632	1092.499455404729	1082.416886221754	1077.054745787395
634	1083.163727228519	1092.286717882858	1081.270105328206
636	1095.274447549034	1093.759377900125	1082.73975949926
638	1087.105791841066	1069.783437876751	1069.710488686726
640	1082.724493471337	1071.966408419178	1059.295004499088
642	1082.576723983685	1081.558814543779	1059.652798404118
644	1082.083473250089	1077.057411260332	1069.394038860049
646	1067.981971035006	1050.472416589456	1059.683540343459
648	1042.921642593076	1056.546499660754	1049.623971067646
650	1038.303396536226	1047.350749908509	1050.834667528625
652	1045.223615687389	1035.478956265258	1052.44869117224
654	1049.927399430994	1036.444147324093	1043.099222192715
656	1046.903492339028	1037.773442952562	1023.851173251776
658	1055.434841923543	1043.543080712323	1036.443136943291
660	1050.492686368158	1034.498550979817	1037.992568929748
662	1038.483024419106	1029.080719915509	1029.674143167518
664	1029.972886136948	1040.726623556838	1024.005879722873
666	1023.070962358366	1019.474984332019	1045.177434092438
668	1020.183871391008	1012.573098058423	1004.251535539376
670	1020.741310699734	1005.640197482991	998.4582185973325
672	1015.050347538171	1001.975916532284	1007.687463141073
674	999.409984760252	1005.930364771682	995.6907683864343
676	1011.794863344026	1007.748408742322	983.2411948410114
678	1003.881051470642	993.5773882583879	996.3696836434322
680	1000.378575112724	996.4294627229857	997.7105860197189
682	997.9840683269542	993.6330352044737	987.8481104547639
684	987.5163266938047	965.8717206932748	976.1847980365786
686	961.4005825264637	971.413120702967	971.170648930496
688	977.3378735352477	968.43053844171	964.7093776987194
690	978.1873959949251	973.2898697681357	958.1248040940545
692	971.7798932314747	976.2357788900749	953.5992281503293
694	973.9609156712338	968.3039226636643	953.1796663616893
696	978.3459551325594	965.2592339110774	958.2115973553882
698	976.4381189992114	950.9647015817883	949.7657409948964
700	957.1277755940046	949.1036474242377	932.2498599343514
702	940.7591154581232	952.5910725918534	924.4416691877984
704	945.9007751560414	952.9632781076972	937.8843181813485
706	970.466553384125	954.0020976076067	955.6600245547508
708	960.1252326603326	950.7402795416243	945.3372877348153
710	946.7398178627027	936.02847340917	941.7149118989319
712	938.372907263456	924.3182069170568	937.4581116837288
714	939.3038975399644	928.4675589108953	932.2580233899347
716	952.1761433457533	953.0821823240016	952.5468808057905
718	922.6295045965907	946.9622867846831	925.734122522537
720	922.9438244608177	935.1746794734571	929.384491258134
722	924.1251037520499	923.2657082062945	927.9460625529199
724	918.2370214360429	916.1430701588806	912.7410587192525
726	937.6051996855312	919.4560706945998	924.6953623497517
728	923.1209024207028	914.5144342220435	907.7061700945342
730	931.4131149456025	915.645923302598	903.8883681104994
732	936.0067308016828	911.6952105405721	897.1623712884368
734	927.6438883555965	906.0361438177388	884.9107491490828
736	914.0725787700895	913.7483596035467	878.0065534085979
738	891.1177953910869	903.7252809231593	893.2632481883359
740	907.2912521184535	906.3294651342935	891.1964485205608
742	910.3809858092566	908.4301171711866	890.3098276685179
744	893.4873450253008	904.0881180236873	892.2768602997454
746	875.47970910347	894.5292787881108	890.5982688613032
748	886.8502102852483	906.5116061089507	884.1261792106474
750	897.5215878530779	893.6229554787392	890.1115469416955
752	889.4552693029687	880.7696619711378	885.6889752182603
754	878.4001808831076	875.8463832342097	874.6529256817577
756	876.7003044941074	876.0339084620524	864.6796606958576
758	852.9193933490735	857.7825373180084	851.3301329925121
760	851.7446852202345	848.006863633279	835.1810189530418
762	851.3159983177507	839.8782582058684	839.9494241653938
764	844.1978684525511	844.4687432002158	847.8840785464662
766	835.8411873682421	857.9710302533064	845.8283046494875
768	848.4651277040645	851.6000988649657	835.7699557802221
770	855.4238725284196	835.3210703954445	834.0998830503837
772	847.3586393889561	825.499232411953	825.8882692925387
774	825.4966817392808	824.228333174909	820.5333572604333
776	807.1455344761214	818.1754193547884	813.256579951615
778	815.4066665924247	791.614149136691	794.8542455224588
780	827.4979213726906	807.3818719390902	813.6830338461368
782	825.3514251364684	817.7336651249141	803.7520494004127
784	817.2791152256309	816.5410440067069	811.4412180597824
786	806.7619816757782	804.1527932811212	818.3614655115143
788	797.6974369960759	789.4504418311858	801.6705733928084
790	798.9594435794132	799.8980244327896	781.5161651171837
792	807.9821523910682	803.1612702689497	788.650228659627
794	801.5555157105993	799.1679585018858	788.6025576143094
796	795.2813301439448	784.372349178044	783.1460489359048
798	794.6998353043227	770.2009430637457	779.2607223423274
800	791.3731550203486	780.5217877201186	784.1043496620231
802	804.5426060009148	764.8970484861457	764.1923538029207
804	771.9827553610967	759.444663470864	759.9400698385196
806	768.9218203189596	769.7675678285177	757.8674230356698
808	775.8263164771888	779.8939046827546	755.9469536096376
810	756.2429354295987	773.9607083110287	756.0641972292679
812	758.3845792135718	769.3612898553992	756.9821941269403
814	755.2302672841923	770.2377840516905	737.8738467791977
816	759.1360288816234	759.2479484128248	742.7329078191776
818	753.8242262964674	750.7279026275687	742.1746554621045
820	743.116156277103	751.1681288522818	732.2337753999293
822	754.2995329666992	752.7595598184224	744.4831759620608
824	755.2741563380359	734.7571907268342	743.017483211814
826	749.3385456534472	741.0650837836242	752.7655614652288
828	743.2449567360594	748.7762176471886	750.7414499450617
830	742.5159335196637	750.9064433902695	742.9411765805403
832	746.4199246468995	748.7002025230493	741.3455028639502
834	737.7241562360439	749.1763830264587	742.4448840001426
836	739.7999499480574	742.9946802921677	739.7802750849864
838	747.9908639221725	735.7301185047113	732.5998382145051
840	751.1593348764488	730.3276850231563	732.9284145211211
842	744.43823846077	727.8457406575192	731.8214742674784
844	729.4094413771875	726.2639665033186	709.5538078454545
846	707.591030014927	711.1863439508363	707.9515476370913
848	712.4130700226765	728.5765722381671	707.403894325065
850	718.5457234603623	730.1030434834236	709.5767460297655
852	718.916068087166	724.2525144306795	714.4048965040056
854	718.919546531906	723.5859658681864	719.7324753355539
856	735.7363499585142	725.404293352477	721.092742209363
858	719.0480916467345	713.0125775506033	717.8822713959892
860	713.2917254392432	716.959717135977	709.8515544769784
862	700.0674087998493	703.1604815604185	702.8311225995814
864	689.8033288118409	684.778838245431	689.3378220765319
866	694.1684044496856	684.278980266447	672.3056889648003
868	690.5843613285379	688.0544155285709	701.8354598518707
870	677.6881389081464	674.8777051344197	669.7401570206056
872	692.9035629444375	681.6492465698764	674.4773001171375
874	693.8280327199639	688.4022096629092	681.2283278246382
876	689.4178972326205	689.044977522088	677.5941290920093
878	707.6554651913529	686.686885733503	672.8413216980401
880	669.623563890679	665.2351444305789	671.6430273660874
882	664.4564339038752	662.6139897791355	651.1257506570801
884	678.848299705821	672.1601445583938	660.4457670017378
886	674.538105696304	678.5596423205523	665.0363447355945
888	655.4218468071962	675.68117673813	661.5971287391362
890	660.2196926700123	667.3525636873236	678.5607642178405
892	643.4008342670936	647.4675015820055	659.9142466167006
894	636.7399925526115	638.2739176931741	630.8492748455522
896	629.5771873904864	623.2479447963221	621.7677891378341
898	621.2952438699309	608.3039040943241	619.2062293593442
900	611.2916839836505	599.8107396503142	612.8569145109337
902	598.84662120961	598.2105756845969	606.6177519968747
904	608.9524116605398	598.486527669486	588.4701208317079
906	605.1765963253677	593.8955370806659	599.8497753195971
908	604.1088397622887	586.5516828570974	602.2722547175642
910	610.1398732191884	591.1652608134594	603.2763087219781
912	612.3834643738339	604.9906323852333	607.7905709297745
914	590.126970622315	601.3087825431685	603.0151394297453
916	606.8562126771873	606.9918709125053	599.4778102897838
918	600.1133576612426	601.2639590978531	588.2002838000669
920	605.819650920351	597.1911551267069	588.8690751192528
922	617.1952709444679	601.7516953063343	603.5522326842305
924	627.9894724460717	623.729355487152	624.9959944307653
926	648.5450338549847	671.6028398602882	642.4487910897992
928	682.6426465118649	697.1176072810998	672.84981294864
930	717.167297788568	714.0580473812051	699.4687068951317
932	697.3392809379891	711.72012396128	679.995086917419
934	651.3440733687816	680.0312876866358	645.2034378634729
936	614.9266685587759	630.6066736768404	619.6571315723162
938	600.2637032650653	596.3433257737698	594.9751904728699
940	598.4576236938093	560.1989609181749	580.9167837866318
942	573.7992275252337	554.8889703004572	568.7038588215119
944	566.0144063917171	554.0397402313384	563.9187358962479
946	555.8797479964089	547.1291594978678	559.0770853336826
948	542.4260010566269	544.7171723462936	557.0882174854244
950	550.537736348811	565.6909364339978	568.5119763071655
952	552.6115452827095	557.2807305646841	558.8672243341694
954	547.0566755605742	550.173639026729	553.8745043033396
956	543.0567658702435	538.9770885666426	542.0681026851776
958	541.8110442115808	525.9452270985152	530.7132774278239
960	538.2424834423528	521.1661120766928	527.4245236324518
962	527.6840522655904	531.5298726721616	531.9857959719491
964	524.4181778873777	529.488212416915	522.5472412120262
966	523.8927290065573	525.5283914795153	513.5094714553389
968	521.9279337402811	527.3232300862453	526.2350222198262
970	513.3734448750787	516.5467805690145	522.7669593418308
972	509.6987532357698	507.2624600152303	510.1415180616611
974	519.6477229862712	517.060005840585	512.7350748931084
976	520.5857082224007	519.8498967306459	519.8461952713026
978	532.1709567361918	523.4185700905583	513.5479690402462
980	525.572981562437	532.380637976131	517.6343971061202
982	530.9615926109379	534.4287914930363	519.0704899246307
984	539.7946959958571	535.9085792268714	525.0477275478484
986	539.3109607921624	540.6656215183249	536.2738997565048
988	536.3715580338734	538.5935890065563	535.270255029497
990	553.7569573353345	534.3604010988142	547.0957743417345
992	532.0591985565084	538.9601968506261	532.3618482552763
994	527.5749079851578	540.9717481840119	530.0731576631437
996	532.573712740947	527.6939348994112	520.8056893305939
998	531.9688285950278	514.622038772686	511.8454463174278
1000	527.2614995271561	529.2338441007001	529.1746423728069
1002	562.367891456246	547.6355126121281	537.0585397220864
1004	536.3007501368531	534.6267171673921	539.1326503023537
1006	518.5793289023221	518.1121762988514	522.7854426927732
1008	516.6937430158758	510.7837316682533	508.8963435974553
1010	519.8231020453388	513.4426973383115	507.626074951659
1012	517.1293546743698	514.2108480616485	512.8831295204863
1014	511.9626377107565	495.3035027946702	505.1667241588193
1016	507.8712914509962	507.9696867887616	497.3681875914948
1018	505.0474599365203	505.0696881430175	501.1286763050827
1020	501.4175471940065	499.8211902011774	492.6101001085282
1022	500.2421799197299	490.3564878833873	482.4958457162969
1024	499.4956100306667	486.684407165464	484.1790305028079
1026	493.9288999205711	499.3204504239577	498.7519327560959
1028	486.4144878563328	498.0275119101465	503.0582358354159
1030	500.9025990017254	488.7997791409511	506.7369628354938
1032	498.1113109388093	485.787351882444	494.2473414937102
1034	500.1618201404849	486.7799559373044	498.320696307669
1036	502.9217248582679	496.1290830993085	502.746861856479
1038	504.0050527153665	507.2180199053781	496.6413310008321
1040	513.0018036549549	501.5985975563884	499.9798646263114
1042	501.3166420064379	499.8683879416332	503.8475858386268
1044	517.9724334230601	498.7462594700153	496.1974511851057
1046	505.9459064422611	495.9025170406508	494.3330094631773
1048	501.6367583961524	492.210761946142	492.9338634338276
1050	503.665486618647	492.6894824155492	484.2536782723365
1052	492.0905090713661	495.6044254189811	472.3569944042561
1054	469.506436816677	486.4494821831184	478.163751614934
1056	481.401720501534	488.3587743815196	476.3063137957283
1058	479.2154802339814	484.5158610248881	478.1917394964178
1060	479.066150532656	471.138687236288	471.246911151532
1062	477.4612530378406	482.9781626939883	475.2672376466281
1064	477.9131186161987	495.1225889872415	480.3405377107563
1066	482.1482710334434	477.080980510447	473.7367570290036
1068	473.4877491455555	488.1764373716885	489.4155028346468
1070	476.5721290935992	474.3627953999676	469.9686550461871
1072	476.0623730063447	476.5841366925083	469.2728939505853
1074	483.1625525861454	476.9987377140981	462.3511677965831
1076	496.9340287397398	481.1951759465277	475.6003875530125
1078	501.6001862212546	490.3194995703515	498.2682090707681
1080	486.554464078083	496.1041771702749	498.4031373563665
1082	475.6009562941607	488.1274994088668	487.3507976028265
1084	493.4223022431664	486.4707648570151	484.4411219964339
1086	480.5518393042568	472.1209153186361	472.1090325279374
1088	468.9256366123858	471.4903233468334	476.6534803455864
1090	465.6396260453169	464.9912782810389	469.667656970778
1092	466.2592629132449	462.5008258562497	454.9911907579796
1094	464.2848515757711	475.7565537859617	457.209465453911
1096	459.3455594577832	456.7368348215533	466.5624256354188
1098	449.7148005732205	454.0414318164106	454.4058503847257
1100	459.8536909479172	458.2913831530227	461.4653761872233
1102	459.3648136808731	446.5966988387462	458.7328680287365
1104	459.9958744183356	452.6250757935508	445.7952027520467
1106	458.4191005923202	458.7966379023013	438.3283684896375
1108	450.5924638870652	443.2539298578237	445.9056088328491
1110	457.3219135184849	450.8059767713388	454.4824137259131
1112	465.53214759649	469.7781456411628	463.9573968965115
1114	484.5398436612288	464.1356928593089	454.0421913817723
1116	482.0529062770924	475.9937730880944	454.8785778906952
1118	483.0230042607828	488.9307062719012	462.8333507540214
1120	489.8953980312147	490.9316850099096	469.9343872036448
1122	491.2963466470877	487.6749835381385	475.8666328359366
1124	480.9812863308081	490.8023740853922	483.6072454961928
1126	457.4645747382407	463.4790202681691	457.5490962075934
1128	437.8095996773046	458.4158038393166	453.7667536460343
1130	441.1047787066865	455.358026466942	451.4606361494646
1132	439.6917693342141	439.1643662758162	446.318311572769
1134	444.6145639667201	430.702182104236	444.5748935110199
1136	451.123513866714	436.6430212003812	440.5453103669805
1138	441.1166551370785	441.7184162311386	426.3972460354862
1140	443.8468576720018	447.0965376201452	428.7741644188815
1142	451.386408581217	441.8639235066725	426.7481737787065
1144	444.021735926311	443.0982824502461	429.4720438386856
1146	445.7963812134524	445.2195217329211	438.4567251084396
1148	454.6687229735222	449.8820905917557	447.6686575907269
1150	454.5833936388088	449.9090466565394	443.8343611546018
1152	449.9966704937754	445.8311721692899	433.3642650869623
1154	470.4360657801357	453.918938368221	447.7492444175231
1156	462.0909670410591	455.8576980403929	459.9598835490909
1158	442.9802601641788	435.8177903062936	449.5961257290677
1160	424.6492818915569	437.2280017491767	434.8832334257273
1162	436.1246998100394	435.3359719712156	424.8638315546409
1164	446.5079084182706	433.2464699149959	427.1580112593462
1166	440.3996925945049	433.890108298501	425.7878038781677
1168	429.4306955228371	431.9949577107824	414.3742395590004
1170	414.2344971288827	427.3097633086157	440.8418059054817
1172	423.0119405032683	432.8575165212521	439.2957566071201
1174	443.3596786895671	432.0689945702367	425.4425877970105
1176	425.83119271736	422.1155736425417	421.0405444937633
1178	433.3388343777592	433.1078062194662	430.3448536286305
1180	441.7030730462951	435.400509128267	434.8971033702215
1182	431.3274432388077	422.3525926111196	424.6214611302463
1184	425.1502230136933	427.3614485466319	411.3622214605153
1186	416.8039677999248	439.1214018847887	411.5123849389539
1188	422.504593653627	416.9395614135442	415.2642357840927
1190	424.5858125605269	411.1455962690852	423.0486376033402
1192	430.6310881918589	421.2375202695596	428.149131890689
1194	423.6266420222702	424.1976926051909	426.3654156117592
1196	422.6956525972271	417.896760050363	424.0424884411735
1198	430.6888403525417	414.4578811187562	424.2577912815794
1200	422.3276345010858	420.5271091872824	420.8523805492496
1202	408.4968099020741	422.3477319456447	410.3245867115277
1204	423.4681380133774	417.0795410329935	417.4672749314038
1206	425.4342123434985	410.6975879629636	415.1625164915673
1208	421.6047541479744	405.1999059923147	404.362325024998
1210	431.8618158124158	415.8701269764113	416.2712045919632
1212	436.9045630172426	429.9459561257909	414.6795170877368
1214	430.0547047490974	429.8997363852727	405.3797883377105
1216	428.9116140817864	422.9723953726783	427.6449144067802
1218	429.4771942544563	441.8942678475737	423.571523177969
1220	425.2788039618325	424.578959707218	429.8732429562944
1222	428.0360942685159	434.5581530868452	430.1777932284747
1224	429.9527013151536	431.8364234313764	427.2218529248577
1226	430.7407914278961	433.9346246612463	427.5702127353696
1228	433.5199556879531	436.7059921892336	431.6266559878222
1230	427.746167016334	428.7865470167911	424.4290398743806
1232	413.91991243592	418.6261891644626	409.9250917996045
1234	422.2721305498002	431.8475619283213	427.0185911008948
1236	419.3935770433785	421.7059280844203	420.1783797523025
1238	418.4169672035146	419.356023961996	421.1364385321164
1240	408.0754528257033	411.6599772562726	415.6100098668713
1242	404.182305277126	404.3633997016073	409.825589954986
1244	409.9291649803336	410.4215809488599	416.426065017082
1246	417.1994857813221	412.8784023784858	421.0220220827963
1248	419.9008220989584	410.3093969067979	414.8342666110961
1250	418.2964568099675	422.0560448375024	413.0288951511164
1252	409.0861596300509	413.2821104665844	417.2286129412806
1254	421.8648446904574	432.730142843234	416.6989149474133
1256	425.2855920297359	422.8655776919848	420.5105491716041
1258	417.7029420849825	424.2628504112673	409.9535728654327
1260	413.021314376426	428.3943868702601	413.0085571954098
1262	422.3488336201078	428.0039990595134	421.4310435488013
1264	429.6287131509865	416.1880892335008	414.8721160388683
1266	423.0014877750768	409.5348280295192	398.2868759461041
1268	422.6851937547813	432.6261965142547	404.5147780271986
1270	429.2081431065674	409.5200811544825	432.2659894437055
1272	423.811194303865	423.5847794185237	407.3906656942518
1274	418.5042434523071	405.9505202590657	407.6912609746509
1276	413.1311083846858	411.4948688987088	416.2007927479274
1278	422.2653265526337	409.9454970846033	422.17022537881
1280	424.8408236960025	416.0758450032182	415.8907487105394
1282	418.4870633795048	427.3892352772814	406.0664420838328
1284	420.062709973514	426.2645709820496	408.6990220056882
1286	425.3855956566652	422.5768245001327	418.9831998680037
1288	411.3105587004542	418.1960480947978	406.9354468861693
1290	433.1904640930437	421.7930180503247	413.9036730417222
1292	427.4685432247852	425.0940564702545	410.0252922314847
1294	414.604497121294	419.4550769632357	417.795269767303
1296	411.3630682310172	418.2162327990022	420.0457249862191
1298	418.3848189904877	412.1212025519212	411.3713959627482
1300	423.6127055578068	411.1080157742127	406.3580178784164
1302	419.7958068942445	421.1480093487825	412.9149260564172
1304	416.7036027303025	421.3773591787182	417.0395796793223
1306	426.2158287854313	421.0374203801375	414.2234426594682
1308	400.4611848238079	408.2634432582173	402.1044536464357
1310	407.6045710422237	412.1129088252643	413.1542054367601
1312	411.5253276669097	414.2099082317716	420.50058097326
1314	414.4899056860622	413.3526855970837	417.0855939694404
1316	413.7621726130825	420.5519586458993	401.5527234300396
1318	407.9588733213082	417.3440642180436	393.4295416578096
1320	401.6328285218853	399.4017931849742	401.0288531802889
1322	401.9889232325038	390.9768082178933	405.0427790148172
1324	408.4839736089616	397.206067208437	389.0447775146826
1326	401.709598153646	414.0755018035019	375.0523831102396
1328	417.2329731502877	390.2269248657158	405.7585045886029
1330	395.510074081052	394.6900972981379	402.9947409777374
1332	396.1839011960525	395.2431688368245	395.7194761104016
1334	403.6810397205085	395.1282119176739	386.0778196129803
1336	407.1120891815435	392.3964530581324	386.301885505551
1338	404.3516378246203	386.8855814646167	395.0023636912255
1340	398.7480505342048	387.8411432219565	399.7573730794005
1342	400.8498512710037	399.8538770950621	398.7765827501958
1344	418.1415105353063	403.6534241062387	401.8670086339831
1346	398.5731851830237	406.3543016157822	382.4293816892078
1348	387.2289358399811	401.3192180365689	409.5478958789117
1350	397.9662561605702	408.3491150826028	407.4950530706915
1352	408.3348692235107	396.2506707392668	399.5016155118351
1354	392.8135464351908	398.3207986633108	391.2862827774745
1356	389.3041483836234	407.934401745278	386.3755987406379
1358	393.61078700028	396.5284341541032	385.6307451543173
1360	393.5863718030961	378.788057058725	391.7780098857228
1362	395.9137752229725	386.145907374318	397.8321218224025
1364	363.8442135324362	376.793429102026	379.0699437851994
1366	380.9163414235264	386.0815769988805	382.1683735063925
1368	359.8061256733801	381.973901633617	378.0571128977314
1370	377.8700269896187	381.1302137545895	362.8201231550105
1372	376.4695871072808	374.5249457249254	364.3409591895548
1374	373.1584706330015	382.4368655478518	373.6189425589837
1376	365.7206234708843	385.7878724181903	377.7161600069655
1378	376.8963248153252	376.9103960393077	370.9692221125715
1380	390.7381075820783	368.9371844904043	369.394528125809
1382	381.2643218653622	374.1824503072762	380.9982769664311
1384	386.1135917983042	384.3895000965407	381.030699641636
1386	390.4105595371844	374.4338012226633	376.4392707772721
1388	382.8296749151548	382.6349290367148	371.7264864119778
1390	377.2908432685924	384.3880129922109	378.9866515081375
1392	376.4304967554569	370.9594520920412	366.8450115697482
1394	369.6824796104535	375.1105266318747	378.5039548912393
1396	380.9222512385832	375.240181292907	386.0268569482961
1398	380.1016987180041	370.5676109863535	373.9226011218279
1400	370.7416987215761	370.980340527374	361.9163936260681
1402	374.7266597945102	374.1413780370399	361.1965531224828
1404	383.9477502765024	371.815645104357	365.3117892157616
1406	380.3946711311576	369.8593649985525	378.4771133327383
1408	376.4462457320379	374.9097671527819	382.13946393915
1410	379.6302260668972	361.3633823532286	360.6080352289039
1412	377.3597859611064	366.2252164653018	368.3261667278229
1414	381.6910301535458	383.0878749901614	358.6148974104063
1416	371.7960252930255	379.3056869360055	372.8988715618644
1418	370.043591290824	376.7816359843691	380.7291873626299
1420	377.9404408884176	375.4987137854445	373.5974841828497
1422	378.8047883114934	382.4646389157465	373.3503044003704
1424	383.3538828670368	392.668184624556	381.1125467855179
1426	393.608275987992	392.9584958444621	382.1059097053062
1428	383.4339581052547	391.5300360748022	384.0080473431543
1430	390.6008965474192	400.6207879943885	394.3645551993063
1432	406.99008589587	408.2426651685825	397.5644785724139
1434	428.5276489535748	422.4077828648415	407.3027592595471
1436	418.5483387479561	419.1644309744991	415.8562462429035
1438	418.4176452851645	405.9423559593809	410.0911883624984
1440	410.5734496410863	402.4310318741372	404.0748304378927
1442	408.3084471071304	395.3302760523472	402.4347758426761
1444	415.2914722875813	407.167540041242	401.752292390698
1446	430.8029016694069	428.9295160089033	411.3424990356029
1448	444.9029516856939	442.6979691976707	428.5145040970303
1450	444.3746596463502	448.5849220649512	433.0033439662803
1452	431.3167372790837	440.4963059358374	423.3038069244835
1454	420.0118047117179	418.1626929799761	422.2952495942735
1456	424.2615766450323	420.501874012182	415.5012659369176
1458	412.888623910516	400.8933941095016	407.1177587216873
1460	395.2358252717486	404.9433173880162	403.4203712029387
1462	383.5956665010489	394.485988653668	398.0400287931038
1464	395.0942238296701	394.2367877101201	388.2683763584059
1466	399.4885641064084	387.5598483311088	393.4163776266533
1468	400.2073848672522	382.748732340221	400.4780439068018
1470	391.7869546672505	382.8696198649185	390.9464940748879
1472	385.6203460498778	384.6873208782673	381.6426505217183
1474	386.6343082533406	389.1064259823553	389.7669178291988
1476	384.4620473538181	391.0961630014809	396.251527732801
1478	388.1791782249169	380.9027661549558	387.466047520816
1480	370.8878592892099	377.2719893829485	386.8481845235564
1482	356.9686699780698	360.82129390699	367.8234461008445
1484	366.3373982103477	348.0514594396162	346.6684823273915
1486	352.2589535744426	349.5344795131094	356.7594413066362
1488	371.2322382230904	350.0326575947958	350.831827329292
1490	364.9040642802909	375.7160566135677	356.3527739657923
1492	372.8254392290942	384.2987453403333	366.9946926921925
1494	367.0083670609687	384.2625485414512	368.504559243932
1496	357.5032828073786	370.5962461135281	361.4749392361672
1498	361.6979806931978	358.9149462321863	356.1247316730826
1500	364.2318694689596	358.5935394551619	359.5255553113708
1502	362.1802767458259	361.4071042108892	365.4013672119472
1504	370.6242514619488	372.2967366871338	364.6150984667532
1506	359.655689161867	372.5439397879321	366.5920522372265
1508	359.4773372164051	361.2516286230087	365.6336198629755
1510	379.2111797433014	373.8924514383488	364.9630358232826
1512	383.6123274114038	367.4169928032765	367.8119967652948
1514	381.0405421699661	370.234152656525	365.1324058029079
1516	362.516032836863	361.3644286982004	366.4682622605857
1518	373.5064878702312	388.1838676817212	387.5709984612639
1520	398.8307765087469	393.0066203672518	379.9124079645567
1522	394.6734506715325	389.86616675294	381.9666776543746
1524	392.6305766230084	396.9227376733882	392.9406812151914
1526	399.2496685110043	393.8532458062323	392.7707479416125
1528	405.5179977213817	383.7742312926009	389.0372303495954
1530	407.1084125556019	385.3124189683754	394.1127168723372
1532	391.6728688760926	382.0230848893932	391.9272569879404
1534	383.4790414004537	368.7886272767908	375.7960946859126
1536	391.3463117399288	376.6594676545233	393.4129277771633
1538	374.6548037014278	400.4377220938027	376.7425471606674
1540	398.3782067283585	388.5498759211592	375.8741313288533
1542	394.0451856414966	406.4916687888756	396.9558957938743
1544	388.4902812594835	390.039102088068	382.1850456644074
1546	401.1815947295262	394.8610934284655	390.6939103418337
1548	403.3727759376263	394.3856394598341	411.0870122127546
1550	403.4173190453986	403.547890022443	409.9533031481969
1552	409.1941658829445	399.8836248970116	394.675000477275
1554	400.8643528965774	393.0285550408036	394.6267434671709
1556	410.3576192821377	419.5859663913201	417.2080624749548
1558	450.5080300662963	453.9848398553172	455.7561111350659
1560	468.2036482485615	447.0058672067457	459.1224359609663
1562	445.756837692248	431.6488519849498	429.6687596661684
1564	431.2468508301179	452.1113972846596	446.7512795066996
1566	431.4639280288528	451.8385149416602	448.7395831758759
1568	449.4740539157745	447.7119928895723	446.3639628335691
1570	460.9967744319625	454.7457831638182	455.3066525705272
1572	447.4265544642494	447.7270346964678	445.4599040101497
1574	465.3112196488185	447.6419125547273	455.9932239083003
1576	457.7595657589905	467.3017780197998	441.0499887115499
1578	452.7136378666839	456.700344975761	453.929436665468
1580	458.8835623069243	468.4685662437651	472.3031864010568
1582	463.9171724875006	473.3195294021334	458.9038922056019
1584	494.8208169368188	479.5886394829179	471.204970605235
1586	502.7907845210689	490.3266826997332	483.8536290806242
1588	495.9462241491805	493.5809711184845	493.8861742833104
1590	500.7813569030001	509.4589066406531	500.5524824208873
1592	518.3575608977411	531.4221041216644	506.5293036992094
1594	530.9668929605522	535.6251874667231	517.9359956888568
1596	536.7974518419098	535.227186517827	532.1370729190384
1598	551.5073852943469	546.0240299262783	546.9076677501731
1600	563.3244927618546	554.9340802222231	555.817522166521
1602	566.9897308930489	560.8890519206135	559.0032537170338
1604	573.5714029950357	581.424096707374	569.1371613210249
1606	568.7702788106794	570.4676145160794	566.0993332835155
1608	564.2038746336974	564.9542523672001	579.8418752378307
1610	556.5992534317253	553.9683799865342	584.9676019200537
1612	581.6814817606194	589.8541727205619	581.8216083292072
1614	596.5188948555897	594.3683118256448	574.1577007562122
1616	599.6471468742458	599.8075677997923	583.5951383962714
1618	601.3764889442216	602.270679226255	598.319072985537
1620	616.1961783524598	608.5190620079659	612.239873679525
1622	615.4653288439765	629.3961329653665	613.1709265865269
1624	613.7869991697295	625.7255317019219	615.7571547410245
1626	622.9479558174032	617.3552606456292	618.0493203215463
1628	637.3381091421022	616.4667047726834	617.2873366470747
1630	643.2991418024305	631.92660922554	624.343213101455
1632	653.1385326690036	647.1965509905049	636.7327492048227
1634	650.2888685133985	642.7494544538942	639.3217016630775
1636	632.5079101278203	647.8433275725968	634.7832638546375
1638	648.2197715346504	659.1117079840578	645.5640384642868
1640	650.3568794826799	638.4297149730165	667.3296902464771
1642	636.7920401398267	638.7264786582587	654.8272392921847
1644	648.8611008673801	649.0674099534433	639.5900556621489
1646	636.3725139322676	640.3012141742483	637.9210813151334
1648	635.2477834651935	629.2653124606719	629.5814006094711
1650	640.5279439616961	638.62286670872	641.6843898973937
1652	637.1483112079079	633.4893180604238	623.4270910731426
1654	646.2838518629192	622.3889875467519	620.2013274916762
1656	646.9382783894963	633.8939469367493	627.006466068504
1658	612.1954052580899	631.5836759484714	620.1992324929771
1660	601.3577047642874	603.8502621497336	608.7430331293738
1662	598.5974387806116	604.7893886347999	597.7563916729084
1664	590.6685746329824	598.9952300031457	593.4460803151328
1666	573.5083628864542	586.4335863022726	578.7917645742658
1668	563.4728063435668	575.1913483424287	558.4732602304978
1670	561.1845435350589	555.0252123968223	563.255948948026
1672	554.1466693885714	541.6736113473637	563.9705165161206
1674	546.714816249068	541.1212131602697	1572.316379871639
1676	540.4475077843383	532.8385225786295	2225.782499086355
1678	534.9149539277594	520.5232394525597	1324.97812265221
1680	526.6667232826686	512.8260301031207	504.7086402088684
1682	507.2770493045152	508.093215267427	496.2642547202737
1684	493.7486666772031	503.2352232508773	488.3595989606979
1686	490.9866084424111	484.7308116004376	483.7377173638997
1688	474.4479614330228	468.531407891937	478.0444164491204
1690	469.4759140600793	463.8637227155455	470.9022586846912
1692	454.079544365693	454.1943844685964	455.013958057057
1694	449.7237405407342	458.1207802167003	441.0573938613285
1696	431.3369819710757	431.1909699271999	415.6310398575871
1698	415.6051713960881	414.6587211774643	429.1032356422637
1700	423.9514383802256	423.2521515546345	411.2234201687534
1702	419.3311692495649	419.7869870186942	402.3009531298389
1704	432.5863614553401	408.0604392895457	416.6420732267428
1706	406.1386456135897	390.7734210545213	400.3038625850097
1708	385.8090580882934	381.5026434680266	385.566973486335
1710	382.4250334968797	383.0285662976193	377.1156282986689
1712	382.8843312152475	368.4045414181437	375.4243180537259
1714	364.5810583816399	378.1513313522812	366.0363703418155
1716	356.8465835130282	368.6813602966336	344.4853639268464
1718	359.9393002839908	365.104839552246	349.9545142043517
1720	341.5350514946655	360.4106057986893	336.588336207778
1722	341.7165809199115	338.9116920500149	332.7865031986927
1724	326.1265234583227	337.5762970206577	327.3369622413829
1726	333.7811303132356	335.4231964549275	320.8439603390334
1728	333.3976333306283	337.5634664171481	319.1025420026698
1730	331.8324754607993	332.9028011651233	322.3647583473759
1732	320.8483024939438	319.3268463141383	319.2103206769288
1734	305.5344814582782	308.9550949306752	313.0287281111872
1736	299.3571495821413	300.3250135748858	310.1183895050907
1738	301.6129794459372	295.0225497066086	300.3995247578497
1740	306.1521855963237	301.304181086509	297.3469190143172
1742	300.4688144998857	303.3131445853064	294.0892648187911
1744	292.7249315332621	312.1975733919967	287.6276836764059
1746	290.2292371997788	314.2473244346461	282.1252257898007
1748	292.429303452014	294.8385126311067	279.2163382811635
1750	285.9944464459192	288.62943555829	285.0535880480933
1752	270.2061335174268	276.8220470194333	283.6129203746261
1754	274.7351572399976	272.7138478831488	280.8981216199393
1756	252.5355458795979	272.393809231453	253.3696383085144
1758	257.3248338883996	272.3540429257521	262.4069838969376
1760	276.5523908723296	275.5572610431354	273.9618628134097
1762	270.5549154528951	268.7809599451257	273.6181938582544
1764	264.7159537765236	265.4616731204025	274.2016610508233
1766	257.1113493179708	270.2881981561029	264.845379765919
1768	256.070004452636	259.4803991115232	249.2626048539624
1770	268.6999921201178	270.1039418028555	251.5143503526563
1772	262.684181280221	247.0771367033129	249.7446888473252
1774	253.0163100523133	235.8478132148583	240.313736241
1776	253.5137969653157	243.0182038860332	237.5716579329335
1778	251.8276464796744	246.822627192915	239.1184854496762
1780	250.0232711502253	254.3673791818829	251.6142052253339
1782	240.4857213561042	245.9821654562748	256.5376325346549
1784	252.0338378713156	238.4365725569136	253.4208583205211
1786	237.1688178337406	234.0564755967407	244.3700200683701
1788	237.5415317599058	233.1021698892197	245.1090477554122
1790	245.6739943490595	230.5930494362576	232.5468331110164
1792	231.6355196118555	241.9789923803849	236.8012200064726
1794	248.483742437611	249.6367280592486	242.4263222129511
1796	255.2516980513692	243.169607982568	235.9175303484142
1798	251.1110037493167	239.6489646265743	243.3593089174002
1800	226.5222257121239	245.6725001312884	228.1231336355464
