# Supplementary material for: In vitro and in vivo datasets of topically applied ketorolac tromethamine in aqueous humor using Raman spectroscopy
Source: Data Brief. 2019 Oct 22;27:104694. doi: 10.1016/j.dib.2019.104694 (PMC6839021; doi:10.1016/j.dib.2019.104694)
Supplement: Multimedia component 1 [file mmc1.zip › Raw Raman spectrum dataset/In vitro Cuvettes/Aqueous humor from pig eyes/0.1% Ketorolac 8-3.txt]

cm-1	frame1	frame2	frame3
350	1817.14592463645	1779.646256607459	1781.059608171931
352	1820.457233844827	1778.90230530686	1795.606508521792
354	1805.987571668498	1775.152266146709	1797.445467756493
356	1784.375956629497	1772.379711182262	1768.886845398765
358	1777.465238016765	1773.198707134589	1771.620710141344
360	1751.601135481628	1736.081664229787	1744.617855667473
362	1735.208870033725	1704.987609439482	1717.681094470886
364	1746.729669616015	1712.062801204011	1714.570776083417
366	1698.070860473486	1675.185577347417	1705.953208897631
368	1701.457996611978	1691.343266773129	1700.033070362098
370	1702.908824744021	1702.89460431538	1683.107891349848
372	1683.032024265324	1682.381697879914	1657.128369765541
374	1693.599954313003	1644.251185064051	1676.667918475837
376	1668.726434399111	1639.429570249596	1668.526353229745
378	1655.463366280186	1652.460462688771	1656.81790919459
380	1661.184495380226	1669.75938041468	1650.869087685794
382	1665.764496471936	1663.419646800297	1657.516311974385
384	1680.55180998839	1667.317392086064	1658.029535998379
386	1672.388350723701	1657.762197556942	1666.327069834681
388	1658.746081883235	1653.28545183182	1672.925441348082
390	1677.012123686385	1690.549691335636	1658.611568942289
392	1689.814629689529	1675.16506215935	1684.101446930066
394	1703.35043898151	1681.29917020394	1693.536757467074
396	1702.248934862537	1682.374089083293	1690.20071028872
398	1675.268245392458	1655.397110464523	1680.681759306884
400	1677.724336617291	1682.773364471781	1685.807315955975
402	1698.876810050319	1693.733955398229	1700.124424937685
404	1709.129912912665	1693.9877526399	1712.145385793043
406	1699.32029823256	1687.828597741464	1709.028864044177
408	1700.786231148374	1681.943154225262	1654.261173440242
410	1673.288191435615	1653.82373740361	1666.07141101295
412	1663.113662084934	1643.618035037159	1660.700793925081
414	1671.784204199994	1652.855207224113	1637.611461830099
416	1675.762413189161	1661.571598581473	1644.391926219329
418	1653.258438822102	1629.542295829353	1632.614582949504
420	1627.729991736806	1617.998320974618	1619.234815096683
422	1610.433112220662	1611.878684878575	1612.603868599536
424	1611.258914884873	1589.53063250045	1619.091471416392
426	1612.251460068863	1615.04403454197	1591.614454760764
428	1605.621900448268	1605.455659933279	1591.711526855149
430	1599.763488068205	1595.450366865082	1598.608723609209
432	1596.873379314493	1598.23451667151	1600.480032654414
434	1581.752214636495	1573.893185007892	1599.840367926179
436	1582.292223911408	1580.024240130729	1573.736810534829
438	1584.617404634753	1580.704402673396	1575.352027168065
440	1582.917786226947	1576.035009776781	1596.458839788883
442	1572.132833423322	1586.262365300544	1588.984969497212
444	1577.45496684899	1566.218123046823	1559.898361444992
446	1582.240715916757	1576.282267008145	1552.980598941033
448	1578.10464843836	1583.069110477742	1554.503534033514
450	1559.835016120439	1552.96864562868	1548.049841176918
452	1554.957090251013	1546.127023282688	1543.816734821703
454	1548.174658544666	1544.852090441917	1548.127072088512
456	1542.604793669503	1538.871530328304	1543.777059637446
458	1540.879611674021	1525.445711992072	1534.087345966865
460	1547.60151981617	1511.359734071744	1559.68259977391
462	1544.54960606677	1506.487507244746	1514.106515117998
464	1534.882420930474	1504.77732435077	1502.860423586584
466	1519.030288560053	1504.632364093865	1504.964423289015
468	1497.468983862554	1504.931029821496	1467.659955217502
470	1496.110794276306	1495.150328181077	1505.175130575362
472	1495.895762594547	1484.678821692392	1506.666923808936
474	1495.300552234919	1482.756558979747	1488.712273593962
476	1490.170721775818	1490.774306704338	1467.591763267352
478	1463.532409097639	1486.764578393367	1470.682160597673
480	1477.183348118567	1465.541110637531	1455.493519907454
482	1474.806095883073	1450.453447435355	1446.58718416983
484	1462.240406660485	1450.245675685168	1451.951631149448
486	1471.505186086261	1470.49599163796	1475.423822660258
488	1476.673755352836	1463.168275650402	1451.666177246512
490	1469.345625541229	1460.912183835967	1441.205865554889
492	1457.8839006569	1464.968001369434	1440.514755355519
494	1451.825090882413	1471.020305800072	1442.948441721577
496	1470.930383339378	1451.503528880713	1430.493571698055
498	1458.045150786146	1417.326563517594	1417.968080173417
500	1436.176164939649	1421.273623006728	1419.299371194573
502	1423.807230270592	1446.143178878007	1428.546257566273
504	1443.446357441146	1438.090048677409	1428.892827389587
506	1447.480684287404	1416.424507711977	1410.521567297804
508	1433.465210476121	1406.424636640011	1409.608479432354
510	1429.669906683542	1405.081808144178	1412.570432060984
512	1441.954439882552	1406.990384688447	1409.10987741518
514	1399.313115404985	1397.745566318891	1397.294468970819
516	1392.072830286021	1388.785156648041	1403.324520033465
518	1392.332015449188	1389.794090662624	1392.153021512575
520	1387.255621565701	1388.786721593631	1374.819576710063
522	1366.61912978688	1365.113987552991	1379.30166684989
524	1348.039001775429	1358.719705142974	1392.133132934831
526	1359.734281542534	1358.202848772492	1371.439931491248
528	1384.625439413602	1360.217295597583	1358.529180300658
530	1399.366454067201	1361.874943480228	1365.832293769457
532	1353.610971263571	1359.66825008183	1353.381192620271
534	1358.473646436393	1351.35943337939	1347.434790899339
536	1347.085903171737	1336.715849795532	1344.923064496584
538	1332.383416262715	1324.062280943344	1346.48714119633
540	1336.901028489859	1321.686651850165	1351.21957663768
542	1324.491280199753	1313.745600935036	1333.06218954601
544	1312.728824942957	1323.027120711591	1326.587829938089
546	1308.075273931966	1313.260782946981	1319.468138996372
548	1307.156362490769	1285.976601362279	1308.034833930059
550	1296.785675656937	1275.639140606795	1294.471744290385
552	1299.58097734917	1283.959421912377	1289.177251847221
554	1298.704442287169	1283.590439067152	1290.521116541122
556	1298.9682041827	1272.261906663943	1287.045420392133
558	1298.450987722203	1252.350336372868	1272.770305844928
560	1266.115526180382	1237.814398692035	1259.517214472959
562	1271.56468279584	1244.626947442256	1251.053944856488
564	1276.61111551625	1248.781271376084	1251.375066464135
566	1272.44184569029	1249.475775239253	1253.07659407629
568	1258.292341090052	1250.675936844198	1245.576626736803
570	1252.48118099962	1237.882451695895	1227.7051168196
572	1241.298155210083	1240.521233891677	1229.738625034793
574	1229.027793432889	1233.675385129604	1226.123730768272
576	1222.107475989566	1215.926864618829	1217.584218721368
578	1230.786218468063	1205.61532864623	1227.535931550197
580	1218.222609595272	1229.427821570197	1221.776762970723
582	1228.133108177716	1214.606177481496	1203.083926042737
584	1220.204561290246	1189.245950301017	1192.210224725844
586	1184.445647834142	1179.209910550317	1198.831139938495
588	1188.965347274299	1205.256099537819	1207.771367419395
590	1196.203588232381	1175.938210895428	1176.170464850318
592	1196.716757787188	1177.49968978589	1170.309959213364
594	1198.477932965352	1189.362494983631	1169.192716282887
596	1207.241725320937	1182.961437194367	1150.789686734442
598	1196.795193940014	1185.169387105251	1174.486284974063
600	1191.722926507414	1169.458119732409	1165.974067336224
602	1178.352803474565	1153.94993029814	1161.716934577669
604	1170.870235430556	1140.748171054957	1161.394054088669
606	1189.867595630048	1126.794960936891	1153.128173416849
608	1153.761461797401	1119.636328158664	1166.694296183702
610	1144.537218639623	1142.282631865963	1168.347251699019
612	1136.293253193435	1151.74920676996	1167.292682626318
614	1132.500302907426	1138.211183948987	1157.860794317249
616	1159.315424242106	1115.998945357976	1122.407215659736
618	1144.310254101469	1124.490786609493	1125.829472423341
620	1133.13892622361	1127.513427556929	1137.634853800635
622	1127.652990219869	1124.983132270898	1137.920550939245
624	1129.425272122721	1121.112119348024	1125.306282709607
626	1140.676313744986	1126.719735869818	1124.641438681341
628	1116.000986310575	1115.537706712623	1099.430572454741
630	1104.950641252588	1108.457255367918	1091.874977082439
632	1099.70931517676	1092.224436110839	1094.380061058995
634	1093.756304384758	1071.338691081327	1096.242745062441
636	1090.222047971005	1096.590393162349	1084.572276286193
638	1092.901528260155	1086.01149152089	1088.337896644216
640	1092.94254618562	1081.196552516243	1086.937347886544
642	1094.319551994085	1082.045357970543	1086.4611182629
644	1097.757206519054	1080.763923174763	1088.585180309784
646	1088.628503715742	1057.920661689043	1070.726555920058
648	1064.644461738043	1072.773712577737	1062.050862699502
650	1063.030193100331	1070.127514922598	1054.159598931592
652	1074.040833119093	1060.568184083508	1050.278632669566
654	1078.081267595514	1058.641674184304	1050.788080193122
656	1045.768316266835	1050.636195542738	1036.537485481077
658	1033.74470344912	1055.821105159768	1036.028514435549
660	1044.184738729333	1046.209355780549	1032.137166529382
662	1045.77911154511	1028.591934440316	1031.198563712748
664	1017.128240389048	1019.296393708313	1039.166645982426
666	1020.209457597779	1046.706959415419	1037.254166676182
668	1019.167599356033	1029.828616105526	1019.298520576824
670	1024.96941677308	1030.768182560107	1014.504275914649
672	1031.027302357494	1029.594889055248	1020.462502169454
674	1027.739652415919	1003.410476892943	1024.452221181185
676	1010.273833841576	1010.200323358923	998.9183341853085
678	1000.066346449826	1010.743623140984	1001.698453993348
680	1001.50750433607	994.6958804776459	999.6470936962412
682	1006.636712569486	981.7500415394547	991.325649591444
684	1003.628368693055	986.7349901164115	982.2276618373321
686	976.2555621950083	966.8229887242626	975.966745501693
688	984.4237127400232	969.3929417023508	985.1134021106108
690	982.0510935865111	969.3474243442643	986.7304840594791
692	976.8301096193054	973.1466032956062	985.3856698101201
694	981.9441695902106	981.913683865482	987.4545195950532
696	988.1780646005179	948.4830107142926	983.1453087930606
698	977.6272380830133	941.4086493715199	974.2197193291477
700	964.429199021077	948.9164374685995	982.5456072087961
702	961.1850555950896	960.4587227837792	983.2077649303916
704	968.9111508739399	966.2346387074819	961.5259387377637
706	953.8300791031529	958.5840360735688	958.2161468908626
708	956.5487480366182	956.8381082301409	936.5015603579209
710	947.7956849705331	950.0007152405003	927.7723587280627
712	934.3873521695707	944.0124400861582	927.6840912443781
714	930.5819126623359	941.0317392290733	930.5885628011488
716	958.2774566634074	930.4560941982468	937.9242258570356
718	929.5243669590368	921.862590080123	928.5357524977457
720	935.4949833654696	929.5041438103644	936.9353346776227
722	943.824173749586	931.5835663590435	930.2371741331438
724	936.2975819960903	922.7468699910668	913.1018096765308
726	927.2786699975119	924.8305211251154	950.3714308224867
728	927.0137951778588	925.3302594344099	914.2265460022151
730	928.4562634049732	914.5046778027934	912.3173122277533
732	925.7791562285702	904.9184602983611	920.4791270192307
734	919.1387344093375	901.0737336383825	923.0464517102569
736	914.0405105930116	900.4513641251633	915.6280056779485
738	912.6381027802844	925.5400006656163	916.0714876854711
740	897.3697815739585	916.6130099226223	913.9228448276954
742	897.6268587513935	896.6975312269769	904.2962978380131
744	901.0912175110817	883.2297857597087	889.6019740792538
746	884.3988493242391	888.627199055132	876.9882722817958
748	910.5318704161762	911.0684564629737	879.7461253503454
750	890.2428401241452	881.8437378686298	888.1269973822043
752	884.9937273226883	874.0130963979345	881.5089687943323
754	882.4974651348763	872.1825693048565	871.3960646713338
756	865.2367026892214	852.5687171356058	869.6903885469
758	865.4065305395823	844.1200974898209	859.4194791241951
760	864.4229069400192	845.8741847389545	852.5342830170064
762	864.6685699780223	847.2927541234661	850.6484228670167
764	857.9797502119006	845.9283673148757	844.7566430901483
766	844.1165718470348	846.6130102325056	836.9363930622931
768	836.5099394460483	863.5366662189825	847.7214198574384
770	823.9034267472425	826.6921184338876	842.5040089190776
772	833.6553397294282	825.9695272172472	828.2757040401389
774	840.8609858253635	833.9166349331983	825.0108835194055
776	840.8477183306592	837.2851518444293	826.7837840522825
778	842.8795358534312	833.738301265442	814.2843444089118
780	840.272718699889	809.7024654320024	821.477426345848
782	826.540563898559	821.2363158746689	812.8790501094785
784	824.8865142057168	823.6827321282935	807.5575114670876
786	819.9877736503285	815.7440460784499	806.0957534540059
788	801.7118072393363	805.9880830966397	805.8134793539443
790	809.0871927696209	793.7820468792786	810.7373102663117
792	805.8432863029226	800.8304771837701	787.2301239917055
794	798.1736839504614	794.0582178840234	783.4606260437324
796	797.0699191960912	785.9885777082747	786.5813833049194
798	803.7073057101321	785.7478445984345	790.4659678865455
800	807.1977185760301	792.7496252369954	800.9235185262993
802	783.6157063075572	783.2536749414422	789.5917556839041
804	793.6024472172194	765.9572417080212	778.9212251027968
806	793.9648717045279	763.9742216525788	768.8541799298226
808	785.9639974780353	765.2101936526317	767.1941572067003
810	781.5402830583489	755.9649556752476	774.8973522845447
812	762.2513796973367	771.5680357323231	756.2242339380641
814	750.6780839701786	766.0493467585014	746.9574099556568
816	748.1133410008511	756.3895760023859	746.8429532628782
818	742.8844553379415	749.8430839552793	746.4237300270991
820	744.5138114241508	747.9659066901588	745.7830577223999
822	781.4926102061648	746.7248840413893	755.7172885239233
824	753.6700957322091	745.2572501627018	754.8540720510133
826	754.2043661737207	743.4210093151819	748.5920903818184
828	755.9034642975134	740.253796921489	752.0994366752843
830	753.1809936450636	740.0433554176168	754.7857219535576
832	746.1721378971281	743.9486485175052	747.2815423543823
834	727.0778406959589	738.315248922458	752.6535486851818
836	741.4204264646752	739.3817929123455	729.8556824433474
838	750.5113286841032	742.3133996575709	723.6930782025585
840	750.9552223254442	738.1230514076747	735.1011898729141
842	744.055468009932	726.9466226955442	745.1893273211662
844	733.5377005395762	716.4727625009689	728.6536553538614
846	725.2070820723089	708.7449340014193	715.416366978208
848	727.4739962059716	709.5321878766971	716.5401848945315
850	722.6790589866646	707.3294756814155	715.9573519044176
852	724.4045800210799	716.9232463564001	717.1044346285895
854	734.4319430927576	732.6945348884959	720.9796588187406
856	725.4819420968878	709.9692980482549	718.101901664004
858	717.9834727130885	707.9981587259256	713.672391215852
860	719.4517403545281	707.5873519928964	703.9193602961627
862	720.2293648770118	702.5029930567642	699.7727192033108
864	713.8198757357733	696.8961575514275	695.4399429094982
866	697.1144160082938	694.2006480700704	684.8299118992163
868	671.4564686814017	682.0324976582473	683.0869025747935
870	670.5930948978457	667.0334638117311	683.7792729560033
872	679.5260566374839	679.4660915918199	676.7803851865216
874	690.7172015875926	686.5844126590105	677.7755313337852
876	690.2236989162682	682.5131066379772	681.7631508778088
878	671.8202756950118	679.3526131648313	675.0726233671231
880	686.5698498635907	664.6546038582951	680.0056319211309
882	669.6769698508203	660.3692493770896	668.4379701420403
884	667.5689921771866	660.5191123448678	661.8028598239264
886	670.5951803861511	657.7338324265361	664.2108342068203
888	672.6251963519513	657.380787645565	672.4255513192072
890	675.3326412812478	669.3486274550065	676.7056476947574
892	653.6110314342843	638.4049153503673	653.7562865749165
894	633.9220503581709	630.6298705637732	640.9442660945792
896	624.679154770925	620.7523746422629	626.8054832902311
898	627.3179723925491	616.5757693697649	623.6203100980831
900	626.2972793542815	612.8416171034528	621.9460048328282
902	596.6710444383824	587.4121975190853	589.5082685996864
904	607.3895004148774	591.9802069400554	592.234882686836
906	613.2157162481742	591.1624697132055	596.4487647220974
908	601.3363673555684	598.8502483139976	590.0272797680668
910	597.0445835274072	606.3749653889794	587.0135386420589
912	605.6405380105881	606.1554586926849	591.6854800403411
914	595.8167043724467	600.5702773673552	588.0830521033715
916	595.3395311282778	592.7235763817042	594.3544976833216
918	600.2722470904189	578.1896457851333	606.0522503296804
920	596.4612013658333	593.8694101646112	604.1700161341259
922	607.3843247668792	612.1933899582054	606.9316898182017
924	639.2417813640143	623.744303814982	630.3732670549987
926	664.1698201261017	663.5784913691646	670.1660926594811
928	714.2736806388828	690.3139829266015	696.2941603036925
930	709.8665839292	696.8740471718178	719.6558941587938
932	691.6614666354449	674.5691817775193	700.7378268942132
934	669.5922073276113	635.1657696534073	663.2668682258473
936	643.6165825661142	601.1966015952667	628.6406355459608
938	610.6625020456283	593.8896800625859	593.8896800625859
940	568.9558626554383	574.9273373203992	574.9273373203992
942	565.666035214815	549.1585800945793	560.474078346213
944	555.3306789128535	543.4167797729416	559.2831085180405
946	550.9718236571514	548.9038082583952	554.9172259763852
948	555.9067436974549	557.1036502077895	551.5242972545739
950	552.9962570047438	566.0034672502854	571.5038443203582
952	550.1415086019997	553.2827793526773	569.8603765825885
954	543.0014175848285	538.5132977673179	546.6702281639939
956	547.4218951448954	530.2853688667501	542.882783743884
958	546.9612299927852	526.2558799916653	536.825378470279
960	543.0598958595296	529.3261991932039	531.6072158457367
962	546.7256834591988	539.1186055259658	543.9534535016159
964	526.7772827176966	517.3379156130521	525.2437821300147
966	527.6987712618683	515.229256294009	537.3310372402818
968	522.135285996141	516.3855671413269	527.1512194933857
970	517.8198092856499	518.4515166732126	515.4046735943323
972	515.6201457280843	515.2935929291784	513.7086177592083
974	513.3891292853178	507.6759686345783	518.8334267563738
976	516.1895779097983	519.1182493806526	515.4544604416705
978	529.626554679595	525.7706096265257	522.7249057308949
980	543.4602685666976	527.2790249309155	527.8610060124474
982	553.4569655107383	525.630336354851	527.8299501393974
984	547.0113653420668	524.9540221708561	529.0457242545556
986	528.845116959027	530.3854986732714	535.9925904201924
988	530.8456180480615	544.899593954053	544.4141317089013
990	553.1699645910546	547.4642307541678	550.6847611114154
992	536.9626024456286	546.8843958307751	540.7400217835775
994	541.9088288067047	528.7576617699513	526.1242245306952
996	538.0737318288906	511.3513767216971	515.771455074413
998	522.8272861704279	510.0973862317441	517.6338651179665
1000	528.366853917759	527.2022977992629	533.3713281874635
1002	560.998460971958	551.7909185662043	544.9673233953718
1004	561.0471249524187	547.3593499093134	547.1862548417128
1006	529.0484202258672	523.5802982623593	523.595986039756
1008	510.3957434747209	503.3655616272212	508.9313788620313
1010	502.9844754175308	491.0930685899257	504.6177292803401
1012	495.7321121607954	488.1091898792199	504.6626731247832
1014	504.9787936694876	504.7065515815968	519.5427753731932
1016	507.0952350811765	501.8660867469559	506.7640228324653
1018	510.4869493635937	488.8510327522098	501.761538073779
1020	509.1749687456363	493.3000146249646	489.5486393146013
1022	495.4720728666363	494.4740736591494	491.0148194515745
1024	486.4830238617579	492.847157170251	496.9636002625559
1026	502.3502952866062	504.1494765518613	483.4678819399956
1028	501.6795429991434	500.9901965810072	488.3960854272401
1030	496.7291017715279	483.1800062248759	493.3307402017633
1032	486.0449277404162	483.4825512713686	484.5806936680737
1034	491.3398314021043	493.4347727573424	487.1353004686957
1036	499.3773196653593	499.8270649865629	495.3296117745271
1038	501.2929912108805	501.9833766802586	499.7396239047798
1040	509.1270846058113	510.7118673091568	502.6777528431064
1042	502.4187400439198	490.9424748670735	497.2155893436374
1044	512.4990717593382	503.5375390759498	499.2895252677671
1046	502.3893286628011	489.1638481170525	492.6627589651247
1048	491.4962194951559	475.7612387025299	483.1035210564775
1050	485.1668636666116	478.6983581272392	477.2168663743611
1052	478.2021853733374	487.8532470310316	474.8390423133898
1054	470.3164306619919	476.6217891405892	467.4963230446233
1056	483.464359924693	473.51060658303	470.6285834871176
1058	483.0814056588752	473.5937004493902	480.3018105616141
1060	471.3067476720707	465.672293956121	469.7884791871102
1062	471.6984397731428	467.3520076381422	463.9657088698517
1064	477.3503406971743	478.386848607213	470.1011547967622
1066	471.9322719825093	482.4351719262747	475.746724963388
1068	472.8163487995269	468.0444527882286	470.9701839448309
1070	459.0004730851737	462.9909280216482	465.9170846530375
1072	474.313774916953	467.4236974448328	473.0841058471779
1074	472.5946814774061	483.6164711898948	470.404302479819
1076	479.4654131896629	488.9600710006548	477.3903440659657
1078	497.3750071680898	482.5413375528159	493.2500926204606
1080	500.2472052434525	477.4090324697423	496.6345823337554
1082	473.7437131072105	468.0943721550747	477.2365712554367
1084	480.2765758612194	480.9142513465987	478.7422236002591
1086	479.561812885186	482.6664813146534	463.7018741237143
1088	483.2239234215315	469.6144261679455	468.8918530825281
1090	471.2992854779418	457.2155227007867	467.1382741481251
1092	458.2613989618113	457.2650564460291	457.192275680726
1094	462.0371580624852	463.3632767086981	456.3575506117866
1096	440.9543749617591	447.8754732300071	452.2174236529639
1098	445.83279922439	443.9248584318611	447.0034479429256
1100	449.8365478732796	441.8768765655719	451.5113297741859
1102	455.5452903589128	437.3658724091753	452.2842097079762
1104	461.1090386074071	445.0669936737792	455.2155087108275
1106	456.3849070705869	454.3506008353144	454.5184077190325
1108	441.9035735590651	446.4923613682976	444.6562585003495
1110	444.2471151905529	430.0010484998369	439.8478052123416
1112	463.8482847511137	455.2926250183357	449.9464873006539
1114	462.3241170404036	457.1480407289862	454.0214397325464
1116	467.09141456226	456.9157952111445	463.3582606832914
1118	481.7672772283294	473.4647677882348	481.8390172727595
1120	490.0189850410416	488.5747431773835	489.1546801716444
1122	480.8825022480858	485.2338874668923	476.7862876518529
1124	465.540646676369	473.4973015193481	465.8295014109874
1126	459.8167561157212	442.9778504642126	450.5662587212077
1128	442.5890715383657	456.873808749348	448.9968746969203
1130	451.9266929863642	453.954346317979	446.0159956899712
1132	457.5290435870454	440.3866816426701	444.5954970558207
1134	447.8722583496864	435.754017244103	445.0950655740242
1136	435.5499516825549	440.1244631086377	438.7164664932199
1138	436.7146895488083	439.5105048658997	422.5831843990686
1140	435.6496594060206	444.36080286621	428.1678910284223
1142	440.641639904867	423.8067376711383	429.9732639536299
1144	440.8446520302206	431.0693662612116	438.7943833441428
1146	436.6941645181725	432.8480410464922	435.572427705783
1148	438.8213767304676	440.6556899202196	438.4487080630468
1150	440.3892778729244	441.964622361694	446.1934467377313
1152	437.3620126513316	432.3228905058409	445.4457419126813
1154	443.7762754438912	441.8643007611732	436.4337092005622
1156	441.235954587466	441.892377589306	446.7328098486728
1158	447.8013330993056	427.9917854814504	432.546514878897
1160	437.9384012402744	437.9325837645595	427.6524517285188
1162	429.4206227910333	433.8748772161587	428.7837409547775
1164	429.6660843390349	423.4078290571219	436.3604773255209
1166	430.5297341907269	419.3234737640203	439.6847833809461
1168	425.3904033936649	421.6887790252567	427.6370979331164
1170	429.6080622462094	425.4394070842959	414.3287357826951
1172	426.1386216079411	415.5335060079109	424.3940302662988
1174	428.8509945543382	427.3099969540422	421.5389712153745
1176	418.3844184026254	420.1312471567372	425.0935420976356
1178	419.2495247651241	420.2459541300534	435.3799042621225
1180	430.5510071412292	421.7630897260657	434.5210978624469
1182	435.9250480452848	420.053790207881	420.0238563237692
1184	428.2793298747481	421.2992171937104	412.2873594872525
1186	427.7326927404866	408.9084385445506	422.901094083256
1188	429.5467203790975	419.794594186822	402.6570768185394
1190	433.6063305170436	415.9001333863955	400.5879033553818
1192	429.8618883871131	416.7586391208102	413.568068650328
1194	417.2732599544304	416.4837619526644	411.0467780161285
1196	417.8668439051356	420.2110845355611	410.4877753880239
1198	428.8952082055181	423.6489882045522	423.9465750203286
1200	422.7198937491944	415.8085801528353	431.9177749480634
1202	414.390724239183	416.6577861775824	427.4624135387303
1204	428.0477692570233	416.6162963484626	420.2291378380347
1206	415.0217675613442	414.2686725181584	413.0804566689805
1208	410.4655834310543	409.6739554893127	410.4655834310543
1210	418.4517091929635	415.8017740783172	409.7799641410311
1212	427.2692521528185	417.5281652127128	414.1943619000703
1214	430.0034058355622	416.6891250262628	419.6185212138615
1216	426.6033778818816	427.5041699984462	420.438996022666
1218	412.3939088173872	420.6550618511593	429.8810152145516
1220	428.5302726330096	398.7070640026539	430.9381597847054
1222	425.1158543629356	418.9175289390785	430.3076027460412
1224	424.4112435224754	419.9661280022684	430.3912382241422
1226	417.3171739565829	413.9655622917485	421.544612213285
1228	423.5635916214516	415.0831863624746	433.5390420178992
1230	430.0870220173627	419.0879334670782	438.4210527069715
1232	416.2019273571952	417.3376458903639	411.0977219939218
1234	410.6978633392378	416.700567235387	420.1082741650952
1236	417.0632015370236	411.1813181025158	417.8900613316778
1238	418.1342156475171	410.1608542708665	418.228466166183
1240	426.2182279753275	401.5294640481353	417.7138021239412
1242	417.1506327279142	398.1796505947779	409.7364521649825
1244	415.5081677738934	405.4927366230313	411.0382720696591
1246	417.1269791626976	410.2283128047152	418.5607838775196
1248	412.480275582489	410.386529466325	418.6708366879603
1250	414.2358027641262	418.8820351653715	409.3050580257834
1252	426.6989322786783	417.636378907779	404.1757428071294
1254	410.1986235000784	400.4532907089437	422.2747499314241
1256	407.375059214687	400.7061972808699	409.2121366671111
1258	410.1600622147301	409.5108493524686	412.0962604882956
1260	424.9113066434162	412.4169479436071	412.5696341994387
1262	431.406155274943	411.3811784201183	413.5523375290296
1264	410.7780871079349	408.4074954374382	409.754332607374
1266	388.3269738173033	407.2350450593337	404.0934165330465
1268	410.3482625868885	412.4760645033857	415.8280696059887
1270	406.7545671550243	399.8175748950052	404.536586212728
1272	407.3810003875107	417.2313844919304	406.5043367663688
1274	392.8359594998554	416.4125798813648	398.8070300722402
1276	398.8386549287734	423.7803516149082	404.3025346646901
1278	407.2676133133545	410.2193648532686	405.157628889482
1280	414.8580403425888	401.6440127215009	402.2659093340296
1282	419.5226341797714	407.5906771240824	403.0366569259204
1284	419.456915433961	411.6703942483872	407.6937632866861
1286	419.0926618206968	412.0459075203729	409.4374404624821
1288	407.8262275664986	408.3230503100196	404.2390316258304
1290	418.1833216306797	411.9057107523072	420.0110495140182
1292	417.0778951639335	402.1488066166068	408.1750990625762
1294	404.3899541056444	407.5807267516534	404.2871782567082
1296	407.0942531275111	414.4072677869931	411.2064821409278
1298	414.2608827500367	409.0853963387617	408.698299758686
1300	421.3775418525537	403.1902312646847	402.0177245298809
1302	426.1614973400757	406.429711694352	406.9723784827395
1304	421.443066708946	406.6165276691486	413.9575189057968
1306	438.4992386948685	410.0985560026019	403.9365028614175
1308	403.2164034663556	415.070985196685	397.2481044907048
1310	403.3896235893399	416.5072941385565	391.6393826771057
1312	422.1491215766879	411.187263915449	405.7162998082414
1314	414.3801219351624	405.0478510042706	397.7474068849936
1316	410.7250174123558	407.3036730116901	393.8093993075444
1318	410.9222002219908	404.8749688184371	404.8620690325034
1320	406.476818071028	401.0143202340121	412.1759053205965
1322	406.6760439027083	410.8587973955043	407.3654323557242
1324	404.8609335788856	408.9481904270653	412.3873069302471
1326	393.6373621193696	388.2757658305013	394.4697134562865
1328	388.4296990182546	384.4465472101614	392.7169081779213
1330	392.8148168099606	386.4613847515057	384.3115230817826
1332	392.9286552911052	384.343706542914	396.6758965988235
1334	397.9713019126829	389.6412477502594	389.716822789104
1336	399.3592457990701	393.9765543412037	384.3484740536064
1338	394.302665545802	391.8364632650541	390.5115851635607
1340	389.6282992715559	395.3771589000788	395.2812835026687
1342	390.409777632533	408.7872881405608	395.9791801582683
1344	395.5580286850441	397.8029140358006	398.9781077782646
1346	388.5367225639399	390.1067755294886	394.7211904946169
1348	389.7733283045444	396.2439486652311	390.3688287531973
1350	385.591552339273	390.7072262539853	396.2224289027845
1352	392.0153200577375	391.7373587407233	403.0305216014176
1354	382.6253466708894	387.3945648031324	385.6395644873304
1356	382.2718096693357	392.0247264969831	390.2597177271198
1358	386.4504557111796	394.9863334499883	390.7436493147113
1360	383.1528820242961	392.8479005471021	373.5238660718826
1362	384.7239465090322	398.002682808025	384.2122635521646
1364	380.5403817665609	378.9984383649983	377.338182875194
1366	382.7945504101006	375.9072479184114	373.6375577203133
1368	373.0179274858504	371.7902509203144	372.3514492583121
1370	372.3706539695182	383.3580100400813	373.6786338079538
1372	366.4680084385936	371.1194433273608	364.5598486295748
1374	380.6477630238705	366.5358621770957	356.2543961662527
1376	383.03877179555	368.8572590355287	371.4719211612619
1378	370.2538701125305	368.5328039452372	379.2724647618414
1380	364.1262972017911	362.8818303923707	364.1947375201713
1382	371.9187859476016	360.3095856701664	358.9545275953798
1384	379.4524395136465	369.6430005538777	378.2222911583568
1386	374.4728978640899	371.3557567681063	381.5423331071513
1388	365.4551531176268	371.6645218142924	363.1985630501193
1390	354.9128144773949	356.98542536492	372.4107974328908
1392	371.3169129311503	356.3213188619615	365.6102789884969
1394	368.3236701131456	346.4656887984321	364.9206538967004
1396	361.0714789296486	356.3396918769339	366.9951980876643
1398	362.6710905035237	366.0625936462791	369.2358070423235
1400	366.9378518740517	366.3290461738221	365.9978633944164
1402	364.4783711391876	364.6094876492	365.1510639033328
1404	360.4256147907439	360.6090944910273	365.9400375346294
1406	364.8885053397673	357.102649943202	348.6223741458181
1408	363.9753919706907	377.5663411290649	370.3314567815992
1410	378.7699475683838	366.9345155685303	358.9574324813362
1412	375.1102660626184	369.6455236318583	360.9268134901742
1414	362.9046351116308	369.9021077289154	353.8912257794905
1416	359.3461998093451	361.3386117792559	363.0489506527179
1418	373.6206270773822	366.1157283299	368.7277408314038
1420	377.6227503818725	378.0336865889044	363.3676228929741
1422	375.2750640093804	378.4720746201977	363.0094038711737
1424	376.1674116839719	374.008312259131	375.2543675502633
1426	377.6012144971892	377.2017883486291	384.1994594231981
1428	383.4913117154669	379.414595925587	381.0796944076662
1430	392.5735176239837	383.8769727070891	388.2899059054661
1432	399.764865677424	382.8595069616865	383.7905680384576
1434	405.0801063044548	421.3474293848285	408.2704171180873
1436	408.4883785280679	398.6650666308815	413.2281619723829
1438	401.3725028055752	388.9205750983336	404.9384227551959
1440	406.0861856650452	405.4353022062278	405.3025739090816
1442	405.36084957815	409.4098018472989	398.3642997800206
1444	408.2961586228234	415.4350182188259	411.8036898893901
1446	420.4463377793842	425.6804135110773	430.1708370374276
1448	434.0802371876868	440.8727742204177	430.1101860095911
1450	436.5790959114038	448.380403436674	424.8618768809293
1452	425.9186148229069	421.7106143100166	424.6069535025565
1454	426.5504574498522	414.5312311935304	416.8259304389482
1456	425.6112959141415	405.9905156653553	411.8503771307624
1458	409.7480142041458	414.8176701861336	410.2015136275028
1460	391.246600537609	403.5265990905713	393.5229407514034
1462	388.8525429462375	370.5641859897839	391.2972168916431
1464	397.6120225208047	386.7930942630451	387.3833437594491
1466	397.6048642617336	395.1234020010363	395.8547084505084
1468	391.6875516451063	387.5307568642913	388.9679637261954
1470	390.6573564641692	377.9142514343846	381.2323962420142
1472	394.0489798095373	375.9082418361259	385.8524806565246
1474	392.9136296397561	382.8695670105297	389.1394350036483
1476	385.7218105837588	390.1321499548088	382.0564965729789
1478	384.6335151414107	384.5677658538585	374.458821404492
1480	392.4067199188245	366.9483499238918	379.1905171323052
1482	349.2137692916158	359.7754562866732	347.9044696988891
1484	351.6921100648047	359.2223896948198	357.2531474797896
1486	356.623731747864	350.7425696143046	359.4470406265708
1488	367.6612230569884	347.3163021407963	365.3883451823879
1490	362.203206270714	348.3104225922937	357.6587743862748
1492	371.727040773747	350.364744710795	365.0853263246007
1494	364.6857070541946	361.5432293014683	363.1952149379672
1496	362.0600652864541	369.2630584936846	354.046897548057
1498	364.2794267428687	361.119724373767	345.3405413447579
1500	363.8718782771542	361.2158659427646	353.9169499018749
1502	368.7281841455118	376.330585642941	372.863107927973
1504	366.9488550353584	367.9314231604059	365.4087918352492
1506	367.014583171515	357.999885153183	371.175543023519
1508	371.9782499998638	363.0795504971863	375.9033141757703
1510	368.2834637676071	354.3188761733985	369.6492154014283
1512	370.3550814327974	364.9385700698726	360.8434268186265
1514	363.1899539166888	371.5291205806711	363.5359899756585
1516	362.5777575969486	364.4155719506533	373.8634234299078
1518	379.5953122117864	372.0478645800972	378.5756507053409
1520	386.1064699767442	385.1643180569726	385.9383787229302
1522	382.5617062947578	383.3546728673479	378.3892815717421
1524	386.2667797429733	387.2592124050111	381.5032988992965
1526	384.0416230197079	385.3679522237876	391.2064846632529
1528	382.7404294398036	376.8603827329807	392.0323322541359
1530	392.6110755449083	379.9710948438036	391.2094103598514
1532	391.0943426835167	378.4873093754414	386.0276300322169
1534	384.19845530306	366.913196890977	374.145824068572
1536	370.2623307986704	370.0534205142137	386.5615931849108
1538	359.0906607327233	371.1999685593498	393.5053209934026
1540	379.7636108524764	374.7487148467331	379.9776633820317
1542	378.5483561004017	378.2957584665492	392.3095144164283
1544	393.5370999313346	386.7478578273259	386.1303992563607
1546	395.5168869033969	382.2200908263441	381.767400360587
1548	394.1802820221398	381.6033079868266	389.3912202106923
1550	395.791402200464	383.8075605619937	394.6760777329226
1552	392.0007834297861	395.2263928126465	390.5994765730081
1554	388.9865627986623	395.1090937091782	386.2905657786624
1556	412.1859083333224	414.7802737462845	399.5415938879697
1558	447.7358017215391	442.2956146364795	437.43174560029
1560	451.8840527339669	435.1802853435663	452.652396485579
1562	432.9772683811699	422.4909594233897	431.2194509871192
1564	433.0913907689161	436.7801412641283	439.2012646249931
1566	433.3606895645584	441.6250625592326	449.3612624601849
1568	431.6415693629403	451.0560265287371	439.3077722593672
1570	442.7806811536735	436.7790398438311	447.4210308433864
1572	455.8683490094312	424.4198369863302	437.2757868215081
1574	466.4020108768842	455.3726897026974	463.32820813848
1576	442.745012150994	448.9918955558906	457.6094269664889
1578	449.5890842574827	442.529597129264	452.7136378666839
1580	458.0116359648883	460.2681285507395	458.186639815851
1582	462.3969229564453	459.2148668432374	457.8640348987202
1584	473.8987752185083	465.3865176689664	474.3746966223754
1586	488.4814114590998	492.6223131862356	488.6761637196356
1588	502.7764822266839	504.967766593561	498.5068129251016
1590	520.2124829864708	509.9438385976536	506.3365966856871
1592	523.2690126359724	520.9644417678469	510.7621043609473
1594	519.12850328692	529.97731155868	522.6193397741104
1596	529.0572872899052	534.1027922662804	537.3143959031336
1598	536.1104832889349	546.0600363756793	536.4615379885329
1600	543.412760047175	568.6525756020237	541.6504480209762
1602	566.1237805958937	555.3276775686582	563.2562773941879
1604	569.2641350254853	558.243001490899	573.7003442959166
1606	566.8270477718819	558.5036346996925	573.4611023481326
1608	578.5360123699498	567.5659781029621	554.7132923390839
1610	573.5082205109646	576.8871428047122	575.8407617765246
1612	601.942486806033	586.3182934059323	595.4382448296823
1614	602.0185712933427	599.2989404368301	586.9621006702927
1616	609.9410463571865	588.8858264785897	601.3287258717111
1618	589.095501933725	597.8070596983391	596.7071171543856
1620	610.5914412114183	604.7511554444359	609.6965455563652
1622	618.2724166217626	607.0096748695941	610.422131773426
1624	621.7156191284854	633.0638091006606	623.6377770262043
1626	618.4968945705989	628.0425012952103	621.8011430521951
1628	621.5016785429427	625.4054156393763	619.5498099947258
1630	639.1492701098024	649.0199747820341	630.6452607741172
1632	654.0468799869231	652.0750711973851	641.737563268184
1634	643.4333629317653	637.7070974828591	643.1120841760138
1636	634.3631497484282	642.9581234487409	646.495238823704
1638	656.8909650235052	656.6391277599439	660.6971326842861
1640	658.192722941669	660.1463915799783	654.452166272516
1642	651.2123074395374	643.6465487103193	646.2922373874768
1644	635.1657401473746	645.1212169716309	645.0087777023862
1646	661.0011765012621	664.5734915391362	665.3711006572448
1648	659.1358268652601	650.2620627046874	634.0159530903381
1650	656.3733848453119	650.3754424806187	654.4683075923359
1652	639.8925633081997	642.6368044392812	636.2335701607157
1654	627.9374195658804	617.5039139308411	639.211118191933
1656	621.7402869049167	626.694520798298	627.8027402079431
1658	633.0510381732979	604.9234375899398	612.0427674656226
1660	620.5848552017699	598.8935608530727	600.2876330927585
1662	607.3825785984868	594.5567260612074	610.6366243911385
1664	590.8976724868792	590.2074480870452	595.2905864988815
1666	601.2114555094419	588.2254447350459	583.6281942265264
1668	585.9217522155262	574.5394382980205	558.7375768977886
1670	568.075359630679	557.1587892853949	551.3737804928178
1672	569.5566602952404	554.3758128365899	551.1189997729618
1674	558.5360398368198	547.9828510693779	542.6080906908042
1676	538.9537630788527	534.332267284115	541.6315761267044
1678	532.0332145603487	521.1786252120654	532.2182889525421
1680	524.9089860289093	518.1341888837447	516.5277624418191
1682	502.2074947843067	516.2861020568746	509.7412033713588
1684	481.2085686029598	495.4693574013132	502.3398050502182
1686	483.054193868858	477.7914912634224	494.7566419221222
1688	482.977491109875	482.4519990418667	477.2079744015897
1690	464.6856133740838	490.6791112125356	478.3955346056157
1692	458.3517407517593	455.3254292875117	463.7062400103485
1694	439.9054336578855	442.5508521894151	463.4643509195878
1696	428.172148187385	428.4523144797425	433.3811505853362
1698	434.0303396422603	425.7405482997459	426.002216643069
1700	422.2534207766168	419.4250547467886	413.3659848496876
1702	390.0156596553638	424.5537969357995	405.449208276586
1704	405.0419888790879	396.76930100331	392.2809222937053
1706	380.3592435572755	384.9888613493408	392.4906696646365
1708	390.2109609020474	362.0410665370852	386.159407937485
1710	364.264167401585	367.3929700911719	379.8406729141815
1712	369.6386604150329	377.9562985942283	368.0051994047242
1714	362.0701626179392	360.7441565158684	362.3828587938581
1716	363.9086740450898	352.2015699676274	355.2420286021186
1718	352.3035333941147	345.0231322842848	340.1478179185594
1720	352.4502959974928	318.8837050758539	333.8812858721847
1722	347.564695128634	328.3733338524997	335.1997449212961
1724	330.1747629099221	328.3099287238906	337.964318806381
1726	325.9048605426775	320.4752762405292	332.4402976211889
1728	336.5652869191792	320.7120206298401	325.9273368801185
1730	330.5183956252117	319.7161752806431	313.6196687681941
1732	323.376008047873	315.1428418196729	306.1980517584141
1734	314.172372599856	311.2355039122731	308.5439476149671
1736	314.2640327890094	293.889729337447	299.769927113852
1738	304.985182976416	286.0581694692556	292.7297205973255
1740	298.8407495994317	298.3690922258402	291.8432540474507
1742	291.8274069956153	300.3965363345469	289.3529616159581
1744	281.995893096171	285.2095079563866	292.4767521563311
1746	282.1578865670304	271.022274447492	283.344641949111
1748	276.2744122693862	270.6189854882832	273.4594258900423
1750	276.396324391692	273.1118457788699	278.1265102193725
1752	271.5095351778933	267.8319880484768	271.258520671195
1754	268.1140676542201	267.0368667848045	266.529223424271
1756	266.9033376106692	259.6206341222575	253.0513997169322
1758	261.2193595349966	255.6462267612373	253.6938778571153
1760	268.8693504903478	268.0353557356339	250.7073346955952
1762	267.4203517611566	260.5512977607406	257.2923478735762
1764	270.1126788790379	259.6920883459488	250.4618463383991
1766	253.6708059122953	264.845379765919	245.5913343654624
1768	248.2587599708131	252.6529149341983	256.0766993121864
1770	254.4927486604805	265.7032119799271	263.9555121024035
1772	268.9547933530861	250.4266728447856	253.6434528905363
1774	249.9856945902169	239.7386150591636	238.4383539236677
1776	249.3230230377433	239.7246416931813	236.4310795003295
1778	240.2714338648162	242.0627591048672	237.1924500138665
1780	244.7704979270899	252.1485329873744	249.7561072692051
1782	241.7599786249227	242.8413402561773	245.5959648736839
1784	232.1977626314926	245.9175757558836	233.1558657457368
1786	226.6556086607045	230.5328582107405	226.6556086607045
1788	241.9701088735991	220.3132534918221	242.1835612973447
1790	227.4835730314184	235.5163783824374	234.5783563043408
1792	237.8336171943625	231.6206617911845	236.7993627788887
1794	240.3983565636525	232.1541103502789	240.3851182020346
1796	219.7183223032642	228.5846735561867	232.8364234626586
1798	257.6859182899319	244.0754514798475	239.2462150832235
1800	228.9217425808701	235.0839465745753	225.9365791522199
