# Supplementary material for: In vitro and in vivo datasets of topically applied ketorolac tromethamine in aqueous humor using Raman spectroscopy
Source: Data Brief. 2019 Oct 22;27:104694. doi: 10.1016/j.dib.2019.104694 (PMC6839021; doi:10.1016/j.dib.2019.104694)
Supplement: Multimedia component 1 [file mmc1.zip › Raw Raman spectrum dataset/In vitro Cuvettes/Aqueous humor from pig eyes/0.125% Ketorolac 7-1.txt]

cm-1	frame1	frame2	frame3
350	1952.005422823496	1917.721338019909	1947.719405113267
352	1967.30987667829	1936.714431850288	1951.075591363971
354	1967.378634665249	1951.216927484217	1933.644916900977
356	1940.649047212316	1952.352070787848	1922.278794004645
358	1959.565202478732	1915.562009992177	1900.64722423699
360	1934.857015437734	1908.353793295044	1873.773865448693
362	1893.777203402231	1892.760643476086	1860.169161526875
364	1860.275856968027	1840.892515516209	1869.662149271543
366	1832.783465354728	1823.086134465593	1815.95683598322
368	1848.482488271114	1811.546612900706	1814.263696367634
370	1865.915616110844	1813.923968616163	1831.93731389664
372	1860.111371160106	1824.473853404805	1842.833338034119
374	1809.944684293097	1784.671184807566	1791.331344656737
376	1819.248703062252	1807.084454381061	1790.404180906775
378	1831.044507332012	1821.192797574907	1789.605853931984
380	1827.837654792649	1811.270624815827	1780.188975850815
382	1807.513633819702	1793.028022996317	1781.092413655254
384	1818.820863896641	1798.531440593342	1773.01954079728
386	1814.150967290138	1782.747082242029	1780.62630368797
388	1808.533039124913	1767.372987394496	1803.949044346483
390	1838.64393091975	1799.616876527471	1836.78310277389
392	1829.426951942617	1800.98122462749	1834.858397494624
394	1827.807158439172	1819.151568829092	1832.630558591744
396	1836.988068264947	1830.869582637258	1842.343566506263
398	1856.714167979392	1815.732402899286	1870.695643514907
400	1862.610448550899	1829.151513175051	1857.065088939331
402	1866.634440447506	1849.114611730964	1846.09577278894
404	1868.520468732713	1852.94218649561	1835.185568869509
406	1865.922003478825	1834.911454349754	1823.931049653494
408	1847.144082501041	1825.534706803661	1817.24243658873
410	1847.268918439044	1805.50732226296	1811.608386395598
412	1836.715105524404	1801.995257933591	1808.084946150806
414	1814.872695779422	1811.287294879985	1813.272725385761
416	1797.627192257855	1808.706491987135	1841.981939060465
418	1798.795984762426	1796.707114845982	1796.365974279097
420	1798.066517459082	1773.242508428026	1782.697542860534
422	1791.975632198225	1756.928470528484	1780.531133505256
424	1778.842444192194	1767.221740577488	1756.731322991569
426	1763.685929189487	1736.862416531522	1752.198604920789
428	1761.49399867316	1744.52882475139	1759.15628270839
430	1759.667637142778	1746.88156702775	1758.841803340795
432	1750.300895838408	1726.616219115831	1743.460824939875
434	1730.374675560497	1728.449386306775	1730.127928148003
436	1737.701243023125	1725.157984438983	1737.458959622808
438	1750.995983769411	1713.340617287429	1740.664523544117
440	1757.383752388837	1700.954438183624	1730.589749382118
442	1740.36147892986	1707.478048132622	1701.032453038847
444	1736.71494844215	1737.986085505977	1694.338903042889
446	1719.230893381053	1733.646797850971	1710.700153444606
448	1708.915998995663	1718.206249758803	1723.031746967223
450	1725.123111303567	1717.295891396848	1705.695495186973
452	1716.441761320869	1689.672685409069	1681.982139391967
454	1718.328568263539	1696.552832251181	1693.279411948078
456	1705.994066897594	1698.46429099102	1692.13208074206
458	1676.265606112699	1685.8076714227	1672.096943892269
460	1658.158318551833	1688.512863036026	1687.825272701794
462	1682.444570237108	1668.185897693543	1665.012338957543
464	1679.944474780447	1654.205957657465	1667.979491871847
466	1656.952394974159	1641.206414948439	1679.799574950272
468	1638.848028971047	1615.596338796308	1662.075247151588
470	1645.919820079469	1644.048136563023	1644.527458647077
472	1652.487682777136	1653.882172885074	1634.407669950181
474	1648.182711484039	1650.105409542643	1628.40537257198
476	1633.505410434607	1638.875082382531	1624.678495985377
478	1643.790716445787	1633.646543792838	1625.261542504475
480	1637.449845785199	1635.360245019644	1628.970494978626
482	1628.035920560439	1630.276107464679	1614.704527482013
484	1620.9361370953	1624.04115554139	1596.992938228442
486	1620.248446526394	1631.732671115275	1609.246624017818
488	1609.3012610634	1607.603812773048	1613.729568491019
490	1613.957941366269	1609.055207356554	1609.624942352045
492	1624.155036809427	1611.314555480682	1598.146721938439
494	1629.326550573894	1600.450525247493	1585.824330556584
496	1612.506810850575	1604.214946571535	1605.032257826061
498	1613.023087738579	1583.808464449952	1586.037172113636
500	1606.128595743219	1580.014411185237	1563.130251036502
502	1594.209516403518	1587.866940318048	1562.765996054167
504	1592.206061893531	1580.738178579063	1616.113361103415
506	1607.812010032905	1580.470930079266	1609.772536440959
508	1585.963112907796	1577.277709135287	1580.10683818545
510	1572.214225710782	1568.709590763948	1565.34155136169
512	1587.964238788063	1555.992508294691	1579.501417475116
514	1577.947961257052	1552.970688530898	1561.731039990778
516	1573.39358413977	1539.067251317186	1554.988513801749
518	1568.882451626989	1544.459991345078	1532.667921001476
520	1558.396825194599	1552.452493121726	1513.558585776441
522	1535.261746120834	1528.505976134661	1533.669253267069
524	1533.201781599227	1510.419947299094	1536.099754538616
526	1542.753658302143	1504.877869290469	1529.965864661884
528	1543.75701917912	1512.017949512842	1518.336363625528
530	1530.353021745234	1522.072240713806	1507.744018932328
532	1522.30297410386	1499.30265251181	1515.708848810144
534	1518.40707060355	1502.463031745825	1499.764017641211
536	1511.834296959154	1482.597689658533	1497.972390959397
538	1502.80457775309	1466.055143050221	1496.01556653719
540	1493.954767169554	1485.571179239425	1473.390853294379
542	1502.06717428991	1477.058698501802	1452.72690948056
544	1484.912358679355	1464.422050794262	1470.155789577253
546	1467.380409720659	1456.799516761616	1473.400620871434
548	1455.328407441197	1449.217167022404	1450.910244658944
550	1440.896043788448	1422.6684966501	1421.167893554707
552	1445.917587134449	1452.340885249098	1448.876983630982
554	1458.338672893311	1444.107933806402	1454.471031224892
556	1458.983822150005	1432.923726333852	1439.622217806476
558	1437.531487461017	1437.543467322729	1415.786748732258
560	1409.718639445748	1404.002193421385	1417.878542621888
562	1415.296981829239	1405.542440459156	1423.565480997547
564	1421.085879493905	1397.31105807421	1410.16122173895
566	1421.799872503085	1391.795697078421	1392.930931616024
568	1418.42179340773	1411.70954237184	1395.392320012169
570	1405.639679102353	1393.849293962535	1389.59045339913
572	1395.70307038432	1385.287933044901	1383.676899454345
574	1391.973748019738	1376.324967734593	1381.510014326174
576	1389.62559955765	1369.209372785277	1381.450551052671
578	1375.269597273465	1377.047610254908	1376.605556203321
580	1373.739341880078	1365.074685901001	1363.655900803522
582	1365.724905857968	1364.79657735924	1370.747093750164
584	1362.838596276703	1362.0528678718	1372.985644759348
586	1365.954389270153	1349.458068715629	1354.799505051855
588	1346.918633437144	1337.397674491931	1321.84556193845
590	1363.037404727264	1322.356308422099	1341.146791827314
592	1358.697095051754	1336.26285859362	1341.896360859622
594	1348.720667607457	1349.165737513698	1338.617509791563
596	1351.799429119083	1331.194457957374	1350.521325169148
598	1340.972323528759	1314.126319138746	1342.845224182126
600	1338.846616354292	1317.251329400885	1313.226473711282
602	1330.362043866294	1314.53124777228	1299.470059012487
604	1314.8531014807	1309.662867338979	1304.047967216863
606	1298.694225255963	1316.411800773934	1314.870497025386
608	1316.574512061678	1321.71190263599	1303.202262938495
610	1317.180759655016	1320.052604982667	1304.210853742806
612	1313.669754872657	1299.875577393562	1296.450773209805
614	1308.023961004304	1278.275423770402	1282.343278191813
616	1294.218497930249	1297.214544424448	1283.049804406638
618	1317.634538531077	1290.202698292138	1265.958650167439
620	1296.862690169525	1293.933349847876	1282.222287685253
622	1275.838085879877	1300.836336847819	1286.696720652207
624	1278.659523175683	1303.034444534718	1269.096986214321
626	1304.313704634947	1291.053979647518	1268.410856577297
628	1286.698262175249	1272.900759692219	1253.793816350776
630	1270.192098730812	1264.182443779125	1257.356035544587
632	1250.333798968177	1264.513714152216	1260.331680905011
634	1232.883328196327	1265.225181514711	1253.712791242384
636	1255.049533819271	1239.20478150292	1255.855410503965
638	1287.216622997291	1248.567595281692	1246.143917630577
640	1263.685716476771	1245.904866816287	1235.271778497134
642	1233.967606342379	1237.731991020749	1234.364504596389
644	1233.667481634119	1233.259844908003	1240.545606421008
646	1214.341037333355	1232.046065598674	1204.34584973438
648	1216.118668213413	1209.429474954988	1208.835190604826
650	1222.756020998139	1200.730542250892	1211.679445284149
652	1222.114342026828	1201.53206937742	1204.727846285156
654	1213.06104539778	1199.935899701798	1190.403522580535
656	1238.887649546844	1179.592208849672	1192.505643787948
658	1211.449900437734	1194.250393983827	1195.085048158712
660	1200.33244355165	1212.017034501989	1194.098768488942
662	1204.443747807669	1211.681634856863	1192.446440451287
664	1210.591776323771	1187.318880832077	1191.926460656651
666	1218.637350953281	1196.615297939581	1181.259465918309
668	1211.171130452006	1196.402812467665	1168.230144477418
670	1188.543366655237	1197.670898484674	1168.856915486316
672	1166.411716268601	1194.685276555716	1172.543706934805
674	1160.748170990499	1180.897738530339	1167.047890687348
676	1170.406223012986	1163.822411047335	1164.276436471485
678	1173.144080648252	1154.394953622604	1162.673284398949
680	1172.249933695706	1155.136373957451	1159.84233344257
682	1160.011112334306	1154.391001981271	1152.149554879238
684	1134.807654744732	1143.097398276747	1140.222735520259
686	1134.593678874476	1141.014063493014	1146.206166978335
688	1153.142681907115	1131.0651561474	1134.535011716933
690	1152.039469828606	1134.026848471956	1134.395320996505
692	1142.119173373047	1134.335764687044	1132.315678131912
694	1138.928062036059	1121.469756499653	1115.828340138132
696	1134.421087130385	1136.198119668538	1111.971283766418
698	1139.696650747753	1127.539739326307	1100.772679818587
700	1120.780428588216	1129.923552095184	1107.758087786835
702	1112.311447475595	1134.517131235067	1123.527952759766
704	1130.636857309171	1127.567862311417	1133.005927827476
706	1099.759588822053	1101.646840102147	1121.924002324518
708	1113.858323421479	1120.680483636934	1090.768198495133
710	1106.002083705251	1100.315645215489	1077.726872854596
712	1099.026039859876	1090.934504878792	1082.461408485407
714	1105.612105825295	1112.799872582229	1093.499468808584
716	1092.881366959851	1085.248671242888	1085.726843669885
718	1103.567710896778	1123.202922192993	1084.395607467874
720	1104.015631009605	1108.394250879486	1094.545826069042
722	1089.726491323571	1089.450394018765	1091.926790219108
724	1076.610022178204	1089.449815438647	1079.107947272833
726	1106.607276911638	1078.089381115387	1099.845702513205
728	1090.087425636991	1078.688850790707	1071.666819597083
730	1091.265039672639	1093.604051972585	1074.968469378479
732	1090.950701053134	1086.477191174366	1075.476727892571
734	1078.536433422238	1061.170689688511	1069.664228989578
736	1054.914812308119	1057.056073765607	1080.964704570895
738	1070.625241159799	1068.454071992083	1055.393923402289
740	1072.418287072246	1048.290700060642	1053.73232882497
742	1071.195520401952	1051.321477201297	1049.701997562515
744	1068.009749424439	1065.451221868297	1040.674594697078
746	1062.066391918695	1053.532640953366	1036.332966042383
748	1078.325500237083	1059.335353352347	1045.214548968463
750	1066.877162386865	1050.594261459966	1040.613900660316
752	1053.89421234983	1045.208605017999	1039.538970215776
754	1044.645230417618	1041.380237425979	1035.981658406114
756	1038.806182235662	1032.011163510499	1023.487855975177
758	1036.118142225891	1009.65120830143	1014.636031722161
760	1025.583222019062	1021.306802788471	1004.211776104382
762	1017.079980298793	1016.218823750553	1009.420654105235
764	1009.26759034283	1010.885483020522	1012.84545053768
766	1005.437855855081	1011.993925043455	1006.104351004944
768	1017.56205902666	999.5938969220363	1001.058967530489
770	994.3729819779464	1014.616300418961	989.9651183551155
772	995.0092298244873	999.1318705758322	1003.319226619901
774	996.9042880728127	995.0912636134958	986.3645089741848
776	989.5711643971756	997.8736602273424	958.0307444680855
778	973.9115184080072	976.896424907349	978.0306760759004
780	963.3298625804066	985.9076337898391	982.1434521099033
782	983.611573253125	968.7152862121577	975.6157367571136
784	979.8951181204159	963.1318351186008	969.8478159330136
786	969.9185232150455	957.6464728955518	963.7090351314812
788	975.3619463704172	942.6059650047356	956.5576314584361
790	965.4189250287436	957.16951175927	960.0940795685052
792	969.7734532522029	961.2968098880833	945.1579724161124
794	955.8936740300344	956.9249415591146	943.0307973654133
796	942.5723624174143	956.8002646725823	943.768145872916
798	940.3085841453008	960.0362515182073	943.4717001972279
800	945.0932377806194	951.0610393446657	948.1808483225722
802	960.1371097315549	945.8909540977692	946.0730126324675
804	947.1355609167913	938.1348284632591	925.9306381871136
806	934.2448544930343	936.6335483599287	922.6285391402405
808	929.5549826801848	933.6500517822736	926.244955927183
810	931.4614703531437	924.987405325815	919.4598567258573
812	934.723760167502	945.3860336435598	927.6242170535836
814	927.2966238212091	921.7102547457224	910.3663596917445
816	917.9179936059188	913.1540395885206	907.1943723034616
818	913.3152039311153	908.8911105696684	900.4394181533564
820	914.0897644816027	903.6882020356893	889.7671058530904
822	914.7962024255299	906.9146875175748	899.7236210705717
824	929.7125427841872	912.0425875917281	911.5919926877999
826	904.0879063139712	899.7895274667505	897.0104424881823
828	903.0871619314919	899.7936927795176	898.6413282893034
830	912.3348530305652	907.5964065096241	912.6638521564298
832	906.9046219054757	912.4610051219759	919.2473904864555
834	921.202558727701	924.3034502639256	904.7760835157837
836	910.5578672159581	910.0482088278758	899.6601804872794
838	911.1615008414435	893.0797436814668	897.7434691965162
840	900.4834331955251	889.7978551179924	893.596708768446
842	881.4642560980909	894.4926948247808	886.8626812018019
844	878.377613730988	887.2152535562126	881.1567524086536
846	884.2316951544771	883.2670938690668	875.9790395808157
848	874.6561180427638	886.793155675524	889.472737243254
850	877.7199718634345	884.7025091194679	875.7335027253905
852	886.1330493182666	880.9285642308342	865.41794754283
854	887.3247704009788	881.1309278877241	880.7804335274362
856	874.6118013815371	886.5363391907675	900.6117995250291
858	855.2772052753629	869.6312784146694	881.2398236836275
860	865.4120308797261	874.8433797121481	872.1898924096372
862	875.0527843027749	865.0504270428755	866.2762718033977
864	872.9617340429696	850.139586963531	866.0288741318817
866	858.1902669824706	849.9284008184776	869.8271085976243
868	832.5050081316006	849.9968482947667	851.4976782028583
870	847.2677512657941	846.4228861091968	833.0745707371431
872	858.8334516890826	838.1658567032878	845.4841400397357
874	860.5084230344219	844.0402797878444	852.0994304526578
876	855.9064817545616	856.92049174656	849.3228812860749
878	853.1921038933147	855.6280665861139	854.0767092138656
880	853.049169064592	845.0559994191837	849.0261960340569
882	848.433810924361	853.568995459861	835.007627827533
884	838.4886771829875	845.5208459333687	839.102108538076
886	839.4363608411704	825.9485159074518	844.6747548941991
888	845.2181011440981	820.2265790577615	842.3815286674812
890	830.9618217496222	850.7097113756548	833.7416462413361
892	811.8315821836088	811.9335467557253	795.5653895467505
894	784.4888397406658	799.5575297176887	782.7610888917366
896	774.6142420411168	792.7270141407427	775.7235615051141
898	775.7353702740454	788.0787957191869	774.256305356259
900	774.1947208612536	783.2263895570757	773.0466264279201
902	760.287413299907	773.9829505867203	759.2935921670739
904	766.2167040569968	763.3357181227824	749.8637603209753
906	763.7694902080043	761.7745283871434	737.3874090296807
908	759.5331758066393	760.4154726612323	748.6376354042313
910	757.6329060702021	762.3841266524089	764.883284908604
912	762.1203304941494	764.4064290424766	767.3631295635637
914	773.77474054922	753.421466809374	756.9386407568595
916	741.0641027883529	752.6459424692733	766.6238721377493
918	754.9563218003166	751.2324382764593	757.2793151697331
920	767.6974138135417	754.6961090288288	750.8855682570199
922	782.2561380675747	760.7225981677012	760.2605635139884
924	804.3388034828587	777.1983187885824	785.126244775237
926	825.4275516432715	822.6612364086352	812.8087524233795
928	851.732748065593	839.1242477056892	863.0821864583324
930	862.8823694788571	867.3666778383283	862.301489199128
932	845.8857184580543	852.7823654473081	833.9923183465854
934	814.3048075330315	813.8195519687233	802.6955242586439
936	785.903043631859	781.1645306301566	779.5114072094594
938	770.1369209184743	768.4391356734358	757.1578210485885
940	746.3665770215617	731.17921111022	737.1056775412584
942	737.6117339793182	734.1819589338735	735.2600253468311
944	712.359350447759	725.9854007163378	721.1611665287296
946	701.7299146491055	715.555227405398	707.6058292213779
948	718.4705818619405	715.4293237562324	708.4115280603942
950	737.9825848275849	722.6689880709649	721.3793078734593
952	723.8428318296476	702.3885948149032	702.9475247468923
954	710.135281388535	707.6081180494047	710.0162961172891
956	701.7121332313625	703.6300833248604	711.8311127865084
958	701.1987780605945	702.8950076438364	705.3455226036028
960	701.6658663054275	712.3122673845301	699.1081572161431
962	692.0102669407884	719.1737352574922	700.3526838033719
964	674.8248389445306	674.8104501633005	684.9979321733104
966	685.4106218880449	669.3348199410723	675.8279128712678
968	697.0173291090941	685.595844233836	683.7400752542282
970	699.5172338677103	690.4639857923711	684.5936873524775
972	691.5801061406399	687.0576046847007	678.851067052137
974	682.2933646324561	691.0957616742503	680.4398227978234
976	692.7879524963237	689.8609004139322	692.7904972496223
978	686.4234660124423	694.5977990250231	693.209504234532
980	676.1351437462434	697.9518231025456	695.2496756055808
982	682.4268338323382	699.1307103451333	690.4063955787326
984	690.525067383598	699.4734565543179	694.2161024049074
986	693.704017981627	700.7449727692041	706.991157649054
988	714.3966752931981	704.6852242674122	699.0361161297554
990	723.8386216389249	722.1526034463788	719.5892680319294
992	713.7945579806595	714.6965391974909	710.8646109958253
994	712.2447735144299	705.5340024347829	702.4320248841805
996	703.1568981870677	700.5403598992638	693.8983852261267
998	693.9662392670864	697.3331889371899	689.1279415394481
1000	708.9080792084167	696.9587229035437	699.79650036394
1002	724.8325395068767	731.4441194222517	733.6631659029282
1004	733.2511078469227	725.6801423429339	727.280882977532
1006	700.3922394205222	702.4473628039502	702.9458909622143
1008	675.4459212505342	690.900579029071	680.5274033142275
1010	670.3384922560665	680.949723698712	664.5746455244588
1012	671.0871134653573	665.3604395986548	656.4254164438337
1014	661.4935712534013	673.5362574284902	664.1169575649772
1016	672.655963283626	677.2434768212074	669.698168122666
1018	678.0807205831238	668.689319253692	666.8020620896767
1020	669.5870106869719	669.489406053022	667.7617958684618
1022	652.4998889692383	668.0996082295376	656.5209372534641
1024	639.8469324184617	656.9462916423687	646.4657152415707
1026	643.1942639151163	648.4449946232663	661.9478440512478
1028	657.4570443045501	686.3491367033948	660.6574436050394
1030	650.675124232789	661.6179773301503	660.3145745571941
1032	658.3500734137324	660.6548740248078	646.2565281033712
1034	661.6129784390166	656.9154606836958	653.7916115673932
1036	661.2023297462215	653.8315416051754	666.3243912812498
1038	666.471729534637	664.458495207783	661.5811091677098
1040	680.6630046622427	686.8532600147876	646.5171116854423
1042	672.0270072860933	660.1791340997188	668.3678748673297
1044	671.7197102007606	662.0270391726692	665.633674609269
1046	656.2045412278001	671.8801624129392	660.6441838928765
1048	648.7433189810225	669.6940728480364	646.7024000684567
1050	645.4202788441256	666.2224901587589	637.1752415469382
1052	639.6557248047088	665.0880172597497	641.4065788293927
1054	650.8303228497287	632.969516739221	638.4946230549701
1056	647.9807404933828	648.8645524696565	625.6150827917966
1058	635.5931224216345	652.4347815642722	640.5484240077203
1060	628.3018924059472	662.5841731944096	632.3098537216923
1062	635.8748824872121	663.9173537424972	636.0812005127749
1064	642.5225557110925	655.1774030603117	649.4761074765108
1066	633.1046814467569	646.8227549353227	646.5087147075108
1068	632.5070645450153	641.9410907655248	636.8707946004361
1070	643.1257512391031	650.6833540679601	646.864184111801
1072	637.7614296704362	647.8159159991711	637.5997289104416
1074	636.9494786226289	640.005757992983	639.8855161137569
1076	643.2629606838433	647.7837552733321	645.4235735388909
1078	645.3498054740186	660.8057019644366	648.4611028888564
1080	639.3747756024728	658.8276707764244	648.3430693577725
1082	654.3252921022075	661.3327112254362	635.9060769829149
1084	644.7510264999654	642.3313534538154	623.8654028708714
1086	636.7357603500354	641.8164794595793	636.8030549361631
1088	638.6941244112796	636.5724183762404	635.3960876721634
1090	627.2202378548573	627.2439648433367	621.7007315575673
1092	616.1870944913102	623.6325395345012	615.4805233422371
1094	625.3572044685425	628.4139855401081	621.5677040489218
1096	614.3898105189036	623.3576743955451	603.002552224614
1098	626.0949357424328	607.3222815590488	606.5202788775101
1100	619.3694306749967	626.3840415866225	615.5699704491376
1102	620.360485476019	616.4694682222073	613.6356193936393
1104	623.9848009601565	618.8143232464337	616.8480695391005
1106	622.3947082422346	624.2192840512442	614.6563205230153
1108	618.0610793425233	611.9228620232894	598.8145067369138
1110	623.9386819192757	623.4417188522716	603.8024160493366
1112	612.6257956161581	624.7946386909825	626.6748676573941
1114	618.349470073141	629.2472723867518	631.7583729937848
1116	636.9186055602833	640.4837358710697	635.0021266612316
1118	651.0906746210769	656.7860766036912	638.8716637851892
1120	648.5583989170676	661.2662050931638	642.7814314624357
1122	635.0488032525252	650.1360421277357	642.0868726850392
1124	629.3742516794295	642.7929037286133	631.7113561101958
1126	616.8082262085089	625.7876337687251	626.1432450723751
1128	604.5751419557939	622.5959776856073	602.4634956349743
1130	604.8978855377826	621.6625168954225	601.5162452676441
1132	612.5092705950383	614.6353776829005	601.6459947349898
1134	613.6526888737604	616.0287209535193	602.1163390910351
1136	605.0390355153064	619.4771601173386	602.591914511788
1138	597.8645049268291	605.3999902652674	597.4246674782037
1140	604.0458454588821	597.9999398559617	590.8456409721337
1142	596.1375591772218	607.3353630913366	606.5714358402082
1144	598.9579177007054	620.1233726102107	605.4747748800446
1146	608.0044049432182	625.5522202822997	602.6681595471999
1148	615.034558888525	623.8931292505323	610.2285730751905
1150	616.4394094772481	616.3419332342062	616.5627289623097
1152	613.6610181618808	608.9249038104582	611.9666050912819
1154	610.8376444323038	613.8425116501916	610.8376444323038
1156	614.5193816225777	630.3516913931487	614.5193816225777
1158	619.7470090959442	616.0924594569059	603.5567454838431
1160	593.1514934899121	607.8324442102003	584.4422171251578
1162	599.1063719131877	606.0036576577368	587.7922760378231
1164	606.7785264323522	609.6017753731618	604.1797319700743
1166	595.9088571914476	606.3278150710968	611.6187448595273
1168	587.0381140556744	590.9662868989482	599.8759053015343
1170	595.2072357190359	592.4194578893327	582.1935057181386
1172	590.96864868895	610.7216194001297	592.1319022997496
1174	584.3158384615306	599.8018248644696	608.6417284228228
1176	585.2742686116939	600.3520426707879	603.8301640139137
1178	602.941514734481	600.0968601032068	593.781448137647
1180	606.4167718098505	605.2713688292211	591.874461091775
1182	592.2627235531355	610.1961051418954	593.6800900153095
1184	587.1452121057949	599.312569350695	588.722961875016
1186	570.9156857658502	594.5362351795446	590.2836142376909
1188	587.7225631579829	594.4891022258756	594.1264783342275
1190	587.6736276334818	596.9741767904881	596.9741767904881
1192	586.3315065929404	595.2400430616494	592.7580867604797
1194	582.5475306053604	595.5715450648848	587.0098767480347
1196	589.2011915593337	599.4710070544014	592.7309683617697
1198	598.0181382368113	592.6463280927233	597.8461415641571
1200	587.3689700889089	574.9756950877699	580.6566406308903
1202	586.9799833292207	611.0262737974547	577.3625258501892
1204	594.474232222196	593.6987644253753	600.5241982894588
1206	605.4504363743102	589.3784102067129	596.2304987797747
1208	585.1136415705398	605.098578723342	590.3681846693623
1210	581.6721194775545	611.774952242976	597.0785744017538
1212	588.1233470301336	599.6372277602843	601.943483352287
1214	587.8569602172937	592.4594650224901	593.6655253021754
1216	584.754953639618	607.0343609788779	579.7163875309407
1218	579.3181365741186	597.0071534513306	573.171318031453
1220	583.9035383136463	589.1411033767786	594.8250306810013
1222	591.9355947479285	606.8943237287489	609.4254512414073
1224	591.9806696494137	603.3626147013508	605.9140751431955
1226	583.98434785878	597.7700312747088	592.4392243721841
1228	590.2611244494393	602.9136594513739	594.4949649689456
1230	592.2608407538846	600.263341459879	596.5862939665287
1232	571.5014030857286	586.1340749858683	586.4133906615169
1234	573.591406802531	605.5541909151134	606.822827060219
1236	589.1924563741434	607.2887183104899	588.7501185061648
1238	587.4805054995547	598.2744855798262	591.980391398277
1240	588.1007453183272	602.9497064038852	592.2148325655589
1242	585.6131068199908	591.5582155386528	583.6035705467519
1244	599.4720212925136	594.7678541597542	591.4740002387098
1246	598.6528461716579	597.5770749354535	596.6856554532385
1248	582.0559292106641	588.8788533427203	588.0074413623702
1250	595.3531082456108	593.7502971685954	588.5226248322484
1252	596.1137087772586	598.5369320173187	583.7618672599984
1254	573.2623242536488	589.6794655662375	590.1991211684624
1256	586.1564260138273	595.9897359786451	579.4225782626397
1258	582.3104023280662	590.6000195786193	594.4609758125314
1260	579.0207578842641	586.8615750346399	588.6874315141129
1262	589.2487388434134	591.6659891942768	590.3902482255853
1264	592.8453475967733	592.0757263568098	595.8466726183683
1266	581.560902677328	586.9262516592088	591.6805215765585
1268	586.9471119882905	596.7256525460113	603.2909253761732
1270	590.9996737727405	587.4191822446751	588.3742040661408
1272	586.4372408188713	588.2273410826984	594.5575168451494
1274	567.0492279105107	608.45947489512	590.1915985550207
1276	580.8732695068909	610.4995226050215	602.1125277136637
1278	594.778153819287	597.9345536404912	601.7452259256562
1280	595.0205549185223	592.7700418899424	594.945861872082
1282	592.7874985160076	598.10052208053	595.1352075504476
1284	596.1765107069811	601.491881863341	600.5526058481313
1286	593.3577839783488	602.1807559307556	598.8906907477134
1288	583.0516926886966	612.3555196935847	585.4351322426917
1290	588.2426283128768	609.4587426330654	593.3395838037072
1292	589.2958317477717	590.5812559032158	591.5164713446308
1294	577.2246590383345	589.2698064185621	594.377077926387
1296	575.380819134288	591.373187822715	589.3986690873084
1298	582.6140819084235	601.2160157674562	592.483500422564
1300	584.8004869060983	601.5288921746679	594.0740550697766
1302	584.6130574381326	589.7920931055812	581.7891286128225
1304	597.861666407605	596.5533816575525	576.8729065568114
1306	600.7444202896064	589.9860063100763	586.6100521605197
1308	585.3234505939831	584.0998032527637	586.8686061972063
1310	590.7634061569312	596.5082027956349	591.7562356893383
1312	578.4291188641142	600.72547201729	600.3110560327165
1314	580.9864803868256	598.2521945023852	601.746541082039
1316	579.4401436862052	590.5254580565942	590.1961530280753
1318	577.2098914031137	582.9852025119319	585.9946770481524
1320	583.8035915446392	581.5289573688979	592.3231565264384
1322	587.163918323915	584.5265278675169	588.4455758058327
1324	573.7209147868546	581.3669651555665	580.4706547741309
1326	556.9414770641594	570.4883841880052	590.524480136311
1328	560.8154465939813	599.9328403931933	579.2199582972389
1330	568.0777106379783	582.8117175090001	560.0274263221778
1332	552.964739692439	571.8468740632893	568.0758683797185
1334	569.0269078600769	571.0878393209363	573.073195742951
1336	573.5070484256205	568.5584695619323	571.6752418242859
1338	568.3195719508266	578.0008271515795	572.4605014057795
1340	580.7884821183903	593.7498828769175	578.9054506713808
1342	595.4790616541598	586.6142694485262	585.183814829913
1344	601.5744262257288	588.7417944928634	578.9072333165325
1346	560.0209420256784	577.0521648179198	569.3162607972669
1348	574.8039014925394	582.7632729748581	580.6140651365924
1350	577.0399432564436	592.7864937346675	598.7369283515169
1352	561.1359072745228	578.4607337013118	581.291257939683
1354	554.4998150747845	573.0442239452593	562.4557692731704
1356	565.5402578552626	569.118268824903	562.3258972601835
1358	566.5311117078437	569.3102911720735	567.0963097889606
1360	560.614395351499	577.4012265281821	572.3735627518403
1362	574.0703603884948	576.7571604008732	582.6999163628032
1364	560.0326105013114	564.5154298655972	564.9665703026838
1366	546.8948434280679	555.6407969319826	565.4236448009276
1368	528.0614217595764	541.7730822427005	565.729733106471
1370	551.7613785452082	559.9957938286816	556.3230365945357
1372	553.8776536136959	566.1617277385384	559.0588703567161
1374	553.1054077253716	568.771776368141	559.4479190662809
1376	549.8004267398069	562.0079087611961	566.1194410189526
1378	549.5503898946914	556.0652525438586	567.5922696013074
1380	547.4409540162992	563.3109815934103	563.137790617697
1382	543.2362023714609	569.0993492105517	558.4337228694411
1384	555.529583883934	553.546763358093	542.3978023627039
1386	548.4185345571876	559.0995029146541	552.0943102139845
1388	548.7490044005721	555.1265627195268	558.1648564274822
1390	551.9939058814592	576.0677429122018	566.4582937705364
1392	539.505325773901	556.0768055824385	563.4811968243124
1394	538.8914153589778	555.4263940637061	548.6419345342472
1396	555.2740823454919	569.7579100553965	552.0286630677467
1398	554.1553429997409	575.2908355820136	553.3475921072126
1400	543.8092058646873	555.5568410006235	551.728591781629
1402	547.3306487053858	540.5921906586264	548.3511255599723
1404	553.5637950324849	557.3937704395362	543.2410070815998
1406	547.93036612651	565.6579408406456	558.2703876208689
1408	558.4176995713177	570.6369023500002	552.6628655088139
1410	531.4318719023079	555.312598650392	558.3922823555736
1412	546.6406704539448	559.7453903959696	555.692059506894
1414	546.3557719082044	558.3571171524952	562.0773645711685
1416	545.4975199349617	557.4953381661519	550.8079588599995
1418	563.1376206731252	564.3082327002428	555.6856527244577
1420	665.7297770901836	573.2608769156881	567.8385630215889
1422	654.8864301725066	568.8431307048618	568.6147057649282
1424	560.1211213370837	555.9126753125817	563.6438460908331
1426	565.7426673783803	556.3387136798745	562.3017670612176
1428	578.8324980259081	574.8127670890549	560.5154928300733
1430	578.7509039375416	591.9119772873975	572.0799089053919
1432	582.5153543068899	592.6744239986826	590.6359113581135
1434	588.6217561461953	609.1057615218588	598.2192702865733
1436	581.0790262244587	593.5676564552341	587.9305088425681
1438	572.6301068615387	590.9850348302771	579.0926579579902
1440	571.30578911498	593.2571336669389	569.7385656030531
1442	565.5914094442486	598.4148275662384	589.1506658825857
1444	588.7284497746341	603.807137178457	608.9561026054105
1446	605.9909150426075	614.6141911397831	607.7356069531719
1448	605.1124292443756	623.5911027887164	610.0524561772709
1450	608.5305886678694	619.4069227503874	619.3419329980357
1452	595.4290296812853	614.2317507916614	600.0550697642115
1454	590.519017481262	617.8543588950266	592.1119546176469
1456	597.2625705558802	602.740779969016	604.8741726993748
1458	569.5128858736002	584.7245317817243	595.0926019289989
1460	572.8319573247719	594.8870003139937	576.2415682378188
1462	556.3548854866808	597.8345083521962	571.166776333113
1464	556.8753660610119	588.1038704709945	570.0061443513025
1466	561.8787896337118	579.9372004712225	581.4285676613949
1468	562.3365233185341	575.2968078844597	576.5342698475553
1470	578.2505539721776	578.5542574368367	571.5778497220679
1472	588.6818900722697	588.0768764580237	571.3558665946337
1474	578.7645888539155	587.5395835973417	566.4937295899166
1476	568.7445653325121	575.1111803073998	569.9671153802769
1478	551.9675073186464	574.846449147683	582.0799913553688
1480	553.8608294721676	566.9042878924681	571.6910754827042
1482	523.9056292176437	542.1093046252651	534.0949471010623
1484	526.7703968719237	546.5417248588166	543.0917946810941
1486	522.8685894399118	538.2551840106162	541.6087884571234
1488	530.3278122628807	556.0776990982683	544.5932288542692
1490	541.6294456466577	558.6316551836017	553.6284699041891
1492	542.15668811662	565.4454584528515	551.5187368456029
1494	541.0036235482371	582.6405100386734	542.3278720885797
1496	532.3447432473439	576.8679836798287	534.7131538792335
1498	533.2227236935055	562.4443127017466	539.1870008178951
1500	542.9185884623663	566.3913753440088	548.3409237610808
1502	538.313718674357	569.0046462268807	552.4998854109954
1504	530.5496906950734	557.87482039475	558.8573885197975
1506	530.2636230261447	564.6580311586712	553.8309556113435
1508	538.8214676083275	566.3773625410341	550.6773194553443
1510	560.2659537817904	550.2979669088378	566.1148737282174
1512	555.3220832937661	577.2100718120911	561.1703032884782
1514	556.3928466101263	579.0940388445688	571.9046418875635
1516	573.0924399376652	566.2481587928256	553.5105267641141
1518	554.2712962606975	576.6753927235955	579.3704776205441
1520	567.7045009751682	580.4609541857097	587.7315360084182
1522	574.3134634554596	576.8408166223852	584.6111601275112
1524	568.9557718756332	592.1411309348684	582.6757982977415
1526	561.6835060095725	599.8078436120036	578.5351261373219
1528	561.8557166856299	594.9274085314604	576.835079656739
1530	567.1019952288364	595.8409304104355	578.3902988160702
1532	558.9210940065616	584.1751672175358	573.8371004745567
1534	552.012398714377	572.3757819839374	572.2439781923763
1536	562.8112849425984	585.7653494502241	575.7030686164555
1538	550.9811294771349	587.1232073088532	578.654580272466
1540	569.8194432521843	581.9741549752318	583.3435951707153
1542	570.1116454763429	599.8423163892707	580.498997977929
1544	570.7156009917261	605.8835776747485	582.4382598860668
1546	578.9959413665195	590.9518312658405	594.4517773978478
1548	576.3292952900978	589.6540231274506	597.1048964246652
1550	580.2442687013553	606.391817462568	585.1970402292641
1552	576.969721880894	607.8362784011126	604.8560493412111
1554	579.7528369734351	617.0024252842752	602.1604186592653
1556	609.7052871314791	631.1651204863971	624.5054032474743
1558	628.3462548638133	643.9660149738886	657.0606227820938
1560	608.5396472932534	643.2860676710028	638.3146971590167
1562	603.7290384399043	625.3279924244976	620.5293877950688
1564	633.5505564975712	630.9001831738933	640.1212359559635
1566	634.615371472877	649.7087519391901	640.3279151070108
1568	647.8772230758577	639.2311134193	643.8172399690614
1570	612.0747316165312	648.516379325759	653.1327401349066
1572	617.7146012113765	653.2165202253173	643.3491976747702
1574	644.5897598064248	650.687722546785	657.9730640405164
1576	645.6383093051073	661.9725393712938	651.5294943554744
1578	635.4517547630312	649.8656623692853	651.8331291287939
1580	643.2069352656509	662.7331366668121	668.4866133591382
1582	645.6905432817426	655.6267591175366	664.9733949612878
1584	655.2890162415206	674.5870885351533	681.4753766600175
1586	668.2882093951899	691.9821695153912	698.3262008332191
1588	692.408906247633	694.0325184476701	708.0897701182687
1590	708.5024850315459	707.2056575716697	717.4061525704054
1592	700.165835172461	728.97892641887	718.1316302988117
1594	705.5509187199166	742.2585953388766	721.4844194662016
1596	727.5176227361974	746.7161715686284	738.5805529934644
1598	732.6771434924035	750.5074240954002	750.4954219455999
1600	756.5785610426161	765.8478436641484	762.7397953407165
1602	757.8943690949905	774.9831916122289	771.6544375747405
1604	755.3733440330555	788.5676535341161	751.4588027554099
1606	746.3235059418715	781.7216604218718	775.0189360835904
1608	748.2089855310366	781.6532699717466	753.314869213597
1610	739.4178571293639	764.4956780438354	760.6084861107161
1612	756.775669283778	784.2191321376099	758.1321009479129
1614	777.0575658190211	810.2755521605833	766.7698214034042
1616	753.3610669412999	806.7222502931658	776.0978658173622
1618	775.1237400079283	801.4154395349791	789.163780053487
1620	770.5859907995491	805.6275199862254	801.5299306373784
1622	789.1491619007317	808.7973135007674	806.1068116523517
1624	798.7441737079336	814.3518449394953	807.0711455324026
1626	793.1886499042107	822.6531301478705	804.2884258786453
1628	795.2029766104915	824.2251084618661	815.586413842856
1630	804.6730422519734	824.4784617602793	814.2541340886523
1632	803.8279629605936	842.8540157628299	813.1463723576696
1634	800.646621318755	850.9819158423732	831.7156163496685
1636	814.9978164581895	829.5412202749242	839.8432415189189
1638	824.1333800403794	826.3712899053239	835.3916221822861
1640	816.5946013626965	834.7547050745609	821.1412460043769
1642	829.4831703100545	831.2496613165245	828.4046606816218
1644	808.9749889544215	827.5083059160132	824.0020740076244
1646	817.5003057319843	852.8798697727417	834.8315867990546
1648	806.1781230140518	828.9133580764631	823.1726123823797
1650	798.4612395437771	829.1601810362429	812.9463271824857
1652	794.4850547225735	797.2293142819285	826.501243666138
1654	804.2202987117288	821.9216434304653	810.8613210420398
1656	795.8235282003446	809.1633939593739	803.8643928679387
1658	790.1535166048743	801.4334086936919	806.4784682660312
1660	783.9687734283682	798.8730169683881	783.0749087780337
1662	766.2003766871624	797.9882691586994	774.0057543924389
1664	755.8143946142435	772.4608667322344	766.2224695904355
1666	755.5612425255408	772.3073768053628	755.8886249892215
1668	736.3303970564776	761.997800913869	752.4993057155225
1670	721.4437351282563	749.5837025251203	749.139922328915
1672	714.0147631565005	742.9372808929629	736.1784321945063
1674	722.1366936883053	742.6090538130341	726.4316281234987
1676	722.5758066416381	732.2414177174585	731.3970959705193
1678	698.3408302082491	715.11000795984	718.5380464258552
1680	685.5224709450954	697.5355328321916	705.6452409034782
1682	679.7725983315398	681.1380936624289	704.1210951803452
1684	658.6556371254656	670.811972698069	683.6945613568295
1686	643.8750796020706	664.9810746055696	669.5174084529572
1688	629.9427994393554	672.3759057351305	659.0772145442455
1690	635.7400602870737	658.954189463366	669.8679483060555
1692	624.4114089510763	657.3274022496512	639.7792562937724
1694	623.6163688225457	642.4757966678966	640.5215542584328
1696	595.2437440225546	636.1464111014556	625.6257557951302
1698	592.7723080277443	617.251976241533	609.3184829945503
1700	589.0268227686177	591.2073489153637	606.9358072349576
1702	585.6532579897694	582.5565082461997	583.6303908534594
1704	571.0290984799124	596.8563859078823	583.2508667546204
1706	568.0757943144531	600.4431347252657	573.8703986843134
1708	551.915343964879	591.7261413672759	571.3769208958204
1710	538.9033855697993	553.361461521693	555.4238826426151
1712	539.8080211606316	556.5431330223776	565.5187252125373
1714	519.4042760532559	558.2482442660171	557.0515440220509
1716	516.3303758660858	540.1480913800317	528.4409873025693
1718	499.9316151623069	527.9393142226741	526.095716829633
1720	495.6151465237581	512.8206026536917	510.0348348502644
1722	499.1793718075479	532.2418667548011	520.4202323568023
1724	492.8570883997493	511.7256493167184	506.9419156831641
1726	491.1362031894774	515.2339747367712	508.2291763843412
1728	483.8209459360683	515.2603066994882	503.5985253295637
1730	488.5091713702205	497.7331343523804	490.0311392834455
1732	485.9652595969824	486.8241962005736	496.8243398928002
1734	470.8672151081602	493.0217252138946	497.7552580982613
1736	461.6430256726259	496.8616290568241	494.2597973180945
1738	456.0187973860384	480.8707386108911	490.7787299310326
1740	450.5629782516474	475.2498654319814	489.4405092843441
1742	451.1715926923019	484.1620074569258	484.9974532978563
1744	454.0359892648532	476.6458780447697	467.7686471547457
1746	450.0461229688832	459.6332739564118	459.3030103835109
1748	435.2612255422591	461.0279951383063	460.9517983108819
1750	420.8753762478696	467.3613938804281	454.9704172278592
1752	426.2010383221624	464.4571180757029	455.7180736114447
1754	435.2166899836055	469.2290584189739	454.58157946569
1756	426.2887219268092	453.1516579574371	435.1626183731318
1758	430.4077902935987	454.561423033771	443.9177224082366
1760	439.6085003007628	461.4128127482556	460.929407524815
1762	422.7342905690704	451.3936276502314	455.8486107884162
1764	431.5229817021823	446.9826459643358	449.357874857533
1766	433.403237784732	437.8449186826617	441.5178951359646
1768	430.3803232684691	443.1840127278364	426.9029800140773
1770	415.818388644082	455.4773502374478	454.6165985954389
1772	403.2683501640522	442.8411837100928	455.7686877389248
1774	400.5262256653697	446.5356248731955	436.4535364572394
1776	423.7001060903767	439.4248374489488	449.3687995722809
1778	410.6485395103449	443.2564317233511	425.6769616023522
1780	416.9951619224254	440.252279391591	437.6726849587029
1782	410.093556621072	423.6097583968281	425.1029308803587
1784	407.6531577505324	436.1734349235475	431.3829193523266
1786	402.9673124391419	416.4677178790311	416.5591123565868
1788	386.0043026857042	425.6822596237628	428.0696531777631
1790	385.3983098185491	414.228332117919	427.2000143188309
1792	404.4915846095938	430.3628028171085	414.8499151987941
1794	399.702441624711	416.3630327524914	417.1850593336807
1796	413.5729102099874	412.9946476818121	412.0124893632678
1798	411.9734943954768	439.8791022393418	421.8736169147352
1800	393.6486820286374	422.7697080972709	416.8773971181153
