# Supplementary material for: In vitro and in vivo datasets of topically applied ketorolac tromethamine in aqueous humor using Raman spectroscopy
Source: Data Brief. 2019 Oct 22;27:104694. doi: 10.1016/j.dib.2019.104694 (PMC6839021; doi:10.1016/j.dib.2019.104694)
Supplement: Multimedia component 1 [file mmc1.zip › Raw Raman spectrum dataset/In vitro Cuvettes/Aqueous humor from pig eyes/0.125% Ketorolac 7-2.txt]

cm-1	frame1	frame2	frame3
350	2127.05745999629	2097.136785523667	2100.958670402166
352	2131.709317378328	2126.18127457292	2121.145344068516
354	2130.240513440323	2137.863820459665	2129.264907921861
356	2135.974848227397	2129.666487154655	2137.784739583917
358	2101.566925921477	2128.284440812058	2119.250327597155
360	2073.32406497116	2087.046414257248	2090.89633219143
362	2052.848561243712	2043.138687116344	2064.050240823098
364	2040.274487935165	2026.021326889574	2045.958925650104
366	2023.488548134907	1997.541713312824	2001.587976886694
368	2014.411557448746	1987.076167709392	1998.348416468243
370	2007.077825879624	1980.951602015755	1992.108576074666
372	1995.586543738974	1972.714520173168	1967.093739354953
374	1962.967248726188	1966.208259115613	1966.086661906649
376	1967.395377632327	1933.138606675455	1956.866860529739
378	1977.26197362107	1927.683607751297	1941.790673098913
380	1977.029155807509	1945.189843826729	1934.822622904275
382	1947.509892374229	1921.874277977884	1976.932177577486
384	1954.066931850633	1948.48800201703	1943.088216493773
386	1958.570363236898	1954.235278547436	1931.885502812657
388	1966.521883950649	1947.501072114852	1945.804440747895
390	1996.253227963358	1959.649109015951	1964.736939030401
392	1995.382409422874	1971.978689968786	1977.285850977174
394	1984.001213146439	1968.579068160553	1973.87844057721
396	1971.354098888615	1970.027457004064	1966.935357924218
398	1967.965508620503	1993.260528033315	1969.158464958102
400	2016.493072294303	1984.605304731161	1988.79602357845
402	2046.93167468358	1982.944179954706	1986.820997310171
404	2046.036693839631	1982.309011547988	1983.51520070014
406	2016.596731855852	1980.163344916322	1990.746972037378
408	2007.710659731476	1979.345110237328	2016.022365629386
410	2003.053298302591	1959.901854589272	1984.093279786583
412	2004.267117379064	1961.677571554098	1973.264125929477
414	2010.58571339849	1972.998260079205	1977.809754402997
416	2019.183135970635	1943.124972727361	1938.594124742702
418	1998.49483023971	1906.821014332151	1937.435344013825
420	1976.303636145938	1912.082820391335	1941.572770908971
422	1958.05006655473	1920.941650606114	1940.16053218632
424	1947.100499032823	1887.478002899753	1924.515386916901
426	1940.280219902813	1905.900525197862	1911.113021001405
428	1931.347011168794	1901.003889129103	1906.696986506714
430	1929.191834913534	1885.893300750168	1897.043032610665
432	1933.598379390011	1873.818145230874	1876.350936711466
434	1914.755109631644	1895.217195860372	1858.239199056771
436	1926.541864224891	1872.623268081078	1874.565396775108
438	1926.435655184264	1866.240803684779	1884.733316262483
440	1912.498839047728	1871.064997530342	1881.570003282984
442	1904.314338161885	1842.432975865437	1872.012354915327
444	1917.249239030869	1840.844900204038	1855.994207835825
446	1912.156799706439	1854.87751923757	1846.845928899649
448	1895.386040140027	1858.223624820467	1855.037630163997
450	1878.637120079826	1830.504159412378	1884.568508366703
452	1896.834278223472	1848.667986311345	1858.367096868707
454	1887.832627182542	1850.18282899464	1851.324157790984
456	1877.164723061718	1840.754166663385	1848.465266415239
458	1872.45038874605	1823.262458867813	1840.894759376792
460	1859.395140411284	1798.534352265938	1820.707264161132
462	1850.193099450924	1805.240960772012	1814.157856556938
464	1851.495897320903	1809.945502230254	1818.606842832694
466	1849.865389967153	1804.814532006954	1814.37176005415
468	1825.381112942695	1786.85782853245	1775.24421944218
470	1840.885150513129	1794.584960913643	1795.281141629839
472	1835.168174190414	1794.155745060946	1798.793787540931
474	1820.170339709517	1790.121042028626	1784.373050042645
476	1806.809364256475	1784.777928866788	1760.036238837876
478	1811.362836526957	1774.450344275828	1769.738445134773
480	1800.9960204733	1766.838107557415	1773.371054772895
482	1799.475367400083	1754.529806849606	1763.526490296952
484	1801.908594374884	1748.636921208055	1758.437141722312
486	1790.58445393664	1770.944633880719	1792.337199750996
488	1802.15648377774	1772.938187735532	1779.926603123187
490	1801.5123222201	1755.308780742041	1762.72429028582
492	1801.247773960381	1740.419309598548	1751.741094538387
494	1808.414556633308	1744.609805659968	1754.48424212839
496	1808.47458788266	1770.378814352971	1773.177405864599
498	1785.013899378605	1761.361159519806	1766.248449446475
500	1768.285224919125	1759.725392292021	1756.356470903272
502	1765.844868476803	1760.305192920866	1752.925039630074
504	1777.543249368918	1736.027443609718	1762.728281160321
506	1748.956951537715	1756.877305060577	1757.516592188103
508	1749.153031296092	1732.487074762217	1733.646791944856
510	1755.693572787653	1722.010970012728	1716.835635344324
512	1749.751872459941	1748.402381149357	1719.236441499648
514	1718.940353755767	1713.722043249142	1712.17172160364
516	1716.517785062094	1705.261582158408	1723.097645494298
518	1738.45327165347	1693.200239858476	1736.366252820565
520	1751.997468096349	1679.343157606128	1734.766525338061
522	1710.470872764564	1675.73282197403	1698.915786562129
524	1724.283813128822	1669.697410171675	1708.250215039816
526	1719.787970345856	1662.220827349117	1693.168542204399
528	1710.703829232171	1659.862716703088	1682.00328766912
530	1706.25043415543	1667.599530179464	1682.942779294001
532	1711.558078054618	1690.850320830449	1667.136640933919
534	1708.348932381388	1663.213350795256	1665.749100344227
536	1694.753824210648	1649.014299420835	1664.149631053872
538	1686.240934947226	1644.774000238441	1656.223877200379
540	1697.332049348508	1637.24994696788	1638.974037933687
542	1684.43225016734	1641.585973081195	1631.803643270692
544	1658.54261366844	1637.999159555587	1626.779683046911
546	1640.056440110251	1633.054790868029	1615.613933504585
548	1634.672889199034	1620.99037398611	1600.350728258588
550	1637.828914377382	1583.322747788033	1592.711112912006
552	1640.392327720449	1594.104290417246	1593.643740311002
554	1634.533404693394	1604.612607860343	1593.997149260966
556	1635.001301535629	1608.748337388304	1600.928393748707
558	1642.943355270268	1601.459001490367	1610.732313627008
560	1607.591798688536	1570.542857568676	1576.638186061209
562	1611.51579455461	1576.826308764165	1584.126033927297
564	1602.169989731007	1573.549542136837	1575.954965148975
566	1588.108912742084	1561.592594708852	1560.825502461455
568	1591.592569231043	1553.297726428536	1561.810731467637
570	1590.24697149226	1544.333014170869	1545.86478750238
572	1576.647451564691	1535.057475967363	1574.13295185074
574	1571.96439755074	1521.191400925631	1569.571180277174
576	1573.742231550217	1514.402410407043	1533.447254662066
578	1558.493585855221	1543.568313420652	1534.721154320419
580	1566.166372637052	1534.663590967619	1534.866184826557
582	1571.437382793498	1508.292033991614	1511.502658269691
584	1558.873368542628	1492.528491041418	1504.545775892449
586	1529.936003594675	1497.723013395112	1521.546020912294
588	1526.604860137466	1493.782591780793	1487.203151480864
590	1544.131939325149	1500.466569442076	1478.900895230479
592	1537.465324489874	1496.264817581003	1485.847052228231
594	1518.29171999449	1488.348060473969	1493.012465930737
596	1504.854496377087	1485.431249055088	1488.337983086287
598	1498.660669359419	1476.770445425279	1484.705750578125
600	1496.109903637956	1462.659061588708	1467.211004577047
602	1498.632686943308	1470.339132194787	1462.649806591913
604	1506.369810841929	1482.934133388488	1465.36029816616
606	1517.327949312487	1468.684696535711	1459.215268688952
608	1503.027160397917	1468.239188553933	1478.258507717081
610	1490.16872908689	1466.275490688403	1466.327091894424
612	1489.643328061834	1459.818010942465	1462.179965278558
614	1496.101519092554	1446.651993637001	1468.296670821457
616	1490.660813977729	1424.986971535336	1459.777992568826
618	1476.534297236416	1462.645431917742	1457.518789162412
620	1489.732498698963	1496.173406308595	1488.635042924568
622	1497.620939945612	1495.33622051134	1491.382360544076
624	1489.378079326478	1462.213759578699	1453.778672149374
626	1484.269053288098	1444.565075365442	1433.62250072594
628	1454.274487478272	1412.239888748588	1434.646694334324
630	1437.196928705421	1410.281628070073	1432.085285057108
632	1426.739337623569	1411.473316967612	1424.07354625605
634	1424.977013833749	1398.419863650542	1412.458341804837
636	1460.965754439765	1382.450440171858	1404.629639457969
638	1461.202050952263	1407.41929073597	1419.286351716824
640	1444.27915401457	1417.65035518742	1430.905858600183
642	1440.375477954266	1411.792321599034	1439.027904139916
644	1460.635857484047	1399.858408103376	1438.553477572112
646	1451.584665046198	1409.635442201937	1397.683347839374
648	1425.323330477278	1388.143998830217	1399.980984517293
650	1415.328557995719	1362.518719928125	1404.395614047553
652	1407.663113626299	1351.336687202477	1397.315836276843
654	1389.047633937737	1363.069545668583	1375.396857047099
656	1381.36207783626	1371.576366057488	1358.965566965543
658	1398.661742358385	1355.20043152609	1336.819185251393
660	1406.797725139032	1361.098061873263	1347.810816284708
662	1399.716914252093	1369.997138637141	1364.609415819007
664	1383.527561842066	1360.20371325538	1357.583504871301
666	1394.668777551046	1365.7335711882	1354.380001284142
668	1350.873307159912	1351.022480304211	1341.270775540341
670	1349.553538311725	1338.900950838245	1328.035544373121
672	1363.015277056069	1332.136399238988	1326.472695986257
674	1350.102740143482	1328.018309726627	1340.083804072815
676	1350.781787194072	1319.415576240783	1328.357905232558
678	1359.592956121938	1308.585907167478	1320.374156299687
680	1353.867244858546	1311.830680478701	1328.483378212848
682	1338.83251700895	1320.27463592108	1326.3397515213
684	1326.966585053085	1321.174404805417	1293.604418229886
686	1333.379377065823	1312.08575918875	1280.82219484515
688	1329.865209631203	1295.790250681448	1308.650509450067
690	1326.360240700653	1288.503163196954	1306.537261235136
692	1324.578972845414	1287.504764770172	1298.555967231539
694	1323.038017009249	1285.772447623324	1311.275646095535
696	1313.952351350512	1275.495916953798	1300.965818408552
698	1319.679207246137	1286.097110230686	1283.381886509924
700	1314.326659388843	1284.733517422211	1278.072129101628
702	1312.345825782375	1281.35761971013	1280.85861370769
704	1321.35939664542	1287.907893318272	1285.679464099363
706	1306.802465138544	1300.643858746698	1294.088659748415
708	1307.766825130658	1286.981489645538	1296.454926699941
710	1297.720649950546	1272.104181272621	1277.481042939002
712	1296.971430551331	1267.622688325404	1262.692003100766
714	1310.894333442619	1275.439558578984	1267.813548798209
716	1300.252030819612	1280.286930537387	1276.993776057326
718	1318.779874438872	1247.595362086931	1277.854918852261
720	1313.611154819734	1261.601860119701	1274.746761100118
722	1304.679173951229	1272.833968498582	1264.610582281266
724	1302.672193745344	1262.913560905297	1253.3187788976
726	1297.664685808183	1271.456429657454	1260.001295677273
728	1272.969524865006	1253.079150147765	1242.838289774671
730	1277.576289097427	1253.74594047935	1253.954108504592
732	1284.917559859312	1255.267805529576	1249.896508522534
734	1283.047483887741	1248.579362169078	1236.395012735116
736	1275.815371744558	1235.176205049324	1261.161960957944
738	1285.165643381796	1237.790107481001	1265.599404501886
740	1276.655997466294	1250.510556808696	1256.600910318552
742	1274.609964146369	1249.876982381227	1258.630564868837
744	1273.358955022228	1240.334426781	1260.3547993535
746	1258.078779242643	1238.808987126321	1242.145383313821
748	1265.691094873892	1243.34883433808	1266.985262584639
750	1264.810159041792	1248.876149563669	1239.731291715245
752	1267.607062568558	1249.016740351048	1221.729796069802
754	1276.297977000566	1245.910861010998	1226.819429233302
756	1284.179084166203	1243.396378483106	1249.814954738909
758	1263.35981393473	1242.804695509617	1266.436782179268
760	1275.269860297752	1238.294091756988	1262.691191555448
762	1270.900194336341	1226.573342239686	1239.784644626502
764	1254.263945218771	1219.873767293138	1227.196268817002
766	1233.91062663744	1215.587464973673	1230.827991095432
768	1215.526929991436	1186.153630073825	1215.508309087436
770	1208.791474365992	1187.926214930912	1183.241857620616
772	1200.731287160249	1184.245764958216	1163.500255158884
774	1193.602847450122	1169.392142375171	1161.12009249371
776	1187.327942225872	1145.419743436151	1167.73422229355
778	1179.919351796671	1122.578240772785	1167.27090195145
780	1168.089383953424	1138.307829485418	1157.279254787655
782	1156.991292294818	1145.952294285304	1156.320859233737
784	1158.144959023992	1135.063736240418	1150.151856288058
786	1161.424008198696	1128.034645189843	1138.295334320049
788	1157.617198588996	1137.862231448774	1125.614610656133
790	1159.711579209627	1120.401308381289	1120.40248259527
792	1149.907168439058	1126.631868632537	1111.865843235411
794	1147.898484345686	1108.10491538588	1113.900003880971
796	1145.052534363791	1095.239334109536	1115.051139223015
798	1141.028943253049	1107.471064440677	1106.340077134183
800	1146.098401722842	1139.767658427161	1086.703328595431
802	1145.262939916976	1110.751671768485	1100.555797105913
804	1137.033542260972	1100.84130174803	1087.136989396295
806	1133.171419348917	1096.930729171681	1093.763928184365
808	1131.222911647691	1091.91580815367	1108.845383958854
810	1126.072582997109	1086.774421019427	1108.801655616506
812	1124.937223139355	1103.406590790519	1117.466475214107
814	1122.461481443847	1114.718797748684	1104.964794831577
816	1108.871190934652	1099.118890791853	1096.970571069246
818	1109.386244640628	1086.94383094234	1097.966790638193
820	1127.269147610982	1093.769372688073	1109.722747166844
822	1137.216816653282	1110.029382648866	1131.167855181128
824	1145.818519058103	1129.674300189508	1120.184265460365
826	1156.33702147375	1121.001129811618	1133.269049166275
828	1163.144377118581	1130.935487461478	1138.20404602338
830	1172.948834840435	1145.581635237036	1134.162332924895
832	1187.128909433116	1140.895479557067	1131.214985358726
834	1177.744056245493	1131.582916142979	1135.374979191653
836	1154.398932303396	1144.854090997206	1140.019209273407
838	1157.450901445194	1141.154058849268	1118.910469841223
840	1157.41596510398	1129.572394449255	1114.330699649739
842	1146.293879092503	1113.975588676638	1125.649878784114
844	1135.403809491379	1091.482729411814	1115.257287136677
846	1100.955221494759	1065.589515403562	1080.183711760064
848	1115.458911357263	1072.768598259129	1073.372499993877
850	1137.358795110697	1087.718416052062	1090.888672953547
852	1147.091324389421	1098.971554710357	1119.449539752723
854	1143.757332744239	1106.175086582349	1139.651782281641
856	1148.119095735829	1121.269473478958	1129.770908630658
858	1136.95465964518	1103.415271291119	1132.701255802851
860	1136.22119876526	1106.743810828644	1115.528562263497
862	1125.024796729772	1101.544417024099	1093.83896656392
864	1113.03609005185	1087.854990501425	1083.194160701387
866	1111.692168159986	1076.046365028316	1083.964774764494
868	1097.000628653986	1065.652920426414	1054.562333503631
870	1087.779770580619	1059.000777721293	1076.495784177953
872	1091.134223212451	1068.445695326337	1077.118350192899
874	1114.335585193147	1081.511207190716	1082.008402111501
876	1135.375071109789	1092.255716613942	1099.679093023191
878	1125.26633649719	1101.331482977322	1120.986346699482
880	1118.118178808912	1110.766303111591	1133.469206871748
882	1122.583636207368	1093.08423333436	1094.736510539583
884	1112.645949484336	1089.47015154891	1079.51001366321
886	1111.708846555595	1079.103415735122	1076.185356442508
888	1116.03796112161	1062.810989348575	1075.359181980634
890	1096.228645310604	1063.611953665524	1077.395585590573
892	1081.012761692246	1047.753624092579	1049.874253821251
894	1054.536563351696	1036.409873556535	1029.046238318724
896	1037.290809010824	1018.070312006939	1014.373111980194
898	1026.84873645175	1003.892690849917	1003.054114901074
900	1019.584467708792	994.4603551869474	996.6111059865082
902	1015.056350336552	975.4755480114474	999.1117617223187
904	998.4507010946367	974.8122310032048	975.7362028850639
906	1005.797947176058	975.9348143104478	967.3769436599794
908	1006.058121765707	976.480358343199	972.2932425024141
910	1013.363372619984	972.9576852878392	976.68818125748
912	1021.170169133303	970.4109552542476	978.2729924866036
914	989.949854847638	982.445549113513	991.5517515598831
916	1017.935889815841	980.9002066865604	981.4157782791997
918	1009.165211055264	985.1583834075412	985.4709567058801
920	1008.794841411424	991.0339258657318	994.5817006302974
922	1026.739851759189	1002.183081776553	1005.283317634934
924	1054.609538940875	1025.164855571551	1024.005282070112
926	1077.355759965136	1064.015542317087	1065.412558164916
928	1147.609058705102	1080.753900719449	1106.750083333833
930	1155.279043480583	1121.025554798829	1124.086583064851
932	1128.876059142055	1097.912792527387	1096.64569303759
934	1091.870602792185	1059.541943166553	1060.077628821414
936	1064.796437427022	1039.151663059878	1038.682290994605
938	1056.53941251024	1009.191561764595	1020.552506714058
940	1004.330895006735	1004.965463866596	989.9175762419676
942	999.0564453799964	983.5775628518725	981.9111693679911
944	997.3895257793943	962.5343227861388	970.3008797634623
946	984.7843533237272	954.5578887360937	953.7934191151595
948	973.8014612203959	958.1067109017266	944.6259682608986
950	988.6465505638665	960.425720363599	956.8192221864229
952	980.3907157417621	971.9041713007441	961.5285282225025
954	982.9817761181355	945.6913014789554	962.5544462707159
956	976.7092133433757	939.3524293771272	930.4096498520528
958	963.1413611266901	946.0876116809924	933.0160867384004
960	956.0145141519561	945.1890991892833	956.5416155989708
962	965.1849882392845	924.4288225952057	933.4551244074704
964	955.4126302822376	917.8274771028023	917.5891135242489
966	930.4886173659957	911.1430179027578	924.4311278219215
968	937.6900909760473	916.9544195397494	917.9823454032987
970	938.9360551282209	914.3711937307373	910.8479777038788
972	933.8098127061201	900.2143445510685	907.2786718395532
974	940.2215548779011	892.1665889425939	904.9734332564883
976	951.4719484195786	925.0866069192322	904.5680933501619
978	956.1086143600825	918.0164370916546	897.5057849085126
980	958.2412530669733	946.0306944337841	925.9998581981943
982	958.6851369216001	949.7658475381065	938.077418418997
984	962.8275130762264	947.4131004987344	940.5827591510312
986	974.7277804910942	958.0348656660344	951.5701877306293
988	992.3158996504978	957.435905609797	967.6810852935778
990	999.4223916534677	968.2316378054147	978.4818075686958
992	1002.830140913745	963.8933577577853	983.410157328599
994	984.7453667503604	953.7706537647589	980.7692862046006
996	982.6610589937259	958.2615427024031	981.3202610891053
998	1007.454233517827	982.5986169013473	997.3441034410532
1000	1052.702524583253	1031.000888294806	1047.564457101766
1002	1183.69911843888	1168.803393815076	1183.510660434029
1004	1312.264653400468	1274.985251308456	1297.96792619138
1006	1197.68638252574	1179.366342889143	1185.909960056163
1008	1067.30879676969	1054.041927094044	1052.965550674887
1010	1000.384055403585	982.9763290121318	984.7413226237262
1012	976.0662756712775	961.2808527185136	964.358782789142
1014	963.4541229537849	936.320750083609	936.6788318778723
1016	951.2083122443122	923.498449088431	917.0396193076372
1018	921.662130504728	901.4357786564935	909.3396024612105
1020	915.1949420913384	894.5903786551829	895.683041573144
1022	909.9904500121616	889.5531376615111	879.9937062638342
1024	909.6040902731138	894.3615692916533	870.5724056300913
1026	934.7514831207985	922.4388538544858	874.9103600590299
1028	949.0188137395381	919.2861019764298	899.7531187496752
1030	951.5175409167775	926.4152233431449	939.1393590424847
1032	971.9809028649615	940.7981230204191	953.3118852850432
1034	978.5350519972726	936.6859778454364	946.986927049554
1036	967.5516875213491	916.7201646797353	934.1814991964923
1038	951.5787007343583	904.8339199382433	927.6227423829813
1040	942.5235196232738	922.6996720106992	927.810772076526
1042	921.9764516120737	908.3790285858748	899.183953997496
1044	922.7717953327931	895.7400284218813	897.6414587140124
1046	926.3397852925992	891.8349368251779	884.7290767373561
1048	909.807110396788	880.8166497982393	874.1461147117808
1050	891.7286661706302	872.8135515009172	874.0521398283142
1052	892.3524943768136	872.8969817098475	877.2867610804562
1054	890.0967684005775	851.9656454004085	864.6339168170971
1056	874.4664733092657	846.9152393494503	851.4682439426297
1058	888.1784137249288	866.8310770035872	865.4828914387796
1060	877.5019600932823	873.4882742146205	866.9594063621355
1062	878.1243973175906	867.1640478308359	862.4982422617443
1064	893.5042534275415	864.925263272158	868.0045082137503
1066	900.8895849642362	874.1053344085792	879.9568946588227
1068	899.4654649896404	867.2575555875336	856.2860637502754
1070	891.3450207796419	858.5064957599732	847.5334083922633
1072	875.6367241940116	857.974869207365	859.0061761109655
1074	877.977768956674	863.339518335766	863.1819992701115
1076	885.0641594104191	862.247892855314	865.6408622488218
1078	892.4631188777419	858.2293425891494	871.3367344945644
1080	898.3523438874458	861.0128669806637	875.3625403474002
1082	877.2736252430876	860.5117279118474	866.898964974381
1084	889.1358405911997	854.2191697949689	875.6485644857809
1086	876.1597174561234	842.0756593181089	842.0202475226802
1088	866.7065619310764	846.9952327032414	838.9283826518865
1090	856.3765927696734	845.7081036364205	838.654358753603
1092	855.9968557699658	833.2423691635252	833.96747342755
1094	864.8506521590348	823.3173321227582	836.3803767084042
1096	826.8436463007822	818.3254013218415	825.2287276778103
1098	832.7445797392489	799.0179712699933	827.978955226608
1100	843.998655335432	806.748824639436	828.2548834876285
1102	845.6101772398592	802.2959210683575	829.7299967582833
1104	847.2783622323274	806.7050783257953	816.0108919654126
1106	837.1842448147908	809.963241786866	802.1198197842066
1108	813.3997795682686	802.4737012285594	805.8948614094455
1110	819.5965390704782	820.790379010131	808.1956150665513
1112	841.9773541070233	810.8733401870769	825.5024923723869
1114	828.9544370217893	814.3287070224214	813.2232339407799
1116	838.1625831537848	811.7915547126456	812.6369061791223
1118	849.2649351828309	828.0108614287631	822.5516728227963
1120	860.7527263590364	841.4952395355541	834.3224253167351
1122	872.0468670807973	834.1807189029456	842.0102074809322
1124	867.1811331550243	828.3694536558488	844.7029210926779
1126	857.3819431852883	819.8058287480041	837.4265579910255
1128	846.005516486253	803.0190484725445	824.3310393456515
1130	843.2748318771565	805.3324287970607	815.5358795323507
1132	830.0052335630292	793.8301859072719	800.2343967791226
1134	818.9573418809362	791.6703718705185	797.4451585044981
1136	808.3149911079468	794.4739596035221	789.8455030477138
1138	784.4953724294456	772.4791407105478	754.4504310711453
1140	775.0081188669134	760.8641655001106	774.8939593710776
1142	786.1216860601791	746.4494153677276	761.1068087450166
1144	768.9489658719805	754.8988976447439	758.3837993661894
1146	775.5648619440747	768.0810893692969	762.5043874560226
1148	792.3334913295651	770.979979945326	771.6962871328158
1150	797.1400103968338	760.489082599074	779.7474503193953
1152	793.4695776724024	757.3279105030333	785.2622147172421
1154	807.4667556597684	789.4714234676799	794.926243857061
1156	798.7314853460625	791.0217228440584	792.6209519686394
1158	808.2745732469072	784.0652759823785	790.5261617964943
1160	817.6111778854736	783.4267762322036	784.5125569819279
1162	797.1029401210724	770.8782327296636	774.9874324266782
1164	781.9585893159539	761.4817218084886	766.9462143681419
1166	777.7610392961393	760.3317598669473	766.6000330512891
1168	771.7526348938503	757.4249542883542	772.3739107724289
1170	803.5700260201469	755.6732130976592	769.9303312211659
1172	806.9014605772634	781.5794965129344	778.4388852085097
1174	793.3743417572294	782.837759711914	787.9569285383589
1176	800.6942943643198	788.2571102312658	781.0729910728703
1178	805.9989207224883	796.9011432431812	788.9538139009989
1180	806.1099751267185	778.1259918141262	794.9355267931173
1182	807.3572682711937	752.9286858823482	788.8743419438289
1184	808.119454670301	771.5626091163988	785.5465930387647
1186	796.2875663506868	781.6959971136105	778.3018747533251
1188	810.6144068798304	757.0937882180527	774.4561356491943
1190	802.3916734320794	769.4066433523764	772.2283658572083
1192	789.5567415011856	767.2872936305203	767.7874714929687
1194	788.3865037512999	761.4449635232738	774.6364413547783
1196	803.6065263351286	769.6466502501844	780.5854117149595
1198	815.8576367565361	782.7914583604294	782.3037022780329
1200	807.2244402276381	781.691584940744	791.1879423471236
1202	814.2722744551533	795.5419873783962	791.1438425476285
1204	792.6861911656126	786.3781949552531	811.9853984784512
1206	837.5632150234205	819.8528325161103	811.8382761245165
1208	854.9797395173489	831.0721891744506	808.8739116188904
1210	847.2683731830146	838.846314473426	825.3887573539084
1212	836.695995214859	824.2076869179932	829.0715903688055
1214	827.0913693098755	800.1026436733114	810.5377555853281
1216	811.0536604610269	801.6239246187815	794.0519591600918
1218	807.2791533749746	790.8408363641793	769.500675127741
1220	818.1484423523374	820.7322134734945	793.4454788132122
1222	824.4323116662516	821.3822622431047	811.0306645766742
1224	832.3764269249207	810.9880426358199	814.2969353775123
1226	836.8285032712217	824.6306108786964	817.6533364134257
1228	851.3977958309896	853.4444173108567	843.5860263575246
1230	858.2391275979871	859.3152250901942	860.4197129501841
1232	847.8915080958089	840.1285148864048	848.1708237714577
1234	866.0564097190719	855.1546175192156	870.6254569174517
1236	861.1763307046142	852.9160065229171	872.3475558280437
1238	871.0894207191661	856.270255761678	871.8468732966691
1240	859.3856730634926	837.405062023559	855.2341869094975
1242	852.7312401844793	831.1211195591313	836.4366260588206
1244	856.0871862796857	839.350177899006	840.2346077952623
1246	859.7398953822988	837.9832947160126	842.3482162500937
1248	855.9531821927117	824.2967744875526	836.7491358497131
1250	854.4636161272147	828.9300300218769	852.4773168471003
1252	878.6570524021348	857.1246520178053	850.3976933098548
1254	855.6574744740403	838.0825929111476	843.3342811912513
1256	865.9178732919422	841.12800043825	844.6566630556422
1258	861.3586241738142	830.1409295704551	826.1618562547096
1260	856.5951729100589	820.2634223616965	839.676102086383
1262	856.6614887785952	826.6390282665423	849.3049747830958
1264	842.9130966948762	823.2002574859512	833.5510697206722
1266	823.7042221278502	805.5441714970442	813.4324781994357
1268	838.7766666520289	820.0275765975605	812.0231604157475
1270	818.6961922999714	809.1771840086859	828.6661430308939
1272	839.2184371212161	817.5979189704373	812.2508373430982
1274	831.1068294288407	810.8631987985807	809.4156996752496
1276	835.5085866209978	824.79336987387	819.5041720462098
1278	842.861892563355	820.0583502825011	820.4676468450812
1280	841.86210993021	816.3904336861224	812.7240254220203
1282	838.0807554135893	818.5463080792388	811.8691322677712
1284	837.6198358715302	811.8023188263533	818.2500998172683
1286	830.0483809479557	802.7844552984166	811.8263511562095
1288	817.1759049507664	781.5074845144068	812.6191367424074
1290	828.1262934484837	793.083692053473	823.5629208493986
1292	822.355633270997	778.0218038834954	815.9244852169273
1294	806.5303008392923	784.3386317631241	806.1452633404679
1296	803.3630907018805	796.6582554083423	797.8861736821297
1298	812.3265609053503	792.4079131503106	796.0350132412827
1300	811.7091982962486	781.3669315154651	793.3985817456144
1302	799.72111724044	782.5374625094017	789.6206411015407
1304	804.800519938527	793.484009163594	799.051224376769
1306	818.2503561570087	811.1938586167778	806.4733589353197
1308	806.504686010057	796.6802901772957	789.8863325407228
1310	815.0814741236941	805.7884265390269	821.0371573903237
1312	827.3697651816965	801.0656292395059	819.6250344568814
1314	819.1686972713875	801.7240618113005	809.3091594523655
1316	832.5197680071481	795.3994443181459	801.8599253224437
1318	839.7019961738888	798.5205877086713	809.5913822767997
1320	828.5271093941265	812.1791524497853	816.4151043852078
1322	831.7580456841612	806.994696988118	802.2335008253509
1324	825.9007334361404	786.0019458479279	798.9994105000435
1326	817.5364210785164	788.9632260263849	779.7759613232612
1328	806.3713723821243	772.253668036471	807.9672624809292
1330	801.7350031104382	773.308415403061	787.1262925404542
1332	804.6601276337741	784.2231020445181	782.0896985307136
1334	810.0773562506922	789.9676574014823	783.7888144950266
1336	813.1589944824275	789.5705844699232	781.8264271482076
1338	810.6356215881333	790.1330054745484	778.6667688995295
1340	816.8373945957563	798.9727745348007	787.7985298258731
1342	835.7280852590051	806.7402716401631	803.1679296608768
1344	812.0150069175851	782.8314973577512	779.807968159335
1346	801.1761696390514	781.0527128814716	798.8862492552335
1348	791.8208357219728	783.5637140153276	799.3241005797011
1350	804.5846718376274	773.8298250344462	769.3558987241295
1352	787.0002701117945	753.7693579360779	755.4232116034604
1354	773.4529878578655	738.2255843070648	753.4510483606864
1356	753.2441498671105	732.5310811635566	749.9999432794773
1358	738.240594956656	727.4420756299296	747.2836483835055
1360	742.1712051485762	723.135958918715	746.3325041888429
1362	745.0059111775651	726.5106965720087	739.1915404436757
1364	740.8548572133016	718.0377220409671	732.3871655898574
1366	744.6486864814331	704.5185514156685	725.7870778200953
1368	716.7892991619185	697.1614152602938	695.0774416501387
1370	699.4849976394867	682.7503405447013	697.1397459060129
1372	705.2297491956501	689.3212832332231	696.9444025555287
1374	712.7871049710348	693.5249362203202	695.431356108295
1376	705.0437057545914	692.8689178893008	686.3061942863033
1378	690.9215276546904	685.1243622095615	674.3150423561507
1380	692.2456990824414	676.3528580658704	677.9239989005796
1382	705.1224448695962	680.9807385210121	693.9348628019285
1384	698.8760595451619	696.3063891542519	693.809634550229
1386	692.2429448693895	694.0752351175362	704.6472667109323
1388	709.8099224210123	687.9664809153874	684.1907439939021
1390	716.271048174159	703.3391742889266	702.9309386996757
1392	715.7236499896567	707.6694224443727	700.0172838371218
1394	715.2430896781319	692.8263284564564	703.6872164778391
1396	721.1447190202841	690.6226576766646	705.7051704319524
1398	715.6690153496958	697.867235736109	719.0027283183816
1400	706.9068469279264	699.946940048133	716.253328564013
1402	714.5928957400422	698.0337189961638	701.621475536231
1404	730.775912016676	696.4391592950395	708.5184292260524
1406	733.0780116331096	687.1023466893382	711.8917751650108
1408	738.4829796989908	685.2081530959356	723.9567827097651
1410	712.5959917156845	694.8474279476183	713.3124753680876
1412	722.2954850130099	710.5101219750204	701.3424973861156
1414	711.7437368790153	684.1563553246205	708.2044872650547
1416	705.7425237964401	683.3241686434703	696.0112116474365
1418	718.2307791286834	702.6387428467577	706.1764017986427
1420	733.3449420764732	703.6224929923485	724.8108422856767
1422	742.2965250867476	695.9809739266912	724.1463072565798
1424	745.9909731268872	704.6704062785858	721.7824810458413
1426	744.2638526301121	722.0725609607247	735.7357187386657
1428	746.2096567735339	727.9507427022822	745.4059687161932
1430	775.3642775087327	735.9849147151317	763.1111216650857
1432	791.3634860231214	763.7631939556887	762.8678571229111
1434	788.684084307966	772.8721583826631	786.722186891405
1436	800.9037929996511	783.4581156172849	797.9765873396801
1438	806.4765633572158	777.8161041738727	783.3898905318634
1440	808.9571720811961	792.9071649135486	811.0757305882186
1442	828.0280878656201	812.728495441547	821.7982809343073
1444	846.8904105822242	840.6024217542399	827.8121859719278
1446	864.1715374036468	850.6159627436213	834.5948522031229
1448	871.3358665039555	850.22049946479	851.5620599392105
1450	863.9551996242432	858.3727290214478	875.2615255519613
1452	865.3877567305325	843.6886964276166	863.1184768930464
1454	858.5160383422729	825.0985038168445	840.6933022953685
1456	847.7142955395599	808.4062672463834	821.3577834863228
1458	820.0954725495227	776.2758714996587	814.6833487831266
1460	797.4132073281876	790.7002133897263	811.5284764167709
1462	805.9993222660535	764.8962686627801	779.6396261876624
1464	775.7898649245238	767.0425132642578	766.4320788767725
1466	764.6647360677245	756.881375490663	768.9867667362544
1468	763.6815898861759	739.8878727385179	761.168245627781
1470	761.4593753441194	727.0412646282778	748.3251717260341
1472	748.2029709114599	726.8723314355236	742.2139938941034
1474	726.5999204328639	727.090562621348	733.3274215931735
1476	713.3137654958763	704.9310621265804	711.2863772972708
1478	701.6010029926404	679.197963131051	692.0108303729965
1480	682.5956173050664	675.4128159595765	688.0300153072825
1482	666.3814990790189	655.2216184245432	651.7373584726003
1484	651.232808300521	647.685167272331	640.374737055868
1486	648.9948671862887	629.4160787423336	632.3382224384142
1488	640.5476322037016	610.2196941724177	643.5550889194082
1490	662.5457553068871	625.9609235338866	660.1043853224129
1492	647.38734476319	631.6059843590003	647.7260990233556
1494	633.388492824604	641.8526650278898	636.2079835367873
1496	636.8572787234647	633.7237032565845	626.2180647684446
1498	646.8775763764469	616.6314736375405	628.2314091870975
1500	649.0223731152258	617.8695421838586	632.0479338652289
1502	642.0426210544326	622.6321021236297	621.1914835211995
1504	640.539707202938	617.4665661760583	622.4080525580132
1506	635.3814787445612	624.8332305093867	620.2626096212706
1508	629.0715556562631	610.4407482241484	611.4622905232897
1510	653.1003610325249	624.0084454758261	619.6930703237397
1512	651.2531645278159	627.6033518605861	648.1507624083415
1514	632.6347521356354	618.8420856842811	621.3093085337398
1516	641.4665624015416	629.5623514488202	632.9934025240311
1518	665.529473050344	636.1532670955639	634.69464380543
1520	673.901998070399	643.1366559953916	638.6261343288862
1522	660.3726167243706	649.7671443823884	645.2278055785326
1524	655.1337490955011	650.0103705841977	643.4976843130937
1526	659.3753159356627	645.618463950766	653.2709882732308
1528	663.3779773752663	648.0527293037558	665.1035494288662
1530	668.4313908982853	658.6197346028873	661.0827462505664
1532	664.7148364054706	663.4680307540268	658.815209449747
1534	646.7339784586824	656.8717354962756	647.4039709815637
1536	640.0134532226681	644.9583270810672	639.0292783217676
1538	663.002582130041	655.6369901401586	656.3402570872062
1540	680.0116650593138	656.3695818524204	674.9338124272307
1542	674.3411421248269	657.7822350489366	670.0411449862606
1544	675.3116685644689	668.1919221940733	668.7927801853061
1546	693.0660479008141	677.261933778239	675.0042031892997
1548	711.3416998946764	683.6654570314988	686.9433408303488
1550	712.5326086568653	686.4902391472917	679.6931130904047
1552	715.9145217193595	695.7145175443701	687.5181742383547
1554	693.8002778849594	703.740653863411	697.737208047503
1556	708.1744809520531	711.8938116380787	717.7246999315679
1558	739.1505986990442	723.3532756157181	733.9903540421101
1560	731.7325406267964	713.6024186230557	719.5342188245569
1562	721.1901864116451	698.803216839812	702.394595886068
1564	722.5990982036634	718.2757106853169	716.0864723463387
1566	732.433193705263	708.1999714977407	728.7854946764873
1568	746.4679097626575	721.1872719315692	724.3953536897876
1570	727.6986437734893	717.5695444195125	719.6883470671976
1572	708.5823530698583	710.1367197534938	716.3629190836656
1574	728.9260254149374	724.762780422263	735.8900380955507
1576	748.2229228735272	734.3463342568939	749.6176687279678
1578	741.2862654734589	722.7825614461278	725.0375653283018
1580	745.4004140475931	722.7334220674363	739.4595618531955
1582	753.3986125814614	744.0820916470445	748.1903085514775
1584	777.3506317614574	769.3872103024989	759.2509833282792
1586	787.6319575513788	775.2676694775398	778.8900443823229
1588	795.5706371223328	780.5489777693026	797.58492081282
1590	811.8944653161123	784.7284704162145	799.0238959648234
1592	812.3312689015663	773.8162903062901	789.151712035004
1594	811.2275882730371	785.774572318219	802.316851653077
1596	828.3633088479758	823.3888768602878	829.3765410311129
1598	845.080675551756	829.4782408220443	835.4214183267608
1600	872.9640364446677	840.4506834021516	852.8463017967038
1602	882.8096167254763	876.632209944419	876.7282302032029
1604	900.701302814671	886.3749177712732	900.1816024183057
1606	918.9579629235003	881.2074166164952	887.6722228308402
1608	878.6642628034144	880.2210395859498	889.1829653987198
1610	885.4561730237426	859.9507341203187	870.6289186608923
1612	898.6863131842561	889.5392711639296	874.3672216518739
1614	909.5247551758894	872.9999430875337	880.5680566466381
1616	912.3078286541463	881.8161813760402	881.3349185994003
1618	898.1717466097531	892.0569146923839	891.4836492001305
1620	909.4803785893475	896.2926963462319	904.8646898042571
1622	905.9229425434958	899.715349023708	915.0781120941005
1624	915.3961708403813	893.851638978629	898.8598262958658
1626	913.1988277549997	894.8393023260126	884.0236401227612
1628	911.0038419888574	904.3831957317718	909.7623056255192
1630	917.1039402631694	907.693542196738	929.7435968106288
1632	922.7560101404977	914.5010622150401	929.0679695736353
1634	927.796071908454	920.1877395716692	928.3158950945852
1636	936.17122479878	922.1716650406124	926.4382194026794
1638	952.6959754933828	939.382976332781	939.7550071267015
1640	961.0243248536949	942.0978454515885	944.7742117586923
1642	964.1097804815429	942.4788704246791	940.8337893687942
1644	975.0599994243685	931.1041595118938	953.0771814663531
1646	981.5344066007019	965.433495568935	959.4428598154018
1648	962.8053816582145	943.5517754314337	947.5493771082823
1650	955.080482597049	944.7138635826943	961.7088513341871
1652	961.8840261020574	964.6282650392967	973.7757540507646
1654	974.8949744982797	953.9108999805743	971.006178203551
1656	960.1050414523414	954.0261771853911	982.4339501514389
1658	972.5053361110422	959.862633164075	970.0248819474394
1660	979.3226321837378	946.3039300891114	962.8907295941848
1662	985.8634370265891	958.4052089150958	976.8852020228675
1664	971.1472907782846	971.1560832927158	953.5648883237484
1666	985.8508885342253	954.1171070101398	960.6277906685874
1668	970.7142929635349	951.1064847590425	965.5839799521536
1670	974.4547557976117	942.0317683816945	973.5903480220497
1672	974.8825255540297	932.1436799127888	952.1273334892358
1674	942.2767620046349	920.7326990493016	929.0668268812012
1676	911.3266728279251	911.0734680264184	901.1245819167839
1678	888.4999321454511	884.786656704317	858.4647370454784
1680	860.8845139118307	843.4546112745888	836.7535490795995
1682	838.6290206195558	827.0668966673369	836.981032515624
1684	827.098931013231	823.4924618965199	828.3368397984073
1686	813.0359804950956	796.1903964302014	801.1619231547263
1688	787.8348754381457	763.3924823798193	774.3975855714209
1690	774.6042306178534	757.4371661710243	763.8967126498401
1692	751.3347422952106	744.3964476217436	743.8883452637376
1694	741.1918406989656	705.1359218644321	714.2768713022923
1696	717.3480511410896	709.9803718230611	699.1795502243783
1698	709.9428756326848	672.7167404844671	672.5023870172482
1700	649.3223255612704	652.0435499320115	666.6906118036153
1702	643.9829756185751	654.649714322692	624.5397364089731
1704	653.4562521677227	651.594992190778	625.9530723996599
1706	635.9739609350266	635.9538716056668	612.0825667883862
1708	638.0644785136466	606.0319912986746	624.2427977861645
1710	609.0173714413874	604.7855991343974	593.8741693497905
1712	607.8875536570382	590.5353822968478	606.2901856033604
1714	600.7879979041085	583.2633277919272	583.3596861290092
1716	585.4688916242258	567.3743017640138	577.3286889838312
1718	575.757456102469	567.5412394075331	566.0909287025307
1720	570.1542096234792	552.3473970986501	579.0341519608226
1722	566.9234756542112	543.47061369393	569.1463105410983
1724	558.3180403814035	546.6077172382189	556.3721074163883
1726	556.9271077602531	544.0906149614654	536.2143451909072
1728	548.016322441925	542.1384033966556	534.978031816229
1730	552.3851700272344	534.0888426913682	537.0016032849225
1732	561.0575350151055	530.9838354443414	522.3395180378666
1734	560.9846498557175	529.1246415867126	531.0699407195783
1736	553.158643118094	519.7856115185891	532.0593713496113
1738	540.5719992253327	508.3565254116985	519.7842429916705
1740	532.6286720663138	499.6738910645149	510.9425891335989
1742	522.9452527008644	486.5641746712442	503.9554069277932
1744	523.6920290718966	491.6321827090605	504.7093874470806
1746	526.3804065189813	507.9633954212136	499.4311381066456
1748	517.6586250165822	500.2356594281913	485.6278454589658
1750	510.1136985168189	493.0481504702565	484.3908868138552
1752	499.569899131207	494.2251678716833	493.3293839163861
1754	510.7323147855537	486.4333481654018	492.1939034910308
1756	501.266435052079	475.7534452877019	481.1301408905851
1758	494.1324181607677	482.7124108362895	478.7947208761671
1760	492.9187446184312	474.3778199100922	490.7107111209368
1762	498.7086841203986	477.4030336498332	477.3408405521203
1764	483.3291161881357	478.0014265164018	473.8945019671861
1766	497.2009677989134	475.7186313114341	486.0263939452897
1768	485.7711372677464	448.801527157742	481.3769823043612
1770	486.8780502256859	465.3284423000289	468.7870783903433
1772	483.1745886182736	463.5901926334745	468.7805524217135
1774	459.8332829907103	478.7071802493092	460.6784970296453
1776	480.4597019986182	456.2252496799414	455.1365892954842
1778	497.8966083293512	446.1278978001243	466.4173953386791
1780	460.8769856436823	467.4127614877329	440.2130517984626
1782	465.7928019983581	456.1770214530387	462.1885360991515
1784	461.273501800888	445.0024640323962	463.0058863143928
1786	466.5274313575102	437.123628314772	463.2323001653991
1788	453.5058047125901	472.1456940261228	445.3894110560235
1790	446.2455703406936	437.1659075855862	440.8713521868333
1792	465.5729550190207	469.6914004050769	445.9054060767646
1794	466.8226353149557	446.4635486522622	448.2002703459664
1796	463.7591911208888	454.1389010592775	461.2563467633084
1798	467.802323314375	462.449512511395	454.7468992493976
1800	463.6258055606357	444.610477648746	464.9072699059287
