# Supplementary material for: In vitro and in vivo datasets of topically applied ketorolac tromethamine in aqueous humor using Raman spectroscopy
Source: Data Brief. 2019 Oct 22;27:104694. doi: 10.1016/j.dib.2019.104694 (PMC6839021; doi:10.1016/j.dib.2019.104694)
Supplement: Multimedia component 1 [file mmc1.zip › Raw Raman spectrum dataset/In vitro Cuvettes/Aqueous humor from pig eyes/0.125% Ketorolac 7-3.txt]

cm-1	frame1	frame2	frame3
350	1886.094637690908	1879.34984387891	1847.664564112992
352	1897.628528365362	1895.577208112865	1862.698756982968
354	1879.198726806525	1906.865166268474	1872.244759674755
356	1878.355615959226	1906.67589518191	1875.58826157429
358	1881.711260318049	1868.599132247115	1871.390993506891
360	1853.870623295879	1845.881144802946	1853.401492578381
362	1824.094047337852	1820.46025852605	1826.8599312269
364	1815.409351261733	1781.751199597572	1798.65842413248
366	1795.580655079067	1807.481398360646	1802.987774674476
368	1807.145611815786	1778.342285658414	1778.152482703039
370	1793.084574432649	1761.956021835882	1764.981156739882
372	1738.18517132254	1779.235624560383	1776.22022779856
374	1728.74505342458	1745.01587611434	1761.212414575213
376	1736.291395177167	1739.589125634106	1737.5877815242
378	1725.58869532453	1733.114772947422	1726.189058171813
380	1702.488702246429	1719.996015778984	1722.900479099879
382	1717.193907968005	1710.135874399436	1696.002081169136
384	1717.959607235342	1710.585623164838	1696.980129109119
386	1719.586172371933	1719.675505842977	1707.227537441042
388	1725.977363085431	1736.375346783249	1723.578521913826
390	1740.01365915779	1759.201164120502	1745.079004880278
392	1735.596673159244	1755.056263523331	1735.012516622793
394	1748.900526412352	1767.438513328929	1758.75347409368
396	1755.778354278042	1785.864059281552	1775.424303841374
398	1735.937389475978	1796.963674838091	1749.101134110582
400	1754.99031844463	1769.46587070734	1767.439457408294
402	1787.397387011693	1757.956644564042	1788.141862075389
404	1789.785634913769	1763.591110226329	1792.847916377209
406	1752.38394602132	1776.402739798072	1776.736866709392
408	1739.741680036985	1741.648824994342	1763.4013192211
410	1746.640174607932	1779.45971166294	1750.076695800495
412	1743.191616895997	1766.561818386512	1747.462802852194
414	1733.169045468967	1708.162992366926	1747.247079743042
416	1742.891551054554	1688.686592217011	1723.616673177009
418	1700.353150806456	1710.183756277791	1707.12573542061
420	1681.546111282514	1697.828925443866	1685.11152320517
422	1667.630640863143	1678.741838472108	1670.329675363444
424	1631.751308960789	1689.98347646073	1677.733305118425
426	1657.197692575055	1670.997248377384	1683.252888939551
428	1648.946689684327	1670.835754315898	1664.259332059419
430	1650.45685343165	1669.468311294148	1648.575895941994
432	1672.412710762457	1656.860288763796	1650.117824824771
434	1632.832132308315	1642.321013731916	1655.999393055579
436	1628.163851103942	1634.1535190672	1660.002702873434
438	1634.346825430502	1634.295754133879	1658.303477812496
440	1638.26025138293	1636.022948505713	1646.084843503437
442	1624.295745155338	1623.368260939793	1615.052099276584
444	1634.185870337591	1632.103202621998	1614.744791473834
446	1626.360923679568	1628.050949104327	1629.715324997785
448	1609.357923321398	1626.745304475207	1639.923745971275
450	1594.931850723898	1642.288740710031	1627.864929075309
452	1583.54842336185	1617.225515742707	1616.504307301726
454	1585.580279077824	1609.985829967389	1618.965894252209
456	1587.533260154657	1600.41976197478	1619.991279832005
458	1579.37265267481	1583.136953329678	1615.148861566193
460	1546.376584195873	1571.608490645581	1613.354779798728
462	1550.710677907293	1566.387034455382	1591.448096617309
464	1554.31526419964	1567.46200854176	1586.941857782882
466	1557.036874865683	1567.433129470307	1582.928718274629
468	1566.740265198359	1555.933475619924	1547.693976542185
470	1547.891864225382	1545.5074188665	1553.465364975412
472	1551.456082442089	1544.042248448838	1568.150397629513
474	1551.480043450123	1536.213269861028	1564.595395691851
476	1534.197088761899	1518.140216368459	1533.807302113917
478	1512.753022670984	1519.316383716156	1515.595652334643
480	1533.62335577529	1522.837529742795	1536.402535585699
482	1524.161439151847	1519.174122006266	1533.157482313903
484	1503.243160170138	1516.90097334675	1519.481343174662
486	1531.785318817814	1534.454683352481	1543.480260353894
488	1511.871959056958	1524.501144936769	1515.244920444332
490	1498.925359267764	1507.94289299107	1504.683974999629
492	1485.63817733871	1496.596237596885	1510.864442474703
494	1473.114521082087	1496.656691582295	1525.903636932143
496	1503.82715137892	1497.121882521924	1515.444143844901
498	1490.609426056555	1494.666748388831	1490.179551457255
500	1490.401792140977	1497.809826700618	1483.887044270116
502	1503.301361124824	1500.673297776631	1490.134919090022
504	1504.742881274036	1489.267854670276	1482.61241646084
506	1455.983438237156	1479.52420622716	1508.335709664116
508	1454.513186191079	1484.580333640221	1496.174073111702
510	1469.412402038094	1483.721607382408	1479.416917147344
512	1475.805725134339	1468.589564574126	1476.663407514353
514	1464.180800470077	1470.47140814772	1459.24348483665
516	1459.108738049657	1472.837465916193	1448.949930744045
518	1447.134980314911	1466.904363162608	1453.915985351072
520	1427.815940816902	1453.164688700099	1452.254431916265
522	1405.742409328747	1435.927809346522	1409.683605762383
524	1431.375600614325	1442.294907702422	1420.56358348628
526	1435.701311425786	1449.892128377608	1434.535189559264
528	1427.02458541135	1447.525114083602	1428.809045292668
530	1414.605827903351	1434.741347256066	1403.919697361946
532	1414.293948568904	1432.499207309924	1408.094102560221
534	1418.162466935653	1405.814825134527	1412.438863121895
536	1400.354238609625	1395.939506650855	1398.58051814029
538	1386.167907647022	1396.546869571679	1385.581641297458
540	1403.173647437782	1393.013110246058	1396.69141481152
542	1381.202060084632	1378.069453808716	1414.352829462164
544	1366.322492246746	1381.75812758316	1389.812535092736
546	1355.470451093595	1375.334596978461	1366.056395170504
548	1343.104347946872	1352.643191173825	1351.700854492494
550	1319.274963455326	1324.331407907977	1329.772598912242
552	1336.846939469157	1339.273661973852	1324.132570363445
554	1332.183839655183	1346.482247853495	1345.975693965247
556	1325.959651980078	1345.844954549553	1360.00787452864
558	1330.614109918613	1340.673170195141	1345.466740653819
560	1319.934922905162	1338.27324234501	1330.975772029708
562	1298.985766221709	1323.856506649504	1320.465278166237
564	1300.918608013635	1308.719134603	1312.446664646756
566	1308.195628072858	1297.33155622778	1305.607587962287
568	1291.480321368447	1291.773369605594	1298.876351624348
570	1272.342503308594	1278.347960405032	1298.145621673435
572	1268.10653345101	1282.280952486576	1285.050371674161
574	1270.117908953403	1275.688093755176	1277.354015612102
576	1266.682527540873	1263.212349843654	1280.195959089472
578	1239.83371144916	1278.799486880293	1289.426178479093
580	1235.486891825183	1261.510250374342	1291.029609160007
582	1240.199220883977	1277.871512824454	1286.076289275796
584	1251.694628888784	1284.895353846835	1273.18384408839
586	1261.182896832272	1262.345586408686	1257.806832351139
588	1239.692281495427	1247.817318305862	1264.171521575509
590	1243.143684667283	1247.405626057704	1233.968840267265
592	1240.711295334653	1252.297713688693	1227.500487190869
594	1240.012512170019	1250.816831872004	1235.067619727979
596	1248.51674036722	1235.258716213018	1236.505512775593
598	1235.443433258606	1225.367953006829	1215.279964001267
600	1223.166703900535	1220.988017206834	1218.000367786006
602	1202.677997974334	1215.437112470798	1216.67279186495
604	1190.958159580322	1213.931287984885	1209.698891437759
606	1212.043100390245	1223.812691434777	1205.142610796925
608	1210.490944732828	1200.884970422979	1209.250910172931
610	1195.080731292086	1180.794711456449	1201.952519596039
612	1173.805931583567	1174.526130776131	1203.523705469203
614	1163.471018571966	1184.579772126768	1205.368334278902
616	1190.214892743543	1206.876374020019	1175.460953190515
618	1162.701291438898	1185.573934534066	1168.88897367963
620	1170.250591823221	1204.432225219246	1163.712646385868
622	1175.265146522579	1206.275991932444	1162.923257334154
624	1165.198407549843	1178.617717151216	1168.00452900436
626	1162.646106311129	1172.300325618726	1178.622675698526
628	1166.577833761974	1168.280593000454	1151.486664541317
630	1160.077197773983	1173.636236989619	1156.155947400766
632	1151.443128014267	1170.37170102897	1168.648541105858
634	1148.929233985788	1153.226603967941	1171.875097979254
636	1159.180154180739	1147.830829802215	1173.995388097534
638	1140.434627476523	1147.997457189966	1141.926111804931
640	1128.092392884157	1143.856541137849	1129.928803922822
642	1120.154784999337	1131.313471275316	1132.803465983699
644	1110.666367061635	1113.399720789096	1136.485284726839
646	1093.399008532563	1114.240292177771	1118.554450463364
648	1093.170952606087	1104.157786656675	1117.135178584879
650	1102.605955797727	1104.476191922286	1116.512126643076
652	1100.287080321048	1102.50852511619	1112.432701987909
654	1079.080838712008	1089.354527791758	1104.851612596212
656	1101.658957868563	1095.101313175907	1103.75214053094
658	1093.56141346993	1089.894617305496	1111.971019016145
660	1075.873378394853	1090.65842322005	1102.802112871445
662	1058.602642460739	1090.254103201433	1084.726727390387
664	1051.258410188147	1080.95199785626	1074.90937714846
666	1071.802417297397	1075.914644677416	1097.321675394756
668	1079.36267606574	1072.573933904918	1061.268302235349
670	1067.172010729089	1065.918009161098	1054.485122167275
672	1053.173945051964	1065.533613096489	1074.094767089096
674	1053.488816748553	1075.918540872396	1093.129373388314
676	1043.436259383641	1058.380210795897	1069.976129007946
678	1059.11576632963	1061.740804099781	1058.014537306398
680	1054.406267679668	1064.775897540691	1052.380980127003
682	1034.193351320985	1061.585159735401	1049.866996407465
684	1016.294388461841	1049.557276999097	1046.906160162583
686	1022.404528857136	1023.998394254495	1037.477642178166
688	1035.242028558008	1021.506867870358	1042.955197458814
690	1042.410682741382	1019.965442240963	1039.630926041908
692	1036.124700225778	1022.459991800407	1038.858234269086
694	1018.096898836406	1032.270534647428	1048.778219692882
696	1023.04407378567	1033.480647478098	1035.092552076683
698	1017.292711560732	1011.856156143612	1025.107505145455
700	1004.841668530711	1003.696616499379	1014.981797540298
702	995.4999405672296	1006.722010736768	1011.595624914053
704	995.0624832480555	1007.898840424972	1017.5135757859
706	994.1598294459105	980.9825241399498	1017.184234451678
708	991.7874952427532	1005.244755695319	1002.953782533577
710	989.5258183559112	1003.345386812013	991.0311672935809
712	985.6451337795047	987.5648151812475	983.105781611198
714	979.5483001952844	977.3822154823338	982.4231128682593
716	973.8371900854608	984.6313890359445	1000.151386430893
718	978.39192330238	992.2218826810201	982.5861516731967
720	973.4408104319205	987.9874089598118	996.0690784090631
722	962.945434382291	975.4694575791307	998.7005816951211
724	959.9537717063214	969.6879152842748	982.2630962975078
726	988.001031259556	1000.213082899647	997.3628081526697
728	966.2359609627406	980.2792117496041	991.2019204950279
730	967.0828145102651	973.2924537632864	989.1667156149288
732	960.1933526432017	968.4850287775697	969.5767707099292
734	944.2871457617137	960.1793037617989	947.3475396594147
736	944.4548649113398	949.6764445781669	966.4197132880701
738	940.5614723942999	964.8674900281992	958.1957318205888
740	937.0216962135992	952.4281574605577	953.2720780636397
742	936.7760073312902	960.6708758649687	959.9949104566399
744	937.5005084794162	968.2943857168732	960.6458647493857
746	934.5554303034555	934.1479792835303	934.4122593753187
748	926.8452836325586	947.3536921280096	942.0813937115898
750	935.7433330675419	941.4121301706585	930.0938165781001
752	931.5221827893939	930.7718612342937	915.6112238856118
754	920.9743176730258	913.9081508722143	917.8792124860681
756	913.4922556955493	894.4540742394162	936.0163408485969
758	892.8292489229415	907.5642010063552	899.4045706141017
760	904.8191282629489	912.0548327256663	912.372201530456
762	900.2980870796607	910.8223588192543	908.6082598796658
764	891.7734253112525	898.683230285269	899.7965232748968
766	887.318964362943	882.0534999207991	896.7925999930105
768	877.2883771766451	885.5101294783311	895.3533679820671
770	877.9690493515162	875.3063874971456	880.8420508229849
772	869.3748113010574	876.7248003967386	877.9702935060448
774	871.9466420467833	875.8895417315828	878.0787673819897
776	872.3807166524426	870.5998291512689	867.1189003454098
778	843.2840043178204	867.7361801243695	837.103818259096
780	855.9843348067751	875.5353910448762	867.5612061618778
782	852.8841546237369	867.0119486365501	867.1692250683809
784	847.3620137011508	862.7958339533128	860.5016131938894
786	840.53005947312	860.2674222649122	852.7875404922206
788	832.5891392012633	851.2350120752043	846.4672483991252
790	831.3661274029112	831.0267353017996	851.9586694564752
792	836.2218660737744	851.386958337717	851.4831974987062
794	838.1378117237226	845.7364844333833	832.8849012201785
796	833.6938985220834	839.0698379407349	820.6261768046732
798	827.0815522985122	842.8432382718008	826.2786869508212
800	828.7732025876899	844.701447617888	841.5855654529604
802	820.5110177528486	841.3437596239351	835.1641979606036
804	804.8853396211664	828.0913519831372	807.9022673394908
806	809.0751420263152	825.784951130569	811.1503834522398
808	809.3520479795527	824.8744405240217	822.7007559498655
810	784.1221145092903	811.2167165952035	809.353301102027
812	797.8729976021934	800.4766148035754	811.4636924895469
814	803.5681386772468	802.6171667220478	803.8278674402292
816	797.4909521820566	811.4655859968248	792.8950618099941
818	790.6073988696365	802.4222638104251	790.1007084921041
820	790.5402614288889	784.6231036284587	798.5441998110576
822	797.4602173438386	802.5374365376158	810.1120854629255
824	794.1120387952103	795.5116371720528	805.5285433473871
826	792.9478991854023	795.2053002785444	793.0644589020733
828	786.9079271811893	792.8456219961479	794.9792891888772
830	785.1730321625921	790.8171976793567	802.7840324950857
832	791.7326080863827	793.0034464323395	800.6810138688438
834	777.4606809749787	795.2454580301518	786.3950951883685
836	778.1120543030869	790.3360386282005	796.3535649698348
838	780.1282324792514	789.2052591815769	784.3801733803038
840	778.7987929801692	783.1902552394738	784.4282061222714
842	771.5856191015437	772.4991891047986	792.6123898607704
844	758.7891598647117	765.1093297238443	774.4410868608214
846	749.8606348604271	760.4753617470728	748.3587508999873
848	751.4603050663889	770.5861250887937	755.1944260958401
850	745.23191765005	771.1155463190562	761.5446375070781
852	742.4201436719327	765.6961208710984	769.6302204138256
854	750.0979651532541	763.746339315701	779.3706759596252
856	757.3374421214299	772.3595874995841	775.2921914866349
858	744.2881468425892	769.68708101045	770.1687898187233
860	752.082494829599	762.3152732441101	756.4051979467972
862	745.0234921719734	758.8445200066735	753.5573191212601
864	731.8063005776749	751.0894950918206	749.1379264965813
866	730.7478460036471	732.7833476914781	731.7852220284162
868	728.3839008458334	724.9007062280025	735.5526022788599
870	723.7043330660263	721.759890102776	734.6379389744266
872	719.528123868664	729.5497866696642	733.2477473903469
874	716.0954706159536	727.2154055866276	727.961197967805
876	718.6813472647559	723.6003248107236	719.3224375462218
878	730.4592165159904	737.0453244465889	712.8243973166278
880	727.3661610609806	721.0658251968318	723.2416236791916
882	714.5726106722898	706.0382046568602	697.5781688337395
884	710.357724952624	715.7798437029303	706.2168526659971
886	707.5064529089721	724.5813289040768	714.4246404614535
888	706.2333153104853	717.7199616192423	709.7894164108063
890	711.4791064773785	700.9870433415035	710.5346423834895
892	679.9570729099963	693.4201273063269	685.1564443481657
894	668.2282748177851	692.5871018214076	659.5550439526844
896	659.0560989568047	671.8566375175753	652.9098826202794
898	656.8002272583281	657.9895870677858	655.9311119333419
900	651.8194062107242	660.1277652709028	655.5277388338279
902	621.5962100547195	654.4744098294484	644.8120033225837
904	640.9344678531861	645.5785056355252	646.3523720655377
906	637.3340869205638	642.8298579751659	630.242548590067
908	644.7697103631144	647.2910190839527	645.4444276366592
910	655.0923809388653	651.3618849692244	668.2564943517832
912	653.0827312912409	648.6694575428979	667.0606469806585
914	632.4131111664234	639.4120131827697	632.3795427493409
916	627.7049860973718	641.4820993985189	627.0564272550627
918	638.3261695752713	632.0747036084945	633.9096493142141
920	640.6262227327709	628.2891802071208	641.1517547472574
922	644.1927264843168	641.1406945746703	650.3643963741931
924	665.2424951794109	671.729642026864	666.5414579260487
926	711.4427761679497	709.9337751963607	694.3391083646581
928	738.8478126318829	749.6358766249247	744.4773872656027
930	750.222891002185	763.2684594361114	760.6424743393222
932	734.1855149500725	736.0605200479097	744.4045308526311
934	703.5483776277979	696.1946032117188	709.9670828155226
936	673.9837699586361	666.9502041395469	674.9627640299948
938	651.9894920596948	647.7225343710088	652.7845400704426
940	612.00242525921	630.4432723833509	634.2637313743842
942	602.0149321614549	636.7952235274995	604.3674406195459
944	599.2266093728308	620.9252007729518	602.1437798743709
946	591.3770335330637	599.1651000115813	602.129619963998
948	581.768576874226	589.6545338394733	595.1567231808638
950	583.6443134551681	593.6283612817406	599.7038115834415
952	578.2931961238162	592.5764943875829	593.1037075312786
954	580.9686229248335	583.3970590570261	595.6674585077697
956	576.7099569214099	581.3813755943353	588.7677239972766
958	574.3484753184489	586.6872698069285	576.9335537363178
960	572.0471386102283	591.7888378220499	573.4192276730415
962	560.2411998170701	587.0259258034903	583.83088144636
964	547.6590502811591	571.3034071020209	566.266396742189
966	558.346864580553	563.1532106465029	574.3715821362379
968	561.2155913716691	567.741706755422	571.0312706945488
970	552.3322253176561	568.5532132471558	564.1845160563769
972	543.888134297003	565.9545174950774	560.5806979885687
974	545.8815852325088	567.4854462375879	560.9140755521053
976	541.8425780365244	568.9535520154311	558.6889743830899
978	568.2200337870568	587.9204448127604	563.4761297113658
980	572.9761331226155	567.7066620428225	567.6915377570364
982	574.9500188268122	564.9971138862782	569.3534970568996
984	571.467872467271	572.4852954738021	567.3905094474551
986	565.0058121964175	576.3429003975846	568.1821639731368
988	575.1086147096282	590.4763842352992	584.1703792878025
990	580.7764895112017	596.1517441561231	583.0479145007695
992	570.7719783781284	583.4300867767747	583.6782276118261
994	571.2007588823985	585.9266686811006	567.3870133112205
996	558.7621828234692	582.2806006989914	558.219169784384
998	543.6287180260107	570.416869413607	564.1303307409393
1000	562.8225203739487	572.4867764137271	574.2343892395159
1002	605.971431799765	596.4560901615697	595.1102169278884
1004	578.4424112685846	584.2761872378061	584.0032894374679
1006	566.5862080735643	576.1035660535566	561.6183546275352
1008	558.6847404289008	564.8688753601833	547.719523466017
1010	543.4848108383039	550.802947338981	542.7418305573694
1012	529.1244591364858	542.0225580560432	544.0670744517398
1014	545.551621523006	548.5493407054318	558.0885105363037
1016	539.5478230486032	543.7801068471965	540.2910809725012
1018	527.305338252177	555.6351396859533	540.1713871607517
1020	532.1252653540604	544.5663177976683	535.0218243984753
1022	532.9299018152749	534.6286910458614	529.1385766781785
1024	522.8939217184868	533.2441364301247	530.7742705747419
1026	515.2022305643502	529.4488675987758	539.8454689741118
1028	517.0202346150178	542.4655949231815	535.4424682165671
1030	541.9954878404868	548.6712318849867	528.5400041164987
1032	539.8013051477211	535.2052186664508	530.5685216474352
1034	536.4650451836965	534.6746848553651	541.8586037788676
1036	530.0419406271803	533.1366004988854	537.7411684643613
1038	525.783622080799	529.7038581566965	524.9701206171028
1040	544.0758067706948	552.3010971934421	548.3668279599638
1042	536.1110018343975	531.8947766847851	546.6197497306715
1044	535.1500082232269	541.0134672027582	549.0069327075767
1046	536.733335454556	545.5167415115287	551.8427114580126
1048	526.701515032627	539.8200502513596	537.0046756309118
1050	519.2899173007609	527.6976560645092	521.3614890635129
1052	522.6568551010158	517.3964448352336	521.7827361206288
1054	507.7155850331308	516.8113094466301	518.3922845291172
1056	510.2825260949691	524.3976261039194	527.8581191334276
1058	518.1663615983492	520.5650139454161	519.2168283806084
1060	510.7250254320516	503.8600367080014	504.082209101406
1062	510.9293843966761	500.3380592491856	503.220472413753
1064	518.4785945821365	514.372003795101	514.0038574237275
1066	514.7840818393438	531.693512906859	522.2601218986073
1068	494.997700184712	541.4466975822659	529.3107403204971
1070	505.5963895638053	524.511143550892	519.884602760121
1072	519.7436877604348	525.2912772776924	504.6972023402391
1074	514.7356957598641	510.771579182011	517.8665295030748
1076	516.0817070961574	512.061450166504	532.2672661572501
1078	518.2603980519228	526.1489814568417	530.8258399022695
1080	506.0077626102918	525.5363723278468	520.1804998031157
1082	517.2640200673783	518.3011557947355	515.3462683580091
1084	509.8926779367022	519.7106985065274	516.1353473945951
1086	505.7614317262272	517.2970241413152	503.2507791482022
1088	499.1455981979477	514.4230438679132	506.1252384434433
1090	494.4245996444465	496.4148881186976	501.0057403810399
1092	492.6722819862018	484.3032751925318	497.9537083365499
1094	489.7344650534049	499.6509439867087	512.4554730283882
1096	480.7654461025098	498.5414204281499	496.9028274535691
1098	474.2731694292823	480.0617024144145	490.4005907461438
1100	469.1726608485305	486.973904463264	491.4578186459588
1102	467.8603330187925	481.2127308918219	492.9693308806779
1104	481.6089715227408	480.4801879874188	494.1918746745799
1106	488.680913017209	479.9357967092201	492.7493000606758
1108	476.2936775302413	476.0916655977231	488.870191346211
1110	484.3028044421343	501.8627624155571	490.1647891502712
1112	470.9983265444498	506.9357047097299	495.8633582796208
1114	481.8257689074389	507.0906500751192	500.1379232941121
1116	492.5356965656141	504.4991146976885	496.2163316722326
1118	499.5113765050414	513.7245080610408	511.7572207938588
1120	506.839139599343	523.4233213819791	526.0594325673426
1122	509.2080878865619	522.6811395938627	524.9639518360143
1124	495.8179603756863	518.4799862472912	531.18962878627
1126	514.925473385575	494.9984284408484	497.5443880654717
1128	489.2099951389681	491.8433281309028	479.9310805762978
1130	478.2266183244671	490.7393527392142	485.8281357559295
1132	469.2681929597594	486.0775650040981	479.0901146571637
1134	466.8761458077376	480.5196308129464	476.0408616770173
1136	470.8671207674006	477.787636519613	479.8774623612393
1138	470.7173969856976	476.2441039698986	472.0551285348373
1140	462.7536729641402	467.1167491911034	467.4173843873768
1142	462.6167715542522	486.7694120600773	474.3001697650525
1144	471.2511017516039	480.9043704802442	478.7205290548837
1146	469.4018115003201	479.401496365806	478.5521982193455
1148	475.6753702657643	482.6931762941636	473.86041050758
1150	477.9273197331233	484.3461204482263	476.4236082453757
1152	468.1998552773766	480.9726759888079	491.5216788339735
1154	473.9268071936832	477.1606737772282	501.8879072375601
1156	470.0684897379661	488.0541719489222	484.5247526820259
1158	464.815678316192	476.4567794179009	474.509790480893
1160	460.6067136507389	477.7884266272318	472.6310279500164
1162	464.7569534408943	477.8436729337819	471.1889051060769
1164	468.129778039437	477.9259697407452	466.9423267691701
1166	463.3340737721472	473.2522943982577	461.2828625356598
1168	453.7492970684333	461.6663222040662	459.7022357824294
1170	450.4696236788242	465.6547114885261	469.0511717968926
1172	459.2196749950705	459.5821765736822	479.0750986824897
1174	450.9427454578953	471.7111064656469	471.5206997242177
1176	456.7584212382429	464.567731506678	456.867923295153
1178	454.8270223212114	473.3158945556454	468.5118720804464
1180	455.2242834124933	478.0032433090973	470.2445198385601
1182	457.5419591662246	466.0434524901477	459.0191933966223
1184	445.664946942422	457.2872516188153	467.1668394157113
1186	440.1296288909497	454.0255111642706	440.4928398293055
1188	452.3290667438491	462.339861395463	459.8280930727218
1190	457.3242085216991	464.0222655014565	457.252702398824
1192	456.1100395440793	477.9361085855149	461.3278276798577
1194	450.844869331699	480.1902564052538	463.4018465155137
1196	450.6322399135377	473.4205036255167	465.9368832952915
1198	454.9588546861846	468.2113527029501	474.1965090725566
1200	451.8614882123513	466.6887041655112	479.1087743211069
1202	440.2700850581807	472.3806610587098	455.0728604239684
1204	449.9703331209021	468.9837251222822	462.7915400830553
1206	445.5403375721486	451.5050191794628	464.1488553913087
1208	436.7131989135191	462.4107937549887	452.8082180630231
1210	442.8061436134751	470.6719815048184	451.1926144480149
1212	451.31997991021	464.4610382392802	453.1147523536675
1214	451.903894423175	459.0505177528469	453.4722619672639
1216	452.2747673168314	465.5888814097348	456.7362394964993
1218	456.7230265673817	457.6821013476081	453.1168447436803
1220	447.971099627653	461.4120697069764	465.3785330792574
1222	455.974510366878	475.7033439185461	470.9335555074761
1224	449.0687887047116	469.4705392773312	471.7229702525955
1226	446.5643466208578	456.6717744258556	460.02338609069
1228	448.2191121697547	463.0843146512567	452.3549795760916
1230	446.448280218765	471.4998258991894	454.3509555734769
1232	440.9428528553737	458.6243632607384	460.9405899638612
1234	438.5866619114316	453.4737329753193	473.5260123719865
1236	428.4447120891039	448.6129988623202	467.3438596299831
1238	444.4875711218967	456.2206079606496	463.1710073446827
1240	433.7298451193129	461.2347182102523	444.3712216907312
1242	438.545248257989	451.3956649369309	444.6686325566579
1244	441.4765794499756	454.7381182989296	443.2358450070325
1246	447.3323956516576	450.6080471060202	453.2958043961801
1248	453.7705003971641	434.9809640856626	467.1637550240174
1250	445.0960370718125	444.5104587164085	450.0034461688599
1252	460.7888082535493	452.1509603987099	454.8943210281569
1254	437.0231740760798	457.0146078162432	455.766004649012
1256	443.6898271981654	454.923253885288	457.7802289531585
1258	449.1317021629264	453.8712412348355	461.9429288228721
1260	440.6248338967082	458.0940531338845	460.6673944162459
1262	437.9867483949367	463.652156367362	459.1979784941065
1264	441.7687958614913	464.7792840508234	455.4635530395744
1266	441.5520216678832	458.2186100240349	451.4510447645827
1268	443.7151996693332	448.5926075348393	458.7967084758594
1270	445.281542759803	456.7696533310382	451.2044545613379
1272	445.2749550617292	460.8052661927995	447.8449537394693
1274	440.4378703156493	443.4776184746447	448.822686682782
1276	450.450502799145	444.6323851887187	456.6014908468579
1278	446.2594410819732	452.5692305435454	451.2519575583845
1280	442.6289340972685	458.5903375075905	453.3440173094496
1282	447.5412881072746	456.6368718885408	455.665771716104
1284	452.3148114688473	451.568669272983	445.4807628392417
1286	453.3909285660637	457.3191456585203	448.9588479258787
1288	433.5165947682647	451.6648760143397	443.2845371032273
1290	440.5233465363848	456.6653850392589	447.5953846431143
1292	444.7437755941853	456.3773334117952	454.7012251144794
1294	446.2575155671612	463.3843644712084	463.3843644712084
1296	454.7614897388697	458.5803629296501	464.9720260430095
1298	449.1452595432283	454.6590693926219	458.5788083353362
1300	437.4597227971402	455.7669752981718	450.6638797620933
1302	435.7007593270576	454.8713308208639	453.0314143707215
1304	434.14481053415	452.5564254029754	468.2238571833499
1306	443.5728315813568	449.0344561791437	464.7772627083183
1308	426.105444068771	454.8591346247539	445.3481985547801
1310	449.2353381570321	450.4246238614182	450.7822056544227
1312	441.6391617406943	458.9298682599779	460.6547610965188
1314	428.9674614546256	444.1512054558463	454.5149642984558
1316	426.7095860059352	446.5281209872818	447.4836404798656
1318	433.4409047099921	451.2337659000217	445.0222920179873
1320	440.2498861264119	445.8472427520427	450.1308557984195
1322	436.8715420692934	447.8003640187208	454.1856074967585
1324	418.8932848819542	435.049572746042	426.8429357949109
1326	420.6840570318579	431.4072496095944	447.4543468759655
1328	421.7108346501233	429.6771382663094	439.5162710708936
1330	411.0943904616083	423.8012545785182	430.5482199724067
1332	413.0586014507724	428.5870908361213	425.4578143288484
1334	421.7769227444746	425.3305477109111	429.1687667096381
1336	421.7408646973763	428.4345799985351	433.0011626325922
1338	413.774820913781	428.4248259203249	432.8238274868702
1340	411.2628721166146	425.3255809276635	431.8920123065617
1342	417.6647816752541	439.3376818631801	431.7585174619359
1344	418.0577994763722	432.7568901737828	430.2427481376311
1346	418.0645397928924	425.7312954185601	435.0851243705206
1348	432.6396753429609	416.5260635743809	437.7893822703804
1350	427.3710056688823	448.1232209743437	447.5142772183261
1352	423.321374366409	438.2580740644625	442.4714477705533
1354	414.6035384358494	430.7431834907068	442.1466626009986
1356	411.386579862537	428.8554419784578	436.1415960248966
1358	410.8285230923119	430.026301731703	430.2995385839905
1360	409.1754188383189	434.009801385712	430.4783398710196
1362	411.4788586274992	431.9077170552091	425.9649610932792
1364	408.1237671477052	423.2779919802673	425.1995703987154
1366	411.7522562545125	406.6649308520028	416.2916366507088
1368	402.0021641314039	411.0750177988092	400.8797674554086
1370	407.2816748307033	407.0158483028649	404.4047700415528
1372	404.9040173781235	411.8244668932626	400.0241731355665
1374	410.3365824764487	408.9185018414836	403.8224938545451
1376	410.4680515822695	400.0020793343101	412.4626578007961
1378	401.6041112647069	400.809719411871	416.4175261551499
1380	392.9231806150903	402.0419846779921	416.7328802507405
1382	393.4056119406595	397.3005133453572	414.184506682408
1384	401.9608752842181	412.0819681232431	403.4744532061882
1386	398.2704536096613	409.1692954952685	409.2782322593389
1388	381.3636405734789	408.0477893733136	418.2010846137535
1390	398.4190582037477	418.2282675473379	400.8370387979819
1392	391.2635954114836	419.8372436288025	410.7229370015687
1394	393.1213441916977	411.0247203508146	408.643807493938
1396	388.4373799537839	399.6442227380345	406.7495291628625
1398	397.2927400189849	402.540100157272	411.4847267431051
1400	403.0524504610424	405.9503781300004	411.6001326357266
1402	395.8674746437878	400.5897143343702	406.7523756988305
1404	396.9914793753399	402.4641102228541	407.0390477758001
1406	401.2263020902946	412.2029318840278	406.2768221844374
1408	397.3492577765624	406.5266287633181	402.7856374399121
1410	394.030948173522	433.7725687633823	389.2967753735807
1412	399.7241851296851	415.039679791546	417.4054352259896
1414	412.7589714358418	423.5940712439185	409.8206371193803
1416	394.6439599104041	426.6894672561431	401.8570996530267
1418	396.9822161008632	418.4198930074309	405.1419728514579
1420	405.6114845618334	419.512605951327	410.3257862571231
1422	401.4113489788969	420.4881853441873	413.7485316558681
1424	396.9354156679462	421.2849294245582	415.5286858018866
1426	400.9138171023177	427.0369913462311	418.6676553409512
1428	405.4826355367329	425.3500319942227	429.1971489646612
1430	429.0455440373221	436.0803728587535	439.0915664949824
1432	427.4890772323636	432.8376592746813	434.9476204032375
1434	440.1853063561425	439.637213579599	452.0697372988863
1436	447.5123492343936	443.1713943093456	450.4217054467221
1438	423.0217210532904	431.6252381444892	438.7282859272996
1440	425.3752915310341	444.4040440134961	439.6257984258864
1442	440.8295390460281	447.469953177299	438.2599320020793
1444	450.6581198978306	457.4890779924451	443.2831317660624
1446	460.2394890022744	474.8347909776274	455.061207057263
1448	477.0459379141103	479.6115955814706	472.7152115566776
1450	481.0285044266718	471.4957304146824	480.4589837055461
1452	459.661584591706	468.318603785915	459.1305203868836
1454	460.8700391154269	472.7778684933297	459.9901184509371
1456	436.429419423722	454.9143556489833	444.6826473039692
1458	437.7874213403391	426.3417879446865	434.817376035633
1460	427.7967892859494	433.8498984586183	447.926491979561
1462	417.0062104215928	433.1534090194003	432.4914055861281
1464	420.7177495433591	431.4337034718169	408.6368994371679
1466	420.2194898205223	432.7172137206162	427.055886763901
1468	415.5586816952128	427.906734041298	439.2235680848035
1470	416.4545529153677	422.1411380337119	430.2689927324724
1472	421.0826207559018	425.0558295390378	427.7455678680814
1474	417.988452770828	426.4851173987191	434.6185270818955
1476	404.6172813958009	418.3743371828189	428.3723667558944
1478	398.7440342047319	416.7674991691785	413.945684255342
1480	416.8989142160591	404.2574113817699	406.0248782913554
1482	395.1289592122765	404.4189840392371	378.543693063744
1484	376.3254743077308	390.2182046156192	391.0149166250384
1486	375.4008055064741	396.8411465109086	372.6018287018775
1488	378.3833694710783	398.6728004096642	376.8173254487807
1490	387.3667356773846	399.8044391114785	395.8076177906245
1492	394.5573015099993	395.5701604369081	394.995299350703
1494	390.7289478007511	391.8917028208222	388.7397249568693
1496	384.9044712164274	390.8068639076683	392.3449354968595
1498	385.7014482951374	400.7057552136897	397.9299008507704
1500	389.2423827180015	408.555116744642	403.3362271312534
1502	387.4589965537926	400.1337525345176	405.674360605449
1504	382.2743565248093	392.8754727545946	395.1432280061516
1506	384.2032073056607	385.3356764185086	400.1628483314697
1508	381.4147495038351	404.508207495214	406.1750243487333
1510	395.7696954147995	416.5060110480311	418.1771310327246
1512	394.7302400899652	410.0254527647493	411.6963727632385
1514	402.3183366066439	411.4501854498683	399.019560296862
1516	396.844364594555	411.4138706417772	395.7723062215605
1518	414.8864350713529	409.4694573627055	416.1443430099677
1520	423.4357799346313	407.3796927588548	424.5465486697254
1522	423.0488414486197	428.5489081299367	429.5603353342118
1524	414.2151298106227	448.6889817946839	434.4355166937895
1526	407.734962093449	434.0632677798095	426.7912336294845
1528	405.1682591725735	417.6948453379965	420.8825337925829
1530	404.5550225414182	425.3146637016155	420.6193852104523
1532	408.5737104232795	418.8568988844068	410.5734171894995
1534	407.1896438931514	405.8524022386578	415.2789755474516
1536	425.3096985414549	415.53059487368	406.0710455393849
1538	411.5115138883158	419.1585473438854	409.2325787940243
1540	409.5585978725014	417.169081157992	410.6336490535497
1542	414.8294780384121	420.87473379579	430.2516957619663
1544	408.260599181058	411.9556492286787	415.3803455514533
1546	421.5068917698264	427.0264245138832	431.6927825136808
1548	433.6120691698531	442.1884907722567	442.1226500277784
1550	420.0945964326984	446.8134063778892	436.7482882696028
1552	422.4329312715254	446.938860020986	431.0447804204681
1554	434.4452305519686	440.0733914933255	432.7279570309934
1556	453.6345886301601	457.6742049134183	452.4114400055865
1558	475.784125029534	486.2802871670732	470.5543673029634
1560	478.969899469088	476.539380658037	469.8715392763736
1562	468.6591435219639	453.3185923779645	467.4973644936841
1564	470.9008363080532	470.1520683770888	472.0536737698021
1566	473.7531030815986	483.8190665636436	472.6984217519025
1568	482.8049108779488	481.2909142054593	466.0185378836853
1570	484.4282785356481	496.6474610804197	493.4069196193167
1572	496.677561465629	483.7015055478109	482.5249223033559
1574	481.0746772848344	496.6865087639148	485.7081792999716
1576	475.7137498683703	490.6413100325154	478.5467382991776
1578	491.0695189407355	488.7336144280158	483.2583638517922
1580	504.9175616710881	508.0490735117522	496.0232943997663
1582	501.9768774608706	516.9263735785632	510.7339333125793
1584	517.1825654228054	526.5406159552949	513.4587051695828
1586	511.1431931690531	526.8401653741001	512.112079237275
1588	526.6426833477046	539.4760903464282	523.8196255697695
1590	542.1092352522502	550.0702218698837	546.6292184117614
1592	548.3599531144794	549.062096718504	564.397518447218
1594	566.8262776459143	558.250748684199	568.6686549844947
1596	578.6801171287195	578.2239180865281	565.4589044974584
1598	574.8937822530612	586.3810739636949	574.9537930020626
1600	576.7684082724163	587.5940009868631	599.3396105447836
1602	592.2386626377588	608.8846427853263	596.1641566541875
1604	585.3681519313287	627.4152040090459	609.9321847219237
1606	620.1681805229146	621.0591604660909	606.1056814223813
1608	622.4429780904354	614.7521973246476	610.5142591645531
1610	604.0024790756272	603.9030350157501	604.7284292442109
1612	611.3721187563876	626.3881596087148	624.7762286111285
1614	630.6297338312238	634.8306069188068	640.9585512011377
1616	643.4473260512809	630.4457941395204	613.6967345036615
1618	643.4646844048471	642.8374985897892	628.4079496671437
1620	637.5790022102256	662.2588022533358	644.4554497666516
1622	629.8146720355267	656.5448116256275	643.6049879038856
1624	649.940927519243	660.9819708138224	663.7272263592729
1626	650.7324346776886	671.3025606880973	666.3209002432459
1628	652.764223804066	686.0783487511674	671.2955036259749
1630	670.6452839922596	688.7588341263316	674.3704102812225
1632	683.3069885605949	680.2451629895535	678.3863704015541
1634	675.0497484597222	680.8862831522768	680.6532795832567
1636	665.7756546873686	679.2925256983892	677.1783047755407
1638	684.2381329267364	676.6257976051743	700.4243602126072
1640	680.6453346448539	691.4990371042015	695.4368149748386
1642	661.8031578132623	686.9822229986597	687.4395279731687
1644	672.8502787740621	678.3530746275617	687.9428681881009
1646	677.2251140994683	687.4966038006853	686.5844311129447
1648	662.65929631891	673.0019569659374	672.3279400503196
1650	669.5838216034896	664.1049997342285	665.3796506147596
1652	682.8857281840689	677.3972371465375	666.4202612142328
1654	685.1618970793617	667.3434891129984	673.0297346373801
1656	668.7253513678012	662.958432371057	655.0899513024899
1658	645.3116004729013	673.6723470025081	637.9350814380744
1660	651.7518976787061	664.2346175188584	641.4590447615167
1662	627.3386668287105	647.3491352398848	635.9850916416901
1664	623.2849717138014	624.8964722594618	646.186449056406
1666	616.8204962838516	617.8360150721088	611.2057418417904
1668	600.4814318818551	595.4921588279382	592.5099812030069
1670	591.2788597686199	591.9408868754575	596.0909840763322
1672	588.3888586426519	594.3322114334214	586.6832092003117
1674	585.8106288218753	578.0348631257971	573.9587714008284
1676	567.499741039163	569.0226387512055	561.216003079852
1678	544.9380072023193	556.5490106871321	554.3307153631049
1680	545.7379993811824	544.3178307704366	557.4484396446114
1682	542.8528480789911	550.041268788794	551.6892568927258
1684	521.052971447295	538.3755395477417	533.7127249173934
1686	514.9983067131818	517.8028382472332	524.9413601622316
1688	508.3515380519455	509.7399826931896	523.1857107168751
1690	490.6791112125356	498.1835829512487	497.1187911245021
1692	459.9421459822881	503.527478904135	493.6025316603269
1694	464.8523419680179	485.621458455783	485.5159911761265
1696	457.835957535976	448.4163214564159	454.7934202053731
1698	454.0867399823571	458.2288389523844	457.3157964519834
1700	433.2209839295537	459.204233099796	451.5432967457557
1702	435.8463313375156	444.9460206744517	437.5897841860834
1704	439.5950850729172	425.326689184413	438.4790874475933
1706	428.8650531824351	414.5543238896826	420.3589729242229
1708	410.5729584272489	417.2894582857751	415.7011150468779
1710	409.0311501817851	399.8599767829895	390.8702840864903
1712	391.6831004329018	412.8831603555232	413.6000553573226
1714	381.2546719467966	403.704775249297	398.1539497071402
1716	366.2745279302691	369.9178789719983	396.8887439436947
1718	365.3200364464381	362.2132914654158	387.4044704472907
1720	358.3753036332054	374.7716343125176	364.1981298760128
1722	353.3586419580543	376.333188964159	350.2333445421163
1724	344.6939854049504	368.0451809851325	346.8368412810265
1726	344.0702604681991	352.6500733517611	348.2596892537152
1728	335.0327637906934	343.4328348514526	360.2244263620061
1730	337.4006269196055	344.7481160199388	356.0854992166695
1732	334.3882482279424	341.6459522153419	347.3330957660918
1734	323.2974485241176	337.228654801852	336.6619925543224
1736	319.5787135586754	327.3842087748641	332.4075598507315
1738	315.3517401184142	319.0020527100454	323.8575545339106
1740	320.5005463773666	322.4003189491224	313.4767646706057
1742	323.0704049735044	320.1176576400756	320.0496264142718
1744	308.2648544807615	314.7939190698566	327.4129490235316
1746	295.731112404988	308.8107707838964	309.1410343567972
1748	298.1862158431352	307.1386030312578	301.1281418549125
1750	295.5989030181457	306.3264455487362	311.1408548721329
1752	277.9227633001769	292.9806245784916	300.257417238089
1754	284.3525888342786	302.0150037865423	306.4135794883147
1756	286.3629468070553	294.0810885689145	298.0239986776957
1758	282.7920847197879	302.6630384638914	294.1092626285166
1760	284.4691576084936	298.2557926578073	298.3283839375093
1762	286.1382642478758	284.1375407094449	290.3353828065427
1764	289.1683371569069	293.1040401686423	292.2050416647134
1766	283.74011648432	305.6734514838832	296.2612689290825
1768	271.9454822974052	290.0146901940917	274.5380723587621
1770	275.0111060017795	291.4724837149362	290.2496000457748
1772	266.1966654403302	276.571169902021	289.2753420663875
1774	261.5430168189487	277.7013085023715	269.6046949268405
1776	276.286427081285	286.666826567644	264.317654302665
1778	270.732408636107	282.7303852627765	288.7051043833053
1780	265.7287740354454	276.4486675785503	288.0636371220754
1782	259.5111723668735	275.0868377114726	272.1777328609297
1784	255.7047079789764	263.0241688286305	273.9309465152834
1786	250.2291266321475	260.7711572976659	266.4474749063321
1788	245.6884186198645	262.6727512608105	259.1481854918911
1790	252.0017824847296	254.2043326188984	269.4096607614052
1792	247.1549075267133	258.5428494624277	256.4594828108093
1794	254.8059298946295	267.1987759379259	250.8426671273578
1796	255.4132563675167	262.7999659317935	267.414567278244
1798	252.1090709921095	282.3330129562409	270.5575808144019
1800	237.4302228469665	268.6313222062167	265.0320469030975
