# Supplementary material for: In vitro and in vivo datasets of topically applied ketorolac tromethamine in aqueous humor using Raman spectroscopy
Source: Data Brief. 2019 Oct 22;27:104694. doi: 10.1016/j.dib.2019.104694 (PMC6839021; doi:10.1016/j.dib.2019.104694)
Supplement: Multimedia component 1 [file mmc1.zip › Raw Raman spectrum dataset/In vitro Cuvettes/Aqueous humor from pig eyes/0.25% Ketorolac 6-1.txt]

cm-1	frame1	frame2	frame3
350	1880.725569075747	1835.051082371933	1779.389068797723
352	1882.200273201191	1843.361065115502	1791.965961618125
354	1868.705411857598	1842.50238067334	1810.043126557785
356	1866.486287441534	1835.45117118407	1780.769303253995
358	1861.584677471861	1823.002490129867	1755.889784199332
360	1858.498604539073	1817.9884241572	1746.007354170529
362	1844.171481343351	1804.675800651716	1735.503176903308
364	1809.85656937887	1773.370631635073	1712.758923140543
366	1787.96974226401	1779.124165174498	1704.144611936588
368	1804.148966528785	1769.040063035183	1712.062661678238
370	1813.402368150052	1764.990637025642	1729.229486840623
372	1796.16210397806	1773.130137867462	1739.601942362023
374	1774.938924758013	1762.24433347202	1669.112579942613
376	1771.85318993293	1743.278380977921	1683.309819376817
378	1774.285063228983	1739.414125554109	1688.724397583009
380	1775.099754706087	1745.27181714872	1674.311516602312
382	1763.751952863765	1723.091484333429	1691.124505396641
384	1779.718092857414	1712.484872369465	1691.538754391451
386	1784.304126819845	1721.743072296571	1682.652813150766
388	1782.557710928588	1741.953763123988	1680.53647084118
390	1792.389848761085	1755.951677959952	1710.2768193054
392	1781.237848025232	1754.791110375983	1698.552197553329
394	1774.764351563983	1734.386021507399	1699.331735231263
396	1770.102759512155	1715.191571886732	1700.061834439705
398	1765.038915729937	1717.893185862031	1689.743950564061
400	1785.340687747309	1763.203873314018	1717.680208848124
402	1793.016771340747	1765.21532718875	1723.277966523815
404	1796.170787618508	1758.517465985629	1717.304087625123
406	1799.216381547569	1760.390883312488	1707.220126954918
408	1803.261419400456	1767.820771152055	1702.654283419449
410	1785.485439677353	1754.566774186294	1709.276706946696
412	1788.392005814734	1745.445884560176	1696.726173337049
414	1801.268389157083	1740.84955764319	1670.611521771254
416	1774.089313562993	1727.233841987638	1661.942075937791
418	1754.823491818619	1723.796690255208	1665.098677489763
420	1746.279670269496	1705.857377081191	1657.658950929052
422	1736.807669666138	1687.54108943372	1643.349857588237
424	1714.141221407973	1686.956190283073	1629.499333869285
426	1727.544537963226	1683.196022534075	1635.757274937063
428	1744.701806052425	1687.140902979317	1635.311738015655
430	1740.641500286667	1680.931644462225	1625.8101877749
432	1709.66254496113	1660.466942103717	1610.926756892868
434	1699.665085877555	1660.4091670216	1618.175268628357
436	1686.193542070145	1656.841079856984	1609.821591216029
438	1687.433878395232	1660.965355240182	1609.633725304878
440	1695.865853855756	1667.108753548848	1610.301896008098
442	1684.639523512288	1656.48455851943	1582.486052970936
444	1683.988782365314	1662.752069606168	1572.609643103705
446	1678.93125856617	1653.499042975889	1578.41525734382
448	1673.010226809407	1638.757288751396	1590.041190644421
450	1671.343319786425	1631.322136462879	1594.957717933975
452	1682.214144560985	1636.288422358136	1554.190183982237
454	1661.523480879524	1614.793761464014	1554.279168954044
456	1647.299197130756	1609.227228625565	1560.663889615479
458	1649.359170629737	1622.369741637521	1560.737977513114
460	1641.032195102643	1594.545133289247	1565.492537316868
462	1628.071905424824	1583.944453328235	1570.787800055756
464	1627.699632746353	1577.65634601432	1561.269921558626
466	1626.87778861704	1572.723864955751	1545.488089266928
468	1603.76248175825	1567.82117104522	1539.1901799271
470	1615.367912739678	1581.368541577288	1526.171625636875
472	1621.411479290976	1590.794244195191	1513.346408377587
474	1612.365319627339	1585.125911769629	1514.674948879698
476	1590.843949776364	1564.966791357192	1529.46489329618
478	1599.814827376395	1567.459474848187	1509.958022241529
480	1592.839771644191	1557.39862735461	1493.975217328028
482	1577.742403989973	1543.34581073149	1485.391639290739
484	1572.478827659631	1530.387293471427	1484.47426024227
486	1604.769587533747	1524.05340414342	1489.830272120444
488	1565.850007480035	1525.126645106094	1491.118969273179
490	1566.695955116894	1529.116619828536	1475.429621380672
492	1566.354767934824	1537.718438065269	1472.652289476132
494	1542.549619215444	1548.476458709285	1492.954153804465
496	1546.269692163708	1539.966093537872	1470.234445830954
498	1560.975806456163	1535.461375081437	1476.476661417854
500	1559.8395289955	1530.113551539637	1475.54294014599
502	1545.491811542739	1522.860377563493	1466.886389073276
504	1534.614890058856	1513.969151245975	1465.20725070033
506	1550.132231167462	1511.19836609465	1445.513018364495
508	1548.978981864679	1489.944427103277	1454.670455370391
510	1533.868051992	1482.214143164529	1454.409701242013
512	1513.491867872887	1501.701147597735	1429.119503370316
514	1518.722756920244	1504.965879750388	1437.330228589267
516	1539.022119754755	1495.930161616306	1437.951152403965
518	1528.553117330179	1496.323821844589	1425.17714391768
520	1503.080062967311	1485.967338904095	1407.074846204169
522	1501.381815112927	1429.6015132414	1398.237707834791
524	1482.679159558997	1457.778164674056	1414.25839843247
526	1487.764853162834	1455.747251521802	1413.188589685352
528	1485.631862334317	1448.731307880465	1408.502000101605
530	1469.485722346618	1446.553362329048	1401.472740839042
532	1478.749473665357	1432.142528157684	1367.879181571739
534	1463.54180114714	1411.048063177298	1383.16721372648
536	1455.69125249979	1415.956965306744	1393.85437831259
538	1452.643231715892	1432.475503804016	1387.487041409971
540	1446.786262609937	1438.229392070293	1362.411074357156
542	1444.011290516439	1429.058024484285	1366.633305035236
544	1432.641407697928	1400.282077861188	1356.856797237439
546	1425.686716209098	1380.722404245691	1352.54886684965
548	1419.377034106252	1379.059109160658	1357.943213274209
550	1394.151585780754	1390.274591672327	1366.000796984473
552	1417.149281355954	1382.237917855069	1340.695139732868
554	1425.552353009502	1381.395322510125	1352.222451587375
556	1417.63843147265	1370.736995867438	1357.479819916074
558	1398.718206881496	1345.785346847171	1329.828361778726
560	1388.708402044698	1351.025796735221	1307.691931957847
562	1376.956854259501	1332.641754549259	1298.437175226554
564	1372.314967573271	1323.114557525472	1299.012243429063
566	1370.261118898899	1327.725187244103	1295.847942987829
568	1362.970696866066	1342.971739836065	1274.747359527392
570	1353.99308307508	1337.166319834611	1275.284413742011
572	1347.923269943854	1315.984893174147	1283.270205040586
574	1343.505785324437	1303.592236771669	1283.769186343759
576	1339.912558587617	1304.269205908109	1273.753385028361
578	1336.392672490544	1306.499221814423	1259.560598611135
580	1341.32425976051	1308.518371186574	1262.342511747812
582	1332.557212205653	1301.512420296411	1251.760879817939
584	1323.135284512807	1285.996387437281	1238.277530888728
586	1317.159258235002	1269.36148140985	1231.001219997527
588	1294.361352206957	1277.616710731949	1235.486608811917
590	1301.615650765535	1256.695784253314	1234.712486619902
592	1307.490106437357	1264.680027452487	1233.907164372218
594	1309.326222146287	1281.138558399488	1232.982346958138
596	1307.617680041601	1279.312777792914	1229.381404401826
598	1294.38877905732	1270.565090235314	1208.804139079658
600	1283.293357998931	1252.744354351723	1216.371715954405
602	1280.963154136532	1242.332451039524	1212.789289725186
604	1284.629079370666	1241.441281812155	1207.111608159177
606	1287.094695031988	1245.454724900779	1223.54391637911
608	1276.071221505573	1226.91375891377	1212.557668999324
610	1272.808571413425	1235.266568806243	1202.44336161775
612	1265.57261671972	1235.215874676519	1195.506276033009
614	1257.907709807781	1226.46476810034	1189.38866614036
616	1265.582711391995	1235.468878117683	1177.741282246233
618	1267.273030071955	1241.55567962236	1181.255924854742
620	1260.02608039545	1230.445095292019	1181.501589156585
622	1250.84206262542	1226.547878190239	1191.877595982844
624	1244.204288596389	1232.184711078621	1202.626834546367
626	1241.640291968248	1217.705998338892	1168.082610338295
628	1225.770750530987	1212.062653889279	1167.536228594647
630	1213.326473668112	1210.035156581624	1167.903006209856
632	1216.992492261235	1206.538573451858	1162.891479197598
634	1230.935710627877	1196.423460693946	1153.553598306658
636	1206.783698873689	1172.887947062131	1154.417060113786
638	1222.08556085066	1193.45545773446	1146.441117568609
640	1224.859025951961	1202.285244132541	1142.460801647143
642	1220.675502878932	1201.560784564112	1144.082161860523
644	1216.360815140521	1193.053735310112	1145.185446472021
646	1202.056888525258	1154.427359222914	1117.248641195475
648	1190.379706070162	1172.651137896572	1103.598529549563
650	1183.036626534919	1164.35203827573	1104.492151007377
652	1177.289042514643	1145.461905267839	1112.907188758113
654	1171.080509180004	1141.730910685885	1117.178923974728
656	1168.797662308389	1153.765922270027	1091.141341438994
658	1155.490413619769	1132.875133996507	1103.459730797591
660	1158.16393452387	1133.959565747327	1114.073479358916
662	1155.779574235453	1137.673094235663	1103.717563047655
664	1132.335472940454	1123.192666189969	1071.205907453514
666	1145.382397761686	1138.112346793016	1082.389643588865
668	1125.268051955357	1127.45119648159	1061.137381014558
670	1126.806335095767	1126.867140521951	1061.869749024529
672	1137.36033044339	1124.036536510092	1076.146256640587
674	1135.187657998388	1102.748533293956	1080.222782247939
676	1132.464154937176	1082.064816596254	1046.531941763371
678	1128.665337290037	1093.153192847688	1053.708301170099
680	1128.006242226966	1098.535813593369	1045.8780241993
682	1116.566576156814	1092.965435104269	1029.974147399271
684	1087.252865324375	1078.983475017194	1022.888258511737
686	1084.606333671043	1059.597449744336	1019.68724122824
688	1090.9095786867	1074.709783123349	1010.175848859081
690	1089.490522207978	1081.798921494027	1013.479483614474
692	1085.616706911474	1077.476859268994	1017.647211525152
694	1085.348180545555	1066.553176203817	1012.594337154589
696	1079.051881122109	1052.844301575451	1022.506772252808
698	1077.557028083587	1053.331778768505	1023.918386061653
700	1084.486734874077	1054.157781431958	1008.882039086631
702	1083.080808833505	1058.812572487222	996.47577637976
704	1065.092273028046	1065.932838806892	1001.159046657836
706	1058.479087492799	1050.036637214422	1009.525367905277
708	1066.799900881264	1038.38145180432	1000.564233329185
710	1076.891516588762	1033.274389902643	991.5103377838814
712	1073.162693343796	1024.355087070669	991.0180495184935
714	1053.029662039779	1013.107475282151	998.7711075266639
716	1042.247009347766	1030.779034417063	997.3432275932989
718	1056.513170067352	1044.215402324811	991.617544176381
720	1058.079004079423	1040.709268860647	986.0063608199278
722	1060.194352955622	1020.02031159799	981.4980337770287
724	1067.487130911438	1006.12656450146	979.0577801816246
726	1067.222216325912	1055.822863858443	979.9537019747285
728	1046.725837649495	1028.132823317844	982.1437521798242
730	1045.640753729627	1025.965023452321	978.6195644500466
732	1042.235825049738	1020.974724256413	973.866609626348
734	1035.697532525731	1008.783556612499	969.1435782868766
736	1043.635403291009	1007.612646355854	963.6508814253156
738	1041.498505762279	999.9667136484812	986.218502185101
740	1030.381713774908	1012.77540889287	985.5531399035663
742	1026.454721025092	1019.546106528421	976.6857419075923
744	1025.589070650123	1012.546128759946	964.4807249534697
746	1017.944063652782	996.6482119912315	952.6139331766742
748	1033.595747281089	995.0788674648197	976.889468606524
750	1018.969548254945	1009.501277603815	962.0162351009276
752	1014.543377950151	997.3912820287094	955.8188555821452
754	1009.907501099603	978.6504392045155	953.8989673490599
756	992.0830750941373	977.1373804476745	942.6231383390798
758	985.6503695347872	971.915169618295	924.4540809111579
760	999.7434881455687	977.0953297849894	935.4594045571905
762	1007.294449969459	986.246969135866	924.1916593238127
764	1000.46476165789	978.3554352841145	918.4655549704389
766	983.5382150877242	956.6715543876262	925.5088420183133
768	975.4116552076089	963.2441886439966	907.5320070880791
770	960.0919477717321	942.5629587796897	889.854500899902
772	961.6994865467618	929.3217065081462	910.0906325957096
774	952.2372042623106	922.6965500883396	912.9886224383604
776	936.6330807287876	920.2737935934479	894.7026171171474
778	940.2241256900448	919.5448344553083	886.2752887436584
780	951.6887110792985	926.1135003792638	880.6020326289157
782	925.0268163135548	916.8669123982321	875.2063888981504
784	922.6225979583851	897.9852256343118	857.016944874151
786	927.7187147663778	888.2585584831867	849.5266931761848
788	917.9110475348854	896.9710117833985	865.1131212730663
790	923.9365949734456	894.4544789591829	851.6192773553637
792	898.225172783837	891.7753921491812	873.544429857198
794	901.9549246812856	878.7245948703169	866.0483724955084
796	903.5924190981623	874.7562906262508	853.3333431136468
798	896.4553210023083	885.5187541830368	852.9230454570349
800	907.8487689958789	897.6101986670177	863.6230267329054
802	909.4068386330098	886.301493633118	845.5677563167222
804	887.0053208684928	875.4997506314387	834.5705630860006
806	886.5554063188955	878.4436602419003	835.8530129726239
808	892.3225639767842	877.1878920194737	832.7215574454235
810	879.0991380000455	856.4794002198154	814.97021880215
812	882.3922400362588	858.5620606076658	829.9267016228389
814	866.9860245366656	852.6697509613839	819.8850153670649
816	867.1766055117167	856.8265409093535	821.1617420254902
818	862.3662912795176	852.6613765861862	821.3902255450577
820	859.0497050391655	843.7309537095188	823.4631495345178
822	894.8111213382171	859.557524034253	848.5392752642538
824	878.5223598706753	857.9921866907203	815.7610715807593
826	875.5616276717524	850.5956206522643	812.8954554114354
828	876.721906884795	858.7154482451289	815.9248453599009
830	880.2087013757542	864.4967011340195	823.1208716509499
832	885.6749165036762	853.4483618944873	833.8714913451339
834	888.9954305381976	864.7713772076005	826.2623871196123
836	866.1564100299945	844.0668576524543	826.688208883184
838	864.8616440374029	854.0353283876459	823.1364487068622
840	862.6849963812583	848.5359584040401	811.9094632307058
842	854.1254902318983	831.7517968740984	803.3153017998719
844	849.910682493734	845.0266373080192	811.4839892117262
846	836.1327569047326	826.3420418106316	792.1664152659271
848	845.9483998898381	819.584460329065	792.3242754802645
850	854.4648357855369	833.0356267780667	797.3001551604932
852	855.543523837064	842.5803796832431	798.3679037678132
854	852.3488312885345	838.0558279331546	792.6407654840696
856	855.443108442142	843.5768071912199	785.1434555152448
858	845.3111171731691	834.6852154057265	792.2392859908633
860	844.932469190097	826.6581262952088	788.7860128038963
862	842.5024319192062	809.6932887214177	779.0770442304533
864	833.1726695286237	803.3302163193476	770.4740117160895
866	818.9921484875241	817.244731055609	767.9658349826624
868	811.7080398562041	795.2453155849137	766.2087293877994
870	803.1879273505216	780.858521753961	752.6957872676494
872	821.6969860001923	786.433328462686	769.7281733073855
874	837.1886719118832	810.7502130985042	785.2588847758818
876	839.0085473148552	828.4914113452358	787.9894375304758
878	835.6255050351907	813.4400737887177	784.2130397062335
880	843.4727069493189	809.654848059545	771.868786794933
882	823.2650000322395	811.4370208255009	771.2108792890526
884	814.6083914674058	806.6908725944229	766.7946867904293
886	809.7847838986456	797.8914409409495	758.0477229045622
888	807.8760151938814	791.4910086569205	752.6287976874592
890	814.2954072297611	791.8987622939853	757.2028049033825
892	782.2471136682624	774.5784048393454	723.8766032882567
894	768.5789140888714	756.1854977447473	715.605829392834
896	747.6324951885954	740.7469983026949	714.9171383591049
898	738.9873736854272	729.5566879766714	701.08881995507
900	744.0802162714763	719.5377996700393	679.4195648331746
902	735.2429891476298	705.7618746278365	682.1943368865867
904	730.7093833703655	713.4923420927706	679.4630407362082
906	721.5779178691407	707.134960392331	665.8909696457772
908	724.1476855052365	704.4475773850331	669.800401267147
910	734.3282992840259	705.9930350936265	682.3016139662589
912	736.5648862594944	707.7806102454704	683.6131660805593
914	713.7125845344432	705.9416089252011	658.8664495075595
916	727.6154511329088	698.9214844586516	666.5099197492353
918	731.4967394887219	714.9864654411177	667.9001189206616
920	740.2785465013151	711.0860086401965	676.9363518458849
922	751.0703633938679	723.1729405209602	697.1189564103864
924	766.2272155084022	764.6595683044673	720.496376693349
926	799.5661020287454	791.1599771578591	731.3802070198783
928	836.9107024722629	810.0468077976407	760.0378675899543
930	841.1827355365233	820.7027033653952	792.1627438847248
932	820.883107019037	797.882965994494	769.1771004275753
934	790.7297934061706	763.3565781801931	727.48733342789
936	759.7808472112791	738.8688070617517	704.5235146825736
938	727.9946615036533	725.4737693489396	699.4639981834794
940	711.7079431137809	694.4730962126818	664.8588933202476
942	708.1211873851617	677.7006559277834	652.4229874309633
944	690.2751613327779	672.0490984182833	637.6130295241215
946	681.3962526323328	665.9521546080241	622.1167900099811
948	688.8328364857849	661.0649208241802	621.6297486723906
950	693.1584776731918	669.815131852435	649.3428143057929
952	694.4609803058745	665.6014875873989	646.3829703006107
954	690.0159297950659	652.8098226150843	631.4703546389503
956	678.8217566727232	649.2482429251579	620.6352722268588
958	669.312609321827	655.2061026913602	617.9936587363407
960	665.1507715911856	659.9803015087164	622.4273471232373
962	663.0452511561514	652.5225444953511	624.7892817504982
964	654.5518952169966	647.7502150815448	594.8084728534459
966	648.0516339461038	637.3514607785514	607.5400088280341
968	644.0039373555009	618.7449897680481	606.9176357968205
970	639.0308211650198	615.4571614295314	604.0228043020161
972	642.248924956598	622.5018984999861	600.4119831156779
974	656.5094011358942	624.9475694514433	595.3116938296218
976	651.0248301972049	631.2349565424115	604.1198184217433
978	662.560102757594	631.6775476851061	600.8727104778016
980	664.1392087794245	644.1964308261785	601.1134118490995
982	669.7283861793974	652.708700804201	597.7535016389089
984	670.9721000339105	656.6076240875623	605.5545519565619
986	663.3224772996921	658.8215090100943	623.6413046685127
988	662.45339904991	658.5336492775562	620.5211807884145
990	694.1074199152802	664.2421575836322	626.8288793529309
992	674.1616273209688	659.1788713350245	633.2633230196684
994	670.0381172578841	644.4722531653929	625.9505129026247
996	671.6465797193738	639.9909328514488	622.918690001108
998	678.7549254805673	656.1777814472163	628.5086392169308
1000	712.4745817517053	695.8806334327539	644.7262476617332
1002	788.4121631001588	783.5735968784968	737.9881375349232
1004	780.0819329507733	776.8804516815771	727.9132261120088
1006	729.8176078170686	710.9554574084475	680.9688097440502
1008	679.9905152462468	663.272945626333	631.6489653952026
1010	651.9930340709641	638.1733880010147	604.2588436865239
1012	642.8172129559919	621.7053509269813	600.1866135775833
1014	629.8991779783869	632.7607761168672	593.7030589311478
1016	612.6071440327154	614.2248536641985	597.5373163364158
1018	621.4093614958474	612.5396809026257	594.2672708378984
1020	626.607636245988	609.4033259291152	583.5777889683325
1022	624.7521079464368	596.5757185025775	570.1039285801603
1024	625.3447638072457	593.6159112148149	562.6304479244806
1026	635.6754558278981	619.1607414144042	568.4735695458209
1028	635.0067842985601	616.0032563832513	582.7351837960858
1030	628.0033354686872	621.195665420212	596.2198003960817
1032	632.1429864669781	621.7306405491864	600.3094432919617
1034	642.0117018975384	624.135373956975	592.6741277952929
1036	637.4839272377059	623.4276120911403	580.7592532795397
1038	620.8108374391188	620.5561637422291	580.730951179906
1040	623.1585964412578	623.8172744532864	602.4681943217011
1042	623.8722516845535	595.3001023687468	579.55606951099
1044	634.0212054619919	622.386400455565	583.9137007063731
1046	635.1818942549739	619.6573874507037	577.8306021121057
1048	631.2348206159802	608.5790214701453	573.3994030427723
1050	624.5052050936663	599.6509390380845	568.156876699655
1052	615.9594620121948	589.4883249482458	557.025583734065
1054	607.7129280275678	576.2178062224871	551.4869232680368
1056	594.1614498143362	585.7704745070322	563.5053129299354
1058	587.3629389955655	587.0713118801357	569.560128705433
1060	588.4819326909455	584.0951876718465	556.287662778247
1062	603.7815336106494	581.3153503859928	548.581241576811
1064	614.2437807230003	582.3321449388869	553.9900197790104
1066	603.5771485302998	589.0238500136557	561.1412895029397
1068	601.1403537341462	600.3094542270654	559.1399855146175
1070	595.4802526754759	592.1455052200842	564.1146167848951
1072	602.7094046756782	590.8546037160977	548.6502020728643
1074	599.0317032696908	595.8365434268961	553.1167090131589
1076	601.7647096513297	601.1184345040555	570.331341651296
1078	612.4810612049453	600.8088212572768	577.9863037315485
1080	612.2158318651582	595.0620985564268	567.6004983238272
1082	585.7907046082701	594.3469273856691	568.4211281272906
1084	609.0005718811749	589.3046942890364	555.9110197633747
1086	588.8391108748185	577.9648288973003	538.0674444679794
1088	577.1859214811183	574.5725977337766	541.1882807564253
1090	570.6263986685048	570.9660224103731	540.3618131917858
1092	571.1961773457756	563.21549481479	532.7628580283526
1094	576.8785320028381	556.0703337869495	531.2971960029743
1096	552.1295674898997	555.7912517212652	524.6286021961596
1098	565.7641414721327	553.6650525939185	514.9575504459783
1100	562.544819574538	551.9515867526536	522.3733824907419
1102	569.1806465694731	551.9113910827533	522.3270929361538
1104	577.7000394266117	551.0985168780505	523.0977480025271
1106	575.334852507513	542.2629228831956	522.0673819241511
1108	559.9722487257008	532.5656885412218	514.9888346739785
1110	547.9577786040514	551.6455013470602	515.6604337671261
1112	570.1602612752877	545.3516071269623	528.3421137502173
1114	564.7553616890182	567.1900336482838	522.7378287574079
1116	566.6107829146949	574.4997664058705	518.4656403256885
1118	580.32073733316	580.1055171998696	538.7096166353273
1120	593.8827939393266	584.4714263755095	555.3782173369598
1122	594.6596962892736	583.3671284314323	547.72783705933
1124	581.8443866205689	578.8245332828482	540.406747956009
1126	565.4179543109194	561.7592950995708	527.7573184042827
1128	567.2715045656507	550.0964701266584	519.3751430231023
1130	558.4660349246004	545.8274039456702	511.0291943600457
1132	551.8011180770575	538.4787452291101	510.8330012330262
1134	543.0680570868782	532.2678822834987	510.0680197023352
1136	537.2842426729012	528.7958650147941	507.7945198224416
1138	543.6849671151841	526.9429225171469	509.2424222296693
1140	539.5766526119398	538.9485479218959	498.8358085753778
1142	522.1411409316656	524.7059345265818	497.393954345122
1144	531.0416420757649	530.6118072100413	496.9062565521988
1146	546.5793509203683	546.0344735885101	513.1665222615252
1148	560.4666502011418	550.9030621533927	523.615882237773
1150	560.307352656051	547.6130172278893	514.8010088339991
1152	549.4643189195277	546.7726483341131	500.991001701783
1154	554.3847591269257	545.3665108376868	511.4404873799989
1156	561.9811267018449	533.0853907285135	518.445024349589
1158	551.665496369223	526.4390886723245	513.0087618279079
1160	536.89936548639	527.2198195105621	499.1977514639713
1162	532.4916419048466	524.066209673951	494.7812908811841
1164	537.0968084966017	522.2722619402133	493.0715152277121
1166	536.0707219998858	523.0756845190442	488.8656576216724
1168	523.3118053730344	522.828368698761	485.4127778048285
1170	523.2225927401447	526.6373386715585	484.2035571316176
1172	535.7814132677662	535.3298107635525	489.0643401268546
1174	546.4257731804536	525.3722851611824	491.2976748821043
1176	544.6658628462561	510.6948148558884	495.6888067167345
1178	542.4298197834567	521.3989955022501	498.0290914065193
1180	540.4950007100488	538.4223239850098	494.5896530806389
1182	536.6235194698868	539.5997184955401	494.3962796037608
1184	530.8648287985368	528.2616385272224	504.1875710415305
1186	521.231167898613	517.7049688334711	493.9984450843543
1188	523.7414897188731	538.3769184849703	486.1158037234049
1190	531.2614559995814	519.3691199152949	494.4823028177965
1192	530.1293095372189	524.2218402432011	492.2481498835787
1194	528.5094527952322	521.1814329335307	480.5532803737523
1196	527.3346443033066	520.0391553586126	480.2620096996297
1198	529.5206664530963	534.8087498351028	493.9219195413251
1200	537.9908951825257	547.9924014834123	499.890596390525
1202	535.8618686185625	533.2208643035779	493.3493088536684
1204	534.9654338556297	538.8501980724794	491.8730787402349
1206	526.0991504093104	521.6385132191476	498.3921329028536
1208	541.2344119136164	518.3705233201697	500.2104493515967
1210	551.2840124947404	528.9705540270373	492.5724997319535
1212	546.9804984068024	535.8370660576215	489.3451587958115
1214	542.5912849482688	529.7376227375663	492.9031868830301
1216	543.9819821743095	519.352268780392	490.3453624324466
1218	521.8540179169587	519.2124259579707	484.8607003221533
1220	545.3945321214011	537.4937520814334	512.2819787036444
1222	550.9202134337941	542.0941147186034	492.1882041701614
1224	548.536014088104	540.6224838020321	496.9286122423243
1226	544.7055947408254	538.1075570321463	498.3676360774343
1228	550.538093083313	540.7159644666017	508.7321779006991
1230	557.2185325938665	550.5448972562261	515.8735001335562
1232	551.4852101466668	562.7370602535111	502.5435346710328
1234	545.4798630014437	565.398103845575	502.4502661363411
1236	551.8388816306949	539.404466999737	523.9968042662633
1238	555.85946626442	538.5058825874851	513.6501901272286
1240	541.4874687113461	542.7709877852503	508.5934701868728
1242	539.1213060136363	537.9828311920118	503.1369697458654
1244	547.7072193155748	539.7426656087031	505.5754287972241
1246	553.9806969548962	542.6929401899578	505.7097017073895
1248	550.6868557849355	541.2920876291847	498.0759265008932
1250	543.1780042879268	544.8440403287415	497.3068919316984
1252	541.1857423502006	546.1905064349821	508.9629412336627
1254	551.5419367078306	541.2340690459409	509.2675805510942
1256	540.4128158869651	549.6879215487836	508.1044083537929
1258	545.5904148339909	536.5609243910686	507.3769525793142
1260	550.3707596399378	548.5385245699569	501.6813901713279
1262	556.637149244328	558.3679664440318	508.9845902972272
1264	553.5390198153964	547.2246138257424	512.3395029094143
1266	545.6388764189617	536.3002240437318	504.2500844925917
1268	559.4280360340777	545.7763223210361	518.5634742539959
1270	530.9741440378841	534.7537384958266	502.3331726607747
1272	538.4432679907494	542.2266642396028	491.6355850189386
1274	544.0083462310063	544.1205137442001	493.1567725456052
1276	541.225653236662	542.5833764810279	510.8414442518333
1278	543.725918417661	542.0050667463231	513.1770385253685
1280	549.9080727177967	544.9978712286371	514.1938237811761
1282	555.8729009982569	548.3473379624834	520.6114797764157
1284	558.5694484330122	549.6901070351589	520.2030474224207
1286	551.4406267601996	550.9057302012303	509.3107522389122
1288	536.3327819433393	541.2287897204961	492.1789671460516
1290	550.9412202918397	545.0040782256201	504.0133493093965
1292	560.2190229368612	530.3750173084364	490.6565519862458
1294	542.2694034652152	534.7322497638086	494.6012054502405
1296	539.1338721064426	531.0709542590842	501.2140189814695
1298	533.315762479677	527.0612507710191	503.0765446473941
1300	523.0701166220953	524.8322407739036	495.555995013172
1302	525.5282953843339	526.3285573687194	493.6170693171003
1304	536.2411953873582	538.0656366989587	512.712814336678
1306	540.2645612387166	518.6022213879194	487.9917294043102
1308	521.1609779705335	516.5144395555067	473.453336784077
1310	532.3684894609532	513.5715076636928	475.1785828531203
1312	538.7311328793046	523.0126147303358	488.3711768681602
1314	531.097832381771	523.6916560852333	486.5604879970966
1316	520.4275749193348	520.7019957764341	486.1327953570016
1318	519.4647145823731	516.6810127053503	487.3196639932594
1320	521.9710756297168	514.7216553883416	485.8216427746539
1322	517.3664191461638	516.3346408597952	481.5909554355101
1324	519.6934061312581	509.8957039476233	464.1025474970617
1326	517.2933011654433	509.1676735324137	465.2666577501267
1328	499.0350941816533	509.5579450303214	463.5573491806653
1330	480.9884872517628	510.1957974828574	462.7089136001151
1332	504.70221686158	507.2372929442602	463.7811012954865
1334	506.0676917870066	506.8164893325058	475.4296118837898
1336	511.944662585999	498.9652863955861	479.3184435300024
1338	516.6937915048294	500.0382967238979	473.7742372308036
1340	510.4274200370061	520.2852665580867	481.1812449119659
1342	518.2112699014315	534.037815264234	503.9600059714659
1344	510.0107202318081	527.998929246386	494.6494905208425
1346	521.2190824543637	520.4327261947627	480.076770979819
1348	531.7467199198684	528.1602016701627	482.846896569154
1350	534.7866553392358	502.7618158658675	473.1862539551731
1352	515.3285936600818	512.1552828017648	473.8840700862662
1354	491.3915081707451	502.1194289048581	475.1087683982064
1356	488.280518857925	491.2549123034358	468.1209246211986
1358	498.5659868544674	490.4792624106239	455.3513359075703
1360	503.5279164115768	488.7296016672058	450.4459534073484
1362	501.1550436375862	481.8357605940698	456.4165998704303
1364	490.7062136985754	466.0896984504547	447.4940597137622
1366	469.178396860069	481.2899305747087	441.3556969769813
1368	470.1045480985676	467.3540962608741	426.6750332599587
1370	472.39043314685	450.1564030319643	433.5619813244369
1372	462.9093656910015	439.3182980893791	440.8751229948148
1374	462.0973393596977	452.9626543988145	441.5432048680028
1376	468.7078863617592	464.5394225954964	436.8001148551737
1378	470.5314392550129	457.0790693278455	438.6748232132147
1380	465.8414831388773	454.0315300153164	442.1624531133426
1382	464.8476239611301	470.5192016503821	435.2046127429563
1384	469.7896028943213	472.7720672639503	426.3145335877242
1386	463.8394398097246	461.6803392693669	413.937194372727
1388	464.1595417365903	455.5430975208953	430.7526032878392
1390	470.1568161182203	460.7420941535262	452.5332977212762
1392	455.3765745423048	463.7273271467624	442.0868916128424
1394	464.8111293683592	475.7986347046093	428.920905542121
1396	474.6311814001467	479.5099207214744	424.4945589744665
1398	471.957558007378	472.277768855686	429.7816643211585
1400	467.4109097627069	464.1623087568302	428.5493961529052
1402	475.1782631076122	461.2814021948019	425.2403597922109
1404	485.3710755294435	462.5521102932084	430.5611832615586
1406	474.589258275359	467.896125456401	427.9692521319172
1408	471.2858205636724	473.9372069788578	450.9632890231622
1410	466.6655427208216	463.5042457246045	424.4829951343394
1412	481.167174663498	473.6192517898824	432.27522097995
1414	478.1266377471926	456.3613950834977	433.1091926821801
1416	473.1996398435548	470.0515470444692	432.718028561774
1418	466.319817534706	480.4039685792894	422.4733059833209
1420	470.9796029072498	475.4504830939388	429.8736663467741
1422	482.5335885193679	482.50082230677	441.8354137851723
1424	490.4855519958176	499.447143640008	447.0490363163702
1426	499.5155653402794	503.7075276423516	453.7135267585832
1428	513.0298498783754	507.5746192788843	461.8112440408851
1430	509.6221049973361	520.6283069825875	482.6513505379328
1432	509.6781798208911	507.3181489843806	500.6287924258368
1434	540.8306771355636	522.9870397222703	511.1347407031634
1436	542.779779598314	522.8146497990651	497.2853053455035
1438	520.7390142706877	537.6923499030945	491.011607152408
1440	521.7927442383199	517.481603777829	495.5608874539119
1442	524.7131343709743	529.0210342115355	497.4825851238534
1444	540.8690630640111	539.8028733991259	500.0871678032179
1446	559.3476899273991	547.2521361856707	505.2052201113173
1448	567.4392278390349	566.9282782136197	520.2056337914937
1450	567.5078538505776	574.9116232252115	539.9567912370453
1452	552.2804419861595	553.8736346006265	534.7573838127236
1454	529.1979027871118	536.070746160503	510.2611979560176
1456	534.2974687476849	538.5937356983988	499.071832159638
1458	513.9999416445995	522.0409819123739	487.7379679825448
1460	511.5930261428772	500.7361051997137	483.3336112133595
1462	523.7501921734075	499.3810267487656	461.2362829962397
1464	516.2621624151695	494.754876708359	467.1829336175596
1466	519.8766843719176	504.5770512846943	465.7548107189181
1468	503.1550971784558	498.6437316939352	464.048503535041
1470	501.6775764300345	493.8170105610823	471.7436233597545
1472	516.109964688577	507.3174254113651	469.9021969014493
1474	507.4558035752763	509.0551173844983	458.466744741757
1476	483.2842780924092	483.0596405039084	453.6231527386269
1478	472.5929019084814	471.122326143865	435.678463275106
1480	471.387991312358	469.7689652824081	418.8955923454373
1482	434.3511066054448	450.2669093799601	412.2867969995809
1484	442.363623382067	446.8592439488468	407.2677325498273
1486	437.8720653661201	447.1805814289839	392.7352447877433
1488	442.4392403090371	431.3104622201356	404.9601710297655
1490	455.5934365992053	451.6166894967619	428.6751904862844
1492	456.3071256890715	444.0365557176875	428.9464078859289
1494	456.7456892677731	438.5006964098403	421.746195668135
1496	444.49642091369	443.2982623823743	411.1602527095463
1498	438.4443470036227	442.3861055812734	410.9740986276357
1500	446.8503182104194	433.7816247087671	418.3746364304714
1502	449.8018797441687	430.2978948009511	411.2385660608748
1504	446.0421216853143	436.7544189477764	399.9336145828654
1506	428.613948845408	438.9970436281532	405.9967720563927
1508	449.8346861994887	442.7911510406483	419.1330778141886
1510	441.6600589186818	446.8261030481982	419.5428826665457
1512	438.2842740599892	448.8883213617866	402.1847181490676
1514	454.764919815365	455.2561540915037	417.182647922008
1516	458.7980174908533	468.2518093053019	424.457805062773
1518	466.1771846764247	461.5898762886038	441.3668407776653
1520	474.5659162350423	476.4849945606671	448.6810016972326
1522	486.9459760839631	479.0670096848755	450.383843237858
1524	493.7936502538069	485.718115211743	454.8294445881159
1526	488.2857676081032	476.2121459387062	450.3597084009056
1528	472.1174236157024	463.021960799823	447.9640218293325
1530	461.792550324554	479.9488133993816	449.0679897408029
1532	461.6252148195839	485.6524856765263	430.526392934738
1534	446.1782706205572	466.3631721101004	421.3500994593011
1536	452.7784385249767	468.1175253642134	422.0747529460422
1538	466.4980895907773	457.3542724104772	425.5394309210331
1540	471.4167847353315	464.9946745583009	438.4925862410331
1542	472.1379026134471	488.8001836881081	449.449540568895
1544	477.3581858043916	472.6017710379	443.1582221392343
1546	477.572559174193	479.0235994662817	442.4414978376494
1548	480.7408426289735	489.3501846036164	455.4473778651313
1550	498.8745598466406	493.0367955548454	455.1393492088366
1552	503.9241499820955	497.5899148732667	458.3797155454138
1554	493.8582204958473	502.0733098018893	456.1242786551414
1556	504.3486330771341	503.9969711880735	466.0753093502671
1558	522.5429160544647	523.9628416868716	489.3691046243541
1560	524.0983991915579	538.3221972943384	493.1385311269266
1562	523.091162633442	524.7883846209689	486.6920583138298
1564	527.5577744716518	532.7450489759455	500.6988025984001
1566	538.1249493439353	543.8486224915777	504.2476361862464
1568	538.5764472088654	541.6344552893843	518.2218156299044
1570	553.9368963612	533.6307198921161	503.6174467676389
1572	532.4030875560619	552.1635003928102	508.9325508363702
1574	549.4737356797622	535.7456302381238	524.3688099087995
1576	559.5499886429761	558.2738089067119	504.1622002946192
1578	545.7702511129123	547.2587945800588	503.1401258071184
1580	545.5573707831825	545.2104559940344	520.7810538531429
1582	553.9740817804923	555.0440539967085	529.1440908978871
1584	566.1787587385846	566.7275948291681	542.9659191241516
1586	569.7926178793341	573.6438288328949	549.0442749864978
1588	586.1616485929847	598.3358510741028	554.937219377862
1590	608.7858960490274	617.2645109782488	573.857849339928
1592	623.1425243277722	624.8322753561338	590.0159550012285
1594	642.2548512728818	627.2357831912212	598.697783141595
1596	660.9656885073553	627.6438569289353	607.5742218907421
1598	664.3467351907466	649.8814796084307	617.356406399218
1600	673.9835970443594	677.9339405505166	640.1747981909766
1602	675.2971412842659	691.808958264751	651.3955871067059
1604	691.1432780067607	697.6012285664554	663.2621881288305
1606	688.0596144365451	685.3120219378893	639.2400568610599
1608	667.0443002288937	663.9386358321871	645.6676059976604
1610	652.1095562081404	659.9911272037274	629.8283488386552
1612	675.3224779017957	677.4995887594381	642.2089975634088
1614	682.3547718826684	696.010951476524	655.548656383362
1616	687.4991377597866	695.9648791836399	651.1386465752503
1618	692.0106322193751	687.9145259217927	643.0139233227047
1620	706.8142598204956	696.3583223514663	656.8895395721481
1622	711.6014403315235	704.2638410035231	675.2392991559725
1624	719.9666918103445	709.9935246904122	673.9667757633911
1626	712.6763510351832	714.4341985273138	660.5673340137212
1628	717.6735587496277	725.9354687554956	663.4659694952049
1630	730.0615425171776	737.2415299588781	683.2138181354492
1632	727.0010718089095	730.3420404027978	693.770790346277
1634	724.2364459411622	722.0744512639003	691.1695415247266
1636	738.061747932067	727.7719577503563	692.7482413979897
1638	754.185756483558	728.0519824866343	698.2093423534758
1640	743.0792858763498	727.9502785922723	696.3434964176892
1642	732.3737457560171	725.3705106217037	690.3432096670902
1644	750.2257159761042	726.8368958751851	701.4515118291553
1646	736.3933122361643	722.7107219200562	715.8545643321337
1648	737.84689597276	724.8918488992999	696.4902309811663
1650	729.9365645297366	724.5365459570314	694.2060174347068
1652	724.9641686859454	721.3051737833879	686.5447327395316
1654	727.4007142598572	721.9693454883553	683.5595532624196
1656	721.957595194595	728.2211855224282	676.983764024126
1658	722.940455964466	727.088996571153	670.5970063668357
1660	705.286649114885	703.6040931498313	662.5378548166889
1662	690.7356427693055	698.1963063767324	677.8540277748161
1664	694.294059525253	693.3649678110434	670.0013869764537
1666	692.2800118436705	702.1018618267088	652.5496101665354
1668	686.6972758667807	686.2994094305111	648.7416044393368
1670	679.7476688257249	677.2483494584604	646.8736148386618
1672	659.6505136281025	668.2643270228318	619.8807590986867
1674	651.810877120846	643.664958165876	601.6935565268524
1676	637.6965699394768	625.0726224592422	597.6533240539347
1678	622.8952139967962	617.1066946162434	591.3981377093256
1680	623.6564165975428	612.3223329079561	571.968111021669
1682	609.7196595185428	604.3152829717859	557.7580871651719
1684	586.4397164204892	587.9706060715358	559.2550670462525
1686	575.6620609627688	571.3372680121146	541.2781719076463
1688	558.0812043730897	546.9037498778055	524.5657172011585
1690	531.2522770523782	534.2292158401533	501.3357002290619
1692	527.4661582815681	539.9977154719169	493.9073930751306
1694	510.4823569676344	507.8369384361047	479.5339779910014
1696	496.7181715914045	493.0797282899046	458.48708283572
1698	491.1597436973418	476.996398136207	454.8522444519851
1700	483.0896217932645	464.9773445211679	445.0776412371413
1702	462.7784359731641	472.3931793418756	432.8448615408324
1704	472.5378699431518	468.0700876376417	433.7435518888532
1706	446.2086876332967	454.6544999034292	416.5327337814757
1708	445.1621272889514	454.6773933961667	402.7267304262502
1710	430.2167229825905	433.5748457457681	397.8496036541055
1712	424.6541466396192	430.957028273402	405.9223247107761
1714	419.9363867804301	407.5628140537549	387.7317754343735
1716	409.6739601294902	412.7553972451666	393.5417167954363
1718	403.4436171491238	401.6470139872498	370.7197330628816
1720	403.3597203295773	396.4916162326467	372.4180560057824
1722	383.4150077238342	392.3017515416113	364.5115545661602
1724	379.5296799005609	380.1088005609469	354.1514525763801
1726	368.2012585420482	380.0994278312977	343.7350024154
1728	364.8027916501883	367.470304052082	342.4346553534837
1730	366.6031186388591	357.0518808821747	342.3637104800274
1732	374.6277213849867	364.7074690829274	339.744131990585
1734	365.7544070590456	372.3468816156927	332.6678368386562
1736	358.3878737657585	362.9254334899771	327.7276911971898
1738	349.2756624084365	350.1745800689278	316.9972811892831
1740	338.0453641544295	348.908120236872	315.0625967974503
1742	347.0261292640298	344.7238854186496	325.6256223975702
1744	352.4855560129275	338.0974449711625	327.0438592181068
1746	339.1860064329513	330.9827940910827	306.3078355110177
1748	332.4739761648169	325.4237005853389	291.4909746588994
1750	323.8475624966436	326.998537698062	297.5356784809311
1752	315.8495269477837	324.3836390865957	297.3029411565071
1754	326.1746800278864	328.1897913879097	306.3021471852684
1756	310.2813199495569	320.9440245995426	293.2469961399981
1758	309.1037251955809	329.1919199279458	289.8613301027363
1760	316.562991011964	326.3531542294252	284.1468874595331
1762	307.1769579502569	317.3762471242166	287.5610655295579
1764	310.3464931401642	316.3025077505877	285.0614126076913
1766	297.7208555714785	304.9825692861139	288.3651770423064
1768	294.6216648812975	297.6198098116444	287.395320694533
1770	305.787265858684	313.9458035408406	294.6687117010695
1772	301.2371463874646	298.9678625306181	278.4843657986801
1774	280.1617935637228	291.1240314862531	268.3194061346185
1776	298.1878044866071	302.4937720071028	274.6331562288407
1778	298.3110123695479	304.7517646946939	265.6169483463949
1780	300.708034596553	310.5992581144817	269.057043327208
1782	279.1417391749457	295.8888114021601	266.0761729634561
1784	279.3342011364492	289.160327898869	267.508314874879
1786	277.309386243295	281.8095213899248	254.9289264801841
1788	282.9484888005307	296.1338168420273	241.8894140204152
1790	266.7510735642467	274.6594956855607	258.3140227166866
1792	282.3492732941626	267.8789976154495	261.6474699364328
1794	287.9152983643033	297.935981356235	269.2796950336962
1796	299.6655430167624	287.8257904221827	263.8629034084115
1798	298.7539199541966	294.2783515310042	267.4022792686831
1800	282.2582797879351	297.8340541857702	257.9647527713588
