# Supplementary material for: In vitro and in vivo datasets of topically applied ketorolac tromethamine in aqueous humor using Raman spectroscopy
Source: Data Brief. 2019 Oct 22;27:104694. doi: 10.1016/j.dib.2019.104694 (PMC6839021; doi:10.1016/j.dib.2019.104694)
Supplement: Multimedia component 1 [file mmc1.zip › Raw Raman spectrum dataset/In vitro Cuvettes/Aqueous humor from pig eyes/0.25% Ketorolac 6-2.txt]

cm-1	frame1	frame2	frame3
350	1658.215626722026	1674.073981406947	1681.082159792391
352	1658.206354546871	1693.405015728893	1713.033791796377
354	1655.702354882448	1687.025463163468	1722.254697268646
356	1654.503842766684	1665.595142535658	1690.330650612073
358	1625.941249234145	1672.738856292346	1654.600893844686
360	1588.41191079881	1633.000144484633	1624.742132011059
362	1562.571617532289	1592.357424096556	1601.668632552645
364	1563.671798867586	1588.131813596383	1585.968291490784
366	1562.219102423663	1586.63516139774	1578.27119864091
368	1589.632167311142	1589.39935418763	1577.424927529819
370	1607.375050857186	1575.611041990536	1577.33226810391
372	1594.494390075308	1547.098936190144	1574.31299994141
374	1544.889118659972	1579.903391681304	1565.219246830584
376	1556.533256943755	1584.44665033934	1570.951110559524
378	1571.244243887797	1579.000502662946	1577.85041391791
380	1573.573552203302	1567.814899266275	1579.245513440119
382	1568.8147667662	1547.400062063484	1566.979917391026
384	1577.186706931611	1575.202000094912	1568.47008788657
386	1572.89393697926	1583.658278862009	1560.15136211396
388	1570.476826131117	1584.307334659291	1563.69030066329
390	1600.48157866828	1612.922784098327	1620.832898726078
392	1581.015779986874	1602.563427409527	1606.826559888631
394	1585.017421426276	1590.547352563942	1615.07664807917
396	1587.310543792925	1576.95986859021	1612.746416323936
398	1564.410214346127	1562.847217857067	1571.47727422047
400	1567.227042157275	1587.16578149008	1592.408903769504
402	1589.953585058106	1594.82440045474	1603.716240572014
404	1609.441171258717	1592.431216528899	1618.584349636998
406	1609.970793784502	1585.916969850396	1631.697175183692
408	1571.364533081784	1588.163751305712	1579.68286508757
410	1568.14616695526	1594.994687399106	1573.682354840755
412	1554.957892778379	1564.092204555661	1570.143400528795
414	1536.372739140388	1522.144928842669	1560.116716094461
416	1549.557031547711	1556.696246463019	1547.899891676579
418	1537.100601210203	1550.071258550797	1544.135089671125
420	1531.333139432528	1551.830073307057	1530.489635755493
422	1523.787253632795	1547.24007443286	1520.855768240261
424	1503.293064983748	1516.714799921353	1531.768675676611
426	1526.296180292337	1526.460736494619	1524.945874276734
428	1518.607941000385	1530.544979604497	1535.104489338534
430	1510.374666672124	1530.678202782705	1524.00255029439
432	1516.280111581232	1527.306932195899	1486.094215627983
434	1519.69867841927	1516.883779608031	1513.914305364424
436	1521.724526648046	1512.215779974029	1524.949705217658
438	1508.515188806725	1510.277026306625	1514.129335265646
440	1491.935444313889	1508.329741967101	1490.602186767885
442	1505.944488575669	1502.001684931093	1477.66982668288
444	1480.232491420887	1472.670648436982	1481.968341433658
446	1493.587870636528	1470.287423975669	1494.454257958324
448	1507.585194540393	1477.026743812164	1494.121451460753
450	1481.111967818947	1471.976518103279	1464.746134412553
452	1457.896072351151	1466.384771195568	1465.679186033857
454	1479.723034946924	1471.037857459988	1459.973288124563
456	1492.564174340257	1472.039663894875	1472.805716752917
458	1477.099472738399	1465.82741186793	1499.396505237454
460	1451.339980392145	1462.197869684143	1480.776477519073
462	1433.70769945863	1458.613145008174	1463.370787361957
464	1432.834559436404	1452.695693865452	1456.846818389163
466	1437.512301139501	1442.355059198319	1452.423377887448
468	1429.649826388706	1425.581468037654	1435.498233323979
470	1416.625775514744	1427.459242961759	1421.82656156967
472	1420.187610426165	1428.265981336957	1432.611057845904
474	1415.081083792583	1415.65244277914	1438.10565691552
476	1395.757556518837	1392.957348516185	1424.522264064482
478	1415.621528278875	1416.699050720188	1417.246715727485
480	1412.950797101892	1403.685940534451	1390.786878507176
482	1408.469351537933	1392.788683493537	1381.118022036196
484	1399.228335346338	1388.543531006073	1387.708600084634
486	1372.484988356471	1383.747960150795	1395.168969655517
488	1367.632076232715	1382.413459394972	1402.265252234955
490	1383.500728864567	1381.761530604073	1388.890893421193
492	1388.098028463712	1372.602190281151	1382.89643216058
494	1368.710152228661	1356.833478688427	1397.905664441437
496	1384.532053006849	1383.59336800622	1395.719433657255
498	1371.244553903226	1367.759299288975	1371.965405226231
500	1361.148246642144	1362.135372548222	1359.267834047286
502	1365.661469136848	1374.028075179929	1362.033890389448
504	1390.590167553864	1393.151316421661	1373.475488634506
506	1355.548178499802	1359.916783924273	1357.210393856831
508	1351.615975998684	1351.596174336482	1335.088059041071
510	1358.584737761584	1355.531629882125	1334.886966875735
512	1356.812073963832	1354.848815906197	1362.789529100601
514	1323.589994928705	1313.247038873187	1355.35095531653
516	1340.39369116106	1319.527378750797	1341.265254289229
518	1341.708638520449	1337.161254120964	1333.340946010283
520	1318.684810016913	1333.889204791582	1326.883254269365
522	1280.833129076528	1275.313998225773	1310.974853784365
524	1305.938600823956	1320.945712629415	1312.966542697975
526	1302.62255607719	1328.302039004598	1300.15883865922
528	1302.912557055872	1314.199171053044	1299.150153812047
530	1313.519427438499	1296.735034743229	1314.209981331514
532	1292.131602047431	1306.082822259425	1306.265078505916
534	1279.56901212058	1289.298890692211	1276.215986286633
536	1268.706973066215	1283.141778624501	1278.187613400547
538	1263.332422262492	1280.13104898188	1283.910550409635
540	1267.245802763987	1269.212733221521	1258.088801519984
542	1262.478637217258	1295.771359664274	1276.332113822474
544	1255.94055904538	1269.770043249171	1258.119501563487
546	1242.735892566504	1251.713045786286	1243.401128716179
548	1225.695742765808	1252.664030224046	1236.240787916132
550	1215.452848541005	1246.208058708749	1211.94084235168
552	1215.838775139454	1231.412247985852	1223.415331268458
554	1233.930913803001	1225.255686380488	1223.008245596641
556	1235.136323323368	1218.136435929876	1223.240070201444
558	1205.451957021933	1204.9201383542	1228.348969530781
560	1202.986726280738	1198.635696332103	1204.254054659972
562	1197.243197607038	1208.871602460057	1195.628227954978
564	1195.818551134329	1198.568273148243	1196.093289835706
566	1196.116073771893	1182.203396525088	1196.289875694669
568	1192.512380672644	1185.12390283346	1185.962934212946
570	1177.810823176897	1167.883004948179	1169.356803090657
572	1158.838544334644	1180.022907724338	1174.214547159822
574	1163.611335804808	1186.218198883119	1178.990108892034
576	1183.240221874762	1176.126575407126	1171.426933408851
578	1174.241326775715	1157.638208300134	1143.445693963352
580	1148.86846647652	1155.375868239906	1176.599491563143
582	1141.313130296807	1148.735836453962	1166.174882676577
584	1149.855409163711	1142.62812734291	1150.996489542088
586	1161.818782240341	1140.04381426146	1151.681131003379
588	1136.603285146792	1138.266051500948	1137.867439185016
590	1128.394579450553	1125.003454860661	1122.262749768709
592	1133.117576933169	1133.908533105008	1132.706293285923
594	1139.992937696491	1140.797750567084	1140.438007602733
596	1140.663693193321	1124.274867400108	1121.527128253857
598	1151.166862925934	1138.598351387595	1140.264541829898
600	1141.487668358125	1132.157033648465	1120.280025797926
602	1128.417342440547	1113.956476489999	1108.131007433853
604	1120.891521429629	1100.350167916174	1108.181235989516
606	1124.024515396097	1109.180178471167	1109.733451815898
608	1108.068640899815	1098.889412276637	1112.012168047872
610	1101.30312658316	1098.274869113804	1093.532859574875
612	1095.419552713361	1097.377646313255	1084.152363653074
614	1092.741175861364	1089.297582123088	1086.335127223268
616	1103.938075215019	1068.454642672596	1081.837076881787
618	1087.634860196918	1081.978164703746	1072.333457326679
620	1087.690237836591	1090.983297041714	1070.103053609165
622	1077.4550081727	1087.636308974079	1069.365857548243
624	1058.598919019703	1078.071449442465	1069.235487519638
626	1074.877916944587	1089.330093067858	1076.105151373014
628	1082.767369650132	1058.140338130866	1050.700077180243
630	1069.917150209642	1058.084660302391	1047.349520927557
632	1054.548307660087	1054.212172967555	1058.610438727282
634	1047.224936184246	1034.591476444514	1071.388910704811
636	1038.670666438113	1052.322176065607	1065.970807395784
638	1050.791283969138	1050.977714304372	1063.347346541592
640	1052.353169468972	1042.700785035655	1037.430318905345
642	1050.102668325852	1036.743330982839	1020.86958446815
644	1047.87777698901	1037.450428442386	1031.136631956267
646	1025.708645153493	1034.658173340738	1017.736486065093
648	1019.384681635218	1020.291752541663	1012.330160955933
650	1009.453109680805	1020.305653569745	1010.395904968746
652	999.4430029917501	1018.15969592367	1007.325252517916
654	993.4807727475884	1001.047473151395	1004.754032943832
656	982.9171960237343	1000.471241704712	1032.250192932806
658	993.8205242169868	994.4931106249771	1000.072316789522
660	994.6695815271437	995.4283113393624	980.2300420512975
662	994.7062977273436	993.5076888465226	976.169232329171
664	1001.786692250724	982.9503788900169	977.7099621218587
666	974.9258212710647	1000.384500576962	977.6773607688467
668	972.8315286450433	987.7518743976489	977.9776357743228
670	961.3780404091075	974.9312959469889	974.5158289837499
672	959.5731857119476	969.397857570835	969.898769119693
674	983.625274040247	971.5182352299239	965.7204516065281
676	974.2988658492361	971.5250673510709	949.5899773442519
678	961.8700808411918	960.3166681072845	968.1428151729554
680	966.5552448628014	952.6910231964238	961.3334122318317
682	969.0430237122921	951.0125391295345	938.7505106091468
684	949.2493788945512	948.4184031741867	923.6620196806402
686	926.8945266181772	906.8352744043193	926.1451044999053
688	931.3473833113756	913.809159964811	927.1450209380646
690	928.7463846103128	936.2985974027281	933.8801543339587
692	922.7040547542943	939.5176680261736	937.0820967527957
694	922.6917184460879	910.0637310273208	929.2376929277834
696	930.8622520513989	921.969308750168	923.1452116111935
698	927.1969103050449	922.0284499194543	919.0488646946577
700	913.8461226396423	928.8190466227086	922.1620010844817
702	907.2592680666942	934.3884832735182	916.9066618811255
704	915.3765315214085	929.7969935540358	897.2700031830337
706	912.7789021068481	916.0325989227082	897.1840393145321
708	923.4101898413528	901.422240571163	900.1486833024104
710	912.1081758504497	896.3676953602233	909.6996331801786
712	898.4530335794017	897.773607121575	902.5590134666004
714	897.9058737619655	897.2163611438833	877.7031184598825
716	902.8340819194793	878.0841807849906	889.4552905973749
718	882.7719953819305	899.9873965643354	891.9643265001071
720	894.0323665760745	898.0952032393302	907.0621356896484
722	905.1964462409553	882.2432490551439	906.4318999030677
724	903.9110014862991	873.1217874494616	887.5695303528344
726	914.0055934529421	899.2440238589321	889.6237272900619
728	884.8590652325685	894.0490946655286	881.0816524034973
730	877.4922295481257	892.7486521590845	880.3985321804531
732	880.1962513323985	885.7232982842405	876.1664930968998
734	881.3584676893727	873.302896629125	871.4527227162745
736	872.0433960188497	865.5152720072915	881.0675362608173
738	868.832113433473	872.1624702733616	874.153299680949
740	875.7899872736023	871.3101454934347	869.0782400543519
742	870.2107957638484	864.1190144395866	862.1118986255128
744	862.2550948313797	858.7363866591531	859.5743463506312
746	873.1343138585316	863.8517802779454	869.6657446907076
748	875.277673243183	864.1512584791768	875.5007343822126
750	869.4018563138759	856.4478846106019	866.4858584124456
752	853.8413563695831	848.1974226084735	849.2953681113597
754	842.7762416971409	839.1205597490036	837.7602196525579
756	844.7194273430147	827.7897880217381	837.6306441998187
758	834.4176502767639	815.6236289373684	820.560770908475
760	824.7499147622075	831.2440914111247	819.9753194405466
762	830.7958863070306	830.3030378183263	827.1765331520439
764	825.7790084582576	828.3141973738615	824.6864185150461
766	809.4456227658272	827.22186345225	809.8288383822192
768	828.7972716005926	798.1413859337262	804.0389101755359
770	813.9363354655786	787.3060476831811	795.1580558668675
772	796.9391896259647	789.1023630930049	807.2001217386263
774	785.2176258005104	796.7285285890343	802.5141279456129
776	785.4799013899102	796.6961179351198	787.574079365718
778	800.3285068470983	777.935909874496	794.9243698758058
780	802.0126068642994	791.8683453909468	794.7722292548143
782	784.2799219456724	784.8276149212003	782.9859322290281
784	777.5212838014478	786.9571926824578	788.8790442031423
786	779.7454946749388	792.3360898049255	784.6947128842057
788	781.6237943183789	785.0779536653174	752.941995836287
790	781.0679477669663	750.8707724674451	756.0879668925589
792	767.5627415091635	756.5633780628305	766.3649895837717
794	747.3465220668441	768.1362062150864	772.9644090865263
796	744.1101581744842	763.0759870073998	768.0111368268979
798	759.2104819581275	746.9867939208314	760.0149327193927
800	767.8037013119819	752.9596355388206	771.5041088253033
802	752.7885163576027	761.2192273974531	755.2646317733925
804	740.4913141518318	743.7531644594594	749.2137568817668
806	744.0542870193858	735.315636060451	746.6158453955736
808	746.8644947258547	732.6496243446726	741.6330834449201
810	733.6794862315273	723.9881335982444	730.2834604252423
812	740.117539530089	725.536881446778	713.4722228840886
814	715.7471211003438	726.2702229622373	716.1994389811462
816	717.1005766031843	725.8999015939708	713.0650212812626
818	724.4426333608951	716.7925708795453	716.7471975340968
820	719.5241891837355	707.1610209586048	726.8935044167797
822	699.5922268100019	720.4693344550092	725.0806114397684
824	714.69491549896	716.5756193966361	724.2439237222136
826	711.2693268003734	712.7983079001418	714.4618839948363
828	714.0644142386789	710.0324519693502	708.5405907965801
830	714.1294073136293	705.3049725462472	707.5882046369412
832	704.278701155591	701.3686400231803	711.194615811674
834	720.1168621938826	722.1049588170407	728.2453651569425
836	711.7843725812535	700.6446585586209	718.2328578586867
838	712.2391342162161	696.0046364493753	704.2926745288918
840	708.9956183144334	702.9450731355357	705.1573065756543
842	702.9154964947336	706.5012336332146	711.8924327162855
844	704.5243182482552	692.7620953338806	698.140257831348
846	687.5948188645609	686.2460620452033	684.8847675776291
848	696.2879970635653	669.1522542802552	688.7383193437281
850	684.4354868469548	678.275648037886	686.0206297794371
852	682.2251345050544	687.5907035303567	677.6670528084825
854	696.0653373771476	682.3744988259151	673.0980196809969
856	669.2868677834063	688.9557654863315	684.7024509015256
858	678.384272485673	673.5581023024796	682.1559675197293
860	684.0569041594313	686.2252581483338	684.556783395375
862	671.88797798382	685.865017957864	673.7019725193991
864	653.9904479565362	670.5499815156964	660.2674612270017
866	649.2556027496391	655.9845334279933	658.227510320778
868	661.0079281608153	654.8595651671387	652.8101108359131
870	662.2866597953969	649.7459384847754	656.9155246854061
872	659.3927834669878	646.6677412014357	660.9216865384175
874	665.5796534611552	657.6717940794106	656.9063103020609
876	678.3536075012323	671.5386370871827	659.1309145594323
878	682.9790431559792	669.2148917068922	681.4959061249697
880	661.5308241340518	674.7668070903308	660.0490960154409
882	633.6546423489145	658.1988791673522	646.201862698821
884	628.5948291673599	643.0031802710762	647.8106171586045
886	634.73018224525	632.8724416214138	645.3564869678805
888	638.8767209911273	631.9048751927753	637.3388493596289
890	632.773619939255	641.2358076427526	638.114820286065
892	606.7142472958537	618.8704820492842	613.9034235115685
894	601.7558543216866	612.6970064769787	588.6185913649467
896	591.4123273289115	591.7831635234023	595.6602006883106
898	581.3299517135537	580.8875497245114	603.836169964822
900	577.9012802722002	582.4821849499241	588.7086878922248
902	578.2786402701627	564.9577394466086	555.5230202906188
904	555.8089293143129	576.2662025678371	546.5512105209098
906	567.1636552235118	571.6426932732143	556.0821932512931
908	575.0534165166828	569.3360818014617	565.7432974731172
910	570.7893223601781	566.2122320495478	567.5144644528652
912	563.1929509461214	558.6468536262859	561.6481888998316
914	571.6422634698309	551.2535438513602	556.5759024751275
916	573.576224366444	570.9793180115594	565.8586763907453
918	567.8259403875475	562.0459371482857	568.0118258729326
920	569.2320613180845	567.5456903270858	566.1588215481039
922	584.603990187773	587.4491067449301	580.6901924769879
924	610.359509270215	615.1246713407043	614.4030681974214
926	632.8503967914762	649.8095570532036	640.8747452825998
928	649.7118032541279	667.305250561306	656.5154276086262
930	662.2927493603932	680.4926730187425	670.5033233156348
932	632.3981084376568	653.2170254573703	650.1495871773401
934	595.2761497298043	607.2214268723067	614.8532709708018
936	574.7534404763421	572.8897809874947	587.7713993537782
938	555.906689112908	564.2891813499689	574.2382570817639
940	551.1631026074838	542.9596604321293	547.9726014298791
942	528.7308107612613	539.9968151920491	543.3280025086037
944	526.0709055369267	541.4237967782312	528.0198897032869
946	528.9826556787755	539.6875849901401	514.8530398582715
948	525.2619425506049	531.5450841527668	510.5534279547122
950	518.912530517169	520.6147183328562	507.0137408605156
952	521.0208364808755	532.5729186612836	515.2923705731114
954	512.6654519093654	508.4270992674836	513.6560591807095
956	506.9251394970892	500.0086439051696	513.3717822779872
958	512.4700117816155	504.4440657439254	510.7007157717497
960	522.2540535499825	507.8593532532765	508.6468039142504
962	518.4188256344087	499.4617573207096	510.7786388009353
964	490.5202907170951	488.8618878412064	491.5254045894894
966	496.2336104215298	492.5777664807798	489.5227157982736
968	494.84699292884	485.3166186961903	492.1015329229228
970	494.5864159415744	488.7597580823319	494.2705622477931
972	499.4872833414869	493.7284427965338	491.7235105348146
974	505.1529590260417	487.1190599250818	488.2823402535069
976	499.3279130434413	498.5974223994927	505.9226868653674
978	493.6542294227488	499.0908317869387	499.0131139217554
980	493.3150696334375	504.4346001001208	498.9505053539576
982	496.1500223422779	507.0311064947538	502.4017588602019
984	496.6113982766661	508.3777930244988	507.804054272008
986	497.7589390092167	510.2349227351802	506.6707429485603
988	513.5554245057144	509.5679833565872	486.1237944675016
990	517.957909151403	509.0268871154934	507.1909488423603
992	515.9504580193927	518.9590513686553	515.3329568800903
994	504.5906317581715	501.5855661017437	522.7068093371287
996	497.3790859361068	493.1517645598754	513.0393880174472
998	503.9814961984667	505.415911097454	502.1873174414249
1000	527.0519575353964	519.7943198086772	524.7972367822927
1002	570.8200468680367	543.7643486398869	558.0475847479248
1004	545.0865005434266	543.4756241392716	529.5250870653852
1006	510.948009472824	502.3039459494012	500.1529555423783
1008	487.6192626327362	489.2850800167385	485.4927862428541
1010	478.0794145648412	495.6135632618089	480.9666553739149
1012	477.5722231757562	489.8884056491026	477.1385747103688
1014	481.5074941248778	478.3396236375205	474.0975077673728
1016	483.0416178190931	475.5411163116118	487.417104146512
1018	477.0615535869761	480.4250601336327	472.5879209484075
1020	473.4111788104674	478.145282539117	476.5825741040691
1022	467.0833911482147	468.7281013421773	476.4555578536746
1024	465.0511197700555	460.4253776485191	464.7964702554398
1026	476.7108413363578	461.3915855714483	457.4651467223616
1028	476.0396889031018	465.6973055811837	455.5494160471437
1030	469.3008141199747	476.1522718042345	474.4585644738253
1032	470.2637677674377	466.9692079471155	476.5003104733255
1034	467.780012062395	465.6997189300892	463.5608329060541
1036	469.6121893459455	470.0548392313347	462.1342864514592
1038	476.8023603409621	473.0221236758902	478.8324780843238
1040	474.8793409488162	474.7435400418899	483.6739841070898
1042	476.2684057855981	446.2801366661872	463.9143438327857
1044	480.5515612043628	466.2985397830084	464.9260230667223
1046	475.304728163436	468.1412011442264	460.6129147844927
1048	465.5522275079383	461.5066970320727	458.8816924214799
1050	458.9416707452568	458.0175985253465	451.2976002835787
1052	454.5094106660368	459.9249543260033	436.8213204285187
1054	439.3786852020198	460.1376241461809	444.6975286459419
1056	449.3515836799933	462.6331197749148	457.8069872908176
1058	459.2461009557025	452.2135460162344	452.448675208714
1060	444.0575160434411	452.4834360842402	443.1459282181556
1062	441.9379936811258	449.4841993503477	442.9893766004333
1064	451.203350668646	447.8707050399162	443.49697046885
1066	446.8982278033857	456.2535241758257	438.5393307843422
1068	438.44327622062	452.9827643698577	457.8789937785685
1070	461.5523767394362	455.4382305994878	454.701786034944
1072	445.5877329688776	461.3787851788651	454.4520463005646
1074	449.2182131076673	453.5663535647168	449.1855955695426
1076	458.0177468548924	445.206169576179	455.8317840245828
1078	462.3283057968946	453.0548657261145	469.6547884221673
1080	462.4528360376648	471.1182716185511	471.1688824337057
1082	444.3250557006057	452.0657709763219	459.4204353279731
1084	448.4172535965179	446.7291604594083	454.6939910255837
1086	441.3157653125057	440.0247906513969	438.793229943782
1088	436.687943373039	443.0422845589054	444.8439143226117
1090	430.5110547665654	440.83992015795	434.4844589840883
1092	425.3807442464939	433.2701128972245	419.0857939599156
1094	428.6334108797631	431.7036083218806	429.2469347337488
1096	437.4228673670978	435.287371385888	425.8758556451652
1098	413.9381476903006	428.8231638999454	437.6973321772781
1100	425.7778532861221	423.6751139712034	433.0078030890053
1102	421.8155894582377	426.4915854741967	422.5488875006276
1104	423.1938218985641	427.1731130219726	421.0975308558261
1106	422.1175929160486	424.7808650030314	422.2643253149552
1108	410.7296791149815	423.3908543563796	416.0523203271381
1110	427.6155869406293	422.4651894676949	413.3751631441306
1112	431.3731723088106	445.2185921724247	413.3235598741956
1114	436.6674612792992	437.5765381633199	424.6925332842263
1116	429.636429280047	432.4612456690571	444.3275679531259
1118	430.8282932250233	443.5465642671355	451.9418069950173
1120	442.0382460090995	454.4616843100594	449.7693989335933
1122	448.6599171995483	448.8795980642582	447.4850917610582
1124	436.0511213217239	433.7140183785998	443.219990795315
1126	411.8563143298596	420.3285930739594	423.4837284102908
1128	405.7687491715487	420.107164754732	408.3157459559586
1130	419.4200936513269	420.4250836026993	414.9981165720759
1132	417.1172623097947	413.6302631134033	423.4098003482733
1134	414.087550211177	415.052951592098	414.0963755300974
1136	417.3953907199133	420.7968999829312	398.2440734334716
1138	411.7332655027238	414.2468049555687	400.1568712324515
1140	399.1745604022584	418.7363146819378	400.3702788815045
1142	393.9791186738669	425.0183790471195	408.5820361591391
1144	410.9262704703119	419.7198694675049	414.1962547588956
1146	416.5502847159643	423.6013142799758	423.7134486010675
1148	419.6554937718336	425.5633577277905	428.5092257759489
1150	424.3254233141321	419.8499599679714	422.9250847944638
1152	429.0664155635602	415.8611416941794	416.7730709114194
1154	434.449048031534	426.1662554968065	428.255125252066
1156	428.0702486986696	418.5139528143887	425.7327728234197
1158	412.693351297176	408.6824427491986	412.9652617219106
1160	413.999466304655	414.7213809792328	408.95757876609
1162	410.8148772517077	410.88388819733	408.5788787691507
1164	407.4504890827351	403.6398259587847	405.929830186187
1166	407.7612627507721	401.5865059706194	400.4432528370204
1168	407.1088300264888	402.4963919524829	398.3977302772933
1170	403.7402458481807	400.2495468860017	406.8578589662276
1172	410.5937388610649	389.7187269892269	395.6780823204916
1174	410.4658948005346	402.0068047250398	399.5625828545158
1176	400.1348291992639	387.4039175796748	399.5629103912919
1178	393.275379505094	395.7878910147249	396.1635526365319
1180	389.4808726630706	406.0051311202361	401.1189578688765
1182	391.0997539066933	398.6273041880955	405.3822452965059
1184	399.4482545211023	396.2762531209907	391.7152276222248
1186	388.4508772576424	415.3841432227156	390.3967243910203
1188	390.8936000239598	393.1902180043977	401.9221493146874
1190	406.2266364060878	404.4642378303073	399.2866572667575
1192	410.8133038046465	399.6501803527044	400.4193801574502
1194	408.9830683167716	398.6114905596403	390.4357330336155
1196	401.1617012522449	399.871613267121	388.1803262602208
1198	392.2881720448963	398.3661414735672	397.9293350691943
1200	391.7509788177774	397.539104978724	395.4190173315257
1202	394.6379475465383	388.7100384479217	384.2752520849912
1204	386.8083928797518	381.5426972095867	392.114388934929
1206	387.9099308140867	386.2694288051532	388.0635537596324
1208	389.3687628233912	398.7185968746933	397.972921958527
1210	392.9505321988738	395.5558396654586	401.417218556524
1212	395.206041822457	392.6836526555413	404.5061629978054
1214	398.6697415846967	401.4201273865321	405.068779986842
1216	403.4795040926177	404.7320874719503	392.121695420717
1218	388.967409442092	386.0341923969137	388.9561688082109
1220	401.1243721892099	398.8432260442761	391.2602214270212
1222	398.1183201470975	397.7288915943979	398.7670515751524
1224	400.6706526642595	399.0859600146172	401.0194955990224
1226	409.7846331166935	400.0979477956536	407.7235067988372
1228	418.520517756661	406.7134784366313	408.5450673602132
1230	410.9288266742357	406.3396148994935	395.8323259816549
1232	392.2172475880288	393.4346674191313	380.6043805076022
1234	399.89717061579	397.6508039547531	384.8966072754427
1236	391.7377524871804	389.491491152286	400.5065042430035
1238	384.0833534961312	402.8334528121702	394.402632554897
1240	389.8476612967733	388.910950949517	378.2321754713355
1242	391.4266640771364	387.0138108553787	383.7106594734026
1244	388.5453299253028	390.9978155324789	389.7883064023569
1246	389.1349417354101	389.7891721033817	386.785548665498
1248	392.2776415070732	387.2746738952444	386.0099478420749
1250	389.2960718547968	393.2178607121326	394.0055292198415
1252	388.2682252321096	396.3163312814794	387.1156163601646
1254	393.0147597338212	397.7467924116999	397.1893619208127
1256	397.8007247838474	389.8529897006055	394.8385106635637
1258	398.1047251856603	399.3894225343205	394.1210757446273
1260	401.856481845546	401.5638665148987	397.6354847015757
1262	408.963928069255	405.1738114160725	402.249103362742
1264	405.525521052316	400.5425202449463	395.0707901687737
1266	389.3133526613438	387.6398322381801	383.4966413853616
1268	384.058418129157	400.7753139365465	398.0832142617056
1270	394.7594163545468	406.4154199322887	405.7839403718735
1272	398.0608806475203	377.4834488175391	380.2102048881936
1274	388.6526323579709	390.8927876088341	387.8022949673357
1276	383.6416763783625	395.1527098286376	387.9603755946189
1278	402.3355882670794	402.3500342007217	390.9035714115843
1280	415.5172834783377	407.138764299969	397.8152240823042
1282	410.0610991066531	408.0024141211776	401.2358544517643
1284	403.137730866949	408.4135124010334	402.4179817526016
1286	404.6583541574732	404.3423815038901	410.7385706903034
1288	397.4016886701887	403.5539805589262	403.6874905142987
1290	393.5158510784002	382.0616602336557	405.2308862597562
1292	394.3067301818785	396.2824275760014	394.677176609829
1294	396.3225357207733	390.3342206469716	397.8110498351456
1296	390.2003492505041	387.3011762427179	391.8765580738888
1298	389.8403069043787	396.6251460634029	384.978757360244
1300	390.462477902779	396.3351037256059	385.0595275837942
1302	391.0581523681616	387.3693904350149	389.2460569633138
1304	406.1885601778099	403.6902642321148	393.6163306770065
1306	394.2394182212959	405.6283837316864	391.8684818562545
1308	369.0312687401084	379.784972255875	376.2312635561948
1310	387.9601609498228	385.6496627873342	385.8448250315014
1312	399.0621125709214	380.7735422067602	408.3627042565469
1314	391.5014965419769	382.265460642894	389.5848990530745
1316	375.6598780472394	386.8569421633735	373.9644129419406
1318	375.9368830936285	388.2546358006881	378.1023144145296
1320	386.5404833716912	389.5394187313673	381.4599044099959
1322	379.011599195787	387.1966936920819	375.4441586634444
1324	364.8657762263579	363.546188283327	376.9436232440027
1326	381.0233172663972	375.9004344456758	363.9271467966767
1328	359.2270413645634	368.6092661478733	375.282093029001
1330	353.8641367674433	369.0283538476691	358.7522767291781
1332	369.5472691677584	368.787646840445	373.2788223462828
1334	368.1477914229672	368.8681295652374	363.3998216302093
1336	367.7576010250712	370.4228885717308	363.581700681403
1338	371.44410135153	363.4745278028649	377.2049354974516
1340	365.5043234743534	365.5246122699044	377.2810497983313
1342	359.6078342686452	393.8805089793408	369.9335959455777
1344	375.8343214819744	378.5048829360612	370.5186572156825
1346	379.217467809472	391.6661902804243	361.461058491655
1348	377.6414194119678	399.9049044710185	382.2511008706144
1350	378.7899550960975	373.9551026712421	390.7844314930819
1352	368.4596082854746	364.4883046862564	380.0237753458316
1354	374.6988160045241	365.8689903038942	376.1232944435508
1356	372.9785300760768	370.8797169242063	374.2679038015804
1358	359.8677691352057	363.7604696485772	366.8914819981623
1360	356.4675063995027	357.4851360260242	363.4974281436912
1362	364.0248783578122	371.4892439229155	368.1623757256292
1364	363.3449710091689	355.8029635939183	356.6090402957302
1366	360.0197382562749	354.4630214693968	350.1583367653847
1368	347.3892812381849	338.9945054284161	348.8507168429985
1370	359.5631906670793	341.1242546498804	350.7987494664487
1372	363.2179522481456	339.9052564034332	354.5447891311042
1374	350.0116071293544	346.387939694382	344.6809644144291
1376	342.7250225717286	348.0028215280107	336.6273408991359
1378	347.7711795160668	345.9131404791577	340.2552931076415
1380	356.8233707810147	348.9521390408557	341.2146824241347
1382	358.8688895874163	354.9942563253294	337.8340840180422
1384	348.850422904202	357.603769395031	352.3103634585695
1386	348.1307863238096	363.5740559784827	342.3852985700119
1388	336.2399996033919	338.7710043177922	336.9508865607709
1390	363.2473426747284	350.0076615534037	350.5540842900652
1392	355.2937097927968	352.3612199123251	362.0807347440449
1394	342.5014956857547	348.7271753082517	345.3385410274275
1396	336.5781785262602	341.3518760653726	334.7979062140646
1398	341.3538211818211	343.7337312288543	340.240306984502
1400	342.1812339710524	345.2642435872264	339.0251739387836
1402	341.8800244019491	342.2201833534779	333.8930769087451
1404	349.5192577047244	343.5768842617404	344.3578637292818
1406	341.8862198425205	338.7603152636056	348.0872746157149
1408	333.3093408742987	337.2864204970769	335.3698716632748
1410	343.6770001402372	338.9350546459115	350.8326682008396
1412	347.1890698256304	351.0938310787392	336.9814577849581
1414	349.4659317254062	347.0565743861775	343.363591838616
1416	333.7364054455642	346.1189475650002	345.9041578327958
1418	339.3223419521633	348.440987534617	353.5985277746686
1420	354.9836989102915	357.2009812072062	351.7960062034243
1422	354.9130578668937	362.526716440529	354.8018404537114
1424	355.4228593377873	363.8750847678896	357.4331198744653
1426	372.615262764285	369.4822324868791	353.5618642385916
1428	382.5725476805163	377.7493130649151	369.0216078686632
1430	394.5984007219304	389.0430377079224	380.0617188206177
1432	403.9870186674767	394.3091109031258	400.2125340938128
1434	396.7697191842659	403.3091503549958	398.1550920500839
1436	385.4784864913889	413.2370866962041	411.1253875224097
1438	380.1730974249793	393.5768046014327	373.386762922911
1440	370.3514393453529	377.5290186300227	366.803488834315
1442	374.4159599352321	382.9241406488216	379.0803264673184
1444	385.7509612532344	384.8896856657668	385.6178201414392
1446	395.9921407371899	391.1327421375975	392.9389298937022
1448	406.2952924392859	404.3280258071042	405.98654075598
1450	412.4451576246256	404.2482501581447	406.0504501875394
1452	403.9700216092851	393.9053459444943	385.5298580444016
1454	388.7329373519072	384.9566978485235	378.3291569576948
1456	380.8582921056312	369.1219522259159	396.2455207915017
1458	377.6962237530775	373.4388086168791	378.8698839834602
1460	363.8629656520841	362.7135368251883	369.0628122207575
1462	364.6272246955938	371.1440950397093	355.0014167958341
1464	373.936914184226	373.0451532882421	364.4970219895525
1466	373.8953538901982	373.58928410938	363.5586453243693
1468	363.1827241141192	371.0194109756837	373.1846832920804
1470	363.6868642480687	380.921409850385	377.0883566959623
1472	376.836780262713	384.2365119000442	371.4662770946728
1474	379.9398161143238	370.2165460152222	369.7683662413279
1476	365.0947017563798	366.6784646800825	371.5380792281341
1478	350.346532547493	366.3270625897566	375.5285174606435
1480	341.3093756823327	346.9217579710391	355.6992818598956
1482	315.9559467413074	331.2319132971132	332.620492873761
1484	329.0524157495257	319.9240108472029	332.771050766034
1486	321.7446408832901	328.8464357853329	338.364410889766
1488	342.1423970478097	334.2612374166077	342.678210509402
1490	335.3351457038198	337.3478736209368	347.4732126759898
1492	343.01470978353	352.428082229576	348.1337319887252
1494	346.1129771001055	356.3963285268976	335.8258256288227
1496	335.9920644972488	342.0170636846955	344.3327227011992
1498	338.0711809993484	330.3914637331654	348.4450144068996
1500	347.0414355038794	339.1876703731307	332.926454273598
1502	341.3404761420584	349.1184727348509	337.2527471285858
1504	336.6569237893943	339.3970756278199	350.1870666141567
1506	334.4282626019256	345.5084256650537	333.7397742536602
1508	347.4599531128575	342.647636424681	349.7718309028187
1510	348.3827081267222	337.6294883515265	333.8661168659768
1512	355.8953287572577	349.028125414457	360.0271766782728
1514	354.8953754085727	356.3633613622037	349.5257173389531
1516	353.6510844662059	353.4243278395899	363.4052383377446
1518	355.2560995944157	356.9315229849188	364.9286555661965
1520	364.0929098917403	364.9006939207625	369.0745075181316
1522	374.8505012005414	375.3658687305369	383.3739807230637
1524	382.210278589242	386.2667797429733	377.9550949689982
1526	370.0409396953513	387.6637095205271	372.0253488248974
1528	359.7309866084891	379.6236100877846	373.708128829678
1530	368.6577972209768	376.3217665555372	367.7868052672311
1532	362.1101157389784	372.6625639989817	366.3639173832663
1534	344.4052888699429	353.7385062018246	364.6808029451291
1536	352.8442501086097	362.3037994429049	363.3491071384705
1538	359.0906607327233	367.801287023541	351.7137033347188
1540	379.3858710944377	371.3802681923683	375.4712089202787
1542	354.2639590721194	376.5084002420954	371.0525389637066
1544	370.2653345657126	364.6778084441693	350.421715123646
1546	368.9697791967	373.630415456651	361.0823817493469
1548	375.2779829948013	392.0530316964592	366.4632835824641
1550	371.174476388321	377.1391993071414	369.8524057675202
1552	389.2698578756409	381.6552227497238	377.1567031761522
1554	399.0320008567116	384.5732922576872	390.217479501913
1556	396.6510921473777	387.3543517054134	401.9138570552094
1558	408.6478646123732	402.5928226444652	410.088003736559
1560	420.2870444423116	414.6347991951053	407.7977357490311
1562	418.7833474138194	419.6622561108447	400.9424098434224
1564	425.7712846147909	428.5958187416717	412.7460329001416
1566	421.2076224501383	428.4379082843861	424.1273416327617
1568	428.1554085154693	417.4011828029836	431.3255290687545
1570	412.9974996832578	423.5340740079025	430.3266763785154
1572	414.5953173114611	408.6783308091376	439.4568817052341
1574	436.5629486440923	435.5466215206989	424.6689265034476
1576	430.6623644652566	440.9117739666487	437.4782303658348
1578	420.5476941938236	428.1304819773129	435.1973653326829
1580	435.5072761845856	440.3919194476531	439.354267992986
1582	456.5711783989783	450.5737618810792	437.3696539518613
1584	464.0369662895804	458.6215200704625	457.0028487912835
1586	487.1522294235904	474.8536713090063	464.1423398324936
1588	501.8578407196352	492.396828596851	472.7545306020299
1590	509.5215426689218	504.1924206874411	491.7169642721092
1592	512.0218829138698	503.381634061873	508.6255346754791
1594	514.2672825845581	511.2985383789415	525.0499501252913
1596	526.9804058742536	534.2850273233773	538.5098631433675
1598	538.5191094980717	544.7045742653361	541.4243123821047
1600	555.1309384307135	557.5798341927199	552.2608950773447
1602	570.2036142136167	565.1613680479295	570.1264444129696
1604	569.0042848273026	581.0431755939928	583.8287267064391
1606	548.4022503458807	568.2038354747577	563.6036190253531
1608	553.8106289957192	566.1772652670164	534.8720713957546
1610	552.9440976383193	541.6615056690116	549.1784484450495
1612	555.5944505709223	559.0308392118291	548.6945826925322
1614	575.1713828397394	568.5565366394347	578.3163061827808
1616	588.8084567365905	575.541450429435	567.8859740556912
1618	579.7787540008065	574.6120326882751	568.6123732987658
1620	580.589473379091	581.2017625992762	589.2556751625795
1622	577.8565959308428	587.6754275721786	574.9209710618561
1624	582.725230045404	604.7905030363268	590.3082859710578
1626	590.8732867680643	607.7240395519042	593.4406683891866
1628	608.6486420280646	604.8666760072946	601.5400286339248
1630	615.9032139296126	613.105813092677	614.0690997468391
1632	611.8482503994399	610.8202480525106	606.8500751635497
1634	613.6852606362309	599.5978360953886	605.3999116493031
1636	620.128361147829	613.0174372110508	614.9216010807947
1638	629.8872108069597	627.6779180492496	618.3771314014919
1640	626.4019569930301	610.8613041393936	624.0498802125904
1642	617.0095709291401	615.2511755877648	615.2198111419817
1644	598.4462200354817	627.4502752591451	613.7920534439927
1646	606.9029784335515	623.1693353867053	622.969933107178
1648	614.7716652612349	605.976923137862	610.3742941995483
1650	605.789337141432	600.9409416446159	603.6409509309686
1652	601.4731199027228	610.6205979449803	612.4500953962591
1654	589.3715430097759	585.3656834674206	595.1150804416157
1656	583.9658818728991	598.7218438097115	587.7995538947794
1658	586.4641075932009	592.5823671365549	575.6745506097761
1660	570.3242490971982	575.7030209290739	575.0621231613177
1662	563.8716422475378	559.9138820758192	568.5331167983236
1664	565.923568052677	555.9766196224223	558.5181888283403
1666	558.1365161105009	549.0028024520393	554.9135531058502
1668	541.8065374143279	542.7844024809401	530.6269018091997
1670	525.8964942731856	535.5438955054591	522.0658343173053
1672	521.5728007633478	524.8456929501576	524.184682863523
1674	518.2478477180363	509.815553891284	521.1315598970286
1676	504.4610420774069	500.0654325291199	507.222645241927
1678	490.2779293146621	489.5554799018399	485.0187266708602
1680	476.918571880251	486.5260244239418	473.2867335802451
1682	463.4978978898907	486.5018311092092	479.4599323092217
1684	462.495402205883	469.695942282268	478.3572263324913
1686	459.0976801798438	456.8846978379066	461.2278856491463
1688	442.2088307522009	445.8571107648855	451.8941906130669
1690	442.1436608420349	443.9004958798742	435.8592928532576
1692	438.3803963455889	431.6982211405331	417.5762587196556
1694	418.4922358835844	421.1376544151141	404.1659166623215
1696	399.4159148401075	404.6604906242407	400.9431124031059
1698	383.4592716811	403.8107480827429	387.8491318365689
1700	385.4434638042678	381.9849911421236	386.8420374554503
1702	382.4675579666709	383.3431498206892	378.9806522695354
1704	365.6465833018309	381.6320643386174	367.4254576623971
1706	365.7773083181652	373.5000992564192	362.0213818281775
1708	374.0471127498794	362.4721112535962	350.0901610841185
1710	338.2911288643447	340.9162861165248	342.6565425023363
1712	330.8230155787873	338.9409827512731	351.2472395087741
1714	329.2519695023814	332.9054810503388	333.05592384713
1716	317.7651071048483	339.9018181032233	326.748565681883
1718	310.9140783705564	317.5208550206395	320.739735110345
1720	306.8175950560827	304.2479220010015	315.732733281033
1722	297.9903217945893	302.7951382880753	304.5288247449255
1724	302.7058771719537	307.6865337165688	297.3313748052169
1726	296.042446159586	305.9630917351949	291.0151715207966
1728	296.3902783920222	290.9590939922749	298.6367079812886
1730	278.4178067767911	295.9915065784156	285.1398045831822
1732	271.1796196032819	292.3942676166736	266.4862554168537
1734	282.3849617999571	283.2867338962188	281.0754823858571
1736	280.5370882214734	279.6802415209356	284.1172144986529
1738	266.6825386676072	269.0382751824096	264.5337383525844
1740	262.9245935821838	260.9196763913079	265.9779701393628
1742	262.8866528631062	262.2319024355226	273.7133930856788
1744	258.3678198789005	260.5059907724153	266.0550548936732
1746	250.2341897859656	257.5143701639937	254.6158497637549
1748	248.3268587366981	253.7793142977648	252.0548851265628
1750	254.3097773866276	246.101748113572	255.1414944476169
1752	247.2106004219239	247.2267101309156	250.5588314454066
1754	242.8493324676988	242.994820843332	245.607347787999
1756	236.3387381629203	232.6336510818347	228.8147879828484
1758	233.1031182027663	242.4679472073731	238.2649333135281
1760	240.2885836952894	234.5958029716959	241.8556625427022
1762	235.0265243713182	233.8926842180105	225.9519831619998
1764	230.2848749657708	236.0213090643049	234.7315085110062
1766	229.551816268167	223.5098055102422	225.1666393958659
1768	224.5385633464687	222.3515281541018	224.572037644221
1770	241.7629822130466	227.9546344452946	225.6453546946759
1772	226.4306919527385	218.2047036562361	227.9576079662957
1774	211.1628147648001	202.5060523507067	212.0379734902829
1776	209.0961356539444	205.4569926823224	220.6041340608708
1778	208.5956080610444	222.4953509307177	214.9501885760434
1780	212.5444113225312	230.347997662785	211.4213990342193
1782	212.5008261366886	215.0109252697981	202.7693900703234
1784	206.3679730862265	202.3517389142663	224.9785702261599
1786	210.2256499389265	207.7987662835937	201.5740818095938
1788	202.505604359286	213.669457287489	205.2481315970003
1790	205.5773070641266	212.8897609890326	197.8710076910832
1792	199.5262734287806	212.9864386506102	227.4660004672427
1794	196.022650949084	212.5243817374492	212.7097188001002
1796	191.3152006808488	203.855039312068	193.7641922663799
1798	217.6738720539632	222.1494404771556	198.791144349569
1800	210.0698264908202	203.3752165335659	208.0714591111234
