# Supplementary material for: In vitro and in vivo datasets of topically applied ketorolac tromethamine in aqueous humor using Raman spectroscopy
Source: Data Brief. 2019 Oct 22;27:104694. doi: 10.1016/j.dib.2019.104694 (PMC6839021; doi:10.1016/j.dib.2019.104694)
Supplement: Multimedia component 1 [file mmc1.zip › Raw Raman spectrum dataset/In vitro Cuvettes/Aqueous humor from pig eyes/0.25% Ketorolac 6-3.txt]

cm-1	frame1	frame2	frame3
350	1761.26862939107	1826.251148860198	1812.176212652391
352	1784.408153711877	1840.540918463087	1831.72281110465
354	1781.924696150135	1822.822322487419	1839.511347991528
356	1783.317835346616	1784.480991329808	1822.720661446582
358	1805.515397182171	1796.083559887562	1830.236498972388
360	1770.519287599591	1780.441762545842	1788.665806397524
362	1725.574074192353	1743.761037074555	1739.139968852309
364	1709.298731049368	1697.070219888383	1716.460777729119
366	1687.592610926142	1715.369525921757	1709.218553813293
368	1671.205435224339	1700.902611500258	1713.889633555044
370	1655.445399319579	1686.336944772342	1708.314250371028
372	1640.079294387709	1684.806026979029	1684.171934765772
374	1638.39157793878	1673.420993963903	1660.441809402415
376	1634.200127713852	1668.474173574439	1683.309819376817
378	1631.09595517548	1653.904641535164	1683.204407348833
380	1631.221131941141	1636.266237474135	1655.871617130312
382	1637.912972093191	1650.440552312653	1651.607218687984
384	1624.539054940962	1654.821011967423	1633.979088957135
386	1626.71032518296	1648.765494454376	1634.318008229704
388	1637.950114487598	1645.842413231423	1650.241040034581
390	1638.63711376096	1668.88572424158	1669.883591190392
392	1652.204630637986	1696.254886619887	1679.465460820102
394	1677.417898037817	1687.594531577038	1678.472786244596
396	1685.34534930577	1670.707358202663	1677.749819608445
398	1653.003484201683	1672.998808614245	1687.479699071073
400	1650.157863432142	1682.851758037005	1705.34677074417
402	1667.450118454692	1695.365065956434	1714.392267209626
404	1680.892061581692	1706.029382440906	1722.685130226743
406	1680.709522964625	1712.78510349154	1726.312559414405
408	1680.185753905158	1716.915132878926	1682.906555205593
410	1669.676077377512	1704.878578431848	1669.225494081942
412	1649.628312732267	1679.998666587478	1667.384406944049
414	1630.960827369774	1654.954431029921	1666.469970809654
416	1639.100096587056	1657.669061652988	1651.158157793854
418	1624.955650680472	1633.242593323356	1631.631165745796
420	1609.771674778778	1622.82323613413	1625.766348053056
422	1591.628211877876	1615.548800684306	1623.974410485206
424	1566.640419974477	1595.931582832327	1613.479245863613
426	1543.217422972337	1603.566394614031	1601.232392711347
428	1570.929086722965	1607.882334949369	1597.277024449606
430	1588.988674913025	1609.750790794989	1596.337518064801
432	1570.954647980161	1607.911661300309	1598.102340293815
434	1567.060374316321	1592.117947677091	1618.536406720671
436	1566.194070179508	1590.895392537321	1591.554825693612
438	1566.019542228565	1585.967464526432	1579.456485374963
440	1561.631606504011	1576.362846873687	1587.064554884474
442	1543.578510333098	1570.164695109766	1590.085472045189
444	1528.231228998561	1580.074105968579	1561.596615221351
446	1528.807657927117	1578.859443660989	1545.784860768598
448	1534.540756119265	1568.237834853429	1541.616353775665
450	1534.137865728079	1553.190380109055	1543.051580963372
452	1537.730892103875	1550.266794577336	1525.102421964809
454	1539.445017288562	1545.94271009512	1542.574116879709
456	1534.124833117189	1533.222439908373	1545.09550785858
458	1521.921677170137	1515.443956110339	1527.924169554424
460	1511.742181097498	1516.330091277749	1556.777340176672
462	1496.433731660968	1507.473201939889	1535.09421940563
464	1497.342132447668	1510.392246139737	1517.49054012073
466	1500.893455292664	1509.029206365885	1515.14866020962
468	1483.199985092472	1476.730745801274	1530.681488913175
470	1474.714021708891	1497.40060334021	1498.225077308571
472	1477.614577474629	1495.53298411645	1500.800393640351
474	1473.687624753516	1493.593176005192	1511.952168545775
476	1459.457080990265	1502.667370887091	1515.552500526542
478	1476.120369967327	1506.421871939078	1516.080848463335
480	1465.707943041217	1518.562401495671	1480.172473393764
482	1483.872089850022	1501.11016402139	1479.139524943571
484	1510.740589359136	1470.077432132561	1498.702985120836
486	1490.25170601484	1468.363955318648	1485.974850630606
488	1482.245752337158	1483.496752675808	1476.197071167412
490	1475.932688179051	1490.491917562502	1484.543816575111
492	1466.532100839424	1484.810641183799	1483.301058746643
494	1458.117406367731	1468.054164037166	1461.539783907648
496	1494.61406558951	1464.633770109647	1472.281216665323
498	1486.654629509413	1447.047100829576	1450.499278596491
500	1467.359371450304	1454.192346553351	1436.724467436111
502	1444.958985121406	1472.562996937487	1439.47899212687
504	1420.199116626427	1461.229156095153	1455.864785991931
506	1434.332260343067	1460.359183176482	1433.920233245323
508	1416.328590522614	1456.320637634865	1435.057703931445
510	1403.600983885415	1439.301627606117	1433.653895653515
512	1415.803929856852	1408.583791631993	1417.626102839374
514	1416.890856470245	1392.901915643196	1420.006555270792
516	1401.707762151933	1395.63598111258	1414.881022485068
518	1383.767003776937	1404.064851798277	1410.699255030668
520	1371.977764256824	1408.532483697893	1395.953950370934
522	1374.778132950422	1398.528048588232	1352.148388954863
524	1351.060280541835	1367.734431566371	1361.798101718682
526	1343.076682946294	1348.465663766523	1368.873850539611
528	1348.206607881712	1352.065752866131	1365.233568485215
530	1357.977628985703	1373.558788808295	1353.713117802828
532	1347.450814310953	1372.626722025961	1361.112722295549
534	1342.283566537093	1356.428644061112	1371.556169439267
536	1332.517798961444	1340.324551185104	1368.05970745619
538	1320.859290848328	1329.997297050359	1358.536969112532
540	1312.90364040522	1329.214552726331	1353.746496361664
542	1320.941084360524	1337.258750119928	1336.868726040411
544	1307.520626672611	1329.339555038334	1331.164195240268
546	1293.568628607133	1316.207622780256	1328.597079289708
548	1285.098129922989	1301.281553212019	1323.662499868844
550	1277.953071973348	1283.26162331985	1310.713099024186
552	1276.595109865097	1293.113724219181	1297.470557179532
554	1282.650494981476	1303.385847450819	1311.501504085462
556	1286.115913841191	1300.373883913152	1314.799114362782
558	1279.61449439163	1282.450860619542	1286.370046493711
560	1263.182246269726	1286.38773932911	1266.122106408388
562	1254.283884160609	1280.672509053886	1273.728762908207
564	1244.023179327148	1263.487380650209	1265.428525384981
566	1233.680534795307	1247.245608196561	1245.158435409662
568	1227.067919391059	1247.327363742969	1229.064038885701
570	1225.697611935917	1247.862559262109	1219.442638191903
572	1233.822790010373	1233.624451535929	1233.187016212667
574	1223.99250402501	1221.476139071556	1236.429690610519
576	1203.447732555877	1216.90791750536	1225.344928700712
578	1211.519459390742	1217.361090778079	1220.719821894349
580	1213.090221053928	1214.407709221938	1214.545273352634
582	1209.107571535933	1209.107571535933	1216.305204498139
584	1207.154271772722	1211.007889339282	1216.663714350277
586	1210.194269663741	1217.626655678801	1211.9053332735
588	1210.263862937495	1194.902103402393	1212.606684079866
590	1182.325465715528	1190.87306180097	1180.746030398027
592	1172.716414546702	1182.725859794977	1181.10048215765
594	1178.045991321947	1179.539824153009	1197.087751118791
596	1187.273962673089	1191.937014283139	1199.8960072875
598	1192.618198847685	1211.748117049701	1164.287696718865
600	1174.268990585776	1190.006968848358	1148.661069128781
602	1154.980859698655	1165.586509545768	1157.642609615933
604	1141.477305910934	1153.302948107596	1170.772253809666
606	1136.287973633749	1159.427923947664	1158.819323268459
608	1164.319238381403	1171.733375857203	1157.298344508844
610	1164.232499250556	1152.003051377328	1156.139409422385
612	1146.76645049039	1148.031804315852	1154.730108309718
614	1130.38675371328	1160.016808569231	1154.500427225738
616	1142.753825520837	1151.578931037098	1158.642989244215
618	1145.791969732715	1140.13901388786	1144.767389111312
620	1149.588164591595	1147.457483673328	1153.252625568039
622	1136.233588698379	1143.844657749689	1150.364294040054
624	1114.704784739291	1125.974406865445	1133.24194134388
626	1134.738581015255	1128.445383773578	1143.865234009394
628	1110.477515025297	1116.518453005626	1119.157255616448
630	1122.040598538634	1124.462381354469	1117.668623230291
632	1124.512523662459	1123.029168099368	1129.183480098803
634	1103.713017372071	1105.52394667654	1133.945643974972
636	1129.599467356047	1123.899914662336	1095.371131269514
638	1126.51677033829	1121.953138722351	1120.583250259496
640	1125.256846747949	1120.911790868355	1116.603597412174
642	1116.150381119277	1126.958439839139	1101.526610111282
644	1095.841512563994	1134.600213190659	1094.930195794826
646	1094.834892728532	1104.181151397704	1082.682987414411
648	1081.765610345327	1084.680752750914	1076.270004117342
650	1062.599297802858	1082.14688592453	1077.831281978347
652	1055.086896802072	1077.182053912837	1081.384530296495
654	1068.551679267212	1059.181249343764	1078.206213985076
656	1070.535814857003	1073.007583975746	1052.754646467051
658	1051.162996212955	1039.719625940395	1048.692802119219
660	1042.662910129831	1034.828764916438	1059.413590842858
662	1039.029941992529	1041.601624027443	1065.002747509618
664	1032.619386417289	1036.574360192139	1052.26442650776
666	1047.551397943984	1058.368040467657	1055.340860168524
668	1024.185639888487	1047.752710244144	1033.655822975283
670	1021.835698023992	1044.835713878777	1025.407685771138
672	1025.897134789007	1043.92557915982	1029.338267360242
674	1015.213766460413	1034.682282076355	1034.797379978684
676	1023.22785090451	1036.457053053772	1030.982966540094
678	1017.999419703712	1030.967468090924	1014.479633352185
680	1009.354997757751	1007.538977055993	1008.522053625677
682	1001.923081398159	992.2650661478324	1002.120865050331
684	997.7187052196344	1004.542905597781	985.8497391298223
686	991.4419502668432	990.8156406402413	996.3330679988554
688	989.7113312478607	1015.342480968261	1005.369431981564
690	994.5294681810923	1016.412946023172	1006.82887042957
692	992.7526824575187	1002.080735898279	998.1593378018248
694	977.7400326659714	990.3835967307873	983.0647980529641
696	981.5003786065615	979.253207227154	986.1984324717608
698	971.7922736460946	990.0227200267179	990.774064078361
700	979.0625237374359	989.2113383117335	990.1038818806451
702	981.1008599588794	987.6822076453721	991.0366276229851
704	966.0111442366289	995.2587246637039	998.4541874303307
706	981.2549036084957	995.5931822910715	1004.350966154625
708	992.1358447267388	984.2843144250743	1005.359010103717
710	999.948814500679	988.3385063874675	993.3040350303161
712	994.8877468730041	989.6316022841777	982.1312303402081
714	977.9431357711377	978.4781905791866	979.6643273214336
716	975.9367868146148	975.2369212382301	974.5699684734802
718	952.0433149347936	956.5388938595116	951.6803843526428
720	942.1416516151488	956.1043788652428	955.2047243808206
722	945.552112967961	956.5408000680361	951.8494679691739
724	951.3812712739275	951.1810482268571	941.1179032015539
726	938.0529131289236	953.9059468697428	977.1761035873827
728	938.9218101047293	939.7674703737756	939.1347655704599
730	947.1044832261543	939.9112175902678	947.312651251396
732	953.3629717791013	943.762819811607	958.6578590675729
734	946.6080548985744	941.4668883224213	951.330328619522
736	918.0919537312801	926.3022447883099	928.098419151436
738	946.2433381620333	926.7359492360889	936.5356354677936
740	948.7064317063976	935.853413237753	939.912707233146
742	936.4522113331623	945.8959459351373	930.022447304736
744	926.4496380040525	944.7940911935963	922.6030532794554
746	932.3201462743573	924.6342253234523	936.5484960052499
748	916.6131789465482	924.9230333453369	917.1497649933457
750	914.3902591087526	925.5357336947294	906.5161007442067
752	910.3296003814958	922.4559073140601	906.577992605995
754	900.7647376336588	920.2712543114999	902.1789963379267
756	888.3178298356328	918.1341627879076	889.2398817323426
758	886.0582497778128	888.2596211349597	917.7056845769747
760	868.4742731165619	896.7015102527186	924.5301242752868
762	873.2780101692263	901.7745072545845	902.1595441584061
764	871.2320729512028	892.3656718519667	888.9460802201495
766	854.417298613615	875.8155133314241	892.7874103452323
768	859.0818675008259	881.7208308100022	866.8168804310809
770	844.0715132606619	862.4146271494116	860.1218466245582
772	857.9050569111912	859.7970278500339	853.5386423857206
774	857.5036877965902	860.1088391713214	849.568587322839
776	843.8587114245673	853.1448168385924	846.7056376738522
778	845.1943045738038	836.1441531954696	841.0975553191032
780	833.4029041622515	843.9470041881812	834.8172168685459
782	840.5746051003372	839.0653644028257	837.1243798278592
784	841.3507678128904	840.6660346624008	837.2347044110969
786	840.5218284347122	845.8415303940594	838.9886144275238
788	842.6274818985602	844.6783179558643	841.8191100037044
790	824.8756568792345	825.7007156275799	819.1739700208682
792	829.2936462588955	824.8718310035927	827.8887544637219
794	827.0302328445996	809.6963664118066	837.9302599326115
796	828.4140276587536	811.5865950529224	835.8017779625301
798	833.5678818478322	832.0675616047823	825.9022196531812
800	828.9146172733904	835.3302320088216	828.9381863876738
802	824.3279898716664	822.1689126141373	824.9641518914696
804	805.8900553290997	806.6303842860583	806.1405391074519
806	810.1370785867907	802.2684909849272	808.6887420428059
808	810.3172101739572	799.6467868702474	810.7049307611158
810	780.739424313302	786.5316170573143	785.6611341198122
812	796.9398020517964	775.806041027418	779.2192025411645
814	779.5965213889965	783.0212177911028	771.4692882214403
816	764.3856434788504	773.3345017587944	771.9334797849087
818	760.1011457398204	766.5249932777738	770.3311168225093
820	766.0540959436787	772.1892628863727	765.8393208476928
822	774.290257289062	780.5295103878588	770.1193503481003
824	788.7160597771256	783.3180330193413	774.1412954180524
826	780.6355612270952	781.2293862255425	774.2865173946799
828	779.3519342199439	780.135052151481	778.5985661645284
830	781.9840810760746	779.945427870804	778.4456253332218
832	777.0232087681843	781.2177203125441	772.2829265960751
834	763.9976829223465	793.2653751342082	797.801972700665
836	762.9609707279915	782.4500795388908	776.6155559019981
838	758.2162704478092	776.38813666077	753.5525449327597
840	755.9195641494371	772.4189388759136	759.0734441679276
842	755.3831177697708	767.4763084312857	777.9048402291496
844	749.4397394317997	760.0682833111852	765.8127820048555
846	735.601880829656	748.688643093935	751.9846902641129
848	732.3440923580788	758.4875167124129	734.85577243802
850	746.9174066156631	752.8164152509453	733.1127872807715
852	756.9869272330484	741.3935763050708	736.9450346275647
854	751.1490587480107	738.6355384995713	737.2764149333123
856	747.0733281667523	748.107368048107	737.6297200462993
858	742.6021660136324	761.9848119703312	746.62886944454
860	748.6349509061664	742.5929033695643	741.0342819723918
862	733.6553832763375	728.4536263836507	732.5830918191193
864	714.9119057525168	726.0534407608938	729.4468242478752
866	718.7030607199082	727.1401584684701	731.211161844132
868	732.8962113555398	725.3899751492696	718.423585913608
870	735.936925190141	719.565714702063	715.6768287755622
872	727.1903122850666	725.6596213484116	731.8951637254584
874	733.3409124775839	733.9893986814374	733.3133445229428
876	746.4544084256087	735.0035599955302	729.0569334694059
878	739.9367820448006	725.4178698350718	747.7463378865908
880	723.3411937904102	723.5562879331293	752.6103097330624
882	722.8526280144813	721.529109674805	718.0673320022521
884	722.9574526318818	721.1677907970508	707.0857422143508
886	714.8872345980317	715.5491842233746	716.7877919506302
888	704.0747294393725	709.210244189392	722.7744085974259
890	702.9732290465572	710.8799827252707	697.5347711824712
892	675.7451504544522	663.9958207439078	675.8322082142735
894	670.4755427660576	657.5163774072588	661.4913962044607
896	660.9970093788653	652.1713993507731	651.3398083927095
898	652.1649455250681	646.2486858539223	646.2181464777796
900	642.7992105705129	641.1689097134168	643.5492906692481
902	621.1818207461467	634.3545399094527	636.791525742434
904	622.7040627844355	634.0438835067329	628.4963914241395
906	625.1252036300066	623.5096788076578	620.5671353944871
908	626.5914266917814	630.4805707878445	616.4442068754595
910	634.2869324088841	634.7487833774172	619.0813697708342
912	639.105896287706	627.0983938217579	624.6794717019379
914	614.8385061982494	626.9527239512418	621.9660494982986
916	638.9964609159672	603.1710179619576	614.777248005863
918	635.9657690296186	618.8895460577681	627.137934067518
920	625.4203621835275	626.0115856998248	637.932437491746
922	625.4225975134639	637.3568064407557	643.407966458797
924	642.1879872484661	656.3840749034961	651.8104285037894
926	666.0654034342347	656.4646061575211	677.2125300571238
928	697.7232467636284	687.4965571702844	684.9004568281222
930	722.9206007470594	701.5270696313278	715.1667762641193
932	695.4876538740385	694.0961105382339	694.72739418016
934	660.4746201556091	668.0076326484639	664.6796989233644
936	643.9536472407833	635.6983513295363	653.2903158654214
938	619.8635548201986	616.5352307736511	634.7793309089707
940	614.3199556525021	615.9084471331419	611.4039574633786
942	606.4728798862092	603.2889742937864	604.023383350436
944	584.0434784007523	595.6597774825041	589.2784625913961
946	582.2908894897155	586.230823595958	578.5380713565796
948	600.9004487545421	579.8624943893923	577.1962796917049
950	598.5953909945533	592.2782612146959	576.7125535113274
952	595.6909026883653	592.459335911206	575.6791385168343
954	591.3565350398266	581.1660773387092	565.3779072774911
956	592.6838378881296	570.9873627817501	572.2302217970326
958	581.5355001578455	570.3047537838645	575.0927751677066
960	567.5138737825749	576.7881857988642	573.8749339933632
962	570.5433267383824	576.8231255828989	579.2571040208439
964	541.9141435762823	545.7148708757815	544.4455636457434
966	561.6692739177565	561.2517169484983	551.6029319828723
968	552.6351901681986	556.761432639134	562.2684575750878
970	550.1500912857156	546.2917936820561	560.3018057550859
972	553.644711046232	542.6175836067761	552.537436755458
974	548.0116969376722	547.4300567734598	549.7412040486154
976	551.3611651639166	547.6973762249345	538.9069663294013
978	556.7678093544596	553.7221054588288	553.568601870791
980	564.6069085591239	562.6779829941648	564.6468084352407
982	569.0453871446032	566.4206786775046	557.0372996880401
984	571.9115567213112	571.767163158977	556.3202369568724
986	576.8263167557154	580.6581476991003	572.6066578024301
988	584.9093881988722	579.9776578856004	572.5847706581839
990	594.9059705217867	570.8229880145775	573.3097774414752
992	583.2424226849129	575.3968700691921	577.9696584915416
994	581.6240222385926	578.0084418562203	572.4600640013832
996	577.4926373384909	575.8550972904653	571.8472898503162
998	577.4736950069739	580.6100513202866	582.6994086847514
1000	607.7623064887823	609.8090425462151	606.3730186225308
1002	673.1835369101079	664.0937807573863	677.3625001147907
1004	670.3598556013423	659.6505653934637	664.6258823648584
1006	607.4637766920021	607.5875385519607	607.1360737258867
1008	564.4721283505068	571.070527923754	563.3169225860535
1010	548.6480519243019	554.6806955967493	544.5964231492435
1012	543.0425851584748	543.3458144063719	542.6022434068375
1014	555.8572362799778	543.2522867447074	556.589650945091
1016	537.4436898944449	535.3931448869918	538.1749390732044
1018	534.5209438107794	521.2774434694017	528.1822822146928
1020	534.4754929394946	522.0770778799995	532.5953108711473
1022	519.3378015516607	526.9012345343641	529.634671136494
1024	506.8636229258383	532.0269589060699	521.1466528297117
1026	526.8175089523221	542.5704558822355	526.4542276849365
1028	541.7006120319815	550.6102764654387	534.4937967479268
1030	552.8228352972919	536.5738854786854	544.2886171915691
1032	551.8676883461143	528.6297463968937	538.0659141614226
1034	542.5468152314732	535.2184351817618	538.1831749489235
1036	532.129995103038	537.75535933599	532.9081801203763
1038	529.0871083086098	529.078666600356	524.7070052119591
1040	536.8957214079342	529.6263107686713	539.7806104468618
1042	530.1773611061614	544.6780328905317	511.2937491540686
1044	539.1263891325339	534.9824875193779	525.0121839712151
1046	535.324669552749	524.8685811740243	533.6999268675872
1048	528.4407964582457	527.950860163912	523.791991008486
1050	521.179311494402	534.4589040600976	512.8735483408443
1052	516.0830863113948	527.4806418872562	513.2986198056228
1054	523.5755482972604	505.9098052274649	501.9378612171756
1056	510.5234398341268	514.7311808944497	505.7475554122744
1058	518.928247098738	523.2911569532862	508.7649261900695
1060	518.9402222052797	512.6990878296549	502.4442675753681
1062	518.5688526829325	510.9293843966761	500.2229907762201
1064	518.7788097494279	516.1099446270654	501.4545936941489
1066	516.2235713571951	509.8203636025748	502.2712139611941
1068	519.0706812723894	500.7248291005037	518.4635818806515
1070	509.6430545502583	508.1946924546533	512.1655257643416
1072	518.4773572844795	514.2938619929911	509.3902408491645
1074	516.0601743846842	514.6061345840309	512.5686150037947
1076	518.0617386829399	521.8760643690663	518.3025137072934
1078	525.8780064293075	530.3943112345843	524.5632697016739
1080	522.6055836688369	523.3635358213845	528.4669593077282
1082	498.1595144070613	502.4724800148806	520.9956093101449
1084	510.9090276172593	512.702381168421	515.4976719092157
1086	491.9369575983258	501.052957602914	499.05314134144
1088	491.7486076553311	495.5085551406771	485.4874639314676
1090	498.8943349966728	492.3322304852985	485.4660927147749
1092	497.7082422154646	491.123520562177	488.378607441412
1094	485.4774690149717	493.7262373625954	482.7916907961661
1096	472.0637733443171	489.4789237393622	488.1834473773868
1098	498.9849151562971	481.0902475118146	467.8191007588379
1100	489.4181759926403	476.8936647270263	487.3387652156762
1102	478.178186332009	484.5731548837503	486.0676003776704
1104	480.7558820044791	493.3544045025687	484.9068372766238
1106	485.639990906706	492.434760778051	484.8640672290107
1108	481.0978830915472	483.7332175257419	476.3783389556697
1110	483.7030630251992	484.5400001872018	474.5046154574866
1112	491.2973098553415	483.9018104107115	477.0263704950165
1114	498.0535226298189	485.3299707972132	481.622794760682
1116	500.5113086536637	479.8187891895029	486.0066024965934
1118	500.1272833471965	495.600715318821	489.5466131140561
1120	498.8720138991838	504.4718007222192	495.8063495402712
1122	498.7478705312699	493.696511361257	503.7173669871291
1124	499.7043779172623	504.7462203478804	502.855528320667
1126	490.8326404133832	500.9670082950014	483.81114713342
1128	491.8529210428501	482.4972631846021	474.6874795158049
1130	490.4433760386727	477.7197049915634	468.7410175544432
1132	480.7570927574261	475.324947677382	467.517460234468
1134	475.8116352754422	475.4942426435463	469.2874501768836
1136	476.1186579363294	479.3179338445697	468.9795282805518
1138	472.0135571082149	481.5162493742679	462.8624264174459
1140	478.0833388143646	472.0542615131164	456.6422734624656
1142	473.4651709017233	463.6098769807192	471.8336857283454
1144	475.9441633766413	461.1097648614889	463.7234411525731
1146	483.503870628343	476.1160444995846	477.9749451373427
1148	491.5372315824949	495.210696319891	493.7458262256317
1150	488.7260731263575	499.4015070345301	484.8413639634855
1152	477.1484908546254	487.791539502473	466.2407398089445
1154	478.8194202655189	483.101368362269	487.2306502152477
1156	478.8047151227494	481.7986139998392	483.3569312500057
1158	475.5593831030199	467.3092715461963	474.3928598069314
1160	469.5931927946645	472.3826730135205	462.6454313523419
1162	465.1532765746388	474.146579696168	462.7279877952038
1164	462.2896286969367	475.230068269633	467.5058119434405
1166	458.3508323479258	475.587062887788	461.0234363937832
1168	457.6820897178433	467.6146411119258	442.6163941417338
1170	475.4892921925407	455.0623527828938	442.6650428028952
1172	462.3257498746725	476.0441945287377	455.928722238946
1174	453.0202374277158	460.936274443233	447.982671490455
1176	450.9304800028376	459.3708962868617	447.2555545177636
1178	457.4647543714447	467.9199025689172	448.3622842377969
1180	467.1905116474844	465.434786737363	451.2318102627403
1182	473.4894044384685	455.792701501591	457.634466267681
1184	471.9429832624314	459.5103564318991	460.1557114757619
1186	460.5035001056936	455.7225723444132	438.7451077532127
1188	464.9289862317186	453.6586876798922	452.889921779561
1190	473.8828770594415	453.2119451782114	448.6659331385155
1192	464.9996430017154	459.846227103585	456.8830259510396
1194	458.9395003728394	461.4473605255793	449.4666443268968
1196	463.9599615313967	463.5836987603342	450.8382591081323
1198	473.7178392871431	463.536615546462	465.5441077471807
1200	475.2876534292753	453.3042379811587	458.2944480686599
1202	458.2917756845849	462.1486511018836	442.0665138767815
1204	470.5698711170318	448.3350841408632	457.6328529837459
1206	463.410780032666	454.9117524430095	455.5155158790905
1208	461.4353537109465	451.9135497302142	472.3914201585194
1210	464.5343681693731	460.0366531711843	468.229927936458
1212	465.1401162323633	463.0896022146332	461.3477178090163
1214	463.9597444160349	451.6976271458153	463.4707973026223
1216	463.5762503221718	445.294012082825	458.8896149923963
1218	451.0305066048234	458.6186948600721	460.7162736328102
1220	465.2593672957401	455.1247382619224	465.1080548076283
1222	474.0161363499589	484.3993169563927	468.9541974844198
1224	473.875774291495	477.7329124981661	472.649857538755
1226	474.2176445328815	472.5944315109591	465.3309384523911
1228	476.2267152190387	472.9363434946067	464.3706893424244
1230	478.0022009020471	472.4724344781303	470.2597951961669
1232	478.3612405241515	470.5350018473879	471.1568786660446
1234	477.1812501306903	470.5885815001671	474.674959840607
1236	476.2808397287267	488.8354174617708	483.6782551851439
1238	470.8650655935125	481.6555972456073	469.1823499702345
1240	461.5067291233739	472.0027505115407	453.972172082206
1242	462.5270940055383	462.9496476626611	458.8042078109138
1244	469.1565104601619	461.5505033340879	460.5656713970352
1246	470.7464913034951	458.5431461834668	457.7242333198761
1248	464.6554988763562	455.8371571463409	459.5542027463224
1250	461.0842585194619	467.2659386136209	459.196935105349
1252	472.9250805080956	468.9482011143406	441.8347322092571
1254	485.1546326522043	477.8396351028035	472.6599222952959
1256	476.0467321604896	473.5054742498585	466.0029440908454
1258	470.7750821670722	459.0466396317771	460.4403018116955
1260	474.376864572201	468.9343773815767	471.9530202504172
1262	480.5958216512503	489.414689673415	482.8788404155944
1264	481.2829609405108	491.414609154678	470.9938766563964
1266	478.6023811104344	473.1609696139616	453.4541694176453
1268	480.362259011671	462.9042266756429	470.9949022687079
1270	466.6214867879234	458.1477688784927	464.2292907819847
1272	471.3387835039032	478.9791220446965	465.5853104341659
1274	483.4222042525594	474.7623083765363	471.2557280814023
1276	487.3942919018717	488.789875962687	485.3873211621587
1278	481.5212518056084	485.107111999438	477.895063991688
1280	481.2269506337897	487.7527742567863	475.0486036785666
1282	480.5777132428068	493.4807704709327	483.9734496925714
1284	476.8727675639163	483.2149762287634	484.5141268011467
1286	492.3898526749873	480.235626211575	475.2314093989317
1288	486.8080192016217	479.239669383477	467.1670790818807
1290	477.6316404778294	470.7298367771764	460.6722950730824
1292	476.1667282271691	459.9947299230841	455.6931264208089
1294	489.6478497593624	472.4524836226912	460.2447317932099
1296	481.1242835477828	471.2203139713078	456.1426913764894
1298	467.3235169657175	458.9902914863905	450.8856498757788
1300	462.9253216697596	451.7764155403158	451.4233179000337
1302	465.2568785521527	452.8751403763309	453.9790213166358
1304	470.1271475312236	455.0040560605431	451.636683626125
1306	464.146711177458	457.7207651680873	439.4964488884028
1308	435.8181423802329	435.5238027220187	439.8050568632162
1310	444.093046562401	462.9712381340801	457.2591841907064
1312	451.10878530205	466.4510635830015	465.6476823582253
1314	457.5321872927035	461.7191733859238	457.8534353981248
1316	461.0876825268509	452.519114430153	441.9257761996371
1318	460.1391291472489	445.4584547912034	440.2552666029689
1320	457.4238748786252	443.8527968276843	447.4847734215103
1322	454.375237558676	439.9484417831582	438.7546861527337
1324	445.1552834747898	429.0865493732808	427.8910464484688
1326	436.8819206991639	443.5689952597622	433.6278985519642
1328	439.9912579334882	433.5559244836579	427.0630665342115
1330	413.9617318163813	432.5095425024248	423.2191821033796
1332	422.1355456017346	440.2580576452715	424.7571385770427
1334	433.9687537234329	437.6882335238225	421.3313754636524
1336	439.19127685351	443.1415300611884	431.9854648550668
1338	441.9710704590849	446.9952519817001	437.2222198198278
1340	444.0397312047977	443.8682692055282	434.4094838344248
1342	446.5331711379918	450.3062574423073	449.8209716833964
1344	456.3263525734033	436.9228193394924	432.1383333107025
1346	452.185495557747	445.9744320905372	446.7528096891784
1348	464.0115733595449	456.3919115236438	457.871181357175
1350	451.5664740991965	454.4287829345615	455.3571507999842
1352	444.2109980929222	433.7308478312158	453.1727967870776
1354	435.3140884968847	435.2407268102156	434.0657569632168
1356	436.0157631725153	430.2226551264291	425.0534616692204
1358	429.5883598884587	421.2564851571409	427.2658466440153
1360	421.0432199690798	427.0555120867468	422.2602638602015
1362	432.84673145378	428.3259363571359	410.3845804660292
1364	412.3686669173674	410.4483839170593	400.8664859951188
1366	407.5649193965926	419.9893807008111	408.8563891527062
1368	416.2252829152798	425.1199173957025	407.6025478812825
1370	410.5451158727134	408.0563744749424	416.8273242296518
1372	406.848658760479	410.2541611580435	404.0958637669608
1374	410.6709395084463	413.4176507414105	398.0313792136377
1376	408.8161674734445	423.0061370371564	389.6136140747515
1378	411.7607025428918	420.8606822489946	395.7952197995924
1380	418.1111221835989	411.0042001779959	410.589377908189
1382	420.3081047953438	416.8348216004137	411.6299638436711
1384	432.2876959078499	421.9560892890314	414.1012465425276
1386	423.0958900335023	406.1359452623901	402.1836511153124
1388	409.7793862764985	406.448973750883	402.496195121725
1390	412.0041090317816	428.0010109247035	412.6887189158537
1392	409.5206744331022	426.4617731668884	415.5684615338531
1394	419.1679893775814	410.9148819608383	408.7584398624547
1396	419.4530845605714	412.0745632754949	406.9438299033388
1398	423.0640661299635	421.4264988811429	413.5444259418304
1400	424.6530083317728	417.011245335655	411.6196231932396
1402	421.9319464862519	411.8242594161126	403.3394411721132
1404	424.2797116822554	421.2696203517545	401.9444196736139
1406	423.2155254452919	414.3157743206932	397.1162414198522
1408	432.6552350995289	404.6509455405175	411.685419638515
1410	423.5916258582886	402.8022418569627	408.3966931554174
1412	424.2250742001165	413.59272861053	407.5870170948999
1414	430.2072115272007	410.1190146962117	412.7498831454714
1416	424.0975416657822	409.8925217324769	407.0858064099115
1418	425.7130685596545	418.1219966318797	413.0370756079793
1420	424.5429603409367	425.6429320442354	425.3079026473732
1422	432.4598881172649	426.7709891526396	436.4136960866471
1424	444.7567324285599	433.216729014715	445.7520132189464
1426	448.1644881246642	444.3962663025926	451.225413758419
1428	458.3088018674975	445.0448144852978	453.8300576703546
1430	470.216611193044	462.8186153691291	466.9977030448821
1432	475.1217147314338	477.5721715443983	471.6520015981848
1434	490.7811130967656	493.9695738356792	482.149406740209
1436	483.482632979468	469.7439688479643	470.3689857983284
1438	459.5121010550963	462.5706239047354	461.7915971341101
1440	445.3663308903927	462.6466331346118	436.9074064945989
1442	457.8459004732071	455.5570958188436	452.4040291775509
1444	469.6645715425046	457.4277098462722	463.048932344757
1446	475.8916244695306	469.5950131870757	464.8529042197054
1448	486.4396505279337	484.4286631908703	475.1579099005425
1450	491.9698282615415	487.6009382245711	476.4627892864443
1452	479.0103388057595	471.1104330859458	457.9148542167645
1454	462.0286431009981	476.3980759169132	437.8679215971411
1456	454.4405067189178	456.5572825003757	447.2143090355004
1458	444.5803339580715	441.4586758518862	438.8473719696125
1460	438.6987451091075	434.7095203749679	443.2289080966991
1462	446.4108310880104	453.6672788948128	436.7850231882508
1464	441.5116265333824	447.6859865437003	437.5050891528329
1466	446.2954452878425	433.912738552661	440.6155914625899
1468	459.0602353504548	458.7635812640752	442.7681306457781
1470	457.696129879605	471.1923003781105	443.8525583546197
1472	446.4868327107154	454.5695079329165	443.90643156746
1474	440.3222814506471	441.0582447333734	439.9495731126355
1476	436.5247826345909	437.2043453021918	432.1912057604073
1478	430.7372466859653	438.1544303024607	424.022476308002
1480	416.4509716170169	416.0759394777245	400.4637229359513
1482	404.1218897768584	396.036262538057	374.6117891509026
1484	400.6121493205513	412.3646434250912	390.8927780619539
1486	393.5244168057999	388.9007621821224	379.2596201862053
1488	393.0322232063675	395.2450606454698	376.7895804599776
1490	415.0218206145559	403.0930561214619	392.9175315203823
1492	409.5619098133195	402.2118748860545	397.2605278841481
1494	414.2880350202621	402.8400285511536	394.2134128164736
1496	408.8368517738327	401.4662423742204	390.7168445153166
1498	402.4499157478517	394.3167609723422	388.4988429523332
1500	407.2631096966277	388.9246651602554	385.8703492424862
1502	404.7491903596433	393.3281209565195	382.8086244147069
1504	404.7240011595791	397.9020576247426	382.3499064274299
1506	409.6000772840903	388.9475615783238	384.6471880702433
1508	417.9500032585167	413.4337222316785	407.2233818816615
1510	400.8199763790254	422.5797542850602	405.4910469720876
1512	430.8577532652166	394.3439835333858	393.57318546824
1514	424.4055815661142	406.5828131251527	403.61330453079
1516	414.2441976028082	426.5841008031794	414.9921325779361
1518	437.9838244989588	428.7984845574168	424.1575603400955
1520	444.1030333045982	437.0347916602767	441.6464834159757
1522	449.3132776226732	454.8435209313261	447.4799220622342
1524	450.475164652247	464.2696357698897	449.6937402667671
1526	440.6273969724746	456.3113106123309	446.4600321467598
1528	435.20941456258	447.8461578302609	438.3185270177853
1530	434.7860012745788	447.2606215023999	431.1116789507194
1532	428.2871697436983	441.4927325417614	420.5324675698988
1534	433.0502579198608	433.7669284311982	415.3668447418257
1536	430.4023498896454	422.419062906701	412.1231161612969
1538	418.0949545086374	418.5675876093765	411.0669575907114
1540	433.2510463804665	438.9884364597555	413.8006345036272
1542	434.6263047180732	427.635682849083	419.0873755713362
1544	426.3285940315019	428.474823250538	420.8143694304506
1546	432.4007821758675	427.386146084823	438.6690772896729
1548	442.3609278377119	441.3670610214795	428.1896850816015
1550	434.024359501767	449.7966709248042	427.5409650247883
1552	441.9870289333832	457.7527118678343	433.2845887894778
1554	450.9824745315089	451.7110081141663	442.6543099944348
1556	466.9524368349057	458.7863024151307	460.0279595601811
1558	496.4946167269069	492.5274351512713	484.3314529140736
1560	498.2202345287969	508.6460483817132	489.4071452587505
1562	476.6401082036133	491.7735332745129	479.2162388881656
1564	494.4170736158094	488.6532156894492	495.5118574764906
1566	509.8967324548237	500.3049593567051	499.9671283596529
1568	502.2414363098922	502.3694417214451	485.4630097850219
1570	504.2790022729337	504.3796883715194	494.3752639966936
1572	498.2148930092403	490.8723785015515	475.7921008557336
1574	503.849092390321	511.2088979887249	485.5096083541787
1576	510.3024416289398	507.007112773027	480.9293103524797
1578	496.2059166723538	500.7894288400959	487.3555565000207
1580	511.1898640907479	508.2333561010464	501.7767710920925
1582	527.962676539908	507.8327369276722	505.1867941095193
1584	538.1218478426896	525.3700290874117	519.428285624783
1586	542.8292659699509	546.8411453958056	530.172849505308
1588	554.7174845386601	562.2069471337691	554.4092493612634
1590	570.9971102216623	578.0808086272448	575.7077581468859
1592	581.6545236236807	586.357635470056	583.0016259408637
1594	595.8407748220599	600.8843761446406	593.1160479645786
1596	613.5515580919119	622.4367728347736	600.5939814760902
1598	624.3287437031275	622.9852837425847	599.8411740464183
1600	639.7490787372171	632.8829732537214	616.7430132862963
1602	639.579636173046	645.9109405633726	641.792522045326
1604	647.9436246067969	656.5463549673739	659.8378333012411
1606	650.9661185535102	626.4776984919106	623.8087472671118
1608	623.1239201821408	603.9557521621531	609.7638814310504
1610	599.6103237736511	611.6851619514604	607.3593026894023
1612	631.1109166294625	626.0625969909694	609.0955172250223
1614	624.3604236222894	635.5204841948299	623.9943511537707
1616	629.1404244488466	628.352161685038	610.1649951608076
1618	637.4037728102821	631.7177063283017	620.4827415389543
1620	620.1524274008291	634.988579195095	629.3367286205611
1622	622.8268304956374	624.2587894446398	641.3808297729514
1624	641.3379930925186	643.0105823042874	642.4058692671654
1626	637.2663659043203	639.6728764676921	641.0233674752074
1628	644.6576161979153	643.2713659866113	651.3779735927619
1630	659.9108640318436	658.5583931761512	654.5721030133434
1632	665.6782556309582	668.0200421751351	657.9195793166207
1634	664.7802737427285	672.1900616491332	660.7982386271403
1636	655.4858645056579	670.3019000164352	655.3376724287322
1638	657.2629958174257	678.6576626180561	667.1189661053536
1640	671.9504535036235	675.7307224550619	669.3137994788051
1642	681.0888619385621	670.9087789779694	666.4379182353232
1644	655.6672555980944	679.0746451514401	660.5325547409778
1646	668.6591747056966	669.5713473934372	675.4007687239872
1648	651.3311898063042	652.400316907921	659.8098437808779
1650	653.5876731945831	656.8393055568251	654.9411273716696
1652	656.3580267678885	670.9939971639826	647.2105469705573
1654	638.3111538607511	652.1237022847593	650.2299400651058
1656	645.3169766848384	656.5840337978245	654.8231704219875
1658	636.1985084476562	641.617330152264	636.5602489734771
1660	629.0260485012693	619.0571961522368	628.8711515857486
1662	627.7792373813537	630.1922360663023	623.3938105640998
1664	614.7214029213582	632.9979375599199	620.9705464696841
1666	612.1350424553924	619.8944686099853	596.043673102932
1668	594.5862051753913	613.208658124786	593.8035282326712
1670	588.1955510120313	608.6424660133188	602.5770388345038
1672	588.9378822888371	591.9069734006621	595.3716802220074
1674	591.3592104696352	583.8329213170769	578.0123524052779
1676	573.4455668545483	575.1369620256783	559.327874668828
1678	549.9620541624649	550.0210595319036	546.6350440734734
1680	545.404271649652	534.8927951464426	541.8887971421334
1682	543.8521238312287	533.5403708521869	537.103183654985
1684	525.8354414734984	524.708950282653	521.5151174276673
1686	498.1067354968241	513.4688478662863	498.1343277877023
1688	495.794077072378	500.1667109824585	492.9135377967156
1690	487.9817338865011	496.2714359902203	496.3590252352394
1692	466.9424022334497	491.0578832914808	488.5859428947969
1694	466.7343932562778	454.093009441039	484.8248150540607
1696	460.4523165303456	449.9316612240204	461.383608122447
1698	460.9401521378244	450.381661702189	451.0191287013853
1700	440.754550409461	435.9354655619462	428.4845647520112
1702	433.2053993630752	427.2024597697087	430.5348492573116
1704	440.1343833835918	429.1315947546809	424.5196376205084
1706	410.9390227052136	418.37051836775	420.2083029540242
1708	405.2302875855751	405.553067054853	398.3120505587503
1710	411.3341426988544	382.1324141086946	399.2676953048064
1712	396.2707320313366	392.1185354029521	388.1118703463311
1714	385.2208796706729	378.4522169458636	389.1659504558627
1716	370.91954147567	370.4545663948711	383.1018652542275
1718	364.7024795410329	379.6466813179096	354.119097009985
1720	360.1945110503432	371.0545020104078	339.2601906557644
1722	363.4899238026446	368.5826484145908	350.6358251652699
1724	359.4448561641332	361.9351844364408	333.5975082752453
1726	344.8744807566176	340.7855296273664	333.5799754815562
1728	339.5256229692262	335.9454371790129	341.4535770774446
1730	350.8446225323878	331.5751057324972	338.0329260120669
1732	344.0446621222598	333.8239371654163	337.0815836759252
1734	331.4447148851416	340.2415609564108	336.0884503110531
1736	330.9956266891599	332.1646641749071	323.2489960366507
1738	333.3069800321955	311.4497979047061	312.0788719598986
1740	324.6797473527395	306.7027014342552	313.5424800575559
1742	316.4017426310548	311.078720226442	315.4897716852506
1744	316.0284574345679	309.4930343255296	313.5211967356283
1746	307.6905555564764	306.1747552016963	307.4268321382363
1748	299.8346134267343	296.7151702173359	297.7549846204687
1750	297.3110612892584	296.910551055047	289.7768835912211
1752	295.0393167047762	298.4014104915273	284.4925946209315
1754	308.5679812271458	286.367700194302	286.9093996274224
1756	304.3152022733821	286.2055393432466	281.7467753971313
1758	285.0645040279207	280.0851834351321	273.861737691704
1760	296.0884454098627	290.5727522758255	269.937071599244
1762	297.7603547035175	276.1035500068648	273.8449618889159
1764	291.9675187753937	279.0032118905678	278.8499327305178
1766	297.2272206169369	283.8318063143483	291.7492164223533
1768	279.5773813531597	276.7585818488812	279.9762413625992
1770	282.6710240690796	284.6811320507843	282.1462078607174
1772	278.8706456817822	281.7011458444309	269.0573575258935
1774	260.5278208838253	266.7290890176586	261.3880072660342
1776	269.9686284175381	271.8782454799025	263.2533309268744
1778	272.8065184994047	278.8540451983512	261.7163390891636
1780	292.3141607963736	281.6078564443264	282.1557733974246
1782	278.0475724088486	271.2508514627115	267.9555460295776
1784	277.2341731929774	262.3111613343643	267.0181236349232
1786	273.3287964695168	264.5858338626285	248.3049126033705
1788	259.4728259722128	260.8647285712625	267.1928079846804
1790	247.4516032276647	260.0501357394617	238.9990044763914
1792	282.3455588389949	241.9780637665929	260.600214927872
1794	283.8328903424703	248.6161260537903	254.9780285956626
1796	273.321635153875	248.1881051193875	254.4041716629479
1798	266.7666866149058	262.8058859824855	255.062997766153
1800	279.6210252519792	254.7914022390789	252.3918853703327
