# Supplementary material for: In vitro and in vivo datasets of topically applied ketorolac tromethamine in aqueous humor using Raman spectroscopy
Source: Data Brief. 2019 Oct 22;27:104694. doi: 10.1016/j.dib.2019.104694 (PMC6839021; doi:10.1016/j.dib.2019.104694)
Supplement: Multimedia component 1 [file mmc1.zip › Raw Raman spectrum dataset/In vitro Cuvettes/Aqueous humor from pig eyes/0.5% Ketorolac 5-1.txt]

cm-1	frame1	frame2	frame3
350	2051.290840280029	1819.1467646702	1813.190207585762
352	2066.049656268118	1824.732162248599	1795.337618722165
354	2077.528185440917	1820.112854873911	1785.895038100724
356	2066.638791611311	1811.703761256995	1815.122227461105
358	2053.656228655719	1808.952888551945	1825.011802555809
360	2037.537341709173	1786.276539204672	1817.648737938286
362	2024.990014161439	1764.450359060522	1791.257059426551
364	2018.898354561238	1759.085612626986	1748.168204229412
366	1976.644144402982	1736.600653377506	1740.869000631539
368	1974.499607243299	1725.563927940821	1744.444196478931
370	1972.568442913549	1724.459425108848	1743.122354713199
372	1952.916352366306	1725.259734588253	1728.339268313109
374	1932.047765920766	1684.294941874208	1697.656660430116
376	1923.12360361823	1681.647820498481	1692.428598425741
378	1927.044790599054	1678.34868891104	1699.163742865327
380	1933.713574517894	1668.686750023745	1705.484475837308
382	1911.105335012151	1670.52464947617	1685.438290014086
384	1931.154844371574	1654.168431815809	1667.840646167945
386	1923.525903527237	1655.162824387385	1651.632868037064
388	1900.302401393333	1673.581954480652	1643.578735431714
390	1899.003056113537	1700.626856094143	1655.100829380764
392	1933.202426875056	1682.276493988132	1681.447866425872
394	1934.540403924304	1674.086092189218	1676.598346813423
396	1929.885685545753	1671.675874099487	1676.10739656271
398	1946.720318413255	1670.522346468191	1712.350297177753
400	1975.163905651948	1701.208233862361	1734.838831039648
402	1984.94855151194	1720.531166837247	1733.541159550011
404	1985.219165116479	1735.839332013778	1732.894072007991
406	1978.494728456475	1750.652678897587	1742.007126387063
408	1952.912767491391	1763.446816694934	1742.761749291602
410	1977.930056557155	1745.510422113647	1728.45127516159
412	1987.341635695574	1715.82629161407	1719.702189348051
414	1961.959933605607	1688.514126687637	1714.097243778244
416	1895.506013519928	1685.765322750508	1693.930860496309
418	1926.410121686191	1692.403782164715	1693.767572158476
420	1924.194134397092	1674.909728768186	1682.366605844758
422	1907.46758580275	1654.380375043785	1664.672262086136
424	1909.557479987613	1658.207123292923	1649.960083832438
426	1884.928364471051	1674.346400876961	1648.244022447747
428	1878.960261570192	1651.047624456486	1642.727907617566
430	1879.262985954335	1629.733060923272	1642.83273234588
432	1878.676867597154	1628.707502817709	1648.03886933301
434	1878.340560933462	1614.862622345291	1624.950883980019
436	1873.504968504516	1615.048592541338	1619.203226783721
438	1866.033311263049	1612.084903075597	1609.576239537779
440	1860.518296157321	1607.094980380288	1600.003565772476
442	1866.032493386347	1612.125280470791	1610.933733196157
444	1848.432364851921	1599.093174656689	1621.064553075665
446	1852.33820617855	1592.000195273261	1622.9540018925
448	1861.001509172702	1587.082934465336	1609.947817719485
450	1854.390478215006	1579.663601182728	1579.848379916375
452	1832.086052218854	1581.982192255744	1585.432001667951
454	1844.382573444107	1582.801459458183	1596.445134527673
456	1848.868671582722	1580.419539260401	1596.661198943911
458	1831.864301940217	1573.536147309032	1582.908813896049
460	1812.985091489405	1560.06330184511	1570.079284194083
462	1803.158638306222	1571.255609884669	1568.720692099513
464	1813.690529226992	1576.601264982176	1560.910830003608
466	1824.564243534064	1564.728771791934	1552.585165937667
468	1805.102192075628	1527.806607582298	1555.928581221084
470	1792.744895228458	1557.549828872147	1544.854609876732
472	1807.95609765181	1560.469975070443	1544.597406751491
474	1812.143612507254	1539.883548529016	1540.36109729637
476	1788.056570761046	1509.61574744339	1526.151053728434
478	1771.265406186092	1527.597222749469	1518.926446055874
480	1780.711757179352	1542.934097002064	1498.773092216319
482	1776.352860894151	1543.74302572157	1497.530747113634
484	1763.17253856909	1533.845467483762	1509.027854253273
486	1765.460649846596	1524.925632576042	1509.826064088352
488	1758.258782242672	1517.716684887909	1508.490696629193
490	1760.321254016529	1516.037876795112	1530.095318609099
492	1770.747167584923	1503.798486326836	1543.98403323581
494	1784.85483561252	1479.52059090549	1532.760498500586
496	1781.677090655323	1501.866827310132	1524.238095912891
498	1758.81169352821	1510.479344091145	1492.805056872905
500	1753.355539980051	1511.944200901154	1487.338301739557
502	1761.73599986554	1506.4237769838	1504.584425383582
504	1761.233872265301	1491.790271959253	1516.94828614131
506	1738.799064391238	1493.375886159962	1509.436713720613
508	1734.119171541945	1472.984877991284	1492.066988964839
510	1736.398908237742	1468.101770021964	1480.222742177867
512	1733.722166731323	1487.889787489057	1477.730728674713
514	1706.085671282055	1444.091332986623	1450.007280833334
516	1717.872605223776	1459.623587176871	1472.80361724437
518	1716.891365533483	1474.2786176381	1471.157252001478
520	1696.974556005891	1469.980822630243	1447.220356627226
522	1667.086939162329	1439.963635618355	1429.477766529911
524	1695.688954808016	1439.914181871547	1446.752629900835
526	1697.512150050465	1427.020224186551	1432.879943670417
528	1687.887853284889	1427.121724308146	1420.078839320559
530	1673.13540818523	1442.792315734948	1424.856627806194
532	1643.250627054914	1430.303776658933	1441.183796196998
534	1657.573095571485	1418.570819026113	1421.59579013796
536	1659.38435279704	1417.925244878988	1411.553011098174
538	1658.951973624505	1414.979238056388	1412.653682691782
540	1672.717831973085	1396.049151804979	1418.362590361719
542	1644.464995250318	1403.48173641824	1417.493705383218
544	1647.476662881431	1401.870516519006	1404.055363195382
546	1644.12135175493	1392.444099046534	1387.719002370047
548	1629.162241544408	1383.346153579989	1376.292576479865
550	1622.753837566131	1392.002090972186	1379.215734838102
552	1650.679974321465	1379.574909973452	1362.89213412804
554	1638.785082712564	1375.587449664842	1365.591904858848
556	1618.762737600267	1370.523133158473	1371.739635418318
558	1612.847608436229	1358.587359494353	1370.265835497506
560	1599.75875188011	1351.104143747698	1371.062660984723
562	1600.630670535054	1362.875191594986	1348.726727612147
564	1594.112698265404	1352.835127425223	1333.868817029652
566	1588.538670366257	1335.550922909781	1327.438423875722
568	1597.881528368832	1338.491087118203	1323.265831043211
570	1593.362807492777	1339.66717216191	1326.345013690582
572	1576.096244288495	1335.840518014688	1315.038228858168
574	1557.901372446377	1322.696008450554	1307.940314100981
576	1545.102938483233	1305.811744346052	1309.249590682091
578	1541.29402428842	1301.073293187634	1312.105890771886
580	1546.216465606387	1280.743574224513	1277.840974301313
582	1542.123575452504	1282.998787370525	1276.663803748375
584	1536.259598591608	1296.34559627568	1282.747324521885
586	1529.764363032549	1306.915907945639	1277.068054441581
588	1506.176752280863	1294.886866535141	1259.363843362815
590	1494.381082126964	1283.870581217944	1260.900068745939
592	1507.433037354717	1281.895008834614	1266.295526613984
594	1526.504765083927	1281.449511352994	1266.480717074139
596	1532.997945792684	1277.521465904491	1257.811536199958
598	1544.3568087521	1298.366308082687	1265.488181310443
600	1533.17351461157	1270.143163577953	1268.321436954081
602	1527.949991660013	1258.389103731172	1258.064461852886
604	1525.110542699365	1262.994023573245	1245.635795290799
606	1510.814751060479	1260.915524121612	1248.778443786305
608	1510.973054877884	1268.762095347269	1251.604201943854
610	1505.206814021628	1242.637589144738	1229.291650682977
612	1499.605121388858	1230.149315349232	1219.827422425926
614	1496.75592510016	1237.883123245651	1232.066079559503
616	1496.969201724282	1241.833865978854	1253.625053222752
618	1512.843344298449	1259.130604587151	1247.277813546897
620	1557.950554690399	1321.400403572608	1295.386841617898
622	1569.626906882405	1328.561745407434	1323.647266866906
624	1532.604167658595	1264.251421762673	1298.008494545744
626	1496.756728348157	1229.698075150848	1236.481240186166
628	1494.593459685583	1239.239082178047	1218.477465626238
630	1478.162989757173	1232.789605859832	1214.492562988128
632	1464.420123308869	1226.9551592642	1208.50619496954
634	1465.263394483658	1232.793461368558	1194.486793402076
636	1475.600625405598	1241.189519613866	1186.59861824084
638	1495.076693378924	1252.134199105244	1237.170688322363
640	1503.783899936071	1262.330022391918	1256.104488318862
642	1521.160466333146	1273.402195892335	1270.266775534763
644	1545.063795683273	1278.457218016476	1291.30334398117
646	1486.545603598591	1238.452988418322	1237.539572500568
648	1464.616455277371	1213.458753169416	1199.9221041341
650	1446.017767439283	1192.243570758119	1191.811466193109
652	1431.96386642459	1180.895240614022	1192.030992983438
654	1426.335983211386	1184.032552506328	1179.709627144965
656	1423.052790504355	1191.118514217524	1159.970102944028
658	1415.117081611359	1166.8865184398	1145.091030741517
660	1403.699455751706	1159.348995724153	1141.400146885647
662	1399.658782153862	1160.026956228156	1133.088274158906
664	1407.755520558379	1155.381525550975	1110.875689800606
666	1393.316120086728	1165.30612772519	1120.806351135579
668	1398.63238355581	1129.053045730167	1140.897759582443
670	1398.378231302966	1129.856446383853	1136.374706265039
672	1389.91948661767	1142.112824236965	1126.475845983612
674	1378.592452669437	1131.104076937425	1131.94177122779
676	1383.575630059334	1146.395755909499	1114.940124787299
678	1387.583864741415	1147.139157059876	1124.929327078836
680	1382.164354330725	1129.703837589736	1117.642953785667
682	1367.740608308523	1112.297918351852	1100.859945874427
684	1349.979604206566	1111.263982566943	1092.584384915541
686	1348.305039775197	1108.592901057026	1101.717995543527
688	1355.202236744955	1098.579930154315	1090.991480602624
690	1353.377488266378	1093.772804581021	1097.361095268032
692	1354.226666851307	1095.9548036298	1097.855545595898
694	1364.183284021861	1101.322476706533	1076.723168787129
696	1345.127747044581	1093.146042717707	1097.70754816813
698	1346.98856479251	1100.269747792293	1090.311553034732
700	1360.956456018644	1110.688226955991	1094.935985288158
702	1367.873947394475	1105.791063480785	1097.385619787087
704	1356.437525419852	1085.512271768473	1088.665213943528
706	1344.284611733812	1110.4142254466	1104.279471228552
708	1345.381305261702	1115.088569765517	1108.179787700631
710	1338.653575876398	1099.255548034736	1096.087946711245
712	1333.555754459089	1086.891020915219	1082.108354802557
714	1339.128825929752	1090.521194212589	1077.873502387829
716	1356.197794270116	1091.391593904232	1084.93693619065
718	1353.436470240596	1080.585655053709	1083.226346413925
720	1350.752717672669	1085.04271747638	1091.272862135946
722	1344.738617494328	1083.897836748774	1090.49507418464
724	1336.252166910622	1074.305264683996	1078.611362468624
726	1334.359972692677	1083.925089384704	1080.208080472834
728	1319.961094974529	1075.682977076968	1048.162843947486
730	1342.807146790334	1069.395278985251	1047.796872458482
732	1345.984721757782	1075.596484391295	1063.124441997496
734	1322.301336341348	1089.275810200979	1072.413568674452
736	1311.326098162799	1091.805887103807	1054.194102513017
738	1333.5752498338	1071.151426014121	1071.136754171487
740	1337.935799112296	1090.085890528758	1098.185622584009
742	1344.647216344692	1104.795078654853	1105.914927414478
744	1355.507839569598	1103.709163886159	1095.30611793035
746	1362.86244339041	1095.606847909564	1083.263196181079
748	1361.228811033434	1113.090408769526	1081.678646649098
750	1366.226931099716	1100.723304031377	1076.559817868707
752	1361.506084489616	1099.032172025391	1079.332889573089
754	1373.789900483692	1118.250501230281	1096.435383999005
756	1414.229028416013	1152.765861009579	1130.987039084575
758	1402.787791263401	1172.954631203345	1181.87313068666
760	1415.206352422567	1152.715992347525	1154.464933785406
762	1392.951525201818	1139.799949260599	1115.93983470502
764	1366.387063672508	1113.659767008423	1091.425065593314
766	1351.999188177714	1077.161091344113	1079.727135860641
768	1328.788781791716	1079.521837819581	1046.523103188838
770	1277.999048105481	1022.083940797365	1004.143350428355
772	1263.664632394708	1005.236366562207	988.5940794250757
774	1258.122283676306	999.7870384303299	991.5250378696408
776	1251.304123864116	992.1872293360791	991.8590956468323
778	1244.770445009067	983.0184155977651	969.0387200658745
780	1215.176659617898	983.4568903192806	983.5614242512887
782	1219.504894789839	975.3301711679703	979.1418257096271
784	1216.26889380037	961.8947167484058	957.6853117268522
786	1208.92071826791	956.1278281887564	939.5189561657583
788	1209.795101314164	963.8079063702655	938.1162686473549
790	1218.562289133122	961.2187326929832	930.0490498850129
792	1214.926847284305	949.9310106202089	935.6591886009978
794	1218.984445837415	934.2045987869778	935.2358663160578
796	1220.489182618225	929.6515705663887	930.7258548110373
798	1221.554063214716	943.0984037267367	928.8362452897104
800	1237.250985944824	967.9697821573841	937.7348584738517
802	1209.483421648384	954.2275073153485	936.8497061969648
804	1195.182156838648	939.392808544069	933.3867590526652
806	1194.787622046801	942.3782628408413	934.0016960179027
808	1199.356416352111	952.987732486085	934.3354330339319
810	1196.430667985989	953.6111545683949	928.6248672120028
812	1175.061997393674	944.6228899326114	922.710685728301
814	1163.737196226547	940.807549602271	927.0368950582265
816	1182.106739006405	941.457964864906	934.5455067763674
818	1196.130873075725	946.7157545997545	938.2640621834426
820	1203.994070653136	959.9785799998657	943.3328460401261
822	1242.889605599412	986.1984228161736	965.8951892761155
824	1240.992335292531	993.094282110711	969.7476091289191
826	1258.709605356441	1006.335582432852	989.5000942411214
828	1273.504916558411	1025.043094070927	1011.985590074674
830	1280.414451132473	1040.032382707556	1028.537341990874
832	1283.410624455644	1042.053795311519	1036.37915463685
834	1292.226255513568	1030.448975189655	1044.357637824548
836	1273.33381302086	1007.50749880834	1025.892662453688
838	1260.267115174756	1000.030025035198	1008.622970878852
840	1246.398160170809	995.2069622020393	996.6949371915601
842	1238.099518626927	983.2398880843625	983.0701809208636
844	1247.026633855846	962.132291654583	958.1786970150733
846	1221.226205030903	946.5823999185593	957.3377162980708
848	1237.096933426293	979.852931823038	972.7968982347293
850	1259.112140857543	1001.359411751714	984.1036593057097
852	1280.775423836892	1019.879778671391	996.5143657874792
854	1295.431156333095	1038.087620241972	1014.223613422922
856	1287.970350481898	1025.848564801102	1029.956287990137
858	1288.838247858643	1033.821677332277	1015.903383685368
860	1282.769844060414	1019.98823579465	1006.579971958181
862	1276.012210898584	1000.212137337767	991.2969473811946
864	1253.624170812899	984.755668502111	974.211333415981
866	1211.453452846347	974.609156892132	961.5431173938165
868	1202.876499427457	952.5830591952462	945.6507364367808
870	1188.477047213735	943.8475351888267	939.5256538570877
872	1209.948275453616	970.5796023748076	953.059761100368
874	1249.193863905213	1003.958491845196	989.2187159836622
876	1287.890653011109	1026.965575719998	1022.37190463929
878	1308.781457655632	1035.386913193498	1023.248935580467
880	1279.99199016706	1027.09745234567	1037.051326330719
882	1254.063169672461	1012.335302272777	1015.776783068155
884	1248.819648668936	1011.901261296086	1003.532211820833
886	1250.186661570555	998.8821382891974	989.5867549606815
888	1244.295155023806	975.4342358846628	973.4160064158401
890	1225.526798574597	969.8710199081829	967.7776986232238
892	1207.963979619449	939.7995860952365	956.1384063024108
894	1180.351949082341	929.7503613567499	913.1123172027651
896	1159.642138572349	909.8584205720999	906.4823137760922
898	1147.811815225769	905.2905588079759	913.3189470043291
900	1142.686916346835	912.1420293953403	899.9798996449517
902	1140.409791902746	885.8287893716625	854.404584018087
904	1132.50098297763	869.1240097136092	876.9931010862401
906	1131.884560688638	871.3431815122657	877.2282683386068
908	1130.64404002713	875.1421364484866	865.1305048776746
910	1125.694059612691	876.2600000411467	860.9105770546184
912	1114.372647333295	870.7583782966971	865.5166599131654
914	1095.3174314824	853.9720885381468	854.542751628548
916	1097.073423505796	860.1626876081759	871.1881879274313
918	1126.511909165641	875.5315315589039	871.7941500069424
920	1130.135743685963	886.4028751079119	876.4821573341339
922	1147.554450473899	903.633879185984	898.8054118728085
924	1188.73907546995	932.1702816878985	929.3161929177911
926	1196.531120882944	958.8632054021718	936.187175776631
928	1240.477988901519	963.797754441172	969.3830639920608
930	1253.349181471182	984.5285321288109	988.2945714819896
932	1232.791890650267	977.6445792918712	973.840259351849
934	1214.327653482301	960.6299302227155	949.9707043669735
936	1211.710982864275	950.4256535813213	937.6745806891709
938	1198.752098806673	941.7235988347632	934.0453956381588
940	1170.0507376452	930.3337156321521	897.5290115621133
942	1144.892678600546	909.5087387485792	882.1244312466899
944	1138.715323090427	883.1083756559438	867.2168946226698
946	1131.866580074891	868.3575052363235	860.2944324663706
948	1119.746044232896	871.715407644109	863.8603161235917
950	1120.203948936549	882.6680331848875	869.177463983033
952	1133.355315828121	881.3008794834157	872.7509014658112
954	1121.322128630734	870.5559419729825	870.2800184164771
956	1118.858334645085	869.578030666418	860.8165159762801
958	1117.885622577231	867.6705137405807	857.6077286446985
960	1113.074351753318	865.6738875703416	855.7623702992363
962	1104.847930836205	868.9475332846884	837.7838826224057
964	1083.675410936505	843.9781375321503	805.4869429894371
966	1098.601771960254	836.2268141723291	811.9066239117175
968	1077.775542760528	821.1315136199121	805.7131856952085
970	1066.172699887069	817.7006305512193	809.7746906944408
972	1068.341384502434	824.3869585537644	816.32016513442
974	1072.657387428899	830.9457615637799	810.6939231479653
976	1104.627996131568	843.0139406902047	816.637390155799
978	1109.205982441392	839.6753037529538	825.0258039790169
980	1101.461936161781	837.6654954223764	824.6968391429675
982	1108.071598603762	859.3669602064574	829.5669878564306
984	1124.209315331431	882.9087664838871	844.452101353266
986	1141.394714384704	888.8106246534787	863.7985687749839
988	1163.885208484322	890.2408176304548	875.2763982487054
990	1176.01690481733	913.9756230690923	894.0622762868104
992	1180.091933496217	920.4162971546627	909.7134760390634
994	1177.410010438704	922.1088747190216	901.0191202974042
996	1182.867709292363	932.6160856589661	912.3161912888274
998	1226.192050924128	980.8783044614006	957.4339956314025
1000	1357.048904396012	1113.33266013775	1052.632421782737
1002	1669.318261290267	1400.238933266504	1385.322761341209
1004	1843.123427926699	1553.899299979113	1539.529280435162
1006	1595.292297570294	1323.446226249563	1328.600592665137
1008	1357.211796284701	1090.627366246046	1085.997784372089
1010	1254.639647007329	976.2694330436045	958.8142484403768
1012	1219.688650735456	934.0354415024133	929.6387172722895
1014	1177.985087417803	907.9104783725383	905.5608622566668
1016	1137.512860598391	884.599040085349	866.1418096416128
1018	1118.42951884963	858.9628766346762	845.5193224348233
1020	1105.849151088807	837.9808375924526	818.3545081614175
1022	1090.654271652659	825.629329081311	800.6632534064075
1024	1093.870525871936	829.9740430665113	815.0868632515196
1026	1134.077078003205	856.4264329286141	861.2966572977057
1028	1139.637574256261	889.3567093755688	874.3185636519493
1030	1197.821968850341	939.8871274305524	899.503692798547
1032	1205.60752479418	966.7747299060657	934.426035015105
1034	1203.850731594196	941.8032413080082	935.0186115846939
1036	1180.172743264754	902.9316364167702	898.5129162149171
1038	1133.037079916787	878.0742111680843	852.1786541111449
1040	1102.341782121208	848.0311790326389	831.8694496894719
1042	1101.016820695245	818.189281399239	836.8613180809185
1044	1084.867930866112	840.1818668251584	817.4591692517361
1046	1086.531339264372	833.9629073135179	808.0278199434138
1048	1072.588738517388	814.9843206769933	803.5280355535849
1050	1059.027482523034	805.5608315858136	793.6934156397115
1052	1065.498159788954	807.3841025142765	782.9705981781665
1054	1060.342629025104	792.9790163884421	796.053670411456
1056	1051.850844467291	780.9571722013982	774.6507238969469
1058	1066.638552089616	782.9563636183207	785.6527347479358
1060	1049.828085532425	784.6247953966931	778.3295490634463
1062	1046.486578917396	794.3777484247439	780.4695682056296
1064	1052.086482015117	802.4672051322241	779.3269478089082
1066	1036.949855613549	799.2169931819227	756.388999290939
1068	1026.042771787494	807.7628328715136	764.2644333100444
1070	1037.344620235353	792.7438032304783	777.406007949167
1072	1049.428440056586	789.6927401196015	776.8827897353277
1074	1047.407726459273	786.2027872465872	768.193219124016
1076	1058.489377474763	794.3281122665269	771.4263019800715
1078	1071.058584412394	806.9841026222789	775.6106364064499
1080	1056.250370132345	804.2198898625444	763.5961553071845
1082	1036.633021469501	784.5744704547957	767.0404712754255
1084	1033.692536819312	787.8703313913115	772.2595080016504
1086	1023.389995409032	777.9665895185219	751.1056602399106
1088	1018.677477774666	766.803496418959	739.9896225175526
1090	1007.773183086425	752.330337675673	725.735123157328
1092	993.3691496157705	741.6032781477281	718.8501432357911
1094	985.1224043635847	745.098509214607	730.6035668592308
1096	974.7538591177535	757.3547322154831	717.957736147875
1098	990.6489503733927	736.1939118478965	716.9921284886522
1100	1002.123548138806	733.0323720931028	716.154249864417
1102	1002.814175122185	727.5750327749594	705.7032842533936
1104	1004.234587221416	731.2387494472432	707.3629283767834
1106	996.2735054874593	734.4241131801814	711.1668010529006
1108	975.8651162511779	723.4878625298668	698.6705418783658
1110	978.0946357048435	712.8577478471974	685.9367104398394
1112	970.8140944861609	721.8690492494939	698.0968711307449
1114	980.2445873859386	739.1212165086082	696.4598357874114
1116	964.9770183140147	725.821269880538	685.2474725941693
1118	981.9878870785612	722.8352189732993	690.997554881305
1120	999.680292148387	727.5165390693642	707.2815574112558
1122	1000.364168275871	733.1561369393137	723.9730734152041
1124	1033.430618448034	757.5735896776118	745.6254733924127
1126	988.8086644744094	759.1191937801258	733.8044044434184
1128	1001.80054162043	750.7632588081129	712.7787343432342
1130	995.5867043881831	734.9828128028059	716.70627816089
1132	975.8170810195791	709.6302826897115	703.2953601886986
1134	959.0201439025254	687.7771353861178	669.7122023385207
1136	942.1671752748985	669.2536378363668	645.224459091676
1138	916.08601738547	649.2482274213828	646.8039736795754
1140	913.5913909052169	658.6686672672304	621.4831413729978
1142	923.9589788427479	652.6334574961298	627.6079379551433
1144	930.5531385139582	661.3912509638261	643.4204408993729
1146	944.8401031129242	665.6315055181334	654.5258781138589
1148	947.9288227224412	676.9477842647366	668.4699464999701
1150	945.8600993509042	686.2742696990954	676.6073037634112
1152	948.7059770538195	682.893933714689	671.8184319088919
1154	947.4066889450469	681.2534953918722	668.4112977371974
1156	965.4543483851926	698.9677273309389	671.3848373612876
1158	961.2264328998945	708.5410326424559	692.2663205461504
1160	953.488328318365	696.7904791994465	671.7080678287524
1162	943.5748840618753	680.1702977868714	657.0412868767983
1164	932.1300484633093	664.7194647613761	649.2407116481281
1166	928.425733054906	662.9896009227865	644.4924697339703
1168	937.4102979604891	678.8944580351493	646.177704582715
1170	941.7425765359211	681.8364995174954	649.7844449813969
1172	963.6444331816825	689.1237259653884	673.8388918208844
1174	963.6873987372928	710.3637907452958	670.6128749976401
1176	960.9157144681226	696.7124792751486	672.4285234348847
1178	967.1440042659367	693.042745743335	679.3672812927814
1180	973.4221388018935	699.4064436921026	679.4807492076598
1182	969.1603703090905	698.0321570879795	674.2415899984901
1184	960.0197376175524	687.2614726096339	676.5451699812114
1186	967.8521005680314	685.1996297097686	679.7429509677269
1188	942.6959709172845	688.4421223045525	677.7931161037125
1190	932.9663161624559	696.9791670407331	679.9867498067825
1192	956.7536775341545	710.3916288143447	679.9108988376389
1194	976.8025663598097	713.1028803109687	687.5572415078602
1196	989.7378710733092	711.6861425676557	686.9419293324777
1198	996.1282163963203	721.9007784206901	683.0678468571632
1200	991.9703122097238	741.4176081926319	701.6832640421393
1202	1009.090634286592	734.7437192070012	720.1135644194072
1204	1021.735838901284	760.2461285455844	765.2046910873636
1206	1046.043842942316	783.083791699105	758.8350035174859
1208	1080.013436443027	786.2627646661068	772.8754348607706
1210	1084.550260881514	800.9541074102865	790.286014053607
1212	1061.976441750079	794.6183270241722	777.6805209642891
1214	1041.085502318965	768.3051459541912	742.2649144064176
1216	1039.688696557553	761.9488153449319	723.9345458958771
1218	1039.743708525866	748.3399431035881	731.0042695664594
1220	1037.8553127787	749.260120539989	748.9744918218705
1222	1040.023156840256	773.5195079172809	752.071251537467
1224	1062.446700914919	771.0217348025146	770.2143403769985
1226	1092.270800189596	782.2632101483813	777.9660082692087
1228	1102.693252265882	809.6408672049604	806.6145145933982
1230	1105.048228413011	828.6304240725867	833.4156229879106
1232	1122.155122804845	836.1784838868746	829.9754716515809
1234	1135.93805734876	866.5452749770375	851.8418136658901
1236	1145.570587045625	871.5687612742239	835.0780952560556
1238	1168.114088400808	871.7526227780032	855.9771589211507
1240	1145.299408897438	857.5020338032005	845.3238266981382
1242	1128.614715184322	844.7190492288922	837.034636451476
1244	1137.55697121305	846.0048204349594	841.5349247307249
1246	1140.128477468805	845.8458871748346	837.5134161020301
1248	1125.923187854875	843.8323048942123	833.1516147266142
1250	1125.391795164237	854.5750072541225	854.7055956020237
1252	1119.719628331106	835.1339526936733	833.3880998361941
1254	1117.14694325068	847.3613581283223	807.6408706390417
1256	1114.2690832117	836.8384157393895	822.7320094639297
1258	1122.633574499904	851.116792211189	816.4671365110191
1260	1127.378438804776	849.9694672158288	819.1914292756202
1262	1118.844139965016	847.2085690767256	824.281256099657
1264	1108.664500215008	839.6730704003353	815.6275009875312
1266	1108.172004005721	829.5792334881393	803.591755187043
1268	1108.896677902061	845.5619079581114	814.7821146229229
1270	1112.309942440223	821.1879397708485	816.9198708927627
1272	1100.882365455691	847.7586584472936	809.8975882439584
1274	1087.937613878703	831.6206642798944	804.8451255112808
1276	1098.802669604841	823.9431989750472	802.5622456184706
1278	1101.853086616469	834.4881641744042	803.8095733646003
1280	1116.796046799923	837.0266014874908	803.0773607775881
1282	1130.284594847266	833.185697153691	797.2235148857901
1284	1115.471830771701	835.5217569402486	788.2496214502866
1286	1097.693576947428	825.2630880406987	781.9787848577722
1288	1088.95582862328	805.5716828871343	789.7017857452389
1290	1077.942116465611	791.4371840312045	777.5768318278729
1292	1082.291841722195	782.2950644533132	762.3801654127251
1294	1056.273717303856	772.1053099496376	737.8516121415433
1296	1047.336079594771	769.5554665903243	729.9594046419666
1298	1045.66922854883	756.2799821740476	736.1509600101099
1300	1046.465631090538	749.1459627193135	739.1796554734815
1302	1054.605296322976	760.0645218764456	733.0472598842713
1304	1060.190708655016	758.7949146744725	729.3896244736884
1306	1065.515085706223	760.9310623514016	734.1601911078476
1308	1036.357614533288	757.835032734127	740.5298867289597
1310	1052.256565004847	796.8359424357934	764.3842704359037
1312	1072.391706315562	780.1179290548539	770.0302835539568
1314	1087.63027027386	780.8081256361024	765.5376437485244
1316	1081.401743915926	786.3957656558999	759.2974499047689
1318	1061.733675333332	786.0643920949984	767.2940103015276
1320	1058.249542043204	790.3250988295979	773.1906466440911
1322	1066.931843840896	797.5279450099052	754.5250895967628
1324	1034.890040265286	781.7672967284943	749.5189675098623
1326	1066.968437179077	770.3939470157743	738.5259020844345
1328	1019.34056399097	748.1460260064232	741.1296961154263
1330	1043.846224143006	746.1484697438252	734.6487715981129
1332	1039.307781535134	764.6559800510562	739.5034104777338
1334	1043.385594775852	771.8717743775162	737.058864222245
1336	1056.240220545156	774.1604443733127	739.4246552154446
1338	1063.755773366506	791.0538212536815	746.2193356992118
1340	1078.394487879863	804.9047658328456	753.8486659733932
1342	1107.782615538173	791.7089561282726	769.5253675233162
1344	1094.990519189018	804.4799159424185	777.0355721377213
1346	1071.835278498498	788.7301067217524	758.4850816281839
1348	1045.382371741299	770.259766801647	742.0697211203703
1350	1055.660920549371	757.04199821774	737.2046482390974
1352	1027.580133892302	728.9871701479815	707.8195851044541
1354	999.1762590253625	702.1537327860403	672.0039030235514
1356	986.2327515347708	690.4170379276864	653.3463552966434
1358	971.6531783596744	679.6909300554762	647.7520382950837
1360	951.0665995063866	670.6742035652301	648.5571788313121
1362	942.2843398661224	679.3269260258319	652.388013654313
1364	941.1477339477168	670.4597653619699	631.5172098989791
1366	939.2716450162573	640.9486330682232	626.0784597967684
1368	930.7131036236652	627.1590766850067	612.2752794886413
1370	905.4023295745121	640.2702842888987	601.8218601652665
1372	895.455632597174	616.4749544984512	597.0610613322197
1374	892.2193102204216	609.3653135085475	577.6175666840364
1376	890.8855942768383	614.1827560241916	573.4814718583662
1378	883.8958109024176	614.2599553295515	578.1832315283107
1380	881.4622269454073	612.5077327260649	580.0168647367798
1382	900.6874737926135	612.871135893461	581.9835381885952
1384	920.8156541457388	609.4091755962365	578.6977853064615
1386	894.1758533039904	626.2047125518699	588.3911738247076
1388	924.6817423103037	630.1319837343091	593.748716175288
1390	915.1985903475063	631.3752562562117	606.3279796642485
1392	927.6031766787868	631.4608691120495	614.0770575869393
1394	920.7077192618757	622.1466616930128	602.8940639936686
1396	928.4868277866524	619.4640205137264	610.2001851342388
1398	936.3967410344555	630.3710429758505	616.5935702813888
1400	935.2883570289091	643.8926093013979	617.2705931826838
1402	934.7860357975258	643.1113429701553	620.7486339636873
1404	937.4136333206003	637.2488525192534	621.1700581130299
1406	935.8446653677647	651.0613433463283	616.4599351895914
1408	934.6213105173406	634.8876046239271	623.0847850274739
1410	928.7753320133644	625.5140388954541	632.5958663594053
1412	943.2733764530994	653.2918575986915	603.9300141089368
1414	939.9230294541405	656.9896592657103	618.1695971350297
1416	947.0020756173786	647.3162651459911	623.2388965154579
1418	942.7144698168991	652.2659097970861	628.1374667196681
1420	950.0575576883623	673.3817987348386	652.307309656765
1422	979.9614259681463	693.4950756864521	667.1829794268087
1424	1009.109994998432	712.3349748253525	678.7887293489976
1426	1020.010258322807	722.092012425877	704.5496252519088
1428	1032.962333203771	717.3272339329534	722.3228981363765
1430	1064.676046043331	767.524721650261	763.8903844782332
1432	1063.885539899496	786.9962053241543	777.5203577341187
1434	1104.048809998256	827.077841018915	754.9302751237407
1436	1105.973263981944	809.4235226531818	772.5826489112203
1438	1092.923054358744	801.5487041834731	774.5272443927847
1440	1097.663298418723	802.2492495290278	774.6339475643913
1442	1132.746722283526	830.6841211082618	792.6996340802015
1444	1145.116536994385	851.0241496710162	826.2321199577139
1446	1168.011451351249	866.8557731738923	856.8123905704299
1448	1200.257797098957	898.1262271241087	866.6963884632169
1450	1194.638778417802	909.0218757167465	858.9327003713515
1452	1176.562804956079	865.7332847914698	851.1470789362618
1454	1148.379463711791	846.6194633272323	835.1347127372809
1456	1147.303735752452	842.8353658320857	795.3202080975591
1458	1072.685589863963	815.2139935883034	775.1590660698305
1460	1071.04689922346	780.1007831018223	762.8431925707413
1462	1065.584383416776	763.9284894657819	759.9248263886218
1464	1061.112033738438	764.662013678859	744.9180648729349
1466	1047.658739044748	763.598605546206	735.2753718709366
1468	1023.157940244235	754.5495244441897	720.7922684507743
1470	1006.615405556617	738.045185057576	711.1183904032963
1472	997.4633092309326	717.1871476919125	695.7785782453523
1474	973.7107977445417	690.0986817776949	665.023858646623
1476	937.8040756836908	656.2977034638896	629.3152794658201
1478	914.4770850224327	626.1943753055843	583.9607197998799
1480	877.986119022792	595.6328733142917	550.4178696790581
1482	829.4658343896724	563.0028489329385	507.8769141692384
1484	829.9517457328286	539.9885537334774	519.8705365164788
1486	817.150694847503	527.861744738041	503.6843870049852
1488	826.5988944881876	529.7087638348791	513.0503884978934
1490	827.4628174906239	536.2678780643254	517.0536752403938
1492	831.2235801977574	528.2812902264343	517.0611988469226
1494	835.2461692819354	523.0901678309514	508.9889142255445
1496	817.0035832120622	525.0191435439076	502.4199506063458
1498	809.117620582698	522.1529952545114	498.3030668550449
1500	809.4340580233491	517.4252243618264	497.7439113561084
1502	798.1339558241907	514.3113593029227	498.4504471700363
1504	807.296219165492	505.8891629312018	491.7542014944949
1506	795.3532303102935	510.8272205305385	497.6558526262613
1508	837.5041080475403	501.8020443199262	490.0802686418444
1510	838.7976905990349	528.0281064812656	484.8407311799842
1512	814.3968398045585	535.5192285948396	501.6603725878307
1514	831.4416774275939	534.1661203082721	514.780472727162
1516	834.4520218786396	541.5089490401419	526.6272002654414
1518	856.2985675372786	557.1349270114648	530.2691753509644
1520	882.0915575464614	569.1177288548257	540.8431855930139
1522	888.7359912142292	595.0271336213823	561.3689219509009
1524	893.6208348830976	600.5637479992512	570.8661925041745
1526	888.8072826244018	589.1120013560927	569.1259574064441
1528	878.1394507200879	582.8252834658199	549.3214236233931
1530	874.4145880627402	571.7126938373531	521.4431016841829
1532	862.6628637607936	551.994174526802	512.9611439355725
1534	851.6171836144044	542.8164719565943	495.035560019896
1536	844.9861029438999	538.565869014182	488.3163539132872
1538	839.5033881457873	530.8477509117256	506.9052307372692
1540	844.2579320314916	572.3142999297879	517.7973899885493
1542	871.0751829334058	569.4284643923263	554.5497915114504
1544	884.1933496240811	588.7234453006295	581.9909041373802
1546	921.3571577913223	599.4721352287387	567.515628892342
1548	936.5860138166061	620.1974349140894	580.0100587600773
1550	942.5088383487	620.8638376401902	600.0625795130292
1552	938.2504541366856	619.5075345957447	602.608751145824
1554	927.0870460281057	622.142226120049	590.6478969966083
1556	936.1784464890646	628.1506998515926	600.5139570632503
1558	941.3663408496651	643.2285671443865	621.5701982590224
1560	930.5478768236155	650.5567534694521	619.2564480372107
1562	932.4981804987567	644.2549647650197	611.6846632680251
1564	937.6981468581846	651.1874874416001	625.8854225608818
1566	946.6941524475199	655.801979766663	635.2576449264557
1568	956.6096155806839	666.3718029526035	630.254841671803
1570	973.8115366544151	663.7027644927664	626.6188195824841
1572	977.0461658518722	681.4274602028775	620.4625862794911
1574	956.5582103928422	665.8306459771981	624.4671841795323
1576	957.6276088747389	664.8371004764263	625.5702580531037
1578	933.4789438279556	635.9750554183019	633.3146326471602
1580	949.4188064328891	651.0449936056427	609.2327370540219
1582	950.7389200208794	667.8188702753134	632.716082757732
1584	984.4791487916707	690.486094460499	661.0570933381453
1586	1023.982426737326	718.0691362523628	688.9050923695164
1588	1040.037286502553	735.8777032132335	709.4906154665332
1590	1057.27635053458	739.5317793182976	723.1575704806178
1592	1074.411140114299	751.7989883925861	727.1783590987167
1594	1096.755356680266	780.5941855304743	742.2630993419868
1596	1120.506854934298	798.0915017886225	769.5011221217612
1598	1122.179895405359	807.798360673271	783.492319441261
1600	1156.269748832653	848.4016609008327	818.3783503818954
1602	1200.092192833999	883.0406841353929	846.0143863573466
1604	1206.769308465246	883.4545225686841	849.8792919542422
1606	1166.906315435947	858.8254930485028	822.292457594294
1608	1115.906746937627	838.2874644987832	817.1269663613057
1610	1097.129296169108	814.5187277929423	754.3920591825519
1612	1112.294953898617	796.56060876368	784.3751407973384
1614	1131.723036903628	816.1401063601372	796.9238356038011
1616	1113.234771907317	824.0299424476639	781.8282910845467
1618	1089.971896164792	818.9783203858671	783.0269524893644
1620	1098.111051435045	821.970801031164	783.5852749332599
1622	1102.283235674983	808.2726768186006	771.0017505317476
1624	1097.756873012898	804.5538549156315	780.6983936085171
1626	1080.78911527169	789.5951088111934	776.7828819493043
1628	1084.661020180601	791.3327708381114	776.0840185137673
1630	1114.370665680788	807.3708717229313	778.6651464369828
1632	1132.406553583448	818.2907579324544	777.5809431783315
1634	1124.828362877592	821.9315056801659	784.9308089422384
1636	1116.100914646006	822.6777562428617	795.2102497228095
1638	1125.576095033407	839.8102076977064	803.5171170362459
1640	1137.288492314779	852.463450934581	807.2299722623853
1642	1133.927591287059	855.9522005792717	827.0995224822082
1644	1138.379940516917	866.8051557716678	842.8912782293776
1646	1169.204390139182	871.2760749537285	850.5336932717673
1648	1150.088715880125	870.906858564494	852.4853133277305
1650	1158.348514835595	855.5022512560425	844.3870009244095
1652	1177.764667435531	881.3861478986931	866.7501735536833
1654	1190.719257263788	896.7279229823461	869.7271634550053
1656	1167.755495134073	913.0871550616091	880.4557784859236
1658	1175.611880257094	896.9627725292688	871.8624261557924
1660	1199.873587396317	924.4080152449886	890.4528282886806
1662	1218.435302450981	908.9239902625395	902.85508695362
1664	1235.297560731965	932.074145108297	908.2416221593869
1666	1219.686909720673	958.5085497721334	916.2707373762862
1668	1235.644645001893	953.1724356722748	920.5114462026475
1670	1236.925369780397	947.2255014100069	939.3849534463707
1672	1219.775194275523	928.8282883453762	910.7478368347476
1674	1203.001379042115	901.6715611807738	879.4403362614713
1676	1167.906231229794	879.2011712854608	859.0237929353796
1678	1120.599393720533	859.3803191343718	820.3556635876096
1680	1086.138337269851	836.9824357530913	781.6235039463825
1682	1053.203403703767	797.8894746685616	751.1282373712195
1684	1015.584081719019	745.8668375164767	722.057584268765
1686	1000.179576685779	716.330114319392	683.3868516966949
1688	988.5397090227414	710.3074136567686	642.7762617157798
1690	942.1704719309081	691.2885821509765	640.1066834059283
1692	907.9511263461211	655.5403658915711	610.8925595441548
1694	886.6427650975645	622.3005688953195	582.5860147639226
1696	864.8384568023662	576.5030527257341	563.8040745566664
1698	859.4291018966892	553.3971975014158	536.085518064982
1700	830.7807508906869	544.8731066454208	511.883503742569
1702	800.2782777646477	534.4814860960903	502.7014480088357
1704	788.1184718303366	504.299076171564	464.2857784714685
1706	752.5687858096783	494.6843632644165	451.7823093801989
1708	747.321252348899	472.8458361775751	457.3019928564708
1710	736.4979782715558	462.2729288985211	450.598988255991
1712	727.7108488015249	442.6281790541431	435.4267778901665
1714	721.3917949597001	447.8620942266916	430.3585610531969
1716	710.5264657348005	433.0369451829336	415.427819644113
1718	689.5947426366333	424.8354662362334	404.3794327342297
1720	675.3049289432083	403.6110109655302	389.1008732086543
1722	689.2371761641215	409.417350863133	393.948770191578
1724	684.2187384106051	395.4793413700073	376.8366046807942
1726	659.2161419297468	400.7785648357888	372.6254677240985
1728	659.7714978157991	409.8575397246458	368.0816031812835
1730	667.2283345806417	400.5880370349739	368.1046631565263
1732	659.7631683535379	393.6092893855142	372.793322540595
1734	643.3694055558286	386.2849678891668	367.7065861876509
1736	647.4392623230256	381.1002521888154	358.1554086356395
1738	650.3992801448925	381.3288934445883	348.6101603868002
1740	637.7034193927395	375.821863511263	340.9804530150983
1742	629.9392931540923	375.7500489005225	342.3578572870006
1744	633.6742354693879	379.7727018348721	342.908329481571
1746	625.8750668945658	366.9591058772372	335.2652531369816
1748	625.0110744466283	358.0630633234216	328.4162041623039
1750	636.7802645277143	357.3598656818839	317.7765638034791
1752	616.9149692405013	350.0343046300069	309.3418875172728
1754	615.1466864365826	361.5706881660475	315.4397934947774
1756	614.5670971689003	358.6775515178024	318.0396694933595
1758	621.9684172494615	341.8907988733516	321.9401800270243
1760	625.6251870803631	352.1822578910835	322.0060928662991
1762	600.5097243610474	347.8717328108597	321.8623268112578
1764	607.629287066171	350.0873192452206	323.10642781159
1766	611.2389520858596	351.6340862975464	325.3155744256821
1768	598.786664475521	332.7744653005196	316.5336017440632
1770	610.680757114103	338.691639452631	311.3557338536745
1772	612.7142574470173	332.1977117539008	308.9742906280577
1774	608.453514718709	326.9013235062995	283.757548645473
1776	597.7445878762765	323.254570979821	287.5640383023645
1778	604.2727805813486	329.7416869746083	291.4042268397848
1780	595.1412788334694	340.0585815714337	296.6582688280312
1782	592.3551472452533	325.5341644729852	285.0115787228647
1784	592.6895840120141	321.680124070185	282.8212495291267
1786	582.1579422605812	328.0088610646635	286.8003804169239
1788	593.8216887784297	325.196798512943	277.2499819013567
1790	579.3155916965376	314.9894015261904	276.0639548750509
1792	601.168931259738	315.4704871617047	293.7270004781658
1794	587.9672953255207	315.8951800834501	289.0815223475589
1796	586.9906581294544	330.6650965764907	287.5834529479613
1798	580.3863051018781	325.9119168968632	302.2628894733471
1800	583.844131645564	315.2200088596724	283.4580382223081
