# Supplementary material for: In vitro and in vivo datasets of topically applied ketorolac tromethamine in aqueous humor using Raman spectroscopy
Source: Data Brief. 2019 Oct 22;27:104694. doi: 10.1016/j.dib.2019.104694 (PMC6839021; doi:10.1016/j.dib.2019.104694)
Supplement: Multimedia component 1 [file mmc1.zip › Raw Raman spectrum dataset/In vitro Cuvettes/Aqueous humor from pig eyes/0.5% Ketorolac 5-2.txt]

cm-1	frame1	frame2	frame3
350	1813.342852941769	1784.208275311241	1754.561461946708
352	1826.254166449863	1789.757362816689	1773.060983901043
354	1813.333017369853	1805.756633414988	1795.74371372466
356	1758.9980896256	1857.921637535949	1803.379815872956
358	1785.727148411542	1827.176039654906	1815.918299336759
360	1794.815945636849	1819.945744248937	1815.592726975365
362	1794.817271520957	1807.076804090984	1798.711581980843
364	1793.308230395604	1766.762842264035	1765.107286726817
366	1783.170428748368	1751.847154972082	1752.952053920278
368	1789.022685834965	1766.276230871693	1763.469388540067
370	1790.566819566119	1769.575740810443	1762.37324678398
372	1776.790183048784	1747.444884909592	1739.293413204261
374	1744.633342119919	1740.042934186873	1738.767820872138
376	1729.008428876212	1739.032246857375	1716.200217011392
378	1724.400152274533	1731.53032121951	1709.002725300363
380	1726.201982926381	1717.85229452037	1718.655612671128
382	1725.18421308708	1710.722086817346	1715.611179510819
384	1732.655477892485	1723.567782694051	1723.467702249426
386	1730.761060239323	1727.29915251986	1704.508030639908
388	1722.376847362375	1722.191479387102	1680.935526381231
390	1716.758675421399	1715.895714224351	1699.148260911611
392	1728.079219579387	1717.375830169925	1718.473708940963
394	1716.770529493823	1728.537182773217	1715.509493910859
396	1707.714685754586	1735.882336085527	1705.656815103568
398	1724.028695921286	1728.999704371487	1704.773451811647
400	1733.71559199479	1750.090519768086	1716.538316156022
402	1749.202871008858	1761.969481547235	1743.074206053047
404	1764.715384358123	1762.835887755304	1748.724384448211
406	1774.394604872835	1757.779163325247	1731.048950643264
408	1763.069363368188	1777.928970056352	1772.64373820061
410	1750.634124354097	1766.196578510888	1746.060402973709
412	1743.349996843132	1737.180457006728	1735.559929679627
414	1738.547146818123	1715.206058248167	1744.78792158553
416	1726.272601460633	1748.974402736905	1733.153982676085
418	1721.079809964913	1706.285753120385	1723.678221311923
420	1701.988921042065	1681.732801283633	1709.508028119011
422	1679.108756286702	1673.749098800698	1686.375031090866
424	1666.714205357751	1670.967746390165	1652.102676405027
426	1678.869217161564	1681.130625303866	1665.604469016652
428	1675.613626868851	1685.975415389955	1663.22144425321
430	1665.751734007316	1685.711010111448	1655.45849464767
432	1655.068423464985	1676.949773517601	1649.342514529541
434	1646.457568938909	1639.338781547788	1649.298939096682
436	1645.8547551564	1639.928642746304	1651.220806400367
438	1638.751296946662	1641.109953829848	1642.610020376158
440	1629.362708753318	1637.618475729242	1625.974952048116
442	1635.092573111937	1638.76478667996	1613.95812374607
444	1632.504697670551	1644.535991015166	1630.780822230214
446	1625.504307607792	1633.571318727032	1635.67499531265
448	1611.461687016768	1621.474837354309	1628.612545504542
450	1589.722944566627	1623.531872302889	1613.91599787974
452	1590.742540472361	1610.209308328776	1609.728502701456
454	1609.592647570209	1612.715501787382	1611.921330275558
456	1618.161193724704	1616.84274550357	1606.69153094198
458	1610.098717818809	1614.436778762223	1593.493044761158
460	1608.308573004242	1598.9801809895	1593.017090140785
462	1600.169123761647	1572.049867447896	1586.197606915956
464	1588.61849127501	1570.174148139262	1576.336185371071
466	1576.790709672448	1584.144362484067	1563.368346393437
468	1568.442003401144	1591.713271171242	1546.764797059357
470	1553.481173891043	1557.964093366559	1540.2257663063
472	1557.672202386161	1552.666985193876	1562.572437197762
474	1567.789024063185	1559.453164812842	1569.032252985443
476	1571.328528761814	1562.555063882719	1542.067135427919
478	1547.316985173784	1535.306510972319	1535.49702790914
480	1557.329107466053	1524.642121958542	1508.297936305228
482	1527.631127712583	1526.688472413859	1508.405698020233
484	1494.614077039607	1534.14897014544	1522.118145548723
486	1549.615220026081	1535.548164579661	1506.769120099618
488	1528.218576606448	1508.85176899228	1503.905272177282
490	1526.318976796727	1500.677635321897	1492.85444122196
492	1518.394043418153	1502.843688202758	1488.666456164772
494	1496.195011773313	1507.329845266653	1498.390874904804
496	1526.281374049209	1507.159264961965	1499.501340312132
498	1527.482333049354	1499.735898767816	1496.06878370125
500	1499.745432370015	1499.576623475685	1484.376924021325
502	1473.006224995234	1505.300391923238	1479.657349099453
504	1500.232227460081	1508.022185905229	1510.079824248363
506	1501.175441475802	1507.959208076994	1495.258279386469
508	1500.753536855653	1492.892366126652	1476.915463355784
510	1497.368539979716	1481.854075459088	1466.457710259509
512	1486.471742473239	1483.391736808641	1467.537393007752
514	1450.399168104857	1473.076799523647	1461.686301492475
516	1460.456788476974	1473.66164090381	1467.336948457093
518	1451.580929997767	1463.681562809357	1462.509130838068
520	1427.709335312258	1444.565788806173	1443.662708615675
522	1416.490330276815	1426.190871765861	1413.857737182351
524	1447.885343869505	1443.468723613431	1430.505514166653
526	1440.150347031968	1439.919574039822	1440.394909043131
528	1431.70395012076	1428.471739958244	1442.026323961605
530	1437.461955815199	1420.473161269291	1436.088946184679
532	1432.017716572018	1430.400910375824	1427.444599023544
534	1435.905657828435	1423.313309895196	1428.710193896314
536	1418.731275448185	1407.85525510014	1410.557527040479
538	1401.268299165467	1395.831616350868	1386.808912415384
540	1408.548618389022	1397.532394143333	1378.548704068753
542	1394.250679595396	1389.622746716265	1393.006180550593
544	1394.04050223701	1389.275177460208	1379.856724520392
546	1389.024219080066	1390.827731512608	1366.549639775161
548	1376.848333830111	1388.830995648812	1360.64249283412
550	1368.282931450803	1375.779360716932	1355.931743247103
552	1344.771732300958	1371.081381207017	1360.76180023826
554	1347.478871891738	1367.718659631669	1367.404123918795
556	1354.214204368598	1363.417910645711	1363.584248308239
558	1350.732230471669	1354.220213984439	1344.834305679751
560	1356.611561784858	1327.003624549243	1331.616016447331
562	1341.588811093312	1331.835308653532	1325.665646674721
564	1333.610884653338	1347.318877072331	1312.910942924121
566	1328.410125712877	1353.637170873589	1303.858524655408
568	1314.484786265485	1332.642875960321	1312.774162591275
570	1303.599756137224	1314.142558039162	1299.984886841555
572	1298.659590672372	1298.122376157336	1291.16962275695
574	1291.005293002458	1285.213201008453	1286.199927454426
576	1287.571568247482	1279.086539262497	1284.500042647445
578	1310.7239870008	1287.051722406429	1284.858006664438
580	1261.040032928224	1273.236956345033	1269.595887303621
582	1265.659141913651	1273.380050368027	1268.477849016904
584	1278.689012040618	1280.206430994484	1272.113327192918
586	1272.063594033898	1284.863600352231	1272.971975364978
588	1267.656460828153	1275.382885322656	1269.197191254359
590	1254.582327475936	1251.551169410063	1271.54926495646
592	1247.10710619259	1236.313619705556	1272.299810776333
594	1251.579036848742	1237.896773431945	1267.383109966423
596	1266.694420100715	1256.949031104213	1255.480624881968
598	1251.684673115396	1263.998418961956	1248.054735667979
600	1242.831505647919	1245.581679958416	1246.251199780014
602	1247.267989183802	1237.516804779897	1236.365983494732
604	1252.350945596249	1241.441281812155	1222.840390757636
606	1238.166943966147	1245.510052235252	1216.726417787501
608	1216.487795314008	1228.226034490893	1213.286047805112
610	1224.646062066902	1210.839277192856	1231.32983409608
612	1225.546679619845	1208.42894994589	1231.29968747673
614	1219.177964963192	1220.766206792143	1211.463104309883
616	1233.854325222842	1235.438913351121	1199.136551396504
618	1224.984769017955	1204.087435427877	1209.503877466319
620	1224.601780424415	1221.171885188461	1212.938891234684
622	1220.313754215671	1226.036380914829	1213.601548667955
624	1212.503381876222	1206.996350556042	1210.585873533719
626	1220.606205449294	1222.626196961523	1194.855990174575
628	1210.631495282216	1210.011755461952	1197.543138460772
630	1212.099257205014	1189.219115073764	1204.732519859547
632	1213.656760125925	1179.220033477971	1204.629738715545
634	1210.760236259253	1187.04181983288	1196.261851546915
636	1219.150282812135	1194.799480219117	1202.770198237532
638	1216.881553495383	1205.168505614921	1207.276042344905
640	1204.812320185177	1195.663105666322	1206.869066997822
642	1195.992647072717	1188.553522888732	1199.592199563866
644	1194.530573540133	1193.399530618425	1183.945340258771
646	1170.891254256734	1162.267274817338	1157.823764458963
648	1153.209131233863	1151.632703161037	1152.746838969877
650	1150.269712860606	1147.840304124073	1151.772285394289
652	1146.609415186975	1139.631092551796	1142.160185953646
654	1133.138793529176	1124.217204390918	1120.803115771778
656	1145.165485614641	1133.740253294534	1122.214093750908
658	1130.853330841431	1121.316961409582	1107.708626396063
660	1112.945214834486	1103.191307971452	1096.535670495744
662	1100.610657837543	1099.00485235479	1089.078815138483
664	1099.012399173588	1116.439963547331	1084.555192058751
666	1107.697001578533	1101.416386650262	1096.360947798989
668	1092.531999425469	1095.623028625341	1078.931981244368
670	1091.469061879727	1093.477990591465	1075.537014736505
672	1100.349461960106	1086.74875403757	1080.030311257507
674	1101.728320649323	1072.717601069757	1075.592318145564
676	1059.311095910047	1080.64513952741	1048.739460402624
678	1088.070250344435	1071.149718730658	1063.304084829351
680	1095.874165920088	1057.8691523864	1073.297799601334
682	1073.056117408734	1051.086603814364	1070.040036266169
684	1037.053743475781	1055.112342510236	1056.73822362455
686	1041.902069955225	1049.397200565329	1051.641713709275
688	1044.250807808836	1047.177102073491	1051.128159273344
690	1048.996865881688	1058.341329039936	1049.719493143097
692	1053.889766673633	1067.317152901473	1044.977539696253
694	1056.398092699184	1061.637854100277	1035.895220316414
696	1058.816223549636	1062.809624910845	1024.08565126348
698	1050.551398053608	1051.093696092262	1041.367963881364
700	1048.423757324857	1040.042580373234	1047.561691618159
702	1049.697407289195	1038.774757390945	1043.620630490511
704	1048.218793299814	1045.696001957433	1037.652291927535
706	1037.308480112427	1028.603251846403	1037.900943397117
708	1024.404460255172	1024.796120663873	1013.511854792123
710	1029.496173228239	1015.04899097953	1003.756719835545
712	1033.980174987256	1007.228713799324	1006.608129621972
714	1026.341952876469	1005.97808962554	1014.854532313202
716	1020.54435326437	1002.069026037763	1021.417479430983
718	1012.261896609971	988.0292917070398	1005.024630341457
720	1019.410741014201	1009.055673072571	1007.716062143905
722	1015.338127625992	1011.126473705783	1008.363002448397
724	998.5975119843218	987.3409743035309	1000.402156950996
726	1008.153946131002	1008.001892508718	1004.403147525291
728	989.1322093937209	992.1708454868029	999.2911638184562
730	1004.076653145823	992.7034947150154	998.4781882984439
732	999.0479959981836	999.9685622231394	995.1761991206943
734	980.4573750272365	1003.225574133525	991.0528393447548
736	1006.129490910012	993.2722544865246	994.8180137158238
738	999.7164794065537	989.9499267583481	992.110051398231
740	992.6722290391225	995.3086513609781	1005.926939357007
742	993.1931454763552	999.904645032942	1009.595148046129
744	997.4100939710277	997.2161628637772	997.460604712991
746	997.9144909733925	985.5818371927192	978.9750325045916
748	1010.49383955945	987.7054567455792	992.1728760918027
750	997.5524344227367	983.2508696197169	980.3956981560928
752	976.9563643305152	977.7654311224453	969.0431080175957
754	962.5167527339584	975.056807845416	962.5625393605646
756	960.6782942130975	975.4357676248804	956.7180265741455
758	956.664707347413	968.9824836364996	936.7229378367524
760	948.9825312834586	961.6496915613008	937.4002147232932
762	939.4245421983057	958.1710919340923	938.2829723943435
764	942.0302491733075	950.6206343456827	940.4123564956155
766	955.2203536547456	941.6567572699105	943.288192079038
768	951.9805697014073	951.8986377238089	940.6536396852192
770	921.5290797749615	918.4874587338453	924.8281690991632
772	918.1345620706939	916.7071350228264	913.225221186699
774	915.0093733849124	902.587170081271	906.886172315616
776	906.1727512785394	883.3445985492338	902.9754265180885
778	901.0295838060965	896.36570896712	897.1298290695133
780	901.4775053816674	904.7739089279296	895.7413366701202
782	893.3789775644868	898.9274638437621	885.8080939584501
784	887.1931849694313	889.4140658847573	883.4761598405942
786	886.3694300263112	889.1876070230201	878.7198220671839
788	887.9455510438171	899.3548936214379	867.5657261886522
790	876.262214556622	883.9885118818451	887.1050230320878
792	879.9142868535018	881.6704015974689	887.4971086479453
794	870.2861109463297	872.9021174474526	877.5919524581518
796	861.2782960963243	863.9840672645221	871.3209562572362
798	865.2545220670243	864.1282910012528	876.0833003136022
800	885.500206721558	880.5600411685987	890.0962405776493
802	871.1256772768362	874.1479682967206	897.7759494451393
804	866.2540955886032	861.2805677503776	868.552939106165
806	865.2141045659323	843.8971186604822	856.135031741813
808	861.6380185784816	828.8519688069287	850.6884756459186
810	854.2022197438187	823.5328536512897	828.9014089586267
812	861.181228375264	830.5299094412502	816.3152726471973
814	839.8031034156977	829.5141975747611	822.8627519420724
816	822.1330631851477	823.5529842122783	814.6600856979349
818	815.6578118711159	813.2151066743504	812.3216466802628
820	818.7062334612045	807.4007704846146	819.610133991881
822	822.0422897207899	821.1416207030245	815.3683098132456
824	816.8362130006947	812.2630995085031	811.3924203175521
826	816.8525031557824	821.7002883978006	801.0506955037886
828	827.7704851136962	824.9131997416732	810.5768942816889
830	841.4016939297435	815.6013534325678	817.8380344850914
832	845.1161273022946	801.8927234857165	803.3113836543837
834	828.9256278007911	812.6846493291001	809.207483670377
836	802.1743426807607	814.0263926592878	794.0207524973224
838	801.4392853865735	802.8569473574024	800.712641592849
840	805.5626137473826	806.207956021329	803.3701093514269
842	806.3124312208158	815.4879786884269	794.9992335022571
844	807.7628431723953	797.6576367161572	787.4477627752897
846	788.4430494853687	782.0096324178785	774.2455463110305
848	806.1677908799684	790.6466196556053	787.4733939563469
850	816.8834200251752	781.5291706503604	794.089777223845
852	814.4958011648889	778.7487007096657	796.2163150018739
854	801.8612745874516	795.2609676723729	799.3387278572568
856	783.1672426651379	801.8021004867084	801.1660104204593
858	806.1693279768034	781.9605118369113	788.0537035879495
860	797.9821679406817	780.0897369030547	781.604120533221
862	782.826376076657	780.4068970838714	777.1070375555303
864	772.2362881236426	775.6152718604369	767.1536746976706
866	769.5380208300085	765.2364136978781	751.1007545544087
868	772.6858497021939	756.1219693322211	750.5728088110195
870	768.1718085707289	752.8871229560679	755.3310307942435
872	759.4702260541804	749.6848477053854	754.1393173647687
874	760.4514871702229	759.3873591059705	763.1781826760708
876	766.92248130497	771.6291342034838	778.8497086143326
878	765.0136708894854	766.6464408481096	782.5670775024721
880	759.4344212737626	762.2923246796599	756.7308586347813
882	740.8325136691225	761.1940661107418	737.5076623815016
884	742.6247712253962	756.4184404663345	724.910265727221
886	746.1757883112471	747.3786014531695	728.4533489117516
888	742.0177667523857	737.4021355933263	739.0606007502968
890	736.7782901332239	731.8120643160823	731.4074555985268
892	732.3144017660604	729.8017738067971	699.2880536896364
894	707.4422651640899	711.7075463158692	692.8419351395858
896	686.0867914932112	698.9772486230636	694.401903793977
898	686.2288287333438	683.4085450554401	689.3933088403935
900	695.075750805896	668.0955316225553	674.1536503865283
902	673.1113622039826	671.4019898555097	659.4784697523562
904	678.3594458334917	650.2323826075345	670.859439692246
906	668.5341171502231	653.1830931740122	658.719390225493
908	666.1992225132366	657.3394523110351	659.9863428748143
910	670.158225165907	665.2287323746535	660.058356559422
912	667.1945512380339	674.1595706776893	655.2534605578321
914	642.96463300888	667.8029324069751	670.0146930113306
916	669.6387751028	650.2525099368328	665.9970191422443
918	654.3649808953603	659.5250430979579	657.2778323371547
920	656.7591115483205	663.2124405412528	657.3066852856712
922	677.9684984139572	672.5092826264995	664.7151888843316
924	707.4598625397581	698.9820464580439	683.7657745467741
926	739.1998090906088	736.6009119017795	727.8407271121545
928	737.1194243499588	766.4944071203573	758.9541069944758
930	769.668932270012	766.5910072361241	765.033977264841
932	755.8906462449867	747.5745456800969	731.6731832690491
934	710.1388267971528	713.1157784638464	695.6943594571194
936	670.0758436613633	675.9498080895157	680.7124710557047
938	661.6559429008743	658.2042546129427	673.0325628681782
940	643.7226355916491	653.7755540197993	649.5455673385173
942	631.7014544749853	640.2253984857459	636.3062840110695
944	627.1786758751257	619.8647893811296	615.2459301950389
946	615.7275835484248	605.7156381786399	604.6156130128986
948	601.2291939954677	609.0071219041595	612.1872745111532
950	606.7146853919919	629.2434474449774	623.4305395586171
952	626.5835149703365	623.8425902101816	611.2629441922771
954	609.9275339323723	612.0336320628749	603.2666434748664
956	603.5685409389591	598.7648149941199	590.9815447754367
958	604.134724099667	594.0819245310514	585.3631901483154
960	604.0790502988693	599.9251265629968	588.3435144676863
962	599.4678517123732	605.2733821776733	589.2907784816165
964	588.6486407236279	577.8006753195085	568.6326959631228
966	581.3648269717529	574.287459770526	584.7548396874563
968	587.0186428923314	573.2237913515064	589.5655860581389
970	585.5664278184149	579.1176765131194	586.8978958718233
972	579.9077673534315	585.5846074726123	578.9516411429477
974	577.9449361623283	585.8036218999255	568.7211407940097
976	560.8998789764886	590.9286513894284	568.9526266505953
978	598.986978132934	585.8365535202769	585.4527945501823
980	612.0018015891922	588.2245553219244	595.9086162357542
982	607.09018675485	586.0222281213286	598.2565861682984
984	603.0253335041176	585.987245542991	598.2011600417096
986	610.2312602937607	595.218017924007	597.9764974775416
988	618.8861491260433	608.4428995514161	592.8432144465118
990	611.6035447885962	609.1853716129585	612.1092337035492
992	606.0644974242844	611.6822184383743	600.4649460314336
994	601.2248175386517	616.1624662328152	594.5905977931959
996	599.2281867657565	603.4585508134593	596.0035779174302
998	612.0059070787306	595.8721243113956	608.8372581401018
1000	663.3638174459395	649.3237131117359	653.3124142307217
1002	794.3656949731123	794.5557079525215	780.6022733529733
1004	728.5658407855995	737.0420472244033	738.4829479903381
1006	650.1750994510999	642.5594677989984	648.6498797807291
1008	605.4568198735269	591.2099207563076	585.9445035535896
1010	585.3549206243166	578.5424733456995	566.0872841977197
1012	568.5489403221924	571.3303344311736	570.2946896608253
1014	558.8193970936034	563.7080879224916	575.2403201827851
1016	567.6665040901776	568.2097435490514	562.9926039599692
1018	562.2405397600068	559.52079504647	557.0895889397474
1020	562.7062247355491	557.315855048244	550.1047649555948
1022	565.0366123426794	546.5952984070025	549.309517717643
1024	565.7577299018915	546.1973825244199	555.8457926049387
1026	569.370163532259	580.0716228621197	564.7111688560224
1028	589.231042241129	570.6921383746397	578.3505854472021
1030	585.7116025885797	579.5143014697237	570.4687997115185
1032	565.832103627097	576.7189907230877	568.7877338837499
1034	563.2287735900572	571.4054849930722	573.7688920936649
1036	572.9529106889187	569.8511553813993	576.8257555779619
1038	578.511353652692	572.5368445851678	568.7312827953344
1040	574.1981052375149	573.0170992706021	550.1809119813019
1042	574.9294198116539	555.0910165700916	559.0059459446843
1044	567.6958404840652	567.2997435470602	566.7911818143174
1046	563.2419634774409	554.2546397556105	546.4143973393416
1048	557.7157764703427	557.8804693700995	540.0360973713127
1050	548.6734556713388	562.6645799596488	550.2460362087725
1052	542.4069381728898	544.5944156771155	557.0264557553684
1054	553.3614573643118	535.9985442339796	554.1807221353024
1056	548.4883670342267	546.1165318991806	562.4488691872335
1058	555.5041563271752	534.737028003134	531.3650411743353
1060	543.1102540321998	537.6266870632826	519.1082826410624
1062	544.328072058845	542.7707904713774	522.3895933582794
1064	552.0271686108714	543.6147744568521	533.9124717056563
1066	543.503529062703	542.9806825778716	545.0704068326324
1068	543.889662744543	540.7649981520804	536.1920355766425
1070	533.2137817682954	525.0812085418169	534.2780800733804
1072	533.1731655806859	537.4939206947154	531.5467721785615
1074	539.2054782925777	533.9075637932973	534.5190014627013
1076	551.8204446365885	540.878005238045	544.2868308012505
1078	561.1655382607293	549.9549715480538	553.0261305528538
1080	556.1559048502663	539.9621635964438	551.9116551467794
1082	544.8951427252723	552.1800986386841	544.5478974968498
1084	551.8888585139185	536.571104385632	541.5043549015932
1086	528.9514444633911	529.7632290219802	531.9848161486659
1088	517.937182497108	531.4724123355123	525.118071149646
1090	511.5768395926563	519.3407316786689	514.7854698990458
1092	514.5931690279147	514.2220261856783	509.6200471592276
1094	527.2491800393868	531.8544762025633	515.847137854145
1096	506.0599569545029	502.7531942144026	506.1191105363804
1098	507.1161547347274	527.1340323377826	508.4359528555343
1100	500.6958627713605	518.9785511409406	509.4209138111154
1102	507.305394197838	510.5188122275404	508.7481589720007
1104	511.1390240606315	499.6380464053631	508.5069643300234
1106	509.1908805453392	492.60245494823	507.1986105661505
1108	506.2835998051478	498.0255449812946	505.6314691063768
1110	498.7262133616263	509.6414600869838	511.4124698667028
1112	510.7634693142786	520.4192687200655	506.9920822965755
1114	527.172876982246	511.175427004985	511.0008002584073
1116	533.080617653025	509.8127003393444	521.1749519188667
1118	539.6783834900602	516.522922303668	530.4490936819468
1120	543.0783660458267	523.9064681772982	532.5019259711889
1122	537.8093098261501	525.2859610934164	526.0623561595636
1124	527.6445842105291	517.8234964559449	516.274181857493
1126	500.9917436034386	494.9772980735103	510.5978523016023
1128	493.4236948686603	501.0493784974776	495.7290341414071
1130	501.2741270327854	505.8982040299637	502.5254004742601
1132	490.8013458215347	499.2613611103702	488.939954562911
1134	498.8402372325854	499.0782889530808	478.5535557617174
1136	512.3362701509491	506.3441551427233	481.1891457826309
1138	486.7191090675996	503.7018581032609	482.1275055494799
1140	496.6895189102295	499.0977841703942	505.7717944633587
1142	497.1647761697835	505.3175133052089	491.5549157961779
1144	490.1453652921222	506.3214964501491	498.5442513215144
1146	514.5445098647714	517.1729500780427	514.8011542570997
1148	520.3215373116536	531.3419315238421	529.501167190234
1150	513.223698770217	524.4202194356685	524.7146137398066
1152	515.720032046611	501.5558060586492	502.4294298796545
1154	510.0628445504809	510.2954905517134	494.6980072380025
1156	524.1259830456606	507.678162147664	491.4571895701561
1158	508.9625876466462	494.4418356597641	480.6607167934628
1160	498.5393499504587	490.2747854811111	475.9172180418644
1162	485.9437521908879	495.9328159881075	482.8638390352085
1164	484.4749834923735	495.5795883074009	489.4184400343222
1166	485.5535457362308	484.0754650867808	492.2019006182802
1168	476.5592190451915	476.3607003918008	496.0622440572545
1170	487.1942291208753	491.8052438479922	494.7160940353668
1172	482.3933336890037	479.2733286096499	481.5380171560369
1174	483.8974899635035	486.1719473652064	475.8454481326798
1176	475.7049674715844	477.3955664708539	475.1330486636124
1178	475.7661169477495	487.5545302861352	488.0647977572261
1180	488.1963601766617	498.268272036993	487.6848608258675
1182	497.122185760036	497.0895464268035	473.9301224090007
1184	489.2975850711937	496.7580856858179	477.8593834838431
1186	489.7458241425006	483.0367009675784	487.7515903764304
1188	485.7531798317568	478.3919473316732	488.2987865509774
1190	483.9079113631137	480.0208716382198	486.8726461136957
1192	492.28222930351	483.851151083962	490.289091058145
1194	485.632450744001	478.5124574967221	484.8023894997928
1196	483.9799178875969	474.050589545465	478.7569586153794
1198	490.6504146570201	479.2707324008683	479.6238120431597
1200	480.9303857607946	488.5267257842006	479.667513524527
1202	479.4251037457722	495.177085663122	472.8565877198183
1204	468.1906521249074	485.8722156582613	478.5886270935508
1206	473.8232248148202	473.2409180709439	473.2366267325031
1208	479.6413807050946	475.431207188677	477.4273324693832
1210	477.2343977058482	468.1378497883313	477.8077689926373
1212	489.8742712903035	472.9188358844735	478.9117138241415
1214	502.9268358635464	489.4073594001064	480.8473368901703
1216	484.4342367985518	488.7690808655592	475.8067580354239
1218	483.8903849080458	487.6200032395335	473.4474535798802
1220	488.9768578621325	492.7125648906236	478.5168781823573
1222	485.43842541648	487.3205053413057	485.4706406760384
1224	487.5998442929218	486.9819194354823	492.4834967221174
1226	489.9127595640301	497.6141659185319	490.6368914532613
1228	497.1637092536112	502.6349379077005	493.1258149604438
1230	496.6154794391465	495.2472330170587	498.1403319480824
1232	483.0675172526941	485.502356914899	493.0044902792288
1234	488.2418664831849	484.7392564770937	484.7392564770937
1236	491.9626119872582	496.3830367957956	496.3830367957956
1238	501.7217553947909	485.8796284446854	493.7552908744935
1240	490.5254928507749	481.9879085364264	489.8505748508607
1242	480.6873794952206	472.5544589233128	478.1373787930124
1244	475.6438162614545	482.7431285429816	477.0541294731694
1246	478.5169078853227	489.4466311716432	477.7856712842217
1248	484.8793289104497	480.1713468532354	483.2077441009672
1250	485.3435736276882	484.8844451998833	507.1217101257934
1252	490.5244157872257	495.121413905509	494.1069665839796
1254	496.1245767863716	502.0623333629517	497.0490332496957
1256	512.135017518675	498.2143567657137	486.7137103505037
1258	505.7676487995232	504.3579701810982	502.8439028567027
1260	504.5345896033206	507.101552295174	505.6002040988888
1262	517.6392171925045	519.4895316569227	512.0435299370771
1264	522.5133418217961	523.56385503292	511.6007456447543
1266	512.6302911431063	509.7777291926965	499.1306854847726
1268	518.3866354837011	513.3036357108163	513.6335884246973
1270	514.4278749261905	506.9838424369294	508.1565329973709
1272	503.7424530152691	519.8030285107687	491.4188354403383
1274	520.5476351302784	518.5173945900272	503.4089174572926
1276	521.2897640785798	530.8646743640438	522.6688547601686
1278	520.0201175906293	535.8105422686201	522.3290324193888
1280	528.7750421557741	535.2895078199786	525.3814175130052
1282	538.4802941997989	537.6568202056086	532.1961704628395
1284	541.1706401944791	542.6629245862079	528.8016935076513
1286	545.3604102273694	540.6783726705571	529.3027930804932
1288	529.889396924506	515.4333670689146	522.5048941435384
1290	535.0032813235516	519.8487841286271	533.0281987076526
1292	517.3730455088542	509.6078926529617	510.2576904637982
1294	505.9366023460516	509.0077177914258	499.1782122746008
1296	492.8478371327035	494.678980683049	492.2347036773741
1298	491.9239035381337	482.5269346024935	494.9719030367824
1300	493.9104487249236	476.0728717277341	493.7372639543852
1302	486.9388308824881	475.8079739595968	484.3446762078813
1304	485.4191778444416	491.245421706418	488.448672593785
1306	484.6157752547536	481.3232635753778	480.2348033206818
1308	476.2221397285196	469.4935909048831	474.5597508013183
1310	479.5402254710826	481.1185417359911	491.6807908716511
1312	470.7042304808593	488.0331131166995	477.8237351914949
1314	466.1948645745712	485.4598624917514	460.4857182651363
1316	478.77167903154	477.9199836730799	454.9565065510722
1318	484.8823123776228	474.955763650662	461.2833749884164
1320	478.3937649058332	471.0966835535036	467.1699857620178
1322	471.4255974316611	456.1658710043126	462.7407445442678
1324	442.3277760609657	447.1784422706254	456.5484588917967
1326	441.6750068527514	453.4849642340711	453.0672204997252
1328	454.4594589197811	438.6419006866409	457.5682403436215
1330	452.5024234674415	439.6335861757235	436.6865469262597
1332	454.6214461931638	443.596014501579	438.3922810560093
1334	451.9223397312537	443.9239952367362	438.6549031243115
1336	446.0932671691427	451.2416254302615	446.2322441412684
1338	449.6092721739796	461.7745976608342	459.7869758918002
1340	464.2261821087117	463.356363096982	462.7180331260444
1342	475.7979370562218	463.9476992626913	456.2923268870884
1344	480.8017520300925	486.7650993679909	465.57148309518
1346	494.0849082017068	477.8240843471469	467.747728423264
1348	508.771337433992	500.18398736903	492.1921377527207
1350	509.131080526578	473.8473028693427	492.3432537098717
1352	480.6719836891523	480.428807958896	474.0056579513943
1354	457.5152213723018	461.8511324090798	470.8095382047629
1356	455.903394639731	446.8340843860692	465.7661465097885
1358	456.6389241359398	441.6258072387496	445.7917446044086
1360	451.3549493034503	441.1057257002933	433.4225950201646
1362	450.8015266123161	453.7585363482048	441.0776924765377
1364	438.6961305777533	437.247800512272	427.1692509033443
1366	453.7997162555485	425.4287496415971	438.2642501316882
1368	436.2974856352636	429.1477858361778	424.9972380610147
1370	427.2797729674986	430.2904045898282	414.3353285548412
1372	421.017891950787	432.1059959875469	418.1056898341387
1374	433.646225731099	430.312927678168	424.8195052122396
1376	441.9107811584502	428.0187208721376	427.7413870746328
1378	439.4668698620534	429.1568892862732	432.8056535272821
1380	442.3128306495959	429.3496644744549	430.4665671870822
1382	448.6457250989931	427.8115945631974	420.8852963159479
1384	437.1318499721488	437.3788216453856	434.3516658014455
1386	440.5306785023228	452.1501390947018	436.044895695397
1388	436.5432038447858	436.684837210924	434.9266840515881
1390	433.2327523200954	442.4590729607995	441.5860617527373
1392	433.9392582748375	435.9456987193708	436.4290353639852
1394	431.52149517895	423.0319320573633	429.4844794276233
1396	429.0581729491482	428.0235379509489	431.8099489637253
1398	425.3055420681189	432.1250613609108	432.4962327600172
1400	422.2518548319234	429.4893846325405	435.1001580232407
1402	427.9900866299539	425.9643831986059	440.9083162552568
1404	439.4219081849018	421.3085249607635	439.761006321221
1406	438.1139889880298	420.8277379350224	431.6309314244227
1408	436.9818944880468	431.6019431189914	414.6143948418532
1410	449.0180239797519	437.0815469529019	425.8770989672237
1412	433.852971977267	421.8625243049932	416.4720666922165
1414	421.1665373239487	438.6602188671602	415.5072196572203
1416	439.3829800798449	437.0506997978513	436.1835618848609
1418	447.1901223008956	435.7044297936747	442.958228511225
1420	447.7984161230654	450.4456113295544	447.4633867262032
1422	451.7522306471	463.5024371420642	454.2053626747413
1424	466.8373939351515	470.5952587644534	457.6093933650219
1426	490.6746985427883	482.4017815125998	471.3709460221252
1428	510.9048162430427	499.7077713715926	507.8042180983256
1430	536.1010377611946	537.7366228459667	530.7795202698106
1432	562.2307084343573	567.4028999896482	558.1894073972125
1434	581.6021961956328	544.0135876503213	560.6022299670624
1436	524.4382732153804	534.3969911376684	528.1080524031746
1438	476.1470837797754	506.561710821498	478.9339769587708
1440	478.1784851405881	484.5954260811878	472.9050578032008
1442	491.5332495574595	473.9879000660362	479.3756308532594
1444	497.5126850897412	489.1526243076362	486.8964479149968
1446	509.3938664688245	506.826920330801	498.7241212922413
1448	528.1348266074012	513.4923353773767	515.9978667575565
1450	528.866389155028	512.3693869848269	524.3847625095962
1452	506.3975676012461	499.623787057898	511.6996949071915
1454	501.2496874170088	508.4454670627947	507.6656889138617
1456	499.101313649634	492.1388420585038	485.7091823774312
1458	475.0428679557699	500.2625036076557	481.8533931926068
1460	473.2237249865592	472.2480763672876	457.8978340634421
1462	469.4537294691417	470.0449394038978	454.1922156849853
1464	475.8064427661442	478.0429149487803	474.3930819266242
1466	492.5620726357105	482.5889424331559	481.7857502556136
1468	498.0185019506798	484.0334978438822	489.5500865841526
1470	499.1270629450662	499.2363068496183	511.9429972445523
1472	498.7974014460114	516.6925445777056	515.3176839179189
1474	494.8311427598595	507.6161998403387	504.4883948163752
1476	487.8368426529948	478.5014260412242	503.8831374092948
1478	467.8781965904259	462.9369800012852	461.357785086841
1480	451.4126262928077	450.8648497872967	432.163022065259
1482	418.4689361208983	425.5087257393828	425.9940071249113
1484	421.8641652701365	421.2826014208002	414.89572303031
1486	420.1799148172212	409.7370581359593	405.3479478884277
1488	429.8276531642474	400.5945365870592	412.7580956945581
1490	440.3057953316905	420.8120302642457	426.0245180227342
1492	439.1878561499073	425.3979977881601	429.2851621460945
1494	430.8677420859787	421.083121386841	437.5079850101447
1496	415.5695835077721	425.6035069009733	433.9270618394899
1498	414.5176490029197	431.5875550567644	422.7634738701266
1500	422.9158172943085	432.735336980138	421.5518120079331
1502	421.7231282887275	427.9311824271522	425.7409886742798
1504	423.6398005874273	414.1063509708827	426.6161507192873
1506	416.9632612597971	417.3686323298505	425.263731133511
1508	439.4575173336096	429.0533196160073	426.6337536550256
1510	442.894938402129	429.5628995347273	427.8045314497846
1512	423.980087468964	441.727480660835	436.861539344443
1514	447.117825269322	436.6799570331862	456.1547809260288
1516	458.9452283518012	452.9106069421753	454.9870585928843
1518	471.6316934657224	471.2034548479341	469.3112313570618
1520	501.898833138591	500.4513563343605	494.7626192066319
1522	512.1603693423097	516.8481615953207	505.6585293845755
1524	519.3109566594367	523.5409988243273	511.8802824218293
1526	514.3423808063171	517.5620132514897	502.5977990996532
1528	496.0505111975562	499.6980953032087	486.3341472834414
1530	485.8612010505831	487.0475176911704	481.0505501573224
1532	467.8689831534474	477.6433953908788	467.3253319453116
1534	437.1580822515225	456.8981509866575	449.6627804177936
1536	439.6529889394838	452.7784385249767	445.5572820716044
1538	440.602863985864	463.0546198568213	432.201755963868
1540	440.937077617565	428.5383421811542	443.4319342951686
1542	445.5284398811075	453.8012247068466	444.8452587970909
1544	443.4285758640805	445.247750417511	439.5599733934002
1546	467.1721219414711	447.659236937868	449.562967695714
1548	463.2838808697542	456.2358872436693	454.461346253158
1550	455.9953378972988	463.8298070705025	457.4225877697389
1552	475.5541951630203	470.1529757441834	472.2265817760223
1554	475.3555163668231	468.7446253507241	482.3477021210488
1556	489.0230513655607	490.3387425925187	491.2657548894622
1558	525.8238395280357	537.6704142283453	512.5371257035404
1560	539.0353746010085	559.9536006885294	531.6106214044792
1562	543.892185331329	547.0238656764926	536.3001329423506
1564	566.2311069967361	549.2868666769091	541.8513120854169
1566	558.3949005526469	565.4571033172422	548.4764259709846
1568	561.8990426617254	563.5410447457679	563.3750781292816
1570	567.7187427232724	556.6740073293742	566.0314039268205
1572	553.6750642007676	571.1683463511978	534.67021824238
1574	557.6774677977859	552.3006737097205	541.1224243261891
1576	546.7243715738546	548.5814578534009	534.9735741474458
1578	528.7550905527278	530.6194680002366	509.2639550320667
1580	543.4511387460768	534.0442315729758	520.4341390639949
1582	553.7768036585135	553.8626396387293	545.7553935977325
1584	566.5035526235203	564.2803712686151	562.6842388365087
1586	595.9745231293448	587.4297998380537	591.6047853534312
1588	629.3435774625943	626.3862531710818	625.9711825866548
1590	658.5325099801366	656.1594594997778	664.5454987270493
1592	676.6906146497823	679.4318043392107	689.9063128746956
1594	684.8383795751583	698.5236505904811	688.8423003377018
1596	699.8487463244755	704.5905262056895	688.4614350327366
1598	715.4769593898009	714.7260933025566	706.5918244628033
1600	724.4772118666687	739.7520173393837	728.4915614463833
1602	762.6674049424628	761.8588900037678	748.0606786157191
1604	727.3711832399266	738.5055173040291	728.1290902738477
1606	706.3271293148321	680.379291671769	699.299868369296
1608	672.1714874060855	671.4211096725829	648.9949916460265
1610	652.1758522480584	654.8067256932495	649.2355972832495
1612	661.9748860330603	671.3209094008328	658.4684341078597
1614	668.8604946925649	679.4732386224036	671.6200037966568
1616	668.1254968786552	666.1507597579457	674.6857105014219
1618	663.7101361018351	676.113627522443	667.3481494350243
1620	665.1789080537834	656.4655928368024	654.6758571512617
1622	678.8266349538601	667.0631588431855	648.1474506159302
1624	671.8214430960276	680.0524195733444	672.553335555642
1626	667.9152872575065	668.3602720864401	682.9303464404597
1628	670.3636892276716	681.6204647039718	684.1485401408531
1630	668.9320778967447	696.3849036929785	689.140906087435
1632	689.3331661434141	681.6497819185931	686.424189738739
1634	703.9498569856457	672.9428884042845	686.1340763814196
1636	686.9480033584935	685.5135875088538	693.1438933796311
1638	691.7531667237524	703.8813890852809	693.0638621546063
1640	691.6962583056857	710.7365686055437	692.0509884263688
1642	680.5263383436572	694.6653438459157	678.7284828914044
1644	692.0396618986966	689.0399179792526	665.2668451621897
1646	702.1762055144292	705.0272871472828	697.9674957814295
1648	666.4198318841592	686.0732074957779	680.3696432208751
1650	682.381537434073	679.9110389695666	671.929216055342
1652	655.4432931797593	679.2267411793425	676.4824930279665
1654	676.9575520146508	664.7838890574163	669.062896177567
1656	668.9428993565318	659.3587193018313	670.687351768445
1658	667.9398711978703	653.9103141798581	662.6616656792822
1660	649.1825804318756	664.3539975915898	644.261395978004
1662	635.8334727296866	643.1982798823199	642.9079459654208
1664	624.4372996056204	648.2678686624348	633.9201906517943
1666	625.2092565497279	638.0129052483916	618.0438079639189
1668	615.315701274627	622.7379725005891	602.6603864457616
1670	616.9585266569764	617.1218884669439	601.9930494451796
1672	610.5898564941409	602.6583028763478	586.2088431810928
1674	584.1418069093785	590.3550398005884	577.5296455437899
1676	571.812477696532	574.094072587344	570.0081394021765
1678	564.6899526983445	557.3805467608554	551.9952750942987
1680	546.0056739855032	546.416977578692	548.0583510399639
1682	546.5412510902024	542.9575065860021	550.0203370873918
1684	549.867529909872	542.9888444594428	539.2627199468767
1686	515.1178733069876	529.3489299855206	529.3765222763989
1688	488.8771683370395	526.5495512757423	515.1129717975229
1690	495.5427324855955	505.0922714729488	487.2275659061327
1692	496.4189923657211	477.2870509949646	480.0018912287576
1694	486.3710070219754	473.3410302465633	467.7808861800643
1696	472.9144899405086	478.1472079292478	451.8061022036171
1698	459.0472517005767	470.3573394479585	442.7766522349752
1700	440.3479647979475	436.1834625718634	436.228166776024
1702	446.740978926197	429.7918863409716	439.7671675319259
1704	425.5532496294538	427.33212399002	429.0904019464916
1706	424.9383673928887	421.1824409029009	416.4825104580762
1708	409.4963547721822	404.7588954354044	410.0484417896724
1710	407.1910064326409	405.9543954842363	389.5633311216785
1712	412.924054868043	406.8208442409699	417.788344942338
1714	388.6369164411071	390.2215342593876	374.7328103558606
1716	371.8802254981565	385.1918844865286	377.0516818461339
1718	381.2000538084207	377.9811737187152	377.6348812618437
1720	369.2352945932699	357.7504833132385	363.970303165131
1722	374.3549282922903	367.5610176510753	354.3369388181282
1724	354.574199715197	367.2285880241939	344.6939854049504
1726	341.9252074877337	348.6281738330697	343.3999438817505
1728	339.2071474881782	349.8621987491688	348.2612707329635
1730	341.8285476278654	343.7885421529529	340.5144677922779
1732	338.1244672970911	335.8422830273827	332.3207981091318
1734	335.5978255304993	337.8782345120973	335.677302995345
1736	329.0181765208491	341.6458493199026	341.7568666121093
1738	311.5127053102254	331.1134862948755	334.1794182536115
1740	302.7060101298933	313.8958497346371	327.2746096137171
1742	310.2794134681809	315.6024358727938	320.1899358054143
1744	314.221192376961	322.1120642792046	316.4357312095095
1746	303.7371414832771	312.0722155342656	313.0279082753358
1748	301.964985038009	304.7799714173529	301.4069794227304
1750	305.1366078846704	298.8166299252659	300.5955399020805
1752	295.8406893518463	290.7170001267607	300.1630059298618
1754	299.4581929933984	300.1948989568498	305.7883058279095
1756	294.8783968798524	295.4378821630947	298.1044142415823
1758	292.5450670738665	287.8510704148003	286.8691048843579
1760	286.9711418726354	297.4784366677193	289.5173980341663
1762	290.7578223190093	303.2778927086308	295.5328631344251
1764	279.4962000466376	293.9878303740818	287.9296296569584
1766	276.5914108209418	284.9598194410306	283.0492342865506
1768	292.0290748199407	274.7508920825827	277.1574418583207
1770	291.635167896146	280.6792979197413	283.2509857745411
1772	285.1834380816255	271.2058736910819	265.056029309875
1774	274.7957579066418	271.9351243407339	255.4867766758472
1776	262.3950577282639	286.7690406485308	275.3892153465645
1778	272.5480030689639	271.1499034551124	264.5987101270136
1780	267.0389550384761	277.9188389141841	268.7898794461878
1782	273.9026256940148	271.1736113461932	273.3491397435449
1784	272.259835906773	261.3530582201201	276.8665297630105
1786	270.4449404264059	264.6315311014063	266.6471396077389
1788	260.6817693509091	260.8539438142697	241.9199072238075
1790	254.5308385968739	226.7165778941662	259.4230717356275
1792	280.2529060494571	254.4058318005327	267.8409244499801
1794	257.2707614773198	267.1458224914541	256.0912991324463
1796	257.4852785487035	249.681864772399	254.4310980489725
1798	255.1838226291582	266.838429907992	253.0668632805673
1800	258.3126616640532	262.8987330161259	266.1005488629708
