# Supplementary material for: In vitro and in vivo datasets of topically applied ketorolac tromethamine in aqueous humor using Raman spectroscopy
Source: Data Brief. 2019 Oct 22;27:104694. doi: 10.1016/j.dib.2019.104694 (PMC6839021; doi:10.1016/j.dib.2019.104694)
Supplement: Multimedia component 1 [file mmc1.zip › Raw Raman spectrum dataset/In vitro Cuvettes/Aqueous humor from pig eyes/0.5% Ketorolac 5-3.txt]

cm-1	frame1	frame2	frame3
350	2613.185532932836	2615.995562763427	2572.871778195005
352	2616.873367869762	2615.500178669417	2576.937045433907
354	2646.659311354572	2598.461936690785	2574.637406926564
356	2658.566665781825	2596.522691941974	2563.686437219682
358	2647.869372619246	2596.218994573017	2559.261294902838
360	2632.711677183197	2597.196702896341	2541.46955386516
362	2617.82389020724	2574.332543391223	2530.757108877614
364	2605.775194257806	2513.551633150472	2541.369049694037
366	2575.564366869169	2518.664397737739	2525.750729795134
368	2569.772692354232	2531.687714025591	2504.286874401926
370	2561.764576400215	2524.263239530301	2495.026558190592
372	2542.36188290549	2492.744267290972	2499.078711732049
374	2539.452989759932	2503.658505745969	2466.767047487591
376	2520.304596174583	2476.563611109565	2467.949531182065
378	2523.874816155166	2470.335457134989	2456.497299583341
380	2543.737407111364	2481.981926349749	2435.401259229078
382	2524.512812804878	2448.590968734143	2455.936124695329
384	2502.796263890494	2470.087689054424	2431.445566323761
386	2497.284269819499	2477.833794927687	2423.780206471388
388	2497.114462943091	2477.463530919893	2428.186550373938
390	2479.464505837585	2495.118786946813	2421.550800380631
392	2509.294549432424	2478.970018933608	2432.817170863748
394	2522.034761563003	2461.38143674279	2441.690396202203
396	2524.605084150335	2456.295662361084	2444.86621861081
398	2526.227842459733	2475.086664540934	2441.05295513577
400	2529.273727730213	2511.215710260751	2447.734854514112
402	2521.675022134346	2523.05865664944	2461.089862018334
404	2528.453427623837	2526.550526729488	2490.030038803146
406	2553.937314186126	2526.446558414336	2526.538847681504
408	2553.893531766581	2504.341778695956	2505.103311457324
410	2587.642886198008	2517.818514906383	2511.442460343713
412	2578.813546882983	2519.575904830553	2513.762940423741
414	2539.126520426721	2506.390029809242	2500.51616070234
416	2540.918993715699	2498.326522957659	2463.176156183295
418	2521.662925720555	2505.577182470899	2453.568951033748
420	2516.406774713374	2501.660100118556	2432.183466415227
422	2513.10398045213	2482.040065633771	2413.648730666799
424	2495.964476290352	2446.303715568445	2418.379834197031
426	2519.377268972065	2449.941525710593	2440.592192432485
428	2521.796925874184	2446.175901967568	2402.980516499107
430	2513.396367241071	2436.3197068392	2378.506137853849
432	2502.845119302418	2423.429236378307	2397.326752496108
434	2504.345937183484	2419.763749717178	2390.402287776527
436	2485.207425538397	2409.129374825427	2380.88509613219
438	2470.979241049644	2404.110574803108	2372.627931807662
440	2459.865293529093	2404.286393135213	2370.478478839565
442	2433.671642577113	2401.640249407108	2382.879823469627
444	2445.558220943243	2423.62443876068	2380.505187146929
446	2466.754249231165	2420.574335507821	2381.543746519323
448	2470.164007290335	2400.818382533895	2376.321368649446
450	2435.110611891384	2378.390993440881	2356.176917646168
452	2423.65601327881	2379.303747816695	2352.503425346355
454	2422.847350627666	2381.52470436551	2369.572351949445
456	2423.664614847276	2393.084472714153	2377.906846279901
458	2425.98040146108	2403.930458203909	2366.26698142838
460	2444.374135674708	2363.785362836857	2341.766185898938
462	2424.363430064145	2355.934312841087	2346.670363311863
464	2406.798215724994	2347.952570474653	2340.299304932402
466	2395.228529015306	2340.431103361991	2319.398511130481
468	2385.527781230968	2341.205033873847	2289.439818153142
470	2388.10163928135	2343.128753524613	2301.727569822176
472	2388.070317134019	2344.837254793938	2318.941063387806
474	2373.449371373445	2340.865812267736	2314.553800554263
476	2346.307042083604	2330.55000297472	2283.954172043368
478	2355.010067523858	2327.607728236611	2287.453764874902
480	2379.408786439586	2324.630173824147	2294.843315871398
482	2368.319248911739	2318.601986197976	2305.232736433295
484	2348.742186835628	2315.269566315581	2312.910342444171
486	2387.413353086874	2325.620552131994	2308.431090714432
488	2388.589829058882	2337.155286515059	2291.215666407335
490	2374.946553787945	2338.549759558229	2310.315896558583
492	2368.828458824826	2342.08358063876	2326.005699626703
494	2377.691373407983	2353.270613970245	2315.381190592372
496	2353.073532550642	2351.816131386383	2315.185579532637
498	2382.502967919026	2330.544907033174	2300.639214025749
500	2389.364241345415	2309.071349194754	2294.028048435889
502	2374.720687138291	2305.71493665227	2290.513654282213
504	2373.942537102828	2343.673529635101	2271.954875115889
506	2354.821947009204	2337.169955112766	2282.359972192712
508	2353.682683367031	2323.379060089768	2272.048406878055
510	2345.630953991777	2303.490666765831	2261.939689148485
512	2322.339138668358	2282.674588278188	2260.175618482231
514	2331.812583365186	2284.948981518062	2230.177712516474
516	2336.019641982993	2261.331300548417	2255.763085745669
518	2322.098651225709	2269.350313060048	2266.104929163226
520	2302.118286895438	2282.960225064838	2249.052896851486
522	2298.453795395029	2245.507625451884	2210.660386386507
524	2279.026434254493	2267.170852701009	2202.856036708667
526	2287.625087433735	2252.55228081874	2202.850092965994
528	2303.241813099275	2240.534231863757	2205.996800531881
530	2307.202798787494	2243.435899681015	2206.994041519897
532	2274.448948943728	2225.436638669798	2196.054214822572
534	2291.993828933038	2233.122094017403	2213.662146172791
536	2296.881140283053	2241.021709535061	2202.593747747266
538	2284.512888232391	2250.366492670275	2187.684354633858
540	2264.619940626302	2263.052433683584	2203.55973601371
542	2298.622847455625	2233.126165795013	2213.244521454481
544	2287.955237882173	2217.443780236326	2210.050735289605
546	2269.331779315349	2208.087616301762	2201.569109428465
548	2251.303974931187	2202.967718497179	2184.097269718674
550	2222.220608578485	2203.955812483041	2142.993441103187
552	2252.661106717596	2166.968518254515	2154.002077626796
554	2249.105562038312	2158.600740208278	2177.582385096713
556	2236.463990909589	2169.988010967025	2191.136418127639
558	2232.640649510585	2187.61561535843	2181.641033983603
560	2216.668649908339	2191.353136292899	2159.915973272904
562	2199.202419795244	2150.235542571674	2123.75035195697
564	2209.32300226386	2139.645802712959	2125.730296892838
566	2220.792385338565	2144.047125018322	2139.801669745025
568	2196.412856501618	2128.489076846808	2122.575743858448
570	2194.473547302909	2154.47239844287	2127.613238298691
572	2193.334440706821	2153.072593704095	2128.582206566332
574	2186.214748949379	2132.561739662497	2111.792046126686
576	2171.501084939977	2110.918248219899	2088.12557714883
578	2151.610648198066	2120.244923585522	2093.051261577276
580	2149.919227555049	2115.694553883634	2066.225288067304
582	2145.535274031395	2106.662722958437	2062.921692141426
584	2147.765340161407	2101.919254540192	2077.583370720599
586	2155.625263526066	2103.959531902596	2092.464519157901
588	2139.805645688398	2100.838361906078	2058.966930094853
590	2121.383361673048	2093.964996222463	2047.953915607123
592	2117.332521905209	2077.760356176415	2056.932728251533
594	2129.548834496567	2075.027082798384	2068.698079472594
596	2151.25943741712	2098.35748624604	2066.984397133065
598	2138.327609265411	2067.93814933543	2058.051605931252
600	2133.1239635157	2069.20069726935	2052.771746430472
602	2131.955273166187	2076.15212986803	2044.88611049561
604	2121.908640445181	2074.630858928283	2039.587718003885
606	2089.541791810214	2055.707350674432	2044.854739465844
608	2098.788449513178	2054.289492041847	2031.501921776909
610	2098.337860277977	2033.350307124527	2015.806410875213
612	2097.709735353784	2042.046508872882	2023.142010926583
614	2093.066418019945	2071.045061172715	2036.812931734605
616	2069.914339744825	2064.28171641467	2004.992838344489
618	2100.931185682865	2056.046884035517	2060.981885154784
620	2145.460404847077	2104.814123295943	2100.277705633873
622	2170.290603451356	2130.468719176401	2112.98859420132
624	2154.6878045761	2106.878368565437	2090.414101089523
626	2090.524998492116	2081.608045819305	2021.243337818841
628	2091.173061416262	2035.682998323411	1987.684000170828
630	2093.936607040457	2035.165224317768	1998.331537590437
632	2084.342032695923	2036.061525556461	2012.468981957237
634	2066.33711585349	2015.781376341403	2005.900181718008
636	2080.59383579976	2011.246862061153	1994.477909957678
638	2104.90117520633	2031.258902229397	2032.377525887338
640	2124.840873595155	2073.82751785301	2045.579460778735
642	2142.477732681768	2101.673158024273	2063.557225972093
644	2149.484731844374	2089.649818231793	2089.804720066319
646	2093.802690101938	2059.040116790507	2002.98497328973
648	2073.766840648276	2023.174095241312	1996.484278137802
650	2052.953328878317	1982.209584184609	1978.069530174434
652	2040.099815120612	1961.761316093724	1955.334225093402
654	2042.912007402683	1974.379595741002	1948.980872232522
656	2036.483320439623	1963.518292661029	1970.530036947409
658	2024.899072949422	1976.616220175125	1955.212404872467
660	2021.494830363166	1979.356904160845	1940.728287321185
662	2012.382084297446	1968.628610444977	1939.560526137422
664	1987.919285481377	1950.314119566034	1948.246241739223
666	1986.501477103038	1941.415386661699	1909.403613528377
668	1991.766146358056	1938.273958307294	1921.926324933831
670	1982.921516118211	1933.078442585442	1921.835572548444
672	1971.785905542673	1937.710185008208	1913.997745090432
674	1975.411479936882	1956.022650745388	1910.952077673199
676	1999.36845628904	1927.844703777558	1882.841964046096
678	1986.070471597265	1944.393891619758	1894.478203692867
680	1960.277293349464	1945.831722704214	1893.463576981693
682	1949.676553272465	1927.196175621959	1886.981941045727
684	1965.545385957942	1905.599910116768	1889.765689303716
686	1936.568785443386	1943.056099891885	1886.91893317324
688	1945.371917669252	1923.649007715514	1879.396244989252
690	1954.654740243285	1910.544157654608	1880.861695690915
692	1958.940070741696	1903.922747612929	1879.622435359482
694	1958.044494268421	1897.725265355347	1868.025718281922
696	1946.270484620582	1913.919186065488	1876.201541276459
698	1950.04608851955	1914.673525363105	1878.88287018068
700	1959.554746129092	1900.964912707311	1873.095902154074
702	1956.832670493062	1898.704202792379	1871.885454278457
704	1938.162090661587	1919.830973846516	1883.435849284642
706	1947.725654451723	1920.769080093179	1893.11018102392
708	1962.508709187279	1904.368759119406	1892.188780108121
710	1948.708036418686	1886.280354046079	1863.165724092731
712	1929.372277037247	1872.031818679472	1842.091000005643
714	1928.635880996865	1866.506697247547	1847.541809649221
716	1958.805464930061	1876.431246951695	1846.396029574951
718	1961.797019079442	1891.154446505472	1859.341352729541
720	1955.388841599014	1887.038989514826	1868.381859188226
722	1940.036300571198	1885.356154998019	1876.941995284465
724	1926.976916247083	1890.18457151927	1872.574735360202
726	1944.102521435341	1876.407400188358	1818.031818717187
728	1940.827832935514	1865.560971770849	1832.884159478348
730	1935.657482280905	1868.737390817928	1826.693768048263
732	1920.269533348589	1875.709314000283	1844.735658074817
734	1899.748867824329	1878.298727345269	1870.443065019817
736	1892.194144138398	1871.901795128579	1836.338132605441
738	1933.000443947452	1876.395584780606	1848.869655585148
740	1919.026974034977	1882.565926785046	1863.558431198539
742	1922.19244308553	1885.712688670142	1862.909295484015
744	1937.49317506275	1883.344673267649	1858.201383322609
746	1930.396462238345	1879.237882368756	1870.021468212764
748	1953.885180587847	1916.884496860414	1872.604997226236
750	1951.761325427044	1917.915183782532	1862.831194183618
752	1940.7352476923	1893.313279155721	1860.854858689415
754	1945.914645468598	1890.05160357909	1874.184504886955
756	1978.889446885285	1934.154095273912	1902.173218122819
758	1998.870453072749	1948.549438472121	1930.047695399811
760	1997.530286415552	1934.430599522332	1934.533976715015
762	1973.170472182966	1916.475682757854	1906.917191214599
764	1946.835477671747	1901.044594624904	1873.009703321257
766	1926.41229106064	1886.437965097458	1841.485927339266
768	1895.00121209232	1861.745508986382	1787.942267359444
770	1888.049623171811	1808.668287772253	1763.428339960791
772	1869.56815295415	1809.601839657918	1760.92047135583
774	1846.325961032304	1794.130125901458	1762.380147435535
776	1823.251009683973	1769.679714942893	1749.35472007513
778	1804.78124681532	1788.904629569369	1713.973595561666
780	1810.023339171223	1783.127371391629	1741.880798370711
782	1824.146204773969	1771.196895937229	1725.771594301008
784	1808.249935881502	1744.00141182144	1720.183115059244
786	1789.150159267091	1722.876166323127	1714.537529803427
788	1790.100139088566	1727.837825641281	1697.943469316906
790	1765.200823202791	1748.889243148927	1715.35673198697
792	1765.384036828671	1764.52174365438	1717.541100104082
794	1768.169559372271	1742.39240699055	1684.434764433507
796	1773.00390173058	1729.499081404347	1669.79523698667
798	1775.462363584215	1738.364108715489	1691.61799365909
800	1767.257635322347	1736.688041530155	1718.718688574683
802	1781.272402205805	1735.380836067564	1698.41699195885
804	1768.424582685988	1729.724723794999	1682.820073297927
806	1759.701259070082	1726.381557828328	1697.234001709236
808	1757.22386256096	1717.745579082497	1715.517594029188
810	1753.672537914958	1700.674749406847	1702.82601710823
812	1752.167871569541	1710.215037783786	1670.757469430364
814	1762.176272392717	1718.754330334501	1682.89855701474
816	1771.743193103678	1726.793224300666	1703.047944335454
818	1779.117188539626	1725.320435062883	1709.486612389027
820	1784.077951969152	1725.140076837346	1709.24120464414
822	1787.874747293373	1756.414117687114	1736.244388208208
824	1809.381524680289	1776.111525113579	1738.205343081166
826	1825.197015409754	1777.000718578493	1752.062434068377
828	1837.421002396454	1789.607070177508	1777.620118512135
830	1840.085695728758	1807.845936467136	1793.587187724813
832	1838.107137576066	1816.747902882663	1785.764962487446
834	1876.640502694701	1816.777504793996	1783.396204958879
836	1844.382816103411	1823.848786716172	1765.909849508747
838	1835.767694163891	1792.75161654356	1762.963401046599
840	1831.56082711037	1764.825794177096	1754.337506541192
842	1809.389896891389	1752.740704739693	1737.672062719154
844	1762.626580160639	1741.107823690295	1727.293028010186
846	1770.234073654508	1740.733876527556	1722.007083560115
848	1801.369712575625	1744.303810689879	1733.499471609849
850	1820.566002951819	1760.632391630853	1740.768192629582
852	1843.502579918306	1797.88775720209	1761.760492770865
854	1868.621575225405	1833.603950696389	1792.602468681405
856	1851.191909863671	1803.080908700682	1783.048373479716
858	1859.813450206266	1822.781672992223	1757.514376207381
860	1845.102935216748	1793.955271189985	1766.006271744142
862	1832.123186462974	1781.758559430391	1765.328600517283
864	1817.327195518393	1773.212686328821	1754.264353080673
866	1788.960319334155	1747.286511862407	1742.994019799147
868	1749.627939121339	1764.371009715028	1717.158736355735
870	1785.451962012097	1727.941207813798	1715.424704665105
872	1798.222210526518	1756.451380041253	1724.945648270093
874	1824.627987831726	1808.55973332861	1762.568717287386
876	1868.338482540087	1847.903093946993	1806.306812608696
878	1902.729406601422	1855.24923324141	1817.000128535529
880	1897.296063535571	1831.460726608642	1807.968170853587
882	1852.945515037917	1778.200582820169	1781.217804899967
884	1823.22024926044	1768.264357818387	1757.256969057266
886	1806.987892349296	1775.713724857032	1729.172241187215
888	1802.782492740862	1768.790814064529	1707.973298518092
890	1807.601753993127	1734.019019165195	1713.632493536539
892	1752.441484732782	1726.109396823785	1675.596617604635
894	1746.574328424846	1697.795666807789	1686.527870845576
896	1745.428467623675	1696.680910649455	1671.595114934454
898	1735.412450199894	1686.626421927561	1655.359708382569
900	1717.725034584179	1654.775051740267	1646.971845215072
902	1703.881710554977	1634.808963989074	1619.573895456046
904	1697.019475148351	1621.750398805739	1633.534357485345
906	1673.066129752371	1639.331618523764	1624.699953451668
908	1672.692232571391	1653.28008979334	1621.028640553351
910	1679.788685353518	1647.372593681589	1619.701509685663
912	1687.566512908545	1633.07003068332	1616.271480101957
914	1714.647864714333	1647.28656839101	1615.277769968072
916	1673.988338387404	1654.455731043526	1629.761714309809
918	1699.347751445686	1647.386919964763	1603.792871838451
920	1715.063509661207	1665.299148824877	1603.6506724014
922	1725.481149180149	1681.369490201142	1624.799284134842
924	1736.857810895369	1684.721848314106	1648.693046688255
926	1733.097887053621	1708.605736825901	1665.652634300036
928	1767.202924400299	1738.993196552489	1665.244125087037
930	1777.301380695317	1743.305772698825	1697.452872666137
932	1757.669488014592	1724.476730592007	1692.602360932937
934	1745.426922114555	1717.396707342639	1685.36859968486
936	1751.309905246924	1717.221177660793	1690.756137781458
938	1740.61979801237	1672.141408624705	1669.612678961071
940	1716.471158338725	1678.24859662712	1650.578340040273
942	1699.526168812458	1652.596982496438	1642.7495025325
944	1682.034932372276	1654.015793101514	1636.301089342755
946	1685.647831429115	1651.448623457291	1618.75452616755
948	1704.530702799296	1637.990492793306	1605.377878272162
950	1702.194059209728	1643.839825921126	1625.826029030417
952	1679.613723208475	1626.249018751059	1604.560464783561
954	1684.522938885075	1627.145167349871	1598.403968820516
956	1682.807374611253	1647.73420641341	1587.500600607169
958	1681.694472881025	1651.059317374246	1579.355655208057
960	1678.832235256205	1632.052565605565	1579.169699907172
962	1663.900369892214	1614.151011336111	1582.193185854402
964	1648.281260654043	1600.489990076123	1566.136958920578
966	1639.021869212077	1591.8654254196	1570.199247859448
968	1651.792643312385	1592.244300759289	1571.568911325861
970	1641.433105172109	1587.254152403537	1563.1412512564
972	1623.126023778041	1578.305215730776	1561.89286491774
974	1628.252442676976	1574.854093921761	1576.736136179545
976	1627.120526863748	1578.754071117971	1563.362178505452
978	1640.131865738279	1588.083853055577	1564.681000564842
980	1649.150329342628	1598.862047965121	1580.457455345776
982	1654.652277126763	1588.539179870013	1588.199773984403
984	1671.967852106965	1604.464769831212	1600.330050555862
986	1699.487503752929	1653.70216483715	1622.678803168097
988	1706.469171218546	1654.313404359954	1633.666031152161
990	1712.688093370655	1668.537086158802	1656.52752410994
992	1721.175635610003	1687.765725361938	1653.351050031902
994	1737.127874403068	1678.713136079589	1658.623439908201
996	1741.47897335047	1678.313008014851	1672.646988910021
998	1770.24830509789	1718.862782542689	1711.935127450586
1000	1904.973646571879	1835.746443375771	1829.443819775788
1002	2200.530870990252	2153.577536136949	2144.181535726343
1004	2378.694757393543	2337.335143495395	2321.860277551154
1006	2135.787589796799	2110.48989630372	2089.788770676795
1008	1889.015239010101	1859.21733513676	1828.369331292695
1010	1777.876702196453	1742.070741964853	1697.318708813036
1012	1747.755780231922	1716.574066396085	1669.380626043395
1014	1711.575075675487	1656.744538467139	1641.859561445784
1016	1664.057076496332	1637.818492653615	1591.973830347064
1018	1652.293935004104	1586.065105155141	1565.616471241935
1020	1632.143383729438	1571.993347529362	1562.601426013957
1022	1618.351059868514	1572.028779254443	1554.597085107964
1024	1628.762136391555	1573.016103728402	1549.534855792365
1026	1660.016956948063	1586.819797545929	1575.931081692728
1028	1669.940633941316	1615.406500396555	1605.139753547701
1030	1709.617239736858	1670.756709153354	1655.634885371321
1032	1723.959967459399	1688.086232687008	1666.963288140604
1034	1721.521224707221	1678.990757938467	1656.344681679479
1036	1689.726886781268	1649.610518638357	1631.324537163356
1038	1643.201777571072	1614.067928199359	1596.110634163771
1040	1630.736185145933	1595.757687888882	1560.588014675134
1042	1615.538235897383	1588.657411611107	1559.71969799788
1044	1602.326006368942	1565.601568429939	1540.554992163083
1046	1599.839856228479	1567.840383508137	1543.686016851462
1048	1601.71831343736	1568.49195235309	1542.539401329173
1050	1607.283351396161	1559.403487622269	1533.909302526078
1052	1610.818896322117	1549.988622859456	1528.34476066696
1054	1592.816393951842	1550.224704886884	1527.269860055633
1056	1566.978474353953	1545.59712475313	1530.116385289591
1058	1566.874467487696	1533.926308658114	1510.936113422975
1060	1551.127911147189	1521.893167995123	1524.624797799434
1062	1554.616230130645	1542.471649524562	1536.542103817288
1064	1567.600789266811	1552.483663002213	1530.841688920618
1066	1560.134183022436	1514.303145212801	1518.168553494511
1068	1552.823580052785	1524.183666962657	1509.345778659629
1070	1567.957626331747	1518.03186780442	1516.336389051734
1072	1552.70922872167	1511.996795324567	1489.602405756268
1074	1565.196363131018	1498.256549239627	1493.774187958441
1076	1576.262343368618	1513.354401223591	1500.609380065099
1078	1573.685437073403	1538.096785647139	1505.759997590404
1080	1568.926357116806	1528.554869920705	1519.182093002426
1082	1559.104230137874	1508.728423841912	1502.900860317655
1084	1544.275476877095	1521.622268178155	1495.732201590221
1086	1531.64513984994	1508.771960303578	1480.746764903479
1088	1527.774992408839	1511.105114144718	1474.82118067855
1090	1535.815804619398	1505.394511749844	1481.903364885272
1092	1536.991468594006	1485.370172855056	1478.694137321514
1094	1520.259335802481	1470.232148245165	1451.725309024771
1096	1523.294713011356	1476.207622111092	1446.955659118346
1098	1504.812855095522	1470.361636958318	1443.018749927053
1100	1527.384979881386	1474.823444648021	1451.021246603687
1102	1526.339305718099	1459.484000159745	1437.206842077166
1104	1516.108284914761	1461.563239650258	1442.03604546776
1106	1505.585639483279	1465.341515391175	1446.194626563445
1108	1492.416189205629	1442.331429136375	1424.099505849085
1110	1482.347675459546	1425.768879202189	1426.222917435554
1112	1502.630363843206	1445.381116669662	1423.036414660116
1114	1493.289135863806	1443.54950066443	1421.634946289172
1116	1483.486921880883	1443.873980856823	1413.428517774785
1118	1488.155265321839	1448.296211757898	1416.410720969617
1120	1500.246594900235	1460.582144309347	1432.455228861435
1122	1513.345314112354	1471.86868602398	1449.125266479202
1124	1531.049923430051	1463.168874839459	1453.321526481624
1126	1521.237113547768	1469.191800262694	1451.067547144656
1128	1527.609387047268	1489.69201296602	1457.211932897192
1130	1502.183406097096	1485.961034930099	1458.392162721652
1132	1484.601720400553	1453.164919816424	1415.531773472957
1134	1474.12662652829	1414.646338691449	1379.490670309802
1136	1459.016884270509	1391.859184525711	1363.845813870482
1138	1437.824146386936	1386.26464310474	1335.241977266623
1140	1420.805256927266	1380.103072491961	1328.106828939625
1142	1430.14092418536	1385.000936343705	1343.260740960294
1144	1458.730026275241	1375.810657497943	1357.212656083865
1146	1443.500039228318	1401.657012597803	1377.314812087038
1148	1436.349068152782	1417.933360886882	1384.759283232837
1150	1440.313337282559	1410.156774350949	1385.211660525845
1152	1444.444381455439	1398.456678666758	1387.384082695996
1154	1472.811572981762	1404.983754895157	1384.670553582152
1156	1464.589142574966	1441.748071201065	1424.666116249645
1158	1467.95121865139	1428.443487202587	1395.241661817126
1160	1449.263419160018	1403.759285222853	1387.507359063329
1162	1442.715997005406	1406.878847196201	1378.972188101546
1164	1432.606975525599	1404.520990465936	1368.722957775784
1166	1425.965781332544	1397.643945921806	1367.653989012764
1168	1439.406621959602	1408.681984750279	1380.752778009904
1170	1437.626544120135	1397.994957261827	1395.211048203241
1172	1464.949186288941	1409.248529688331	1398.739191039222
1174	1476.316689473992	1424.712360475669	1400.46807340356
1176	1457.260739976793	1422.495811611858	1393.080871566169
1178	1466.372798617297	1424.624522559164	1397.095469308609
1180	1475.033584419753	1438.014976784204	1411.257832573633
1182	1464.766057513247	1444.457686086409	1416.259939291597
1184	1459.34333377236	1428.277274325486	1400.079674735557
1186	1443.572481639438	1422.553594356889	1388.202435059917
1188	1452.390614764259	1411.900216274957	1402.181928479161
1190	1462.160763891365	1411.10130081667	1395.46493725324
1192	1471.637411380217	1411.213995311399	1410.266652017506
1194	1476.077733821182	1421.803532172093	1420.361857102522
1196	1478.817513319726	1431.162596750392	1426.898182214894
1198	1476.899197397605	1435.822197837207	1431.718943525197
1200	1472.87174398371	1447.849746619896	1425.592670598641
1202	1509.281299600556	1460.639508938654	1424.564779694993
1204	1523.683974716758	1485.558984743419	1458.023291695977
1206	1537.28125577276	1514.339975678337	1477.419457585006
1208	1555.042468893696	1520.006882173795	1473.924030788124
1210	1554.479615484137	1511.976712876653	1480.932196231935
1212	1537.478692722357	1488.561473754381	1479.891891841741
1214	1524.723256604649	1461.771105020427	1466.501321297852
1216	1520.955062548954	1453.638421155746	1460.225036239964
1218	1492.311948403936	1457.27029180632	1440.506627807691
1220	1527.289651696982	1463.288972820459	1441.899925550084
1222	1544.052297808203	1481.458218277134	1459.198257212807
1224	1550.982439423179	1509.012767955522	1489.228942240341
1226	1563.20618220422	1528.697966259891	1504.758345957317
1228	1582.971095730012	1545.043390950847	1520.877735968391
1230	1605.678922488282	1556.203173602912	1535.74083969723
1232	1619.983081395457	1562.582712569466	1539.059206902389
1234	1615.23925891291	1585.935392843023	1552.417306280187
1236	1631.451707610098	1619.315435124615	1575.235092686692
1238	1634.222984947551	1591.367748892405	1558.898454989278
1240	1629.418611280395	1584.454361927348	1564.488286321377
1242	1600.397982848406	1570.531393190355	1542.021602293676
1244	1603.105290581851	1573.890771207677	1536.654357668223
1246	1625.760547534121	1579.340398255165	1542.429666391221
1248	1633.426056736711	1566.978515560457	1540.768432732486
1250	1622.777761806763	1555.678340405631	1545.547397392539
1252	1586.483190130941	1572.466405648564	1548.605129286035
1254	1585.432364067638	1575.386876396795	1531.496891100391
1256	1586.797059991535	1577.635437576239	1548.054517343948
1258	1589.117521360859	1575.770622795197	1543.477008255119
1260	1589.649385212747	1570.055315574942	1540.346081425556
1262	1601.220227336202	1569.839634843635	1542.368656268964
1264	1603.859188302059	1553.020857715453	1531.103073435459
1266	1588.596926888579	1532.501554657304	1508.841792445719
1268	1593.510525908648	1567.971166237721	1510.844022170633
1270	1598.798166362165	1551.856531484974	1519.591614904466
1272	1579.12687047489	1530.122695796855	1524.696291370347
1274	1574.356811873675	1525.195234421357	1528.897309111327
1276	1599.549487849889	1537.059360645363	1531.786656196929
1278	1590.194571252985	1545.936359239289	1516.993066034466
1280	1582.907989966933	1553.807251981964	1509.901216483075
1282	1577.66615908019	1561.205095056454	1515.94146050874
1284	1556.586468337815	1556.428109848714	1516.262336052254
1286	1563.60878858229	1530.555792644511	1505.596774603775
1288	1567.703202344886	1501.921156453773	1486.653137505214
1290	1545.188090108589	1506.411317234889	1489.088623344473
1292	1553.836520050157	1498.037151468946	1495.446065444136
1294	1522.088257076365	1490.503259950207	1475.096046842409
1296	1514.870892951044	1481.832988384907	1451.532716647081
1298	1508.712181903747	1472.050834921537	1444.484713293316
1300	1501.272283686296	1464.721113690417	1447.99607247145
1302	1501.70145170271	1465.117106678258	1455.310975813514
1304	1490.05868294021	1475.284709924594	1470.130419960657
1306	1503.375125854212	1485.471013997607	1463.081114688125
1308	1511.008364516526	1466.336697328936	1450.69394025097
1310	1511.114386592598	1488.002935328653	1466.845694362003
1312	1534.16117569572	1491.060703489251	1492.840099851853
1314	1535.039592505857	1502.374618460916	1485.343414564421
1316	1546.061823572655	1493.859548014143	1482.202903351109
1318	1545.326086295646	1478.000711009331	1479.173239181611
1320	1527.861973666779	1476.885850966628	1472.263917883762
1322	1532.083008608843	1485.401766880313	1473.940925035615
1324	1536.172732864903	1495.069626350141	1455.111000253254
1326	1490.735585207228	1485.351997316645	1451.062281575023
1328	1514.527605569778	1466.997683541594	1451.340371410987
1330	1536.283501084176	1471.525559472406	1451.403615444628
1332	1517.400524376346	1466.469344182597	1434.471633052671
1334	1494.791492847407	1472.81517677452	1434.168949205943
1336	1504.90604929775	1478.426514158881	1458.172027927677
1338	1535.892393787671	1486.052203949527	1476.205262831889
1340	1553.775108851479	1499.563207493225	1480.581719819412
1342	1551.716161667705	1500.19159917016	1497.03592410992
1344	1552.197398779571	1483.919442557927	1504.683715160763
1346	1542.757301540179	1473.824777682387	1493.023581390395
1348	1533.088135679479	1492.0448023907	1460.189766633948
1350	1500.68114412794	1472.620693143327	1435.331568048223
1352	1481.2047833411	1430.856329258709	1406.729674994331
1354	1457.249805027091	1399.854320788551	1370.754509433665
1356	1435.93018036507	1375.805499101646	1363.811938459775
1358	1426.652413747732	1361.234378786282	1368.297389665772
1360	1425.51755556166	1362.816206479849	1356.993698751951
1362	1420.61866000427	1368.615148147787	1340.411396629175
1364	1404.418862260066	1360.635960331785	1311.18582273866
1366	1395.571051939269	1341.705427838823	1302.984110375265
1368	1359.809130074696	1339.181528831763	1315.297817265435
1370	1355.824025816934	1321.431640903267	1294.104299683377
1372	1335.191200861626	1317.794912224423	1282.572477902005
1374	1339.543047722873	1307.063529387375	1275.911166912822
1376	1341.557104336353	1302.740225244555	1285.997319994794
1378	1332.544859702225	1309.061145346503	1282.94610693701
1380	1336.243125037559	1317.267126129982	1263.853711980879
1382	1354.123813649977	1321.449405589252	1260.095828389288
1384	1352.826144504423	1322.499323880791	1272.14906493977
1386	1349.262265519202	1323.087735705132	1302.812324630609
1388	1359.735249908429	1314.903727756001	1288.886205486627
1390	1348.319689047033	1337.278350578316	1289.871826430464
1392	1379.96834828715	1325.014303882487	1300.624185807903
1394	1389.495021960292	1321.198665042994	1309.189056347176
1396	1383.140897944483	1328.960432469733	1329.317468302776
1398	1387.029556280037	1339.278473686976	1332.538810032017
1400	1383.450135197609	1348.86484023297	1314.123777506542
1402	1374.737120815377	1349.588604606741	1308.232415617185
1404	1380.439847752378	1340.47195845983	1324.743305534687
1406	1372.455174238108	1340.943706892756	1321.783594709156
1408	1378.585079444643	1336.234252901484	1308.219588220277
1410	1386.018812701432	1333.398823295173	1295.144578870809
1412	1362.879324445045	1355.076213017468	1313.081388665351
1414	1367.767675304554	1316.719828673017	1305.12099234347
1416	1372.643304310401	1337.967485617873	1325.562515710356
1418	1382.753955331048	1360.013981929201	1319.540202480062
1420	1411.191785990641	1379.718283112036	1324.338242360119
1422	1418.854675654899	1379.533040673874	1344.928001134364
1424	1409.576196203221	1373.929636320913	1368.749361143814
1426	1434.28895356262	1401.663953367789	1387.07232260429
1428	1481.466351980249	1443.626809502568	1391.834114427178
1430	1485.704405692848	1456.11175561039	1421.015337748509
1432	1496.355992697733	1482.817635849144	1450.780845327698
1434	1524.850263239281	1481.079374832682	1468.939738575562
1436	1510.043952750484	1492.44348472759	1465.600098138768
1438	1508.667290526385	1491.73188601463	1450.480969039779
1440	1527.942835055919	1500.952891532824	1484.591480947097
1442	1542.738446723972	1519.578373539507	1495.435988528492
1444	1560.395837830727	1536.466144475416	1505.663873747692
1446	1581.83538037071	1557.202397850753	1535.315146946582
1448	1598.889361586519	1574.279375080941	1553.109377796609
1450	1614.116131158455	1575.400127339332	1538.878117909916
1452	1619.032795948754	1569.440986872362	1525.899903834033
1454	1574.741819844743	1546.136477566988	1534.807759056837
1456	1539.344123946292	1513.013340975245	1477.94261665279
1458	1545.769435936004	1487.987655609139	1477.599294880598
1460	1519.723294672124	1489.577215014637	1443.98921773111
1462	1510.663409008535	1463.776281992934	1431.397530237006
1464	1503.23494036024	1461.462105903969	1429.870168838566
1466	1494.548711884861	1454.502192195811	1430.983734440182
1468	1464.735425839002	1442.410837123745	1430.262529676468
1470	1445.007520833647	1428.156790892661	1417.898653005114
1472	1438.311887456589	1414.086295515103	1390.816162470345
1474	1415.391064364516	1382.951803854287	1348.601890398008
1476	1383.815894422437	1332.634759789371	1305.072135228963
1478	1366.763917638527	1301.931418902715	1285.745812520505
1480	1331.269835518774	1245.610172232367	1248.249220853454
1482	1275.443866472412	1231.398532379266	1193.907706519077
1484	1263.933528987587	1228.955075464963	1199.781936483492
1486	1256.003525827028	1209.473488179997	1167.246268630412
1488	1265.838438419999	1214.481940151132	1211.400791626251
1490	1267.309448387966	1226.937097773187	1187.004903149207
1492	1252.796307200169	1221.93850301632	1190.998563157622
1494	1245.7575585743	1228.014146477389	1189.028607101006
1496	1246.493752256508	1217.754695554504	1181.637287533677
1498	1239.971052614326	1210.588744305519	1183.355984831334
1500	1233.773237153941	1214.718771476443	1181.629910594297
1502	1231.357471883001	1198.921006780746	1165.769900842009
1504	1220.082674693494	1185.671176799809	1151.864497518068
1506	1228.455526328165	1189.908738275752	1166.615943036648
1508	1219.769782738548	1192.993238529154	1175.814085226454
1510	1228.271004117936	1208.566556702612	1170.093876044517
1512	1237.232218620738	1229.961263910479	1160.415350765445
1514	1259.744516256986	1217.412250443767	1169.25796356587
1516	1264.891274620018	1225.435347959164	1197.265087131269
1518	1276.72769574979	1244.570619570861	1212.022835854793
1520	1304.629438463183	1243.433885697779	1224.685710653437
1522	1308.504731483428	1251.237367555496	1234.616461002201
1524	1302.069319043284	1266.615850042492	1248.665781455494
1526	1284.782835991448	1262.183789312687	1244.527261073644
1528	1272.55853640959	1240.976688619216	1222.231877543382
1530	1278.876575046515	1230.174008551686	1212.988713572976
1532	1272.053744365791	1230.926122131665	1211.771185706411
1534	1259.598776125678	1221.464110483709	1195.740787031098
1536	1255.793311697934	1210.968380092299	1190.351730974311
1538	1252.836943424776	1221.179870780358	1198.615807696863
1540	1280.847739255223	1217.544564245302	1189.521939829335
1542	1287.782671499131	1244.960685929781	1215.239602410597
1544	1286.736055005698	1265.396866075026	1233.343131628905
1546	1327.416129871415	1291.791615361552	1259.370975079705
1548	1348.004978607384	1308.055880263305	1260.663743826271
1550	1349.388192872707	1320.493129793263	1270.06777852522
1552	1350.016038907587	1308.603836881829	1282.262192597111
1554	1351.866618640823	1300.408511647326	1272.34271970226
1556	1345.697034604141	1297.68840669299	1275.734484034322
1558	1357.131924423243	1303.915556055625	1299.913617945171
1560	1358.84370766126	1317.516914918238	1296.857373150309
1562	1334.606207308245	1319.790908121595	1281.02279919053
1564	1353.083517967695	1323.919859318098	1305.937241826736
1566	1360.53343248409	1337.216867361642	1316.441002086226
1568	1366.344500467704	1329.323554836639	1301.874771478543
1570	1359.842773498451	1336.334572176745	1293.339874903616
1572	1363.421249872338	1312.246395292537	1299.742461160886
1574	1382.969627975848	1331.793092046977	1307.853421608752
1576	1360.758726750509	1315.825907465572	1293.869197259697
1578	1327.642922385402	1302.646951379911	1288.35092553996
1580	1335.863365631318	1304.308292205393	1291.229397074855
1582	1354.376123247297	1333.939717745213	1293.651977985301
1584	1381.303362890364	1355.391420517159	1317.578750517122
1586	1400.882659069854	1368.643975658361	1359.415181837965
1588	1430.316593597913	1376.385706689426	1383.283098023718
1590	1451.176001064542	1395.974993095415	1387.913160733112
1592	1450.594874685553	1428.42641777086	1397.842898077692
1594	1455.520601708306	1448.472788002898	1414.170672156037
1596	1469.536540429937	1458.564116301769	1429.416703493962
1598	1491.770042817331	1486.43220942456	1459.499259020466
1600	1548.321113892424	1520.513266027826	1507.238777551373
1602	1575.51228749707	1538.966974996994	1538.101024699838
1604	1574.31724576524	1549.735504606859	1540.984156981195
1606	1569.374903994718	1536.561076558563	1500.681102923594
1608	1514.853680899949	1491.872077739015	1445.69267532339
1610	1467.567484445857	1447.906101181577	1446.428795893922
1612	1485.289980153453	1472.367441576186	1436.439270442954
1614	1519.281494815576	1505.198828028474	1432.77747169634
1616	1522.135816254612	1492.908013075406	1445.205566690274
1618	1507.306417171918	1481.443483080256	1461.21269514777
1620	1498.450785427327	1451.21065943653	1454.695996648236
1622	1489.482329988095	1446.842351166241	1448.065040580163
1624	1480.16167982601	1458.27637409019	1445.260385065281
1626	1482.490500042922	1447.269864149618	1426.825570272761
1628	1479.095529527875	1453.190034222596	1434.559043262926
1630	1500.9813218734	1453.207861061598	1438.805212735634
1632	1512.62621206001	1447.907051681068	1435.283132814793
1634	1495.877613776595	1471.705475293683	1434.040226987336
1636	1509.772592623331	1485.495473745737	1427.605301905606
1638	1519.711863124816	1484.746634798602	1456.495144467093
1640	1515.957045899573	1505.387920684604	1474.560751627691
1642	1528.540930575355	1513.233369939862	1484.666001472798
1644	1523.13057641503	1513.990539931471	1489.204491136519
1646	1555.206188479607	1538.197336258503	1493.140257856706
1648	1561.224227266692	1519.835040054757	1492.9720222626
1650	1571.967063384343	1508.868010455645	1504.907148424403
1652	1571.106535655716	1546.408306681015	1515.306871070159
1654	1574.13059142959	1560.768025171173	1542.736240967183
1656	1580.606004725591	1552.588163347301	1555.313615959536
1658	1605.373801452713	1584.759692998849	1557.202935674665
1660	1603.261541874075	1600.776087857187	1578.472309214965
1662	1610.831918167122	1574.479789875852	1566.577173439523
1664	1606.520529792894	1594.967942493267	1593.118551579278
1666	1629.582812008309	1598.715558593964	1582.028226527435
1668	1628.590768622823	1611.752186671732	1581.757692863984
1670	1637.885499633445	1604.395723773242	1571.622860120541
1672	1635.665744942582	1590.144452256932	1569.212066642047
1674	1598.955988777092	1581.813149364581	1553.413712995107
1676	1558.794277164374	1529.9641069445	1512.521930429633
1678	1521.644130549295	1461.556757987496	1459.540519417516
1680	1479.905671499268	1435.873141559179	1406.367964819115
1682	1449.397512925075	1430.871941455184	1386.543460672582
1684	1421.129630801462	1413.58660014056	1376.923631994173
1686	1374.279906807913	1379.57939913452	1335.424065917452
1688	1342.204740000196	1340.177519085985	1311.034665824135
1690	1342.784959841716	1311.379913624513	1285.623719045374
1692	1314.751703528841	1281.747309389967	1265.74990977071
1694	1263.499988153859	1257.973120245812	1241.620367493882
1696	1259.769387608645	1219.730934997604	1198.890855757677
1698	1228.772947785092	1195.33820691383	1162.649469951854
1700	1201.620020390175	1162.464205931135	1157.511008471138
1702	1167.976951863819	1163.018276746389	1127.192504386515
1704	1180.707218707255	1139.61532438581	1124.251527276077
1706	1134.318814257249	1127.268821327475	1105.396015731347
1708	1136.86750534732	1126.517720186996	1099.048525520417
1710	1130.661578775886	1101.570988871615	1073.86894527112
1712	1139.436919322266	1095.076182366557	1075.028452415785
1714	1113.369367037891	1062.347026998605	1070.549864744904
1716	1131.694593060031	1081.422210756669	1041.763068444431
1718	1102.973983944673	1052.077130861027	1031.471041342348
1720	1091.346352581787	1047.623308487885	1022.834478510684
1722	1080.434458884123	1049.676870900869	1031.740881127408
1724	1062.233579541348	1039.895899833165	1015.490638991492
1726	1069.244947140747	1024.032302879899	1007.241161692129
1728	1048.299523880719	1028.041007397841	998.9421329443023
1730	1050.032684313824	1031.381851009356	1003.326397839168
1732	1053.303919697964	1033.941987652485	1006.15047235143
1734	1047.933812348078	1022.272331309361	990.4123230403562
1736	1043.07260284281	1013.734197235017	987.4416925347805
1738	1036.660480353538	1020.044509938883	997.4407044010159
1740	1025.376204631394	1013.045904118617	988.9621050857744
1742	1024.334074061065	1001.475263069226	975.4468702479413
1744	1039.354142793598	991.1561798607368	970.7671884333122
1746	1025.632013569722	986.4244806100255	965.5710743940399
1748	1010.292477709618	990.0036176970523	964.2624673632417
1750	1018.759127654321	983.0493767014868	960.3313677525388
1752	998.0457343892288	988.8829625108097	961.7239629814857
1754	1006.261032457605	990.9666197649796	964.5132514059965
1756	1018.191246257392	982.0925437429514	939.4682382690935
1758	1000.636079803908	968.0894114279242	947.6695641347856
1760	1001.635494308501	947.8099397372398	953.4744010785204
1762	1004.180338702579	967.3846290836023	949.8407454877133
1764	995.0697890021299	975.012946113632	936.1352337576437
1766	1014.478795999831	979.6927350397918	962.2010809381583
1768	998.9419974212846	961.5735273018406	949.9262487134891
1770	995.2726854157727	968.2727152504631	955.1440531111439
1772	987.6456303677865	942.822053187678	914.6316041380615
1774	988.0205597776919	962.1653558395958	929.8437816916587
1776	997.3494075495847	947.0244259134202	920.0610218698785
1778	984.6035722325164	957.9946683328449	926.9814885467899
1780	988.097291649133	967.8605120175365	940.9807829934728
1782	992.4191313820452	963.5461794764019	931.9442132229372
1784	974.4880543522261	952.9585891382251	920.4610723325767
1786	972.2496726314929	949.058608316568	918.5749472894581
1788	955.9134018202899	939.0097640325279	912.2122031020435
1790	974.0739117845925	940.9165287354507	910.4436808355844
1792	982.1051426640058	938.6543852348134	938.6376701865585
1794	956.1733263440589	942.3494890851484	923.9786529868998
1796	971.955961653806	919.1335139979083	909.5670767083464
1798	964.653467947885	953.5765651373254	910.2971991082166
1800	961.7501180669763	931.6670712311793	923.4569492941973
