# Supplementary material for: In vitro and in vivo datasets of topically applied ketorolac tromethamine in aqueous humor using Raman spectroscopy
Source: Data Brief. 2019 Oct 22;27:104694. doi: 10.1016/j.dib.2019.104694 (PMC6839021; doi:10.1016/j.dib.2019.104694)
Supplement: Multimedia component 1 [file mmc1.zip › Raw Raman spectrum dataset/In vitro Cuvettes/Aqueous humor from pig eyes/1% Ketorolac 4-1.txt]

cm-1	frame1	frame2	frame3
350	1770.57032210217	1749.639852864925	1761.617743234429
352	1774.105245902406	1792.585333768391	1776.716540154549
354	1780.219238367987	1824.684616835327	1797.150313376553
356	1796.927032087286	1795.388480373237	1824.27234249817
358	1793.676523381914	1799.438415913905	1822.405904010308
360	1801.024377136483	1787.020633891791	1818.831209715503
362	1795.220441898034	1774.923779308948	1793.585987717023
364	1759.867099655264	1775.196917355782	1736.813761577367
366	1751.168132923698	1749.236156140342	1752.973537132767
368	1746.171124265059	1739.342886759263	1745.58114494697
370	1724.876650056946	1735.293977077263	1735.891419829455
372	1687.10776011799	1729.703258321383	1731.674550164517
374	1694.237510970371	1709.992374211727	1713.331325320076
376	1701.025403449525	1684.4930314893	1708.125563484829
378	1700.441649508563	1682.181864163245	1712.094992485017
380	1694.854100767707	1691.911679928108	1713.925474513303
382	1697.995113247689	1652.820854170618	1682.278591560202
384	1692.043271137678	1659.724509790655	1702.083787821602
386	1691.52825552201	1672.256447572285	1711.194645826235
388	1696.794140130465	1686.075625085478	1703.766033573564
390	1704.798198225072	1703.597972648617	1685.309839364323
392	1688.432964680318	1693.439755390426	1679.871482571178
394	1692.761510689918	1695.808636828548	1682.987095342375
396	1697.340642846411	1694.782634937026	1693.129625684656
398	1685.272357035173	1677.661871655298	1709.571074907777
400	1729.345653393561	1710.33983765693	1746.847599187965
402	1743.563017336183	1738.690155005188	1758.336046366158
404	1755.132941444481	1750.88787512042	1769.139125439686
406	1773.067524975128	1746.883638245334	1782.883199355555
408	1771.114267890323	1757.673479561476	1750.800249026185
410	1774.145521169871	1752.795090960997	1749.457967332925
412	1761.500717631508	1725.989190853563	1748.530323655567
414	1737.217717056938	1698.582957751754	1743.455006169945
416	1722.950814235347	1724.427722162063	1741.149301944959
418	1718.237327599847	1697.869641836988	1688.498645875824
420	1690.663587926367	1677.51057568506	1672.666050082757
422	1665.160200130856	1663.383254951048	1672.202675951014
424	1671.88890083487	1649.413171237863	1653.976629407202
426	1652.931394934633	1627.844167102312	1641.665493273694
428	1658.097609098188	1624.667786784057	1643.854754475093
430	1650.717452372032	1624.051214724895	1642.351158550345
432	1621.631917896399	1619.914736814797	1630.258123408168
434	1638.743653983501	1630.444072222981	1628.263530263085
436	1632.572707558975	1641.267170854213	1646.315444332367
438	1634.397896727125	1637.346958523122	1650.381745767012
440	1640.183615703366	1620.153190207552	1629.940879628249
442	1623.594600704727	1601.554792279125	1581.137085502216
444	1617.917483106739	1592.139561531832	1603.984635193046
446	1610.66253791449	1597.073935766292	1623.784968432977
448	1606.226667237111	1599.810446394278	1627.466791782607
450	1608.96023768125	1586.350737209167	1609.804675587696
452	1606.72825235803	1602.386550442888	1607.573275023155
454	1595.99499761338	1571.186896265676	1604.280747329163
456	1585.703174047355	1553.061022582309	1592.769103504686
458	1580.254134201763	1567.798173556288	1575.475332494873
460	1581.08974514032	1588.812790289324	1573.061556682838
462	1563.545314954132	1569.610668228698	1583.81387423451
464	1567.439814908852	1558.969116900375	1579.52624080655
466	1569.247717214911	1551.558861374148	1558.725236179675
468	1527.840868374176	1529.224470652378	1526.755068128476
470	1562.11949180052	1525.276217131289	1527.990005458846
472	1565.851159443434	1534.477593752033	1538.188906982862
474	1559.768997590864	1527.648687321923	1545.040079338611
476	1553.569106842887	1499.087589588475	1540.648779529947
478	1527.609094464988	1513.184653707711	1523.73360366534
480	1535.73659177007	1528.515451308851	1516.304582527314
482	1522.896641950261	1510.106847468736	1506.925926121642
484	1498.392702817576	1488.097147664957	1496.643874090312
486	1499.854507722798	1528.275333392604	1491.659015764568
488	1506.776646258059	1490.807703152438	1497.214488757428
490	1512.99587887539	1491.687536414785	1498.572544343992
492	1507.754304760559	1497.905729789709	1493.504327786239
494	1489.531776264549	1487.266929475405	1483.342327053375
496	1492.567294755141	1478.709681735314	1483.153373850151
498	1489.994395761812	1459.195876708451	1467.138546650071
500	1492.493796505868	1471.468410503054	1466.301412600139
502	1495.576850278441	1495.29330141889	1476.153640013408
504	1486.755120276003	1476.189367724326	1475.093579067433
506	1487.167495179909	1475.191126313311	1476.263744374042
508	1473.161948832798	1466.205361914418	1485.936351267424
510	1458.032435509897	1450.183743887649	1495.868032500778
512	1449.193705366041	1431.745954621605	1495.353841346878
514	1435.560294078164	1429.013446722687	1458.018312631352
516	1435.749591473452	1441.229799729458	1448.121242600185
518	1432.445705358442	1435.052672728793	1435.245733572779
520	1426.405799480286	1417.69311748838	1422.781865527863
522	1424.321768615826	1411.210585651241	1425.39826494814
524	1421.721383530326	1411.828562725774	1445.241990517632
526	1413.304742238037	1408.030381857268	1433.466834886738
528	1405.125372351551	1400.060430726471	1421.42945070496
530	1397.36181010299	1390.308556410769	1421.241063503407
532	1377.853664294816	1386.807720881255	1411.963784068231
534	1375.153520002624	1397.803038424188	1411.457559475869
536	1371.979816714692	1391.085173785561	1403.629410108494
538	1379.236224955176	1375.372720058145	1393.879336995303
540	1406.435829902005	1366.850075378614	1390.192483598833
542	1384.465593236512	1376.827711312294	1382.279797124533
544	1357.033948395525	1378.303710812183	1378.427715742509
546	1354.68120901863	1374.694616418117	1362.133168363647
548	1367.178372240237	1363.533368120153	1341.200644756091
550	1345.225836064269	1336.480910596597	1347.369878815963
552	1357.958672160512	1333.086649236124	1354.470729247198
554	1352.981366656512	1335.61442807323	1370.024611894556
556	1343.389110221784	1335.592006390264	1374.361817408616
558	1341.458918335029	1328.982714330275	1354.775992375597
560	1350.516233292325	1324.031171132348	1319.921762449151
562	1321.659545343126	1303.830675177891	1318.818466250468
564	1315.280418285982	1305.00724338423	1322.908211624421
566	1317.064950131987	1310.814475850412	1320.931993892749
568	1295.675478265879	1292.514718239365	1307.071299927779
570	1279.711494020979	1277.819939515363	1308.879965033915
572	1283.086469281854	1293.841092616417	1294.34910170003
574	1299.142502264343	1292.093676626447	1289.285813973203
576	1308.153722130963	1269.644466285797	1294.241638485182
578	1273.013597109281	1261.79046241926	1288.252885846843
580	1259.816337015472	1249.370852011565	1262.965302673048
582	1256.537408739852	1237.658130302611	1281.957922274322
584	1260.150080197829	1241.909927913618	1293.193152563109
586	1266.276330118873	1263.319909249491	1271.069392421754
588	1265.671573359064	1269.04751687863	1255.901676473647
590	1258.670213930499	1266.660075251464	1244.037672651178
592	1259.497322737047	1255.914311621779	1255.083841546623
594	1262.999191494928	1249.237672099052	1269.492777741686
596	1263.466009377409	1257.970531084906	1265.831915004971
598	1271.757296020988	1275.089676905592	1250.194910766909
600	1253.035461348796	1260.467789984479	1239.120704518751
602	1241.096771645372	1243.751773823316	1245.361487736082
604	1237.551237209093	1226.007848404088	1253.555725299841
606	1233.056731126505	1200.984903077164	1238.526571640223
608	1239.662640548662	1218.92242508332	1225.017586565311
610	1223.088722139035	1222.504676241758	1221.220166451401
612	1215.346059639338	1229.910488695749	1223.100922236034
614	1226.356901986847	1237.347199615997	1231.261342380569
616	1250.442559292167	1223.70432622184	1249.680229994589
618	1244.735058430249	1239.045643721395	1241.445369020645
620	1247.007429145356	1229.5249656335	1239.832092762867
622	1244.32019862157	1212.211237310309	1243.43915682585
624	1228.175966143597	1201.70980819204	1244.279462544859
626	1194.882327785468	1211.068597494192	1223.527119716128
628	1213.480945212449	1207.733959323869	1218.780901894424
630	1226.885512883747	1221.745392202713	1213.651505750196
632	1226.922272947605	1229.315373638508	1207.598778459002
634	1218.399291947841	1221.219901196167	1209.358993889344
636	1229.920996168507	1226.483228257184	1249.670306560902
638	1234.795636523508	1242.374674854372	1263.142036776685
640	1238.944600574464	1233.303165994081	1239.301159561775
642	1231.160402247735	1211.723972693373	1213.857389880842
644	1205.17824481934	1191.264110510825	1208.853537734849
646	1174.028232491922	1172.001589704854	1186.441733372801
648	1169.542065804734	1141.913889032373	1159.937730140721
650	1159.01323898238	1139.816146098956	1160.595002307754
652	1142.939151509036	1140.23371047912	1154.440278420674
654	1126.554931484098	1116.889241594391	1117.883235124963
656	1112.377699624037	1082.742613406419	1114.925127704362
658	1116.267180067144	1090.785990023416	1114.693767850728
660	1109.427167521694	1095.741988883001	1109.027049984023
662	1103.706004606588	1089.253347390334	1098.678972711802
664	1110.269144753284	1075.437046506998	1090.449845574164
666	1095.87024498775	1082.877184497906	1112.236191076133
668	1076.121046409585	1077.352665855246	1092.813521102542
670	1077.439533952422	1075.189953877723	1094.141709595938
672	1086.940127461806	1074.905216762577	1095.070691249884
674	1083.845971699583	1071.288076770021	1070.50146243387
676	1054.496686845758	1060.58772943515	1072.843325096588
678	1076.852227137324	1057.277178344252	1081.532076752527
680	1066.126776454393	1055.862889092909	1074.181475091204
682	1038.972905062901	1056.591337713564	1060.414990271342
684	1028.917553495934	1055.914032312464	1053.64001494809
686	1036.87567067155	1025.386295059361	1048.546672756246
688	1030.369519055476	1020.106080412588	1038.250224738587
690	1033.953501402958	1019.986918922495	1043.247852304296
692	1041.294033372554	1024.539465862444	1054.781034937389
694	1040.879969759806	1033.136151152481	1060.440009974647
696	1025.965095112716	1029.387057837368	1058.514547195292
698	1016.407319993324	1022.689900965492	1055.853905954963
700	1030.938698678918	1028.661622963318	1036.502883959802
702	1041.89628567432	1036.346255955794	1026.876271680164
704	1030.617042031084	1033.265207136494	1049.243614975471
706	1030.261178793547	1015.578863102064	1093.400361520988
708	1033.515731546106	1019.654856491619	1039.290981223339
710	1030.781011323911	1014.408686968155	1015.078679639992
712	1020.014651472357	1008.79351469664	1012.100556743486
714	1006.487278952834	1009.278580119228	1014.596612580149
716	1009.363897106324	1006.597347612419	1027.946659299889
718	1009.721382534916	999.0568024120531	1008.411709542058
720	997.6389530714149	998.1220839657241	1001.739614072156
722	995.1776757035307	984.3559769698468	1007.607226964938
724	1003.521917526788	964.2598694909495	1018.198105263834
726	990.8546564580438	984.2840223476856	1019.744238886546
728	994.0517671066947	995.8421863832007	1007.881250827444
730	997.2677842712276	987.2752862116515	1006.724238844607
732	995.8036217263127	980.8167469891723	1011.542817488664
734	990.5725664279376	980.4171473036236	1011.062161073362
736	987.9030667542662	974.6381394529607	991.9657101417937
738	1006.138003372237	1006.432415725496	1017.586301232136
740	1010.460523910246	1012.523645228712	1025.357807761822
742	1009.313412517968	1012.559964796692	1034.257695929231
744	1015.286862902825	1011.019492002533	1041.235188578149
746	1035.760414067559	1005.490300708457	1033.359963214701
748	1021.265628575075	1000.843552804607	1009.022875354983
750	1003.330030659016	990.1391800757419	1010.147874370398
752	991.3960527425119	997.9188132642873	998.9323124892303
754	987.64264958348	1005.893658119831	990.4416443278408
756	987.73874327515	992.1021293708266	998.6148162439695
758	972.6978794341694	961.0900528726526	985.430851356006
760	966.36897967325	956.8972191235247	972.4534717666364
762	953.7606855447968	964.4262265578466	959.6464494634215
764	943.8526511738488	963.6477447157192	950.2828157917843
766	941.8521563220895	951.2454939588318	947.7568953365335
768	942.8959357674974	950.4559122001559	954.936780183912
770	924.0466863926782	931.580480841449	936.1007575107115
772	926.2094114634605	914.5742657670173	930.3097586685017
774	922.8353495797325	906.034222225423	924.6976751432017
776	907.9016875285682	898.3171348545221	915.9659004410476
778	892.6972861468857	880.5458375325931	909.0604251956114
780	902.3304843275533	908.5490689131389	916.2425869159329
782	886.8165180859512	906.2127818606557	908.6490339338732
784	889.1817090756588	889.3473932992143	904.1164821765497
786	891.5194057992226	879.0364741012547	906.5868327766244
788	877.0115345803166	881.9676466146003	913.0446544610953
790	885.5286299154489	856.8317749245524	912.3459747716298
792	889.268987589605	873.4487420211533	908.6329910413759
794	884.5148813404665	874.1409367676438	898.270657673427
796	884.9560529157598	875.5061983514925	895.9057229305105
798	895.9195489659896	888.0391023327388	909.4842525076568
800	910.3989924180047	906.7928613618169	934.5907046859489
802	900.3185118210698	900.387044484492	910.4264857712142
804	871.7897640630721	879.5130522741229	885.7529019767319
806	863.1848412583329	867.1704203309921	867.7270312470937
808	852.4565599111631	854.5759440061667	854.521643527014
810	818.4091975802969	831.6155624815954	844.2990483921982
812	836.423036918346	832.4891017448766	850.0601324071158
814	816.4240701155254	810.6195791801933	828.0122485346212
816	818.3033696150512	796.4260574988422	827.7940325889582
818	820.800346430198	788.9760482978602	827.5374995374065
820	812.5133301866666	791.0788161919929	819.8794113734331
822	804.2364859122648	810.220017358857	822.3235835382149
824	802.1068478173945	790.3312802120063	823.8515079330592
826	812.2391765310829	803.8575029917281	827.0781055723844
828	805.2464450343807	805.9328758685224	820.4971159756062
830	800.8763505684267	801.2171733888622	818.6096403436322
832	818.050347337124	806.4692315365656	834.1624545254398
834	818.4180931802298	817.8657025873038	846.1273258967646
836	797.1436563521331	811.6807782866881	816.1427816380209
838	793.6809051979378	797.0448420190418	813.646592379105
840	800.20332239815	794.1395016424827	816.5183136177848
842	803.0120175760742	793.7534751926445	811.378668018169
844	789.7443409566629	769.4700374864118	800.9254423705905
846	768.5748901796518	763.612731644385	806.1203523991837
848	777.06204871872	787.3919582954119	804.0921110469866
850	783.0139965131928	791.7823108410088	794.9124177438487
852	789.6094831136552	784.460926487104	794.4046815432973
854	798.4980087758941	782.9717170761849	807.7042332543119
856	796.8059288120886	797.4226066922349	816.7563032135031
858	789.8165879567821	782.4806724151226	803.0099127375977
860	792.9465107754061	776.6495659407899	796.9455446629559
862	782.9130494874036	763.2166709922328	796.6994079578051
864	771.7846572797073	755.0358315328607	791.1552980126024
866	770.9279683514631	764.0469346400548	775.6998980654008
868	742.8049049055178	761.0641932613278	775.7809314974401
870	768.158755637493	744.5726151329759	777.593966921117
872	766.7162348813865	745.6306724411697	782.5731456642654
874	752.6015511734574	750.2246975845603	773.0393772278452
876	746.2801743743723	752.7929999603742	762.5697028188797
878	759.2373518156305	753.1353823962719	775.7763085481575
880	761.0236964637329	735.3005715706213	779.3869686993822
882	744.1784946144675	733.0283300159972	761.5862139494607
884	735.0512659553672	733.0263580245876	761.2081662719252
886	740.7310166260249	740.2470141250656	769.3219329656777
888	752.3283220060608	746.6926865418991	770.569422468172
890	748.5799138300271	732.726894222084	751.9052942838961
892	709.7161335677755	698.7652305079184	708.7431147746555
894	712.1709810368944	694.8038659647743	705.291433862028
896	695.2824404359254	690.2905028479381	700.963915609534
898	682.97356842792	687.8911299079865	693.8990077075605
900	679.0674990690377	680.4605210661229	687.6207856929677
902	650.2593756783725	648.2259494329587	681.7004418873875
904	656.1042639668648	645.4685961446238	659.9244001685759
906	649.5627277575752	649.3828880315464	656.4349112691348
908	654.9621262612732	656.9610948052091	659.6983775326619
910	661.7109204746275	659.1773503578643	668.9248164837261
912	655.8826698357818	653.6194290066253	679.2663041179628
914	634.9586784800607	648.9881734682937	679.0556360850781
916	636.4048965323789	651.0774947834859	678.7456602437611
918	648.4499973750542	649.0294443274048	671.0933420445722
920	654.1604067729252	651.0067810192245	673.7243818313281
922	664.02683675628	667.0212650121571	691.2265077961006
924	687.4162080993143	691.9276340403366	714.7607296448388
926	720.8316180890982	703.9073832235665	725.9499497608027
928	758.0863949342376	741.1428521924189	749.6819006673936
930	764.506128661656	750.7374816862339	759.4759042446607
932	747.1687716962988	734.2616919929919	743.0099660461964
934	712.9515285773618	699.1436070732959	712.9440344822162
936	674.7119780210335	663.1124565316575	683.7978606367102
938	650.0684908586497	649.4203196160474	662.8367586536152
940	645.0501423001331	645.6306382946926	661.4614802357884
942	625.4805251014697	633.2201663219328	645.6141308993259
944	610.9099812230497	624.5611837798039	642.3010398267375
946	601.8784422323475	612.3743827186399	637.5554198212983
948	604.0443485912526	602.2925933300696	623.2124732418517
950	623.0784518099745	610.131661433972	609.4857368642125
952	599.8280204882459	597.3628381459341	620.11552707762
954	586.8684152223161	601.0154036922413	608.7133158662761
956	592.2139850771079	595.9592528466355	616.5837150590577
958	597.7119701640615	591.7444181069756	622.5440936536564
960	595.3868916334955	595.515823715013	621.21047356843
962	589.6804839809234	600.4385342020233	621.3074398533993
964	582.5806867123114	569.8948088025459	598.1138376073628
966	561.4664637822573	570.8824554972612	596.6055149802087
968	577.5220444153013	573.8193418718357	584.7835110640042
970	580.9499302121374	570.8226284403984	579.0059826541858
972	571.829570067016	567.8546415968823	582.7404854794863
974	571.2649441348505	571.1925299068535	586.2173135356027
976	561.6271308435117	568.9463804379533	574.0801729719823
978	584.9135998497212	568.7961552777808	585.0282445051673
980	591.1179436693629	598.2048992158748	605.4899613685363
982	590.9245402198108	596.8214729519148	614.0789773426752
984	598.1829854809804	591.8613556365427	614.2361640601887
986	605.7494058920887	605.1867872194641	614.7950448641154
988	584.3562345769471	601.2070261642314	617.1906364491269
990	619.0607411747725	603.1813835621565	628.4383515579256
992	618.51677210983	592.7465807643853	631.6470246778673
994	607.6472983886459	597.4672627416812	626.4641157343946
996	609.0442990394954	605.2116196306465	627.7540819378617
998	644.1858758039158	635.9022171094997	656.7451271032091
1000	736.9925765601969	741.6659907901774	748.5653035573594
1002	931.7187791417832	963.6145985661531	987.8372068233016
1004	860.0659438849264	862.03626562322	875.015285767605
1006	711.1942547878271	694.9641948078815	716.318986007823
1008	614.0415547783516	600.9673790578738	627.6876538313866
1010	584.0113346977722	573.6795350825064	599.7858072264156
1012	582.7479846379119	564.4286721949659	584.9519244915155
1014	584.4894687413665	577.9317670163337	579.1908866728285
1016	567.2696949496228	561.3420958825643	585.5269069283348
1018	581.9669710008782	564.6826459311531	565.1381101255215
1020	570.2437772878293	561.0930434638294	566.1233021337223
1022	557.4906102325434	556.7589823362428	576.8391961750266
1024	570.4367382343376	560.6640403283629	591.9338231706198
1026	603.3785828280605	576.5256903520916	615.4919689862758
1028	597.7322957278294	604.4744869630642	626.0214833920393
1030	596.1979065781894	600.4595421765778	614.9545766655713
1032	578.3187700948565	570.9433418243116	608.2000232784509
1034	570.1442267682053	565.1353091502899	596.6248412062794
1036	567.084935205829	569.9582701348394	588.1977896689347
1038	565.7898727187203	566.767528841507	586.5570191283505
1040	573.8074030549927	564.6345831178896	580.7707125034534
1042	542.198631589641	564.747419672605	567.1953252791825
1044	561.4996930763512	551.6802050306152	572.2154871911238
1046	570.8206212974643	561.1972263440666	581.641469016713
1048	562.9058724346326	562.8545182144362	590.8993423711152
1050	554.7947846263185	558.6732510750705	594.1173925442579
1052	557.6112364586675	559.0718801849603	587.4411564760471
1054	553.751583445736	548.9696455901318	574.168679842291
1056	555.1362252023251	544.089960296991	574.3325516758057
1058	543.9033342189345	548.3288336635517	567.3905138837272
1060	535.441901398108	547.2092655744388	564.8332558601236
1062	536.6865907081514	553.2946849866385	566.4926615764671
1064	537.1560694063759	558.354592285481	567.7823776256109
1066	532.3215933624826	550.1664983751741	568.6682848630344
1068	552.3084236174371	547.7954934851211	580.1877687277624
1070	551.0227436204078	543.3794983013933	562.6319168424143
1072	533.6432127253956	546.3431788911287	546.9871472645597
1074	542.5907747391515	539.9091999513867	558.1042450294336
1076	556.9685267622231	538.3974359914271	566.3522908666025
1078	558.3954988507712	547.3857872274024	563.7850178732663
1080	550.0169764445388	555.17060738778	564.5688913927652
1082	550.3662611052865	542.7386599213627	568.2909111666321
1084	524.7234409552256	550.9921817383377	552.0168309087528
1086	521.4946619480774	524.393444461097	542.4155563957605
1088	521.3284166982272	517.8291315520687	546.7498580054778
1090	512.978097773828	518.6424479697133	539.3310784719413
1092	503.8861064911159	513.5868841074048	530.371906329376
1094	505.1778150169581	504.3191919895577	536.4396478099118
1096	506.3498224245606	498.7839371949898	516.3232971931199
1098	497.9507334339881	501.1053068024154	501.6146473043202
1100	501.0291751929726	490.9173871259347	518.4792772724826
1102	493.2237163809419	502.6770608031131	531.6055819869589
1104	498.9358447941765	496.9643598614235	523.6439048112277
1106	498.5794903128742	481.3198371808925	504.6401473355295
1108	476.2773329894106	483.0157086636484	496.2577589979444
1110	484.2802328652654	487.4224248134133	507.8704503072648
1112	508.9741373517978	495.6524200454121	533.8464551435557
1114	513.0852009227006	519.8774746572199	530.5090300745789
1116	501.0258466093418	521.6894898745447	530.394948633239
1118	514.3911617042688	519.2735098500085	552.6836147098928
1120	532.1475647079957	516.4976811828137	563.7696976883692
1122	523.9582934250448	513.6154285417706	547.3498723655256
1124	503.9059137719914	514.2784503925619	540.1178917337484
1126	505.2137128507204	480.6173560035113	519.2005181908302
1128	493.6557594683761	491.8816997786917	508.1054108954439
1130	492.2866028812302	495.7444465051129	517.3120717107244
1132	497.8715364934584	496.9687590724896	511.4865433789875
1134	500.2949655397306	492.386596712801	505.2586344492768
1136	501.2312992321213	489.8162046990647	505.7682460772661
1138	507.1410059410349	497.1058382919593	503.6325723922233
1140	500.7419539450945	485.7010979873836	517.5511451691663
1142	490.3598701403808	509.8087207481301	524.3950425132183
1144	509.6381583355698	518.5944467199209	540.1490641483604
1146	531.4033314022298	535.8263143544414	562.476346388803
1148	547.9313895298103	543.8949328407773	569.336510064897
1150	549.3116812017205	533.2497922179407	559.6429998967277
1152	532.2288037596136	518.4087967969902	544.3015630802264
1154	512.0269235263145	523.5751047445077	531.5210426917714
1156	517.7476894733345	514.5269422757559	551.9748001990055
1158	501.6831871147995	521.0250120368082	530.8416217625253
1160	498.5046846320686	504.2916369801213	519.2382752961005
1162	499.2178027663208	503.3270024633354	525.9906792940419
1164	489.8423690431926	506.3027132701237	529.7662407184165
1166	478.4466997420233	491.9454825168796	520.2884409983076
1168	479.7750968362581	466.9910553302792	510.0723570142567
1170	479.1540516104151	473.0313496511811	514.8237462374819
1172	475.6471565253032	486.9160347564589	503.5623524389225
1174	468.275498745258	485.0379980095815	511.7874675687896
1176	481.0734494087023	488.7858363325507	505.8324007123513
1178	501.0759759644934	489.7208207111009	515.1605929227878
1180	512.9460765980882	490.6083711451535	519.4891521808713
1182	515.1480744502522	492.1464362003712	513.6518151041175
1184	510.8879007396936	490.9254860780928	520.0409669961372
1186	484.1263337826459	495.6801388080189	518.0152246126188
1188	500.8890263182911	491.6905156840435	501.0630987864312
1190	499.7802037951063	508.6362990059358	515.0269209942557
1192	492.9870568706078	502.1343224638974	514.5289575608879
1194	494.2752455457354	493.300607751874	510.1295808840562
1196	494.0526580926016	493.7599748939568	516.8856413272393
1198	495.404335427098	503.5407467345112	529.0001332866419
1200	508.0379870686951	509.2204738415931	523.8812098394415
1202	490.3683569236062	476.4494453570201	497.1461350599167
1204	488.8971986918927	493.9136668192383	511.3145050250375
1206	478.1538414208624	484.2592719583997	508.5252254937823
1208	479.6413807050946	485.102004586052	505.6480967197665
1210	486.732023238917	490.2999169828265	507.3699954943149
1212	493.8166352122414	497.9838313240237	508.2629614896368
1214	494.5992658993472	499.4571936489999	517.4274214234692
1216	486.0105183654392	487.8824050446682	537.6064139445257
1218	480.0710519704154	486.4310216270098	520.9734171089938
1220	493.6904626401117	495.462798946382	513.6400994734187
1222	505.4590932628395	495.8544536020273	529.6658809308863
1224	515.5264017108074	500.3970270081893	530.3767615286095
1226	509.2982976638051	500.7382355294114	527.2062337154466
1228	514.0138224384315	508.2295881148875	538.9333620996044
1230	523.4840265583873	516.3259187122684	547.5593000978872
1232	516.6992765178089	515.5266463234916	535.0659092091897
1234	517.4384366766373	523.4411405727865	534.2480296962599
1236	527.0999661713336	521.2180827368256	540.6075749562223
1238	520.5902442267319	523.7740712923096	527.5371951825885
1240	510.9879728104458	516.0532294145145	529.4588572333363
1242	502.4470027187323	504.3386282201248	525.4370573983465
1244	501.7222242137889	501.7222242137889	523.0295303394996
1246	505.8063771988889	501.5336315418023	525.6351256634957
1248	511.0199304540778	502.4541823613215	531.3208930476984
1250	515.6855929640722	514.7989485903618	538.2073702270798
1252	508.8618752870542	520.6745079721491	541.5362566586462
1254	530.4836256342901	527.6622725959206	557.222417673232
1256	533.1775054560394	540.0083480655309	557.0284710321225
1258	545.3724851714745	546.3463044648668	561.2026942296362
1260	550.9751260727567	554.5853781934001	580.9546504860123
1262	556.637149244328	562.7102846618545	584.5555664407292
1264	553.5390198153964	559.7495071562289	576.9456453476213
1266	546.0293596809619	551.1918752905972	582.5624650038594
1268	563.2487312256062	559.7342639212503	590.0216423408051
1270	548.4598300093583	559.4750711221354	576.8612056286709
1272	558.6336389918148	560.9268959052691	578.3305186499943
1274	552.1976682033029	564.7188089974051	573.5522954173129
1276	572.9773335818497	574.9134567466608	594.9580542960943
1278	589.6011528716311	593.8009579093308	614.6934461711992
1280	604.8896623788537	601.7704576808399	628.2228651640219
1282	611.1262922567869	608.3272888275377	627.8888369445444
1284	604.1957553341757	618.8642970203571	617.4907814954548
1286	606.8007274650861	600.9642612466347	623.3210188317274
1288	581.742880852208	594.0737284921371	609.867024689774
1290	592.3520424957578	570.1474781040909	601.5465179509469
1292	578.947698085606	549.480205132824	594.6379172027548
1294	560.8249378833175	545.4601761112243	580.4926375492744
1296	537.7790922788795	527.2718974258464	564.2737017309538
1298	531.1851870114704	514.5065427673269	544.794533741567
1300	515.3423371311191	507.2911545100177	529.1159272154606
1302	487.7298191851088	498.6398309901584	520.8369737124898
1304	502.8735271543347	501.6816152226374	513.0638335277982
1306	504.8151885972	489.8911915878721	517.2227373497494
1308	491.0337023428847	469.8860437825019	517.1821119867662
1310	488.8660157510795	498.0438169381862	514.3364322566027
1312	493.9602713623563	501.6504985611102	514.0755375405421
1314	486.1890965889514	489.587208136796	514.8731033233808
1316	486.2974478712611	482.4370300992368	517.0895474772517
1318	486.6423460156664	483.7251667505215	510.2874310404105
1320	480.711997920405	486.5895427974189	496.3792525196419
1322	473.0496447469317	483.0438078341043	492.1079208453325
1324	449.0498007943387	467.6657490184624	496.8749320424726
1326	463.6773382767606	466.290603219987	490.5355751880802
1328	459.2035761007221	436.25628296518	481.9330986341147
1330	462.4608983834662	452.6580524950996	480.432980741521
1332	462.3640616626813	455.6448895037522	483.1671132570339
1334	456.6938673418194	447.3971435789068	484.252328962651
1336	462.8491753520771	447.7341708775191	489.8494932489875
1338	473.3510884359139	460.5969282372845	494.6636568949831
1340	483.9418751508733	475.4323852834428	501.5750061710368
1342	504.4579930594366	486.2126080365729	519.0116119469097
1344	507.4165347033668	498.8663369703156	520.2672899448252
1346	529.7892147003764	514.2376200494726	559.9384958624269
1348	550.1259365048869	524.7550366666104	553.0290011920695
1350	531.0702844919597	539.051166627622	562.3375685022876
1352	504.3562404438949	511.3433758261605	543.2123098862121
1354	494.398468675872	489.4603609495842	514.3709846410304
1356	482.8532108137885	475.1052699055726	491.8425320175941
1358	463.3800379583378	459.2047384044079	484.1480038666571
1360	451.88989463414	453.4851007513781	486.0975061737846
1362	453.7010633678992	459.9427655434921	481.1247801614269
1364	449.1543152035665	444.6493879234005	466.8242697320656
1366	443.9578727390071	463.2696365349147	470.5089825648801
1368	438.4867391349594	448.6090501809181	462.9374488543347
1370	437.6115119803243	447.6790516038312	463.2378285548402
1372	439.1723717960325	444.1616607585996	480.735511376217
1374	443.4584222859686	454.1915626928027	460.7701834987522
1376	448.8731583796557	459.938611054927	460.4690412975289
1378	452.4919047523938	452.1389191603674	473.3208430143736
1380	455.0830979228859	447.1237179382091	480.5977135166836
1382	455.6926290056425	454.2823351368086	484.5724731784595
1384	449.5838751097145	457.859745415805	468.8711084182878
1386	450.1698154410582	469.5849275635223	477.5342100793562
1388	465.554759395197	463.4486547792113	480.7258036375194
1390	461.8035066855783	457.3002634978568	473.2908395377975
1392	458.6259014085952	455.786817320844	483.7430992475373
1394	464.3621878513734	465.3794972324017	470.8315141465247
1396	469.4846652040362	463.4716870877595	464.1438482674494
1398	459.2791519667179	459.9925996778958	471.9796234711417
1400	450.5541872191363	452.551107523485	472.6564310729324
1402	449.1917171966521	447.4814373638374	467.810817800045
1404	442.8100022607309	450.9425829576654	474.2284035020079
1406	442.6435249856868	439.6550929435738	475.6890385697749
1408	442.4130865902989	448.6562948126189	476.6553968105327
1410	435.5514209682916	449.0802055348266	461.1371593246338
1412	447.8167756350814	440.3786772187808	473.3963973359323
1414	456.3208817781794	448.0306956621913	485.8564218709999
1416	453.4180658571088	448.3448444523569	483.8125387094573
1418	452.5064549373911	465.5258555524863	503.5402804433706
1420	459.2214948167265	481.2094641971254	503.8295389661639
1422	475.748249843062	486.4417115007633	511.5401605219749
1424	505.0348494186119	496.6179573696078	538.1383309123635
1426	546.434051991429	523.7760923961184	562.8356767645038
1428	588.076570092662	566.4861684071025	607.0242806222374
1430	613.6664050849796	626.3865851870767	667.0899612975503
1432	641.8454347224133	662.7396234757756	695.7052443410524
1434	659.7658321097553	646.7512336155688	678.9892921647104
1436	616.8141968146147	608.6575967850662	629.6108731586614
1438	543.1205360519441	549.3005964819737	575.7337133212762
1440	515.6565784877578	515.6029768478227	537.0310630273449
1442	519.3684511707644	511.2597847357131	540.034250588554
1444	534.3251968318858	527.7605209608616	559.0756072673906
1446	564.1069050713452	553.3699619903632	581.3750386992265
1448	582.9451410826623	576.4367473597891	600.0139250742528
1450	567.0319709954695	576.5551956362369	597.9810591933122
1452	545.4981467005339	543.5914244085401	577.0528628832227
1454	519.7516768472214	523.7619644703053	561.4902141654879
1456	497.7848282783268	525.306665845085	549.5169206268682
1458	505.1629341690599	504.2559353223459	525.4848172217023
1460	506.3706621342066	483.5460669886245	514.2267255872098
1462	505.5303685385039	497.5983562366322	525.3799748036779
1464	505.9029128451053	504.2358219764935	535.4024051306353
1466	523.060698790859	534.12871380616	560.3484407296205
1468	555.2149043880474	544.2656385716626	581.0131415235385
1470	578.9817706599881	559.0241007935069	600.3166582465354
1472	581.422902835891	585.0277193564511	603.199864545027
1474	569.2347240411694	576.8066689413811	588.6152461967865
1476	543.4768296434836	525.2439717927465	568.2726905471159
1478	500.618136666606	483.2863674751226	520.9460892093057
1480	472.3351034437447	477.9960927056176	511.3413413115944
1482	429.666454200004	435.250399661903	487.3773558591888
1484	426.2132195612149	444.7922908833491	451.2129994933945
1486	416.1728479114295	431.4731503320484	454.923296123023
1488	432.3361423229489	454.6905848408375	476.2504080821216
1490	448.766751663341	448.0399499482959	485.4017689823684
1492	459.7220763949269	451.7287487587061	485.3068872223911
1494	460.0610606742428	460.0639107076108	490.085597141931
1496	449.3108389774991	459.5449656669359	490.2675102467786
1498	446.8221707790261	460.2573966601659	491.3479650126734
1500	457.1824133520486	461.1812941557839	490.5084057663075
1502	456.525382239218	452.5896509366144	477.0838612801788
1504	443.9258856299781	444.9840036576463	468.1895667096017
1506	452.0289978763537	441.3670757814554	468.9645344946989
1508	451.5017166709442	456.8784349762653	482.4184877803491
1510	467.0104150148932	460.9366717778642	498.0418978970121
1512	473.7318933205104	489.4133625518739	479.1204474191055
1514	487.0556584820697	489.6958993610132	518.7099646554666
1516	507.1627962768674	508.6883679030938	523.2020895254245
1518	534.0053680861586	548.2652324457604	560.2368041944015
1520	580.9673301931858	574.8739127086832	616.1088260439493
1522	604.9784389120715	593.4713771035379	638.4387126503459
1524	614.8670061755894	602.6851769043506	646.5371011846964
1526	606.4791453114488	600.4937846861567	626.0964936193175
1528	576.4421996598334	574.9407952591563	592.3883488295793
1530	542.8487884777888	539.6897431255151	568.6594231113093
1532	509.3556184527407	513.9586930855521	529.3583408694474
1534	475.1224962872819	468.7301132387784	504.7284843030809
1536	449.8630472630438	470.9222725771232	484.4044099368643
1538	461.3325482726729	464.9451522597776	491.5322794036165
1540	465.5282987528271	452.2181993638514	520.2970351994251
1542	469.4147656711244	472.7885714855649	500.483036570855
1544	481.5939433017044	470.7625463039559	498.5604730722505
1546	474.2642725716668	474.1076540099012	511.3920335608736
1548	474.3167565202305	482.7207410571791	511.6369637507814
1550	490.8333445201774	498.1219442348083	533.9447043481839
1552	499.7013265762097	514.405597154602	547.0889663745259
1554	516.6611199348145	527.0698231402632	555.3717819866865
1556	554.3336182032845	551.6282016674611	573.8227350923285
1558	584.5006084724926	591.3442879973397	613.0904932945393
1560	587.7583406986935	607.5792176037382	636.0096659041806
1562	592.0253128970537	603.5219123668045	628.3486729585113
1564	615.0497385675949	630.7270105178429	651.2458704250521
1566	631.2214619063271	642.6465491745948	672.0340830974985
1568	656.4615321193023	635.4130193388564	664.7298008685611
1570	648.1808709967867	643.8138601459409	673.8271332704181
1572	631.2488147179531	609.4186804844889	653.0361460757391
1574	619.7343966914987	620.7741962093207	644.7896797260132
1576	590.9696422449338	580.7953021397924	609.8246591093234
1578	554.9890490384563	564.5245111271515	588.1350279774953
1580	555.1454676328004	575.1935876740722	589.5006026741264
1582	583.8730740158776	582.3784306463692	616.6130328175009
1584	610.6609728033362	605.2455265842184	641.7868580370839
1586	655.8216699566253	654.5265717093579	678.7074124808988
1588	707.8670032664961	707.8670032664961	745.3967525550943
1590	751.2989426563291	756.3038577728407	796.6890552008648
1592	789.5244996195773	799.1692020775788	824.9153011050482
1594	815.8402876241532	819.0119580259608	849.0866813381156
1596	826.9752785809898	812.9540527326539	862.1103555596217
1598	845.4317302513539	836.5946039235575	875.9112341008281
1600	881.5284478808047	908.0819966961079	905.839102867386
1602	908.3860781309118	907.115870364409	919.7982135872494
1604	863.4202236138303	865.4419649030937	863.8090151128939
1606	786.4284383782471	777.6112403368971	812.6082112381507
1608	700.2589742495808	726.9924660780291	747.2368865458745
1610	693.0278644936907	699.534880532015	714.7599111343736
1612	707.9543869627084	701.6762169303802	705.1396961678635
1614	714.4974667092581	676.4914123898319	725.8605026398474
1616	689.0422981180062	679.1661335336307	704.6822531389635
1618	681.9148665322832	672.0101893426091	712.7754290858123
1620	682.6525592136289	673.6566931863454	719.5309189778167
1622	679.1988322211653	675.4485686910525	707.6060537808396
1624	682.9944559721341	684.0671223058159	706.6531364259093
1626	681.5020093241878	684.725822276909	711.2103855745929
1628	684.3038425405703	693.2646133451658	718.9265664991169
1630	686.9247199435581	706.6590170475943	716.6435175666575
1632	695.9242685993988	698.1530389420371	712.5670971342665
1634	704.1552932437537	682.8635170546148	720.8086931503456
1636	696.2357228590579	685.5258185711377	723.3939044982155
1638	697.9288879826801	698.2665765679448	724.0569368781823
1640	699.2912025417431	708.5684755991598	734.2401332433492
1642	701.011962047975	688.4634043751299	726.0230797214105
1644	699.6983958749609	687.8773638272651	717.6313550307896
1646	705.1078943587743	694.9127803706452	714.9805795009371
1648	679.974533034876	683.0192110664881	703.3001037768665
1650	668.5061789643477	691.2764973265079	715.2475695818185
1652	698.4364444538077	659.1022898373907	708.4986964508885
1654	675.2746865999136	665.6838533885982	685.3752733169887
1656	665.2651999697547	661.19756899522	699.7805906285325
1658	672.2975145379108	673.4392010562594	685.0003255171164
1660	657.7857740154536	648.1196121289047	664.7064116339781
1662	646.5352782226571	640.3705184589442	671.2758875489352
1664	633.4571102137613	633.6901158518497	667.2277890784951
1666	618.4319777861771	626.1933890860544	657.5350304973131
1668	605.4501588174676	613.1572928290249	635.6576039967453
1670	601.6114407245798	597.5856864749158	625.4611017274502
1672	595.5049163527582	588.0477287541837	619.2409987023534
1674	592.0913938746429	585.4936201167977	620.33951969545
1676	580.6601683547185	575.6160530736358	611.3201609725038
1678	563.9925439312539	555.8516019200413	591.6082527472504
1680	556.850878220243	548.1708739209682	580.4541756667979
1682	545.6832217244862	544.1869458577769	580.0295812271872
1684	532.9080883525039	530.6014358966532	575.6822169460399
1686	528.1750290315852	520.6993440842122	551.6319678314126
1688	511.0079010273382	503.0906370977472	531.2500114792666
1690	501.3667626136997	502.425956531552	519.2681284740479
1692	490.0152393128646	492.1467959796548	514.0753686088523
1694	457.9293031387628	492.2808290858967	491.5563768053781
1696	462.4846273492122	458.9803382961941	484.6703187220808
1698	466.0621090446983	443.5755644228261	475.4124809183867
1700	461.1367622366248	442.5284909446936	470.8196361358149
1702	438.1782308928908	442.9231535381418	461.0349831245963
1704	432.7099398799078	437.4660718427425	473.2625358906779
1706	411.8026693426112	416.5729124401954	436.7786927496074
1708	414.4227742235126	399.9810886649669	445.6738668727819
1710	388.1452394709777	385.2499654757251	432.0568667317347
1712	384.9989232640149	389.9450023633494	429.9995677523731
1714	396.3766152146956	374.7446209381969	410.7531866290023
1716	375.7024723475099	375.436882314928	403.7616940478357
1718	376.1375763256742	366.1997844772023	385.4207041683956
1720	365.4712344410177	361.6954423262299	383.5963231070982
1722	359.8863114325301	345.1839538336118	381.4150801002447
1724	350.1032131247807	347.4623353673025	380.6184705151457
1726	344.2377897350237	349.4662192054927	384.9591732032624
1728	336.3152163258507	340.213877597112	382.0154659733692
1730	340.320195311679	338.908979235792	374.6596196763954
1732	335.5293403627966	337.5784733580861	374.7442470221961
1734	327.8582664873135	325.7436924311467	365.6714895963299
1736	326.3157580356183	326.1145845426156	352.1746241127331
1738	325.9252334601921	331.2839945282112	343.8357799516762
1740	322.2951743300022	320.2376848295662	338.530164605411
1742	318.4063799360102	310.9703029784339	343.7077441643722
1744	316.5630001579467	311.5484787600674	346.9364918916696
1746	318.8249490758136	303.3088955786872	340.7997891194204
1748	319.4638169741814	292.4545922346078	331.2311905416478
1750	303.224194496452	296.7526855690761	320.2536874298791
1752	290.5281775103062	302.2055883471546	321.569656494493
1754	289.069999363079	293.8090699708156	325.4874922191327
1756	276.293087894326	293.9604652230845	327.0376129494769
1758	280.5993305138788	301.7954845059611	310.8170787930314
1760	282.5674417448835	288.0105435992186	310.2982612701518
1762	271.5552772221106	286.2406460831115	315.0865624574112
1764	271.417687730826	278.9521188372178	311.4830145334128
1766	284.32544126889	285.7423914688283	307.9156101540768
1768	286.4182552495856	276.9446221345	304.514242584474
1770	280.6609160873749	289.743165669779	287.7408724492135
1772	276.5289895750427	271.5317697283548	306.9283386356767
1774	259.3875600823351	271.4900588063555	288.3834720056205
1776	282.1937474060782	274.2745959380338	301.3531935744988
1778	257.9747092204971	275.8235997330133	299.6229401732525
1780	280.7655972280924	269.4977867318892	284.0546389267267
1782	262.870912781683	252.5987958996905	306.1609282841525
1784	261.6761429187519	274.9280441688546	276.6437135087002
1786	238.2367300719258	251.7540112581107	280.3303340027394
1788	239.4105408562382	256.8414867910748	285.2748959477465
1790	241.9530018440993	225.7163642012171	278.0177385498097
1792	254.4076890281166	255.4363717608388	288.5492281042535
1794	269.1870265023707	263.076652831239	281.8711165012614
1796	262.8538187038427	267.7376839105392	277.3041212001011
1798	261.3736008575908	265.5672446004376	275.9103916173819
1800	262.5792894379964	260.8186597255092	285.0341708639406
