# Supplementary material for: In vitro and in vivo datasets of topically applied ketorolac tromethamine in aqueous humor using Raman spectroscopy
Source: Data Brief. 2019 Oct 22;27:104694. doi: 10.1016/j.dib.2019.104694 (PMC6839021; doi:10.1016/j.dib.2019.104694)
Supplement: Multimedia component 1 [file mmc1.zip › Raw Raman spectrum dataset/In vitro Cuvettes/Aqueous humor from pig eyes/1% Ketorolac 4-2.txt]

cm-1	frame1	frame2	frame3
350	2031.119318051884	2014.152902514503	1988.196281741744
352	2063.968317315944	2025.001849380993	1994.480812053449
354	2088.082012765959	2027.169658298967	1988.433184439847
356	2075.784530202529	2028.189052093914	2003.431661788268
358	2071.047786934406	2047.775556115435	1998.335905846871
360	2065.130774746878	2023.197127240057	1992.745296292002
362	2059.030506929574	1992.150023112939	1978.804858605171
364	2052.332268912659	1984.934824474683	1950.360537543341
366	2024.494743225252	1966.869592868486	1913.744451701837
368	2013.119400231699	1968.841043147699	1928.004387145762
370	2004.38459335188	1968.647143881261	1929.367699183412
372	1992.864241688339	1958.857018274105	1895.877162841473
374	1989.059043303147	1964.040566480564	1894.33469781219
376	1984.284369727836	1931.467970345261	1885.725818642418
378	1973.927070300838	1926.035247074286	1884.928865741825
380	1960.950476606277	1951.214729957418	1888.745701791771
382	1958.71838197547	1958.542473178927	1873.733504624938
384	1951.381661901557	1931.715573124764	1888.610028263931
386	1952.635664289247	1925.661518611689	1886.860544719202
388	1960.034004816119	1930.879101450659	1876.045589577835
390	1966.049586066659	1917.979644346055	1880.228826508664
392	1978.170377811905	1938.685673638104	1898.917183226131
394	1982.352554174897	1942.567994883075	1909.976880522529
396	1970.830593924788	1934.81514997515	1909.411036064045
398	1942.921525159752	1925.498397649326	1897.853762557895
400	2000.935367257471	1969.461758909933	1934.517607239104
402	2018.251782774521	1960.646569847655	1932.85740730183
404	2025.876257483971	1970.688658994533	1952.044952722967
406	2035.895971802138	2018.250529014059	2002.343763000532
408	2027.660256164295	2008.693496394786	1978.74635300864
410	2029.206894977819	2000.579243615136	1947.74527166806
412	2021.74560558628	1987.460200107385	1931.267181615022
414	2003.842199564536	1970.435765584864	1929.762164778288
416	1983.166651375216	1955.888946745774	1931.362293105908
418	1959.819796104495	1926.21598258853	1915.208593089608
420	1949.943487548348	1907.868700678158	1881.442923408195
422	1951.855723247767	1902.738985192054	1857.312532980428
424	1960.139395154226	1908.805216048153	1871.517422880411
426	1926.164877363291	1888.148056804769	1842.316133867543
428	1913.254990389497	1867.401085513938	1840.957447949932
430	1906.135519463012	1857.544736800198	1840.483868855632
432	1895.866055774633	1862.079237167038	1825.685128166379
434	1882.997082311977	1865.714871893365	1799.736551241426
436	1890.866155978828	1856.616409018503	1797.796312298187
438	1911.259325184631	1848.890858577025	1819.026460897323
440	1925.962389290782	1844.08622816498	1842.647670219841
442	1899.406327007609	1837.742233355212	1823.160021948124
444	1902.670565021716	1842.382555960976	1822.780879077797
446	1886.72580552241	1837.098663605669	1818.86096478157
448	1869.222860551037	1829.109560974041	1810.194978946653
450	1870.039373760119	1826.381748583682	1798.705620672921
452	1870.600103411429	1816.46455737099	1807.052719465098
454	1858.465456023437	1806.924682424315	1796.903146285938
456	1847.623314488183	1810.002542587401	1792.261110837477
458	1842.334463088511	1822.519299856284	1793.048001597241
460	1835.158294210358	1812.756088595167	1759.234735270034
462	1824.382463262647	1791.384808510499	1758.618842918471
464	1826.163477724894	1797.210092827386	1757.72023512293
466	1829.854979019509	1807.914062095784	1752.534186025921
468	1816.916471518328	1783.25857617329	1744.960434109672
470	1818.813883092732	1757.293981991618	1741.02300592144
472	1838.940507459895	1758.520104070266	1745.720689469821
474	1838.582938089644	1762.619407232438	1736.865353045636
476	1804.327241435024	1756.508600989592	1710.356006276356
478	1790.776844100308	1752.63206998973	1716.154176704209
480	1796.840454171415	1747.692492663583	1729.711932997325
482	1793.370197800898	1746.363489212803	1711.932880979808
484	1781.337822994394	1747.680150139247	1683.298329823108
486	1773.919537988823	1748.060471481836	1694.755919313014
488	1774.15895184046	1756.051445605332	1690.924070101062
490	1777.650691615596	1759.669214572458	1694.941895871963
492	1780.704859960272	1755.569567664111	1692.222122369378
494	1777.444316024891	1743.046253844587	1677.855245019634
496	1747.859101105413	1729.533347084384	1685.542630556123
498	1738.571464102735	1712.62386288558	1684.513707699412
500	1747.957173704608	1701.930755068516	1679.726427992085
502	1764.598739889525	1706.884270301247	1682.698159715973
504	1768.588100448721	1739.298686901425	1711.318085694533
506	1743.686216090764	1714.846326658042	1669.76089995126
508	1746.382163114231	1703.029774427274	1669.857990834597
510	1740.612139110872	1701.150978581062	1682.970113845533
512	1713.247814433537	1700.347540816119	1685.808411473197
514	1728.711620379068	1669.394923015576	1668.98580830346
516	1726.416911225979	1690.661291163703	1635.79376783811
518	1718.555612227473	1685.108717683454	1636.194754535845
520	1713.404587481231	1657.879050841749	1642.124535360948
522	1719.400645090857	1642.907549643468	1596.294955023767
524	1723.586142383987	1640.749712511712	1614.059434855607
526	1711.343784551663	1645.107811221483	1605.000609897209
528	1692.904324750621	1642.738418624687	1600.194259305099
530	1679.965831245035	1630.680734366858	1612.719635736195
532	1694.24843386457	1625.142502030785	1626.394795733997
534	1693.140537530817	1622.576698154203	1606.38642755355
536	1678.856706051957	1619.221808969043	1591.147450671468
538	1660.192929347131	1619.589744764058	1587.081020555133
540	1648.775293048506	1627.154984929821	1593.504190624121
542	1667.819652075448	1613.586844086656	1589.511395720586
544	1641.737019940172	1591.662723951657	1581.204989499742
546	1633.563188826284	1588.43698755359	1566.253354601128
548	1644.294627496146	1604.040567792593	1549.030537831863
550	1622.545565840213	1615.541312094074	1541.471431828968
552	1640.064004737793	1600.675601800569	1551.007807412442
554	1648.146061513392	1600.428598952578	1565.575867301461
556	1644.013062196711	1598.351891374563	1562.084527015274
558	1628.167381117971	1582.545851576886	1538.447898868725
560	1602.992567246459	1561.167959975551	1566.695118696727
562	1606.089413409262	1552.827257154968	1547.917105275916
564	1606.292237751728	1546.973412227966	1520.07212464253
566	1601.407761219613	1537.920272487588	1504.090130191473
568	1596.463952931768	1523.375741339086	1514.489461398928
570	1595.753395293546	1544.240365535782	1503.617988814156
572	1587.726958178687	1544.963994268618	1485.072846422115
574	1568.009475099235	1524.205137435878	1487.331934897173
576	1548.759958529498	1501.351335173711	1504.107651484258
578	1560.145080605193	1519.769530594811	1497.18998524245
580	1547.657136641585	1498.868186804522	1479.25843776349
582	1543.88828162782	1511.630094754363	1467.390296053189
584	1549.283832389212	1520.049869827508	1475.986931464813
586	1555.344496897877	1502.684563662264	1498.036957954461
588	1531.105015488131	1480.382947351304	1471.940655510238
590	1541.983454712105	1488.656103457105	1458.786943767254
592	1553.437564302016	1498.249122943683	1457.060470205807
594	1551.223045177135	1507.591051277007	1455.087458295206
596	1531.433159460214	1518.111291557219	1445.783635115997
598	1535.241806567364	1524.473122694109	1463.667384995812
600	1514.867710453411	1484.40451782499	1457.049954385563
602	1515.691982999142	1472.118562325526	1450.865049423306
604	1526.464282891063	1478.739619909844	1445.703587896157
606	1515.656188844455	1466.550515341357	1434.44316200808
608	1499.470908219576	1471.762670432004	1432.132240716138
610	1496.998914721297	1473.491707408837	1420.931616939866
612	1497.266907238781	1458.108754473004	1420.098401822005
614	1499.331084072749	1443.816933910686	1431.358580299442
616	1509.592636054402	1476.199755712805	1443.033275829677
618	1519.267540345594	1489.134022569626	1454.629209637636
620	1522.670773638041	1482.36308666103	1459.061740708984
622	1516.883197933491	1476.682858284288	1454.250383639448
624	1505.713754860457	1478.450880811129	1442.752919332476
626	1503.111046493312	1473.970656314549	1433.887691496284
628	1518.613618668478	1466.119981551734	1418.708887582646
630	1521.6765264778	1484.375422504782	1426.453443175306
632	1523.363795918407	1494.919278304187	1440.432658235744
634	1531.028901240928	1483.822021667202	1447.186196553937
636	1539.506332037303	1487.905169495512	1444.374286989934
638	1524.809190712376	1497.662478027509	1442.120718413936
640	1518.585775515635	1500.092646647034	1449.487121778376
642	1514.393680944819	1492.479711670257	1445.972531762235
644	1500.305278299838	1476.560535904475	1417.069031280038
646	1457.468396732332	1463.738016070917	1374.357629165275
648	1429.911865798818	1411.355038015647	1362.484487908566
650	1423.208479621243	1385.055494032072	1362.917697055416
652	1418.071286732792	1374.569844767808	1350.695362268777
654	1398.335695865798	1361.83123694481	1313.772201826125
656	1378.184109801338	1349.129318662898	1297.904993538488
658	1376.423272880842	1352.658656639412	1304.886322506211
660	1392.31449591253	1352.166234960899	1302.220377395579
662	1392.118200322393	1346.910200399728	1290.088836883323
664	1356.577488551688	1337.003170662349	1278.572689248274
666	1370.841558413014	1305.729803163286	1293.471215939201
668	1344.817888045009	1310.738974084159	1283.972487167295
670	1334.936298162678	1314.738141554745	1272.031442837997
672	1341.981363392107	1312.552303791983	1266.66567011791
674	1350.710238629187	1309.128686126157	1270.914251282309
676	1330.274329099226	1324.773430898134	1272.333481991089
678	1343.862216336672	1304.692507337046	1280.604866543665
680	1324.908409586853	1298.287809582494	1277.806486433373
682	1298.206262381441	1289.998623386093	1263.941782892002
684	1298.001047691491	1262.992646529144	1246.727050977726
686	1301.96227758057	1265.749081524119	1249.500116520712
688	1294.892073570593	1264.518733122462	1237.404894028367
690	1304.079654758648	1265.732403535052	1237.169676932692
692	1318.221775645492	1269.324213604071	1240.270736412364
694	1318.687237082283	1271.606600135327	1234.001014805801
696	1289.155188327616	1259.489285921051	1218.214241508373
698	1310.913865099871	1269.905542016406	1218.331569142592
700	1313.185950139865	1262.141363042868	1215.868615194922
702	1306.335577560742	1262.822387506542	1224.8093099008
704	1305.677538941602	1289.72966617536	1247.853955505854
706	1299.196154189672	1299.368172694126	1236.539573320895
708	1296.338810205279	1268.49908151538	1230.002704524285
710	1296.308597067183	1240.89457015924	1208.404351023109
712	1292.130835568981	1233.164907211839	1194.397025050988
714	1280.396944458329	1243.201762702456	1203.743684449425
716	1266.726182092999	1235.769405990482	1227.232544611856
718	1283.902397390744	1238.642801494407	1225.317003335244
720	1274.038716584703	1245.610389594269	1211.574442986745
722	1262.991752001306	1248.743448836837	1206.007687470293
724	1268.341606698622	1245.457197209786	1214.039092245134
726	1287.385490209415	1241.019222215289	1219.453841105545
728	1272.156626975303	1224.352158976078	1207.828855745734
730	1269.897528883646	1231.504420257747	1209.804915914374
732	1272.445517465513	1236.965288722862	1216.68352669725
734	1273.372337680245	1237.62846201035	1219.073650629771
736	1269.548863116085	1250.466853919764	1209.566071841445
738	1273.978624291657	1254.298312818616	1221.440152847849
740	1292.429263724956	1256.954509461786	1238.013962516819
742	1304.758761827445	1263.40538249339	1238.123116377963
744	1309.446231698448	1264.434101406798	1233.362858358934
746	1311.769982945414	1247.849302379604	1244.039401616448
748	1291.075042435829	1234.547625776863	1222.126010541171
750	1280.801781522109	1232.247570623607	1208.093724767775
752	1263.353624598592	1236.927149191502	1210.039230940268
754	1256.479085917697	1238.241336083089	1207.33430323842
756	1267.257066555602	1227.521010229258	1187.679410719561
758	1234.741665930481	1207.246187458817	1193.778187170731
760	1236.172474304605	1195.584384253454	1191.012719101957
762	1234.919098019454	1202.663041151247	1166.240345524111
764	1225.832804126126	1196.121588909687	1153.674841117293
766	1213.078970986572	1173.939318647869	1159.154723647861
768	1209.39850654003	1187.402698195882	1137.041714617544
770	1203.981087223422	1143.808658203923	1133.481633139892
772	1195.27901991773	1133.490491778725	1121.052103317647
774	1189.541246915474	1137.553138271863	1110.459682839394
776	1182.095812348065	1136.930915939442	1101.164240538322
778	1163.833811047565	1119.627671671674	1087.052121709071
780	1158.12857429845	1126.173283804998	1090.540048388164
782	1173.904427590788	1124.638484138391	1096.849176336498
784	1165.851369642091	1119.743259383679	1084.706217409128
786	1158.496274993547	1111.2250156032	1081.969823957784
788	1170.386213520578	1103.5169955244	1105.179807338931
790	1140.654458333742	1119.129206496707	1094.483920867487
792	1146.139403838375	1115.888591623897	1075.836167888479
794	1160.297970999013	1121.328117777176	1077.5300616839
796	1167.093718128571	1123.15319433429	1092.214272553038
798	1168.049769056902	1125.80540743644	1109.935140183671
800	1180.476843582389	1151.905921995596	1121.901986946206
802	1157.59643808479	1146.171146887185	1115.547469224216
804	1142.279798633746	1120.593372509035	1077.443198092721
806	1127.137568274547	1100.143508277321	1060.157743925856
808	1106.410459477598	1080.055403505855	1054.394668646646
810	1081.581140755979	1054.496411123921	1035.749162012368
812	1078.024457426901	1060.133806076821	1020.593803564711
814	1067.955373094635	1053.576689164649	1006.756212209599
816	1061.100279130624	1041.633108254448	1004.230975757494
818	1063.902896807394	1034.115084875213	1007.949736369517
820	1073.866914280645	1032.305464643723	1015.454657726831
822	1078.912477660572	1028.273789783955	1028.151572192902
824	1069.198544775838	1040.643051956793	1019.706002058569
826	1070.926172730576	1043.774905730968	1017.12728733853
828	1069.216622986312	1029.793863943362	1011.056349655372
830	1062.900174698209	1012.90976198958	1008.407212518163
832	1056.981417014947	1014.342279791538	1014.915274551272
834	1058.810677325152	1051.105164305293	1014.975205874806
836	1051.673801663334	1018.96699555133	982.7260015117884
838	1072.636287238213	1027.951078307845	984.14496705327
840	1067.307739951938	1036.126274413864	993.9758334286184
842	1034.736131191025	1023.415707451826	993.8164489838052
844	1019.426383844819	1000.349649967332	980.8834662627219
846	1012.492243058551	987.8874034786493	975.7652424997806
848	1028.63075185687	1002.305241552476	983.7114949179797
850	1038.920752512754	1003.76716624072	987.0531781050911
852	1042.670436417567	1013.606200645763	998.0061482730121
854	1043.300234340863	1033.575605377549	1011.099291374687
856	1040.802767527896	1014.977479059329	984.9234822099689
858	1054.871078232963	1040.09297394029	988.6737437092581
860	1047.679181599625	1030.13253867515	977.4041343677106
862	1042.281934717094	1016.055175893838	975.3140019499089
864	1032.686392522226	1003.732801250633	975.1871177136006
866	1013.422460270008	989.3188762198856	964.272538678601
868	1018.981537370636	975.2612360816997	955.7374964923592
870	1023.031073007458	973.8671175148224	952.2496381354847
872	1032.735875676803	977.6492917954726	937.4268253061159
874	1029.561728658543	984.5729790173574	938.667454315754
876	1018.061333088521	985.128401787083	951.766704851633
878	1015.969691107897	972.5912310121516	954.2698713933858
880	1018.738836270697	978.4682949898927	955.8709440610597
882	1002.678526056325	970.5101240656906	953.1446640461455
884	1003.694112573652	961.9007479355114	936.3585294817311
886	1000.483662408649	955.0456560704663	924.6184074713581
888	991.9793617007317	953.1764393617244	924.9232430627719
890	996.0850334700302	956.2819030176859	926.4845481148354
892	961.1203716524218	923.1264884154921	908.050720659912
894	954.2213531170087	913.835510473462	887.5708350229691
896	939.4753991115163	899.3230747836021	884.0735199130509
898	936.6711665659632	896.0274207029781	880.0325609926115
900	940.534392335117	899.5053419249298	867.9212719526438
902	910.9129663692529	876.0471243288579	859.3869844989848
904	905.2854481496814	867.9355228952991	833.4469051957907
906	893.1276793621612	860.2419619935928	845.0104942000777
908	887.4055122261193	866.9302882661284	836.3814478023569
910	895.4410836102856	872.3533028311942	833.6283783686183
912	908.4780869738461	866.92751770208	843.6777876772746
914	902.1195598408835	861.0381273886579	825.3107445157398
916	899.7979480779886	875.2369185939411	832.6736191378928
918	900.7886523999821	859.7221867165906	832.9748950843541
920	908.3174834163763	866.4810535766361	842.1574677572542
922	911.8465034856484	884.1318939908631	859.772639655682
924	914.4457742503328	901.5486493419409	876.0804501464093
926	939.6917302881591	931.3157248566873	880.2262887159402
928	969.8169200221798	969.4255701152537	925.6571209027297
930	982.4882368469541	966.8612666088498	946.8512418291593
932	966.1569531642003	942.0669555049001	922.1093639911858
934	939.4757283977161	915.7364643843707	888.2419352673162
936	915.9618825837865	895.3466571681174	869.6719540524011
938	892.82938598439	871.3568135171454	852.1707886029324
940	887.1026665077442	853.4249916533927	812.8263730982479
942	880.3606497723246	846.7063189888756	816.2845877930915
944	865.9594923253883	837.04970193203	812.5617798193032
946	856.5947396657959	820.1056353363413	797.1777738977264
948	856.3648352887302	807.9803068370916	786.3002947124558
950	854.8014596752761	820.5655990428467	799.7911821485088
952	839.3028108150467	830.9651416386989	808.3661823100814
954	846.1577216090154	807.3712070306654	797.4161567574371
956	842.0058167212419	802.0070340202574	786.9207651075242
958	833.8920549289901	796.2659350723964	783.3074186654949
960	831.8692324024661	792.0853431665069	783.1878871910744
962	837.236014532303	804.5428501212447	777.3095827454428
964	827.744284682669	792.6575274029891	759.937069344243
966	810.2859529963209	786.1324800374823	758.3396821251063
968	811.6260797271318	791.2786065553036	767.1930891770093
970	806.2226328430529	794.8075035985569	768.2114134818196
972	802.647128154596	794.6152707885561	762.1392052434412
974	814.1244369467004	792.1715918430939	759.5705145539074
976	807.111168768511	777.8020139626984	763.1376045584112
978	816.1199137453456	794.8388454085214	757.9795272002179
980	826.9449637168611	802.1234549148802	783.1533982742241
982	830.3353378996455	795.0986729484332	785.5280182919805
984	834.4537755514023	798.7357496847851	781.7158362843877
986	843.4759300283581	819.3214603383474	790.6195921117185
988	847.5091094433444	822.9902528760409	792.0350128471678
990	866.89916781939	836.8090253668621	780.5128095508853
992	857.5496243293991	828.9644716060263	797.9638231891609
994	842.8340359764995	824.4789720887695	795.9327443002903
996	849.5479105920626	835.2849630060099	804.7536427780945
998	899.692804173323	879.6570187052076	854.8798133854018
1000	1023.316380104123	998.1347079200939	973.4328787435668
1002	1310.223874833629	1293.085546478542	1239.30550650529
1004	1160.635602085663	1139.030671403368	1082.332640461148
1006	957.3242837034131	942.8373319181769	906.4953204155204
1008	846.9368399090022	819.6446418029325	811.0599068981076
1010	813.246078029852	779.8899985924661	777.1029916502121
1012	797.6333442960874	781.2348223175977	758.3839042362042
1014	807.8403832321026	781.3373342440809	756.5728847819898
1016	816.2912248684271	787.3516802659727	738.4596084163412
1018	801.558842888291	761.3728776697892	740.9020155500853
1020	800.7474494430201	757.2262379562213	745.9754530645246
1022	806.5220868676686	763.0355906381191	742.586657705757
1024	813.4344452446316	772.9101412274497	746.8139472750859
1026	827.2590263454736	794.8273268427782	781.4712905024121
1028	856.4560139432841	822.7795304093618	817.5110918544639
1030	842.8877287113546	812.2975642256222	783.3737397979336
1032	825.3540450513679	796.8421574935383	763.1647738296615
1034	809.7330360388526	788.1744604326573	759.5842564164127
1036	801.578950232029	775.8937988727244	752.8748483713641
1038	801.8177913090485	760.8580397966052	741.7178963143672
1040	804.5427149850775	764.1303159331408	751.4526034565952
1042	799.5936006641758	764.1711973039716	749.0103477261562
1044	801.4028301120816	777.8675868215473	753.2661637786119
1046	804.3656355959757	783.4006555545375	758.6703164213826
1048	802.0818325782137	768.5709520803962	743.711612324707
1050	794.0686576035683	759.4357259184653	731.0891222036237
1052	787.5015586021057	769.8012600663404	739.2392741432076
1054	793.8372937675752	757.8928057288205	734.4010553092516
1056	795.5824601712147	758.3325668501694	745.4426886811401
1058	776.2452076725374	746.1422793638446	736.6545741543596
1060	774.3158631847844	744.6966117664474	731.8610484548823
1062	780.4913740615604	753.8652839359725	733.345199429541
1064	779.8474922800765	759.0804659441294	732.2651143769359
1066	767.4402233699515	750.7174442781699	724.8753144059482
1068	755.909973391441	746.5256805298966	728.3599256873766
1070	779.6911733195632	773.4351746394785	721.466461992139
1072	765.7969965029923	752.8375658274509	726.4881534043855
1074	768.3740364311882	747.2895503450486	735.1520572047332
1076	774.3440836890059	753.8278051122536	740.2844089549154
1078	779.8661230660403	752.9386786781427	740.6242241698702
1080	786.2573919069822	739.292487364405	736.8670001404269
1082	764.7754743376338	742.2386190515095	724.3573746437169
1084	768.117673847218	751.2799799488953	725.2846529469089
1086	750.5354099698657	747.5336844986222	705.125647491276
1088	748.6966251115731	736.8739041386573	705.596439713309
1090	745.7919601527781	722.5264928509384	704.695005418992
1092	738.4600983595508	715.3444113156015	699.2573695324794
1094	733.736716141021	717.3516667545669	697.2400687881645
1096	719.1349053460955	700.9389535079829	676.9162446663563
1098	727.6236790000154	696.8321472644618	692.3648215563635
1100	722.3129459480181	701.7478375994848	686.1480881884929
1102	730.5817279256321	696.4227861533268	677.0788202403076
1104	741.2312196818057	702.5045402680323	677.4219132610078
1106	738.2409589683797	706.4482609593729	681.1776043680918
1108	724.603517814446	695.882229134145	678.1716802189815
1110	729.7919682526971	707.6813542232749	674.8701176366939
1112	739.4476936854326	697.0567520728749	695.8893057281401
1114	746.8782441256894	708.036411239924	676.4125342296002
1116	739.61453831479	705.4884401261338	687.6391459988095
1118	747.6768474587257	714.5566228813482	703.736819166774
1120	758.1291818819277	720.3869214277172	697.6826121712443
1122	757.5901647669414	714.7135887761538	682.6492875567108
1124	760.5671809244401	721.9130590941992	698.8308769593657
1126	732.8607477953982	696.7142884549124	683.1500904615664
1128	723.5843372714609	682.0670001516254	681.1195559288675
1130	728.3984491133219	686.7695923481113	676.8941380949318
1132	716.4233198782847	688.5273263071535	673.8016768881428
1134	719.0314988020864	690.5719498133265	675.2136649626175
1136	731.3947948645886	697.245824459445	675.8120549433245
1138	721.9335216866227	703.3766987252534	670.6052277608992
1140	745.8619691436566	704.0127318261873	677.10519996433
1142	745.5054647203652	708.7965469685784	692.7640845392584
1144	761.2706263858863	724.5622369180256	723.3309656166056
1146	784.5549443182629	747.2320278903932	727.8738755387706
1148	791.6252480718953	756.2312862729659	737.7688082141098
1150	786.365134670607	750.4521582082048	741.6961840019671
1152	774.2424533178921	738.1449032148287	719.9916471676038
1154	742.5020784540056	720.075778556971	696.677730268617
1156	734.4835621006638	703.743125756265	688.7122635591941
1158	742.6810868631359	688.5765052738278	694.9557260472664
1160	740.7814531506753	699.1987606839612	686.9492415830977
1162	739.8384328593625	702.0768134300665	687.5112566421333
1164	734.7163585582473	697.4703565889753	687.1955780265282
1166	718.2577316204286	687.5981196796847	676.0359086664366
1168	697.2881506882241	675.0223448348249	662.2943629717954
1170	696.6263470889002	678.943934953168	666.4812200232159
1172	703.9023931048994	666.9145128059802	666.0525202476945
1174	712.0201508882901	681.3061041308704	652.0308098119543
1176	714.3494560807935	680.4346378452681	658.2319318353956
1178	715.2287108160072	696.4987828090499	673.1576769449123
1180	725.773293559112	701.555560567304	678.5137065774095
1182	733.4881361790788	688.820627808409	679.1683805583061
1184	718.8725846250154	691.2583095611268	686.6781480835945
1186	714.8535513176239	696.7534347351417	667.2646090083573
1188	703.1911862235151	679.2436116703049	667.903196082648
1190	723.8321958326686	683.5115469583435	685.0380166655617
1192	719.4972417832739	681.8851040719309	673.4350928413099
1194	716.4584781280321	682.650744911803	677.058763621191
1196	721.2959559975477	689.3876373443844	681.680110010501
1198	729.7350597638355	692.7885734063964	669.6988449942586
1200	736.5593943573297	685.1282196898895	658.7113538376082
1202	722.6106493763957	686.0286454807732	660.5519282585585
1204	715.5273270504277	692.0501149765343	649.6614294882129
1206	708.651866091685	685.7213143433646	652.5083383970107
1208	701.9555461137343	681.868276402818	641.7048713209025
1210	708.5955933882012	692.0186706403913	660.4928608570119
1212	711.4770262088737	698.1816530737467	680.2119499857579
1214	709.5189225985071	691.1644887841339	677.4638586884921
1216	716.7848136621894	686.8350453429265	671.4800675711128
1218	711.9523569489256	699.7034719342125	673.3549961476202
1220	724.6366008565419	698.573670736027	678.750774909482
1222	723.1268907179087	696.2591660196373	676.2381820135
1224	724.9956712554563	717.6302377768769	677.9032129798304
1226	730.3375642588395	713.5684188515395	692.8863116759387
1228	736.2665960257784	721.7824721002619	709.4601187744565
1230	736.7619356024816	731.2037788107822	710.6736734835837
1232	736.9618000247226	715.0430649685422	701.9782520181498
1234	752.8366600276088	728.3493719850977	713.7098317502056
1236	734.7571052743089	736.0202947818373	718.0802448782026
1238	750.8085558696874	724.7448488076584	704.1062906901268
1240	760.0245190463572	712.4600730825395	694.8698006467605
1242	739.045808913303	716.9787239600405	682.7077376136551
1244	730.7435813555507	708.9916054842663	676.4689533130272
1246	744.7152848750109	705.0336190729223	681.1209763197228
1248	754.6450262610184	712.0052915584626	690.6015193059108
1250	744.2011816540944	707.8396830533524	695.35814977804
1252	742.4795243416219	734.3808853189478	699.4889147805772
1254	739.8814299904626	745.7574198541818	728.7879524305735
1256	777.0616293485473	750.8066539551799	725.6525665150959
1258	790.0819293723206	755.8475404333894	742.7048431543816
1260	802.9022392467955	764.1594015576656	753.459006384789
1262	815.4700256867737	776.9495417970493	760.4833246752601
1264	812.4183386682936	788.7689065983823	760.8217135646355
1266	803.0820928086346	789.5419494962794	756.939030964915
1268	816.4556030190366	776.4421620055538	765.3962885561011
1270	802.4236897168586	771.5305666266687	748.9027756114832
1272	812.1811798506716	783.9440788664147	762.637075501465
1274	817.1889339939105	775.7498463777495	767.4157744931197
1276	841.2937174729714	807.1527158131049	796.0289069957921
1278	871.2863420981325	823.5202174352223	818.3086067438786
1280	883.4559336362922	832.1651044803436	822.4697353538991
1282	878.5075740217064	843.0527409163755	814.333325942813
1284	879.7085656127172	845.0068928776548	807.8784740276861
1286	888.7335295615997	834.0612335841126	813.7842531001896
1288	836.0573837024475	816.9110756831246	816.2041420399725
1290	844.3250767533832	801.4379809332731	802.0850534290696
1292	802.9164471696527	802.1330399150655	766.2283326605216
1294	792.0552712654828	780.1727283345088	737.6291790919725
1296	775.5070959697291	755.860696996254	707.1320363799688
1298	762.1930818890062	727.7720499444065	700.3003860445193
1300	746.1715451737362	700.5166277351145	700.9263322823753
1302	720.5827478703717	686.8501527165254	686.813402638369
1304	709.7729561671201	688.0071103699222	681.6365261982519
1306	710.5441272429133	689.7005969119626	682.8031767211124
1308	695.5965842896244	660.2914512442411	663.6298134005385
1310	709.3751851370519	683.1883111177076	675.2954358653528
1312	707.6978806645107	696.3379344282027	668.1271484015557
1314	707.5867745169986	685.4834749500981	666.2320257520084
1316	701.1874978619678	665.193290388525	669.2467934619714
1318	696.3255073776911	665.5966229244805	661.2915598545455
1320	691.4985230333397	674.3390672274031	646.105224012543
1322	677.2921335093643	658.9370722229101	638.624791360453
1324	676.631748594573	649.1465318230218	627.55568391382
1326	688.2424806751938	650.8620730540508	628.6964113623621
1328	676.307126199534	656.8663540216633	642.9775054887095
1330	667.1259857294335	651.2771990762049	630.6756796711525
1332	660.6682923964128	636.4840254994386	635.448700000924
1334	676.1615297193329	638.0364244704227	627.9339843555529
1336	687.9850742391891	646.295178401141	629.7390496156372
1338	696.0483832608859	654.2695439325269	643.6132597029922
1340	717.7726119628592	675.1020579977078	654.7519248746927
1342	739.0562939696217	708.7396363646449	670.894619674663
1344	730.8207079041417	712.2795295768246	706.1852214628732
1346	768.7502658614494	723.7825552350306	725.272821590981
1348	799.9331165861428	761.1973475358927	746.5954837348345
1350	792.0005529943996	755.1852624868944	747.6261097806784
1352	761.2128050626823	735.6674101204426	706.0730776647336
1354	720.9734451249065	694.7483855244373	679.2073085034324
1356	706.5026890856647	669.7178174067153	660.9663137250896
1358	700.118274530161	660.9217310710584	646.3278316405704
1360	686.0170935151215	651.4876924449222	638.8291590233098
1362	679.2713110008203	642.834740504157	629.6556529430519
1364	655.8294818048355	622.1966349056825	618.9229305941146
1366	684.2875628253728	623.4955202845409	608.0187280837267
1368	652.831663154869	629.520749556636	620.4039556670339
1370	652.8168024790584	635.6907277158543	615.2898219410021
1372	660.3071087050075	638.0214559114778	604.2368818607151
1374	666.1854135217166	639.7947020021043	619.7728944133752
1376	666.8916954023023	635.881313600428	625.6478623176711
1378	672.0179422624292	639.592327906194	621.1301487747423
1380	673.883632373167	643.7541339059295	621.6690581545645
1382	668.0514478202268	636.5765245234516	625.7553248715043
1384	679.1195836327178	645.5068783410683	632.4962276510094
1386	680.9781960501445	667.1549406957291	641.7764672913266
1388	669.8456638189458	651.7159946371208	634.2263957296053
1390	678.0406304904313	657.0003885261076	633.2029257901864
1392	689.1849079840224	643.5686013996909	644.5231166027804
1394	679.5725426318463	646.1491001597592	630.0798418969079
1396	679.2215141519378	646.6356207973854	615.8299997550287
1398	680.0068776514777	640.9821318975389	630.9316090346331
1400	672.6235772555815	630.289399577661	636.4943999250349
1402	669.3335266118859	624.5283227311875	618.1034283467026
1404	673.5952200819195	631.6984124537213	611.7478507440752
1406	663.8540221692094	638.883424488908	615.0344554369359
1408	655.6621973965704	645.1130800301229	623.9324791974458
1410	647.0587700211048	643.0333081791821	607.9908832645338
1412	666.173723086766	632.4486944291122	627.7300057175064
1414	646.7058731594437	654.4720104447333	623.3768042913256
1416	668.9781121619405	656.1515417741873	619.7285076162081
1418	684.8913828353236	673.2665863489954	637.7780007793223
1420	695.6858208095573	689.5365180141066	660.542695643559
1422	704.5798547988247	700.0063044348378	677.4454287554211
1424	735.4775193538153	726.7510677851774	704.627255684891
1426	787.3225613503864	770.5984779386906	751.780844809103
1428	824.6437431835981	817.0068628529332	805.9252627162784
1430	903.4210672277311	893.970723721582	867.0515644967628
1432	961.7567485887248	911.6714235437496	892.6583344323965
1434	920.7889471703716	900.1801142495983	870.8394790519211
1436	838.2625870061223	816.0771261794411	800.3710936230658
1438	778.1904016874769	755.5714728498967	730.9501081018356
1440	762.2875926168214	743.0776134080436	704.6551033851054
1442	738.8435189768102	724.5803788877192	709.5720197253186
1444	760.7913360954135	738.4926720810396	713.6507398115371
1446	800.1758745795823	769.7382475414934	734.6986094036907
1448	809.5035019312713	773.6117747983019	756.8353369077186
1450	792.7783705471572	751.1765656375177	746.0413297761646
1452	758.0846377449395	730.3603956307933	729.6757936654965
1454	742.3457000150688	730.3264737587469	708.1930225420886
1456	733.767540946271	712.9021028472646	699.1540486049805
1458	730.7898686146046	714.4045624760977	688.6732336192198
1460	703.5070842444595	692.3314796383985	665.5338178863201
1462	712.138453497573	687.5478668695183	680.6521670861946
1464	724.7689470468308	709.0860452889716	692.7516560701661
1466	762.7276773635169	736.6948533330387	730.0249044372613
1468	793.0628099148454	770.9509636218111	760.8006774006602
1470	813.9670581085803	789.7269730836146	771.717513231667
1472	834.4153418418059	800.0088897282511	773.9262209335911
1474	831.7820792139972	791.2613248284783	769.2861022519717
1476	782.7480214555588	744.2290041775007	741.220653225927
1478	717.0841961363192	710.2286542118216	686.0413430958405
1480	688.5318047997628	663.1411053443081	649.7009312582677
1482	679.339965846411	626.046249485596	627.3891813682916
1484	659.6377843312752	628.3732645716898	606.8083896115543
1486	652.0770525152516	628.9108685091097	605.8678513944518
1488	634.8793100116018	634.2834561145113	614.5252881796257
1490	672.4015692276321	655.5298421103576	621.0581093465273
1492	675.3913552752883	645.799624750076	628.3621127100216
1494	661.4171563705519	631.0648828067073	622.9369977996818
1496	664.00083154778	631.875244467274	611.7996557616615
1498	671.1113527820958	640.3902722395862	622.5598502714693
1500	670.5888546503913	635.9536796135736	630.4084846551666
1502	669.0319440981706	627.6931196774599	613.6476137222248
1504	668.8191786619242	641.7302472556819	616.7861976614933
1506	677.8275592010598	642.047594439885	617.639489952168
1508	675.2584716390206	641.8144463976137	620.5491238983486
1510	695.2273530508575	645.7263022368617	627.5469936707737
1512	705.8062497616556	678.8425543617774	638.1339898228458
1514	722.0439430879562	673.8172482418777	671.2997203617675
1516	754.002716260317	723.3879766293434	710.8094361319679
1518	786.7467064904912	754.4049997088929	747.2428980313916
1520	823.6576416217861	809.1844502640068	786.6650397330354
1522	871.4102182828281	855.0174262890762	818.693061930372
1524	884.3788363325737	858.923648812433	834.4239165241943
1526	870.4707105763861	837.4078584508141	813.9127977723063
1528	840.2530951231083	795.0007022122561	766.2722181212877
1530	789.439885713574	739.3356540336874	727.3763107774519
1532	741.6689834079853	702.740577770076	696.0331714177244
1534	699.4299978240229	677.3669225573968	653.8787364419034
1536	684.1126314662173	665.3034205733679	641.9810467511869
1538	688.8530195368072	617.7955715405359	625.4539704042276
1540	670.8050977235164	642.7698819822817	631.0684579688806
1542	673.0685665618213	642.5380031416942	641.9486086627052
1544	674.4605070289034	651.3622940863411	645.327412216111
1546	695.7242627682552	673.5417194175178	645.6479837932425
1548	719.9510418693192	675.672187369939	634.1209851008041
1550	715.6446380058151	683.378209798342	655.5730794610342
1552	726.248669390247	708.2242752512341	681.6636433054867
1554	748.8340531814592	720.5240811836015	705.2177539073118
1556	783.1093008511991	754.9969772795839	736.6698427045569
1558	823.5205410245571	806.2318890896079	776.340891282648
1560	834.5454471467047	811.8166945700378	791.9463671884239
1562	833.4891573148145	797.2718392147735	794.0239259062957
1564	868.5922110196191	826.9788959302869	836.9503635552424
1566	882.8282202518877	848.7082471454812	860.1333344137489
1568	892.8037530574679	872.5912486868133	848.7266168522014
1570	852.3920859611111	844.0702698064124	821.9953267465313
1572	865.4388272017891	843.0933382552445	817.3041353779267
1574	853.9321034846356	838.1203520859668	819.6815825769281
1576	824.0814826609909	797.3161316265856	787.7977674609773
1578	794.7268214839432	759.458512883336	731.4119505401584
1580	790.3967619570899	753.7758555915814	734.2341896265344
1582	800.2710944774212	775.9214958189898	747.6843101657571
1584	839.1821548102284	800.5130955362466	789.7604159302259
1586	903.6649172784574	861.4233062388834	837.9922659557018
1588	970.8131752013098	934.9223411690134	910.2199348539973
1590	1019.716439189327	999.1192710643304	984.2380678140519
1592	1053.693955462716	1047.364923824709	1031.303865964439
1594	1084.125807797842	1059.719505969702	1048.129637647315
1596	1105.694721039644	1058.898368784178	1055.879328174077
1598	1127.602491935579	1093.576434640725	1087.209441448761
1600	1176.378339755823	1136.856885370085	1124.946420640452
1602	1198.149401263985	1159.544658508872	1136.22055186009
1604	1126.800405875124	1121.096427156509	1090.439624148236
1606	1015.780750800421	1002.768508493143	978.7678904936084
1608	954.8003892331578	944.8103431196959	912.255307696083
1610	910.2058200091386	895.1133814866162	870.9272508405236
1612	922.7363600848986	881.7327787165973	870.1960991928941
1614	906.7253678242182	879.6957404897145	865.8160490606615
1616	885.8927113736083	866.8537542074948	841.359636888463
1618	883.9406180667764	870.2754231338022	846.7741350984604
1620	880.5145910879857	855.4580133675877	846.9331518845769
1622	884.865271473652	854.6524308532036	851.6824153431924
1624	887.2716479558104	847.0070215266733	850.6233723934317
1626	868.269124659215	845.8308555438391	848.767965305258
1628	886.6398992946001	858.3933966074121	844.7303167698943
1630	907.2759090334997	870.3273382857108	842.4711038070927
1632	893.7750445896729	873.2107799454761	847.4179338221738
1634	882.0853700119268	863.6394969779208	854.2869343078182
1636	885.6142650108166	855.6361759215156	855.5246770314418
1638	898.9689214310878	862.5785292450812	856.1509707225923
1640	896.1813813928835	861.048466917222	861.6705711156934
1642	884.6328833318258	861.0442659758417	848.0970843875065
1644	884.5601712974159	865.830341253317	850.4375729363969
1646	892.1754395602695	874.8908093465502	852.8374504177943
1648	897.3282663537935	851.4533676452943	839.4140627978903
1650	879.7373296723024	850.1160308189783	826.5320759786254
1652	855.7732147333467	837.4782389042529	817.3537700115644
1654	881.5679074942756	834.1891399449894	842.1228168646155
1656	876.4989557567882	823.5622462362766	808.354777358079
1658	853.4752257977395	822.5943171938346	795.4557653363577
1660	843.3043672316377	814.1012610765649	793.184451305471
1662	823.1436412234048	801.6156014159357	793.1751756959102
1664	839.3217695223473	807.398527679506	781.7175907626554
1666	823.7945221409734	786.3931393973867	775.0225804158849
1668	815.8169720964584	769.7563002211875	762.6291648399729
1670	799.0581453156825	764.206589875074	759.6127124779939
1672	788.3465871381634	767.8673178521963	752.2867620012933
1674	774.5631180999181	755.2831375211656	736.373310201305
1676	753.6866545265746	731.3397071831561	725.5350602718028
1678	744.6579093306468	704.8687813634774	718.3109490260769
1680	739.7638557647254	700.7057568737309	698.0981472372139
1682	737.1752203070648	707.5007981938176	681.7292864332105
1684	731.2429221750449	690.6846644015898	683.3520707723124
1686	703.8737052172014	685.0879198306955	668.8890695396721
1688	687.7452046798519	676.239923891124	654.3851924976818
1690	675.0309976077049	663.8631417790185	657.2793457616516
1692	665.1868909831799	643.5433503218328	636.9561857727272
1694	661.8431034301545	639.8441968134441	633.7899925071152
1696	633.3406785297573	608.1558113597387	603.5071415465026
1698	637.7453972714889	604.7003622139813	594.4369478398919
1700	627.9793444219007	603.9733285926478	588.117500398921
1702	597.8432715173581	590.0453736722462	576.3990524433007
1704	613.3399724471541	601.8634665240669	582.0936763211074
1706	588.3518872766243	574.0712919779118	563.4763105164275
1708	592.1168386501273	561.3095677711151	538.9006119105915
1710	588.8278381928394	585.6216507850324	547.6525068701513
1712	564.8246782449422	565.5824677592614	549.4824618742756
1714	557.2349343398649	542.4256872478848	533.146128759375
1716	555.0745498996096	520.1321334748467	513.8928096388324
1718	551.6892558227211	531.7757512177848	514.3423613652909
1720	547.707225990478	517.2329470509819	499.9370414906788
1722	535.2742586177665	506.2286901396419	499.9022609767429
1724	521.1889405245463	524.0789386553738	494.5308237111182
1726	514.9991943402371	503.4360835846369	482.3550359550862
1728	511.998596390323	489.3034340016052	486.3430979515581
1730	510.989665283083	504.6920784915159	490.552686538569
1732	516.0206420442255	498.118591911906	484.8241674621282
1734	517.5533217554219	486.2634157318163	480.5589532799515
1736	505.7564361036695	480.442225941883	467.380914519708
1738	498.9964867580081	485.1948186800119	461.4222518763548
1740	494.2359414845986	472.4315708553734	462.8407064548643
1742	486.2750620098892	460.7972493077153	449.7090416273872
1744	480.5467715064314	466.2032029541264	448.1942032772042
1746	468.3639331347606	459.6659347336415	450.4090473190137
1748	468.9913107283052	456.8687375257752	436.047491160168
1750	478.2468018969894	445.7908329644112	435.8102282325403
1752	472.4569817831348	438.4610267173662	447.4510856883227
1754	469.8264740036176	453.3867482964027	451.9133363694998
1756	452.6725882380815	440.2578595024115	433.4105942874474
1758	457.3595715774133	438.173677273267	433.5375913980147
1760	460.5628654784655	444.8461951832287	419.1339546986615
1762	460.4681688595497	440.296358542292	418.7328434922086
1764	443.4861039763792	427.9090453090364	423.9553999198707
1766	449.2945620263705	418.5482368397475	417.2229764698375
1768	453.2425461379803	412.2642513549294	426.7504140262107
1770	457.631760567996	428.2227867290963	420.2191184670102
1772	458.4664318058517	428.0790711492815	401.3853461903076
1774	438.7689935278588	426.0314842489064	398.9109546429534
1776	460.9027570032806	404.2340176792959	393.3928438212432
1778	443.6362931178212	404.7357230071571	413.5309105481948
1780	430.4154126378932	422.462282242395	402.9741774696732
1782	444.759107958116	429.3379228465532	407.7507428558414
1784	431.2826509080052	425.695574571856	401.7819912550783
1786	429.7733886176226	416.4845936253268	401.4712493056608
1788	418.0537572214719	404.5025107392686	395.8067462182498
1790	425.3084222589246	404.5733969254262	380.2262144129593
1792	424.1619193932256	396.2101203754684	398.2563424754093
1794	421.3866126100751	391.4317186881015	366.9637472803391
1796	426.2473807713295	418.4029226446346	377.3933011972921
1798	444.3949456168693	407.1845329531879	394.5947951090633
1800	418.0486902379234	399.3032553405834	398.7176087806793
