# Supplementary material for: In vitro and in vivo datasets of topically applied ketorolac tromethamine in aqueous humor using Raman spectroscopy
Source: Data Brief. 2019 Oct 22;27:104694. doi: 10.1016/j.dib.2019.104694 (PMC6839021; doi:10.1016/j.dib.2019.104694)
Supplement: Multimedia component 1 [file mmc1.zip › Raw Raman spectrum dataset/In vitro Cuvettes/Aqueous humor from pig eyes/1% Ketorolac 4-3.txt]

cm-1	frame1	frame2	frame3
350	1681.669648261669	1682.627203643588	1657.99820516539
352	1703.633516037904	1678.812170165812	1670.359554507852
354	1717.07410779577	1678.98227326164	1670.678515103777
356	1712.998057027035	1711.852406827229	1664.585162157086
358	1693.942384681229	1707.511626836015	1680.791558633563
360	1696.291254896615	1676.245708267254	1658.571535181309
362	1688.626550374777	1640.037388242042	1622.290384095614
364	1648.203697560037	1618.183684559458	1594.160704085131
366	1635.569175955716	1619.390507164182	1587.138258942912
368	1656.422296970689	1597.164451980109	1585.935213389394
370	1653.117250168253	1600.343294349057	1589.323784433668
372	1606.652582429941	1635.779479027219	1592.842983321757
374	1582.400391208187	1592.260162589214	1573.421370902455
376	1609.23648209178	1585.438596206395	1563.859587976078
378	1620.273156198566	1584.788856015589	1559.539719284313
380	1609.429454937874	1580.138602337603	1559.774020142402
382	1618.895844629907	1567.870978294717	1566.628099797941
384	1611.285899702981	1556.663762590853	1550.298812012803
386	1617.224385044804	1559.335591354726	1541.663397663191
388	1624.586243185424	1569.460519554938	1547.50664763559
390	1605.642229645471	1573.024210406449	1571.464236158626
392	1617.938020079885	1599.186870795869	1553.79016695569
394	1617.96670955023	1602.048959216812	1563.878831009985
396	1613.085565190582	1597.608287962463	1580.781001144333
398	1612.862719465807	1602.47819710118	1581.776432399464
400	1634.331449381403	1609.873542269422	1562.368329751468
402	1651.295501843985	1624.252861296218	1600.983769425981
404	1666.683798537454	1629.481443585702	1629.481443585702
406	1678.544430011583	1622.911502043756	1623.74210544827
408	1668.652110533668	1633.823250409382	1640.677045261693
410	1647.699471007529	1624.164871928311	1628.65495031411
412	1631.912475152889	1604.230831073773	1601.502085213813
414	1624.160416885804	1585.536114543821	1574.334069428978
416	1621.672603992546	1589.198192436782	1574.711996243751
418	1609.878290594721	1608.123428113678	1566.257637915027
420	1602.201842258855	1580.943245150455	1552.421258310601
422	1591.634935223994	1539.098773731029	1534.34327973586
424	1569.462354807248	1525.039577787989	1514.002247607496
426	1554.638196494799	1524.183600997411	1519.119934041244
428	1570.250643090919	1534.041442372583	1522.923928755763
430	1583.22251729276	1532.184891922866	1522.977434949763
432	1575.56066426694	1515.183141674866	1518.152391782827
434	1554.540570662364	1536.381508626755	1509.716302170681
436	1526.705383081542	1523.825721393904	1488.940418901954
438	1514.588976935253	1516.995497879824	1481.405189442242
440	1522.039700706928	1513.197752237822	1479.024230506139
442	1544.647816604383	1484.539449133249	1449.643629710835
444	1520.525869104554	1494.69670420169	1440.762618961419
446	1526.250023774311	1513.106829349534	1446.964992002267
448	1537.880459449995	1519.812997984673	1462.403915434294
450	1527.118127981077	1498.623429373947	1479.354724780922
452	1511.116876974758	1471.501777024128	1469.850203887045
454	1500.303610332812	1478.480287864299	1465.133060936187
456	1493.466567549072	1481.313784937319	1461.167379969749
458	1487.911843037137	1472.502196153797	1454.287420661443
460	1475.806992790344	1487.735501093846	1437.654426045944
462	1471.785012790201	1478.302961384133	1433.722913968177
464	1482.637578896379	1457.899280715168	1431.033864249039
466	1491.470700235389	1441.188096725397	1428.926510999826
468	1473.200015025871	1445.596091367375	1428.759802096596
470	1469.248950274931	1440.347812798981	1408.608648763773
472	1461.39241938019	1442.82706075764	1407.388195825719
474	1445.641433890544	1435.087145993405	1409.447902686334
476	1427.767014405053	1414.15445491997	1403.589793271763
478	1450.233120015881	1422.390245905267	1383.373305934596
480	1460.435977769323	1425.588485808583	1383.995329569344
482	1447.311023059806	1421.837961017322	1369.919008370863
484	1421.326789497589	1410.648764798908	1353.394269001565
486	1405.509280678668	1392.270063377182	1369.299367301169
488	1416.655326800403	1391.341815685886	1386.059149628974
490	1411.80253929024	1392.219038067574	1392.667235233565
492	1403.948560715019	1386.824908739054	1374.466383448222
494	1402.3609303301	1374.129322808419	1336.873429171324
496	1402.753896772037	1380.296181403695	1369.413546124711
498	1383.178392482451	1376.776655728847	1369.62428604803
500	1372.136794360568	1382.702158538926	1358.151452451868
502	1375.644686616636	1386.739352644704	1347.904868626918
504	1391.550395684885	1360.84241484499	1352.95562745279
506	1357.004380307959	1373.740077861309	1328.391808259572
508	1359.142806706858	1371.5228920749	1324.515997175967
510	1376.608136735715	1371.963062015385	1323.762882209812
512	1385.402501383751	1378.4302564565	1314.505922728387
514	1344.532146717576	1340.760793212899	1303.064485606722
516	1356.881704069633	1325.052718569235	1312.660758239408
518	1350.269391874602	1303.080201368572	1323.134271187611
520	1332.239886068577	1291.018404009507	1322.917974023004
522	1337.197219713535	1320.689953710056	1301.746633506832
524	1332.752184307078	1309.847044179927	1287.073217813275
526	1337.921539344658	1317.991751801327	1293.721420638378
528	1329.924189009594	1316.128644256203	1284.002806205649
530	1310.192595247582	1299.634634451093	1256.890112285473
532	1331.056629199909	1311.541632094853	1286.742248060118
534	1323.47724901911	1291.015838345392	1276.134735411515
536	1313.634795151043	1278.009504183623	1266.566256412833
538	1307.558752192674	1278.622364499935	1261.763173932795
540	1306.123719127171	1290.896625629599	1258.769215100161
542	1284.111948816177	1286.139252568394	1248.884257815594
544	1278.385416221001	1275.556928259922	1241.774493803567
546	1284.300529034908	1262.777081114254	1235.741820001081
548	1287.02425082073	1249.533335919129	1225.801055542928
550	1256.900793469908	1236.700226348688	1202.155692408383
552	1265.062167643993	1246.164913375609	1219.174577209039
554	1269.723589539794	1254.108527010946	1227.56530169632
556	1266.205926033356	1260.31720578044	1221.97512018002
558	1253.349296987138	1260.926536814243	1205.7178663558
560	1234.358394882472	1232.391907895359	1205.162241255055
562	1257.062837121304	1223.631822500316	1207.90230898973
564	1253.094226472869	1214.149017501685	1198.258754296667
566	1232.053927299564	1202.346009608812	1186.438582576057
568	1223.589102628876	1192.592607336553	1187.575875141441
570	1233.00862745927	1210.895969470575	1170.96985335418
572	1209.359778440376	1189.716484835439	1161.481418717239
574	1193.320581693344	1172.70866200885	1158.551996394086
576	1196.162930167649	1174.698852633781	1155.662330845121
578	1207.411415660741	1190.41066845768	1139.102687803477
580	1195.536429299119	1177.432381021527	1146.739974787845
582	1194.991686188871	1175.197215084635	1140.006020454988
584	1193.901821899443	1178.273126625539	1135.525446860954
586	1185.225298743628	1179.712221845276	1141.69208895935
588	1175.184996808053	1170.309001504932	1144.977259897431
590	1180.978826474152	1161.944774582982	1146.441416503131
592	1176.726514870542	1165.112436784181	1145.126145257867
594	1175.802206593949	1172.534053946552	1146.199965995167
596	1189.22426944646	1174.177391351976	1153.602498603557
598	1174.418476595461	1160.670268025232	1157.776325070326
600	1164.873997612025	1140.203755410338	1142.318083839949
602	1162.232399277927	1130.472021809246	1120.699730801344
604	1166.206625003666	1127.949023679144	1108.285765509773
606	1173.572807574979	1121.815204816733	1119.036897659238
608	1146.275083304375	1127.857785874164	1098.056022153353
610	1132.600597976855	1134.251141780288	1098.536092191194
612	1139.668004992441	1135.815599886469	1106.939298136196
614	1158.642595498361	1132.876982570199	1118.002713953248
616	1166.545953374568	1130.157026538771	1131.655049785871
618	1152.060983007795	1143.739068841594	1110.352320520021
620	1139.66849689118	1137.957390717126	1119.168029999736
622	1137.931689506665	1133.484153971864	1114.697749843649
624	1144.924128140076	1136.355415879584	1096.301252965869
626	1143.629196077173	1131.925832419224	1126.372717039564
628	1146.445441206868	1109.519120192625	1124.690211078165
630	1143.060152353178	1122.47536567396	1116.803262037279
632	1136.99517938816	1133.753448968087	1111.371570255338
634	1133.643948376689	1125.106602267793	1112.293408872523
636	1142.012954006075	1129.717790458477	1115.649271675161
638	1150.761578276709	1148.540560401517	1113.093369736077
640	1151.848783151685	1140.554687510593	1106.870283400647
642	1147.382414405317	1120.012364105304	1098.428059205186
644	1137.615731068505	1101.368868276634	1087.328664812345
646	1111.563997605601	1079.743651564887	1066.34916730867
648	1098.111680132342	1082.417453890182	1047.281220985313
650	1083.825613027989	1052.849744686543	1038.55934653146
652	1066.65208929227	1027.051814747281	1036.321987399208
654	1050.464185797493	1035.330784989881	1034.015685856642
656	1057.420817120143	1022.312725758188	1022.867606751203
658	1036.457999193198	1018.662896283643	991.4799946875221
660	1027.440611478905	1018.073715228346	1000.839906451402
662	1027.474846454177	1011.369810098006	1009.065739650691
664	1025.085879638679	995.3413388755732	976.148353849916
666	1010.074739966324	999.0493592371582	976.1159650990358
668	1000.22723318244	988.4218778011467	971.0157592977621
670	994.7215862699555	989.5865394874011	964.0278860904999
672	1002.215133312578	992.0403387406045	964.874434410439
674	1022.709412148517	982.1446697862962	977.6293035862501
676	1002.146158107624	973.4414912177389	970.1749233433147
678	983.4113786740384	983.2639816283164	957.4458024904704
680	987.8758535637203	987.5862098921725	954.5894823545993
682	984.4365098290807	975.9651486705631	946.447253667541
684	950.9113303352805	950.0735702066378	922.4200224467448
686	967.0130310458933	953.1499452680916	927.3855546931161
688	974.0336882727913	955.3031652087236	936.3017947298313
690	966.9647757447153	959.7418720691303	937.6651040932593
692	958.1741166528293	958.589829201165	924.842574578102
694	957.0671523114008	946.2476135656146	904.2905807417528
696	945.3605013124236	934.5550885740433	930.4581643859721
698	967.1403203173819	945.855290214737	928.1868248789471
700	973.520052368328	949.2908573798759	927.8350694671555
702	967.5944752790268	946.9689494109089	930.967534718855
704	959.297509518855	945.3534774948248	933.9736633989046
706	951.6609478925795	947.026453829088	931.9571470120666
708	958.4028877786802	925.7545660347655	934.6925936268382
710	953.3591387455271	919.9360372163334	929.6932707621878
712	940.7357325903374	919.1218180194933	922.9896885524283
714	930.2404814227011	915.6654092761025	917.7864131663561
716	935.725890692977	921.1777578995465	906.0198014325805
718	919.2218987199067	914.020166608552	900.2706765374081
720	921.5322561153754	916.6228102157318	907.9617901740708
722	925.3715351663991	909.3008208481226	902.2239052336042
724	925.2553782556711	893.9016624911596	888.0017259569033
726	938.4550390035042	907.0750705853044	919.0759366388892
728	937.254655550952	916.8798183378228	881.0894371981412
730	927.7878752559877	919.4473917282624	881.5145032261071
732	926.9370240377646	916.179004261076	893.6961211949314
734	935.8761388602566	911.3232998074985	900.2380248803556
736	940.7999124016307	911.324614835154	896.0339659647142
738	919.0522095329355	919.7771958882511	903.2689905506361
740	932.9944640222096	931.5074687406654	915.7474083504724
742	937.1352700945092	942.4380920102926	921.7051551672616
744	933.5317028302122	946.1479962844388	915.3775680880083
746	943.8489618318533	936.3833291814899	898.0419056160431
748	946.5950777031217	915.1391164592635	898.335381841392
750	903.9650614696142	923.1382528130439	891.1102485926658
752	896.7687387301648	909.1215075595533	882.6693311113503
754	905.4063346841758	890.320613905036	875.3183343978932
756	899.9429768878338	888.2313409289686	866.3927060846652
758	909.372979541698	875.5254112992561	839.5266289770266
760	899.4540410994778	878.0162265331437	855.6301297676426
762	887.1213050270133	878.5129274814037	859.8720640393107
764	874.4721145921536	874.4428989746036	851.4661950268824
766	863.3895081941347	867.712780440912	838.3572638433092
768	857.6354177963729	864.4144445744061	831.9732087502931
770	853.514590118926	848.1285209583549	826.0747163684356
772	849.3850817165934	843.4402261224763	814.9837348075002
774	850.4798878379563	833.5404337421082	815.3522569735785
776	850.1189805300714	820.7246898279341	814.2253463208604
778	838.3887975624953	819.2720839307766	785.5742117846603
780	855.9879942418663	822.7908645552252	781.1371341115478
782	837.5561237053144	806.8877218092293	781.1497986086154
784	821.7875496418262	804.9842630886852	789.2247444076643
786	816.0689291509282	808.1710701741326	789.8510269191025
788	819.1427051818477	802.6947828768874	777.5932623704633
790	832.005113880155	797.8336162409541	793.5596995251418
792	810.712563668008	805.9068944186377	787.9640982846775
794	803.09196825357	804.1023382813518	786.4064567203498
796	809.3572164016221	801.8784836736295	790.3207496689156
798	822.9007864602945	806.2276538598342	798.400308806143
800	833.9726283977666	816.4275194993961	807.5983935188481
802	824.4865089507969	798.9735811985372	794.4304606442079
804	797.668580155869	777.6910509672318	771.9549494158516
806	791.6438182267707	773.728831053664	763.009548482156
808	787.795322083309	769.9095239445963	760.1231427735087
810	765.120093707538	747.6008039341489	749.0405819906503
812	781.9415385557393	741.7931447031459	737.7251912475
814	766.8963014558581	733.4880910777317	727.2990506700063
816	758.8743917127308	723.0787742444212	719.7907010197544
818	750.8013666748691	720.0833627249501	711.9633418897181
820	741.8852420330308	725.8293310756833	708.3341988708332
822	742.170394622121	731.2119326426334	720.5204787854501
824	721.1161745322227	734.0431600998102	717.8511275661568
826	732.9262169087275	734.4815813338904	711.7729754075444
828	739.4929913970432	730.940820795222	710.3793861209363
830	736.778665926558	727.2465400106055	714.1846401876999
832	734.4727646384015	724.8241750371602	718.799442453102
834	743.5350042741499	711.8802666775725	714.4287676208712
836	738.3624761361809	714.8944745359767	703.9180883550146
838	733.0571998607117	709.0732283093903	706.7408430461483
840	724.4152431533983	714.8094149633773	716.3368480412238
842	715.0231391975283	722.1440313300104	720.0749239536013
844	710.6874868804435	702.0068482821631	706.693115314079
846	696.2135421921698	699.1741470366167	697.7335139326098
848	714.2490200210293	706.4692197806581	694.1308815696485
850	715.9974729395815	709.7974551683878	699.8854451488148
852	721.2398267778251	712.9198154632459	705.2170848577383
854	735.5810816317294	717.2662881330018	704.4586330519175
856	718.9418196843317	714.2420248191635	703.9876169575369
858	720.6277992663374	700.6430172992972	699.5783983656511
860	726.8614533596721	708.7706934322467	697.2004824555929
862	709.5534138493288	700.4822117534131	692.8102012395127
864	687.2838836535423	683.1914542753773	685.6964996834886
866	683.7925358744473	675.4199253666551	677.9418714464856
868	675.9182011417669	666.3207100074556	674.9737297764289
870	678.7162670325192	682.5840273051409	649.2092025146849
872	691.1965526012414	681.1308099486059	657.2977881922019
874	697.797715527774	674.3845965071459	675.8025047675835
876	694.9589197619453	673.7789817186334	685.9416953126628
878	689.2306455029525	681.5839148339142	682.9372073050149
880	688.63012431445	673.0172084133387	691.5427983760447
882	690.6208370506752	669.8248774548889	667.9511552338375
884	685.8817189638917	666.2498225342526	650.4147847882866
886	675.0933554338355	669.2642589920365	640.8867424280061
888	659.155813798879	671.8641257100469	638.6177873279293
890	639.7218539846432	655.3408463075176	639.7894773140322
892	633.9457731820744	624.9995817120578	600.832367345829
894	625.3708347126934	637.3155920302729	598.1478335992993
896	621.9989637994893	620.2458633142805	603.7473274468964
898	611.8034794088896	607.0608908941032	603.5464648564933
900	598.0924223521838	603.477004402845	592.9068756428312
902	602.1870927637928	566.7526486201425	575.7452878911151
904	584.0360628415011	582.9771638934329	548.3589583236826
906	589.0775880293303	572.6801947285383	554.8154582038046
908	592.6289742500094	574.7470503463949	555.7584611560069
910	590.7116937198665	581.804609028789	557.8316801106699
912	583.8909352796142	582.6586165005336	565.9036199857455
914	574.0554345766809	579.245396993661	567.2541881397445
916	593.2120866257102	599.0273968291555	556.2659519914262
918	584.1960285940935	581.16998736745	568.5964783852969
920	582.0362915973649	579.014048847286	571.6557333109115
922	596.9473299675259	593.3174533848489	570.7681361325994
924	623.6174357502484	616.5505021520758	581.0392668182597
926	646.5494803150457	648.3378844562009	613.8535486584422
928	671.4207264887041	665.8318990185392	658.9804916619337
930	681.424239417685	660.0174503828174	662.3505905721404
932	654.1047504678859	639.0692457687825	633.7428957056885
934	618.851163856665	613.1323942102863	599.3244727062205
936	594.6243578532894	589.9721235172948	577.2210506251445
938	570.5320028021438	571.9954434455005	566.4602021705372
940	564.5189640673018	555.5505393767514	554.9385533645947
942	559.2000362138815	551.6068768919465	536.5195458897683
944	547.3419787418955	539.0452160686607	529.3464431170937
946	533.7585450853065	528.3849859763351	524.2251266190378
948	527.9127245259272	528.4675732767757	521.1055996176468
950	537.7722055814257	536.1408691038697	530.6300605652051
952	552.1746281654955	533.9202411396171	524.721037163542
954	550.0225990580379	533.5256435985498	517.8362007442696
956	540.588749261867	526.4807248205883	511.0464916551359
958	540.653068460749	517.1749812115672	508.6738622408243
960	540.8765577601782	516.9095396857908	509.1525920366249
962	521.6322150709677	528.7392976351498	505.1496160058599
964	517.1469649854342	506.3650479207258	487.7577014596956
966	511.2895347113494	503.6278932390909	477.086238804839
968	504.7229542545895	500.4496415306641	487.6811499460073
970	511.0892309257142	498.0075520510091	496.0880171906891
972	523.7568112540383	498.8227738766042	495.5586947917291
974	526.167473176061	504.157627226152	490.8546440174987
976	511.058792811486	512.5172293460845	483.2117759996154
978	521.4143288055869	503.7550858551175	492.3446185686053
980	529.6385906030494	513.8962456045525	501.3100710260915
982	526.1295714091881	522.5843826802525	504.05929319194
984	527.7863668118522	518.0299754461607	503.6329858751997
986	538.68825369297	509.0031667163427	510.3414414087686
988	532.9516912311276	522.8224693369638	534.1617416628924
990	542.9229667222905	523.5232385912534	529.3086903102087
992	543.2219620997323	541.2363034536801	510.9502381446052
994	537.1444289061781	532.5016428602661	511.9816820446264
996	535.1872083572796	522.2918156354456	520.6542755874201
998	564.4071383227408	554.0802409352183	546.8665927485031
1000	663.4942960655436	666.1529110461712	631.2341486345642
1002	871.2140379237986	872.0165394189746	828.4365563260619
1004	750.5871345085786	732.852674397388	711.5604071122431
1006	602.9508687904765	600.3013502251895	567.7784791557116
1008	525.6051544012248	526.2585073622734	503.4093557079413
1010	506.5144626407193	503.2373200285607	494.2384714532994
1012	498.821197708507	501.3082869512577	485.6332561135525
1014	491.0629150323362	497.0761325815874	484.0450407300809
1016	493.2015006847449	488.6708030833621	491.7718007731476
1018	490.0387435280371	492.3365803957763	484.410528384562
1020	497.2634234821184	492.8894307708808	476.117023000148
1022	494.9277096625525	491.6440995654831	469.3265435828848
1024	495.4976139938514	501.450102993114	474.5869235650508
1026	523.8580739872919	527.3568149637533	497.9197553748974
1028	529.409046770469	527.3085918847474	501.6039065260797
1030	512.3129481157845	524.1573894230811	511.9883250120083
1032	510.7606848179632	508.3473683892227	505.8527645698882
1034	506.0912996748082	498.9727924787223	499.3134887871813
1036	502.5326323495988	495.0405385834837	488.837027968445
1038	504.7280351412633	494.7101740035236	475.166915705316
1040	504.0415844975876	502.0404996541169	473.7066852510319
1042	490.4938723440416	490.359291587132	485.0470121121455
1044	484.4645336048474	485.6204733303688	469.8274144888791
1046	492.7610700620045	482.9361892674484	469.5498670460335
1048	493.6997601050101	476.1570255931703	471.3370394094227
1050	488.9129915769878	474.4750126428152	472.9219082079315
1052	487.1237971891886	480.8350065701385	472.2036050526785
1054	481.6675443275144	473.9279902733236	454.8280516279346
1056	477.3125094761854	474.5670503257319	466.0755788939383
1058	478.9238531185517	477.2840404383142	462.1715096106784
1060	482.3305844588986	470.5148328878627	450.2445384614439
1062	479.4509634679274	473.1624587435759	452.2317512504562
1064	480.7343818383558	477.8663041360447	463.3211178550665
1066	491.4764280709028	471.3839478472622	466.0264330623049
1068	478.3093785158189	477.0951797323432	463.9045228481508
1070	473.883278305897	478.9282207340636	465.1097138184255
1072	477.8626876371903	475.5283888514544	458.3365810095177
1074	470.5431829522594	466.3013054295255	460.7675668200964
1076	468.1428236434608	469.5209176693597	462.0380037845459
1078	479.3599201997504	482.0696704750929	457.6714350369268
1080	493.1735901903934	485.3418213056582	453.9392329022423
1082	485.4547487202337	474.3421923411293	458.4313052120791
1084	491.3328229300971	455.778476648487	467.5095236744501
1086	476.3423187067958	456.0946174873815	450.7129501357996
1088	464.9685172837825	459.8944811832474	443.4407048092049
1090	457.555146442655	445.7229421852017	429.3592031366048
1092	454.2303719585549	427.110781736525	425.2094105852154
1094	453.5659932694636	430.1618014155458	444.8497293030273
1096	443.9475978801929	443.7109835526828	425.4322037810838
1098	450.0848557664445	444.8056632832171	427.7988462712268
1100	439.7247598062418	436.0871511308058	423.116853337568
1102	438.1488421220611	431.5750001004304	413.9261754125763
1104	452.2973668423285	438.5440533418361	418.335433789813
1106	451.7922503182325	437.2380182428568	428.4718274500563
1108	425.9415273651459	422.3212939730171	428.6778677655997
1110	434.2173733550549	437.8508854759896	426.6871572171301
1112	447.4788921335816	431.4822844542084	427.9109065858337
1114	452.9792394003998	436.5135861819475	420.2225597100726
1116	452.5341896328395	447.8926982639124	432.8498115777717
1118	460.7225833979793	456.1184351156011	440.957529948226
1120	462.5739953086314	454.5100794095304	438.8118007848774
1122	452.0561578445747	448.0008746054187	433.1742479519949
1124	450.4938982189817	448.3406120604004	427.2278992996053
1126	430.1284800192657	434.3329238403083	420.8321169489768
1128	437.021355858167	423.0166478066366	425.7516237305085
1130	438.2974184087607	423.2236071861901	424.9817939605685
1132	440.4694219676593	423.1460988190743	410.2270185420409
1134	443.5213258997783	427.770705672086	412.5667044778647
1136	442.3529702085908	431.8335153219455	426.245867023275
1138	439.3347240782576	424.9253051253269	421.6714331563468
1140	458.827222728871	427.9764123300723	441.0892916184819
1142	451.6700626485721	445.743989148691	432.6689261656755
1144	470.1534031894666	460.4419011650754	443.0867267513321
1146	475.7958294113815	467.7190094810001	461.6452066581417
1148	482.6834995783796	478.6244638858507	475.3156038860554
1150	479.8467794350582	480.6086084374232	470.2534120754086
1152	461.2103351685599	462.9517711404997	447.6196310425706
1154	455.7303511002831	444.286378468321	431.1836593480681
1156	448.0438228411434	439.8208288977498	440.8472917805291
1158	430.7953382130008	429.5091007994236	432.2337719338238
1160	427.0113828742013	425.4347097272001	435.2239493659638
1162	436.9508719431731	424.4162400152629	434.407263026815
1164	442.0732791983238	433.113299375841	420.2513724900313
1166	435.9654506461547	430.867569747054	404.8292325630382
1168	431.1144837297276	406.3708150558754	406.0858970349926
1170	440.5119706171381	418.5772127464916	416.2971994319452
1172	434.4584424365134	426.0634508820912	412.8378211823811
1174	449.5377526729059	419.4342782824927	421.5052115618601
1176	443.5932077450131	406.5346892426412	404.9128987105374
1178	440.2850417006715	421.7091324659097	409.1553179208877
1180	445.392883216917	436.466374337215	418.8874418853692
1182	444.8998986729729	431.1859771375024	418.8731023975895
1184	430.3757395350884	424.7008503390185	421.7367105882399
1186	429.2492905830803	424.86459293637	421.1379945506849
1188	431.7127840084303	428.6232414517377	409.974791201588
1190	425.8429563172241	418.7659582231545	402.2787958082872
1192	440.3126110675282	418.2440262992975	408.1077647877546
1194	441.3262396411027	428.464478151347	402.058635666011
1196	437.4926496812097	438.5468023265113	405.1692082072246
1198	436.8132163107448	437.8633689406362	421.8508129090372
1200	427.1992459136162	426.6940970191092	421.4704190901551
1202	422.3503787162997	418.4175734640205	409.6786862428804
1204	431.42898840433	409.2433044134507	404.4320508275393
1206	427.5227091737467	400.1272288968225	386.7324433110111
1208	420.331327270647	407.643719355902	405.1087077741177
1210	417.6495539618596	422.3404650293144	413.2676423618301
1212	424.9673458682815	418.0000403618983	412.4657575329346
1214	434.2446749995742	412.5515253125403	411.8039403850136
1216	433.7109007446826	434.4427158615659	404.5632499884031
1218	431.9056350995154	424.4688797043024	398.0699262976982
1220	420.485755328175	432.74264279557	412.2123274911659
1222	446.2394288689442	439.9447738261894	427.1921743244448
1224	449.4275646016138	443.1884209394096	433.0323926402126
1226	442.5472796061347	448.5728801282194	432.2881570985003
1228	450.0761495332649	446.7666914788867	432.4721516697272
1230	457.8036255584628	436.6571684417367	436.9456538096337
1232	449.3277228834346	432.160054192582	439.9784148937089
1234	455.3900585310286	443.4094363388326	434.8179318762681
1236	447.8882777044392	435.9082172516684	448.4447705193995
1238	438.4061169749154	444.1174659035867	445.0634195184214
1240	438.1575826302305	440.1678776203925	428.0789273384369
1242	440.8278355901871	429.3054446907742	415.468874632846
1244	439.9754584329201	436.0745076265322	417.0427561378812
1246	440.6422499205393	443.2440017485602	416.9381277942036
1248	445.5845216937337	439.2532401527018	417.4349578686528
1250	451.0797654339686	443.8575169769028	435.329385040826
1252	464.4893645464731	448.3493381591777	425.5261673524876
1254	462.7139762259758	452.5398507495432	448.3274736738894
1256	476.3949422264143	462.2477988481601	443.6573342894802
1258	471.2086534294612	469.5856212738075	451.4968955735934
1260	487.7745836259846	472.1216529825192	473.1521852302931
1262	502.859073408246	483.3639261869751	484.8410145354452
1264	501.2766921205962	486.6970683308171	480.9135823081808
1266	493.6132114737077	475.8258816746166	478.0927187320261
1268	489.5959066899654	485.5983727281422	482.0357474077848
1270	494.8642523052788	488.6519690134778	451.5777725548574
1272	506.9994734503531	475.9252973308115	458.295259700745
1274	502.6018410139848	480.9432936595329	469.9529788704042
1276	494.6196128943431	501.5877850824261	500.1970750796074
1278	511.9461386567922	519.4868279869407	517.3220700093351
1280	534.4808785913491	527.2714595915975	514.3935506794909
1282	539.0916713879126	529.71952017274	507.6377236129309
1284	530.4871117187254	526.6112387910602	511.9558936456373
1286	526.4754021172162	512.059714260737	516.6734791928193
1288	515.3523848384499	519.3860664408343	484.6368811903606
1290	498.0871926981706	508.2243588778061	497.8153629065654
1292	490.9844840155102	494.8043083308493	478.9744135222575
1294	485.5673449150697	479.2282509587556	467.6448510293683
1296	464.6803215835017	465.7384428621712	457.5139848353379
1298	444.8871971623954	448.7703562486418	442.2750673857793
1300	438.9253562156449	429.6618802007747	427.2535317249832
1302	438.6720331138965	422.1138190093235	418.4803545178629
1304	434.3906976769059	431.4118682156899	413.3493718019299
1306	441.9158892173566	424.7664677347242	412.2890419696377
1308	433.3381432913257	421.5897232796172	415.9021796602856
1310	428.2418106670316	418.0698860197061	427.0368005788865
1312	433.3145851928945	426.2205312266299	417.1525982776622
1314	427.160647716623	409.7485552665302	403.479599058971
1316	429.6938384381475	412.0951402949463	402.7052910298561
1318	426.7754027503169	408.2129283116188	396.3005732874168
1320	413.6681065272961	391.3118081894498	387.9454869007301
1322	409.2301412939235	396.686489601846	396.9409775837054
1324	401.081685275819	390.2402804394945	388.4287604244566
1326	395.8328833282503	384.4783612815101	380.5678819318176
1328	384.4087455396931	383.4102867355479	376.0430584018488
1330	371.9387162233625	375.6892771997169	372.9839090197521
1332	386.2960000248041	385.4536667461303	374.60934508646
1334	396.3981317828399	391.4322899350922	386.6087451034896
1336	386.1107921688782	396.338020205053	392.0231428892591
1338	386.7574592592023	406.4686002662443	390.7875252805067
1340	413.3454341386128	416.3453331984806	400.5913437352426
1342	434.1341409402514	419.5424180655989	422.9572319016014
1344	447.3686022456149	426.7389579854765	430.4282937640923
1346	473.1431805406867	448.2856289035813	443.6499375092269
1348	488.498703812943	454.507975775714	454.7637665779492
1350	482.0540019511246	466.4811632608683	461.6299089118239
1352	457.9571129852837	443.2346549246965	436.4687182972488
1354	436.3310547168098	424.7220051691388	412.9807468707575
1356	409.4114499356595	416.7477470394003	408.6979973691198
1358	399.5995748471626	406.7804797762545	402.9663752959509
1360	409.8808888091165	394.5476287340558	392.4408486964935
1362	402.1536194432714	388.292287939676	391.264594898288
1364	385.8760845006991	383.2680368868209	367.2830366002866
1366	376.5331030975693	388.2534773252352	381.1705950900593
1368	395.0804235565466	377.7736138212081	369.2677583068494
1370	399.9589403016875	374.4614691447915	371.7182911888201
1372	390.0955576135526	376.1547337770344	372.8451952696964
1374	382.4192704878693	373.4928276649991	378.1635538459204
1376	389.5893767223436	377.4715203655592	375.2443931818301
1378	395.6605921339736	380.7008235579265	378.9054079458326
1380	389.0103781844709	383.1479229882882	387.6974710566703
1382	387.1117410080615	395.8800854052179	386.5695171388938
1384	404.4658634691086	405.3479000516986	389.3347942603024
1386	401.4322889273235	385.134317900843	386.6509930172823
1388	384.5258634768053	380.4225993961255	381.2220072073408
1390	405.8428163987668	394.0791092517264	388.4830205906817
1392	392.8070111380476	399.9027192346086	389.1028133942939
1394	391.9894024421528	391.9965934099633	385.1977519448834
1396	388.3323381715685	388.5108560880905	376.8419356885808
1398	394.2868558188531	395.3494094653737	372.307099336771
1400	392.1425959015347	386.4392815372266	367.9363120262261
1402	383.3768149766885	371.4619519918887	365.5786338615365
1404	390.7628430371694	382.7998114083944	367.5548317108449
1406	392.8038383943549	391.5884338970504	363.0576656935145
1408	396.3420189681239	376.8470662309743	381.5486083129406
1410	373.3853590183063	384.395489644376	370.9250002857235
1412	385.4664477392576	369.1045545469884	377.9928096836254
1414	382.7713208325889	385.8542997922809	369.5268636852835
1416	381.5273374420291	377.8245865986563	378.2461870788922
1418	406.8541617731127	388.5381169388586	388.0556052963315
1420	414.6481284479233	395.5301612678466	389.0268523729912
1422	424.9634370703809	413.1218605994433	404.3859247633496
1424	455.9674773668659	440.8146953299969	428.824110720952
1426	487.6137729090335	461.813057303741	456.7306865957453
1428	522.9623496462674	504.1857780543645	507.9764633075547
1430	573.48164846754	573.3516602008824	533.3498206582808
1432	590.3501174061656	582.6962062597978	572.499181591071
1434	592.0351403505663	559.311402797436	571.2298157385352
1436	536.2378782612594	527.1020563811858	523.0423733979457
1438	479.2974134765969	460.1922508536644	465.2586401116736
1440	459.4611360762054	431.0622223556053	424.2215715062908
1442	452.6310220833698	434.0381273355446	429.7083726768102
1444	460.1457384909936	454.5349208119582	449.1706364881376
1446	483.8885379935855	473.7107595813252	469.5392194003939
1448	500.1285715854576	483.3521336948742	490.9206513314447
1450	485.8273863088423	481.9057310133143	489.9726589750916
1452	458.8809874761777	468.2780906602269	460.7877097681714
1454	457.2610860547056	463.0533414824257	456.2585141489346
1456	449.2683694291603	442.1215040824419	442.5953530125074
1458	421.4413573832824	443.4824801284282	425.2439341150433
1460	432.6167591840873	420.343119943479	414.7633967042701
1462	435.0046128530836	425.3720244224255	422.6306154211585
1464	435.6939708814582	445.6413231343153	421.458754739553
1466	454.3704985001082	464.7790927940073	436.1354121923055
1468	487.2814063184773	480.8175109397832	471.9301094905166
1470	502.7780429252352	495.9035961880485	494.2153920763532
1472	510.712541050396	501.9558957333719	501.9424354983015
1474	512.6689157555437	499.7989338458849	501.0160859237984
1476	484.9933164993514	488.7952057975683	474.0030243691103
1478	452.8480259889174	450.6643195201999	433.1153120290612
1480	410.7144519352583	418.6663811256444	391.9587773197824
1482	392.6985471499729	368.8020191412239	357.1904893911885
1484	391.4546154521425	367.5052271624894	354.3406269796388
1486	394.7944669829701	373.058374786881	350.2248167137923
1488	386.684812150768	383.5204286594778	386.7034562237872
1490	403.0428705754352	410.0487466627594	395.6685750759858
1492	400.7747221705416	407.6525434457276	385.8522495420719
1494	406.6579307297684	408.4809099977654	392.8920143094991
1496	398.7827638690994	399.7031223041497	394.205816878492
1498	393.8417831687391	384.2787263621055	385.785397994466
1500	404.8230920773212	383.2863351464577	381.841743834449
1502	410.2784615011091	390.493154995085	380.8289600711578
1504	412.9062623325661	391.9306795808574	379.1373580021357
1506	396.5509631716546	386.5560795947276	372.2951422381905
1508	397.4914875701606	379.3984801393397	387.7861948745104
1510	414.5228196724864	398.4072475422134	391.9845119041874
1512	426.6892006744329	402.0291520645532	404.9305360243053
1514	432.0023710815058	427.6708211887952	425.0808853405031
1516	462.5911553832399	444.4433873998588	427.361737454278
1518	492.6146977191368	482.0856645117793	465.6899686461858
1520	532.8665153919853	512.4005510773883	497.2534180198276
1522	541.7354713280209	525.5997556773859	528.9888677556694
1524	549.5172992132088	538.861341282794	536.6033487966712
1526	540.4386496835776	537.8711998986914	527.8216430378872
1528	503.573700510191	508.7581235678044	507.9523428163369
1530	473.0462621003273	474.4479272853843	472.9462859579554
1532	451.3620296558686	448.6940434307806	440.8295846932772
1534	431.6663382769114	422.6434065166076	410.4105461072657
1536	427.0072489908517	423.9069467983589	403.6229861007232
1538	414.0210828289156	383.3935067953803	396.6620032747808
1540	421.3229785122422	400.3898045125078	390.2089165978057
1542	419.4662720221148	415.9853421782348	405.766388099217
1544	414.0251273264419	402.4193199144011	397.485903124069
1546	421.8608916009197	421.7042730391541	407.6065084050973
1548	439.2476459000581	424.2878937654097	411.94919754003
1550	445.6980819103479	434.7007999373843	422.3796411686103
1552	468.3814585419597	449.556368561819	441.590425926008
1554	477.3209765163069	461.8895542818336	451.3497462546255
1556	491.4693486147078	486.8117241334873	469.5838192888216
1558	529.3335157022948	512.9415512278995	510.5352115735234
1560	547.0801201194429	523.6647768391829	527.890667473049
1562	541.093779722046	533.3502388167583	514.0646518868271
1564	563.8113011654082	559.4892311765984	532.4570866472964
1566	583.1340368268739	593.1682766261406	552.5871858701783
1568	585.6736302897176	576.3433570431016	564.2711160101526
1570	575.019506163139	556.1851045643608	573.4088645847078
1572	572.4650356782929	548.6512158507048	554.7656116426306
1574	539.7116532588007	558.3711171342658	538.3478269802697
1576	527.6006497987867	530.12143659699	528.3197710869698
1578	503.6708226895403	488.9106660115297	482.9564921429438
1580	506.1425886278264	491.4917517514014	492.8794109079936
1582	527.8790949335859	491.8991045739792	500.570324445472
1584	558.7190956760645	527.0218355046609	515.3345537924797
1586	591.4757630521501	583.4130451777412	559.3636643247099
1588	641.8443501899446	631.8827991571095	633.6743159958241
1590	698.955917124561	687.3904452758676	676.5632061781557
1592	727.7359940476147	718.4742790099903	695.9631733841178
1594	739.2442559782053	724.6811394470917	718.3994353713932
1596	752.0046566211329	737.2739236848212	721.9150846188763
1598	765.1294557139673	752.4194736296411	732.8826762167034
1600	810.6379466788957	803.7992723697819	783.0223851603922
1602	835.0648277128669	821.1320111657108	812.2217063420551
1604	790.6907897743718	769.412332528382	770.1702395623031
1606	696.9534594493867	691.7808167569648	685.4792759974298
1608	657.9435031325293	654.490660526836	637.234336666734
1610	637.9088079539966	636.9839696656587	589.2304714127088
1612	642.7176594374595	628.4793250909225	610.4113129942921
1614	628.6422479117487	627.7083223233798	606.8887851798003
1616	624.4995804910911	614.1918391442259	609.9272044932619
1618	631.8475426206639	609.4854536875778	600.154041990157
1620	636.5428404207821	591.0453737650768	601.8310311024666
1622	634.0776210859757	610.7957918851977	609.257735324189
1624	623.7817700469325	621.3652649363482	617.4777416263693
1626	616.2940622495348	618.0895380859838	601.6409629465206
1628	627.8452513246474	628.1779160619844	599.8431736231863
1630	622.2906084873986	632.0973029957875	610.903851429654
1632	630.7642122164391	633.6642848063102	610.002735466383
1634	646.4984860004622	642.0379786651109	604.8249538413475
1636	625.2977183632523	635.698297770278	611.3477925189797
1638	628.9199290627919	623.1849230150965	629.7612921751792
1640	632.1266228945112	617.3788205859736	629.7877835415002
1642	636.9286232060056	623.8408107189441	621.9336888137481
1644	622.1352190392822	618.5449133176312	609.10469793119
1646	631.141299440299	631.2219066517905	606.745995508972
1648	614.3300552583779	608.0733367230763	607.7990891922964
1650	629.5308985748962	614.4478871442	601.9397809872022
1652	625.2565810653584	599.6436281554334	593.240385540268
1654	613.2456570683169	600.7232838009129	589.0203532668959
1656	612.0781205326647	589.1868966467828	585.6487589311847
1658	590.0778697600567	573.3791559666315	574.6374154581042
1660	587.9740169052426	569.2257639514379	574.1398450367517
1662	599.0108192427794	570.105068375569	572.7254484297312
1664	570.0746839121597	570.5485107567198	559.2103671202701
1666	556.6446241800461	565.7783378385078	536.9127208940301
1668	547.7017641207915	531.1966273803903	531.6972244081819
1670	536.5716650909886	534.1272308243891	521.3647883517108
1672	526.4927638887133	521.3597364385109	526.9883795982336
1674	529.5413430032617	503.1727586924004	521.4935900431445
1676	517.2544042424796	499.1072504332047	494.5413089743291
1678	495.8733160191435	491.6977874945749	474.9116273811304
1680	490.755424148316	487.3136845909728	469.2474325985335
1682	482.196113298407	479.1930957142872	465.1772835459259
1684	467.6616347337263	461.9507123912651	458.3855151916768
1686	457.2034660096956	449.7001887714444	448.1523350639633
1688	447.4010303958908	438.7762888828252	432.4198208981608
1690	445.8381073166461	439.6525243906765	425.420140529196
1692	416.7434654998928	425.2126770630287	404.6316098272511
1694	411.43045361622	412.2603731763952	408.6739290007356
1696	424.1390302877108	397.7664208240212	394.0609003982805
1698	393.1854422106617	398.2600842414312	389.3996413361663
1700	388.8572322622516	396.3528372763469	385.1507625901901
1702	373.9344280646879	379.5472117044884	369.9028502044537
1704	389.760577385733	377.6829839396873	365.8731437468717
1706	362.2624537804955	363.0758770944935	376.1613518213713
1708	358.3270863679684	381.2477818123223	356.186656111581
1710	349.4839267145807	348.5877745256559	335.1144868034633
1712	345.0850878908659	343.0703313454532	336.6267196957958
1714	339.4907534573341	326.7833476160536	340.9460654175097
1716	336.1969993397163	324.9958488242379	330.253999397173
1718	333.4849737141346	323.659316974346	318.7840026086207
1720	323.2608535855374	306.841058981154	309.8311895703916
1722	300.9360458506714	299.9035816112954	289.8048001942863
1724	304.5359860048917	293.2831353536176	293.8333546973082
1726	294.2660772776249	296.8804915320089	272.8495720761254
1728	298.9551834623367	290.6149666783321	283.0249616743132
1730	300.9613979373567	285.5642155980063	289.6376303376645
1732	295.6335970036615	281.9771256324535	279.1672645472611
1734	290.5391081567207	276.8497742713933	271.5530191373667
1736	287.0729592054136	270.1089001751442	264.1281156522377
1738	278.964480485773	270.3146372760163	270.754989114651
1740	274.2064347286578	265.7282516689525	270.1177418825657
1742	275.5734740599567	261.1753751590409	260.7735983101429
1744	270.083217303772	261.040533495794	263.9550679696753
1746	261.8633693645533	248.0929602630162	263.5436922056831
1748	268.1590335041815	249.0623815495978	260.0434894991554
1750	261.7708688609636	259.0087108551884	251.1588021852093
1752	236.8849203725173	243.7840677992056	237.9534172352773
1754	248.6098877933279	235.1850980850927	243.2734016009476
1756	251.8990686964336	230.4863965046461	242.6667258765854
1758	243.164588804093	237.1801383673364	236.5863261863658
1760	238.7657767452656	238.6648660832505	240.0105854437181
1762	245.5458712225087	226.3433261256099	234.5418917611387
1764	244.1992734078756	229.4701201911116	229.6233993511617
1766	245.8589532174897	231.89953235156	223.544991314642
1768	228.3478180147955	221.9459732851119	213.5297439295792
1770	250.427954271199	231.2322045220328	216.5814869446382
1772	242.719720527107	228.0903640620176	226.4910757985676
1774	229.2064703277379	218.0992044144757	203.9613230391172
1776	231.6124195599935	227.1912584465744	219.0920158254232
1778	226.2369807993842	224.2490427462334	217.0971060177588
1780	231.5510051173985	214.4825044449617	215.311174470138
1782	219.6065075488985	214.5218743010039	213.118747068834
1784	224.3268366368881	219.2912254456892	213.8489762851965
1786	205.9540009861858	203.0075719580015	207.4331883733712
1788	194.5416767196806	215.3860003668603	205.2786248003925
1790	205.8727172346759	203.6079754856546	198.7001944431879
1792	219.1910365296608	203.6642197044675	215.0558760953497
1794	211.5832099016985	197.096206401014	213.5714604661434
1796	225.0188917219883	202.4420588171303	200.8547115843862
1798	212.0164748474707	208.1362241237205	208.0556742150503
1800	226.472675148544	210.5242165762245	195.7222758419231
