# Supplementary material for: In vitro and in vivo datasets of topically applied ketorolac tromethamine in aqueous humor using Raman spectroscopy
Source: Data Brief. 2019 Oct 22;27:104694. doi: 10.1016/j.dib.2019.104694 (PMC6839021; doi:10.1016/j.dib.2019.104694)
Supplement: Multimedia component 1 [file mmc1.zip › Raw Raman spectrum dataset/In vitro Cuvettes/Aqueous humor from pig eyes/1.25% Ketorolac 3-1.txt]

cm-1	frame1	frame2	frame3
350	1955.392464588724	1979.680685872739	1898.185407163318
352	1990.907487599689	1993.287095802434	1929.164448243326
354	1992.755489396174	1979.584814896955	1947.770200106389
356	1956.243193143359	1980.676726456379	1949.606598632144
358	1975.0636750279	1965.200522300594	1921.791362621727
360	1934.27954886558	1936.950210017037	1892.899044292494
362	1861.013792208326	1885.307622490394	1856.610451001068
364	1785.538419277892	1808.428243561217	1810.520833352906
366	1798.163785194371	1809.293188073663	1800.352099878273
368	1799.014931866962	1788.177453677191	1798.992492150788
370	1792.966070860647	1784.767869705414	1797.16239055463
372	1786.103477392628	1807.782009701195	1788.36218598104
374	1799.88311735171	1785.848357403376	1762.354102435965
376	1801.550393893258	1777.039090265225	1757.852951031689
378	1806.702550871445	1778.488964853714	1771.013796519101
380	1809.619872902576	1783.673100217284	1790.192495216593
382	1778.436957037345	1775.030896125962	1782.898020016287
384	1790.971918446142	1756.224260046259	1766.049993028378
386	1787.871331640492	1753.368193967141	1768.772869422808
388	1782.051811606148	1775.450654113593	1786.742650166967
390	1809.514166950294	1830.72844820514	1805.379235300735
392	1857.841560168243	1828.896645647922	1817.41642988724
394	1845.128154201055	1827.787525355726	1812.674471424632
396	1835.019277851392	1833.069464558916	1801.601991345488
398	1884.094868245895	1848.852646647457	1797.481173917498
400	1874.451333874025	1891.050105414242	1850.594122450082
402	1890.055927420368	1903.317490044968	1872.1464622299
404	1915.955169757244	1920.970303269117	1887.316302899228
406	1937.696125453509	1950.422616575143	1902.682107678854
408	1920.18629443555	1930.222934075158	1884.537373180634
410	1890.848602367312	1894.292571253415	1870.207991314136
412	1840.906219312872	1854.075029319811	1847.233918547869
414	1790.312485093912	1819.42410643394	1821.673106263391
416	1791.146328801185	1806.821558818612	1815.054684852365
418	1783.729324373902	1787.321852621848	1800.292509962443
420	1772.422013865781	1760.326911630816	1775.415851227685
422	1764.879588976901	1745.531035258342	1753.44181363005
424	1768.539147531341	1763.241655842361	1748.630126889637
426	1754.72257472142	1744.800936061937	1731.536187917026
428	1738.983549515073	1730.709214194034	1719.277637920933
430	1731.923281783816	1729.040202973683	1707.44458861502
432	1735.851174431687	1739.187929635382	1693.656472278375
434	1729.77104270253	1732.445079487413	1679.070229175877
436	1702.136845579558	1706.891218916566	1708.146175338142
438	1680.708992351557	1706.686045951804	1720.11016015725
440	1676.344106534242	1715.073662620491	1707.274904939611
442	1697.27572176163	1670.37469659679	1686.871724884933
444	1717.543822289279	1698.077121761543	1707.274000621415
446	1711.593411703953	1704.373245406471	1702.264683195843
448	1697.805873853724	1703.694310792302	1685.279437249576
450	1694.422156429336	1714.361608731813	1674.900305877531
452	1665.47714968581	1694.572137337865	1674.019944002665
454	1672.59273424543	1681.468257556982	1672.887621043314
456	1678.244794896855	1672.119208182845	1673.936644445312
458	1666.708002698917	1664.623671588703	1675.109370840777
460	1642.10194163687	1656.93541871185	1664.810453863575
462	1631.818815564807	1648.043485998219	1642.988864937453
464	1644.326324474106	1638.780602290003	1627.097655213139
466	1651.794070838809	1625.586661353332	1618.224761982404
468	1613.75755742601	1603.786953752448	1613.649880651536
470	1620.180175183869	1618.631957688515	1605.818377408983
472	1624.751221575302	1623.269334023492	1617.966754625966
474	1618.455947311113	1617.051002399522	1620.956705086216
476	1601.619797465503	1603.055099140318	1603.143746383941
478	1604.130852999409	1597.808606054143	1598.54382006938
480	1601.629152028913	1585.950910191229	1588.967828092998
482	1594.434397567406	1584.967346898633	1568.529465275041
484	1585.269006114195	1589.601594490161	1554.056303656425
486	1578.839016993489	1583.808991405226	1576.704733775928
488	1565.293280818543	1558.227790882664	1580.747002464628
490	1575.048371602489	1553.073632675259	1558.110982308113
492	1570.974404747293	1557.724795655799	1546.939567125539
494	1540.382194668475	1561.151849465455	1563.821498894537
496	1566.638724321055	1548.143569466915	1545.663694118917
498	1584.949304642874	1546.674362337657	1534.74381900156
500	1569.907647018989	1553.677131720617	1530.015575589395
502	1541.715363974786	1561.10163856834	1534.594886518983
504	1547.557816478935	1555.969101740428	1553.951816531334
506	1565.845000491309	1557.015434785662	1530.07924241491
508	1561.870478095062	1547.839066344242	1545.717648600984
510	1546.191626091945	1543.170927913895	1556.923233351019
512	1526.223973827273	1545.284258773886	1538.681864960723
514	1497.994862173252	1511.956296699165	1523.371549925701
516	1494.816969971381	1506.90637417517	1526.404326955022
518	1505.5877759909	1509.753297020512	1514.686803107969
520	1508.709015123347	1506.583038228419	1498.934714682098
522	1476.279620826008	1483.434919840464	1505.497712786312
524	1490.305490151279	1476.291770620509	1487.432603287265
526	1490.103225348774	1477.443841166993	1485.181918965732
528	1486.114578146783	1478.734387824773	1486.98287087492
530	1483.310479539322	1475.276823606837	1487.651222827918
532	1477.843936850369	1465.973257967716	1493.065206370334
534	1471.391658211297	1463.133449056679	1472.290566774095
536	1463.214391012077	1464.965989459639	1455.518815418652
538	1463.336801642921	1465.062406053263	1447.894432912705
540	1479.501086985856	1457.267931304933	1449.473748085557
542	1465.232525648804	1452.579443314316	1450.535600271821
544	1459.414620315076	1450.828768134587	1453.527347007072
546	1450.599737389024	1449.469037782956	1448.482548573642
548	1437.79365043279	1444.288082303827	1437.515771757667
550	1428.494434205978	1427.958423518054	1433.960835899628
552	1428.209652823215	1429.234811289037	1419.808161662514
554	1432.733560137888	1435.23153057615	1428.920766895563
556	1438.407560976914	1442.69957859849	1451.379586649657
558	1440.557106439885	1444.730221786208	1466.994799320988
560	1428.658029796981	1416.284357874939	1418.191930671797
562	1413.778058433454	1422.305970897788	1407.770724564091
564	1402.172323073672	1417.015217948447	1408.115736553576
566	1390.015051247761	1398.076204170182	1406.403582016329
568	1373.111747667095	1375.621289388838	1394.104988236059
570	1388.888506942361	1377.434601233669	1394.65013324276
572	1381.274341829672	1382.603080378826	1370.335982736376
574	1379.924259145392	1381.162399953083	1364.165805014617
576	1379.159684714271	1372.032486970788	1374.794032090819
578	1341.386343840842	1361.501062955203	1362.358819767338
580	1352.109902754051	1364.386865247524	1349.192921567343
582	1363.178129388466	1361.254029176874	1345.18777195475
584	1374.66771183999	1359.857796224914	1342.892855750883
586	1381.268141476925	1364.986371625058	1338.306337095185
588	1357.789969790184	1373.804145665723	1336.38245839391
590	1348.416177979008	1349.437878532031	1327.477752081985
592	1357.867612824181	1343.879678374718	1353.846646176928
594	1375.823031498391	1361.903000144357	1378.511886132631
596	1387.771726093314	1391.989100435881	1365.663354399786
598	1369.295581513476	1367.836101282238	1365.501724726027
600	1365.986652246752	1346.148733653128	1354.088191641517
602	1355.68988173025	1341.009906921401	1342.097408394575
604	1346.053200555708	1345.152889727698	1333.818559963208
606	1353.57403961238	1342.203680342998	1330.1495910094
608	1336.855211540079	1319.835099754429	1304.645619716699
610	1322.516813627697	1305.734981013959	1314.403726726575
612	1334.044682634935	1317.185800568364	1325.014455735827
614	1356.143441915727	1342.707083956399	1330.51584042553
616	1340.970506551488	1346.416682445258	1345.564458847994
618	1371.220297968438	1368.644823636106	1368.477487909375
620	1384.895649134375	1368.188104480423	1355.76635409042
622	1376.001381874152	1366.730083143786	1337.974996892899
624	1356.026835718601	1373.809004042344	1336.734690833164
626	1362.854045308356	1382.515133208264	1364.261827219986
628	1369.390488124652	1358.052976569803	1377.134185343461
630	1375.625950097013	1359.559696967381	1379.433292339348
632	1392.760976465431	1379.857498801057	1378.066237627481
634	1415.174735761542	1407.909495847884	1379.825365307367
636	1396.080310417403	1432.001200806489	1392.017028772347
638	1407.548980498599	1413.482500577392	1385.257696189769
640	1418.744829325936	1398.345586320785	1394.272138101348
642	1401.792517545479	1380.747531793405	1387.744935137003
644	1350.606341451989	1352.364747252353	1347.685077150951
646	1325.482629499643	1312.873654798995	1318.818448245028
648	1289.169266012445	1273.382453332541	1277.081431369161
650	1257.936988957662	1253.077566850828	1246.236799657563
652	1233.968164194596	1233.253264217766	1226.746258531268
654	1215.475562900426	1200.637422059072	1213.873570179811
656	1194.523167488741	1191.521931463147	1198.533384101073
658	1217.332970726761	1187.255799438656	1179.255029861199
660	1216.37245317818	1181.616126950794	1180.79841597519
662	1193.749687108924	1168.78926382258	1178.470874312
664	1170.040914348252	1152.184325410896	1153.341570317957
666	1184.954216887343	1180.824473382809	1165.761798287401
668	1176.857189844978	1168.576413108895	1151.451816282584
670	1165.09748112412	1165.761200128593	1154.812186202466
672	1156.576898262598	1163.066270409483	1161.148164779052
674	1154.42597780967	1147.611384045465	1148.816845526797
676	1156.641530113792	1157.910208795766	1129.926797573228
678	1143.786503745398	1136.923932075055	1153.205410949783
680	1137.32938132106	1129.160537129209	1144.470759005156
682	1134.465183717578	1129.273593983977	1119.533187475723
684	1127.312816606666	1126.811449500495	1106.937345473144
686	1110.358555186026	1143.353597797776	1094.345977425094
688	1102.928420593336	1123.747554010533	1099.961175370719
690	1115.162739764704	1109.574590790381	1105.002583725075
692	1127.741017459501	1104.68852634133	1114.135582625991
694	1119.731402733893	1105.086017055222	1127.954091964522
696	1087.980073042815	1107.440580872348	1111.066254703384
698	1118.510035676006	1121.211684366184	1100.116017270349
700	1125.983300690617	1129.801640646329	1106.956977804565
702	1127.087523353899	1137.671965481528	1120.240061359204
704	1139.270385591857	1146.207514780484	1129.208661289223
706	1128.794534907977	1135.717623088967	1137.934559666103
708	1137.785172196897	1122.662694066878	1116.332632389037
710	1107.130018352772	1103.220356817754	1106.125068420019
712	1079.716108335438	1087.747887625259	1095.189417288754
714	1081.457778095326	1083.894347744459	1078.363476373181
716	1074.941341251456	1090.329687399865	1079.873313097784
718	1084.193615500715	1069.296209750124	1084.879242011269
720	1091.947602999263	1078.333962607892	1079.860662820177
722	1085.903702897328	1082.845838081409	1073.288867015802
724	1076.610022178204	1076.399215961158	1074.587515547833
726	1106.607276911638	1102.074218375636	1092.234288796799
728	1093.733788948689	1095.228535210723	1102.316091163033
730	1106.887249425779	1095.671710111912	1108.494687441362
732	1111.632867941862	1103.277277343868	1102.25973371687
734	1105.605936441884	1112.919945788907	1086.622694513292
736	1116.244351212429	1116.777249657161	1076.085146857031
738	1141.751103571473	1135.509919365919	1109.01806072167
740	1172.926630539582	1148.646290309363	1136.824832499952
742	1179.903070711926	1151.268351670644	1158.712063811563
744	1171.177973381844	1145.16966204439	1161.787685109013
746	1170.351684946583	1137.493892146378	1136.954334014989
748	1157.063612822509	1147.588057039509	1149.509274565791
750	1131.771887214459	1134.102114787113	1126.928952755731
752	1127.069437861738	1112.19400764671	1108.442399871209
754	1125.917020897502	1103.851579850236	1095.072038641871
756	1108.339517237591	1115.718253943483	1083.820054843716
758	1090.375308716837	1096.53419686138	1093.477355600054
760	1092.645783553287	1073.292577898306	1086.085238252716
762	1095.17489241834	1082.824746579764	1081.224848621265
764	1089.498569979273	1085.866534834891	1073.731761370783
766	1075.637175105873	1066.105988946379	1061.993280727713
768	1064.506162016662	1056.195029375777	1053.9192156663
770	1034.999265478093	1030.362036833785	1031.751843748493
772	1021.539954825679	1008.427044074442	1015.359951828914
774	1016.053066460612	1011.287891898082	1001.134363311316
776	1010.819604506463	1018.033796766599	995.8767546304001
778	1000.469539431773	989.5911411358403	1009.021240022293
780	992.9462624054901	997.3763117778425	1005.170704277554
782	990.3436492227315	995.5541444355866	997.9379710315271
784	982.2026733969481	993.154728267132	987.8415500464695
786	977.4604677421542	988.0150085676305	973.3883591331334
788	981.9760360409402	976.3012710722945	958.8679560406372
790	975.6964714070174	958.4041643468352	967.2960867354964
792	1001.540609295591	977.7868703088473	986.566892703738
794	997.1819005302143	969.0750814187337	992.5821469511839
796	1004.302708177838	983.2747750844313	999.2358868852738
798	1032.520827401158	1027.267724783516	1017.672173468616
800	1047.304608822691	1049.029913244897	1048.751786382187
802	1050.121110413342	1018.767112908298	1030.740665413279
804	1011.813437298772	990.3218830619237	994.0847009262558
806	974.7142822180613	962.6899046109463	960.4687680999427
808	942.9765321652969	934.5251540540194	934.6873941775841
810	911.4531813854202	910.2153495934012	913.3165968785968
812	900.6540961976696	916.5495216868516	889.6670185116982
814	892.1267356399602	885.5477877061378	885.8182325765279
816	891.3890157005797	882.7764690598403	887.7646308367081
818	888.4398097260886	878.65170629543	883.0941656687021
820	886.3020744019711	869.3390288676693	877.1794603931401
822	901.459529080541	888.2394300915545	891.9756102237684
824	883.3283984690572	875.6295835265743	879.3625284447204
826	864.4272524792239	879.8696937500889	863.4560258213924
828	854.3811766383965	876.7962815750991	862.8738474879744
830	858.360235987737	871.1018185206781	868.4312125713781
832	872.9980083118561	872.0772618752893	867.5734946195166
834	876.3383437358955	869.9137283723161	869.6989098084005
836	872.6835947597111	859.0024617596502	849.1172188441526
838	868.2523000709718	859.7939953010767	855.6588826654736
840	858.2408004568583	855.1529296802328	854.4286712296353
842	847.9759762677915	843.7186364959545	838.1577302493846
844	848.7246697164301	839.4568031372278	825.6766779034984
846	847.2054278299752	851.417363077347	806.9805397517279
848	860.1753018178511	851.7531705863523	836.4479374202524
850	858.4777792428669	855.6085314772939	848.1644719812127
852	865.2300578258678	869.4773068968655	858.1379064846587
854	885.3349127806443	881.551676914512	876.0584336357262
856	877.3159712104958	857.4723638326462	872.5870580661735
858	887.9493054377218	881.5909615053236	866.1004377847496
860	882.8414474872477	882.5767619469405	871.8809691023239
862	869.4040139282654	853.8383302865834	864.9637536321288
864	855.324570217253	830.5215311833874	849.193126025099
866	847.8928991306468	837.7013772088475	839.4165510203777
868	853.4800429125976	818.1510936934023	843.1656816349838
870	834.2778891086484	819.0969440588394	813.3350648513687
872	826.4353956938663	826.4494930226697	818.7873046062671
874	822.2621602541708	829.8477456736059	822.8369699561072
876	827.6760870125335	830.0008455146269	820.3139628367152
878	848.6546840913416	832.4964058004198	827.087572923033
880	835.6358723108617	826.8530506705563	825.7427517016156
882	817.5576491770917	824.5564074950553	798.5618743905967
884	817.1025410823929	802.4981175696723	802.242659376407
886	809.2295341611141	792.1406138791515	807.8701822591893
888	793.349118846635	795.8456898882176	797.9429708643121
890	792.2102909710719	783.6409676876691	778.8354452403853
892	769.9744841532099	756.4820927550792	755.9736997628664
894	768.298502197281	756.4196777210066	760.741041251104
896	771.2870809289941	758.5346907722396	758.6277984607968
898	762.2488130486871	755.1506189296057	751.8722446095612
900	739.1472458296155	741.3592426071189	739.5529088679546
902	718.9743466364556	716.2193380409676	711.9537213235735
904	725.486280564509	725.8008306515754	701.2589062598893
906	715.2442426316976	712.2819416720728	699.2450329719018
908	700.1532805294426	710.7140475308581	702.1154474171078
910	703.9474439310245	714.4768226142091	707.1190662566324
912	723.8857011349037	711.1411849104493	710.1102628603734
914	721.5114961761409	698.7133603739046	705.9416089252011
916	716.3674150689874	721.1950208418284	698.9214844586516
918	710.1119804806501	713.7174686596444	699.2228202431313
920	712.7356434264216	708.1878016527844	697.7998961253762
922	723.1053344503767	710.1794501450758	710.5791812925015
924	739.0992519945913	723.0369360226695	738.7384504229498
926	761.5844206546304	753.1433703875485	757.344029844601
928	790.8914787820338	763.3776795420522	789.7209469805315
930	823.6167238344473	793.9547775517268	794.9044114050086
932	797.9576323020983	774.6294050719914	781.3767194460367
934	759.1010693218848	744.4289623899883	754.7392347627904
936	738.688199742174	729.6885957922051	730.0498104313607
938	715.7512007099062	706.0129570530315	727.0762492515214
940	703.1805361310762	691.0171566779746	697.9110639461171
942	682.2567914686256	697.7843679919916	680.8358675249641
944	677.1897792042265	680.3018622631678	672.8957507125293
946	671.5108739822829	666.5076354038861	662.2286332476645
948	662.7448997990909	668.6684307155971	655.8606112789852
950	668.4546003167982	666.9940919792674	672.8882826723511
952	672.8627223648581	664.0149938179135	662.5139417365117
954	650.8547644532725	671.9765199512228	648.5773682897709
956	655.0718881958975	649.0773968038327	633.4379253711863
958	654.9569468296886	635.9793668614893	629.7842138651434
960	648.4274578908181	646.1727246647736	633.2715903596265
962	655.4970091129933	656.9676869716942	629.6682017954116
964	640.240638601048	641.7080908493189	629.8765947446501
966	645.0476676548851	630.7412075082195	630.2410556028999
968	640.7408796636244	621.463943526715	614.3422776226328
970	630.395506700886	618.98037745639	620.851086921447
972	624.1688740957284	622.4320263933764	636.326808012192
974	626.6408694483879	628.2332547941844	632.710720888502
976	622.4503301771024	636.3634282286341	633.43475675778
978	646.9468582381809	633.720647902669	637.5765929557384
980	650.4372304441268	636.1216296812909	633.2199828037419
982	651.5504015268	646.0357190787772	637.5063789294698
984	659.0106235384017	654.3308436383279	638.1227679297479
986	670.6256275356557	660.2990744435816	633.3260367734685
988	677.328495968201	679.5987933537272	651.4764208172877
990	701.5773038795234	693.9654295709853	683.1250951689076
992	686.2022345803129	672.50898973669	673.5259565604276
994	680.5064431345015	672.8765065392738	665.652132627857
996	701.6081299486061	700.9970167166123	680.8485360896476
998	791.6085441293116	792.2634865947889	772.3568716279376
1000	1015.423887217769	1013.333139188438	1007.987087011281
1002	1429.782137579349	1423.360570643384	1401.309894365699
1004	1073.62797621103	1080.739693648142	1099.146262490622
1006	797.7429395601536	806.5438808575432	804.9105871046104
1008	665.612233886867	665.8863574705272	666.4582808030841
1010	626.4505442474296	624.0321693351807	631.7983007372573
1012	617.7511995439115	621.2761646524272	610.2921629110763
1014	628.484629985733	620.0699868752242	606.6305318918817
1016	625.4471979573211	623.8622867717598	619.1195619602142
1018	629.5354673655368	619.555660680403	612.0846447859074
1020	631.6042463580998	621.0097274250583	619.5614479028509
1022	635.5508822804413	629.0144999595035	628.1863345716665
1024	650.0401523354851	651.8495651369881	645.0560321156279
1026	678.0872906125985	694.267935415137	687.9385926841243
1028	699.8162828527386	720.9742917059574	720.8662396015808
1030	685.7688825069681	669.1351015853816	680.1217423185275
1032	655.4079578979599	653.3201226071114	644.4262023553914
1034	642.6276827870396	630.3254898494081	632.8197204048344
1036	632.1940981367029	616.5743175196463	626.79715428226
1038	623.4987436953398	623.9091303430664	616.7674853689032
1040	646.8232128762445	625.6015833824571	619.9806807654385
1042	628.8705093934176	614.4977360869618	618.2077724701363
1044	622.6496807537296	630.1429371265162	612.5669124098289
1046	624.5145927402933	623.5787245706879	607.6821629547952
1048	628.9713667492304	629.2302090526805	605.5924661157098
1050	629.9367759773022	630.5572189153611	610.4728310515359
1052	627.076399524002	613.039918602216	620.3492413828035
1054	627.9739739915533	622.8204519058767	621.0834263908199
1056	610.6986330205774	616.8002354068403	610.6805991100928
1058	605.6955514271664	608.0079339730279	616.4451724002539
1060	612.9167997430586	594.2958959685113	610.1737208129142
1062	615.1246610348501	600.8534956697832	602.2916826554113
1064	608.1109885960416	613.6855838362736	594.487564540866
1066	600.8338661694996	613.3262414509281	587.6131615153497
1068	603.1502862610632	634.4732942859553	602.8767527867552
1070	611.2609766276655	602.528905970083	604.102153809418
1072	618.1008978867694	603.0939085393007	611.6837022259058
1074	613.2253545834562	605.7789979213208	611.7713147828029
1076	618.3557688353432	609.7798735353745	612.7673428059615
1078	627.4149953257546	612.4509166376374	612.8021684852472
1080	616.8643630524962	609.9676841733497	604.5358954258867
1082	591.0493946784306	609.9368720709836	596.6987356305664
1084	596.6803298319296	589.1736653936691	596.0426543465503
1086	591.1279925876318	581.2318542384858	600.0459873084058
1088	581.7089259372057	572.1753758765135	596.3907795136145
1090	561.2808140200059	560.2310430749423	584.8977685579537
1092	553.1621074712164	552.7810222242522	569.1935499094834
1094	568.9512310388536	556.9919086540226	554.6116032761154
1096	544.942278103203	566.6993789212049	547.5155235091643
1098	561.7329907210309	546.9169125876131	540.9820485126639
1100	563.3417476373853	549.2864769076767	543.7669672329226
1102	566.8297283815542	546.1721994937659	540.7608963861553
1104	568.3213602811622	541.9435168154994	537.5168675262944
1106	554.0908848442323	537.2506925647763	538.3621172963688
1108	532.3993044116402	531.5837283045628	541.4075571792481
1110	548.6060877488434	534.6943522589089	541.2644996281292
1112	550.543184197281	556.2548207965346	543.1967762829098
1114	560.8735589059095	550.8008090775986	569.2045836139459
1116	578.87613835861	551.2029728932318	561.1055311314647
1118	579.3432101640682	573.2529616821619	559.1803901102364
1120	575.596799228781	582.7912117361861	569.3582832674163
1122	576.6715339348586	564.6435023679471	569.9350080812084
1124	561.0730483132511	559.0510607079959	549.7026459602151
1126	549.0789675933293	560.4105565310259	558.6850762914929
1128	534.5401740732123	549.3619046797218	533.7768298904341
1130	545.1183906948393	555.9226315456469	538.0502967395855
1132	556.8713407486822	549.8704384475961	539.7010605959639
1134	560.8773167624333	548.084619937358	540.8110363742201
1136	556.6965419272087	555.3424904415167	551.0829061130253
1138	554.1184007862627	558.6822900199675	565.0419674547006
1140	582.26048231154	579.6993979542824	558.7554494949193
1142	605.6547231388541	592.879909943378	584.7218516950404
1144	624.0672258452554	620.7565692098822	614.1176949901742
1146	644.6541218430655	642.3304960458679	647.778875762978
1148	664.0463060698404	661.8312602828476	667.3761322871676
1150	657.3011807090752	649.8003134454493	656.7104265257865
1152	622.9596844345386	604.4563976919046	623.4391604938292
1154	602.7911445343842	587.6758887807577	599.2204233633755
1156	569.9140715019186	564.4395051891283	579.8199513299313
1158	568.2854336003588	571.2031335623435	541.9008529379537
1160	577.4539728887305	560.3415905490177	568.3634977896347
1162	582.462540288263	569.9082066060316	570.7363379534978
1164	575.0272574835965	567.4059312356959	567.6606261750906
1166	555.6447290697543	543.2952155094486	563.7983037528959
1168	541.7381476537203	528.8093372342318	542.702711099199
1170	564.8880481976562	541.8368433331898	543.3302449422597
1172	560.6723810529521	546.0100970894325	557.8057485506519
1174	545.6107104898628	559.6307434912366	553.0924982976475
1176	549.0688176915057	551.1907611116415	532.0318745712539
1178	557.3856455660781	557.2604250254758	544.9182257158353
1180	561.3255865103658	565.2559083457428	573.7921228818835
1182	563.9697642077463	559.1381861985075	579.2289040892006
1184	568.1508300099882	551.7286229265842	556.5859332698941
1186	556.161304910961	564.2549492236203	552.6328215825611
1188	559.9867971835794	566.7871746479511	545.4287249309965
1190	573.4541186134783	558.9759888929223	550.8396668698013
1192	575.9337963435295	563.3269383374606	562.8419068838703
1194	574.1533256604904	566.4393950079639	571.155541409714
1196	571.6389715512044	568.9841599130706	573.0036952042143
1198	571.4203291442161	575.0494568193042	570.1563164606297
1200	572.5551517129773	578.5231554064636	565.7835229174731
1202	557.5077648730213	566.5499581770761	564.3142442295294
1204	557.2266286326297	553.8630146858772	551.6311046496205
1206	554.9815097496222	545.1578087190056	536.3772832689031
1208	543.5396583675249	542.9548190408716	540.5917773885176
1210	557.855468468783	552.4188924433022	549.7808199536722
1212	567.8473883501422	560.8711521127435	555.2310932080982
1214	561.1498427935633	562.6407261557399	556.4971106980512
1216	563.1792683420284	562.5599650421318	558.9992849790286
1218	564.7025289682395	555.1569541664071	570.5072448047027
1220	573.2052270668365	565.614647226337	567.1959491166564
1222	578.4044543005622	579.5724237988833	567.3719099465183
1224	579.3628748825975	592.3892590144983	564.2335001799793
1226	591.7322632949288	597.5364054919063	573.9760219459239
1228	605.6524548334095	609.6967112365589	588.3614626393264
1230	610.1148975344563	614.0557035899046	599.3438500545199
1232	606.2240912472271	600.2634830264335	609.0093700280768
1234	605.03434365702	609.9582175608296	619.6161592156825
1236	626.5760718931133	616.9744521875317	620.0295488517676
1238	613.8511031148173	619.1888983970021	603.8145756120489
1240	606.0378264807539	606.7314439340498	587.6043409646267
1242	597.0491787738746	591.2276185160077	583.2413816977895
1244	593.9742320688386	581.4059132700037	597.5454190007961
1246	599.7179473785017	585.6395874170485	604.8051062846741
1248	604.506574521298	599.2086213548546	597.2479443990668
1250	600.9409331437614	608.5906975467324	602.9987342282796
1252	611.8392505133071	620.8074566223465	620.8074566223465
1254	611.0001566308241	630.6434518428816	630.6434518428816
1256	635.889908202777	651.2266901985096	650.6035000781399
1258	669.27630847945	667.9938991934336	683.3790966759873
1260	703.977501979734	693.2771068068573	693.0068165429882
1262	723.947386836473	708.2123467280163	703.3778460262896
1264	719.9339526051173	702.7645731242877	708.7980871427812
1266	711.2878690693186	697.9074425273929	699.6570254651487
1268	727.443794926781	716.7566273282936	704.6396646363215
1270	722.8282153039547	711.3152168664849	690.9707874877498
1272	726.4596750479867	710.2326768528315	712.0363309740598
1274	734.6365827529819	742.4605615541457	723.6136855647138
1276	770.0128773648988	765.6728107114195	757.8147356028276
1278	802.3538614046886	798.6584541033927	795.2369145707625
1280	820.144529278879	814.4890336487381	814.948549886172
1282	817.2924121653666	810.8918037878054	811.6383505391078
1284	800.605371596356	802.791012020915	801.8037641347034
1286	792.581924176736	779.1203608832543	804.3107160338722
1288	772.8097886107446	761.577641907673	786.2174546112833
1290	755.9177445464738	768.3823563726838	762.569689365509
1292	726.013916685166	733.0179389712364	727.1313222167099
1294	695.56475456489	683.6479530176039	705.8048675645448
1296	666.9244923394103	653.3664924778871	660.3911054041183
1298	640.8309045199812	632.0496160331322	621.0067144932752
1300	612.2714578064536	605.5228159821266	589.9770095971687
1302	583.8313428172769	583.5644739395139	563.7499144557125
1304	573.1958401854645	581.2613513443345	569.5825806082905
1306	585.0928638215936	570.438517547115	569.9806088232793
1308	553.1795733706613	557.6243495441998	572.2205656151822
1310	561.1265092776131	554.1125110879167	562.2503095913395
1312	576.1752816933306	567.5635428828119	570.4553314399607
1314	563.8359955939784	564.7346538902539	563.3222774249391
1316	553.3013102334685	554.094158614698	552.671132963593
1318	549.3366560343309	543.1842295737679	544.1771327223885
1320	538.1841737854429	532.4850865358744	532.7798077335342
1322	520.170395732928	520.5081767799707	518.7221521206442
1324	509.0038015670561	504.1531353573964	507.9645069152348
1326	512.5881620790677	500.6525660303023	493.1708317330209
1328	489.4909793079826	498.2741288088055	502.5325757186643
1330	489.7233411405663	488.0100338271972	497.7799696035168
1332	495.9323521402066	487.4733727896896	501.5572522251133
1334	515.0425090528557	502.6563638367153	513.4124201165546
1336	525.3232166838443	516.1031908081515	515.2349656197951
1338	531.859940734558	532.8540562358688	528.2715007470847
1340	557.6302007303277	557.266987936238	561.471850226206
1342	599.2597370929689	580.0945858685225	588.4613909861853
1344	631.0597719214995	624.3797007196381	630.2084197148388
1346	684.1810416358484	673.2917339158319	662.4635959298405
1348	711.0415670198918	692.4390377666284	689.9920797040363
1350	691.4058018769957	678.8631850389013	699.8219159807081
1352	649.0722120792879	647.5249264189467	657.4780881394146
1354	602.1585499227736	592.1795492515082	600.5027061700041
1356	565.378130128162	553.8122111007376	566.6994994736081
1358	533.5591441948269	531.6371240405437	538.9247115675166
1360	517.204079459711	517.8669182704816	517.9851818757319
1362	525.5508384474905	522.7356532070717	527.8677799984711
1364	505.1752647538475	509.373357855469	511.9580021353269
1366	509.2886522269345	515.33464009708	508.251757861904
1368	517.3339721534233	515.5948372871354	507.0889817727768
1370	519.5886542244353	513.3113272830562	504.0282501349067
1372	508.2793049754538	516.8660241160385	512.082143763708
1374	523.0910287707873	530.1565140926927	514.8699648689307
1376	534.876538251876	534.9988580725791	519.4427950012376
1378	537.0966985227851	534.0192778002102	533.7985746698055
1380	537.8191794390727	534.4518688883758	542.5647319226282
1382	542.7142466449039	541.8259085026268	542.7694824389513
1384	558.5849640404499	560.0903083815524	559.9891682820895
1386	553.4573543446749	548.7397472691469	549.5888510607024
1388	539.4393773982655	552.6575226028119	527.6784144500114
1390	551.723857439619	542.466103857644	541.2728300311624
1392	547.9494841710791	552.6488209712129	533.8271575983987
1394	546.3684630780767	535.8466781837034	531.3045292499028
1396	544.8340976846579	535.9746466100773	532.7292273323322
1398	541.549962973643	542.5980690766462	533.7698111359274
1400	523.5237121819811	533.5471381204353	523.577272040563
1402	516.5097167441727	526.4862873042996	516.1163672141356
1404	542.6684812912268	533.1963259685018	524.6079333082212
1406	543.6905658195617	517.4030548726846	521.3608523892202
1408	522.269215639477	511.0520641081356	528.2964509290362
1410	535.2086075239316	523.2410397195445	520.1574696671705
1412	535.4108407811706	515.4445311470466	515.8724702352813
1414	525.0335514645714	546.8351472897485	531.2491109796445
1416	539.8536825175768	542.9648987246723	538.3950099683091
1418	557.7486688204783	548.484784805722	549.8006352651422
1420	591.6171774137788	568.67777432597	562.6770095264078
1422	618.5771887538488	604.9737451886392	591.4229152732362
1424	652.8639018257143	666.7784457840476	646.8725181274901
1426	722.0287951641321	745.3365349029725	732.2072868283178
1428	805.120468387381	826.3658265187039	838.0226221648148
1430	916.6344025989693	925.433471198234	908.3010246845581
1432	981.4340823133681	957.3582051116451	956.8011332303354
1434	914.6672310069193	892.0588185217927	929.8402186089245
1436	792.8321209878437	800.6434408410524	789.9778482862258
1438	690.1490039941039	695.8613204363611	685.7752651574266
1440	637.9638563333306	636.840764536629	631.6209388391767
1442	625.936941099698	628.2798862624943	613.0667200371142
1444	656.7125018920631	647.3892388690433	631.6854044135183
1446	703.5731239469408	692.9204849469334	677.1339536708791
1448	715.7303490722802	716.6210862084658	702.7381699999821
1450	684.9840383284358	683.8449968861844	678.4211539017583
1452	656.1561575743904	656.6872217792127	646.2770180534845
1454	639.0745086086763	640.7342074220991	648.4089554200799
1456	628.4685308265955	624.9854188271276	615.5668654333591
1458	592.5015886279906	585.2741281870862	594.5632961049024
1460	591.2551348103923	579.5385919508794	587.8518832096994
1462	592.2786366741802	579.3887431599474	589.5372276729133
1464	638.5338555609852	627.2828450949371	620.9920541612632
1466	690.2269459465742	674.1960064098787	674.8985585681228
1468	729.6211810446735	731.3030518992971	731.9926970215861
1470	767.81381027563	781.7083622894063	773.898776909245
1472	784.1205413407306	798.3929209717708	791.8303375553323
1474	764.0635366784073	772.9140028577162	775.7918379460353
1476	716.2486677201672	711.6249905648137	717.1472180741703
1478	635.1357220145405	637.633123973033	638.9093408632709
1480	582.2143827546987	575.6062813614391	586.6773651389447
1482	536.7511837111458	536.0024403532076	532.0328990157362
1484	532.7711331140127	533.5481186642843	532.6245668383114
1486	535.3087082404254	530.2167181249226	517.5545976155514
1488	544.2375366991719	546.5981999980737	542.0478937909808
1490	565.5773086156938	555.5021551066675	551.1670257013043
1492	572.8297091914919	560.1553571907796	570.2462381571568
1494	572.8492392616771	568.7055000091513	569.6944113643563
1496	565.2106499781966	574.3568020402015	564.39273352782
1498	562.7370309105081	578.5858034426617	561.4678481799493
1500	560.960452258022	576.2234440595956	550.8020781974169
1502	552.3006929311376	561.1445205511392	542.8942221855227
1504	557.1566769288747	547.5285802385645	540.6310868011074
1506	555.081388549974	534.4074230139136	524.7428463418453
1508	553.688315885194	527.5302309963914	558.8500850843465
1510	567.5980914324543	561.4438031351551	573.5845865692343
1512	615.4856656928267	598.4548710854548	596.6091751435604
1514	627.3542703777482	637.9819249869194	648.0905255076359
1516	693.9984465675063	674.6432900205713	679.5322476267287
1518	761.058439024355	753.6634524976346	743.1880351197774
1520	823.4226292033518	819.7198915658686	820.5956478825284
1522	877.9615427236139	875.4836740397401	881.3313469461815
1524	888.906657279602	893.112047824402	889.067872480716
1526	846.0796358981321	851.3056413563575	851.1925715843975
1528	782.9024305950225	783.2090276957333	787.430518003117
1530	720.9794386741158	720.7390960940533	713.9711127488315
1532	655.7733384724628	659.7230053334347	647.7842514842273
1534	601.6357800047782	612.1277572111364	586.1380827841349
1536	565.5912765283293	584.4732417561512	561.1384901203805
1538	548.0383696470526	553.2039109651571	559.5453523310481
1540	542.9348266436058	548.6470340723588	578.9252799858381
1542	559.8601791854264	551.2505975145507	564.9083818318065
1544	568.1420662045167	551.2356869755112	555.7051474374242
1546	569.5645347322603	563.5865897825998	576.8311796723975
1548	603.51331212489	589.063035982348	589.5145064342348
1550	618.4264425518481	611.7870853724201	606.9104890207264
1552	639.1711260881173	645.6148550274608	629.592378760876
1554	668.3414471831643	668.2123456492634	666.5090951432985
1556	707.5878490459187	703.3872968274943	705.2839792114609
1558	761.1400997399712	754.5763626432494	739.7104835552952
1560	803.0359078714414	795.7537901362459	775.2197359245311
1562	828.0237279111937	828.6652128318574	811.076847889453
1564	863.0015257493093	864.1550219758265	847.3826367825133
1566	878.5065240867548	893.599904553068	878.4748004039766
1568	892.5698105005087	878.1634573240656	887.313642157442
1570	871.2170264072395	868.0004738267018	856.596241223266
1572	835.7075908206418	826.4241935945073	831.1645968523757
1574	789.0771048505748	787.961492254285	777.9994899137352
1576	754.0467631067675	750.0007402883464	726.0683776847483
1578	702.7094133211047	693.8960342845285	669.4233639343088
1580	682.6371819848929	693.9536669546968	673.0243418330576
1582	708.8656076138063	704.077465989327	692.423722500499
1584	761.6305903476147	758.9871615739851	760.4374646326589
1586	851.9364678159257	859.7362658533152	848.2483629518877
1588	965.0053620253145	976.8957284230129	956.0051866623403
1590	1067.713990058147	1076.356086760306	1060.273388433008
1592	1121.781353799292	1122.570821167577	1125.335503384536
1594	1133.732100226443	1140.510847004633	1159.620522155836
1596	1149.744773871204	1171.091277107973	1168.934217532878
1598	1194.080861451997	1219.827127931799	1177.570036509942
1600	1264.685959286436	1297.643319232299	1255.627250460585
1602	1303.936130564383	1304.378972934054	1291.831676862346
1604	1205.071427993166	1186.187762764138	1169.718565516278
1606	1017.981842986807	987.419828777783	972.6316094912485
1608	871.1975672997464	899.479946742366	879.4091153790138
1610	804.3819609116995	828.5128448578605	817.6910188974644
1612	840.9305154885942	804.0821744881318	809.2435300986361
1614	807.3758718366053	798.7506138262418	779.6769037032268
1616	781.0677120485873	780.334816740477	772.1899171677169
1618	766.4734344483697	758.0362130329825	742.8276463561633
1620	749.156034966769	773.36486754865	758.1048617266472
1622	741.4181813610059	755.3475226379294	767.5429518250608
1624	753.8481080700022	747.1145437083856	753.5673553087117
1626	743.1164153058238	732.1398820448217	744.9975055113865
1628	738.3561293952756	734.8185883602325	745.4091515274594
1630	747.1406835928177	737.3411013248559	749.8242885829217
1632	745.4406784972025	735.1519073476328	748.327473432131
1634	741.7516232728209	739.9246910067666	732.8637491670254
1636	745.3704978596659	739.6198937340644	725.7562949905386
1638	743.8661789785845	739.2243733068375	737.3756611402054
1640	726.3341369080558	719.8205862006377	730.937696998612
1642	713.9045104098386	738.3450088232746	712.9666316801321
1644	727.5027580417838	735.5457447341918	728.4961420125611
1646	739.5328663568437	734.7726006386138	723.0289192676188
1648	714.512006833092	713.0896101634954	719.9041421580342
1650	720.0102627142584	703.84960864442	706.4639155663964
1652	717.6461793195986	707.5839426794123	727.7084010416588
1654	699.8329093192989	709.9542462940003	696.7452849330415
1656	712.8085111173556	701.9642075199751	693.9849182060085
1658	686.6323471408578	697.8641528038849	676.8318388833142
1660	679.2866546058409	673.3238119546719	671.7535326937917
1662	673.4828871409296	678.6678847920439	656.5891317937708
1664	663.9891568504077	676.0175248866913	650.1133517922315
1666	650.5499588419521	649.0560817662127	647.0584155869136
1668	649.0572864023887	627.9812891626445	637.2565599303091
1670	653.0560985937469	629.3466467839953	622.6033262564346
1672	641.7831264423105	623.7451743122846	615.8348703847927
1674	615.9076623193328	613.4697586735658	612.1260685789223
1676	603.8532718965772	601.203694629532	600.7528393623809
1678	598.5814746240599	585.080301592022	579.7370529330502
1680	587.1126090194754	567.7387112972947	563.920615166109
1682	578.4914419576735	558.6736361118007	563.5391491412812
1684	572.4100006123219	556.6265599644461	564.1407168652627
1686	553.2993881326994	543.4543645284125	551.022023778713
1688	523.1001330924453	534.7862033418164	530.5256575818708
1690	531.4895803116922	518.2909258923205	521.7226046318742
1692	509.0719994746244	497.0617642735838	507.60304416265
1694	501.5523420890872	498.8152749549784	494.4321873775963
1696	491.9905668585335	474.465403094295	482.4130609397036
1698	476.7013220746609	485.856841041472	468.2305849831506
1700	474.6087714778488	475.3527625076006	481.1191311906238
1702	464.5733942249094	472.0326415196328	477.3878981435456
1704	472.8262196004764	461.3291172732946	444.4953918644142
1706	459.4247430010134	444.2001437474638	440.2433239638777
1708	456.7095584053208	446.9118602624874	427.5309781988655
1710	437.2551332440565	425.9329026835625	423.5708194726423
1712	427.0682451984513	434.4464693349332	415.4788834427496
1714	416.8753200632875	423.1478962943639	411.1740517243395
1716	413.8539985940922	416.408992907192	420.282462858027
1718	399.9064783797176	413.4844707831044	398.484201451886
1720	383.3015108909182	403.4853656475538	384.6885288113639
1722	387.4211007171023	387.0186200939487	398.2752717308875
1724	391.0489041690829	386.0682476244677	387.1512142026543
1726	382.2442812926133	373.6642688899016	373.5637912336367
1728	386.172748448924	377.4114488522921	375.1650192630257
1730	379.1778688264355	380.6726055455835	380.1374426934215
1732	369.1736291086558	363.504802681427	375.5723964924642
1734	369.575847853541	359.3071274406104	365.9133619887369
1736	372.9512745503009	358.0443913434328	366.9809205730999
1738	361.9532626429398	341.8939158364331	357.4487258131147
1740	347.846517793179	336.6566781884352	347.9253762575191
1742	342.5746917830168	343.8884395777191	346.1099113786906
1744	346.4783171073246	335.2274529867415	340.2356158646774
1746	347.5210804839398	324.0304400855529	332.2675318048524
1748	344.6218381499408	327.3003581715682	334.0717961832283
1750	338.3755697291036	329.9248957078075	336.1717874435107
1752	323.4878551312984	331.015662297594	321.413053296022
1754	328.8429231240765	329.0379296544074	326.5708910853736
1756	320.3075474163782	327.235228195229	321.6207095646503
1758	330.1738854583882	322.5224100512321	326.8166712040636
1760	336.2601806239774	325.9582928007627	320.0601051053
1762	327.4822466516068	315.6955812630165	314.0862006881957
1764	315.8606126478679	322.4960452503308	310.9568757014233
1766	317.0879090231923	318.0538607110467	307.3867893951355
1768	310.8893078759558	316.7263368892325	303.6763534082922
1770	317.9476376718837	315.6567397536314	303.3153019268555
1772	312.5591470380597	310.1451186814274	301.2371463874646
1774	302.7914462380776	287.0832108701245	280.5968775359186
1776	288.0767307222048	298.9568431163675	298.9179045802575
1778	297.3546767675077	304.1995596799299	286.0193461585552
1780	316.025610861278	307.6725046342718	312.7109307605731
1782	286.401900820192	312.8804091137716	289.8516864863622
1784	299.8832838705385	289.8120614881408	295.193036743639
1786	284.5105884779244	276.6070519153324	270.7022481127771
1788	291.7357329317262	288.8299549200581	288.4138348295597
1790	294.39430732611	263.7504324853994	282.9099716885633
1792	296.8214062004596	285.4538937681678	276.1548901668234
1794	279.9358193832883	289.9962174600737	300.0830922600949
1796	285.3229460646024	278.5286169928667	284.8523890805254
1798	280.224860223234	284.9332717568527	287.171055968449
1800	305.9698502773823	283.539744133228	286.6066134727981
