# Supplementary material for: In vitro and in vivo datasets of topically applied ketorolac tromethamine in aqueous humor using Raman spectroscopy
Source: Data Brief. 2019 Oct 22;27:104694. doi: 10.1016/j.dib.2019.104694 (PMC6839021; doi:10.1016/j.dib.2019.104694)
Supplement: Multimedia component 1 [file mmc1.zip › Raw Raman spectrum dataset/In vitro Cuvettes/Aqueous humor from pig eyes/1.25% Ketorolac 3-2.txt]

cm-1	frame1	frame2	frame3
350	2006.54675912514	1952.92535183778	1944.056362354485
352	2014.094578771095	1967.794803928742	1969.205196879317
354	2022.904161968438	1976.992668285359	1999.802076967273
356	2051.77015707883	1981.5685427971	1965.367049505346
358	2045.27553825265	1985.42008650392	1998.661340596853
360	2033.524010654515	1962.888825565537	1998.410229841374
362	2005.864572776286	1933.417034391459	1970.514714781024
364	1956.499434697413	1914.187194610856	1926.386840216172
366	1932.280974176538	1910.725866430802	1946.342163425584
368	1939.923649145243	1908.823986335617	1915.486729866424
370	1940.145369437266	1900.790082453336	1892.321600779288
372	1914.428258634304	1882.903823316307	1896.71342242449
374	1873.749546978631	1856.695913932501	1865.674934238233
376	1896.924388756288	1866.43532009827	1862.806881861619
378	1913.257542335685	1868.867166971272	1873.658704121216
380	1906.205820666076	1858.646912470968	1883.298937183397
382	1889.110176352014	1858.690924397783	1858.76137805874
384	1900.116112225773	1840.190155511912	1862.30799320032
386	1885.987367749203	1838.131157443639	1854.556876650861
388	1867.590752332558	1848.755308472033	1848.064041174321
390	1892.813495793025	1857.072338042666	1873.333695034826
392	1895.820314789214	1845.808306960611	1875.051542748496
394	1905.609819550597	1845.937888883725	1869.677082799729
396	1917.792920853205	1860.139369221218	1868.737368727463
398	1927.268419506226	1886.969825271954	1883.771366981072
400	1936.293965171486	1882.019327808389	1937.947064291659
402	1954.658018388297	1903.830864540449	1950.766872492297
404	1979.574390165977	1937.602646763423	1953.479767786705
406	2006.731208016431	1969.133090761067	1964.236368047085
408	2021.281535694273	1964.309697121056	1993.553836115094
410	1989.247631984017	1965.414840211324	1964.560078147071
412	1952.304587113412	1935.655829240327	1942.537417193213
414	1929.298894089754	1894.563030348897	1934.627070097695
416	1940.223730195834	1909.624238341105	1919.559559614501
418	1919.167227864637	1880.868999953734	1886.801602267663
420	1888.161146365687	1843.819671695278	1863.142341448116
422	1862.862372719847	1814.824289507454	1849.287457724713
424	1859.08013061304	1808.53949301294	1842.166752036229
426	1878.871317287044	1807.895300112021	1811.026671330451
428	1872.479539151078	1793.701274292399	1791.434099005252
430	1855.916063220384	1782.196390749463	1791.250554228225
432	1838.009863292002	1783.708562674382	1806.353761651079
434	1814.679391620934	1803.247254890757	1789.648289606698
436	1831.2556535044	1792.454138678887	1798.574779239966
438	1825.974631071734	1785.229817844838	1803.926615609033
440	1799.14543100313	1780.789998690353	1797.418768940838
442	1786.145171035531	1758.556055455007	1777.187713371675
444	1780.100718749012	1750.22922019797	1763.975848428263
446	1803.129601047679	1755.238897993286	1766.688402774548
448	1817.332687096886	1762.187036570783	1776.407714299064
450	1787.944118101167	1759.634198227684	1781.436216540049
452	1785.183095482094	1749.017804943671	1753.204446076129
454	1783.362450846223	1734.993679263921	1756.8248084499
456	1777.827045514015	1720.428132221056	1759.609117470013
458	1769.064176144583	1711.656403246775	1747.8525118075
460	1766.499483804804	1727.353892591935	1725.135060025893
462	1767.244151496851	1721.114880990881	1733.316268587313
464	1758.750503816026	1723.345189736556	1723.988935829448
466	1741.372326278312	1719.690047135294	1705.29006102928
468	1719.156136630756	1684.070589417958	1699.713401668563
470	1730.767357906503	1700.215450566712	1683.46333048536
472	1734.315764977313	1693.508904375011	1694.501049897023
474	1738.943066363628	1672.390206959748	1714.742271617863
476	1745.217815615556	1650.219317326701	1726.926510234889
478	1725.819089086226	1666.978224436189	1701.699914286005
480	1712.037245511867	1659.37464048944	1689.827442257819
482	1702.248294472868	1646.643397998088	1678.582908799454
484	1697.305908745172	1638.659129607601	1674.237124241947
486	1699.064382239326	1645.035103500921	1692.160305709866
488	1676.691112559905	1636.720131145859	1649.140028574327
490	1681.333930452881	1636.746770176902	1643.782029980716
492	1680.78210607329	1644.734323277703	1638.386785880247
494	1661.734482170997	1656.086584490399	1619.966445476196
496	1686.152121298966	1648.302587959533	1681.05702606466
498	1656.019935733789	1623.273800011065	1646.066790671263
500	1641.037210971547	1616.255136511961	1628.89686518566
502	1647.233830879873	1624.010300022326	1632.710453243355
504	1654.735556464405	1625.144351626032	1613.89917488978
506	1664.74592523896	1621.80573465364	1623.546083192214
508	1654.823559021298	1612.749125431041	1608.130630421837
510	1638.052283822576	1600.07890429047	1601.10701448521
512	1628.139725367433	1589.210899540796	1615.117493933534
514	1647.225427090358	1600.455490200967	1592.939710318026
516	1629.186828468449	1596.199519760695	1585.482988343559
518	1626.089514429803	1598.003156430255	1580.403901906621
520	1626.057379959553	1594.43013030288	1576.839051466888
522	1595.189341818161	1562.254881212756	1577.351634820542
524	1587.944584392248	1549.26847369709	1591.285608488955
526	1591.878147617913	1551.662454307075	1580.73027873426
528	1591.704219770617	1553.549199938655	1561.12207942945
530	1584.925755294855	1549.985076509174	1546.667458709145
532	1594.13334972335	1556.008892328226	1557.173974578563
534	1585.127709076584	1548.987315561687	1545.471215873448
536	1581.116599321751	1538.073674336491	1543.01138967446
538	1580.776658026949	1534.086030844088	1540.228211862673
540	1577.860975025308	1545.346857838933	1525.494763852511
542	1558.518856971237	1540.694838415099	1555.355928663146
544	1553.504691984283	1514.744356643429	1532.229025409356
546	1548.180093354139	1511.391064740883	1513.652463953019
548	1538.954967082784	1525.89885021983	1511.408504567339
550	1530.135257411508	1510.079368215761	1503.270213773865
552	1542.690460784934	1533.396038281999	1524.44195940932
554	1543.408669069976	1515.872482770053	1528.856068164303
556	1538.504038050109	1496.491451292357	1523.935309746026
558	1533.661530859124	1500.552144907929	1518.97419315145
560	1527.535849159016	1495.046965974995	1523.661789375045
562	1538.357773209292	1483.544851295505	1504.63602249372
564	1517.083611577516	1471.712737023923	1492.825370555242
566	1495.261885021655	1457.492039551686	1484.171890285366
568	1518.181099734349	1439.242325735411	1467.298434991173
570	1469.227284093565	1455.02356774683	1464.040282168793
572	1491.348457695868	1440.896577441382	1478.375012495363
574	1503.972898794933	1439.021746053189	1464.618295638903
576	1491.647299506638	1448.256788123635	1429.840227294988
578	1489.813580561516	1430.018401951302	1428.726868345552
580	1472.0269481454	1424.070259681808	1449.724069629404
582	1470.833443469815	1417.353689109231	1439.953731484985
584	1472.881530074178	1419.617458785466	1422.245441422734
586	1468.889240274536	1429.40919942633	1414.541274798356
588	1460.538938744712	1415.390826978396	1422.056490647926
590	1456.568945604114	1421.706596944741	1443.609066496991
592	1457.06145805339	1427.865568078887	1450.666635043036
594	1464.251686287772	1432.820264899	1452.581510624547
596	1477.348255475352	1436.138313151932	1459.235648464721
598	1475.633539264422	1421.941530484395	1444.348529946197
600	1474.816450058971	1420.525651896701	1457.147986590366
602	1467.444346247543	1412.905168379867	1442.385009882214
604	1461.054707267892	1398.387923310777	1413.999080590243
606	1467.143392787163	1383.630202753014	1410.805265683907
608	1449.729548856437	1381.977536499701	1412.907623046227
610	1435.708478797215	1383.692440079619	1415.43915082548
612	1440.732177191665	1382.888332179172	1412.689909112525
614	1455.11851014695	1394.022577585736	1410.400157915968
616	1447.886922769721	1449.141898465817	1424.00823003481
618	1485.607819353609	1467.832839446404	1456.233388825264
620	1491.9679003328	1476.390618650441	1453.758778958794
622	1480.52595348523	1461.055532245613	1440.617809292278
624	1467.692377656566	1432.796165164918	1435.456971611729
626	1475.757425121788	1440.239194414208	1451.680182529044
628	1464.305465011603	1411.47317288245	1435.854338338084
630	1473.396509068383	1428.976614889102	1446.920148646001
632	1491.228496863393	1449.426793329529	1456.968130559544
634	1504.073014399742	1452.637108975853	1458.353845836423
636	1498.147052838632	1484.877908495012	1500.610839953932
638	1534.14722844052	1479.61059051641	1507.632755951379
640	1543.561636654685	1483.612197436281	1490.936227396796
642	1524.945814193188	1481.268249672999	1477.788706782696
644	1483.845700837437	1454.100545105261	1474.705490207132
646	1420.423367909465	1391.347606753802	1413.170596629647
648	1394.63488399701	1359.481137470615	1362.973050604839
650	1384.735707696472	1326.363643144246	1342.027127250977
652	1358.465329745439	1290.108733525784	1331.73508630871
654	1303.12646237065	1260.995134126903	1310.31274601985
656	1295.357711282389	1283.125644471038	1268.244639058934
658	1306.612349399016	1267.852369034958	1276.429828887051
660	1297.947969245634	1263.943819367868	1279.572789019063
662	1275.368568079469	1256.668596849092	1268.584451289371
664	1255.651573328939	1232.354016638514	1249.858826003512
666	1261.819502327601	1246.011161646316	1259.77056574875
668	1256.144660496543	1232.707084049695	1239.994122610259
670	1249.061829696304	1234.933492951451	1239.214803772708
672	1248.961983092393	1242.915532991191	1242.681389284455
674	1256.90435856903	1237.445378443166	1228.446655017132
676	1238.472635047526	1212.211927931112	1212.541766655806
678	1232.743990461827	1222.322409612996	1206.571933836403
680	1238.514008183227	1214.248449557204	1210.595322258738
682	1233.303172308169	1190.831021942563	1213.327900161228
684	1203.282137139474	1169.425387618382	1204.914802662066
686	1199.276384074805	1173.518078029826	1195.324730782695
688	1217.883237436421	1177.369311219287	1186.607986926978
690	1234.49730364088	1176.441615253273	1191.216731721273
692	1227.258607072679	1181.332584762367	1197.968149428576
694	1194.710258836948	1197.059884717429	1195.854252268775
696	1213.681315582742	1193.716531808261	1194.991511433027
698	1207.622030333387	1190.783641073959	1217.724114109803
700	1217.649359550389	1208.214564154076	1217.967166519594
702	1232.033767165448	1222.918601967422	1211.247443065511
704	1235.633575631088	1215.074029597108	1215.046776541904
706	1229.91271678225	1196.400943425423	1220.505163805511
708	1218.212523835437	1205.699873705914	1196.210758285763
710	1214.120478173332	1189.568336749082	1175.62155350529
712	1211.611661743045	1166.436556880952	1165.638532451388
714	1205.265337366991	1154.378219651016	1165.929936378922
716	1196.052202043365	1152.045762735091	1167.894888246387
718	1206.406015806494	1166.830967866488	1166.549325290252
720	1203.55938084169	1171.810394782707	1174.288965300256
722	1188.881315233905	1161.821913815554	1167.36532295868
724	1177.550164721111	1152.249857954413	1152.178413307623
726	1200.840103824301	1185.397643381522	1181.62150250543
728	1188.283297611979	1169.361847886513	1155.819440785208
730	1193.193107386334	1183.944820838197	1162.402935611764
732	1206.585992464597	1194.573127476672	1172.857991198342
734	1221.611466934657	1193.673488173794	1182.57659860146
736	1234.68504246023	1199.988165226926	1208.657550695972
738	1245.304551951859	1221.723520673275	1216.221994665671
740	1250.325741786078	1223.625856060625	1229.474826741258
742	1259.391150865242	1232.488905462891	1242.38361676918
744	1266.909194259783	1240.540082408764	1252.655767644049
746	1263.397243184124	1227.830727648026	1257.770507359607
748	1271.008625174681	1220.069097361781	1236.469876064085
750	1254.897051551173	1208.093724767775	1217.257863229873
752	1243.325076085014	1202.806536213713	1204.296164592008
754	1238.578106431764	1209.783268932362	1199.597601000945
756	1232.821691642996	1220.722180648757	1199.519454993806
758	1207.637542366754	1185.691316866782	1184.125897235033
760	1204.617100137024	1176.279248581444	1185.311964465014
762	1211.798787519729	1167.242771345807	1172.583374951677
764	1206.546566557886	1157.119392081093	1159.075103312684
766	1184.332399009405	1143.929362502034	1147.831506692589
768	1170.208037384283	1121.192950628801	1118.965551269723
770	1138.039090927991	1097.585965926106	1117.833823295735
772	1138.892421014318	1095.352665541713	1115.809814474312
774	1132.729086034262	1086.704628022002	1098.46345458085
776	1114.512534579754	1069.720301504216	1077.777092809389
778	1103.473456126105	1062.391022399366	1079.391411385714
780	1095.326023091999	1087.924150274683	1081.043357431772
782	1103.487499495069	1074.77797130495	1082.925535161033
784	1090.318425024432	1068.694340143345	1068.168623957857
786	1082.8140094044	1061.808145699902	1053.17376470851
788	1099.606088857142	1044.522910154995	1053.376184241027
790	1077.9043246646	1048.575528480348	1051.913212770746
792	1071.797103977355	1071.620941178013	1057.381750204077
794	1080.146068185023	1067.901044868794	1050.588075937299
796	1101.79579859037	1067.923365612532	1059.947895843218
798	1127.680609563556	1085.489349522654	1088.92035159274
800	1141.177102775474	1107.029649550069	1109.018916738085
802	1129.313896214047	1103.734521501647	1098.985802957051
804	1103.621648660624	1067.707697871279	1059.227397136122
806	1063.762230168409	1039.589242139912	1029.134780314347
808	1026.019228363434	1018.524072585685	1008.196670564751
810	1009.045116845123	991.2345117070863	984.6147889974337
812	1015.933009334797	963.2559509053523	967.6538920929841
814	999.2316503742811	955.186233532258	975.1512865377316
816	987.0990873025052	944.1668039861872	958.514810152516
818	976.5489398773841	943.8495477627837	953.2227908750353
820	974.5952697097107	956.2378030746387	968.7196780097351
822	998.5746403528854	965.4348903021474	975.1688875760746
824	979.7472122561007	958.2680356032317	986.3597259495948
826	990.4352503424423	973.0420077087752	976.1888071156113
828	994.6161268787796	974.143941832859	965.177899858178
830	995.2230232525453	968.9682523281225	962.4562370178049
832	1000.2945683267	970.5688542114472	965.8900410009795
834	988.7550421938362	959.6875076340457	953.7926082243331
836	982.661047985472	940.8206846400075	960.4475174924028
838	979.9296967802721	948.4199565597785	960.4213712453114
840	983.3361669068046	943.9507412402196	957.2438709250937
842	981.0227516063746	923.6947308006833	949.7516082540629
844	956.7425723416557	915.5367403819822	932.4270138977105
846	956.5137045055262	920.800018440382	908.8907980743785
848	966.2011096874887	935.5375766188956	923.1274100610458
850	982.0169310249765	950.6556080351305	938.7170368058301
852	990.7552298966293	966.0008731014768	962.3082748338966
854	992.7841083898525	976.6838316498174	988.846857537969
856	1012.409194533089	968.6000384201624	982.0879391534317
858	1016.119940312281	973.5971073575417	994.4056538540914
860	999.4570633768475	973.3903545578255	987.7836309438463
862	978.6670949427179	958.2971226797636	965.070188557939
864	961.5842604064872	946.7139567863176	942.2285432825925
866	949.5466975406549	949.9223975888552	933.28792091707
868	937.3352514410511	922.3821345303778	930.2764835592327
870	938.4180033297917	918.1579069152128	930.5737620071029
872	952.42139438777	918.4644527982919	922.6226729598064
874	967.2656754915133	933.3153077606164	925.5587396619403
876	974.375779532797	950.9554968580343	937.6372235070372
878	970.6460029531609	949.80726805522	945.0849755972363
880	960.5780162551678	939.1457349509726	956.5082495290759
882	953.4835713502798	907.2965230659946	918.150039675779
884	939.521744712999	905.3727296726383	922.2018850482117
886	931.4583256438383	910.2481909932451	914.219546811208
888	930.7169815414776	904.5610662186197	888.2986694716951
890	925.5400840209468	888.580223912898	892.8063787333323
892	913.2500920980814	868.27048516688	870.0424072334771
894	898.3437400433068	853.6109552962504	857.7896502648058
896	873.7725379056838	848.5422969786332	845.4013512436248
898	862.3597114545037	844.7636293217797	842.1026299560577
900	859.861664808087	834.6763063083001	836.5477103772772
902	830.4792706690174	816.534386589319	797.3119712560902
904	837.0767399847099	801.6194544486941	793.4403129826997
906	831.984475177104	797.832022761047	797.5326268523223
908	827.935224785249	794.2339424319282	796.4488849824785
910	823.4596860409968	790.1240343694723	792.3416848349159
912	817.6041807028746	788.9102548796503	791.441304223558
914	814.8301144305325	794.1690925523178	799.5306519777945
916	819.0973222040749	784.2515707237253	820.3700495257081
918	829.4556006340002	798.8442396368484	793.2127147067358
920	826.8349186862984	800.8249618759178	785.7284426074318
922	831.3261739366287	816.2341254971868	801.3295902883851
924	855.7729655433975	849.6591414480512	825.0717372635608
926	887.8315324527147	858.2258565100715	843.7885337096102
928	924.661890472913	879.0340166896103	869.4997377848188
930	945.170081050449	893.6132708870839	893.7506596136475
932	910.900046530676	883.9228749170158	888.005503524199
934	863.9819737894006	857.2422629238522	861.6545275734998
936	837.6056145142852	830.1648053311435	831.1276994261779
938	823.1545058261429	817.3052896248815	807.582720985848
940	810.2704407805042	794.6240853600448	803.3315252784392
942	803.0097322605207	778.5654604620422	798.2089270050626
944	797.5253351763334	781.625470047001	777.184755226195
946	792.7483764619851	784.5001434267449	760.6996059942545
948	790.949755506802	776.3647026898299	758.4606027645784
950	794.2408166774891	764.6907493473611	761.5967355902609
952	783.7341034179682	760.3736139929013	778.2179463514607
954	780.4399250109995	759.3299661461862	759.6523041478763
956	781.299222098944	746.2604460469697	754.4198006541719
958	773.6882660529868	743.9650981711259	752.9314045476549
960	764.5891813564432	749.230501566117	751.8933443613546
962	767.0736736246111	738.9873955393089	752.4000039378419
964	744.7930140950424	721.0826089347696	719.6740106352946
966	738.2415636594128	726.4239263410849	730.6475255656542
968	738.45489622607	725.454112045684	716.4075597433739
970	739.039668419568	714.5332463588572	714.0664873523888
972	740.2011623915149	707.084119567751	721.9464312641213
974	743.1058807262026	714.4006293671213	720.6954301820732
976	741.1590350662797	719.9093368296338	720.6363573554479
978	750.809730008034	733.8849424921484	719.194651643291
980	750.1291301688948	734.4982262686381	730.9595741476544
982	762.1160146053956	734.7496255804267	742.7017408285599
984	767.6908356480499	740.9680516406488	746.654750980216
986	763.1303660160013	752.2302639259445	747.4643723337713
988	786.934054091962	762.8668140814234	762.4634639375018
990	808.7654277830219	785.9218751211155	790.459967258476
992	802.4072846506563	782.4243087899243	773.9311496547171
994	811.0302825161641	785.1107051136133	780.1074189043138
996	826.4448063005782	799.7966367292361	800.2119503132742
998	902.9399599622785	878.2226993598731	878.8315231539924
1000	1145.88258702384	1114.099168008184	1115.398874634551
1002	1617.158774052947	1598.368328206295	1593.481092508862
1004	1381.201755294549	1349.197078372145	1374.452602620956
1006	1031.401038178601	1011.228075905518	1024.127056910797
1008	836.4497995842864	824.3731709376693	815.8173127644719
1010	781.6709445338702	764.5320150832572	762.0555470726936
1012	761.0192614597786	733.1897027020505	754.7463686735316
1014	760.7972214677375	730.2059568379135	721.8756253259636
1016	739.5788857800108	712.1346379809971	725.5059226193383
1018	737.2830986675355	719.4212683065319	721.3974382965362
1020	742.5751999452418	720.5818186498818	723.2663441475062
1022	748.4030327121056	719.7305488099308	721.1879943116765
1024	770.4757861793398	738.4922840722933	733.7924834043587
1026	821.9670973961357	790.4904151927393	783.7393678814802
1028	845.5647519389196	837.1067192939701	811.069259461609
1030	832.527877271247	785.4194375044842	805.4789472682008
1032	798.5503863678689	765.2119985827648	777.9426598525126
1034	776.8875375847149	756.1987603904431	756.2348756719953
1036	758.5537699810362	738.8508042940757	733.6145325697929
1038	741.9315313464845	718.9532291178941	714.614164686016
1040	749.6087443430898	723.0467134654828	726.1609038224032
1042	743.4355890163455	714.3954289074093	719.3742783461757
1044	733.5457803147309	719.3274629583852	716.3538532926574
1046	721.6072889228933	718.8858363924596	713.7621828592255
1048	735.5969454653457	715.3672218835492	705.1838877990557
1050	750.177825165533	713.1089665794565	705.8790902867347
1052	739.6785136866595	710.5745554259094	720.5210595098149
1054	735.1925073032147	698.5643341692481	715.35132910312
1056	723.7096026446036	698.2892900806766	702.5872006934228
1058	726.9645574642092	716.7180125878948	697.9418678160304
1060	725.3862925600193	695.2259215654628	689.8563030747062
1062	723.6227580961631	686.8179788742102	702.3746902333897
1064	722.1946652543668	693.4632769991886	714.3147702308481
1066	720.4073033190302	692.3973545562362	696.0777725467774
1068	727.0213935064883	717.4484662932405	682.9158945532814
1070	723.257394048375	693.6532577738509	710.4420699811471
1072	717.2148952716225	696.4619542407215	699.68746544097
1074	718.0223683998397	697.6742215106339	692.6960047909662
1076	715.4881108130278	697.8389139946858	691.6485504044205
1078	712.1613633186903	702.0548474407297	698.2310524879424
1080	715.1908593239868	704.4283017802416	707.2578688089424
1082	710.8976099776254	680.5983365890087	686.3995973285793
1084	704.3278368749359	688.5292046379524	692.4347494829653
1086	683.6939167270421	671.4138343394925	662.5077224094172
1088	686.9871737743695	673.9246316014462	654.5226017256928
1090	676.9479392706865	657.9099735008413	654.4638001374804
1092	653.4871004725685	635.1361354061244	654.239328561769
1094	645.9228816832053	639.8026113547981	653.8073553633451
1096	651.1780819502818	636.9159079013133	634.981547017345
1098	649.6233503448672	628.4362331795037	632.1761309071989
1100	645.8504577814965	621.044212575903	628.7967647851989
1102	645.4953236977832	626.2010294552597	621.3481690186731
1104	647.101174259848	628.1617636993823	622.7415994356802
1106	640.8705949621706	623.6529780862727	621.8075532195298
1108	630.135502048473	621.7303463571441	611.7728224345385
1110	643.8524624067007	629.0179400874843	622.027611850203
1112	643.3188621525671	636.0742803270069	614.5133106391563
1114	661.542326785024	643.9013497862991	613.0053449642822
1116	658.2464014015201	637.6641531076255	631.4895151227954
1118	678.1655573080486	634.7906890571788	653.5123155029829
1120	688.6791994923902	642.3786750997714	660.1763244926991
1122	667.2304569439858	654.6252454970983	650.1565078062741
1124	662.7239369476843	657.3144579726962	641.4536650303127
1126	664.1806226500003	626.9673293985643	631.4428630539043
1128	652.3218960066693	625.1717532058588	628.4725012610996
1130	659.4116567720259	633.8881113240632	633.7357046165749
1132	657.8537121022782	636.6680153947309	633.1117278275017
1134	646.5513365427494	634.596204412574	623.0951269192358
1136	641.3857220215275	631.2871143932251	620.6029907327402
1138	653.2891363532169	629.6177295718571	636.9263676148789
1140	665.7674782481289	641.0230643530924	629.77266783523
1142	694.843283837489	657.9869017483886	662.7072873666484
1144	716.877892181884	679.6467674558064	695.3001633556165
1146	734.5561263893619	721.3989182523474	727.7451597411349
1148	747.7357078625955	744.4268478628001	737.4364591957888
1150	740.7871578475331	725.0216287429039	723.1002034659565
1152	711.131245722966	685.0237057782726	695.2813241695117
1154	687.1978366124885	674.098764127811	661.7351473976452
1156	674.1109760434742	656.5362455878719	658.3009552213201
1158	664.5955024701678	640.6172831100349	650.9313142778281
1160	678.384324199669	641.1620873910468	641.953332702405
1162	679.1035669512264	647.702929027158	649.5938727816042
1164	664.6770156048103	649.0226427958414	649.9373673615534
1166	648.3324580245929	636.700861718322	631.765882516433
1168	640.4255944251777	616.3078214360405	614.2876753714544
1170	640.0008523754061	613.6474258563856	622.771347885689
1172	641.5240540411203	608.7509377318235	631.3911471703744
1174	644.9363941774811	623.5846617657842	620.379779130792
1176	637.6606376171756	623.6734288719579	633.1637168801138
1178	651.2027400305333	641.3877724990946	653.3737231098396
1180	667.8650464303892	649.6726944275324	656.9677810258648
1182	668.9366546854865	640.423336354831	649.4444405332472
1184	661.160282680046	643.1985977849536	651.6535236427594
1186	651.110339559253	646.3954501504009	641.9116949750481
1188	654.9841708201656	645.0773316008613	639.9426000453852
1190	662.4509687128325	647.3746675503811	642.1863817368627
1192	663.5716398742788	638.7937294869415	646.9974383885528
1194	661.912799799752	633.3111370833096	645.3605137489726
1196	669.3198770338934	638.5792067436769	647.9351970246834
1198	684.2526759271598	648.7421989259615	655.6983243118696
1200	690.0591304399054	653.5010734858823	653.713455201451
1202	681.7585393840715	654.9953147658721	645.9191267003096
1204	677.3532340917997	637.5929951384221	640.2705446586555
1206	658.7781202261959	624.9721091898635	653.6922629077475
1208	657.0890342398983	627.0441146382389	649.9762249370951
1210	663.8675585316554	648.0007128668227	655.6533813683527
1212	663.7812777669543	652.7701815704172	653.4140008716064
1214	661.8106550088576	647.1080886644518	642.3516871186502
1216	672.1415802418962	661.3888190580843	643.866489010834
1218	680.4216524843814	650.1528885201351	636.3112009328029
1220	690.4269839057799	673.902853901496	644.9308020138662
1222	692.4950061699858	660.7927463817496	667.3141728805239
1224	700.3780065792632	663.6608450573287	678.9197942402154
1226	713.1709309084051	684.5598753243476	682.3005452222076
1228	728.0502098796713	704.5767287993843	698.3579775765595
1230	737.6383823921235	704.6237170594384	718.7686724168934
1232	739.7576566605098	697.2798532652439	721.02212901991
1234	744.746413623061	722.206433136387	713.5448111975418
1236	745.8141754507565	716.6728596481709	716.5947536318149
1238	740.4088200049621	727.5447769422198	716.3875884999915
1240	740.2930554467451	711.0872971855284	706.8465542084266
1242	726.8881781059687	692.1026814679827	703.5647075592352
1244	725.1645785619908	691.8148369529039	703.5225989669586
1246	726.7812205101989	703.0377598671232	704.6317474630596
1248	726.2004768813231	714.704311334224	708.7663438660118
1250	741.0587844638631	725.502217382421	716.9658086057398
1252	753.3957152013572	721.8672240169618	726.8147364436906
1254	756.8131225254087	737.2178109617483	748.8360485037301
1256	772.5615665448604	763.0924711664342	767.6570359197397
1258	806.3228290664332	781.034134428248	789.4281403847716
1260	821.1572148299088	790.0961294448148	810.1355006690985
1262	841.075955475221	812.0307632184527	829.9964406197987
1264	850.7935038750197	821.7649336548459	829.4107448267839
1266	835.0308156736519	808.931749997393	812.0733785236803
1268	836.9119629170783	822.2941158891022	820.811842831825
1270	840.3533565320061	811.8182586769708	818.5063722746436
1272	833.3546449868488	830.3182626810251	813.5010079357548
1274	853.9778623320481	835.4856509655613	838.5943056904232
1276	892.2728112272223	862.1292576675555	880.5162482937889
1278	915.5301081781856	896.8225417039685	895.1507457099605
1280	929.94696454932	919.0824952442586	908.4161165140897
1282	944.7654203161912	920.8703646671684	924.3305717447627
1284	946.0865063417713	909.7306227691839	922.0731763744948
1286	918.6493684847669	898.2380996391579	906.232771900231
1288	906.971812132802	886.7793309015293	866.6700225438242
1290	883.4990632412619	851.7595545822528	861.4317768906907
1292	841.3150791562493	828.473020762031	815.7929147440207
1294	812.5615631617129	783.1671338278671	784.2961804274204
1296	787.082320280203	745.813352234718	736.689010382433
1298	744.3684297457057	713.6811489059006	708.8408973771636
1300	703.5678364852863	686.3165128554988	689.1412939777564
1302	688.8463431610584	669.9333668632501	667.4494624231126
1304	686.2070513343581	664.9986873528995	681.9593616412262
1306	684.2447301808387	678.5192127148654	668.6474355434011
1308	674.6587364699458	663.4335869617291	686.3689162725075
1310	699.1377750990666	660.9740491558032	669.8283051730471
1312	685.0125622711322	645.0146886514183	671.1116166013219
1314	682.4703035294895	646.8477469384767	669.9649341243652
1316	670.8589416086878	660.1333464568857	656.407167009053
1318	660.2703743748119	657.56110246444	643.9194788925529
1320	655.1560996045546	639.4888450053177	636.6829002193638
1322	643.6773457955617	623.7630951137787	619.9227314543357
1324	648.6634157527512	598.1027388542402	593.7118814618159
1326	618.6924953208413	596.6179168281395	588.4671614616209
1328	632.9674431731045	581.8627922791449	590.9787613813495
1330	616.2820742057705	580.466972552422	590.0053481681161
1332	617.8300655480844	589.4811966453227	599.8335229022219
1334	632.8527105676851	603.4747473587918	611.4730918533091
1336	647.4845973938235	613.0613159795236	616.8986503973499
1338	660.0119008395069	624.0123728960109	629.9388929588176
1340	683.8508166860986	650.1004834086073	662.9543390994718
1342	721.5045281651918	689.1527060265865	702.7865587124769
1344	743.1912021918619	721.2771944884435	730.0748578316525
1346	794.3197062558642	777.26986658805	754.7926601589737
1348	817.8427109887821	804.9664265353894	787.3545823570764
1350	815.3448587983876	769.1464837021989	782.0722273501913
1352	752.5937929884728	725.6435716030751	735.4183828962184
1354	699.3487140626355	660.5746290368961	677.3898324679323
1356	664.3704984124348	635.2418800366506	647.0776122061975
1358	637.0414771896963	632.8661776357662	629.0034129506576
1360	630.8283504733308	616.1771889587021	608.0347453931073
1362	642.1103208040848	604.7634723990034	596.0495649095309
1364	610.9310781599174	587.0946454433081	568.738221719379
1366	615.2192798895451	583.3852649176755	579.8827788865099
1368	604.947360502573	582.2913255017803	593.6587125584222
1370	603.2635668368811	594.3784159112294	584.0401683443248
1372	601.3611613174036	591.0217285749166	580.1620338919465
1374	610.1601424665273	604.4408828026034	589.9491625368212
1376	632.7410161632704	614.814930607602	588.4174790225011
1378	635.9529444811735	604.5306990881937	591.4195887330674
1380	620.9047484200086	588.0643929659744	606.12259908942
1382	620.9269836017875	593.7888480620884	615.9881707439762
1384	629.7807256863255	620.4123050178515	620.4040714369839
1386	628.3777638326892	616.2443629011754	603.9880744651296
1388	603.6071724713801	597.2119099816582	615.8046077301203
1390	634.9867070005628	627.236360334143	612.1626838258625
1392	618.1833442687265	608.3501117176407	628.8776862301812
1394	623.1543831169604	614.5453936483166	622.6003971885389
1396	636.5787996320382	617.7887899837461	615.5148744083826
1398	637.3867865515898	607.3576279342826	614.7377132858571
1400	630.1773680465401	604.1056859555166	613.7638598134962
1402	624.5454329452707	607.8209192632135	610.5706461009564
1404	621.4952256172252	602.1700249390847	606.8616763190576
1406	621.8072486912515	600.2085946127469	604.1952981800047
1408	617.3195758427747	597.5982750506691	616.4200060618273
1410	642.0914163896332	607.0567641693691	579.372097369316
1412	629.4740961704559	626.9306425393548	621.4303604692633
1414	617.8439546870865	604.2242534961492	611.5110153998948
1416	625.6160323736144	616.4249294649895	617.247211801817
1418	646.6319923677027	630.9476484522891	634.2206534101008
1420	684.6563394326111	650.8533318540616	666.2084310462587
1422	724.9547797167004	687.2510282041664	688.9086065470763
1424	761.5943363589563	738.1891355864393	722.3819011292042
1426	826.4825892094814	809.8549247728772	802.4626904160361
1428	938.2191710910747	917.4328262200418	904.5136980134859
1430	1029.140068507287	1028.308543672757	1010.632013442154
1432	1083.083942429638	1055.733720070159	1085.696273707043
1434	1037.728222729647	1027.32741049835	1027.807539278183
1436	909.2700914326354	884.7467430010624	884.6470358712456
1438	822.9605153748648	802.0669622792327	804.6289490246685
1440	757.139238760432	747.483199121491	750.1454378074608
1442	744.2850592477998	729.9896334684491	713.6428268126406
1444	766.2794174821031	762.268414685657	735.1588404335423
1446	822.3547253367835	804.2973230326904	791.777000431038
1448	854.0375694476729	813.798710374972	818.1649546461367
1450	815.4369134125016	791.7138682284796	794.1601281025736
1452	781.7544171066701	761.9705938380255	760.84446866156
1454	761.4826898772765	740.1398889223455	750.2098609313687
1456	739.7195992894721	696.207500923376	729.3329786788661
1458	727.7629685093438	677.4915836450753	720.3649436667753
1460	703.9031190426383	687.7499224584585	690.724823005686
1462	714.952916174322	697.3973561496568	689.7688594345449
1464	743.1271314926416	722.5392031612219	725.0294053729497
1466	779.9541417322573	759.7778469973235	768.4794169168397
1468	834.6372564847027	806.4095867549727	811.4622703185926
1470	901.3786282277954	859.9768268702148	857.8975241702187
1472	926.4383961231436	878.105522916007	879.3800198800525
1474	877.6809908862481	840.4721491282436	855.4604472154994
1476	796.6473024321124	775.943431107867	794.4607393376753
1478	729.8098791595745	696.950602467998	703.0379818664112
1480	671.8917057864455	638.276498867917	641.6925352143073
1482	608.4784051620231	593.0062412137452	591.8098538949083
1484	605.4207112458605	576.9315482176628	584.8968254213129
1486	599.1237677600387	586.4867325852441	580.69186260177
1488	611.1575888509298	586.1468313145401	594.3236426653413
1490	630.933997485683	607.7530846685135	617.4798929838252
1492	642.997154795389	628.7179748758749	609.3813966667407
1494	639.3580613784949	624.0969027863848	622.7821543572688
1496	636.677239938761	613.5953629355861	623.0193150938565
1498	637.9071360854284	616.1636759320295	612.7736647592185
1500	628.1633249339138	615.1243560365634	614.9592227428117
1502	612.4175245291181	599.859831945302	610.2150703212169
1504	609.9738027122291	594.2610031241028	597.3789044756314
1506	609.7443911485076	597.932840076526	591.7149951118436
1508	624.6625355645729	591.0842205362947	605.4939281311645
1510	646.9175576701842	611.0539140744625	604.5003062860627
1512	662.9408571118007	629.4123431327116	627.5211951156094
1514	708.2958647924683	681.4864457254513	693.1746937298669
1516	752.1649019066123	727.5171185899849	732.0261683733844
1518	838.9498859430076	788.1624371170248	800.7468780861234
1520	903.2309379993312	868.0904932715851	872.0619666905673
1522	953.5938537270339	929.4898566390659	939.6584077176781
1524	967.1949662786108	940.8962354875009	960.90561409411
1526	939.23138144015	908.9460520250572	909.5746456246237
1528	871.0491829196712	851.2351354397567	838.4489470701273
1530	787.6729077704895	780.4396355248682	785.3252685249079
1532	733.7147714041898	708.5904580543313	721.2523696442586
1534	683.2238602658493	646.0227947298831	661.3859447676964
1536	646.495722227083	616.7514559218698	628.0563331953534
1538	637.5465668358415	597.3078865081575	618.290935457519
1540	596.674088676955	611.5424981404335	609.6819962594998
1542	632.1277258219528	621.5528001103118	609.3264023848865
1544	646.6224798995819	617.3559330247567	604.5885099912777
1546	656.6348430941007	641.9220476926746	643.1699849755892
1548	684.5778126947347	646.8625609973134	660.8692018922276
1550	682.8577320651741	680.7866581825603	663.897216116972
1552	717.0551120612063	701.5690484772382	697.5841155679341
1554	757.5354993052258	715.3842803478276	737.6888032419188
1556	792.9371476378672	758.0113979143885	769.2048207403193
1558	832.8053167385986	818.1663002017529	814.7608936319484
1560	864.8244404761158	842.5844766967659	856.1654186041494
1562	891.6893838423866	851.5069232550495	875.8588362940329
1564	933.0307197044265	902.4249437348949	906.2288132850899
1566	970.9479688243119	919.7521473233131	923.6948241528544
1568	960.315597188361	929.9288646919059	947.5733143621071
1570	933.6691641759612	930.5772865745744	938.1273999727429
1572	933.2050931841299	907.0036065363477	895.1525983916766
1574	870.241631221582	838.3216209793504	863.226626830725
1576	815.8273741840465	821.7859040515402	804.1832188282135
1578	770.8953335552969	748.4566960089484	748.3018331068887
1580	756.572824294206	729.3681038401301	735.6434991725669
1582	774.8515236027736	756.2162273600462	752.1893376880416
1584	836.5161871895265	820.7908476301849	818.9202971527868
1586	940.0420647998569	921.0099708463731	914.1814964944343
1588	1059.362253282265	1024.744062109797	1026.953681545509
1590	1147.413675255526	1119.50669092374	1135.883656442326
1592	1204.549015315619	1189.022099876716	1199.432777175472
1594	1242.721729649646	1229.533501336814	1229.376170295678
1596	1271.997708238784	1252.516090250502	1252.769398296287
1598	1322.813690028704	1282.10559129169	1286.814076272914
1600	1385.722077517643	1350.430118369697	1375.129917910862
1602	1422.731848764297	1362.496757046415	1404.199628421125
1604	1323.399242442392	1271.965974216708	1292.736536644856
1606	1126.28080861805	1088.048443156076	1093.293744215259
1608	961.476464024521	949.5343307723714	987.502185108729
1610	927.8959839568934	906.6169602556506	894.7852075575408
1612	900.5084340347241	878.2963900756905	886.6816076813673
1614	880.9341291151566	864.1523679486903	858.9378127775801
1616	859.2398034255248	845.4003227358057	845.7211645868989
1618	862.0366220980839	833.8586303906549	827.91289132395
1620	844.7665828971831	819.8042320437701	832.8506296109736
1622	838.0550272070586	826.1286233641589	841.1999216111253
1624	832.1744502692671	807.7886675149123	826.6623354210954
1626	819.9975447375153	798.0872854000677	806.7351542064546
1628	803.8416712295016	798.1748993086219	801.1803533308057
1630	810.4365486741388	802.4141826655346	795.3266543493846
1632	831.816385289178	803.7371282288016	806.5131719495246
1634	822.4237615553852	788.4950797138827	820.4672031362312
1636	804.6835641519107	788.2230557383891	797.8934864935521
1638	817.3624078312046	812.4973820031308	784.4920038337618
1640	817.8824877810869	813.2921651179593	790.4543827000725
1642	814.9414930597587	809.4508037476986	783.8731146468109
1644	789.8139712857696	788.4920429561282	783.7206136300632
1646	808.3361594996314	793.9832181302573	794.4626299008031
1648	809.3064822817025	777.7765050959183	766.3600581484351
1650	805.7269337211806	768.7611373938975	789.7701869605518
1652	800.8882947051285	774.3605827585062	775.275341356435
1654	802.7350181424133	780.5022689833567	796.3671433898979
1656	813.33776467724	762.6626583657223	788.4681294267903
1658	796.6214950676015	774.5844677233497	765.1012566571885
1660	798.556119768789	759.5461615487621	777.7871035446578
1662	776.254230258276	755.4842850108246	770.1996131327238
1664	757.8938603281765	751.4205036561932	757.2007050901988
1666	766.0692436878711	742.0086701437232	762.785493324643
1668	761.7129381282738	745.4338086892212	749.627348870599
1670	753.1888291954277	729.6658918124924	726.925172917747
1672	736.5942197099407	710.171597633204	721.1520705569081
1674	713.2811020488468	703.8302499453044	723.4272392291343
1676	702.371109736501	689.4074156608394	702.2007778259123
1678	701.3566968822925	669.011102159245	677.7233839147933
1680	681.7158975483584	658.8925784458688	669.8153585422666
1682	662.6334538939395	647.953187999889	651.291027610557
1684	650.7370817644478	624.8935209681943	624.7532296137777
1686	614.744695722091	608.1241435568647	614.0979619482203
1688	604.0770130571194	606.8454641826469	602.3173552828051
1690	593.5088444721994	585.7981318588103	582.5894877206156
1692	584.868592209489	560.8216825448035	587.0687202696249
1694	567.3519460569823	545.3003058004438	572.5178583590096
1696	551.8588721977656	532.4907711919892	547.5574458011279
1698	547.2953826576952	532.8842759111186	525.0370986609231
1700	528.3559530919147	530.695067840257	509.2449450418004
1702	515.973075003153	493.7125003377236	494.5803613322731
1704	526.840159935846	513.5641832480981	496.8334398596908
1706	504.3654747651036	492.8968020015419	493.6600019921402
1708	500.7057281270054	462.6977881855502	472.8054887439154
1710	484.7359093172129	457.9595632525678	465.8125323639951
1712	472.368396196874	471.3880876416408	454.176646297325
1714	460.2990777694262	439.8096992771843	451.2029095987303
1716	445.0506177741632	430.660846677458	431.7492034060874
1718	442.0256254173643	441.1458773866	412.8108463233576
1720	440.7372992536109	431.4134354570398	423.6340245165825
1722	438.2508455538206	430.7340457434106	426.3967107282406
1724	440.8265682985386	413.26493570879	416.5371315889426
1726	432.7856331610464	411.570482310376	406.9787438615009
1728	423.8341555715563	403.4367264378946	407.2669828214364
1730	425.1683355653688	406.1425728967417	400.1432026245922
1732	421.419121810091	382.2225322742125	399.3455371931083
1734	414.1508204425055	375.1939528448203	408.197605602494
1736	404.8915118968235	392.8606477416256	398.2446236206765
1738	397.3422692431265	386.8498972900899	378.3440828745935
1740	392.5679403924332	380.8933003367081	375.4684938341818
1742	387.8501508955931	383.001183505217	378.4817147984002
1744	385.9772191080025	381.7836037799498	368.5154791943456
1746	384.8474515383234	377.4354094511753	361.0277661672369
1748	382.4601076638661	368.6638480951432	364.0735244997668
1750	368.8280114931946	356.7951554437022	360.1951099113605
1752	359.8740653750088	338.4190856834022	360.392204097397
1754	372.8751322080385	343.8866131348477	362.911007710968
1756	360.8615902129696	340.4070574598935	348.2860303495261
1758	364.7539778358334	341.0000806018958	349.9535919435051
1760	367.5483386550469	351.9768509192142	349.5191385524614
1762	361.1032038413222	353.0692131387421	344.2214399600852
1764	358.2500752903019	342.7241096763091	354.9068124623955
1766	353.2557343787703	331.0899663315796	355.0394438988221
1768	342.6201789868428	346.449518233821	344.8206038983107
1770	346.2518335969597	339.0537714797834	350.9333533564355
1772	349.3920561901951	333.8875757860944	343.5077240004321
1774	335.4230394918436	328.4966314043506	328.9217338143637
1776	341.6190194944078	334.2628564789438	322.4595733259872
1778	351.3564765485969	336.9421620886947	311.5857426460395
1780	323.8323401152308	326.064775500797	339.029153640481
1782	331.2239135181827	343.2209232332602	316.2017341240534
1784	344.8361411613613	330.7096900676764	333.4001776954255
1786	314.9485522662566	318.580439876108	316.2449506983308
1788	317.2023776699454	310.9549931097112	323.9878551342467
1790	314.0358315443806	304.8006897521421	307.9412619644074
1792	319.6251484856466	313.4140503100524	319.5954328443046
1794	335.3395716336287	329.1365294311717	302.6803074589645
1796	325.1221896835451	315.8788690262783	306.0970206485196
1798	339.6432085699528	316.3251873967013	324.9453179928214
1800	338.6616863345701	323.622007933059	315.2200088596724
