# Supplementary material for: In vitro and in vivo datasets of topically applied ketorolac tromethamine in aqueous humor using Raman spectroscopy
Source: Data Brief. 2019 Oct 22;27:104694. doi: 10.1016/j.dib.2019.104694 (PMC6839021; doi:10.1016/j.dib.2019.104694)
Supplement: Multimedia component 1 [file mmc1.zip › Raw Raman spectrum dataset/In vitro Cuvettes/Aqueous humor from pig eyes/1.25% Ketorolac 3-3.txt]

cm-1	frame1	frame2	frame3
350	1953.912196938157	1916.289173271619	1913.928742859868
352	1987.251931346184	1929.63436614394	1944.055563056977
354	2006.731343536459	1941.243523357736	1958.751317814546
356	2000.821859453799	1948.657888495421	1960.570981471575
358	2023.183580347218	1968.459843657929	1938.937568181993
360	2008.020557201621	1957.189923394273	1947.92249724743
362	1974.44130889381	1930.617365280912	1939.203317543241
364	1942.107401430828	1902.346434557183	1879.442177496024
366	1951.693926415324	1865.816632234207	1886.383835350113
368	1932.540026527728	1873.523410622427	1881.021101085027
370	1910.690549150422	1879.168379945307	1865.967757682525
372	1895.727776502923	1861.464804962137	1846.355352808714
374	1864.005458684058	1836.674035527423	1844.917558456862
376	1866.58322161233	1837.251452711224	1819.727134883944
378	1883.229323437784	1843.298485494499	1814.765354731271
380	1893.749770759546	1838.423914250515	1825.070156876728
382	1854.2006184047	1790.143930014073	1795.214689964576
384	1871.191412986403	1809.833249142832	1817.559572031074
386	1866.615583908342	1827.561446133117	1820.174999708833
388	1859.428126844942	1838.885109110525	1814.111455465652
390	1900.265366479015	1853.328197458985	1835.3944447592
392	1877.597422769179	1839.651836268424	1803.632756100968
394	1889.839317343025	1844.230330661845	1812.105372023662
396	1903.805469193547	1854.08659612553	1838.511847745504
398	1890.064706538723	1856.57442263909	1857.526713595079
400	1946.907006284788	1877.250104662549	1862.076809499335
402	1954.895259759597	1890.55087950659	1886.302848086458
404	1959.985084520119	1906.290811823245	1913.293903820847
406	1980.766929978326	1927.099697127562	1931.776811149856
408	1990.657449706876	1940.389661348717	1928.328820013228
410	1974.63188976243	1916.09358475786	1906.311658959612
412	1955.982509913476	1892.473461356309	1876.615721024734
414	1936.319919864985	1875.747826673048	1854.559372904515
416	1905.929467775035	1858.255439731603	1869.782818572642
418	1891.851423492458	1846.996149459515	1837.377515914553
420	1873.593055886593	1827.910237536165	1801.433734823224
422	1854.436762918947	1809.437738636978	1778.881931901692
424	1840.201646934958	1801.979285629565	1784.007506215565
426	1831.565671182503	1782.153488797184	1799.947096240847
428	1831.005421922474	1773.373978171743	1788.827701902081
430	1820.272308841657	1760.019561823943	1766.0150093299
432	1797.480580745382	1739.027099829814	1745.792486511138
434	1811.075560525984	1744.136721570605	1756.819605950611
436	1815.181377397166	1757.278797537287	1744.084183117691
438	1812.898394236935	1761.968920204138	1739.113385701184
440	1804.941358404066	1754.83251095484	1738.897185237297
442	1791.295120093087	1737.80536604816	1719.211431425647
444	1801.231510834469	1721.215389089767	1738.924051958526
446	1809.520022210937	1720.471846863633	1725.174685414637
448	1810.264461362134	1722.851375140373	1702.201144992963
450	1799.058545335237	1716.320263308462	1699.948885633742
452	1768.880036396431	1731.14011710726	1723.899130158939
454	1776.966176325947	1719.714074714626	1728.050533573551
456	1786.233914939734	1711.287543586966	1709.14260122603
458	1779.152337240045	1714.012076397483	1678.802804385696
460	1752.506750369812	1709.538433853959	1684.76656897304
462	1741.845858599735	1694.650389342212	1687.186998081343
464	1735.889956545462	1671.69185041112	1683.208967233069
466	1731.686810160676	1652.687964052234	1673.60257641244
468	1727.302642130539	1653.874903264567	1660.60844009311
470	1710.406040992007	1657.70787667413	1670.27298049026
472	1711.951695680063	1642.953801719754	1661.781352673919
474	1709.585740808268	1646.872475262351	1652.841591336451
476	1696.957245071811	1675.970018589155	1649.721325418647
478	1714.386101552983	1643.606135366726	1626.395597966633
480	1698.021784514584	1647.190178535359	1634.125669903514
482	1682.521043725744	1638.00863399573	1630.709898570433
484	1671.663534055618	1620.454361740104	1613.894559102471
486	1658.632539612644	1621.057459874857	1596.449912305447
488	1700.061714843319	1624.074343185266	1597.923075522238
490	1694.83215660719	1625.392868381419	1606.950116378649
492	1677.899400458726	1614.351864919662	1603.821243666567
494	1674.734803845512	1593.000679011402	1584.010275512481
496	1677.268229767342	1616.721726265417	1601.928920943012
498	1656.016640490662	1583.884503874006	1594.049290993054
500	1654.423194042192	1584.582050250097	1587.52042169512
502	1665.583654402741	1611.26321302071	1595.09709865365
504	1658.256933463225	1611.144368127882	1627.153575495641
506	1644.018123848261	1579.980769799976	1594.564091717008
508	1627.664747271127	1559.23707743031	1585.020641950227
510	1623.45478691458	1559.255018822947	1581.052848084067
512	1634.425672177754	1576.207795365528	1571.812575242964
514	1627.118732166312	1558.428011274766	1570.124259374499
516	1611.321429616979	1564.860561028175	1553.631437061946
518	1596.196566250594	1566.04577296171	1553.213805543217
520	1590.265992233903	1554.919816310592	1557.052969798855
522	1602.846906896898	1531.313270468875	1537.639566573996
524	1618.681564823376	1543.365237858258	1527.881980886624
526	1593.151229357775	1546.852704137046	1516.598840371425
528	1574.677060589013	1537.293194588392	1517.179235722315
530	1578.964877276795	1522.839026712543	1528.715574469372
532	1563.209319945514	1542.319306474855	1520.666323379633
534	1559.617056202873	1516.1167899921	1507.041304552506
536	1555.099575204883	1509.415638730186	1502.620820450208
538	1551.637035010513	1512.440917247537	1498.618605677942
540	1553.650162893246	1503.72660684007	1484.542209575946
542	1564.344427572716	1485.632364396438	1485.61858165454
544	1551.172223744508	1487.504645096318	1480.034837288763
546	1541.345384539068	1486.930879222686	1475.859267217919
548	1536.702744217157	1476.722182002769	1469.668604902646
550	1518.313493684894	1459.703436782653	1446.917080648569
552	1532.33481787338	1463.389236068761	1457.122206372897
554	1553.769934961993	1474.078084486129	1465.647892138613
556	1556.886765365975	1477.773280506008	1473.744496070118
558	1529.483638100166	1466.302465038357	1477.839607737403
560	1499.169227252409	1447.414405211236	1448.77324105896
562	1496.432766248282	1438.132050129801	1432.091835066428
564	1485.37031046773	1437.560400251875	1432.458009201162
566	1469.256703534421	1437.942716792582	1428.131725706485
568	1461.921181480064	1430.168232720538	1395.43998576084
570	1479.608090468307	1426.272853097034	1422.008326682092
572	1456.4696988319	1432.107076408229	1402.372918788753
574	1438.326517307006	1422.487896500087	1390.70354054159
576	1439.629840922357	1398.476949278637	1395.62982619831
578	1452.435281006058	1384.108479115726	1389.498259676381
580	1456.601019994352	1383.808401693125	1404.815049893917
582	1440.670122620498	1387.270947305784	1401.399968484581
584	1430.778451748688	1394.975799873289	1384.925370593468
586	1436.042055760565	1401.695205741637	1368.240010880306
588	1423.284832127801	1385.165183788599	1382.119535494537
590	1429.150580153529	1379.876087517425	1377.599890335253
592	1446.248214614698	1391.460190580199	1385.464797046096
594	1462.837109435789	1398.352387837257	1403.93143926611
596	1466.711511943885	1384.574622757369	1419.049664070134
598	1446.768488244476	1397.583292771261	1370.273832943982
600	1436.015428671605	1377.840712533927	1373.624276860721
602	1424.435782914511	1370.171854284795	1374.295571886857
604	1417.866909709381	1369.353013319777	1362.21319703393
606	1426.056696000685	1353.139282553295	1344.962185449955
608	1413.694842035869	1344.591083385053	1367.214802148641
610	1400.296254955057	1336.458405046853	1362.388218334798
612	1389.66414797592	1346.802322465101	1347.124952166302
614	1393.647601391869	1366.026636554382	1337.019138912661
616	1431.801323354436	1361.513552104496	1349.539246842719
618	1433.55238736616	1371.199731707421	1388.672759376847
620	1419.690241048122	1364.176674160073	1397.309024754595
622	1415.238875236606	1350.617992391511	1384.004272580613
624	1423.00144907084	1343.821839774274	1359.494424041649
626	1414.139145082005	1363.8217194209	1338.097841757074
628	1428.851622417629	1387.695496855735	1347.532984870735
630	1430.943499692171	1387.100757811819	1365.130411706101
632	1429.285226811077	1386.97335685785	1374.309683553497
634	1430.542713966485	1396.393329530903	1375.298042046192
636	1431.481751335553	1382.301097145162	1406.265910506625
638	1462.920518394358	1406.843770289579	1398.681096791981
640	1464.652761076632	1401.923069357142	1395.642241648965
642	1447.731461988883	1382.970594153628	1383.681250512279
644	1422.251188264407	1365.085997221358	1353.841585482375
646	1367.040904704365	1331.821262006409	1329.337549832815
648	1343.236410932107	1317.585656821219	1312.103185809378
650	1315.84624004223	1272.355059793478	1285.285307913167
652	1292.14432122829	1236.244165103728	1258.454774085521
654	1281.090882708253	1240.635548801626	1241.294492764726
656	1272.053292872681	1220.9550174095	1226.604608738938
658	1269.444687432385	1225.277021761183	1218.921245193083
660	1266.692214430777	1211.702111978097	1212.447734865119
662	1261.695628743878	1196.961434031588	1202.069850863898
664	1256.483330559903	1200.188187778709	1188.931442199013
666	1269.513353511653	1193.263090367755	1205.089846958538
668	1252.275240531838	1172.036244799702	1186.825669331517
670	1238.573886803054	1175.017943488671	1184.788962629538
672	1237.294600020961	1187.279621876117	1188.052374340654
674	1245.910156821689	1187.178387247032	1177.968538996496
676	1233.083991281196	1183.755634440139	1168.970636257883
678	1225.920766196293	1180.468704024931	1157.364125462514
680	1219.597110582663	1172.294323633778	1155.1490567969
682	1214.168440831939	1156.203944404278	1153.53397668281
684	1207.565919498581	1135.268315401234	1144.562941430615
686	1181.845482859024	1138.775634879064	1148.060757738154
688	1189.619916058014	1137.671660197084	1150.214521167231
690	1200.475288153391	1150.701598713451	1154.862179891144
692	1200.225672096283	1152.753865880765	1157.3290961284
694	1187.507617437123	1126.902890841619	1152.67667791758
696	1199.050963970063	1124.89065401677	1141.334398302858
698	1213.734931304924	1139.830698263517	1146.969146293822
700	1213.064730256976	1154.274658532492	1153.321159239152
702	1202.448309445755	1158.474900888448	1156.323643532235
704	1193.576891082301	1154.196718699973	1157.545902290676
706	1204.647523025547	1174.628372298429	1169.926970925543
708	1193.850703726603	1164.115386456191	1158.741889294613
710	1174.599605130843	1143.419682677924	1145.111623724206
712	1164.191416115021	1129.291404487105	1126.340156355473
714	1171.666996521743	1125.859941950075	1109.344189204011
716	1187.811555969452	1110.623915798437	1128.688769537901
718	1156.248494447958	1117.680131550072	1120.059707010135
720	1154.38309363051	1131.400388682063	1111.7913880502
722	1159.534461486076	1126.25022149747	1099.003705833626
724	1156.749123339461	1106.077065159275	1089.60681562553
726	1152.236872544285	1117.575810782636	1112.823119236667
728	1169.789382018741	1106.857258312792	1091.943369672183
730	1174.229649331274	1106.811426063327	1097.09028216437
732	1165.242226370614	1110.638103411545	1109.513298540768
734	1156.519483784254	1113.442523381722	1121.267495676368
736	1172.174166778102	1113.873542548933	1135.880126781302
738	1205.634844809883	1136.91934128002	1155.826860971612
740	1217.774060346458	1143.574291590272	1149.088519063205
742	1218.199919354323	1158.704970458545	1162.359939323474
744	1217.677954209458	1167.548768805524	1170.241241806786
746	1222.49026781092	1145.245866653015	1129.202359508353
748	1197.504808447879	1148.571798125304	1148.525533479996
750	1193.033550629397	1134.102114787113	1121.679513846034
752	1181.159854116275	1116.762025368745	1116.092478514286
754	1174.15119776518	1105.586344940748	1116.122041922583
756	1177.500220625499	1101.152812621717	1102.541606749789
758	1136.885564620544	1080.721780867272	1120.824838067374
760	1127.676917712746	1076.037871518325	1098.829828624155
762	1133.229881046954	1083.878421579914	1087.936186108366
764	1131.402989894919	1080.303747790901	1078.093608572495
766	1120.443781853347	1062.827954352192	1065.431911308551
768	1130.805289922941	1065.179110428089	1065.945163359515
770	1093.388441920374	1039.402590172309	1046.847535907642
772	1087.82361796463	1036.626094440467	1047.99804827364
774	1080.156576962471	1037.787370331453	1034.56814331608
776	1068.736691920357	1031.166072712263	1014.158731289618
778	1073.269420695297	1013.777647627809	1019.123589230794
780	1083.49410090233	1003.19139837576	1019.557903869789
782	1057.637244968873	1014.12269871738	1015.049710093086
784	1036.290551874185	1009.98468385449	1008.149506695012
786	1037.23745916927	995.7969730739994	999.5213982717411
788	1056.568437973922	986.2935457447717	990.6409617687675
790	1047.148932551775	987.9623531691124	986.7990765336366
792	1043.509546376626	988.4350108063869	989.2331445400184
794	1054.586071644294	1004.093535961113	991.6409608537725
796	1060.758837141734	1016.651038956644	1000.1327244769
798	1064.259776493123	1021.154691704687	1019.280282284359
800	1090.045496885809	1030.207313095705	1048.285106605211
802	1073.881985482042	1036.695261037339	1037.624921759835
804	1045.478595271997	1010.544334839864	1001.323705147749
806	1024.184528071265	983.9122807030449	961.7738631355499
808	1007.75464949844	962.386393070014	938.9894027076201
810	989.2486465957376	943.6749026987676	940.4146621209516
812	978.4037832498023	938.3637411662576	933.269790957382
814	963.718819623776	914.9963987583284	921.6532024447208
816	959.5986038889751	895.1440348003641	914.2002195670236
818	955.0378015650624	886.1451159921523	910.3474423449923
820	948.3396352173243	892.7065187262172	911.5863698930036
822	951.3340512255661	915.7536590087863	920.9388100984946
824	964.3821407277397	917.8128849714773	904.0152202129389
826	968.140116631991	910.5548490470341	911.5177276577263
828	955.9318609531846	899.927567222065	912.2093907558113
830	945.7801430475056	895.5917024916245	897.7644688341775
832	954.424842426032	902.3872425837106	879.3864448712967
834	967.4250755627625	907.5167283839387	898.6210162640372
836	941.6176489852892	901.6397894503964	887.6320007669945
838	940.6526699669879	897.88701667443	900.6400929558242
840	952.9051423308843	888.4282543934486	907.1004044717179
842	956.0997334642291	869.9958032573132	892.694458900831
844	931.6712278743844	848.2828861469924	865.8011645704975
846	916.7161350376595	859.0227719113293	855.0975657814722
848	924.0620846054526	894.2998269908057	869.5225002796619
850	922.8457352260472	886.7490874015565	873.2856272012208
852	931.3161641396771	883.1896930158393	877.8398437827797
854	952.2736300681567	904.8687099987371	894.8491672305647
856	947.5185632068794	891.0420121949087	917.4451541714171
858	934.8075176669212	877.1888224754965	882.1455636452673
860	932.5484574955212	880.055246883719	883.2602241503473
862	923.9835503890437	876.3838665742128	873.2226845030663
864	916.6246123886065	865.7233362250714	861.572260128531
866	919.3043648066548	858.0774143111238	867.3444128795009
868	912.6163976758978	862.436530977618	860.6652559177692
870	898.1102718429315	852.5643441854547	840.9480104343538
872	894.9894334506456	854.5870718242975	857.5108505470259
874	901.3222134789833	862.167052196783	854.0606421811563
876	904.6947695565445	865.9989684292727	846.2059600884917
878	894.9509862755725	860.1588902655184	878.3856450527711
880	902.7418316937528	856.3292837957868	859.818509949595
882	882.0001014469798	842.4196636419395	846.3268296877959
884	887.4761113243278	829.1609322420029	847.9239391232882
886	890.2408694845742	820.0197417212702	836.6460678666546
888	874.8688126722589	819.1452698576406	820.3846820723052
890	853.5051145158193	826.5650854967012	834.0193632537282
892	855.286010138172	799.4430345297249	807.518171778738
894	844.8865672843252	783.0720045882329	793.3608215456266
896	822.9468008161739	786.7188647773155	780.3446628986103
898	813.100741816986	784.2441251971056	770.6502611902208
900	815.7212751026842	763.4370861635607	759.5794911214805
902	801.8221361797987	740.8662337401115	735.879034672643
904	799.1826064717881	754.7669738437983	741.1752673614194
906	790.2217337028882	753.9646420565014	738.1452721227345
908	779.0357107483635	739.8062724327344	735.7179431811892
910	777.379076189579	736.8618694007892	740.2420338585421
912	786.0656815826508	747.4500357986839	743.732383114037
914	789.4826563915742	739.6269507407181	724.6594175357196
916	788.1646431549171	742.5132561143302	723.2111974720629
918	769.3325748719668	740.0577007968108	732.2080798140401
920	772.9825565890075	734.0663754595435	724.6932314231162
922	795.0809146228899	741.9477693443307	726.6582052574348
924	822.533605081605	770.2235023047541	752.1381932955468
926	848.1337007082268	803.2500894780336	780.0128505349701
928	872.6199832824001	814.7714411268437	822.869597733147
930	881.9162445669938	846.5540270023259	842.7084401343311
932	863.4584436073826	825.9530157135415	820.1213365898436
934	834.9308177983151	785.2965875373536	786.8027843208313
936	812.2438261087515	758.3324810746465	763.7209734612006
938	795.8405546665574	740.9221899478505	740.325590130937
940	771.3818201914413	709.876438662257	721.549338588644
942	755.590406689665	715.7626407895367	704.7417059861668
944	744.9910431566112	705.3975252843895	691.4047238411253
946	733.5642280787727	690.0753554515195	687.9889797059697
948	727.5279672183451	687.4816027517998	694.3195931048102
950	739.1409938174202	700.4027684333202	701.5007575536163
952	729.3101183347629	693.0770867008495	697.8682847975988
954	716.5725610512886	686.6956135984671	677.8965703130134
956	710.9539194461333	672.5178398773505	664.5605875323079
958	713.1754081517117	670.2130275515992	663.8833110971509
960	727.4681349157218	677.4409840680052	666.5942557806919
962	747.3703032125384	672.6120391481131	657.3647743814069
964	704.7941487437377	648.0732623879845	639.6390091557344
966	695.3582760531417	648.8867478846206	654.2458576768282
968	694.2292579318072	656.7282518614071	654.8122008789294
970	683.7822328276985	654.2265807933829	650.7033647665244
972	676.636518470589	649.1029114731624	643.5772194342718
974	688.0866462020397	652.2568844164144	636.120440954933
976	694.2570307265347	643.6972523192405	651.0222854439063
978	697.1422010816201	656.4686949663324	655.7740645355045
980	711.1997785147721	672.8358908819608	673.6490126900833
982	720.1635235302884	670.8399915832749	680.7616005504951
984	723.1831532369301	673.5950238633469	674.4757243012356
986	727.5459476307824	688.2252866504092	669.0360877202014
988	741.151983557641	678.3404765091193	684.4678365296994
990	756.7840099307839	695.7950240550849	684.0119280743611
992	751.3027068866801	690.5063069513697	686.9406892059941
994	747.1752064858077	686.838798943649	696.7348857614174
996	753.1720718907584	699.1192911158494	708.0366760286036
998	799.5692765705678	760.4709338197428	756.3659898542561
1000	947.6346557480766	920.87245805421	911.2385815264229
1002	1303.218041556178	1233.147734249669	1232.794375490573
1004	1084.163393869892	1029.68831092719	1039.81515936696
1006	864.8298576643555	805.6235230687836	810.8266931757628
1008	731.7126945124057	681.7202446264523	687.2597854128304
1010	690.2803809787433	642.303980869813	653.3734433227435
1012	694.6771403554519	631.0874091196897	642.6667138797516
1014	676.8742792207793	633.5094418585668	635.6726555929201
1016	688.0121960375766	628.6050115833052	630.1451155778063
1018	690.7471437108735	637.9056554290457	635.5633621483121
1020	698.1520403952163	648.7704137040257	645.971459293561
1022	708.7619406562765	656.2179177782214	649.857179567789
1024	721.4877757302734	665.6943176261761	662.1909021468077
1026	737.0610313443592	684.9147411138546	701.9627682464009
1028	751.9474156195231	703.5331452043614	721.8257162806588
1030	740.1360679754846	697.9707876448795	702.8263718094678
1032	713.8281944362485	665.8067227597677	661.4817931924533
1034	697.5755071737692	649.8477169920943	650.7468118498823
1036	690.8603453121953	649.3269929573252	649.1985918964419
1038	690.0004178217796	649.6320910326614	640.6087694342161
1040	697.3428868257297	646.0668593185854	648.5396213519521
1042	687.4570183777279	649.2599616537211	633.0740085519273
1044	680.1379770863972	656.7211982127964	634.550119037837
1046	681.1363662021133	644.9108957763497	641.243847781513
1048	692.1786912598836	645.369535772646	640.754966469684
1050	702.3976394531103	649.8366887232958	638.0993137668486
1052	693.0171819860811	640.6736409023363	637.3087537997819
1054	654.6052749138667	632.3750566914091	624.9866161105001
1056	700.5671019940901	626.9949024876611	630.2325156884961
1058	670.6124429374802	623.2662783583785	624.319790974197
1060	662.4218373215437	624.185707174958	614.2841814809867
1062	671.8802215917191	630.3381800395707	618.0090872638548
1064	678.3130793513296	631.0731500633369	627.7616211585354
1066	673.2148706273561	621.7122778049522	627.3821711331565
1068	671.3579014925989	625.7003693273175	627.038901508206
1070	665.7080118288196	630.684680149002	628.8937480927662
1072	665.913991390894	626.7640143857349	634.3986586476468
1074	664.6004420532263	621.8666286945786	632.4018822651931
1076	671.2273093645829	631.6837399435898	630.5115771612182
1078	679.8144183801076	640.3015444564034	634.6512072882217
1080	677.9522006892569	627.146924568787	639.6776337768861
1082	674.2110995264751	622.4292094479573	628.2955786678572
1084	667.0998099471402	623.5950455902789	629.447684862603
1086	657.2606442300903	614.7694276878528	602.0498057279449
1088	647.4200570521216	612.8594093706932	588.4765408564078
1090	642.612559654808	595.2575336687969	582.6533827692309
1092	637.6084585806282	581.3865355097315	581.3408785696041
1094	625.7550400624062	591.5329189639397	583.5922016294031
1096	616.7086696850757	566.0604943992121	571.514557999182
1098	630.9337257999821	563.927957068285	560.5538870651322
1100	618.9236441473729	579.5313060128128	567.3126687344335
1102	619.5258350433759	576.2632595916316	553.8609178081823
1104	624.3385173784598	566.9845170091926	561.0702108709518
1106	620.6121686893089	555.495887087177	572.3778901956387
1108	614.457190491225	548.4430733097124	559.6201972044318
1110	631.7230224849196	572.347651268631	562.840868651125
1112	616.6154069246568	567.9672679858567	578.086749333733
1114	626.0857460409966	580.6687872675585	579.6473385846377
1116	630.8462970490248	584.0846864555653	587.8414829079261
1118	635.2182092189732	595.3859891079617	597.7807965369379
1120	642.9102169945613	597.1472372184219	602.8594098072957
1122	647.0563691408984	582.0749505209245	598.1787310055306
1124	635.4927371893382	579.4285048429777	582.3433187429807
1126	624.8403721796059	573.17540550662	564.0094295814592
1128	618.7927287831458	560.622043895433	563.9611635984627
1130	624.985627240687	561.2822319369611	566.1349189953719
1132	607.9260951193564	561.9839478828413	560.9839638826918
1134	606.0793343302732	572.62084414258	566.1980487595755
1136	625.5184167719273	580.8595984468637	576.9197446993265
1138	631.3303749196405	568.1572680016054	572.4804527976862
1140	643.1643510203284	581.6542089210809	577.6186021878882
1142	636.5026855086009	608.8798133137776	594.6316215080612
1144	666.5723807503382	623.2482284605976	626.3499729131565
1146	686.2559047533819	637.7953787725646	641.0646427637136
1148	698.7062200356761	655.197412423617	659.243545828434
1150	688.2951367940971	654.053015488494	658.6537638947289
1152	653.4504022002099	626.2190652118549	626.9986432301781
1154	636.5777906703445	606.5520496999783	610.407521165335
1156	645.3620976530125	630.1266760838695	598.0511047873739
1158	632.7532292083804	584.9573371259423	580.3181592442912
1160	625.8862483183115	586.1112512758996	587.9016140410067
1162	629.2174628390883	573.7117550835777	590.115028005991
1164	627.2129447832517	576.5845424672527	578.2017458158475
1166	612.025965708877	580.4402806350302	564.2477707436262
1168	598.5143045492744	552.8407108558769	561.6382099725646
1170	614.1513216004247	559.9799006571726	562.9994063502892
1172	606.0346466812229	549.3283320959464	563.2928951526321
1174	612.2602179929393	567.8253488278201	572.4689839013162
1176	598.2678353876221	563.837328098967	567.5684833388832
1178	610.25335606497	568.4809744295847	567.6097656052576
1180	627.3461801888653	578.2258504753061	571.1569867059421
1182	622.5715530991528	580.5020990009483	579.2561325241916
1184	610.162823830482	576.4671814349052	590.5587245312482
1186	625.2621378827313	572.9429387081345	564.6665467946683
1188	616.7976297889854	585.8586861050236	560.7120449668755
1190	630.8052937626703	588.9748737221063	566.4045243103565
1192	622.9432885793863	576.6461971150563	580.9204285591565
1194	620.2413489791315	573.7903016919918	582.8242176867632
1196	626.7386484010046	577.8414478008375	576.9664826365354
1198	632.780592572386	585.8904333150359	572.6051582142127
1200	631.6094615582799	599.2379895897403	569.2659748701092
1202	617.0221724190868	586.4334203744415	570.3781323741771
1204	600.3365889485788	569.1477540265526	559.6410580258624
1206	596.6742022626485	559.4528752858873	549.9235461310398
1208	596.9072889854293	554.0939897577918	565.6007846793129
1210	601.484211251816	567.0678197844591	580.4332987558498
1212	616.2089347466635	583.0433100044085	573.0112227981363
1214	630.1157551168078	586.4686746821875	562.9757765285472
1216	625.2604130677984	580.5608539809448	576.0852655056034
1218	615.0327579502578	575.9810985688451	571.5560341910718
1220	628.2156375936315	575.9630363458396	572.1876073895093
1222	650.2784916186391	589.8911738862001	588.625610129871
1224	640.0698432611459	595.4590173774179	596.824441572566
1226	627.4612009637652	595.7847523081707	598.0269115983349
1228	639.6039760959559	598.6734568218853	603.710168576694
1230	662.715449983182	601.9164096878802	605.7253364622795
1232	668.4018602447577	602.7431123254237	603.9051646648035
1234	661.8020641173899	609.386842026532	628.5315083835488
1236	658.2520404756003	605.839275994728	616.3999349072585
1238	651.9374954279497	607.2742573772707	595.4676605889117
1240	633.683814311144	592.468144025299	595.6166029061135
1242	635.4627861275329	593.0244685384481	588.1055615585131
1244	640.9009975252893	600.5045994525191	591.6652100848468
1246	641.8366825129921	594.8303098701836	597.8142640496972
1248	641.9254886169376	583.8546897722137	598.4567338513871
1250	646.0876019560803	596.6548533043198	606.0105430706096
1252	660.6031252988901	619.9682664550397	610.1474328091967
1254	658.5210966877964	628.4703922123264	629.2902026942597
1256	688.294136069347	640.2439948512562	641.749350625974
1258	699.1117812161097	669.1696317108356	661.5315153851878
1260	714.3948497077254	684.704751329863	673.3968004289136
1262	731.0054281185658	689.3736231175367	677.7048004445827
1264	733.8633057914058	691.4939250378271	677.4606532027174
1266	725.6622661965301	690.4375522063267	677.9395088745243
1268	731.417604061896	681.8642874829459	683.9252348671087
1270	753.3821911714091	667.4875261160371	672.2563131662294
1272	724.7992244622719	687.1859001029991	677.8522265056078
1274	729.4870089396807	698.0431488096801	688.6776654553551
1276	762.5915070269481	728.3417969757306	712.8992889421613
1278	794.0147427594254	741.0716171488591	739.745616106459
1280	819.3732465734696	752.7185583787215	756.8461192036796
1282	819.0745297169358	762.1034915346666	762.6628547100083
1284	797.080990977138	755.0450473989849	757.4370181836479
1286	801.2519879607127	749.6073870451445	736.4493832007494
1288	770.8224976366607	745.3903877732278	718.2883439282605
1290	781.028188059964	726.4260570584978	725.0303166813764
1292	744.0927940230743	676.4432683539746	683.4189477075876
1294	723.4108411840459	675.9993348349541	673.0565652225214
1296	710.6245264855419	640.5930744299394	650.3272470112968
1298	679.5130874009947	607.9429770546146	629.6538768397423
1300	643.7761391732329	597.651546230769	606.2889822192723
1302	628.7404740050325	589.0838786410382	579.0661763402168
1304	625.8422990399815	582.5564945883415	579.22854667206
1306	620.4374209443048	578.5970407996858	570.5005869686711
1308	613.9981480351347	573.346099736997	569.3209450448668
1310	620.4815128106682	576.0346766474763	557.2376948502159
1312	621.9694577995273	565.9786291403113	571.3768430517253
1314	616.4762073623962	572.4430840013094	571.2923151932403
1316	604.101067316417	572.9532112976502	550.6708328111272
1318	595.3798679448878	560.48188056911	541.3959136046113
1320	595.8679354426037	549.571877610427	557.3421377878617
1322	593.2159895412203	541.5793128016958	566.0697383706385
1324	574.3602391301156	518.4292486960344	538.0888995728475
1326	579.0568832888698	535.2438145737948	541.4377621995799
1328	571.8905316340081	530.8140218969742	539.084382864734
1330	571.8447266703562	502.8731037609801	517.6007664848519
1332	566.2219739783826	520.7070135205061	514.4760308230804
1334	565.6813517777875	526.3717048733986	522.1831199743791
1336	571.3540480199597	527.6933686084515	531.9561295596981
1338	588.1970081083416	538.5040269481418	547.0439579696403
1340	612.4523634837992	562.6448549905028	565.2098445445058
1342	635.2601091852192	597.9614079595198	580.8314212687018
1344	672.995869721909	615.1600288397432	612.5731784445904
1346	686.4922384488925	664.7109634552061	632.9384382545412
1348	709.1576312719622	671.2501566267107	647.8281488043447
1350	709.7116390053682	660.0864127085156	657.5686280635003
1352	676.2286123614165	628.5532034421269	629.2376710586352
1354	636.6406620663834	592.1392397525167	585.5086074301249
1356	616.7054639074351	576.6283922109388	556.9625804559319
1358	605.9222959861661	563.7706566201559	540.1823639676234
1360	594.4245849153657	543.2032448633681	533.1575471855153
1362	587.6614821685799	535.4164970787386	540.2075018988929
1364	569.6158038413919	523.2482576332524	524.931916457077
1366	580.9004370017419	532.8268688294595	530.185255394186
1368	574.8465269960732	514.6888002052705	529.7508165886185
1370	564.9521238234675	517.4978390491619	514.3518534551337
1372	571.7537617020316	518.8836286450672	523.991882241414
1374	586.7507769078661	534.990020024617	523.6790903278076
1376	576.5442623071231	536.8953818228104	524.4432601600149
1378	575.3124427121579	537.380025078005	527.0050758734125
1380	583.5179504109148	544.1161648311999	530.2746217242028
1382	582.6565017884681	548.5966334390398	540.8169647009497
1384	610.5581745837716	558.779010658508	552.3083814219357
1386	596.0192436285823	533.1428466287249	550.8932502292528
1388	607.1173468313564	530.6016310479796	534.7225992994268
1390	601.3285279164446	538.7605506131156	546.2659559259851
1392	592.9199586976338	550.4271031740873	546.2314149452133
1394	587.3716006914284	539.693841938594	548.9714497041759
1396	578.0660245564569	531.9520243704271	543.8625939822764
1398	586.5210690335293	531.0187296897877	540.5383698779209
1400	584.375438114458	534.1705225642209	533.5276475629223
1402	573.3514150445125	531.9496606153605	526.2677597876124
1404	585.3073637779573	520.046926387399	529.416298515221
1406	585.7733030650504	517.7936241491772	527.8368522360186
1408	584.6442346906034	526.0355098905918	530.2129997628382
1410	574.4397208625738	510.6191698178288	508.2598561122425
1412	576.7548715911031	523.6819927414989	522.0089815672123
1414	591.5451264875591	547.4046375722998	534.6618925311157
1416	596.6289066746351	552.4814211414715	532.6036661829642
1418	597.6082521589294	557.4446379917317	548.2201308116487
1420	614.0887141869287	570.1680677215329	570.4478048229933
1422	633.732983362355	586.6735536191225	584.9186151866704
1424	664.4705074710441	615.4619204381861	610.2738280484907
1426	720.6717188322854	673.8779900032857	665.3693075769917
1428	786.8615543161293	759.6447830934062	740.4665518514257
1430	873.2046068226766	838.9638444456215	831.5926464191958
1432	924.4071002689543	859.942783275074	888.3669636872972
1434	909.9704199317969	844.0125341967856	844.4283991293448
1436	821.5148595324735	734.168916043183	760.2235703172921
1438	728.3935518542891	663.5377039583257	674.2121021886458
1440	675.3143245941195	640.0288132004181	622.7204343335401
1442	665.4222971464651	617.6880389821872	614.8157747304799
1444	679.0735948231331	624.0337292387103	629.6445469177457
1446	710.8092790890768	664.2833436060905	656.8512968096161
1448	729.0941128641993	689.3662034169136	680.9697816804724
1450	716.1376451545557	671.4187282586588	678.0752505513538
1452	704.5493299652184	642.9776081897643	647.136580834689
1454	671.2666774714957	624.1368370378038	612.9086432932772
1456	659.2928390450396	608.0345956265635	607.0204299708287
1458	635.318093849136	596.7576647831083	579.2758437960388
1460	632.9664945597655	565.4458403022934	590.6466442369484
1462	629.8389510228485	591.6030721791109	589.7609090532924
1464	649.915436835742	605.0076410038241	605.6867249441775
1466	686.7368617468148	630.3820870314801	637.7114566486594
1468	727.8424010024786	671.4319806369298	679.0045072206522
1470	756.2367180837773	708.8154964353129	716.6032330345637
1472	782.6738927605682	731.5509175286469	744.7674745672179
1474	778.3629827389289	719.8440590926634	730.6665474192058
1476	712.8362408083813	667.3421584826024	665.2549574934265
1478	660.4370435430874	619.9876592917746	619.3817032433622
1480	611.9925341745138	574.2329101574576	562.8649446206811
1482	579.5248556361946	519.3002567961239	543.0005874124008
1484	574.1120373145105	529.0280703848875	515.3598907440204
1486	548.5003710571307	521.6479566714285	529.7115078916986
1488	575.2122681472604	536.14396031478	543.4984074001739
1490	601.1457393209306	552.1633525506574	539.626754838746
1492	599.5129184743033	556.53851547026	553.6676138928223
1494	592.2541371063129	551.7828556693157	561.2387892611744
1496	597.091024066291	551.1973282369968	555.336600858167
1498	605.3027160024683	553.6130514170168	550.2926297473501
1500	608.4397382941364	551.6112343939332	557.1861539566421
1502	604.7093965642455	539.8128689752416	557.4542529718191
1504	589.3381945223132	521.961034252266	532.2504022859963
1506	578.9532882436787	527.2179724227538	531.8014632090461
1508	593.423127177979	541.7249894850928	550.4621567312395
1510	612.5438348186785	567.4957343471219	557.15694304811
1512	654.2104630162277	581.9746465246157	590.2837944418534
1514	674.0348544272288	616.687362206691	596.944627097846
1516	687.6314400166755	654.8785239749072	656.0799722032671
1518	745.7145741629072	707.2894046227037	704.5782349769049
1520	803.966789096164	759.6024352955113	751.9951454036664
1522	830.8048063071466	788.9200220124535	784.6184516959986
1524	847.6726231530056	797.0102338194179	789.3562254952071
1526	835.3500352283545	780.6179088376341	777.2058952624082
1528	779.2117050412726	729.8518323737015	740.0712333869798
1530	722.2253411617567	675.2147705032323	677.3778537237955
1532	686.3285091491729	639.8649144648718	623.5374674998772
1534	639.6825764523736	583.6805290698139	583.815076252644
1536	606.701552901691	563.1679727168466	562.2209312567146
1538	590.6288500703099	547.2167760662351	554.9707707474527
1540	577.0725808969002	551.864384823508	551.2174387015701
1542	606.8750378639028	543.3241969276916	555.4242958361907
1544	609.0178700921637	554.0394751265396	559.2632958222313
1546	606.8546360230794	568.5547414262355	566.5001138464705
1548	618.1846161136446	579.9112976433596	576.4938971512938
1550	641.0466634825827	593.3180430819616	592.280699965645
1552	684.0960466735967	614.1591005007666	626.1249556986365
1554	700.7964702149022	627.0438567666072	645.4214659374478
1556	728.2872467881851	667.930440759312	667.980325571617
1558	777.9731364231238	717.0164010701046	709.8542422831537
1560	796.2045603937402	744.44623782943	744.9293106583739
1562	799.5196530131785	762.1000671796982	759.7159137166149
1564	830.3213011133981	767.095001020944	770.5528546414223
1566	834.2460106192383	797.1745946474302	786.4646928540591
1568	850.7367422321161	819.7938515571557	794.5432284616072
1570	848.7106194961252	796.2723672548792	788.7415121609511
1572	822.9547119280801	793.1291371999465	771.9431963578329
1574	784.4918965980903	744.0468254247171	766.1510635881526
1576	773.5261832363651	699.3149506979434	720.4024008231338
1578	714.0283522267628	655.9894915942335	667.9274242400109
1580	700.5914416401674	650.5385395294179	665.880113071362
1582	728.290016344449	680.7142579407897	678.5163380635819
1584	768.2669992742596	721.6901925264618	727.9341910269538
1586	840.7066095170601	794.3873890923762	796.4931425528005
1588	941.5755985701269	888.1025164088793	893.794398140132
1590	1018.678425885245	963.9950462277054	973.9694234252347
1592	1058.205573598903	1002.880408484271	1017.617856554888
1594	1080.995228547979	1030.511090603587	1043.405202410118
1596	1098.004973537016	1063.437257668985	1047.602786420437
1598	1132.577268478951	1094.37530932717	1067.926185359324
1600	1199.105253475108	1140.166363764404	1144.144138444943
1602	1227.670649136011	1157.235752377808	1156.600869490569
1604	1129.455048090269	1084.475795231439	1073.841485599495
1606	997.9303739198023	945.8794103883273	956.7085092305055
1608	891.8372981237443	859.9363761393021	873.2190900802315
1610	851.2990155962024	778.7107819084805	812.3298279472049
1612	871.4553769761584	790.07224887847	773.0327690353764
1614	843.9622933564062	771.3162304823576	784.0179480106961
1616	832.0282629588019	782.2183422552628	788.7370302862556
1618	815.9062406626802	767.4901291405142	762.1176555660626
1620	812.6452336770416	761.4488400963533	768.5607806541545
1622	819.1168795006091	757.2233858252189	761.7538973754333
1624	817.7402308775743	765.664251338737	752.797045493591
1626	801.2254839836751	765.1953139613795	747.7309370304979
1628	796.9995427589911	758.6504440416305	746.7954017387633
1630	799.3342812334732	762.3999349665382	757.8679913128068
1632	797.6910341635686	762.3493723999748	773.2961681418346
1634	798.4639511583091	757.6521964242613	764.2678066091464
1636	799.7983600280548	769.857673790365	742.6002243234174
1638	801.7084721796907	772.7472624689965	742.7100192867458
1640	796.985136574081	744.5683592353863	737.9806899125022
1642	781.0513827925968	743.6090695643541	738.3176922100389
1644	757.3320496097	741.8454114759614	741.9109158367972
1646	783.5123261495131	749.8425439146047	743.6525058815446
1648	771.1990392129787	732.8917114518359	739.3901552975756
1650	769.5560694272742	739.2324399727702	737.5243709611832
1652	772.5310870623011	717.6461889725036	718.5609361624536
1654	776.9073705240502	718.2964048639644	721.8522822407286
1656	764.0335901538019	725.3849246647936	726.5383084641426
1658	764.3657539990992	710.6594935433195	713.9920233381359
1660	759.0672640650845	702.8082984665546	718.0081291005
1662	747.0996217480092	706.0846366296944	688.5572155440459
1664	735.4593712077965	693.5930887188921	678.5630018768011
1666	733.6218950231312	677.6531184603027	674.430155455652
1668	696.7038582814045	649.8399633451089	664.7461441519464
1670	693.7012426939001	649.1864197791099	669.672353639154
1672	687.2670903144774	639.4164669133356	655.0504307009037
1674	680.0815136621723	628.2053282736049	623.2376194821857
1676	665.5949593927419	620.7890388084303	613.2374423900847
1678	646.864711024975	604.3029303512963	605.3615638247981
1680	635.0680761487877	599.7892854581496	585.9912211209137
1682	614.7996798894524	601.1396214490416	577.0056319416652
1684	610.6946400455249	584.9789724466508	574.2833808478857
1686	625.034109633808	567.5580371021108	568.7963200680956
1688	619.5065751553887	552.0959495214954	555.5803163874582
1690	603.9734612720044	539.6239704922224	543.9030043660578
1692	582.5602338621006	529.144964352396	539.2929819863597
1694	558.244272777575	519.0765125258363	533.6526812691633
1696	550.1304432620445	511.3823834550978	518.7026315915505
1698	556.3033635937333	515.0158520698155	512.6525232244859
1700	535.527638164469	514.3052841608837	488.9386561462603
1702	538.5426820876477	483.604590209091	470.8853662373412
1704	545.6999165544281	492.8019738443823	489.8247162421137
1706	515.8944155167449	479.4597640108669	470.9335944232948
1708	501.1898973309221	465.793779796025	467.261080733943
1710	486.5057110499499	458.2409313181967	452.1873092864317
1712	488.8629425393904	427.6492117402652	444.1028635702617
1714	474.3747635901503	424.9159044304584	440.7807353259636
1716	460.104748999884	435.4950006507795	434.0181184460128
1718	456.6705289685366	415.4591637388251	423.8435830967857
1720	449.982445582348	412.5931346957788	406.1806840206115
1722	444.5447742891383	405.3787574422837	412.5643152307919
1724	446.6643671935841	407.2013125859884	407.5082355927281
1726	443.3095437125439	407.1128470826206	403.593734883553
1728	439.0590215097642	409.8575397246458	398.5484362796292
1730	426.245469068212	399.9693535395511	398.6280425098865
1732	423.1369950172734	387.8730415779203	385.7748043257865
1734	422.5433991938064	387.1764199918191	366.2415918417294
1736	415.3301304888581	390.0159203270716	363.5013810424217
1738	419.532202381434	381.2212926167717	372.3016058017161
1740	419.0363124480128	372.9524900375443	377.3814094833276
1742	409.5036313407382	366.3773658637948	375.0910515334039
1744	409.0325656323776	359.7973427023323	367.1982143706572
1746	405.2738304499205	361.7197354900669	357.1408922486982
1748	405.0059484404967	368.35955650491	350.4040393236559
1750	402.091335412195	364.0379642443648	341.1440622528783
1752	382.7890499255528	341.7189875799097	332.8394496261722
1754	380.8798614966088	331.5668823717897	334.4920461466592
1756	373.4371500764131	325.4027885456578	328.2267280879542
1758	381.038894180588	329.180337771183	336.5464892446166
1760	385.5492193753194	338.601029813639	336.2159087265883
1762	369.8796917335998	341.0648719081567	339.4463991446695
1764	367.6004457819819	333.0851232419594	343.8606310695578
1766	361.4130281724606	322.3121619489196	331.6678404780917
1768	367.3040513370337	321.4992672834057	322.9421413332973
1770	377.7706393405355	342.7486190807732	327.6176637208885
1772	381.1855651686643	319.065079379454	328.0636274421604
1774	356.9124313647083	318.2395703111147	313.1985261031367
1776	346.5528730276673	309.9521491034536	315.50090913744
1778	359.073982523565	308.1378023616962	306.028518344516
1780	361.3247891339826	316.6007061964917	335.8608746813216
1782	365.5933095239965	302.2865266308638	292.4134154663048
1784	352.6457932509712	311.7704440371031	316.599954147651
1786	333.8053946433674	306.7251350322198	291.8488824288873
1788	345.8079612899777	307.7245746177214	302.9300790633214
1790	338.833903264528	296.6590490751313	302.6136875216864
1792	347.5537321586055	312.3677239152835	303.0538624932682
1794	339.7794154191459	315.8554649985963	309.6127077112854
1796	336.3298269779003	295.3471319165824	308.3036747598293
1798	346.0746365243958	311.5274193388284	308.0587247740129
1800	343.9151101574666	316.5014732049655	304.4469582321047
