# Supplementary material for: In vitro and in vivo datasets of topically applied ketorolac tromethamine in aqueous humor using Raman spectroscopy
Source: Data Brief. 2019 Oct 22;27:104694. doi: 10.1016/j.dib.2019.104694 (PMC6839021; doi:10.1016/j.dib.2019.104694)
Supplement: Multimedia component 1 [file mmc1.zip › Raw Raman spectrum dataset/In vitro Cuvettes/Aqueous humor from pig eyes/2.5% Ketorolac 2-1.txt]

cm-1	frame1	frame2	frame3
350	1906.588123929417	1909.680351517275	1921.202445704225
352	1923.195866988247	1946.651847959281	1932.961634447198
354	1916.133418693851	1954.414197856956	1930.290809962479
356	1889.48192729497	1924.224355182401	1925.889823825993
358	1883.686981390999	1943.844622550427	1935.324460111651
360	1854.849283341748	1934.962136297899	1908.480022799137
362	1823.512941441684	1893.562479524442	1872.64642111189
364	1806.701755710088	1822.852134790298	1849.80269921384
366	1793.09303606964	1806.456912809786	1813.367320363969
368	1802.144346186797	1806.578072213872	1804.283604825831
370	1801.406111677414	1806.176173409189	1800.17330502999
372	1779.006666812228	1796.247353353577	1793.050901634478
374	1764.678877015036	1775.709906869363	1804.758118560251
376	1768.459737617236	1772.74941394123	1799.905847390718
378	1770.835069332623	1775.524515567258	1791.330850880164
380	1764.830002146647	1776.618159784136	1779.968397792145
382	1746.692856004404	1763.904377106655	1757.028010795118
384	1766.750556140754	1751.906622078223	1794.076247509372
386	1773.239857263686	1746.954900403992	1791.838440025685
388	1773.614351443442	1758.058891958805	1773.176033806949
390	1792.960514162648	1798.461619534936	1800.659712060203
392	1822.052415997203	1796.169152762867	1824.121839964945
394	1810.77058236829	1802.252424342333	1827.291920008194
396	1797.314675445096	1806.412812209707	1819.158311637896
398	1818.097574433581	1801.000476490397	1811.025329274013
400	1843.600853838018	1854.10197306786	1835.879851749457
402	1860.629513513251	1864.628021955909	1851.739720330338
404	1859.058189847746	1863.871244310587	1873.380331778615
406	1839.553538214694	1867.129173602832	1901.404877240141
408	1832.180228649458	1869.768761440138	1899.32542060411
410	1826.964597729866	1838.266418586824	1848.040896691532
412	1817.33826343698	1806.937794276785	1816.389307045416
414	1806.682473229852	1790.922046151689	1815.425360187184
416	1806.784010933125	1805.737661167656	1830.807516625233
418	1775.840587349785	1789.421422235519	1808.949125698153
420	1763.895722225472	1774.980241225074	1771.026546070784
422	1760.09720159726	1760.077031558906	1737.275437672503
424	1746.323460538676	1739.079094168244	1728.151146506666
426	1708.05578474449	1719.353141115241	1718.36944522816
428	1696.824247868376	1720.333944100837	1709.562393086086
430	1695.973590772226	1720.567254061778	1706.519114041715
432	1694.862510515399	1708.887234665901	1709.23754770491
434	1689.493157556383	1692.964631918658	1702.532927381864
436	1680.088701812896	1693.307193857158	1705.504935559325
438	1683.172999063228	1696.804605690403	1703.618805386372
440	1689.416214901632	1702.053223132355	1700.823303344861
442	1668.978934713032	1713.178248464166	1713.917116208933
444	1679.574009350336	1687.803866075904	1707.772875788998
446	1688.669974016383	1685.697467296465	1698.439224622905
448	1683.327969961463	1685.390326660945	1684.154387025586
450	1655.177043787103	1664.144347574103	1664.587816534853
452	1634.040627014231	1667.174420650688	1675.453963239984
454	1653.992122936879	1664.503575728236	1654.776926387744
456	1660.284089767145	1666.273336130382	1637.513438202143
458	1636.749349365058	1669.917492873494	1635.121297122099
460	1614.118510547199	1649.212664388605	1632.010400525174
462	1628.756189904311	1629.057600119967	1638.020139433535
464	1638.134237490971	1624.100861077762	1641.564560198508
466	1629.26864185871	1620.811139789475	1634.881128340167
468	1594.593803197683	1597.077888918103	1610.398130609998
470	1610.086260179478	1609.330898821223	1614.876836760456
472	1609.35960281774	1616.493659542563	1606.395827714121
474	1598.436483650405	1611.504930782532	1607.2029865585
476	1583.806925976441	1595.522695671947	1621.753136945809
478	1577.904262550766	1596.091128066003	1600.999480001638
480	1566.543921976814	1596.04715717887	1596.070792408095
482	1553.570715264749	1588.472971289751	1583.306615277548
484	1546.925589316837	1578.527540962252	1563.695200581122
486	1558.621972231023	1577.914109324067	1548.273372258761
488	1562.498981285991	1561.928620471561	1562.4906802456
490	1556.020248352761	1539.53233545329	1592.052429093978
492	1546.92133922204	1532.644103731304	1590.598809752658
494	1540.684131034269	1548.79594559566	1543.907438482536
496	1536.031474608088	1542.861609909238	1558.575636742011
498	1525.686795228098	1538.7680644865	1547.540702022513
500	1523.661363146974	1539.480198041884	1533.874376729353
502	1528.104567747598	1542.122782495692	1532.01569535455
504	1529.482909428556	1540.25200276904	1557.163340899591
506	1512.313591826306	1541.991699775121	1551.076968860868
508	1513.311265124361	1534.790300934547	1533.709218341564
510	1520.633280021717	1525.704428846954	1520.96093802575
512	1521.634264518348	1518.710493522849	1517.780279772956
514	1495.968687984314	1507.852265999513	1494.036178753109
516	1506.337367173039	1511.569177177925	1504.140319398769
518	1507.877664257064	1509.804014378827	1503.20200327928
520	1496.68060250252	1491.918847570304	1494.521482637156
522	1481.682284183596	1450.100930206775	1497.542527735812
524	1464.921404441611	1474.411213756254	1502.571028853223
526	1454.107326765196	1494.801419305791	1482.122117652096
528	1450.130190846113	1491.709514275072	1467.977768330809
530	1450.007248029502	1469.442999098313	1467.260480220751
532	1441.356130179473	1483.187857364148	1440.03646955142
534	1471.801726613923	1473.599162336815	1445.635917802769
536	1470.481709970552	1463.609181353683	1455.441105081763
538	1448.087913219576	1449.186197466255	1456.090510948703
540	1429.65980467277	1425.408793982979	1440.168897947796
542	1426.877741469065	1432.853534785168	1448.898320599122
544	1435.103785026297	1424.681484327337	1432.446544065037
546	1434.474198971332	1422.598191538001	1428.957334660946
548	1417.124811240625	1420.683532411707	1434.854551853995
550	1382.32982205414	1387.159370302326	1409.604822932781
552	1407.406329394374	1393.290396249788	1415.439308054565
554	1416.184048102783	1397.196908634929	1421.741391293651
556	1407.647793783906	1401.091877450592	1425.483983065749
558	1390.230642884743	1406.702689346575	1421.792492279588
560	1394.856064499481	1407.517111421204	1391.426073740144
562	1396.013911725938	1403.733300433939	1393.430168068701
564	1370.461356964037	1383.671458455541	1391.246497818642
566	1340.584008875131	1360.153870078889	1380.531900419356
568	1339.395240328166	1352.819742399947	1365.813400156911
570	1342.475516325818	1366.056286605454	1365.087207609666
572	1343.514221688841	1361.376738705652	1360.316912391292
574	1344.484495102795	1347.979569834607	1361.403482866088
576	1344.892943361598	1333.518002316138	1361.133453516443
578	1341.999341448007	1326.840626100686	1335.418194222034
580	1332.797167912129	1337.219849862277	1340.332548318626
582	1319.714715093342	1335.482770018245	1346.421752694298
584	1315.529129557565	1331.456604390049	1352.110514303863
586	1320.729994647454	1332.350585215889	1352.582977549282
588	1304.892661165889	1338.027318468892	1330.391983428293
590	1300.883861065198	1319.06972521797	1344.50288858154
592	1305.885473599271	1317.882187752975	1336.305336039685
594	1314.73450853718	1335.623773166628	1333.12389645878
596	1322.503105302996	1359.276521572319	1361.286985172271
598	1330.009438198224	1327.655308744125	1357.359709362115
600	1327.692760212093	1323.669399331157	1333.678785431096
602	1312.194139733289	1313.479211767767	1311.445639003065
604	1295.018667339297	1302.114052657294	1298.781966938177
606	1292.683051831351	1306.954313361012	1299.322627985705
608	1282.284795138431	1295.919206663776	1313.431604736636
610	1280.63043962773	1295.595317759854	1295.54210803019
612	1291.6030195821	1295.081595382724	1289.274815908973
614	1302.132603466944	1291.379270593698	1299.82455457473
616	1283.941981025984	1287.03791007539	1303.632802981729
618	1305.467642298378	1326.120048775694	1326.511745354171
620	1306.290177725419	1322.400129637344	1313.844598767077
622	1302.611786720165	1311.502402362799	1303.207316200087
624	1303.615704565546	1310.714543683195	1306.339994784286
626	1309.196304737762	1312.530989192789	1298.749328346364
628	1327.084288763551	1302.76069351247	1291.54442343571
630	1327.435536863398	1309.979551229626	1294.949521489329
632	1321.031399754256	1310.852500238769	1305.859380813537
634	1314.889804838415	1303.23015388291	1322.58285619514
636	1302.653078512221	1340.437505612506	1349.154938764401
638	1309.013429946831	1332.84482443633	1345.31172920134
640	1309.420562590722	1329.20286542873	1326.749514222922
642	1300.47945126938	1312.049493957656	1307.739285107857
644	1282.007038356254	1272.270087266173	1291.837646443102
646	1255.11308012721	1248.513574908985	1246.816818001558
648	1240.435086396922	1220.742230778003	1228.008194765065
650	1213.59816329775	1194.529347728827	1221.861102965473
652	1192.447753818128	1173.141122244977	1217.540151457901
654	1189.781579425688	1161.670289655342	1206.184712179404
656	1169.42805643876	1176.843363794989	1185.847071871772
658	1153.926454493859	1155.237858878922	1178.024659359583
660	1149.597273348652	1145.696584398452	1167.187509912612
662	1146.237616738945	1145.28343458501	1154.499580417109
664	1135.28116900063	1143.845353297583	1146.843633150282
666	1133.979441386284	1148.780829902658	1163.631604890376
668	1130.953241267344	1142.737490101163	1143.949430311334
670	1131.563918306448	1132.817919874438	1138.925743128882
672	1128.799176450782	1120.562779803471	1139.598120345559
674	1117.241291100533	1110.490715284444	1129.968766390463
676	1113.923796925802	1128.918424554861	1129.11612173697
678	1110.565130999102	1114.369968024255	1116.365821051019
680	1106.698316365495	1104.370702301834	1107.095764172359
682	1098.931642937993	1095.454103801313	1105.771344757518
684	1085.480215066172	1082.354868756599	1109.344563164851
686	1074.771668756178	1096.461293547373	1091.168084371241
688	1084.973221766237	1082.002243593163	1072.177189147404
690	1082.897180173827	1074.064367417011	1075.717229861307
692	1077.536474605989	1077.298924578369	1090.904701157014
694	1080.193423130363	1086.376016699384	1097.574513003894
696	1075.763132264892	1081.93765382968	1067.711389882428
698	1084.411431603678	1087.2668108158	1076.377750502875
700	1073.245060042437	1094.814073839303	1091.143780412304
702	1066.951901872718	1101.288963037208	1097.818097212477
704	1083.339442665817	1103.828121047177	1094.733430292261
706	1089.683164789296	1098.374041343455	1109.716650966851
708	1075.31491133314	1098.808650861407	1110.7287643244
710	1065.255749888013	1083.201260648206	1096.791858116465
712	1058.309968567832	1065.691742540064	1072.543022577232
714	1053.512985886317	1055.982071155019	1047.821006566194
716	1057.536617061272	1044.576995758364	1041.983706854688
718	1052.139113802296	1066.411654372165	1037.220362677204
720	1050.843943866559	1070.76420701966	1053.279339934041
722	1045.557184297187	1053.96402550925	1057.123680762093
724	1038.084477130508	1034.128547133182	1046.6428666696
726	1046.439095146459	1055.446080254243	1069.205756907995
728	1047.374923642482	1045.600885555648	1053.878918360492
730	1046.680901412828	1049.467496609442	1047.588704433241
732	1053.123885166886	1055.730552991403	1048.418215624748
734	1062.267687242945	1057.858544687209	1055.339803767937
736	1059.552089996016	1055.885937237048	1068.07539997033
738	1077.105615079448	1077.753289739933	1067.147678143281
740	1083.679649746737	1098.4402112817	1091.556854908301
742	1072.808406335857	1099.696465032172	1106.386684529704
744	1066.67118151402	1091.77568523761	1104.069964399723
746	1090.024169745155	1095.1994627585	1093.635843972254
748	1070.5984965304	1091.15213691022	1097.586005667096
750	1070.779008196816	1077.264027637484	1090.624503791727
752	1072.491877721943	1063.740181998679	1079.270472758958
754	1063.033598833788	1060.840967477213	1070.053979007994
756	1041.640933321872	1069.458078177982	1063.792386860898
758	1042.643306639692	1059.434109903644	1041.471717743615
760	1052.7145539956	1053.356528831919	1039.527094742804
762	1039.690713465526	1040.218082288399	1040.781034091034
764	1027.323672451242	1029.337814917933	1035.993191905134
766	1024.194201176701	1024.55019621553	1025.377287352043
768	1005.670181842243	1017.677508631458	1022.184445880814
770	988.4021529421457	984.6397946463745	983.0768292334045
772	969.4579306121725	977.8211408716722	963.5914574856045
774	957.2000559913038	977.5573597686962	962.6879577235521
776	951.8966426867908	973.7411858322381	966.221124704774
778	948.3713578161766	965.255356065908	956.7260638885797
780	948.2015368444756	959.5729997706532	967.5764601343807
782	945.6991806739045	967.6365474763803	964.6760406303938
784	942.4248401971021	952.4188043160699	955.9101398943625
786	938.1098676674039	930.8700058739728	950.7232631361915
788	931.5021789768316	928.3948100261381	951.3743543085657
790	919.771503506739	947.8679955313893	937.1749842439897
792	922.85641781762	935.0529818644002	932.0675867996562
794	921.7407302282214	948.1083470305612	938.5163231931106
796	933.37059240596	962.8046126056227	957.9655313414467
798	960.6829829543685	965.8806058720895	979.6054068592225
800	985.7176080669223	964.7171878154475	981.3195321424815
802	946.2508997606028	963.8384702758152	963.9049172359559
804	920.6871624088642	943.4005489977042	937.9149312246763
806	907.2751103433216	931.5157387609556	917.1756148294858
808	892.7556451822188	916.7747764562416	894.0906482420287
810	868.2459870646123	885.1826461087056	862.5298278104688
812	858.6960788898425	873.7871435887323	854.8189113619335
814	862.1170601586678	865.7545203669158	861.2076951066058
816	855.3504757680889	848.9049635546679	854.4910741396328
818	845.4358991132704	839.2518930972714	842.1731979697174
820	837.3200412927171	839.6151288778858	836.4738770938845
822	830.0516654548476	834.822018665979	847.3460259589637
824	837.6949386169558	831.4414879766734	839.669222105048
826	812.7955917890429	826.2414739094792	825.6476489110318
828	818.7375059177416	828.5759154523246	826.6850578447557
830	837.1176778360496	831.2289334338616	840.9385816665964
832	834.5148866673873	829.45407695043	857.7179544664809
834	826.293075485886	844.4848150298313	867.8108920112777
836	827.2696937605663	836.1680966630571	847.6275934060473
838	818.4994424042777	849.5685887754403	838.9224912316513
840	820.4753682635242	847.5484002699493	829.5413215097891
842	829.2169241310328	826.0789916291499	815.289367442368
844	820.0599603253771	811.7341011078399	803.3151312211332
846	787.8751413821226	804.0630979837141	810.3503754265553
848	806.5992139787517	806.2300119127135	821.3197600382932
850	809.1383803566631	822.6420484826042	820.3947491707738
852	812.1630241267603	839.2210352782527	834.7992993798388
854	829.1016633847029	845.1463595693084	861.4994752115229
856	837.6145382866049	842.7563013569951	837.0172725925611
858	827.5081788360733	828.9725311458623	836.0868181683541
860	821.2036924668337	829.8262387559987	838.9855290869458
862	808.86368281429	816.0515516460293	825.6923394168327
864	797.6797263303165	802.1944631932292	810.0300609333742
866	796.3801412337855	806.8919910318856	806.836618859986
868	795.8445180573889	802.6756847171719	789.1310190684333
870	764.7289709827026	794.294432249581	786.6707249898331
872	762.4239872997408	790.2353340806678	774.6305929440225
874	773.2300513032583	781.0406045076792	779.3358667980422
876	777.066697564057	773.6666768365349	784.2491813786882
878	763.3874970534298	779.0220600977002	759.1691314743918
880	762.7165302449924	766.6827383797951	766.4756211972169
882	759.1293441896248	774.4402307266407	776.4838229900336
884	755.1890767407787	773.5916094448619	779.7194664830138
886	759.9268718927795	768.5104667237614	769.435654996918
888	768.0728514265894	761.4785165523434	755.6254894431839
890	760.8495920969671	749.8852969141476	756.3654763893987
892	726.9120544292379	742.974794544653	730.4121313711263
894	723.4230488886827	732.3717664138804	732.1779407055137
896	715.7960804413158	713.9025211434025	725.7302126535365
898	708.7887003753755	710.0845290363056	725.934955157535
900	701.6428464567229	717.8960257573325	726.8282049565097
902	681.2571294545065	703.0695108675358	694.2479452466852
904	675.4534423239695	703.4259001043769	695.2119018734045
906	668.33451987774	684.9621576746667	687.4155866798567
908	677.8046698684568	668.9549060688246	685.7285527086624
910	682.7978767953603	670.7191697786748	688.8148469515813
912	674.5177293832398	680.0065599341173	688.0699938954779
914	672.7262249488379	661.1099010674552	673.3957158289441
916	664.409536595301	669.37280060346	663.8505262479878
918	658.7410070721041	671.3789192867022	678.4954094479596
920	669.088806833016	667.7749767967996	673.4179660451381
922	678.2812213689501	681.4202614710295	669.7940756462131
924	684.109200643221	714.6362887274697	690.0339362151493
926	713.3684789154972	736.8453896751497	729.7339074418968
928	748.7699235243244	771.0437390778745	755.3149932203894
930	759.1565434989223	775.4403026828422	774.8678707870461
932	748.76697886229	754.2177727713911	759.6949661850089
934	718.8345481102251	722.2183774455575	724.5103817611963
936	684.0566966338336	696.5811334815091	690.9177051215071
938	670.4836118145374	687.6141426406458	670.9646848989875
940	652.5245455628351	662.2444345522562	659.7514822697066
942	642.6744951087171	649.8757029919043	651.8350602728415
944	626.7930781602655	634.2515726353124	634.259956731371
946	619.9167396784983	622.3257788350531	625.2004527613219
948	623.1353096300264	623.5512638795894	632.2181731056083
950	619.7323271061257	638.9253959238544	641.7568672656141
952	622.346392467178	634.745446432119	628.9535469477684
954	596.7973091146678	630.3084493346072	615.8855373081765
956	591.2149031784304	613.6281442174709	607.7003118106172
958	590.3273009672054	605.4172777813348	608.1684601069846
960	589.1547635042246	608.2354590856659	611.4278883788423
962	591.5556311597428	607.1594925255158	607.4977440451536
964	565.9619848242248	598.7887097827022	601.5915176004222
966	580.064126531992	586.3889747307636	592.8325106993224
968	579.3014264679199	582.7630009999061	599.8900276512277
970	576.4887670454442	578.510381823188	593.5604209534762
972	575.5713500310872	572.2024627862977	584.4074610752286
974	575.7216164968639	568.8012617128538	593.2617030433025
976	585.8052692098028	573.3478315983621	598.9945855124461
978	597.3655297468929	585.5295463442012	607.4663861792616
980	594.3539138416325	596.6818381677599	595.8521992994168
982	591.6967397380781	603.5839929493329	596.0608218588046
984	598.8360905465802	604.8259160746992	617.2090667666731
986	609.687755509062	604.6405545805762	640.0255937981656
988	604.5519912279754	613.3746298646879	626.163078563843
990	623.8237134330132	633.2683541201677	618.2663137294547
992	620.9018964403175	614.6243671649748	622.4636859184019
994	611.1344780630758	623.9455054964253	625.7252003005076
996	622.6456621458297	642.21282917187	646.7514789652189
998	704.5562137440211	709.2053962529952	719.2324744998634
1000	896.6200923731934	901.3982775990537	880.3540895017884
1002	1152.594683055544	1180.264424774019	1160.457907202175
1004	862.9625555785648	877.8152141578861	874.1310938533195
1006	673.2642725052131	686.4264650078058	695.1175918634186
1008	602.9511141062562	610.5645783856523	625.2257421448361
1010	585.4866603731015	585.1442167817916	601.2558154584749
1012	571.0204118970264	567.9424818263982	580.9888487267791
1014	584.7276805682709	585.2543855596524	586.2930725736429
1016	571.8451997420658	595.2987616090769	601.9128026638347
1018	571.8651232188346	579.7471468947044	591.9694339701592
1020	578.6148274140018	586.12656686106	599.1812478792106
1022	583.6477600980063	584.4584946132761	609.7141827627886
1024	597.3917316124355	588.2201466857272	615.8267154158868
1026	630.4771551402301	630.611981643088	626.3746915470977
1028	638.5183476518673	634.9203426150588	649.9692935491161
1030	618.2319591403066	632.2759179760217	614.6743042942013
1032	591.6053262485006	604.1597653659733	596.0522863743606
1034	584.2582470927881	593.7255131665345	595.3421159227926
1036	581.3767661667179	591.2853541048253	591.842214179469
1038	573.7860578213522	585.3162476004201	588.0041538566411
1040	575.6214870763308	586.6465163960678	611.5856392090334
1042	554.5848278036539	566.2278079986102	584.9386612204852
1044	577.5500325948101	589.2482461100594	585.5638499427305
1046	580.1296283706274	597.4852273486167	598.7882866824458
1048	576.7047139575536	592.1294982265331	594.3843930565838
1050	580.2477199686884	587.4363465075896	583.2433639513508
1052	586.2715950694488	586.4162642079928	583.4958487767106
1054	574.2857176667183	568.8108237902264	581.9657883559756
1056	576.3269091262354	565.2123622481716	601.5385221027647
1058	569.5868547501286	567.3340159607767	587.2140796042912
1060	567.9296293505834	566.8614302153488	583.4713333234212
1062	566.0344007490428	574.8205276360785	580.0794552970533
1064	563.8447206300006	587.6698751836118	573.1834580421203
1066	564.5907469551753	591.2426242050595	569.5035098911128
1068	564.5935809561013	579.4460368544551	571.9576422065718
1070	559.5540968574957	580.0420986839174	568.1710925847413
1072	572.2864811796651	582.0542273945913	566.3271121947844
1074	571.3760801907897	580.3090941917034	574.0390163853405
1076	574.3515985809495	581.6349435863697	590.7620764966979
1078	583.4862441414268	581.5692682241092	597.6172470223635
1080	584.1228065178975	571.6678118534015	581.0658941792582
1082	572.6689852547805	560.984252426444	569.5233723349769
1084	555.7572788872254	566.685553561269	567.676134760511
1086	539.5207760408059	553.9867971829449	560.544613446713
1088	540.2874658745722	555.8404273667615	555.7810134346162
1090	533.6904552645353	540.6658464509351	536.832595368747
1092	524.5837180109128	519.5021008415226	514.9729025803752
1094	526.5794125310046	519.1825590255052	513.0984077956667
1096	509.5559853188955	504.2971543768372	520.8781875919779
1098	522.5864953036399	499.0510349200695	525.0769421429823
1100	504.7339904264315	505.8464017972796	515.1338233670927
1102	490.4673886320099	512.7425376653273	520.9598401923656
1104	496.3818074648114	523.2694121512634	515.170330118202
1106	505.9613024933848	518.628186159473	500.5716475785237
1108	504.9303047851139	494.4572839329329	499.0594775617207
1110	517.1829620133431	498.0406222774118	511.5039624281994
1112	520.9993488641395	510.7107347557264	517.8498474641824
1114	521.6257777266301	512.0779259398694	520.4297022971319
1116	523.5245738022882	515.8902424761687	520.3873528503059
1118	528.2187595851877	527.2948993219553	524.5653050189718
1120	535.1432356788514	533.9729646457319	532.2011583297656
1122	533.7185368291304	529.8570271769327	540.2504058973962
1124	510.5758496355287	526.0427498932185	545.3435509489093
1126	500.4423540526458	510.1999802632758	525.0670511493912
1128	505.084691999655	507.8829392076752	518.8918279997761
1130	496.6820698171763	505.3736172681901	519.281195117465
1132	498.288281018524	511.3190341289294	513.4451412167917
1134	508.9659563164729	524.8576367154194	514.2205708874481
1136	515.1146988008466	528.0437101100722	517.1245919972345
1138	510.5385823521864	510.5385823521864	509.3861266718407
1140	514.7330882148044	514.9514012106514	526.1581351293444
1142	525.4100647727814	532.0130305728538	525.9720517945797
1144	550.6388912106198	546.1838584162723	549.9012385195412
1146	574.8158449265587	584.8313240656454	582.908459130541
1148	580.7650542357139	603.9835217430208	595.5072967642183
1150	565.8429704587396	591.6712671962578	586.9471993049614
1152	544.3427743114967	568.6235499866746	566.0671364352122
1154	536.2404073266412	553.1670758123299	533.689892204492
1156	534.234589234536	531.8952803480767	541.3102176831166
1158	535.3907842729174	527.4506322176399	534.069281226056
1160	533.3648204580463	529.749429609442	528.8311579759533
1162	512.5983085816858	527.0238842640422	540.9506000013869
1164	505.0245406172676	527.8943424304271	534.8428677995202
1166	506.2949370508643	527.4164100632055	506.8439365267355
1168	491.4778358047231	515.6516684368097	494.4998147485355
1170	491.2830624809059	509.9300155489277	518.3942670015439
1172	501.9341442732716	502.536088229185	515.5016693265228
1174	505.215462721686	511.0474490769295	511.2237722362038
1176	502.2137049821198	502.0731305950139	500.1169189866307
1178	507.540714047908	512.0172860558046	503.5791021654429
1180	519.7632374884294	515.1828248377198	506.4427699011458
1182	521.9356548918953	511.6821984542178	507.3375919662394
1184	505.7079128744524	532.3851706314587	522.0298174825005
1186	503.6923773117716	529.076026258037	522.9942674311841
1188	511.3833194921024	510.8321441769464	516.4237753358245
1190	518.8150508053267	521.137511782086	515.4713749404323
1192	513.0359971779715	516.7494651241897	526.2036186819223
1194	516.4371893072423	512.8912412958719	528.6592397470969
1196	518.5908521331849	519.1731340988422	526.0356124136511
1198	518.4103370771545	522.5781705126624	526.0262152181133
1200	527.2641697229074	509.3410520366475	524.6925234901152
1202	508.5233798253864	509.0672960095104	514.7545950069177
1204	497.8915470227626	508.8685778470696	494.9823751602639
1206	489.3193812462025	501.2315791070673	501.07151915386
1208	482.990996741408	487.8549391228415	499.6597208776481
1210	497.9616252573691	493.6717918054662	508.5048754428765
1212	505.3481452883389	509.2815784792614	514.4277835813086
1214	502.1835374288966	509.4044300708231	514.2645010669144
1216	512.1181178049307	493.0758318573533	520.5626427888378
1218	504.2602307303765	504.6360553382222	517.5466644975776
1220	492.958471680903	517.638709550294	514.1489093120822
1222	514.9339234060852	503.4478361400024	529.1791742799561
1224	521.1476205155718	510.1643318665803	533.8551092566138
1226	531.1181151091801	529.7750369517073	542.5099445323085
1228	539.3678789988852	541.6594332616761	550.8809989794064
1230	538.7407968997998	546.999729043925	554.5818651009735
1232	535.110698845975	554.5234707969541	549.1057379761846
1234	538.5819388656953	552.0663352319415	528.8290941344593
1236	537.678649549177	545.2202607280975	545.7527209226406
1238	536.3484659427014	546.4792439641356	568.2315661647739
1240	538.2539934512257	543.080397605135	554.2139380864528
1242	532.7305083449572	543.8935292398821	537.6838259956842
1244	539.5849231094982	536.5300252575433	538.3084792855118
1246	541.7048452162433	532.7226433899721	545.1345091368644
1248	536.626497489326	533.6884287597992	546.8714816667491
1250	547.3334957794672	524.7676907736532	549.4861343096845
1252	533.5757791863877	540.2016719477298	553.466894839911
1254	553.9105052367036	569.874862039796	579.1674103214342
1256	571.4670828530403	581.1709050508691	597.0581310232435
1258	592.7381310761946	590.2685489595571	600.6079054402215
1260	606.150272160781	612.0125465758522	617.7444598018699
1262	605.9086657356999	633.3872819196519	631.3279824661731
1264	601.4645120415767	631.4283501011419	623.7825389292038
1266	603.6689025299526	611.9045758925283	611.3010885692427
1268	609.1725679518644	611.6734522878685	622.3174901807302
1270	610.6286770878068	619.167775691392	617.3231127426154
1272	605.4142142488234	620.0078695730662	629.5815119132
1274	623.2640318874126	620.0432096493569	634.9129314399281
1276	657.1647912010126	665.4528258170126	672.3782631306499
1278	667.0169090614922	686.1740997183804	694.533382173689
1280	683.3408466357455	695.2380243087575	707.0101681298952
1282	701.7304885951038	703.042626829277	710.2791658160863
1284	694.8377603049174	693.8325015859153	693.8325015859153
1286	681.1801246418116	673.0573706213007	674.918223817084
1288	659.6522354129276	666.0409020637501	678.4002042092361
1290	662.2441312061866	657.12429604184	655.2736884849855
1292	617.1378360204602	633.4211670835307	636.5911935880333
1294	589.3470122834931	604.1983907238202	610.3835688631876
1296	572.4965083946587	570.5269437486378	580.1193925080625
1298	548.3149828187163	544.3830505905128	557.6875651833778
1300	529.46566080614	537.0903186319672	543.2594351880977
1302	523.0907593530208	542.7579738752934	534.9940572150031
1304	508.5965397040015	536.7442104428606	533.2229414080056
1306	509.1612220250033	503.8858056918847	512.5022376682913
1308	502.926524282361	509.2626202283786	510.3881543501934
1310	510.8693910850578	513.1969075591175	522.4244697531248
1312	513.115849812221	507.2268676831208	516.7982942219604
1314	497.9150885941516	514.5152606343263	501.134278797469
1316	489.8001278276038	509.7793525173992	501.3793997407714
1318	479.5868289183128	500.2556872564405	498.5547010398684
1320	469.874199924034	499.6438431844242	490.1052558210306
1322	477.1629315334753	493.1907306927124	494.1392159138979
1324	470.6450567044088	468.4014431260389	478.9392474181186
1326	468.8253488309712	472.9871055155551	470.7538927064408
1328	451.2282330638756	472.6642788622095	474.5749097210758
1330	453.2135590053414	458.2041960649405	468.6422463582396
1332	447.6346471096922	471.9330012164145	463.4859040538238
1334	453.3060972093359	473.2165802359424	473.5816508924988
1336	469.4299718633838	468.527002431996	478.9451333611291
1338	482.0197508964146	480.6030958338018	486.1243351070725
1340	490.7078371047602	507.7665550855928	505.8835236385833
1342	511.2444045496961	529.6219150577239	523.7374562454212
1344	545.4412897568843	548.166436061379	544.7972742519223
1346	581.802217019365	587.917536555057	595.7013125414687
1348	612.7113761377908	595.0440569795981	609.8367553149108
1350	592.2711571419355	610.2189675413545	603.2436585102115
1352	566.0696398072637	579.5447504999625	564.3659806950363
1354	532.5115099480607	528.454531035331	523.9497304045082
1356	496.709916712738	499.3366575936589	509.615352522968
1358	473.6713815970231	491.0257361151988	502.4006649747628
1360	471.5357186399141	489.7898624537543	485.5295595578987
1362	475.9926533700275	490.9769995252457	475.594058418477
1364	463.9548991895434	470.0498719574528	471.9233482897202
1366	474.7354353714975	474.1092584677893	473.2480641473466
1368	450.1699658602233	455.2091512721042	479.8438799935112
1370	458.9273527866736	459.1866707604331	470.1626368613582
1372	459.2484922800803	463.6810377288276	462.8364025443282
1374	453.2163589238373	480.2479171804172	472.7762198495307
1376	460.9462019041376	481.3598348336587	477.5340931770976
1378	475.9662382921272	477.185619977793	479.7613562187402
1380	484.1413205564163	481.0581626654105	482.0869171335198
1382	488.5428785198153	485.7020226395366	483.558963939262
1384	495.9684929990536	489.3802565012831	495.6568391197974
1386	489.8156444163672	483.1316644276569	486.2739514246057
1388	480.0945854485932	487.0413973587886	498.7935082216591
1390	487.4035318671844	488.8480729001979	489.3630626955884
1392	472.1633317034347	488.2596287078636	484.9168960488527
1394	478.6308860677417	489.3963176347692	479.7724157743674
1396	473.0032993420298	492.4812529939662	487.4974718904231
1398	480.2184202660432	483.5513449377539	481.0695137891237
1400	484.6572867582223	475.9585919373911	474.0931937216764
1402	475.0205513083457	474.6100915642252	479.8739075089405
1404	471.3100520216486	472.2077453162169	477.1746162466147
1406	463.5837224309037	482.9609675866631	467.1580083877554
1408	462.4016010483622	480.7044674108978	480.7712708273872
1410	473.7629155735415	465.9218546380734	466.7160652343198
1412	476.7601895041711	481.0928898455146	496.3938202270301
1414	483.6685756418022	476.1603026280258	485.0968454933656
1416	489.9741575791395	480.7461780785246	489.114998650322
1418	496.6373089001862	501.7616067587598	506.4366353562843
1420	514.1922371738363	518.067327564745	507.5007990657821
1422	537.1609918482488	543.0326307648209	526.7088739058697
1424	561.7511555919313	575.3405056054373	574.0003319143187
1426	608.5364335048206	609.7590262819414	627.8353231591957
1428	690.2823391622737	677.9941006680514	699.6990251954422
1430	759.1665462987551	767.9662816848179	775.2094918049803
1432	795.1212238412588	793.4924246401445	820.5401062921484
1434	770.3244860417658	784.9153988688719	772.1578557637796
1436	677.6352597199592	687.3053161444016	679.148716114853
1438	587.6369511893412	590.7584887697316	592.4550723952486
1440	533.0364291956988	556.4784222077561	569.138732178788
1442	540.8655648358904	545.3466480985039	562.0499214458375
1444	572.6865601298962	577.2914955196961	566.5223683647811
1446	600.8969371785709	604.5594044186034	599.7285161133042
1448	608.1808337460018	601.1778959800122	624.2168089464778
1450	585.8911445449692	594.3212187533931	605.6179953098892
1452	563.7463199649548	576.7713315891064	581.7834128586577
1454	567.8728348238219	565.1216759519338	561.5348493668691
1456	539.8051596508167	564.1665742903862	560.0418365541656
1458	516.5164875259488	513.9444258251253	535.2667267443258
1460	514.7676638406618	535.6282431229931	531.3105359106665
1462	532.3419477315853	527.9797968079126	535.975822077402
1464	546.5847660438155	564.9496787866535	548.0048551803627
1466	595.8428954203151	594.2036070510789	600.1793032344591
1468	646.1301424866267	636.095689500128	644.2290304480721
1470	669.4128855810568	666.9788989276108	673.1949582466884
1472	674.3341148386044	682.0439110532061	691.5328541503582
1474	654.1305477256	672.765653205194	673.7893999967522
1476	598.6077286664005	611.1422344056534	611.5203969878871
1478	547.9980851013984	546.9391065108158	550.0960518455649
1480	508.1492762647252	526.7512700802939	519.344497435283
1482	485.4322251824137	484.4992998359867	477.2713230943523
1484	459.9552622473161	473.5304322911848	470.1049298260792
1486	469.1880927426175	461.0382493722619	458.4738169438112
1488	483.6648956030136	478.3477151081193	477.9042375287205
1490	488.7204973199678	511.1530573894454	496.3241695169039
1492	489.4643742177404	506.4296726057156	508.8659801960376
1494	495.5592850015354	496.5510463901083	499.8645177743328
1496	503.5203478260997	489.7848261811654	490.8402137047435
1498	501.4771294203309	487.0510788212092	498.4350657632412
1500	493.6135831054081	490.9787075880481	499.2730499362355
1502	492.0196031672595	487.8138872313149	484.8505209435058
1504	491.5084546154881	474.5673400233075	487.1622382599052
1506	485.7263377284971	479.3647891416793	498.9277353951859
1508	480.2140845434722	491.8818025181074	514.8943875722529
1510	507.4226629984078	519.1859389664487	515.6255787464387
1512	525.0165478969096	539.1092538747607	527.7798605830253
1514	536.7392878130138	555.4271464013995	579.3394648422355
1516	580.7024770632149	591.0870567249042	590.1183054583545
1518	630.6129729790655	632.0984041839496	640.2587210360961
1520	679.6255096842093	686.7954469792328	700.8318113016996
1522	719.3828063307337	724.665627224128	731.7721497501032
1524	725.8671460859243	730.7671905106245	730.0848624407696
1526	692.8170330561617	707.662280170858	707.9061115103179
1528	646.6969165566203	667.7843473358821	667.8590698868563
1530	601.553365776893	619.0039973712584	619.4692862716579
1532	553.2958584600979	571.6030088939007	575.6475606315482
1534	525.7591167042535	545.6364760134875	535.5371667905434
1536	515.0462064478514	510.0641991486841	530.2870270516546
1538	503.6923948496217	495.7639199283648	504.3675849935347
1540	486.7636645589925	495.3862423991919	495.1218245685648
1542	492.3232131376302	509.7432871138486	492.7442091940509
1544	505.3296649957457	514.1517344372717	497.0317024241795
1546	504.4736667119833	510.0454056432952	518.9661938846954
1548	527.3444696874697	538.3115045934675	535.9616468663714
1550	538.8194945248681	539.7262666641402	550.518608658854
1552	576.2934995230356	573.6381853110986	574.5522981655386
1554	605.8511654811588	609.039529182459	602.5477232609679
1556	616.5500895751704	615.0863301843975	618.6873827253364
1558	642.77106174301	641.4187590306597	636.7690996521194
1560	667.6884272438548	680.6550927977062	662.5572733654155
1562	681.139107639253	700.7227137520697	690.6707636418532
1564	722.5994275860477	734.7024093312978	731.4180577492541
1566	742.4785630180384	733.9509359053769	755.6751819486459
1568	755.3920985084679	750.1421054927613	758.5622190617531
1570	720.1485303753208	764.1595497869573	736.0204599281881
1572	720.0468451797191	707.7232851976456	730.2063454180905
1574	691.3823563761948	673.3407287587418	721.1456055305189
1576	642.3942017502445	639.2293630601088	641.8448678812877
1578	597.1106661432824	614.722631762132	614.4720757752237
1580	603.0952306192216	603.8107105869578	619.1430053905705
1582	635.5593036978637	632.4909441003124	627.083107574456
1584	663.0787713344751	677.8350273845089	676.4403983109778
1586	743.4695948430012	746.3860035165819	749.6553953057638
1588	844.1759146960399	837.4311249441606	850.6338363519284
1590	909.6985094634039	919.9045178239524	921.8497590137667
1592	947.4745659512416	946.8229608922193	944.8610387352721
1594	968.8544742989409	952.6975017804928	964.9417438465068
1596	975.9342742265321	978.8318247985686	987.2711684688939
1598	1001.423811543306	1006.919169061175	1015.234966325627
1600	1055.992230361248	1070.347018990489	1073.271924692622
1602	1079.180934996665	1096.481532473658	1075.774127174479
1604	973.883538772194	997.9495147270507	1011.131168833884
1606	864.2520082837834	872.6580512345606	898.0414398440671
1608	790.4281923537561	794.0199062430438	789.378768558433
1610	748.7656840726199	753.2130860745281	765.4757630321051
1612	733.1483388817516	733.4309288117796	747.5697724845936
1614	723.4670660042741	736.920270240081	725.0908688686659
1616	708.1366227398181	737.511004980646	714.1105201160966
1618	695.6413136703131	713.7701281312034	725.29409303428
1620	719.3425579514553	704.6476908331017	726.7841256700085
1622	700.861872417055	714.0243796801738	719.160260356434
1624	700.0731454030907	720.2642581698707	713.5570877245596
1626	691.0073982843617	709.6159985603322	708.0670081507474
1628	690.4921129225577	714.9787095268782	714.6681047274437
1630	714.6600463349175	713.9812492978344	718.4136215855883
1632	721.6395576458517	704.1371185726962	720.4099693529248
1634	706.8715702457871	707.6106133454824	717.1410449627808
1636	703.260319695089	712.7336341241903	702.9387637519106
1638	707.5959803229372	721.1608167471001	710.3375647150042
1640	704.5036294033425	716.4175564855775	711.0476207047794
1642	693.1568458562097	702.8330862809164	690.6831525235614
1644	684.4464322832681	701.995138722953	693.1083462338658
1646	695.9055602698772	705.9861106883743	709.5839190875819
1648	677.7525975956038	659.4472558152206	707.5859305810114
1650	679.4382191902329	680.0686455626778	687.8928618837913
1652	668.2497643695009	682.8857334492898	681.9709893307187
1654	686.295987905797	686.9203252264728	685.1228759968194
1656	694.9659184063305	663.8326928280477	665.3595972512301
1658	650.5333410506031	650.2400870721161	670.5729631539405
1660	650.5269290916565	652.8361760873506	647.5000244668221
1662	638.646947969695	651.4585143236071	642.5632318675711
1664	637.393782410066	643.4040586440161	636.4656676419041
1666	622.8194502576021	624.2819410814104	628.9693800551538
1668	608.2296581300212	610.3983396347755	617.8000647424333
1670	606.1431466460545	601.9150117276661	612.4889922111071
1672	599.9717631492063	600.9578240011271	594.7267492585545
1674	572.7051241882618	586.806676378146	581.1680518483092
1676	554.5096456341962	579.7876108269729	573.8691035666436
1678	548.6262419977221	567.8238301112649	565.2863330884118
1680	544.6553994134498	549.1447919191792	558.5348805238268
1682	550.2453102795219	546.0913047059421	549.2669662286866
1684	539.9765748759965	536.4526495935309	536.3618679577612
1686	510.3363507301531	518.8235247746494	522.5199788120185
1688	506.2905645098925	500.6584504226241	507.9718867619147
1690	510.7355252021205	500.6069967244371	495.6359196395089
1692	479.9952814131065	489.6153672421109	498.8025319221062
1694	462.6149738780372	473.4992311660481	467.0175189367947
1696	451.5811552401066	464.7852466650423	452.5361624229959
1698	437.9775857054102	451.4561493912444	450.0197702041971
1700	442.1084198564829	458.6702776141495	459.9035199253872
1702	418.5585882019018	448.4329263715872	444.438697502145
1704	418.7916828610121	423.589007632036	449.0249633822082
1706	413.5400072820863	420.1982582893443	434.6295235582558
1708	396.1991906822767	404.7185480017447	408.9846151883517
1710	398.2421104056234	422.7675119452374	406.2357635498652
1712	385.4391597899541	395.8533435396017	393.0988439581853
1714	384.628434839858	398.2409816878721	384.8329620963585
1716	375.0893353199758	387.8950407463638	382.9537033074921
1718	360.2014914093498	391.3720030050809	363.6264950700729
1720	366.1865041913542	362.1745596730644	359.114037308613
1722	368.1043334604142	370.6971485428737	354.8152537723047
1724	356.0568361519034	367.6166098099172	358.9815596358245
1726	341.7240526560543	345.645274999331	357.4763926780207
1728	345.9720880888723	345.3265865158112	355.4130917024251
1730	343.6078852693925	348.8215307595971	345.3804151124003
1732	326.4863417878495	332.8851091716579	331.8422255504921
1734	322.9657786732553	329.5651332256422	331.1959624969949
1736	323.5924784589765	330.8741788512477	331.4188347665761
1738	309.5526272117604	320.063213148019	317.9144128329963
1740	304.2261268697878	318.4824861091007	314.5646532690789
1742	314.7266040096589	322.3795154632514	321.7970432010065
1744	312.2930168908603	315.9075470060741	318.7838975104385
1746	293.5572221048088	301.8922961557975	313.1258906070249
1748	286.849908258514	298.9977702436378	316.9278334024768
1750	289.5522663995483	309.052548441376	312.9621544800823
1752	278.2520794061106	311.4166893525492	299.5343461902545
1754	275.5213813581468	314.3068764738388	295.9139535549491
1756	283.7768302924545	303.9131244539485	281.3446975776976
1758	282.1751082252918	295.4344628764955	297.5924706121161
1760	290.2947540242542	287.2048682268176	300.2743716985085
1762	277.9396986123471	295.7285346162302	293.9856756573172
1764	285.9272604357005	284.8238897183716	283.5851822184229
1766	281.0469593020424	283.4298611898351	283.8318063143483
1768	272.7565920353851	266.9262578816589	273.3682717686453
1770	275.1554083506229	270.3479680746701	271.759732518547
1772	281.5985816716235	265.1284015597678	285.9559978478294
1774	256.7770562491605	269.0395553071868	262.8382871733534
1776	267.6874715523302	274.2616164259972	272.8646917834731
1778	265.7516585421535	268.9168142032502	264.0707743050554
1780	262.2269252200218	266.4774488943201	255.8647288996322
1782	261.2360651999586	267.4148652139503	264.3384749955285
1784	253.788501750488	260.6790452651808	280.9217584742976
1786	250.5947045423699	254.0269274508145	255.3858988679622
1788	253.8048122764311	265.0601448148108	251.3259391122541
1790	257.2671653125981	267.5491645089252	240.5796384620354
1792	259.5622460572305	267.8539250430672	230.6040510377575
1794	250.8823822122116	270.379727208862	251.5323100923679
1796	261.3600590508312	247.7444745213352	244.232545459186
1798	256.3429896892914	257.7752748141861	259.6505844367665
1800	249.4847378198273	266.3667518447454	265.4864369885018
