# Supplementary material for: In vitro and in vivo datasets of topically applied ketorolac tromethamine in aqueous humor using Raman spectroscopy
Source: Data Brief. 2019 Oct 22;27:104694. doi: 10.1016/j.dib.2019.104694 (PMC6839021; doi:10.1016/j.dib.2019.104694)
Supplement: Multimedia component 1 [file mmc1.zip › Raw Raman spectrum dataset/In vitro Cuvettes/Aqueous humor from pig eyes/2.5% Ketorolac 2-2.txt]

cm-1	frame1	frame2	frame3
350	2871.735828734265	2877.939097093797	2807.265544999143
352	2897.000051275292	2863.322755045799	2826.259431611162
354	2912.310480202697	2823.699578210541	2827.146305588368
356	2921.724983265714	2836.729134030891	2839.474606186595
358	2912.500433529356	2837.368616610595	2804.935699866592
360	2876.476455550682	2810.669848441755	2766.955153941635
362	2829.524372507534	2772.826005206943	2719.258402245178
364	2786.992346507691	2737.532492519219	2660.279863560761
366	2773.000739948345	2698.123083320259	2648.584074607287
368	2767.391403659579	2684.650331600399	2668.88732289193
370	2767.71131126412	2686.01826367818	2665.430189441961
372	2766.032892446725	2692.179263258127	2620.62168924258
374	2722.182379667579	2677.293192261429	2602.457299721568
376	2725.69661051343	2679.580208827425	2638.26699751078
378	2724.373094209452	2674.283729085635	2655.436308215104
380	2714.134765990887	2663.987901373309	2644.29736954018
382	2729.949094857024	2679.234835468103	2641.194822081046
384	2737.390038267105	2673.346604474459	2637.519077762604
386	2734.10623954978	2678.858261609885	2623.763471661592
388	2736.871815235142	2699.183550431522	2635.692456255576
390	2774.245032714854	2731.901039286143	2735.010251608071
392	2782.045768888027	2738.933889982613	2694.492147279029
394	2787.906244215423	2720.069291005658	2666.280686978483
396	2799.881664837278	2709.868422833676	2667.136884846075
398	2822.426324102585	2737.924237054005	2704.351117271159
400	2818.462434600996	2751.02957844498	2732.344653687737
402	2845.714272899313	2800.151664790748	2778.237550354536
404	2898.11227555844	2833.492087617611	2811.97333421485
406	2957.645025865448	2835.533494308875	2818.689016322026
408	2947.164246871213	2863.994179029105	2800.982201946654
410	2885.971715036492	2821.629679409935	2810.205258725042
412	2837.120927067846	2780.769528628349	2772.266531154199
414	2806.527768287742	2751.280365449346	2704.619102235837
416	2771.276293713476	2714.25520158287	2691.756165170455
418	2778.157920013016	2693.909665053662	2695.374091161997
420	2754.852182672171	2661.157628170723	2678.17099056576
422	2723.573275599769	2633.555056997476	2642.266904459552
424	2716.641938460133	2632.314784785244	2595.974973448098
426	2711.909106478311	2600.582266842082	2590.110093170277
428	2676.043455696585	2608.048419440305	2592.60817728206
430	2669.048062154436	2596.644762667392	2586.519495795701
432	2704.245008389999	2554.401037158968	2565.468157877395
434	2662.030440805183	2603.245113471635	2548.452182137379
436	2649.755796817488	2565.094593611776	2551.959318916001
438	2639.256835397882	2561.373783125709	2548.074017692991
440	2631.241580361809	2584.536350798538	2535.695193475935
442	2642.826746364128	2550.03916270488	2528.043604590898
444	2651.207525902089	2545.620217392974	2554.229381520892
446	2638.110040726778	2557.502221253246	2563.458227349354
448	2621.924221154915	2568.645811658147	2557.584465433745
450	2621.182597283436	2564.204288605828	2540.27915992492
452	2615.080694665847	2565.898696026643	2477.311925701943
454	2606.193237158243	2569.386758281813	2508.824579315689
456	2599.864490826478	2563.685857652766	2551.37143500057
458	2595.006356379232	2551.592779451653	2561.712016754676
460	2578.785333585543	2561.430498067874	2518.841429494426
462	2571.175290019408	2534.536266702346	2521.369790420757
464	2590.850017808538	2518.877203142847	2510.718590717432
466	2602.993610820596	2508.049136841378	2484.493280018105
468	2555.415457486588	2482.354042236872	2453.26862832338
470	2576.787356280737	2462.2557568087	2457.141714206631
472	2559.99723226972	2480.258423494252	2453.199687912568
474	2548.610525780428	2493.694365677312	2446.15986576053
476	2560.534709364738	2481.805575630059	2441.094354331527
478	2546.070310645061	2476.353027255718	2448.55184652155
480	2524.400226964465	2474.256814230978	2438.102455667319
482	2517.3202505933	2458.536993912589	2436.495763744586
484	2523.111968214595	2435.368030195927	2437.295131616708
486	2529.87415199178	2422.289707646164	2419.053654252311
488	2520.285901591929	2422.597504891797	2412.94167076216
490	2534.729625830674	2429.529946567792	2409.415943730554
492	2527.333364643741	2428.692927772	2392.681434105747
494	2479.426092832327	2415.518475584843	2364.760035391121
496	2474.84850627071	2422.482971395879	2402.595070839169
498	2483.614894649834	2427.258981645029	2384.890344917073
500	2486.721605675746	2422.929243338743	2375.876145591584
502	2484.545763658954	2415.615010650529	2377.916974340224
504	2486.058599824497	2419.231475123179	2367.490439682199
506	2491.541511098011	2412.785872605065	2367.196121298387
508	2474.619381146098	2393.437682592009	2372.29298680265
510	2460.061669315995	2383.210669120385	2378.316669276722
512	2459.195840479348	2393.064333060637	2377.133480225225
514	2440.072911017565	2402.09560853819	2341.672159122497
516	2449.742250805339	2384.126603968909	2340.96243533057
518	2436.927032334054	2384.14204371745	2344.042420715568
520	2415.134058814245	2379.512822537869	2337.509218979614
522	2421.050768158992	2323.738798119496	2311.987173022343
524	2415.620282578582	2360.080527014156	2326.535785461799
526	2427.500443253798	2350.805855789953	2327.833120178452
528	2424.990122598475	2328.758416081058	2334.016841187327
530	2404.979679607826	2320.258537510701	2345.776354422359
532	2421.470213084036	2353.434318706972	2327.727308933975
534	2400.004941075106	2345.794636854786	2311.861747465407
536	2380.447933144572	2348.776217728998	2292.705211470737
538	2371.226259077715	2352.51640681686	2282.77359921735
540	2375.627144143555	2339.286873497962	2293.696601874668
542	2398.168878233129	2328.570727745628	2284.240150249787
544	2390.448106415513	2307.825521115636	2292.431214887099
546	2384.352992643907	2291.163852500977	2291.323216251329
548	2387.369015457674	2288.56862232927	2286.81167945069
550	2389.344236928596	2310.483191526364	2315.11105425947
552	2387.236381977392	2314.710819653723	2299.982195559164
554	2400.053576063104	2336.408346787042	2288.637867326606
556	2399.483836668968	2354.51546988072	2293.690584958888
558	2376.253587786846	2353.641666922655	2309.876725306001
560	2391.539071712737	2340.274072430443	2272.937776151107
562	2386.442333712854	2310.667168051138	2280.501051788886
564	2363.643778016254	2290.907337599861	2287.539745382869
566	2334.355552879481	2275.553546267253	2273.43556581337
568	2314.588388596607	2252.475058016097	2229.363006708254
570	2336.776065815559	2242.923030397652	2256.622585934529
572	2318.485831777427	2233.129646954862	2240.534438394221
574	2311.851703280674	2221.630462989133	2213.54937040055
576	2315.707840865729	2211.173007211236	2198.955837838657
578	2282.948287067466	2208.959074603347	2219.557895393984
580	2290.118833292485	2207.771144499767	2199.330968317347
582	2297.741724942872	2220.660470605535	2195.101148810121
584	2305.487083719503	2225.805201794099	2195.161895990412
586	2307.414881879615	2218.006356984746	2189.126521125784
588	2277.556989571369	2234.42471174819	2172.016176347284
590	2311.095548027708	2227.678097659032	2210.340421244659
592	2320.902917079068	2244.486430472018	2228.51221496471
594	2318.521389644796	2268.792089393305	2239.080126847211
596	2325.685600822353	2277.384086486599	2260.100219236209
598	2331.180402943811	2263.490684511457	2256.954295355348
600	2319.447045520499	2233.075129275555	2228.814293284288
602	2300.833418484778	2223.607046066426	2221.778223295361
604	2287.871486022633	2229.823881524558	2223.077396049993
606	2292.260157536282	2229.835727623404	2199.483125759868
608	2268.706571934292	2213.860592297112	2179.754828125273
610	2271.347435306445	2203.93727617751	2177.85105074786
612	2270.298546267004	2216.593413385996	2177.674087273702
614	2273.887318295519	2244.237734379555	2191.029929640801
616	2320.698663204249	2259.069526545226	2252.484797062601
618	2379.410546960072	2337.008235656041	2311.315191115778
620	2367.974045346597	2345.060158823503	2313.752009888387
622	2354.443349617958	2317.769404865121	2292.979317148919
624	2363.851247857117	2292.293286826331	2266.568802581009
626	2361.748691748071	2314.034314361669	2230.612713102792
628	2357.810763381549	2299.308023921245	2293.34972556733
630	2380.182274736106	2313.126012487138	2315.442233327372
632	2400.048263373959	2345.806104900086	2333.175317912328
634	2409.15290817065	2383.882212646533	2366.153531751307
636	2452.92115401096	2413.873440603576	2376.11065288524
638	2463.05308353641	2421.226542108417	2392.272204174009
640	2459.539194805876	2391.362768336893	2379.076742329641
642	2429.465994810803	2351.286508887871	2335.74097863611
644	2369.16555644117	2313.883050614133	2271.889105957081
646	2311.903236787597	2228.599163966666	2215.397984964323
648	2245.254806184876	2205.451226661603	2167.857765209751
650	2195.688650071719	2151.765969891725	2116.793074672161
652	2150.944814186283	2099.189408509863	2072.721767030422
654	2107.544488851781	2078.916680765424	2048.547243104324
656	2129.247186133189	2037.592790777198	2055.222787068212
658	2107.374284114917	2031.641112753746	2024.942294470846
660	2078.53139474239	2022.692998488646	2003.957021499994
662	2066.794739589723	2009.158778933715	1988.201310913187
664	2080.733071471986	1999.179292456134	1971.826486498405
666	2065.578212758496	2013.355876540202	1992.245164650925
668	2073.691417528665	2002.189281837406	1976.546027004869
670	2064.220817652456	2000.6572736598	1970.348637730492
672	2053.78234438799	2000.192849750849	1978.977708809767
674	2061.360080104221	1989.523532558589	1989.929441709869
676	2049.790628895812	1994.829232311077	1946.175432342129
678	2030.814654215625	1981.783846874448	1939.615611203613
680	2016.044909581473	1977.181586236813	1933.405098191904
682	2010.376955932592	1967.47631682837	1926.273211812502
684	2012.312054392627	1941.65390022615	1922.226888038745
686	1998.174703280674	1944.957035572548	1912.523704076567
688	1995.749982814878	1951.224506198562	1932.955642523448
690	1995.574140244876	1952.676358637506	1935.236027771538
692	2000.054565842248	1942.006771135647	1925.727645425914
694	2010.743182607824	1922.030619701928	1919.302703830093
696	2016.873394950226	1935.094009804688	1918.1151870173
698	2027.491887830588	1950.951163093137	1962.262048959535
700	2013.69489005338	1981.402403468237	1980.087512610687
702	2015.853917471365	2005.823880152491	1976.443573049317
704	2053.836510588288	2008.556016211826	1965.447256932178
706	2048.93459580919	2004.983259467866	1947.73040468269
708	2025.583460910784	1976.743704198454	1944.38846682059
710	2000.674573840219	1949.187206908987	1930.732836998031
712	1981.250642824532	1935.956026579914	1908.881846260156
714	1975.107317780357	1933.606567153835	1889.126806856821
716	1995.319556299967	1904.538254872929	1892.839890260782
718	1980.264606718546	1920.709487481002	1883.857237605545
720	1979.725548959481	1912.438178362012	1909.068994730816
722	1975.224616271434	1909.070616543408	1910.387734763343
724	1968.625749593896	1918.550832831595	1881.232791332688
726	1997.517576225548	1908.502049149167	1898.937534093008
728	1985.174727104456	1926.80955973335	1900.020418545213
730	1998.322550029515	1941.533273680937	1917.621129308373
732	2011.901873880883	1956.540287975736	1930.259806337463
734	2027.098885088267	1977.804912893147	1932.001842096125
736	2067.609579913516	2010.458224285088	1933.700096123466
738	2087.318635022486	2008.667283612122	1984.320877765121
740	2110.609686851467	2044.828362456229	2036.034637982978
742	2126.670488413569	2063.485603535914	2054.985383164391
744	2129.471562217991	2059.593507791708	2048.387492430543
746	2118.018269525101	2054.493976162542	2041.379545923177
748	2107.024518260889	2063.811994154671	2023.01720554186
750	2082.891941310754	2026.937329807707	1989.003649604212
752	2076.415975966129	2005.155105903641	1975.631883266302
754	2068.634292495513	2001.004441426327	1979.625799778155
756	2042.662979952791	1998.127282142111	1984.216804286387
758	2034.456515589963	1970.81673461946	1964.877364653697
760	2021.215218510836	1974.229091776711	1948.046041999341
762	2026.881088860846	1963.73652106888	1933.447607573112
764	2012.592491680194	1940.213572587663	1914.522129733472
766	1973.692588729685	1913.537937289565	1888.766225008312
768	1968.068194234233	1898.675061155851	1861.009249501356
770	1929.494570497279	1880.866684648178	1849.280954486556
772	1903.916286399158	1851.366842837517	1837.142910365768
774	1887.823118931585	1828.217233330243	1835.795285754739
776	1876.666450671618	1822.394358908206	1834.17699206035
778	1867.398175088844	1835.204685177437	1811.377830323472
780	1875.082203724581	1834.932682178841	1804.373407216228
782	1880.738793577018	1812.414577416337	1789.136344491699
784	1868.050030852357	1799.020712015675	1784.03260084635
786	1859.59758599011	1803.443694590702	1781.88749713486
788	1871.435166409946	1818.058450458004	1775.627078495925
790	1866.024226684743	1807.811329024511	1781.33220205546
792	1873.744913504852	1802.004706039452	1792.585845862689
794	1884.483852592221	1826.637188968146	1803.82676476434
796	1912.572634918654	1861.599254126641	1830.68576300092
798	1953.079532948891	1892.069674041892	1867.193521796888
800	1978.449528856172	1913.638205381442	1883.073314097941
802	1968.623756608896	1894.608167679042	1868.324098283417
804	1906.263416779631	1838.618663380766	1823.625784408453
806	1852.156512906175	1780.207427620292	1767.218376842754
808	1806.408068462621	1735.478076958522	1716.077155914681
810	1757.478865547622	1707.370505606368	1682.351137731969
812	1746.181942889613	1680.806168043867	1663.755911041351
814	1741.281050883613	1659.389344951453	1650.856758859935
816	1737.741053362593	1657.500026724345	1629.177202394715
818	1716.978938717521	1653.671738723952	1623.33186306879
820	1697.29465042587	1651.841853192135	1634.170277945476
822	1731.536465797617	1684.122514748804	1633.09460115883
824	1710.237742942125	1672.660113346019	1652.28658872999
826	1714.424722709453	1658.448925384425	1659.132926774149
828	1717.40055267877	1665.790030306626	1659.963897527124
830	1706.225655397785	1672.721990648104	1648.581611333493
832	1686.059320301858	1657.636349129662	1626.56471564082
834	1698.52728365889	1651.797725509021	1631.173591302241
836	1687.560861029612	1642.218786519767	1612.805085067228
838	1702.877214992974	1636.68396725244	1606.466154333171
840	1707.130531978532	1634.364682910524	1593.023870019921
842	1690.093745057331	1625.583515265259	1582.110790941832
844	1670.836275696986	1601.599845734511	1601.925405003859
846	1666.742592734985	1614.628009455384	1610.050006454065
848	1677.986783483271	1619.161790111932	1612.89677437435
850	1694.318145471753	1643.594295719328	1628.886764830625
852	1707.993444122713	1672.836818597469	1644.808168539996
854	1722.342170998908	1687.843340440894	1655.76784321054
856	1755.80531348288	1681.820493386067	1680.592331643685
858	1745.602226987125	1690.685536003856	1658.875652140945
860	1721.143962972513	1679.272815593651	1644.855618986939
862	1720.319283680691	1650.157958314101	1630.166890222392
864	1717.082703802189	1629.129376111853	1621.978424512705
866	1687.50488106023	1629.544269999608	1622.209035516585
868	1697.854863868811	1600.049321963983	1597.620532262698
870	1680.612974506967	1589.521119192014	1589.645985410745
872	1678.693941333063	1597.889218080367	1594.489294722778
874	1696.275413357906	1605.749521524703	1606.747849645507
876	1706.017629833098	1620.496192315306	1612.883652895816
878	1680.122411267512	1653.84845900191	1601.951855161713
880	1685.940695210911	1638.838065429267	1599.257606032141
882	1658.156880723096	1595.769001935737	1585.285670726398
884	1618.299490408228	1570.249289127613	1576.141900069817
886	1606.274819869813	1565.05736371055	1549.533831028611
888	1620.616307930998	1569.085310804005	1523.051609003447
890	1619.492651647464	1564.201598054216	1541.537114168677
892	1588.1351248892	1535.254496228628	1524.24539578796
894	1592.511683076599	1521.682470014005	1531.522627944853
896	1581.402090630815	1533.714907436707	1529.096995162686
898	1570.892885826504	1535.479520566536	1521.565412075179
900	1563.180129689086	1514.68846546223	1502.434494918937
902	1533.778364225083	1497.362161217468	1452.606225319334
904	1534.157655518685	1471.297138036109	1465.209937688679
906	1510.363756045316	1468.25121389227	1445.839298809214
908	1497.370215228358	1460.022558039289	1435.900959243551
910	1503.253512382123	1454.819675591724	1430.146083649829
912	1518.632870434451	1460.327304647897	1426.526645384399
914	1522.057979503386	1469.186748699738	1438.447917741305
916	1515.447296508153	1452.016175240231	1411.376832933773
918	1496.381029134395	1456.629259876804	1404.034989331111
920	1504.844990915442	1446.043724459476	1425.004713730634
922	1523.361460890899	1444.598164623559	1447.014748206406
924	1537.364281960658	1469.837907272537	1456.719370037702
926	1557.936325592488	1504.991037496585	1473.908883000158
928	1578.312866144519	1525.922115170272	1504.643530046539
930	1601.897846884035	1527.976165448588	1522.874841900709
932	1581.636017614317	1522.809365110789	1512.183064489117
934	1546.369303606138	1501.233209985639	1490.516059944199
936	1519.771712720213	1459.280073955968	1465.264467014315
938	1493.715309439328	1412.257820181777	1424.092000706769
940	1484.395054307744	1436.911593115836	1418.655232512331
942	1480.650483906331	1448.612252960314	1398.009821622639
944	1459.28182084028	1405.343440194167	1389.975859108804
946	1455.514901395885	1387.07780905083	1392.14706509559
948	1469.86273439797	1411.40371942242	1388.96357508493
950	1461.422427024704	1408.076949323282	1367.271847964247
952	1458.80822891327	1379.044359741292	1372.149163408158
954	1440.411744368261	1387.10102744194	1373.944646243359
956	1433.078055248788	1382.431063905001	1367.149975438686
958	1422.915164174275	1378.743296319119	1355.720410948456
960	1418.359078037283	1376.262918620455	1352.801688668442
962	1435.294525744128	1363.282764647451	1359.7716145019
964	1420.793138002347	1360.033160768542	1304.142125262671
966	1410.751093407389	1355.198535557061	1339.677024765997
968	1412.86392183505	1369.285280648237	1330.387387188699
970	1394.248863309017	1364.173197746072	1332.760879315107
972	1382.52908120709	1342.545199095508	1345.506257567711
974	1408.196298312628	1330.802820358335	1339.444975562441
976	1412.413102586309	1341.329258420929	1329.599766700139
978	1436.606967289145	1360.616907415247	1336.558283426276
980	1420.871153520388	1378.522849373632	1349.110167385845
982	1409.141873147627	1373.480113513862	1348.863116676353
984	1418.677148636146	1374.187640785755	1355.143384939333
986	1437.885091408772	1401.533219474921	1376.431030956574
988	1438.00284698164	1432.73545790122	1384.716935669759
990	1478.682479469966	1438.203348804379	1383.36668511281
992	1477.554230941848	1423.610554299232	1391.368935724289
994	1479.040198775747	1444.738195637426	1410.681865661205
996	1535.905461678234	1512.508657914817	1467.032134004475
998	1759.538918954418	1721.150822853239	1681.992535385014
1000	2237.424385380681	2182.250918978683	2171.797178832031
1002	2797.158782224025	2775.395457877291	2743.287623197464
1004	2070.05744296566	2025.729480001842	1980.868976636285
1006	1653.670660682272	1588.436665214555	1560.646330930157
1008	1473.334541494379	1421.233132850832	1408.847345355978
1010	1412.388892181724	1376.767447353954	1360.92464561811
1012	1395.589870959562	1353.253576447384	1323.366114721459
1014	1390.466595683573	1349.130379119582	1326.748047926535
1016	1417.819666140399	1330.693837574601	1327.5568136494
1018	1422.522630650732	1349.05511088137	1324.932631685845
1020	1430.966447327656	1364.304224377699	1339.846186584065
1022	1445.698496923268	1386.170266011727	1362.66163583857
1024	1486.542061127643	1429.341956829456	1404.708712213944
1026	1557.30109628016	1488.493278548546	1477.498947848918
1028	1547.936863063771	1511.479196386553	1514.171750796473
1030	1506.303051981212	1424.689329051997	1415.407342558206
1032	1453.157885151532	1379.932666793528	1368.218794214788
1034	1418.973807831658	1362.032569098659	1347.577852465618
1036	1415.173267098672	1352.727098915948	1348.868444898533
1038	1425.714136031403	1350.657449035525	1359.885963957834
1040	1416.209078189439	1365.659629147787	1350.951056735603
1042	1389.893811773186	1338.118740293078	1329.634747462555
1044	1416.708979766995	1353.238760037863	1315.719775245334
1046	1415.966733332233	1347.477773766182	1331.729894707459
1048	1412.226796658359	1343.080597585632	1343.089156622332
1050	1409.100028817751	1354.089966812607	1342.192187938319
1052	1396.13897661358	1372.162095757011	1333.694670073048
1054	1376.073725637239	1369.517678563875	1311.690227965066
1056	1395.587502119283	1330.83014999781	1319.844459726787
1058	1368.96256865196	1315.756449262228	1307.116899354337
1060	1367.971498500039	1316.335787214002	1308.168977835479
1062	1376.34709502783	1331.101394337737	1313.485528851804
1064	1379.96125950054	1339.154337506797	1312.965114030413
1066	1379.390478134814	1327.626462069994	1305.126893994652
1068	1378.419309401681	1330.776711388965	1295.220337279053
1070	1385.390879797062	1335.237626239441	1288.409309323819
1072	1378.721985359468	1317.265996733644	1315.904737174422
1074	1366.998829793329	1327.395850177892	1309.033966737584
1076	1368.039269327425	1326.211568097777	1300.065657346683
1078	1375.137757928515	1316.897299498522	1302.986976353234
1080	1373.031921763758	1325.434987069134	1302.242941947598
1082	1375.693380708899	1314.639074569361	1292.249539112761
1084	1358.784373713888	1313.557448248744	1279.927484413663
1086	1351.027762568684	1287.037520676084	1267.173947233599
1088	1336.434131686259	1283.01840920974	1262.592660024058
1090	1322.956698551001	1264.144682532124	1240.266457948725
1092	1308.576807886271	1248.913342950264	1221.666724312579
1094	1287.009483947552	1263.115093746805	1229.005459957131
1096	1269.651501793265	1226.811728503812	1197.796379838575
1098	1270.236408864401	1221.119671152277	1199.055976604239
1100	1284.711734280582	1225.879028857605	1210.738785191425
1102	1281.59462398049	1228.644131818405	1203.157573804647
1104	1275.763544388215	1235.517969432905	1200.390857257156
1106	1262.946246744627	1226.120469359467	1192.964579936521
1108	1247.371592071009	1200.972443557206	1174.971150736528
1110	1273.317970719053	1222.569520124627	1193.926040665408
1112	1276.997457811491	1215.449478034723	1205.786392572349
1114	1279.116694275889	1227.719358354959	1216.156956602536
1116	1276.362301917697	1224.964433580876	1218.713634250304
1118	1289.792618079724	1236.079133181935	1228.201223798848
1120	1303.809338226988	1246.868383093364	1228.501997950164
1122	1298.718146734268	1239.640903465395	1217.949515287877
1124	1283.001800911927	1229.747344515494	1226.359856121045
1126	1276.77230331892	1220.924023192229	1207.993736219029
1128	1266.549031313397	1234.657788299314	1200.568562756887
1130	1273.497487521844	1246.283121938812	1190.500403834224
1132	1279.414694326209	1244.670841449858	1189.268694924358
1134	1281.072449479031	1242.169788774488	1209.3504820169
1136	1289.123333728202	1247.525110053052	1232.990672256994
1138	1307.381595050202	1258.00228884883	1238.07565799285
1140	1305.496879405976	1273.745982726292	1268.235853617165
1142	1349.400029296778	1294.688401601473	1278.966831185517
1144	1370.182586697926	1346.450133094174	1330.047528804371
1146	1438.258165872433	1384.55812814456	1381.352828450757
1148	1490.887946692813	1412.002917927429	1391.046267000071
1150	1472.938255490415	1403.051708784528	1368.192990053616
1152	1398.603559040852	1349.347757969748	1336.489608960741
1154	1343.954528912212	1301.343465117174	1293.622879899991
1156	1327.541174134251	1274.714703081407	1258.021410936924
1158	1309.207575038299	1255.953990356479	1248.905667729028
1160	1311.855776081995	1270.717795510688	1236.637389812588
1162	1327.571761614384	1273.286589911419	1243.347046742408
1164	1321.51096747894	1256.918085319996	1234.775179681125
1166	1297.997165680233	1232.605666517888	1213.149306963375
1168	1285.3606786878	1215.601961632876	1204.749356920923
1170	1270.759017591958	1220.973562822103	1184.673031322208
1172	1251.198638046731	1228.497188082082	1211.542933321786
1174	1289.221457158245	1222.496905456438	1205.761607155176
1176	1281.82097142679	1228.206420173101	1220.228420640138
1178	1297.81945143435	1255.974753067208	1239.993699688064
1180	1317.79023498339	1275.676617724818	1247.23709113277
1182	1324.122828959142	1278.780629415178	1242.334387614941
1184	1331.954611705331	1281.583371920863	1236.817734116021
1186	1305.566646489924	1258.305611679542	1226.606785409666
1188	1313.665826532334	1256.001632035398	1228.178829826924
1190	1310.635158079269	1255.606443906837	1221.720519352759
1192	1318.896407529466	1268.650905596552	1231.016048271921
1194	1317.093395173323	1259.872393320322	1252.678529203852
1196	1320.574951943565	1260.231343580852	1257.513924610996
1198	1334.973793238951	1280.91819169049	1249.42724223922
1200	1331.294786824412	1278.334767896223	1249.771019242287
1202	1287.903683719965	1239.604487443796	1203.158462594204
1204	1258.990474586824	1242.075576250014	1221.342621882197
1206	1279.225545202586	1232.940049246055	1220.72489683254
1208	1293.218667268157	1227.679338523798	1219.763766939336
1210	1288.942674903758	1245.771500009355	1227.911128891779
1212	1292.671882884016	1253.134233206192	1235.962664225449
1214	1302.246585267536	1255.954931727809	1237.830807212734
1216	1297.809197893588	1282.088173047199	1238.106452297689
1218	1317.681610968657	1263.885392389092	1239.370866641297
1220	1322.158690999172	1276.81382159537	1253.572994163047
1222	1329.921888746766	1272.195508044552	1266.938380662997
1224	1338.124516124751	1300.290997748581	1262.348068131393
1226	1354.761215570278	1311.909392462382	1267.603221847176
1228	1381.544618844104	1332.312464530721	1295.585885549519
1230	1389.615066988414	1349.663007755991	1314.236052438777
1232	1374.165319290329	1340.570471686363	1308.930833811937
1234	1396.009135570983	1350.351602663312	1334.284602130676
1236	1413.55234181512	1350.070490847592	1343.247592671448
1238	1394.809503613466	1352.670338997704	1345.259032304871
1240	1396.331791113931	1348.84214296364	1319.800439339056
1242	1380.128201450285	1351.46045142202	1290.959442666679
1244	1371.196372322795	1334.691330820957	1286.258759706886
1246	1363.922592464009	1328.94421241625	1303.553926816983
1248	1367.926742044873	1340.562048498556	1325.792194616834
1250	1407.293533845255	1331.116153054845	1342.822433083355
1252	1411.605350607777	1352.494870713682	1354.055245552126
1254	1459.530177756025	1404.308326732884	1383.888100307423
1256	1488.414979046452	1429.107162426663	1415.380975258061
1258	1494.59500696336	1453.135480397375	1445.919495020898
1260	1533.958773042655	1492.356357331024	1471.270507382696
1262	1565.982402397192	1521.090310376535	1504.064794977582
1264	1569.401078703927	1530.906562860728	1513.1064500288
1266	1566.514281207486	1532.996033553222	1491.954608287036
1268	1569.152239718201	1533.083854702749	1505.144246675612
1270	1553.53962348438	1543.756131569063	1520.048879401239
1272	1597.641348827419	1548.213340298923	1517.092725851097
1274	1629.138537043022	1585.980612562228	1558.495744547724
1276	1673.338105779984	1636.11092637765	1611.169229691515
1278	1719.642466449995	1667.587153451964	1648.654774886411
1280	1740.644976273774	1688.48381912497	1664.666747861362
1282	1741.018193948499	1689.934186673692	1663.17565696759
1284	1730.237501290795	1666.005611364025	1661.634330514907
1286	1691.578275414067	1650.336509718821	1671.677076718435
1288	1664.491845014183	1635.632313027909	1620.966172272686
1290	1611.628822586927	1582.727462792722	1561.942427215221
1292	1573.648191550296	1525.460128667306	1507.255747104183
1294	1503.960707405706	1475.138994091028	1452.776527846215
1296	1447.28041517486	1400.85100501606	1394.746092272822
1298	1395.128515992705	1339.73110901108	1330.081169635746
1300	1355.996862561655	1311.694364727581	1289.276610555531
1302	1339.625356146054	1294.670201198377	1278.084510697413
1304	1320.344743626186	1270.740921027058	1253.921001833122
1306	1299.885177139447	1263.341586376571	1243.918236456722
1308	1308.009758277583	1239.827666764681	1236.745404057451
1310	1322.730756181029	1258.330395211521	1255.38464930963
1312	1313.402262623094	1275.572750606185	1262.809647875292
1314	1300.264984314591	1259.878031439504	1249.68369679597
1316	1288.658238126978	1245.193145985234	1237.884932428286
1318	1271.144916400621	1238.099257933962	1218.182147540078
1320	1257.53209976094	1226.961428313108	1189.112270731346
1322	1259.829045327986	1206.383299997583	1174.151897976122
1324	1247.809128420927	1172.678295927268	1169.643557733515
1326	1209.94435110866	1163.558845182368	1138.101469743245
1328	1238.399942051949	1180.241159596525	1151.313797044599
1330	1223.524026702634	1159.186184391194	1134.278597499545
1332	1207.172998298613	1159.103467687595	1138.46964393723
1334	1209.579393317571	1167.706348865043	1153.088515768669
1336	1227.062975894879	1187.300433326502	1169.068656589591
1338	1261.901908817647	1216.975646302059	1190.988136159498
1340	1311.618853186714	1256.768621857524	1235.968019668307
1342	1364.094397563391	1310.585475848457	1304.51808623475
1344	1427.626219104503	1367.574619080107	1354.589235495951
1346	1494.08121212263	1457.622464008199	1432.815443890506
1348	1535.422731033586	1498.910607377684	1478.265785976227
1350	1520.331279780011	1475.064171934831	1469.874192166607
1352	1438.41440713309	1400.891381713648	1375.731621718848
1354	1358.781885821541	1320.103328703176	1293.602965634316
1356	1303.874931661229	1251.036404444244	1239.136681034813
1358	1265.771385653909	1206.098837515317	1201.045805011449
1360	1243.317166703473	1191.840039691314	1173.198103776526
1362	1234.38637757889	1187.601201984264	1153.2248025825
1364	1212.9252100798	1162.124242011695	1154.059588739157
1366	1213.528053329802	1190.40151936225	1168.937734938887
1368	1245.590577396769	1178.53185099311	1145.008287606329
1370	1229.780003842588	1181.414038313825	1127.931981740782
1372	1220.134584140379	1185.441931672214	1142.03963451367
1374	1252.26569188912	1199.575193623916	1178.261420294206
1376	1268.503582213432	1203.089424727429	1183.499336386732
1378	1256.603329785121	1211.210613555367	1178.432013607105
1380	1263.97817056435	1227.316266437537	1192.068914582535
1382	1295.91210488066	1233.880998643303	1212.881160725365
1384	1288.283301562337	1232.659627416563	1225.666830520941
1386	1275.38928503017	1205.398758565573	1208.342720355095
1388	1299.484825122937	1215.854107807076	1198.709740229523
1390	1278.239980577853	1219.195481048044	1221.657546289511
1392	1264.04909198473	1221.844607679851	1210.654770987642
1394	1262.074871479844	1235.111167345827	1212.689612145611
1396	1277.19049000047	1232.279297890672	1210.852898848508
1398	1276.905654499644	1213.979887173775	1195.784870697319
1400	1258.015886901225	1210.26568470942	1190.345443107188
1402	1244.485062395648	1212.833725871023	1198.178621123651
1404	1245.70810753152	1196.059609239077	1197.062973015911
1406	1250.569444728288	1192.11200980277	1189.717164575692
1408	1257.24138070557	1206.87996662256	1183.30481791846
1410	1235.333944279218	1208.868495688402	1162.699349731918
1412	1246.603445062468	1204.272736259766	1171.686160770169
1414	1239.224349054886	1195.219416492487	1196.788170843445
1416	1265.240026062058	1216.567507348693	1207.228898072109
1418	1291.562650111066	1256.113441376067	1232.375202307688
1420	1315.804142569323	1290.350381192822	1265.88436911659
1422	1363.104056515309	1342.813572911587	1324.173738988955
1424	1451.993667605665	1423.855020169365	1424.070461289012
1426	1585.237493779118	1542.630864385903	1558.161532218206
1428	1756.559651464077	1722.280457905774	1712.232329024494
1430	1926.981596321833	1885.655743462359	1862.837945668017
1432	1972.798463352178	1953.735133974245	1934.524446154457
1434	1900.425641136459	1820.162329737635	1803.157822488335
1436	1671.229504699791	1628.443437231892	1624.228963608125
1438	1511.601935158439	1448.822398899486	1446.398942238316
1440	1410.475068217488	1365.584567219398	1348.225138317967
1442	1395.777622198995	1355.374525706199	1325.293567025544
1444	1435.05331481954	1379.829344796598	1370.935658796789
1446	1489.169590654555	1429.547061724619	1429.345468011422
1448	1502.892113908071	1453.655735314615	1446.458802397666
1450	1459.139379273501	1420.058373361529	1417.164878745993
1452	1427.494822211077	1389.961891499424	1368.126322920588
1454	1420.531167662756	1362.763498715151	1341.487841687326
1456	1374.085522680018	1320.953860215664	1319.604140946555
1458	1337.759661640984	1280.109203534332	1283.249813240702
1460	1331.569847401772	1275.195920998011	1253.604465126959
1462	1353.528712007504	1296.63468747597	1272.854471809118
1464	1418.008040693734	1372.331643186215	1347.449122668721
1466	1490.220603516563	1446.363552701323	1445.330326193955
1468	1585.488718143153	1547.149182524476	1532.855099045925
1470	1667.14263881599	1615.822817670372	1603.725713672843
1472	1694.835699757463	1641.442387959557	1633.163472090897
1474	1644.286655790604	1612.314481840862	1582.804972226839
1476	1521.797155791997	1490.267817135441	1461.203842050294
1478	1400.129804200118	1363.994245558396	1336.974402063009
1480	1312.465553930132	1268.273192846171	1260.790889781274
1482	1249.740742081424	1197.425598760988	1183.756026060288
1484	1201.516304079292	1191.088529154804	1184.26195193721
1486	1199.055716833311	1157.419999667036	1165.60671777879
1488	1244.241769274128	1198.082370629158	1189.669947994256
1490	1281.051675428307	1220.51898068627	1224.176017108379
1492	1284.348727810036	1242.356371775114	1233.059350815294
1494	1283.907130015645	1246.253439268586	1229.501788560249
1496	1287.225375044908	1239.188317064603	1236.104431967011
1498	1285.996338382241	1228.349576770492	1230.247276507127
1500	1284.933686436045	1221.831417406552	1204.263816675122
1502	1268.947497025937	1215.789218242387	1178.678783616552
1504	1226.214701128193	1195.45037329536	1163.552377532239
1506	1231.387503071833	1200.31757285485	1186.018025803784
1508	1247.89114737808	1212.807120516941	1186.353213584736
1510	1317.298415832996	1258.191776627002	1241.567824880317
1512	1342.564840459651	1291.234733808045	1277.720555141056
1514	1409.135723434003	1363.25887303253	1343.18115333348
1516	1500.459730849041	1445.527271634501	1443.070912161033
1518	1610.403380843261	1560.804139377543	1544.245259241081
1520	1713.704777791044	1665.435871736029	1673.044212750892
1522	1791.188140967268	1760.879210819876	1746.191843636886
1524	1815.638281672374	1768.163708766196	1763.710822349965
1526	1754.772926829171	1706.729793933435	1706.230336724155
1528	1634.716317968757	1597.179700920586	1589.161181405601
1530	1510.881956096951	1455.751724979334	1465.048104303146
1532	1406.462960567425	1361.854441101201	1350.509085131597
1534	1331.911290608399	1293.727203586705	1278.767695097382
1536	1260.331986527726	1236.221970275512	1216.66300666668
1538	1227.358197314332	1209.864079731415	1177.053164421114
1540	1236.285073373864	1202.441708135004	1193.424010678226
1542	1268.552314480304	1186.771919666932	1197.641542618067
1544	1268.861662758828	1201.192595880997	1213.108857378911
1546	1282.11062127071	1252.934617924441	1222.040111081324
1548	1324.001664009927	1293.557013340005	1241.071696537112
1550	1358.443165765091	1325.059606915067	1288.850552395587
1552	1405.633904500225	1365.668304828726	1332.792340609702
1554	1455.656494047245	1397.206201299522	1378.838608567974
1556	1495.194917719796	1455.030552358088	1430.143470168748
1558	1554.412394318458	1530.402655805315	1490.015495860816
1560	1628.939547229231	1579.124947917443	1554.321268563666
1562	1683.398547479642	1610.933613576298	1609.963811769487
1564	1724.377385173092	1653.831637691281	1661.842787557687
1566	1742.845757113333	1705.647446410412	1699.765154848878
1568	1757.056890892979	1719.297927528136	1691.623148082474
1570	1728.540103070904	1704.955204531177	1663.283618268638
1572	1692.042404176834	1639.665198616924	1608.689238431225
1574	1598.065133186871	1535.067690248233	1566.985002542874
1576	1502.175215522995	1433.159894841958	1430.528266504702
1578	1431.907988998137	1359.366923901657	1341.371728075293
1580	1388.569161721501	1329.962721303023	1318.271485329077
1582	1451.730068679611	1394.8076744322	1360.600932796509
1584	1555.894124911725	1497.635334597245	1471.006187912952
1586	1691.018621687142	1672.626764005605	1638.545246970708
1588	1884.457875515476	1866.045486217671	1838.736724951351
1590	2070.429990120495	2011.256566977126	1990.005471760378
1592	2159.304081075168	2100.995694015916	2068.594760820928
1594	2178.459454327404	2133.370166936698	2114.762038491097
1596	2207.370711383408	2147.677527531154	2149.08621373745
1598	2277.408083308506	2220.661732004733	2200.943406167095
1600	2383.361465737621	2318.645914421004	2305.545424841056
1602	2398.982292979608	2334.398157325788	2349.197808154149
1604	2214.763537905336	2141.786059446219	2113.299614992296
1606	1894.372379488321	1816.863374678213	1838.930733150777
1608	1690.502847276523	1639.391150282831	1641.468694378846
1610	1568.420185763074	1550.155456136029	1537.859631158493
1612	1545.844586552819	1487.986961390582	1493.035281029075
1614	1497.389055570459	1443.005996093947	1439.759585071881
1616	1475.041688402269	1452.058938436285	1390.09359502132
1618	1459.341066731894	1427.586313896331	1383.089883938832
1620	1445.747225512923	1394.126922279932	1377.877868101979
1622	1441.56598223695	1376.760766016233	1375.817590263907
1624	1412.346059474083	1363.063333154273	1360.594040211078
1626	1390.020905045673	1353.540571354206	1327.460775121018
1628	1389.223102227089	1338.575113945612	1303.520014111967
1630	1391.05109962316	1324.079893935865	1309.56344976307
1632	1386.240813058363	1318.340172079369	1309.196793318406
1634	1374.817058357922	1317.769668061226	1286.125715222357
1636	1367.401663822289	1317.438182006787	1282.587829520674
1638	1363.859333983051	1313.211552898088	1291.044207402381
1640	1342.750449721132	1312.759809230765	1279.567325965984
1642	1333.055385164148	1308.497524632675	1277.393733941397
1644	1327.07546965194	1296.158924296428	1257.658945329044
1646	1332.322086821756	1300.595445030364	1289.017209580756
1648	1321.65589092542	1287.109098729527	1264.927017927514
1650	1304.253423107833	1288.106567173636	1263.208559804474
1652	1319.550688098932	1269.239537366863	1259.177296338992
1654	1316.340639061382	1259.683206961118	1268.046115788709
1656	1312.150360454781	1253.463142901449	1249.194374902108
1658	1297.861590483441	1267.085233246213	1249.502022093583
1660	1291.221741939704	1245.291146101153	1232.062355157629
1662	1278.054709498595	1250.816766663424	1228.57210856978
1664	1274.844533246513	1260.506624696352	1196.655256280429
1666	1276.522214393241	1229.028416270944	1185.720253164115
1668	1256.707586311818	1205.811737269914	1185.480107606948
1670	1247.678578315714	1199.940237451217	1189.444294685289
1672	1228.612980551151	1186.044699854145	1190.703361285128
1674	1214.000376342782	1161.044365010834	1150.943249271585
1676	1201.385215799463	1148.745340988742	1133.33155456318
1678	1188.684656908936	1149.878174683977	1119.918967315296
1680	1179.201252484018	1142.731179856126	1091.931534593839
1682	1160.391212262157	1121.23166898348	1094.706786364168
1684	1139.751231122287	1087.416239922356	1094.307323529822
1686	1122.172213819409	1066.087638680216	1082.807600609469
1688	1112.770457071623	1071.535371744665	1063.230018368083
1690	1111.504744099591	1055.382830654252	1053.739049337175
1692	1103.061073344351	1071.682606751097	1044.901027405665
1694	1086.495518454842	1041.662146856948	1005.764428941899
1696	1066.672425726384	1010.588575732528	996.5754891685782
1698	1061.056406181793	1004.202577627916	982.7097981007715
1700	1028.070528424716	985.4047943610224	979.9690883578886
1702	1021.627312777378	986.3526381335191	984.6903088194521
1704	1031.134322824989	960.2454642725498	978.7756784256178
1706	1016.619270792882	965.833711335532	962.2585888097827
1708	1025.739956237552	950.3844286193649	933.7491883170263
1710	1000.385585313798	948.7433789500586	928.0094035946221
1712	983.2938669254053	960.9499203974717	928.7366637050737
1714	972.3961709918125	954.8715008796313	924.6182879874832
1716	970.0900476137833	916.6952497135596	890.9254322937519
1718	948.6550241948855	925.2134541437174	882.2895870836442
1720	938.0954406584721	910.088653381152	885.2411635912731
1722	953.3546800543969	899.7417132995028	883.5285765070321
1724	937.9255180445314	894.8486191969498	877.1788489902444
1726	935.5180850187309	878.7761550862865	868.3529217102034
1728	927.3106624317954	887.6443457022606	879.5456489006197
1730	933.4306055144469	893.543453086482	871.1737110109575
1732	920.015169619914	868.6469306455908	862.8066272105893
1734	911.4447408147722	873.0579754624864	864.5927992420795
1736	922.9852702892906	875.4407543455432	867.5346723828529
1738	908.7074512868611	854.9129044068898	856.8100750998356
1740	900.8174377239793	858.5988758439726	839.663878688466
1742	905.2356846732317	858.2808399997246	836.0129951491999
1744	884.9603150163567	852.3150249207386	830.6660281989722
1746	882.1525751292918	845.8169947936106	817.5817700673038
1748	891.2232322772925	830.8900300315672	815.9524704496932
1750	875.1605170082665	833.7315534473453	820.5999735140563
1752	867.9686193435945	825.8622795531749	820.1721224787257
1754	858.0775703981187	829.373830079369	824.9969144565328
1756	848.2535096452025	825.7689219968031	826.9683081271746
1758	859.6319733229969	824.2987385601336	805.2953387739605
1760	868.3766409912657	811.4931056527202	806.8397266557098
1762	858.8389210379633	817.7437110250838	800.4887885575694
1764	843.280530235905	833.9660444990857	800.7557308108511
1766	860.4166302439471	817.3815856601891	806.9682656131342
1768	865.8361828314239	801.5633308716699	779.6982580257575
1770	860.4957267185846	812.4342011712472	783.2508717717959
1772	851.7327852933704	801.4293593254515	797.1864957261167
1774	826.8228191047466	763.3349039536369	787.9799761549646
1776	839.939848369014	792.9084289257014	775.6715793316819
1778	833.6458003336493	812.790733548601	782.992404795027
1780	812.6651211015095	800.2335307438211	784.8087809306791
1782	842.7380182563799	787.6694989460818	769.9955453206492
1784	857.6440557434056	801.6618729559409	777.7037309078281
1786	828.9110865205718	790.9808613186476	744.0334900771685
1788	806.0479435384491	787.7631879086302	764.500977504058
1790	787.7800419057725	775.1400135381456	762.4688893630922
1792	819.5971935037566	789.5861717929713	757.5075698650302
1794	811.2106228058877	791.4352722152609	772.6540469068564
1796	845.0779336529683	770.9031488849781	771.4275586411043
1798	832.9853836843123	805.0936309480303	766.2092834334437
1800	839.5334246023513	769.1266862667384	770.0106911557569
