# Supplementary material for: In vitro and in vivo datasets of topically applied ketorolac tromethamine in aqueous humor using Raman spectroscopy
Source: Data Brief. 2019 Oct 22;27:104694. doi: 10.1016/j.dib.2019.104694 (PMC6839021; doi:10.1016/j.dib.2019.104694)
Supplement: Multimedia component 1 [file mmc1.zip › Raw Raman spectrum dataset/In vitro Cuvettes/Aqueous humor from pig eyes/2.5% Ketorolac 2-3.txt]

cm-1	frame1	frame2	frame3
350	2601.609139079897	2559.633181617034	2503.091005281641
352	2626.713542829171	2536.918491198307	2492.782287107873
354	2622.859482152934	2503.295953637076	2461.318990091056
356	2593.042955496016	2522.381814400424	2454.020726596138
358	2610.501049543784	2520.304628820423	2495.371765664776
360	2587.002478974959	2523.057716081076	2503.154473928263
362	2545.563296753101	2504.542025387949	2477.120433904252
364	2506.716614059867	2446.925466945029	2421.989343610347
366	2471.168840673867	2411.485140959459	2394.176897255267
368	2437.564063890901	2385.187751800233	2384.708101798804
370	2422.655495121067	2370.431488250611	2365.708827947637
372	2429.812314649219	2365.335317041918	2333.155677098179
374	2427.141309406913	2351.140072516262	2349.894529814075
376	2406.049080030076	2355.921530144484	2340.355014223661
378	2404.695392494663	2363.665647433371	2326.277623115736
380	2421.248802274306	2372.483377329802	2318.586155152094
382	2415.246413150852	2391.117315090249	2331.211082732294
384	2419.868647542402	2385.806929442341	2340.991787976678
386	2425.758439453938	2380.617541839207	2316.44203652735
388	2435.972005335373	2393.575524888362	2287.044306284108
390	2457.79517065667	2448.724430949525	2309.9032897002
392	2473.894842952352	2450.878512158517	2340.579859995178
394	2485.871466091126	2429.477220283892	2360.928957827655
396	2503.40359648654	2409.350911919537	2369.045956777316
398	2531.853567027225	2412.691509184734	2365.993470066278
400	2506.666793139588	2432.901103977528	2385.011481585957
402	2510.918923956289	2461.722880666647	2396.98477007099
404	2534.024847128725	2486.352960617865	2415.232872947342
406	2566.863203143739	2501.37755254138	2444.871581360867
408	2590.902743011552	2512.764136544838	2477.063091708213
410	2554.419170374315	2473.216782924685	2469.436523694582
412	2498.3000472173	2434.316961561432	2431.90431395012
414	2455.327131964859	2413.997530413692	2386.072534120006
416	2478.768782946723	2424.288469458813	2377.165150716115
418	2430.251013659766	2380.450121082344	2343.741921354545
420	2394.945099261944	2351.63381826969	2325.522589673591
422	2377.008082724548	2336.71748901492	2309.520595601825
424	2372.092737629343	2326.813130878584	2278.045660727815
426	2371.877583399764	2309.463214527862	2273.347234997266
428	2354.256470183579	2313.736218511467	2277.283495814473
430	2340.338894020871	2332.806098675885	2282.65562450571
432	2341.291078740162	2353.753720929056	2286.093938125506
434	2350.899621508077	2327.789556100724	2292.480640379177
436	2340.876025796589	2316.774442533402	2290.722653255348
438	2353.69181373654	2315.535355994043	2289.567924099509
440	2371.841496106446	2310.860072827918	2283.515696026521
442	2332.995907525294	2276.4973610688	2255.671225073642
444	2339.577957940234	2288.469746630046	2264.390078831498
446	2337.031872908194	2299.276436777342	2267.906536184738
448	2331.820169854859	2297.310005632869	2263.473962067743
450	2333.820563132865	2277.612780868245	2252.717568367277
452	2337.967355977276	2288.250456238313	2256.155218242832
454	2325.664354579249	2284.045260175715	2260.235728255893
456	2321.385026506087	2291.049457442422	2251.334342560043
458	2326.892458900637	2311.455147514213	2234.688490251434
460	2308.277960574787	2310.419489423554	2251.930105498488
462	2313.914220728946	2263.071991406071	2251.520027761359
464	2325.213466193188	2256.485569053348	2240.767703029594
466	2315.985476604948	2264.540033901687	2224.456098791091
468	2255.317711215051	2231.087897569087	2208.280841392041
470	2288.984924079869	2267.345551996636	2214.085377162311
472	2296.507181583497	2271.463510685259	2214.775289295599
474	2302.971605563742	2254.23318263366	2209.434864510687
476	2316.937443489637	2231.048747157725	2199.233529535598
478	2299.764854125997	2243.573134273921	2192.346299378324
480	2296.339264308112	2226.216074662363	2200.041172739339
482	2267.695639655135	2229.104878660649	2196.155322896828
484	2235.877132924793	2244.723972191036	2188.568426534617
486	2254.106808249949	2240.364117173436	2201.076188112485
488	2249.977082573857	2242.848152242692	2202.596140941627
490	2255.55609631685	2231.312936743468	2210.439713655213
492	2269.415002831007	2216.47083348137	2199.674533718902
494	2280.999460507979	2210.777751647296	2165.82029012072
496	2236.989174015514	2240.767492218676	2186.760349438687
498	2235.973614931566	2212.334056045278	2173.65572550184
500	2239.943180060506	2207.784350780378	2163.054625770637
502	2246.656594109195	2219.201451113667	2159.37714371254
504	2268.055865223572	2196.96822041541	2154.648734395689
506	2246.189326533426	2218.123744110411	2164.720215812734
508	2237.127432709894	2214.13453803404	2169.839678389514
510	2245.213008712602	2207.436461382245	2167.949847889967
512	2264.452858452959	2210.721860391806	2160.372165404107
514	2253.791993512591	2204.416665247273	2159.076457919238
516	2226.718207646646	2202.783284333944	2157.180439404579
518	2215.205381899342	2204.787321007213	2163.8506703637
520	2216.136464549511	2202.782986316704	2165.244547557594
522	2214.325800503348	2186.212493769173	2138.414214542314
524	2239.865108184748	2196.386443885501	2136.447146206894
526	2227.227384002283	2170.241003768968	2130.0360352507
528	2211.592133816371	2140.97357344323	2129.011355886707
530	2212.025338701509	2133.990253608255	2133.863200098719
532	2225.408960801022	2174.298353592991	2126.159724418724
534	2192.891886453293	2142.932944525664	2107.528957823327
536	2185.723834074027	2155.57569170976	2111.203752776103
538	2187.840710714503	2177.502802603944	2124.314332586028
540	2173.652821427138	2155.896817341308	2126.06819476628
542	2200.585926023235	2159.808300915002	2109.510199748198
544	2186.029247772702	2160.974382901966	2104.871096200316
546	2178.942743050006	2151.388981742845	2113.952395892446
548	2187.79049713152	2135.182838227459	2123.43321966996
550	2190.078810494562	2128.618811537845	2101.570706863669
552	2191.748503573168	2155.700030280586	2107.842139872124
554	2197.697823772673	2149.550634067377	2099.084671413886
556	2203.178014534299	2150.365018868094	2099.672424059175
558	2203.656459458863	2176.770806942015	2118.383204338884
560	2194.67187889973	2160.771825905736	2101.719533549262
562	2185.895360762749	2151.173513243444	2083.99046403863
564	2164.110389636283	2124.856829313598	2090.084287338321
566	2141.060134950561	2104.795216021995	2102.053137576508
568	2135.128653635505	2121.468672740337	2090.847803597445
570	2149.052937425134	2104.925955934368	2059.06997380201
572	2147.490557136342	2096.742999033847	2066.896899325093
574	2128.213662333186	2090.123809488662	2071.121694987793
576	2107.004494292745	2085.254445173687	2065.399703952726
578	2120.136479387118	2088.284275398881	2072.890597621686
580	2139.690717673587	2091.553321288774	2051.675393165163
582	2136.188467662646	2083.213167074362	2051.857037036165
584	2132.750729631624	2080.077221926065	2058.047020024194
586	2138.600447709535	2084.734914756976	2055.521255567326
588	2126.591488192987	2062.637356281575	2031.546171369486
590	2140.429270216519	2083.490397069036	2034.029992844773
592	2150.125252861142	2104.124677304175	2046.936125021836
594	2148.267388260104	2116.878685919367	2068.868844510554
596	2133.497356537817	2119.696046031836	2093.979888044454
598	2118.723706406766	2110.624481913888	2075.53310705443
600	2125.854025348909	2086.954971756742	2076.665205037078
602	2130.077057754795	2079.343703350229	2069.571412342326
604	2124.33386743692	2083.809119293956	2049.254719015906
606	2108.322527117012	2083.400161666119	2021.30769576008
608	2093.047060917473	2079.452120109084	2032.479793934645
610	2114.713664732737	2075.133478712452	2045.225328044799
612	2119.961525680958	2073.237284587216	2046.251575110905
614	2117.928340451233	2086.646346179579	2040.277758001798
616	2166.983626505681	2137.658757877002	2046.781329214958
618	2165.22643163101	2110.950763025709	2090.458212978493
620	2158.962861471908	2106.798901531658	2084.514031183917
622	2144.497570605691	2109.931370024165	2066.259707407815
624	2128.971602016158	2114.239424456188	2054.113123625037
626	2136.938759071873	2127.226234088029	2040.767107209824
628	2140.28691462383	2108.714737388661	2055.179400666907
630	2135.418693248055	2098.097458397596	2072.921226303553
632	2146.77655455465	2107.823988584231	2092.435737130991
634	2178.982507845768	2137.700795715854	2108.969850729829
636	2189.514474661686	2163.869365837302	2106.33850664194
638	2194.414828951086	2145.292952055252	2126.398070675427
640	2187.034554725713	2148.791963693574	2120.789878336369
642	2165.363340698342	2145.949322437169	2096.18671257073
644	2134.126768044885	2112.704163170613	2063.767865988702
646	2117.190193391234	2068.319530857392	2028.200754125131
648	2071.560461057502	2041.079079479628	2003.565069249376
650	2048.046029516209	2010.932198359297	1981.713643279233
652	2032.711071293789	1988.06211940967	1955.824560971222
654	2007.305230052075	1981.452088172483	1927.22939736454
656	1979.634526423484	1976.835144844927	1931.91621926649
658	1987.401866289602	1970.403605192908	1932.096059698616
660	1989.502190611418	1965.304375297473	1911.884160170018
662	1985.827481947996	1953.978168137579	1892.339320194335
664	1982.32708914086	1936.665639180961	1892.005313448083
666	1973.423997892822	1963.327474412593	1878.747659761572
668	1950.729637856594	1936.632750587733	1880.08889180808
670	1947.363823232253	1932.941630376528	1904.036439238895
672	1952.063353101049	1938.195877336392	1915.767247579128
674	1951.984016652385	1927.987196842496	1889.353914853466
676	1981.565263631272	1932.143509199739	1895.431375853793
678	1948.975310434019	1928.604068438357	1885.069164484145
680	1936.432486573426	1914.450152072993	1871.745520473911
682	1942.589629857929	1897.711233934026	1857.134433189765
684	1944.255377919693	1889.054345094128	1843.285774748531
686	1905.99612923722	1899.234498474526	1846.689485313846
688	1913.660149437907	1892.774923395696	1838.319215225873
690	1917.12318190107	1886.589232586775	1850.442288678126
692	1923.292074152536	1880.691980058998	1866.967542381587
694	1937.881637829253	1875.576163948372	1868.134087236896
696	1914.358522350389	1888.080445564782	1860.196021759492
698	1927.382576326294	1901.157814857228	1874.952736394341
700	1957.482329884278	1890.885739422152	1863.421626642405
702	1973.427360842326	1881.405355824155	1852.0971421834
704	1959.407387644493	1891.522079906111	1864.067925275076
706	1952.221583665459	1898.705027554807	1873.162704098591
708	1937.334073615811	1881.180058150411	1859.802185998762
710	1908.41541450421	1884.096552290727	1850.011918235543
712	1887.237597138286	1873.539604117889	1835.183617920363
714	1884.89809935394	1840.424989195739	1818.849123721808
716	1882.44934158197	1850.397746163451	1840.58410834654
718	1884.239876165361	1839.968076031897	1822.005468310689
720	1879.368493543107	1850.294208656067	1830.058162296341
722	1886.891491094784	1859.152489874678	1830.939299352036
724	1904.160423681712	1859.74905299306	1821.730675919548
726	1894.717030225034	1873.731170882535	1853.58670343455
728	1901.515164807247	1862.054254371551	1833.080733754407
730	1893.059206405934	1862.161964422725	1832.266958441491
732	1900.416097203642	1865.752103949827	1832.381160766533
734	1921.062556582589	1874.953815360778	1839.805511990501
736	1923.632559490552	1900.300095556333	1880.905067442728
738	1947.168184885055	1910.309904358248	1881.08014089543
740	1958.118793539697	1915.117608224665	1895.68673981985
742	1961.771288310686	1934.49559343908	1899.825839897681
744	1964.178438945627	1949.704019521706	1893.668080455629
746	1967.504666533928	1930.341472499287	1890.436430147594
748	1938.697400676002	1910.768284055063	1900.398418194067
750	1920.603943110799	1905.601381974615	1870.13564939745
752	1915.018706489989	1897.175034250278	1846.40048396821
754	1911.007028345901	1891.670399472742	1834.888619790419
756	1899.459253641313	1893.597719378874	1829.745319115379
758	1889.846799472725	1880.291110350144	1824.34808268952
760	1885.208416701198	1880.455944263422	1832.012297797119
762	1888.436451181437	1875.715871992137	1829.632186464836
764	1886.14516359036	1864.648786803714	1819.725281330816
766	1874.593684003042	1849.278160118746	1809.587113689034
768	1867.676550855391	1833.759071880426	1808.758638703374
770	1860.319638948013	1827.025888136767	1786.347937042019
772	1842.645515615214	1811.387383668588	1775.846970578361
774	1825.205732802105	1789.86032612972	1748.303817805514
776	1817.147385815786	1774.061824168357	1717.792035324121
778	1821.735369418398	1777.285969141121	1724.029678386896
780	1802.483997506078	1777.020639608234	1755.609449140712
782	1815.462046085878	1797.056317307675	1747.318544559787
784	1805.663352985991	1783.825915831166	1739.293956888917
786	1790.68337327428	1755.003366681262	1736.217852768104
788	1797.779672089696	1743.709375345264	1732.144007818749
790	1819.366848357273	1765.355317246783	1720.154938861014
792	1803.441677554956	1754.018237560796	1739.506644626529
794	1793.867923773739	1766.377268609117	1733.974820567861
796	1808.051773639495	1786.036020530246	1741.016126360211
798	1839.476826511249	1803.450115715161	1770.479525105093
800	1858.245235744345	1822.198089279367	1791.911324858576
802	1841.039749798592	1803.146244967383	1764.888623066777
804	1826.314371701739	1749.771767846749	1729.023323161384
806	1795.682435654776	1725.584442013796	1714.71926435721
808	1764.322357890674	1726.611497363563	1708.915420244938
810	1752.835135495463	1720.398132307336	1692.601913030396
812	1750.719085881493	1675.469847783766	1692.968811331461
814	1735.190669680026	1701.367019033777	1652.649327458787
816	1728.455883443444	1694.846015107165	1652.212982717695
818	1718.04850087629	1668.104327657959	1655.598028853158
820	1707.955788114502	1657.448167510559	1649.325522418425
822	1722.251481027558	1702.081751548652	1658.332907371442
824	1729.122185070294	1691.216003037881	1637.709776631218
826	1700.03399725658	1684.665036282713	1650.580587683357
828	1697.503236431535	1683.811363884353	1642.956243420877
830	1711.074567666868	1688.122355435774	1630.676339218735
832	1714.864287980544	1691.793089705611	1639.650844471113
834	1721.170202855101	1676.113843938439	1646.686062710579
836	1715.138606497633	1650.352701840134	1630.190606799482
838	1705.90061843332	1652.962997040056	1622.539291813788
840	1696.787169761144	1660.81247032915	1625.28545408749
842	1687.096615636387	1661.960534206902	1630.90245414193
844	1673.92941682854	1660.498620640569	1628.572212075557
846	1662.481944279397	1674.787857827565	1626.292226395656
848	1688.216042770839	1658.060338296045	1638.397867737556
850	1694.1977244393	1659.184634199042	1653.365838670607
852	1697.673909632595	1671.747621324953	1654.031804312825
854	1712.323407202948	1676.591288300605	1640.788525245656
856	1718.390688386739	1657.150911933381	1643.172512529633
858	1691.114639049477	1656.264705465379	1650.869779149528
860	1701.648672770707	1673.920862159894	1660.851013475409
862	1696.01175690393	1672.531377198257	1646.719421328565
864	1677.802869132526	1661.709366167489	1624.512793280004
866	1667.751269572816	1660.224681695031	1617.570978697962
868	1657.870647444411	1649.732185621376	1613.830366287283
870	1668.617061887079	1625.241091468386	1621.368350983172
872	1664.113763975381	1615.544874640163	1616.777528213724
874	1658.005520902248	1619.934179080472	1616.88127133308
876	1659.021875730445	1631.493823503314	1613.807842707221
878	1666.019417227785	1638.343740517549	1593.141041684601
880	1659.584253329854	1617.827995450369	1603.335349718374
882	1643.078420421045	1609.067574305671	1591.035280896994
884	1637.549450055658	1619.001477173005	1595.085769293547
886	1637.499148489885	1613.491698721347	1584.089316139778
888	1638.898950411309	1599.578160745906	1567.92898262574
890	1641.135170047096	1616.113703403643	1588.614062882933
892	1628.844611984046	1588.44006535997	1551.085400066379
894	1621.864862150137	1582.447195632479	1545.103624696645
896	1614.11425834083	1568.603146629782	1529.144346286833
898	1612.695452122805	1568.330929950733	1538.505316585862
900	1607.821847577602	1581.580235437386	1565.154847606578
902	1573.796447848634	1572.984530086928	1541.327838795907
904	1564.991420853966	1540.219838290807	1521.43988576755
906	1574.248895467091	1534.042406175861	1505.964759085401
908	1572.867440699983	1535.123025176953	1516.412394926149
910	1572.108054330048	1538.914192038266	1526.454883586595
912	1574.699133796902	1538.121393708034	1519.462395755523
914	1562.072732455143	1521.927460758141	1509.602445194942
916	1573.375191812292	1539.913435525908	1504.196589458584
918	1562.179160818932	1531.794179391478	1502.645993129276
920	1559.025810521787	1527.927785441373	1511.29097266742
922	1570.54925375392	1548.192752296607	1528.007114825953
924	1590.928502500657	1583.625208248211	1539.006670803743
926	1607.204835174275	1594.451140326381	1525.731752461016
928	1614.108918160679	1597.036098089644	1562.059975131614
930	1624.156654803029	1593.288364668239	1587.379605528845
932	1607.400399482528	1592.46747133086	1570.580564974961
934	1576.441400816393	1574.935204032915	1537.709024193328
936	1555.818428449061	1537.762870631988	1512.009938838726
938	1561.81576859392	1509.266872889616	1493.162443539183
940	1537.575487176132	1521.983204620974	1496.72494848021
942	1531.548278517874	1509.210645724464	1476.830357073347
944	1519.676973242026	1508.704029801061	1474.131737021907
946	1523.449638277638	1500.576857879404	1474.689944701364
948	1538.904786481184	1490.41222897299	1472.153905687636
950	1531.192091013647	1508.896745912239	1476.696466848969
952	1512.492692011522	1480.369915727594	1464.829591011976
954	1505.978500997586	1491.869465541674	1441.094373385655
956	1521.27351410737	1495.211909726339	1442.869907978437
958	1520.630480503303	1492.385926792691	1442.690139363822
960	1500.661094431132	1491.110089978091	1435.588179860025
962	1487.783005357574	1488.76106975763	1439.158691230128
964	1480.562390144989	1445.791485781134	1447.452836440392
966	1477.404862407316	1457.040912716576	1446.256617183311
968	1484.835168879704	1454.241206949157	1436.768593204735
970	1487.604799423422	1443.115986932364	1434.184046657468
972	1484.502587032517	1437.793783202609	1432.536175723086
974	1484.94342856556	1444.323423701088	1424.893588206018
976	1498.871257432327	1445.380956824507	1435.855429460845
978	1489.114524664795	1447.36166307742	1440.306510540683
980	1505.236224068048	1474.173915648119	1451.504214607577
982	1509.512912795072	1470.415250252523	1443.442659936792
984	1497.535455030304	1460.446191783261	1438.710149361332
986	1486.426182023896	1471.366509407122	1448.817965566301
988	1499.131055954947	1483.99520200851	1444.164052690607
990	1512.661448853348	1478.987077472915	1456.432263341373
992	1506.139383665221	1484.957744768362	1440.475919083268
994	1510.733466635252	1487.742403554938	1446.216026505199
996	1528.762444282967	1506.632252888318	1470.70489873938
998	1613.107754286397	1593.773029955117	1564.240578737579
1000	1830.535541706485	1799.514341877891	1790.449889597489
1002	2117.432081756077	2089.50476525549	2053.21796737098
1004	1828.799403334603	1772.384405962278	1752.320178778655
1006	1605.111228583716	1561.463860258462	1544.391881376741
1008	1502.627992281119	1473.763723485437	1446.188642979563
1010	1480.702400259686	1454.211543755962	1418.669063021931
1012	1476.456576581672	1451.390563169592	1415.513358046568
1014	1459.008829963153	1455.076042657509	1406.377064857959
1016	1454.030123128882	1418.500554961946	1403.341112883526
1018	1469.446937104621	1445.113075908547	1402.029968402181
1020	1466.133432967173	1451.83801156044	1411.881954942436
1022	1468.790139257079	1444.036355856738	1417.244115586511
1024	1495.550810489771	1455.017628770771	1430.449564999839
1026	1533.888521467792	1498.192529045542	1472.476671905296
1028	1533.856006969354	1499.403735333795	1496.084478718491
1030	1502.173342386799	1483.669577398421	1446.563525241152
1032	1475.541745821139	1445.118178809632	1425.771368417479
1034	1456.567587545601	1443.498133756572	1422.13478278107
1036	1452.76602631615	1448.125981171602	1416.044375997822
1038	1464.628056260473	1433.546166474945	1402.308563738578
1040	1476.415549761784	1428.257887746124	1395.055349149115
1042	1445.725075663791	1426.815373162605	1390.515173026435
1044	1447.42278986572	1442.166005192763	1407.342997545891
1046	1440.121099988908	1426.166100762111	1406.816136111037
1048	1441.794855120704	1424.923867876353	1409.248800340623
1050	1449.771789950193	1431.284053823793	1408.785512710264
1052	1449.957985785774	1424.516101096397	1396.143336720096
1054	1439.979801086028	1424.385584058658	1388.879505635145
1056	1451.455251980213	1397.043311126295	1379.003924520006
1058	1445.019161386234	1409.267727248254	1390.935114816654
1060	1425.042389360289	1392.890782279379	1377.907371571511
1062	1439.647129239786	1397.349259282053	1371.520596209474
1064	1465.892861514342	1408.751416895205	1383.171785817999
1066	1451.114601117502	1392.456655201905	1396.2965858332
1068	1410.343386245323	1401.491592737068	1392.117598959681
1070	1429.212302997834	1418.481426880508	1394.083707201073
1072	1439.967391350391	1418.604308685693	1385.685385643949
1074	1445.899979166167	1413.983839971318	1372.704066413324
1076	1447.402026974591	1403.42320669546	1365.774125129899
1078	1446.395337601118	1399.877251371561	1369.457276193026
1080	1439.601352246622	1409.158755898115	1373.082129220655
1082	1410.852790332655	1391.825896063623	1348.913268253195
1084	1413.937636663442	1374.879131712779	1363.435910958866
1086	1394.14864333446	1376.981844963115	1361.458502815778
1088	1389.186695009506	1374.627745861172	1354.522072946823
1090	1388.052994778301	1355.441942827963	1340.952066106761
1092	1388.586626309294	1342.019823914558	1330.470571102808
1094	1390.197008343972	1352.877857062284	1330.76366475601
1096	1365.742272565482	1346.002360564934	1323.026708879113
1098	1366.267872160258	1363.559337842417	1335.555142594521
1100	1385.30973291305	1349.405481592771	1328.04344518139
1102	1360.768990297247	1349.789332873492	1330.723583771354
1104	1348.114059782451	1346.381873278846	1335.447903003949
1106	1359.561423417335	1339.114341203022	1324.832950294804
1108	1372.044947863962	1340.606602045313	1303.03003890743
1110	1381.984760694058	1346.636716470481	1309.140406432764
1112	1366.736389540512	1349.097724489434	1320.443090595092
1114	1374.798186290253	1347.609357504767	1326.086577722934
1116	1375.088837576006	1347.8331142183	1303.484111531744
1118	1384.525230181336	1345.494383488053	1313.566906213058
1120	1385.623966773417	1336.650137339952	1324.371884337405
1122	1363.878314861875	1331.348744635261	1311.154191153635
1124	1342.085888083651	1344.5017683736	1323.415316216055
1126	1349.90322681122	1324.338478007554	1322.947478704332
1128	1347.984152991416	1332.58705734159	1281.526083224044
1130	1352.485630680502	1332.541458970651	1286.449768630185
1132	1362.142032601868	1325.147962150171	1304.558956871859
1134	1360.641066508239	1335.324569715363	1319.595998291825
1136	1349.184271881522	1356.659512667042	1320.31282616082
1138	1345.624344429927	1354.927903684978	1306.965109824936
1140	1350.988760064114	1332.513567765757	1316.85142942385
1142	1388.471800414151	1368.733974626134	1326.267732163428
1144	1396.708966928883	1388.623903974893	1369.933002168322
1146	1428.579483298094	1408.355844924938	1389.670498499866
1148	1443.007107801472	1414.619662529194	1397.280028830493
1150	1424.450331934888	1409.319381197537	1379.04342993089
1152	1396.765171431195	1396.076733380518	1338.478312320302
1154	1389.345107195057	1369.920027880334	1328.509711842273
1156	1375.445389178898	1379.138455943452	1312.755783183666
1158	1347.320488730145	1364.835038832635	1320.568415384692
1160	1353.860030309206	1347.016264822054	1325.491428846664
1162	1367.63839047186	1340.00581594536	1328.535955638763
1164	1366.129986382963	1334.057718503629	1337.444452618709
1166	1348.134260246181	1322.886233649698	1328.041400892559
1168	1333.542474926193	1317.911563114455	1293.338383272519
1170	1345.146746243067	1337.454689643998	1312.783142041672
1172	1341.629162425192	1319.775774819077	1301.56248949706
1174	1342.149176052374	1323.988242693514	1303.837978944471
1176	1346.6474820181	1325.085503283365	1296.298711800491
1178	1351.005227091863	1344.468172276691	1306.123029475428
1180	1360.254377699682	1340.357260886812	1321.242631110776
1182	1365.343486449514	1313.65442443444	1326.973881550106
1184	1353.451881597096	1322.158824522121	1323.208023584505
1186	1352.266355304667	1357.108752891859	1302.073466600996
1188	1359.740616702829	1313.987372549819	1328.982984964692
1190	1344.251756682826	1332.624034590103	1314.170660480799
1192	1346.864888387285	1340.911979866692	1307.479408544085
1194	1362.836070943581	1330.843457569844	1303.620019858204
1196	1371.73281360174	1324.651235093531	1309.543667001841
1198	1371.622692780614	1327.106734811748	1324.170136975769
1200	1372.552266207082	1321.51335078775	1325.001511768959
1202	1350.135025415996	1319.78688347256	1292.346410394861
1204	1342.636141652972	1330.599205087916	1291.467124975491
1206	1324.967356461208	1310.377918018558	1280.887503903724
1208	1340.620898556731	1312.342339107902	1283.478940332419
1210	1355.511914862357	1319.559565830887	1301.295294245755
1212	1347.321888909921	1321.648332861076	1306.267187016325
1214	1340.96039701703	1325.202452263887	1297.183461863743
1216	1364.267396057252	1332.445601542626	1293.741586831441
1218	1365.628151176234	1318.023713674859	1274.580711817317
1220	1334.0562353044	1317.246476581998	1290.810898664441
1222	1342.706703508069	1314.216834079883	1307.953761977131
1224	1349.994811553859	1334.446765866532	1318.47026488984
1226	1346.703827000009	1343.865975982426	1327.446729062046
1228	1358.469392326477	1347.740057251312	1329.793153491681
1230	1371.685911662359	1348.814951334132	1332.934502079224
1232	1363.617047300076	1348.955341714424	1341.698312243895
1234	1366.81256537753	1365.257262927276	1338.777335452749
1236	1378.414987631045	1352.430907129468	1347.740115341237
1238	1389.067118831205	1357.547226971089	1324.166463734894
1240	1377.256546060852	1350.121421593743	1316.037401262273
1242	1368.329940647439	1340.418160143415	1320.366249152341
1244	1372.573218187578	1338.989205149966	1323.485579010885
1246	1381.667805460327	1343.512120250055	1319.081261137124
1248	1380.194233187242	1352.860144741662	1319.025207085628
1250	1368.518220018493	1367.410288271485	1333.965761067374
1252	1378.957843975179	1365.166849620329	1334.258477160463
1254	1387.519055067991	1369.70578533825	1348.73323280177
1256	1417.639008920138	1379.009465651322	1355.571212090782
1258	1440.110900200201	1410.604610019959	1370.888520754106
1260	1450.028781883283	1421.388351524719	1381.726207005344
1262	1455.300195291919	1421.092020079649	1398.836405931935
1264	1453.27136583558	1415.754308529986	1409.986254495002
1266	1442.662326175784	1409.592861867827	1404.372046173885
1268	1442.259820839335	1422.133413655175	1402.198221809851
1270	1469.427201531044	1433.640852059489	1389.722892748652
1272	1467.091903180548	1444.705040473258	1398.727582794304
1274	1474.940822468652	1442.14346864515	1406.404113860071
1276	1510.993850876791	1464.79152854666	1434.086068445775
1278	1520.379995823408	1483.792184057373	1460.884812545456
1280	1504.296061658369	1494.337630545961	1468.568818439534
1282	1491.306086415944	1497.16601654075	1467.712511430943
1284	1497.217699224922	1491.397291563045	1469.94267311826
1286	1508.527420917497	1482.370527999386	1460.001357209797
1288	1488.537563672585	1469.15707153428	1445.143210243358
1290	1480.813050176686	1451.241738213168	1434.64574129409
1292	1444.053566876494	1428.523261164708	1414.403883833582
1294	1409.334557773088	1390.684936138356	1374.824168299111
1296	1381.936344236047	1357.419556245636	1334.275713077203
1298	1360.497109639207	1342.824793096105	1314.268087724507
1300	1343.615478740826	1322.913333962414	1302.250975842967
1302	1333.461963454535	1300.612404123152	1291.542308768244
1304	1328.631759651775	1317.587419031689	1297.024725936179
1306	1310.110047515941	1309.312611044719	1269.164111770369
1308	1301.169511932646	1310.634159294257	1252.51897876129
1310	1330.053869084641	1295.080812294337	1275.890918153118
1312	1323.92065151807	1293.054337708251	1282.52322344109
1314	1321.781376545186	1287.126615844076	1285.512272169692
1316	1319.533654691551	1285.375094856314	1262.980966624046
1318	1314.827689421438	1287.888309779804	1248.690224852582
1320	1304.814051810034	1292.324190197919	1251.534229041588
1322	1287.3084687593	1286.25364654138	1238.151813918428
1324	1282.86733304991	1243.988940861352	1231.703863063778
1326	1304.386337898629	1251.009088478093	1238.709140293735
1328	1279.012148334876	1252.546006845348	1240.92937102245
1330	1263.347815457859	1243.209416374058	1226.649494182929
1332	1269.401043049756	1258.867606760942	1225.256057837103
1334	1275.945035755512	1250.69873863918	1238.213460566387
1336	1271.279182307461	1249.817904962059	1256.008019182976
1338	1274.582160060511	1274.030279826619	1261.274901160814
1340	1304.015030686901	1301.162414940668	1270.903027380347
1342	1346.786592265736	1312.574947260412	1309.172834753469
1344	1381.880827449358	1321.243464337052	1318.813033359834
1346	1420.972228030732	1372.229649771851	1362.086805006637
1348	1411.824521733593	1396.59871361958	1371.046460535149
1350	1403.879969096909	1376.593475499525	1365.037130456176
1352	1375.459511895801	1343.276725308594	1308.606201102961
1354	1347.536410338322	1314.845979353849	1276.975189362374
1356	1314.04164192074	1291.243608247899	1260.091866515323
1358	1286.168794300331	1266.463839972899	1250.971633952481
1360	1282.277395309636	1242.791851247614	1246.493837402415
1362	1283.532528437373	1232.40870004386	1225.444436123489
1364	1254.384790656867	1244.3049456298	1209.48897784823
1366	1281.774901342985	1272.12895929448	1257.024090330841
1368	1262.90652846401	1244.044602864416	1220.426990929463
1370	1262.735563500199	1266.667638708104	1212.919755607222
1372	1265.153188521249	1240.744447394694	1229.191602818327
1374	1280.988105102724	1257.984951553044	1232.11924414346
1376	1288.338310195536	1257.030019116262	1240.107862537291
1378	1288.592228288541	1250.580770801593	1253.874204246578
1380	1290.090115943635	1255.414174921338	1246.190620201103
1382	1291.982235824526	1259.072185078785	1230.282544351452
1384	1295.49484581862	1287.364807086304	1257.240266661598
1386	1292.561505749172	1286.514353604128	1255.236761460179
1388	1296.570460610353	1284.782941405947	1248.479342615379
1390	1279.332826051176	1249.009723416587	1235.317918382414
1392	1290.50258203815	1256.116735999317	1257.782023285753
1394	1283.827808383122	1266.488006109507	1240.682610607007
1396	1275.877733288999	1247.797760598776	1229.480173404232
1398	1273.921835763276	1257.422965006684	1224.904357320501
1400	1268.131853813287	1257.631144263238	1214.332575734212
1402	1263.164978716462	1234.804945283712	1214.545865640097
1404	1267.26242007262	1244.104356700066	1232.325280296363
1406	1263.080120760756	1253.659385539672	1228.934826882252
1408	1259.44589344972	1232.104450494505	1217.829904487944
1410	1261.542893955351	1239.963185704971	1217.659221107803
1412	1254.130392577098	1249.949467411042	1223.941906621956
1414	1263.832882987502	1246.357378025031	1236.99598952037
1416	1272.972456421415	1226.433386226186	1227.855182183464
1418	1292.078404135071	1239.166177800047	1234.91459559304
1420	1314.369141469162	1272.033671912041	1264.561590419458
1422	1325.459847314402	1296.583401613935	1297.731516427171
1424	1347.201517489101	1339.752390061982	1334.223469302266
1426	1411.601816769581	1415.081620017048	1381.97536329743
1428	1498.805948880772	1473.311814128933	1441.271070776238
1430	1556.676504229759	1528.17402194155	1527.21317562716
1432	1575.546489523748	1560.843748645961	1547.53648401686
1434	1527.386835131866	1508.256070698384	1486.097505144172
1436	1471.066140831047	1428.381315660748	1411.452023375108
1438	1347.666854820956	1346.455946303864	1333.50205199453
1440	1314.353700332536	1318.555085907774	1302.972183867246
1442	1326.643107440371	1291.72526085491	1294.510767883259
1444	1345.006727223502	1310.77804224376	1312.573427154841
1446	1358.096543868646	1345.313131708256	1335.269749104794
1448	1361.631245563398	1347.570739786253	1344.546055989509
1450	1348.824248057112	1333.773993194679	1337.537020871837
1452	1322.098425517478	1322.347958428184	1303.432212683021
1454	1308.816704472311	1311.211546233286	1274.575138846637
1456	1294.508903692439	1284.902204135277	1287.585025724594
1458	1312.782379848261	1279.218478325642	1259.447530659442
1460	1299.907180871562	1268.618031699533	1257.754751444015
1462	1284.940774893046	1286.634570490934	1262.19235139081
1464	1315.308672471673	1305.573997174446	1290.494801507045
1466	1356.603452901488	1335.93003576983	1322.0601115674
1468	1386.251579512623	1375.733725064351	1356.844364437123
1470	1425.623022729721	1416.965693830227	1387.835786717458
1472	1449.193638193621	1424.867682556394	1399.918766324828
1474	1424.826550954786	1396.765412278219	1377.951003746969
1476	1373.323390455571	1352.986381909362	1324.991431878247
1478	1317.458926402809	1278.014933414234	1279.907823818453
1480	1283.688361535142	1245.882750505055	1267.725416340659
1482	1242.190049056764	1214.83888825138	1204.314838680953
1484	1258.099085480347	1194.030178621041	1187.301312253915
1486	1219.977551676768	1205.023171116956	1199.894306260055
1488	1243.123753289121	1219.087736335831	1201.223559589537
1490	1258.170399073061	1252.499157919599	1236.144930038294
1492	1262.616865529131	1238.058617680676	1234.86606974876
1494	1269.644382889967	1238.796228631836	1233.817471455396
1496	1265.096443580637	1232.398153042166	1229.43687444078
1498	1261.232354866029	1223.047505664862	1229.381270599249
1500	1252.124230720071	1230.134347542011	1231.20177208767
1502	1233.864845038203	1233.642055173851	1218.788442369719
1504	1241.133807347823	1235.918347721124	1215.046541237774
1506	1236.106117548143	1239.958220325582	1215.292738356005
1508	1247.164572650596	1224.609128278447	1216.220772689468
1510	1240.267509321684	1254.965299822906	1192.531529632609
1512	1289.628475743654	1262.369427937612	1238.013479139335
1514	1320.106105227753	1297.483037836278	1271.90723019399
1516	1340.575072152355	1311.889573311142	1301.652204510401
1518	1390.946011783305	1363.207698138378	1369.063637630713
1520	1435.433515668824	1421.094692201795	1406.586200796425
1522	1470.472579954591	1450.709983738272	1440.055026913238
1524	1467.899771566608	1453.758218426646	1441.898819557636
1526	1432.85908905424	1431.493104171114	1409.976555356972
1528	1392.047555078062	1388.396117524003	1365.386674692688
1530	1351.788158705065	1337.861885221001	1311.876292338329
1532	1305.177407924652	1281.638909993994	1259.845730717707
1534	1256.743067645405	1229.366730184185	1222.581679152267
1536	1244.058236041948	1221.94056894543	1203.895001128718
1538	1248.611322321259	1207.343145382693	1198.401885245567
1540	1237.604148268275	1210.26624395005	1206.074572619996
1542	1245.971076465191	1206.578333740336	1205.558355811183
1544	1228.433214619867	1224.637913669679	1189.086181380291
1546	1230.322271067332	1236.793669190312	1205.121791278214
1548	1245.515884217649	1250.609064583509	1222.653788333899
1550	1270.795002411648	1250.015523659872	1222.623885629083
1552	1273.809055958962	1253.507047779835	1256.52864915442
1554	1292.824906995779	1287.929286212796	1270.264184321744
1556	1303.643213880692	1304.483324324377	1269.081993817625
1558	1330.135747907694	1323.185908628812	1297.472521755977
1560	1374.470996503888	1357.289872252916	1332.256088421413
1562	1392.149800063522	1368.040268650634	1350.67417863296
1564	1417.175351958017	1382.016938507326	1379.020219871547
1566	1424.483406214548	1389.446776023067	1400.630868200365
1568	1412.303756641332	1402.80751677823	1421.551932150722
1570	1412.71248959093	1409.14117037718	1394.669049052922
1572	1378.25215270601	1381.687134041154	1353.149946095721
1574	1345.525244410002	1320.372024876386	1322.05583099424
1576	1308.140781484309	1268.561737428383	1273.55208972374
1578	1284.150643579732	1271.564132285229	1233.613670100146
1580	1271.012459008175	1234.591299795846	1224.097254563643
1582	1277.212347245888	1272.43096874309	1258.382027255075
1584	1317.382545304046	1312.336970664009	1298.185224689701
1586	1400.193713306291	1381.129973181794	1370.545226389334
1588	1492.939420691977	1474.829202546427	1463.683508991959
1590	1549.92272613306	1521.326361674029	1513.139257255189
1592	1570.483427424912	1555.225129624654	1534.988455993513
1594	1586.162252519973	1590.074982972407	1549.288236853656
1596	1602.062719807365	1584.130711203856	1553.250231155281
1598	1626.264520474056	1598.157636384318	1595.615490349683
1600	1685.474332779071	1645.101439485813	1654.810157148296
1602	1699.581761264613	1639.423397355353	1645.986211147621
1604	1617.340735550228	1579.706281585895	1555.8981882328
1606	1466.748348932153	1414.290218914836	1417.201076868302
1608	1364.097961844196	1347.028641414854	1342.84672457029
1610	1326.547829962161	1305.202510221	1285.78421243642
1612	1313.686362464354	1305.656134865852	1292.733596288585
1614	1295.319239003559	1281.845498290604	1278.841940874166
1616	1287.179804938934	1267.659584996181	1247.204523227997
1618	1258.584350592018	1256.298620505256	1226.53066861343
1620	1261.920658103242	1248.120686639941	1236.58151103102
1622	1255.629889872844	1237.134183560216	1222.772889206835
1624	1255.916549845198	1234.525591322244	1217.972433179493
1626	1247.891610774891	1227.203420891288	1205.574685904904
1628	1244.67717847273	1216.0538911724	1204.154728993728
1630	1240.921711422822	1216.541674818222	1203.159211069837
1632	1246.371884652152	1218.432199103199	1188.542886234455
1634	1249.802035134573	1199.760452055794	1173.234666292968
1636	1230.249726150565	1188.881927700135	1173.596144169253
1638	1227.363881527612	1209.992877442669	1194.745314793731
1640	1225.775306166005	1212.061253625498	1189.407454981667
1642	1217.6365771108	1203.497571608542	1177.095318063438
1644	1186.751322495296	1191.504182368934	1184.201335652831
1646	1210.799485574333	1215.606402145914	1189.433403692457
1648	1221.915549353563	1193.746338348191	1159.673678375496
1650	1189.717284348784	1180.711018579336	1172.21007516968
1652	1196.059644142161	1169.531946236128	1175.020430253365
1654	1194.1373211353	1190.368067520908	1164.225771809497
1656	1215.951450247866	1198.047282183213	1163.733028549242
1658	1215.220097147528	1179.808507289572	1152.063047353577
1660	1188.574593124619	1166.108814198318	1150.873466721584
1662	1194.259692498874	1152.197661179901	1153.148850925765
1664	1179.77577852435	1139.995800371714	1137.680398181549
1666	1182.228709909077	1146.52899713304	1135.334844791417
1668	1144.488110388145	1144.683298512037	1115.879621142431
1670	1145.225756398645	1138.887197208533	1116.182362367462
1672	1151.445301588414	1123.903382529005	1119.495114236342
1674	1128.765168906097	1129.120934557245	1106.239446002236
1676	1115.774600473588	1132.682131604634	1097.119202609798
1678	1125.740585625458	1116.280813811356	1094.092399669501
1680	1130.947004642522	1104.94962058701	1099.334999271236
1682	1124.846811039784	1090.887602817137	1098.002762572032
1684	1114.027325721889	1078.767354029169	1077.789391994265
1686	1095.582777883448	1082.789205748883	1078.317253913545
1688	1086.508143085434	1072.510412468036	1081.755857885323
1690	1081.500578031255	1076.55496542207	1066.265527112304
1692	1082.676637236125	1079.75855605913	1055.088703933535
1694	1076.893784935605	1072.821460392894	1058.264749130943
1696	1082.256071386785	1037.087551297428	1043.050329505546
1698	1068.689229964769	1049.417834654642	1063.405827869241
1700	1072.268948752073	1047.009462396537	1034.084894117656
1702	1079.478020058649	1021.656930908701	1030.653609439282
1704	1039.485604512931	1048.215205083005	1032.312109662597
1706	1058.235802123146	1031.904138034511	1027.957362915605
1708	1059.547730533552	1033.70722653953	1038.12190640703
1710	1024.970077547263	1005.372825776898	1001.300031527092
1712	1047.538755781807	1010.379419990075	1006.449742402604
1714	1038.140726142347	1020.390391834979	992.4858213274035
1716	1026.591509132863	1014.58808116193	999.7333349844263
1718	1017.57479025926	1017.658891590772	999.879209281407
1720	1007.5856070784	987.2208534610255	989.6531492355948
1722	1028.550582856308	989.1724922220159	997.879662679937
1724	1024.172062591475	988.0970279961089	998.2552639963999
1726	1015.552967652601	999.2646137844556	982.4730735583868
1728	1010.91383918431	989.896560310482	983.958786988458
1730	999.9824184322706	1013.566224137498	977.3348832328863
1732	988.9234118051263	1017.06450401781	970.8682017885551
1734	1002.781857517974	990.4952405030717	966.4508287442285
1736	1011.222521697083	986.0297593732089	974.0786208731015
1738	999.6259326824825	980.8164685305071	962.1510331727923
1740	997.0474892362284	964.9703075946622	950.8848083614198
1742	998.630932983805	969.1077065890511	957.1840530677924
1744	990.659821106875	978.9444236820034	957.6136157562585
1746	994.0675853381842	971.7322581448493	960.5301058706502
1748	1000.300110878541	957.7700321592208	962.6393585622366
1750	984.7552004546001	949.087839132901	958.2854509529166
1752	980.7103858959149	951.9786135447109	951.1450214796573
1754	985.178206363589	957.9200198959804	954.1405198577878
1756	960.7235029970722	956.4623542967089	955.9097163413959
1758	956.5883290061067	960.2887779779677	942.7814908009837
1760	972.470411627987	965.6939572804213	962.6642958954499
1762	971.7372303865512	971.6128441911255	966.9090886620891
1764	980.7162295362464	973.4524719950939	945.8611980002041
1766	962.6030260626715	963.6180311380966	935.5019421630095
1768	960.3568626948706	934.8685754662503	937.3353789779425
1770	977.9243594671015	947.1298177778306	922.9349946679082
1772	958.7612089166458	939.3095690275688	944.2344166243639
1774	932.6192766399306	956.5392088875988	926.0980078380854
1776	962.5690661188854	942.5773057759277	921.2908348713326
1778	960.6318881719832	942.7453642349318	909.3158466156442
1780	957.9692884996078	944.6833897146728	927.1061996822659
1782	949.7342316768786	942.9631210004264	904.2942980467424
1784	979.6016546220787	940.3361421117266	927.2903419422748
1786	945.5806881693455	915.1715458734957	920.7564690046063
1788	926.8199269459821	923.985920098091	917.189657876797
1790	932.9770108067105	937.9314355603166	909.883956301912
1792	951.071938517042	942.7821167587889	901.4007967743358
1794	949.6525634627714	932.1964224770376	919.4196639468213
1796	933.4491845640438	941.0641136381761	939.731912301312
1798	949.1500782840521	926.5167313344969	914.4996494666475
1800	948.1764010816129	913.4008017010333	882.1712370272181
