# Supplementary material for: In vitro and in vivo datasets of topically applied ketorolac tromethamine in aqueous humor using Raman spectroscopy
Source: Data Brief. 2019 Oct 22;27:104694. doi: 10.1016/j.dib.2019.104694 (PMC6839021; doi:10.1016/j.dib.2019.104694)
Supplement: Multimedia component 1 [file mmc1.zip › Raw Raman spectrum dataset/In vitro Cuvettes/Aqueous humor from pig eyes/5% Ketorolac 1-1.txt]

cm-1	frame1	frame2	frame3
350	3723.496030041777	3681.283837838461	3676.815885053768
352	3778.413538277903	3749.340097651164	3704.211205410701
354	3798.689953941612	3778.312151555218	3711.118873594347
356	3748.985434078066	3718.894651511479	3680.339877293771
358	3739.634880488677	3719.893122396617	3657.467916767248
360	3711.914982660396	3678.517526591261	3657.988170589457
362	3659.479486137936	3624.635655752848	3648.820622527422
364	3582.598376575316	3584.09763470688	3605.129315306999
366	3554.768372735027	3550.749977877593	3575.190712816132
368	3537.069249601351	3523.457654022109	3541.547855060775
370	3535.55677096084	3499.605922685966	3514.907074867179
372	3541.455373553192	3479.077941715091	3503.538034796995
374	3482.93356070916	3469.387788960421	3523.976351044806
376	3507.726097248816	3470.946008156898	3539.346198364011
378	3511.466234368148	3494.10062963272	3540.880818419196
380	3492.725664057177	3525.062563953092	3535.954553646581
382	3542.197852322488	3511.784809540442	3555.352855606675
384	3535.898909274393	3539.622458341029	3529.367157955302
386	3537.078892525578	3534.943277441127	3531.533454722382
388	3565.784502911774	3519.451524956306	3561.285466901863
390	3639.814561812952	3547.486271831307	3599.390291303432
392	3642.106222545047	3597.440690937194	3615.589050593934
394	3632.582006990947	3615.918459505543	3614.063653157817
396	3627.42793339029	3613.832561630455	3608.924269614328
398	3639.370295922789	3606.340601645476	3614.595432572191
400	3659.618849391287	3634.757878758445	3649.70355117849
402	3698.705890232136	3686.442419517428	3712.614800045582
404	3759.267107922982	3754.29878299417	3785.493596476696
406	3829.645436107231	3826.210522366297	3849.398712738537
408	3842.403215057453	3858.382372150752	3853.435722255798
410	3804.099221335446	3796.494016714001	3800.854047578326
412	3738.505732179096	3719.089295104888	3749.776629402908
414	3668.548879815329	3653.764919455448	3700.433153977758
416	3634.462831833029	3619.738828875119	3619.603652299214
418	3603.472695056799	3586.299331923119	3577.28374279181
420	3567.750108547738	3554.616706749222	3569.604195460136
422	3524.510564129143	3520.663712762233	3569.820790894653
424	3473.240450592008	3481.159342495749	3547.182788960697
426	3469.953816845091	3483.816282067044	3506.718336844057
428	3470.409267325904	3470.486548789574	3481.64270313823
430	3452.800668186637	3453.825133175443	3482.501977426606
432	3414.272870089561	3438.813272010151	3498.685382443221
434	3408.6841730679	3411.464095238923	3438.336819820435
436	3414.702522664065	3408.915460172628	3443.967551699398
438	3414.187918500753	3399.346636930816	3445.817360915593
440	3410.914076075163	3392.753383379905	3434.111684219033
442	3423.330936204088	3428.789198632353	3426.204433577379
444	3432.708377956699	3418.531198996099	3449.209121662023
446	3435.27030974365	3408.562941295722	3469.599281587396
448	3438.736186735577	3413.121494548785	3480.515652017113
450	3447.913174904586	3438.334256228167	3475.774081548993
452	3412.999644443636	3413.208800698757	3425.861291761734
454	3413.40194566693	3414.939579547439	3404.816625122781
456	3407.871275982962	3411.153342719753	3397.497980099169
458	3385.53878967155	3391.402959540413	3394.754183934889
460	3374.557091488603	3370.657353294101	3388.31965872632
462	3359.681407172218	3347.761783773223	3379.119888369836
464	3353.633994642488	3344.663187163126	3377.383792690281
466	3352.16884354899	3348.5561611784	3368.892446401713
468	3346.192814757001	3336.168372696202	3332.339839888297
470	3333.912847710046	3325.183731327249	3368.004839272876
472	3326.354311673318	3332.832623949006	3361.898158985923
474	3319.206658399705	3340.301832734096	3344.496565279039
476	3307.915262845223	3338.383826036158	3338.012291284822
478	3282.834603248502	3341.118899104602	3356.263714232718
480	3308.500091527599	3340.803370171057	3323.29412929017
482	3313.822585962338	3311.294912415036	3296.515841556658
484	3295.445547485434	3276.049303309463	3292.719608764615
486	3275.701418817033	3286.007875399855	3318.128331747349
488	3298.094610788794	3292.398700941744	3300.663019789221
490	3288.139399040326	3288.126321246686	3313.605612282183
492	3274.898689564287	3277.408556545436	3312.938010834943
494	3274.488004547473	3264.105899164968	3278.110670603708
496	3251.844944708943	3251.114080219998	3278.008502307073
498	3245.23473479897	3245.522416279546	3260.981176806613
500	3233.669606342571	3239.729890934266	3252.273643657724
502	3224.692772929112	3248.248724829969	3263.673873498175
504	3240.387386169722	3299.23089453179	3304.333826477975
506	3249.291850356781	3253.617790755775	3289.539815195265
508	3219.875553276565	3238.683301275052	3258.766716133631
510	3209.498104889752	3231.781057916303	3244.38596684099
512	3240.169281159801	3218.657906889628	3256.812753635471
514	3220.05601278524	3215.875544568447	3238.035340807844
516	3228.312136914341	3219.530715551625	3239.31091525442
518	3217.199501446705	3227.290674645374	3225.341740980041
520	3193.604079575156	3223.38484928706	3209.204493394205
522	3183.712262475091	3185.951777780119	3221.365967895207
524	3186.566393422517	3168.923936198667	3211.360098347404
526	3163.559311461228	3181.399885169456	3189.121109722729
528	3158.138292389958	3193.495149134421	3184.2341543467
530	3181.368715309617	3194.715418615452	3201.879529506191
532	3184.67846370846	3208.901312211673	3200.698214062506
534	3187.001323622809	3172.282150335115	3198.530163528146
536	3170.704761246239	3175.542644225547	3208.543373589518
538	3150.368654642489	3186.019805098679	3217.518178118073
540	3147.481853015417	3157.025560916357	3208.510651319432
542	3188.882441507088	3155.59798870521	3182.811556443954
544	3197.701240287801	3177.913624073441	3170.804022740327
546	3189.223420923609	3192.332150066171	3176.219239443144
548	3175.521235064214	3186.408024131701	3187.868058507039
550	3171.154391027787	3159.0487235071	3177.099795819753
552	3217.462381093653	3194.040004798534	3221.31470893242
554	3240.467169786946	3220.666266823861	3258.137654924265
556	3243.154835092496	3242.750872197784	3272.363579270317
558	3233.33895225865	3256.791743158657	3260.337200943546
560	3222.94216292993	3217.127629209072	3246.134495533303
562	3178.196087837147	3195.961792940117	3194.765447902622
564	3149.390278648685	3184.228878424136	3198.639940171594
566	3142.658189477386	3156.273059276687	3206.788764932078
568	3150.199375968083	3089.671626569173	3139.560007773386
570	3127.379293955296	3113.181263460098	3129.433402324938
572	3119.495019517451	3114.972809264058	3123.833494012112
574	3104.252975166844	3105.894847020926	3125.102835378798
576	3072.919356173706	3092.56538130341	3129.908877065604
578	3025.793916511829	3080.243739885495	3128.934024779187
580	3063.931366218616	3071.380459044065	3086.553144871441
582	3098.10981279485	3083.774540140974	3102.813212614492
584	3113.168724521033	3114.857787135681	3139.287755599145
586	3108.052273618217	3146.21786309922	3161.280459658513
588	3108.622235083651	3115.741787964668	3144.086673334152
590	3134.777090453925	3130.247867272948	3163.879432607773
592	3171.100551666891	3133.544302423429	3188.709035439772
594	3199.533713928402	3150.511757679993	3217.020708957718
596	3206.162160267848	3201.817098427695	3246.319295223214
598	3204.932253485105	3205.005326473387	3239.317915969301
600	3207.528637562535	3187.712171723607	3212.511130453474
602	3181.227700340125	3177.915803280278	3191.098776628679
604	3143.491900243935	3174.676331734386	3179.622195552932
606	3130.260921636096	3165.668409004801	3173.363283331282
608	3122.55720870673	3132.175852066792	3134.209806033017
610	3128.017783422986	3138.857910570172	3133.270632056576
612	3136.479777967525	3144.385944937871	3154.112630843527
614	3166.649086397164	3159.438300580134	3192.416402794231
616	3261.677657921331	3235.631836359937	3251.567611942412
618	3303.840386216345	3342.655729531027	3357.867388060568
620	3338.155952445798	3330.366273781713	3360.576966942434
622	3332.050436641326	3287.801066252926	3318.515260779573
624	3294.418591930803	3274.127589455263	3287.959463726678
626	3295.314202024597	3313.28442531333	3328.995803930382
628	3326.331644863082	3289.306433831079	3336.151975077001
630	3366.177651564491	3328.823766603672	3377.753848177258
632	3404.648515684743	3394.354371223793	3434.971310335955
634	3436.310054418386	3457.930194405859	3489.567839423325
636	3464.084775121663	3532.028500068791	3533.630872895863
638	3512.704730405797	3542.242682683671	3599.008453203317
640	3508.432367820951	3521.750369600217	3575.077670352402
642	3452.461281288893	3471.142231898226	3499.776715863222
644	3355.779371272562	3386.529500770673	3410.526978057626
646	3226.455180181355	3252.787079307263	3284.867575204136
648	3136.493432289451	3157.885951256609	3157.81087844039
650	3059.148207897819	3069.93752008016	3080.198368553174
652	2988.015524575732	2996.131847665477	3030.664425942196
654	2927.241130580575	2950.307704581796	2982.81592133001
656	2916.678704615056	2954.737641302959	2943.614753180728
658	2918.334356351857	2907.768861775606	2925.343813146936
660	2907.869063141584	2898.438816752573	2895.414819941363
662	2882.413174946723	2892.874435338229	2882.832201904039
664	2853.10285193019	2857.838629841011	2912.92231322509
666	2877.768409541398	2889.365749899977	2935.084378762191
668	2854.614450142685	2877.338382779104	2883.330482251586
670	2852.995248621726	2869.81903511761	2885.500259877823
672	2861.341407134613	2867.334940806199	2907.824639069662
674	2855.314000475448	2860.091571454211	2893.736157639976
676	2840.686607396598	2839.86797671721	2862.283903835594
678	2828.226653816892	2822.888015471313	2845.481326926921
680	2809.42093026069	2827.063045984245	2829.177113413051
682	2790.384429441652	2823.75894625795	2804.162756787606
684	2779.949677536954	2793.026718819271	2773.425799854864
686	2784.256591369452	2809.10585562451	2793.867038101836
688	2782.816319418293	2802.047586354047	2811.2685862956
690	2757.663328802543	2806.64659199798	2804.517873621473
692	2744.153144631449	2803.863219956167	2798.991963494366
694	2771.681062220669	2780.468293627871	2815.090951127861
696	2802.847691804462	2791.171387106742	2813.353651220059
698	2815.481540925523	2846.326356765931	2824.629342612902
700	2842.53808083781	2893.491234348167	2842.542423620165
702	2881.876750978466	2924.574903451954	2879.864115661722
704	2916.128317897534	2937.626550418184	2928.839301311421
706	2898.343514745955	2924.129514246985	2908.553753397501
708	2863.254619364104	2887.094846290092	2916.731587517854
710	2822.085052434279	2850.928499756618	2884.928297903341
712	2788.477006814218	2822.255361469956	2828.517305291585
714	2771.83728106426	2800.252831916679	2783.498374779503
716	2772.684904286778	2772.667511222668	2809.620038992465
718	2760.008918855669	2774.261751447873	2779.020902367999
720	2758.576289047184	2787.29613696292	2779.864946095661
722	2769.898582839321	2785.754738531514	2787.101130757414
724	2784.848168769821	2781.753102257308	2792.51305513389
726	2781.699135040567	2842.815174753731	2823.329606335643
728	2786.706422485107	2834.59279643269	2830.536091778818
730	2832.855531684001	2849.48594983115	2848.105289459919
732	2884.393109465288	2885.06387885106	2871.796168651897
734	2921.752929480607	2923.727940469065	2906.277587383343
736	2944.504017405202	2940.534513407511	2963.878177590988
738	3010.825002387346	3024.716792712555	3039.418135717512
740	3076.594665517894	3096.54791718656	3077.122698848811
742	3101.2066381611	3130.784871432836	3112.840416811197
744	3091.322645447813	3137.056376766592	3132.988799233807
746	3075.099560664529	3138.161347399243	3106.173512246808
748	3044.252349077687	3107.303065501327	3057.480908905453
750	3024.905469947144	3034.850711793887	3032.376337296334
752	2996.099771495709	3001.875882039687	3025.76251407052
754	2978.98749117867	2999.226593882211	3019.885908206426
756	2985.144740299966	2998.840320933644	3004.133380636706
758	2955.981861790265	2994.888251455611	3005.103733028402
760	2947.404798636128	2957.765709960106	3007.309085801231
762	2941.526403038687	2955.020243972415	2975.134339652648
764	2905.437126573496	2925.678388568331	2938.913686165366
766	2849.530278987141	2858.146493528832	2908.992578439199
768	2851.237283405705	2837.783506912037	2853.09711717895
770	2804.86527892123	2808.945850951916	2802.113768353421
772	2765.132902289256	2786.502596371821	2766.977410678332
774	2745.833219788849	2767.022847764745	2743.911543800457
776	2735.410428686233	2753.029507843533	2733.994782910838
778	2711.356608760883	2750.424280480061	2738.875744405159
780	2718.943395467718	2757.394277991868	2732.376741617151
782	2724.309795623884	2746.055349648252	2736.106188518033
784	2702.030390745856	2723.50879317905	2722.391685462832
786	2684.295849849138	2703.716560606859	2702.516460710556
788	2694.491494459677	2692.167425261967	2697.20358790016
790	2679.009413260281	2662.617063542477	2720.872107355651
792	2702.399777363507	2720.198490418456	2727.702491224437
794	2730.513673630407	2750.719384784506	2763.522681568638
796	2791.535126801768	2791.433972115339	2826.806220543661
798	2871.225678919615	2866.192116981296	2903.770664186419
800	2907.327054838928	2961.937541195981	2969.691892936875
802	2903.848673854025	2916.81624833836	2931.310909466985
804	2792.032662448421	2817.699023081523	2831.926547746157
806	2683.222351185861	2713.718326882185	2714.880180409414
808	2602.553721430747	2634.248128327837	2620.691819615683
810	2542.92372329795	2587.848675429611	2570.912016385517
812	2515.867710709561	2540.574318042991	2525.483253344101
814	2490.704031013579	2552.417920134124	2511.962998543509
816	2469.065197487129	2533.594256697519	2510.372251070091
818	2446.110487684428	2514.211268012403	2505.013043696604
820	2432.680979034278	2507.780535648286	2492.311213647053
822	2455.074159176088	2495.251542682506	2482.272879650604
824	2491.92050428136	2510.023751329595	2472.568164201111
826	2483.245929977848	2506.494255067875	2481.313163893301
828	2483.382015267817	2505.073502025226	2483.855386392921
830	2478.267992376989	2514.447803053199	2490.278236372218
832	2452.639415666039	2523.353772384811	2506.332190593364
834	2463.908767939285	2475.789265314947	2486.320841117152
836	2451.483881583658	2470.306877127788	2471.757152839752
838	2438.141007070935	2449.864233204796	2467.658895408945
840	2438.444056816499	2442.387835885469	2455.509488998288
842	2445.262556511239	2440.311936044126	2446.103866308093
844	2437.665585326185	2415.845039362901	2465.998628967414
846	2428.512606009016	2464.911151758488	2457.475520460938
848	2434.653284961566	2480.085400660174	2462.565408115589
850	2465.389258475379	2495.366072672042	2477.608705914307
852	2496.376885604411	2525.16147907181	2505.10618357678
854	2512.940022187078	2564.562822288275	2538.611302390782
856	2529.798970492906	2585.469915781615	2557.109973141102
858	2561.300010030398	2567.345667911039	2577.561692517829
860	2551.911425112784	2578.242078410385	2573.405491196636
862	2533.227341596701	2567.575583251719	2554.133459588265
864	2505.99082861402	2538.555895060655	2536.54567974704
866	2469.419099306046	2514.905961190376	2529.161479746515
868	2459.40254885554	2506.107998388514	2508.098097217873
870	2438.504501050163	2471.692970364793	2477.871699536217
872	2438.359125529703	2467.13507104393	2452.926993423808
874	2447.680250727949	2480.822964413455	2453.044212120791
876	2460.717655717531	2498.946600614574	2474.663380361836
878	2472.458687532804	2507.455444566574	2495.236054367167
880	2449.923886881685	2479.9806605792	2483.106434543478
882	2442.000381364031	2452.568231204265	2462.066118597512
884	2426.03665368754	2453.476050975467	2440.733384133017
886	2411.796658587589	2445.06369709931	2419.127601404457
888	2400.906826152409	2423.706285407689	2407.503177291219
890	2383.942301518934	2421.491407316462	2416.217830299041
892	2361.228624311377	2413.557092788431	2373.254510736471
894	2360.363162819273	2397.018969520808	2387.794765335514
896	2358.846702787686	2398.304705850766	2393.269403537975
898	2340.792403563599	2388.541768907188	2376.709249564896
900	2308.109340900679	2359.241611054599	2341.828864265045
902	2280.293862433069	2338.505585998273	2300.15232329131
904	2246.228744145481	2325.372491834123	2264.87376960253
906	2238.93320317832	2298.131850312622	2260.028989347752
908	2238.592459397372	2276.238088331162	2258.716121105238
910	2235.153202605829	2267.008349664989	2257.011716640209
912	2231.801886203469	2264.080641139847	2253.194410914774
914	2242.813690769778	2250.853213715679	2242.81556823132
916	2230.271673622197	2264.154111034928	2243.801860815693
918	2214.555948790395	2259.042017167396	2258.961028998769
920	2227.728430216313	2266.484273045119	2268.506448786126
922	2248.031532698081	2280.261886551049	2277.695991269482
924	2263.009297399497	2303.992349619256	2303.569327588929
926	2294.009892932062	2362.796728611429	2363.148385551777
928	2358.271929788955	2407.459181978872	2401.0469075313
930	2390.208093394139	2423.401075334319	2425.011136982146
932	2360.620847240683	2395.868874086775	2397.364504705331
934	2318.636931185526	2354.106792364336	2352.064909925997
936	2289.050946924811	2314.898207371943	2312.611204542719
938	2243.192488765343	2267.520149703606	2267.43268187007
940	2219.417516936957	2254.715173289546	2253.401184797388
942	2205.221621606568	2246.272736079775	2238.337119139939
944	2179.209948621569	2218.939690378783	2234.627874758598
946	2171.985764938903	2201.709874063236	2214.286722082086
948	2190.583878413678	2210.029062812554	2189.818358875271
950	2202.51571583731	2225.798641788529	2210.120356872661
952	2166.459201582812	2194.642605892922	2214.078286359365
954	2131.277274830565	2189.50051198499	2195.551344251164
956	2137.491624826161	2179.624014601449	2189.569012030235
958	2143.45360348259	2169.061567271121	2177.200521844502
960	2136.92022675063	2153.843867659208	2161.171392414541
962	2134.517284676514	2133.278149726324	2156.584834467434
964	2117.865980100733	2166.551851044071	2123.860691382023
966	2106.747226907111	2145.306273935889	2122.405471884826
968	2112.886317540334	2127.131215255879	2116.78026741554
970	2117.510160795788	2132.307214695965	2119.405282958476
972	2110.242025864349	2136.0851250798	2126.981653928382
974	2094.257316244228	2119.082155054899	2131.402893505119
976	2087.322862103007	2138.619377366892	2142.278076799277
978	2103.857968668328	2155.751511691828	2145.22513914328
980	2135.670309935985	2176.186005330236	2137.37496053003
982	2149.101289043717	2187.770007428661	2149.534082676374
984	2150.116765274267	2187.808445401567	2168.554768743586
986	2156.412287970303	2186.68730997865	2176.161377718946
988	2176.790932906608	2205.741636817575	2178.672300872669
990	2212.888765271925	2248.030618513059	2232.066785176599
992	2194.616448358077	2237.590993428804	2220.217145232899
994	2214.89239986523	2262.0054304369	2227.782424085642
996	2324.479998601841	2353.477763948651	2326.458666698053
998	2676.286712489031	2679.547598770376	2667.887709339393
1000	3457.30921877684	3461.027618880084	3437.470484177791
1002	4643.143838886726	4657.379960493551	4708.684934178573
1004	3463.536863095291	3494.263598549805	3596.098150087301
1006	2622.969955195702	2668.001353194756	2732.461401947927
1008	2253.155092115493	2297.007201150884	2305.055047987728
1010	2164.681492742368	2197.126028824799	2173.132511327064
1012	2143.976960210092	2171.357252834516	2149.663474359295
1014	2130.939350220865	2173.096877371969	2168.874068794034
1016	2130.468411927394	2153.349163679103	2125.585712376517
1018	2145.727875668606	2191.264417488193	2146.34940929523
1020	2157.958582026651	2197.914638644655	2202.088927674827
1022	2199.993451008624	2226.785691278851	2245.416056325667
1024	2290.512621044399	2311.71650872694	2295.698124567962
1026	2402.81657909336	2421.792620701641	2397.905156483081
1028	2440.125962083082	2467.812245012658	2473.164938201182
1030	2304.429847795926	2352.97361633962	2357.603662677569
1032	2214.53244065765	2293.831626940354	2267.624473678497
1034	2174.761979136838	2231.833030773114	2209.180135678437
1036	2155.75575345866	2193.54466198537	2176.076232032799
1038	2141.227977306457	2190.216510878051	2157.088789809149
1040	2143.920563476411	2172.606954700722	2141.630627130613
1042	2144.707629631903	2160.945125264995	2134.333462492539
1044	2125.040866544729	2127.101464939998	2146.440103688781
1046	2133.218129229911	2151.039230469004	2150.52822039501
1048	2148.553244566459	2164.433728982975	2156.627187444792
1050	2160.910065296554	2170.686433377354	2164.474015637819
1052	2163.160489380082	2189.634242507941	2164.479080031741
1054	2139.264388215321	2180.596473988607	2150.22344689398
1056	2132.392766248216	2167.529772083857	2166.519722734191
1058	2130.747770088469	2165.713638514924	2158.449000216535
1060	2133.449077947089	2145.185228417465	2136.286340775273
1062	2133.221083821371	2145.393509476698	2136.311828075939
1064	2125.723309515996	2153.57058796093	2151.38003386188
1066	2114.047925589066	2147.028239326889	2154.341443376269
1068	2109.727765154818	2178.950645733969	2154.011599375571
1070	2113.676027272461	2157.87170345036	2167.981209933479
1072	2118.876871915075	2185.559883204715	2125.922980814096
1074	2126.663018578672	2175.629632557255	2108.792330928541
1076	2127.8985465586	2153.322132236633	2121.942595628554
1078	2119.7090847064	2145.181226411973	2137.3629259844
1080	2108.305992181319	2146.302401289468	2130.841105101487
1082	2103.622328992334	2127.218022832592	2118.201440734978
1084	2099.439367424785	2126.744113368703	2111.474839702514
1086	2060.195516673058	2109.893977125935	2082.846925354208
1088	2040.342085223098	2109.946845170687	2061.869897697676
1090	2022.315076228559	2067.501861326723	2037.605317343613
1092	1997.516388705897	2020.633427444349	2008.077889712089
1094	1977.685189063694	2031.319729706887	1987.999503590861
1096	1971.527055312869	2013.757520871268	1994.254223198231
1098	1938.270715157118	2005.058396410317	2007.629054575704
1100	1940.630813672388	1986.897850178185	1980.311196680572
1102	1956.98394328297	1986.29203366795	1948.26590595245
1104	1953.878504468604	2005.999624069156	1962.310526678308
1106	1926.650175804399	2001.035956136946	1992.626115455776
1108	1901.887104775201	1957.310850597443	1982.466816950658
1110	1915.252893048184	1961.693526225894	1943.108003073258
1112	1942.15285232852	2000.656799822436	1959.893343468409
1114	1937.869368512974	2016.518805968885	1986.112773839102
1116	1971.4779090911	2017.323240497906	1993.007838325042
1118	1981.487725887074	2021.277959511372	1994.30165032176
1120	1973.131935144008	2026.647666133228	2002.176749083087
1122	1968.883869526413	2029.743166272402	2009.33437352528
1124	1955.299920524378	2032.555642978359	1996.527483288787
1126	1945.884830928251	1993.958134433002	1993.510791777801
1128	1956.363543458493	1990.487261549226	1974.650936336328
1130	1941.232342471415	2003.804851259585	1963.019741023823
1132	1947.847505115927	2015.34970912252	1966.949479198146
1134	1963.431712587561	2028.025554824122	1981.227748777883
1136	1968.407733029387	2037.57052248721	1994.277332713264
1138	1978.925125474929	2041.607328436564	2007.109354982219
1140	2051.910839823262	2081.728756835733	2055.340173165996
1142	2104.173758198406	2143.545779103318	2121.647040179046
1144	2190.679307110354	2212.65775415447	2183.378119643099
1146	2271.846335894558	2295.03481744426	2266.589849069487
1148	2294.941848770604	2334.359364970855	2305.610540532904
1150	2244.443481727351	2291.771809008295	2268.893352037196
1152	2155.953108895917	2196.692727547721	2186.617389091775
1154	2092.235126803287	2137.216164012358	2120.654225578478
1156	2058.916855726609	2115.393648658383	2077.679863551439
1158	2025.254100801226	2074.733421726519	2038.763309242792
1160	2033.424687005429	2083.577994563338	2048.094122542238
1162	2058.959340825695	2101.812096516372	2065.890152435889
1164	2047.257291957966	2090.210272730583	2055.660172232423
1166	1998.803450449374	2056.922193879823	2016.063812100402
1168	1964.640244966798	2029.156008456864	1979.930179114705
1170	1970.615940532767	1992.249696818929	1982.226638807289
1172	1964.693647781965	1988.886894660317	1983.379141833266
1174	1971.959314551424	2020.87557921292	1997.174345200789
1176	2010.082119330562	2048.787585789684	2034.228458236494
1178	2033.714396177199	2078.759997874511	2056.6945606881
1180	2042.688006144646	2102.44270716944	2069.419670305163
1182	2049.546270241701	2109.516466595433	2078.720665528155
1184	2047.648530386822	2097.044480906874	2074.041382579429
1186	2016.660811889474	2066.329962300233	2059.321382276126
1188	2005.012509152634	2083.249468267953	2040.559167752839
1190	2017.406255851658	2084.683555390699	2045.192294867874
1192	2035.356992024997	2083.840511632697	2066.315180250864
1194	2041.92506945417	2085.251432360996	2084.271584164923
1196	2053.755390515223	2090.107311184884	2093.326516979611
1198	2061.455180833124	2087.430557403219	2090.227935650602
1200	2031.353264732853	2068.550446353666	2068.190691288586
1202	1994.18532257566	2060.919440157637	2028.837565377305
1204	1960.157659484801	2034.603763678644	1987.57754136111
1206	1947.82125250504	2002.185674929778	1971.052613136791
1208	1965.737377771925	2014.951922238904	1972.964361805712
1210	1977.488568004196	2029.180096677324	1985.747372815561
1212	1997.524699042546	2037.018391413545	2012.429620430646
1214	2016.945075422209	2057.253439984168	2043.191574247342
1216	2010.075161847981	2093.056502421017	2061.403684906073
1218	2026.056705851258	2107.827924691678	2075.46709703918
1220	2028.405929023192	2126.075268307219	2060.818638186334
1222	2086.37050406161	2107.20445739137	2107.851924180315
1224	2108.138527938574	2116.321140147323	2114.367738638639
1226	2127.506191436339	2148.60796072133	2127.815664570459
1228	2139.911671774485	2183.385040204252	2168.55164827266
1230	2144.40895686541	2196.204497507994	2195.360104648118
1232	2155.975095528922	2193.158957158837	2186.036296598663
1234	2179.331018062159	2216.782855212823	2204.789840220576
1236	2191.555582707757	2217.121357961773	2217.013211169895
1238	2181.856255115448	2213.938201659382	2214.594506861866
1240	2154.618347331725	2196.110268974492	2183.81986514914
1242	2132.110203012543	2176.37978129486	2152.67098660627
1244	2115.742802546873	2174.138373948288	2154.599927615091
1246	2123.145753363853	2184.410338107599	2161.103587976622
1248	2152.671791394597	2206.695818442553	2164.885103802992
1250	2178.293591827013	2249.824740216178	2204.642320501658
1252	2216.345837867969	2282.371970993734	2244.918615664888
1254	2274.406105774115	2304.580343675307	2280.381637239358
1256	2334.101446954279	2374.414331193954	2344.84941548213
1258	2406.30961875328	2464.865747224936	2423.208883560229
1260	2463.179721770062	2496.846041390058	2500.99687403844
1262	2506.672851492847	2524.967011147967	2554.601511222268
1264	2533.593457815281	2561.660001485501	2562.272186655517
1266	2536.152579316001	2572.863163839613	2538.079641454472
1268	2526.913530208999	2564.162988704931	2530.552358319857
1270	2539.808352020356	2549.806551827236	2535.279160727961
1272	2538.549720855803	2614.391845633844	2574.994197766826
1274	2619.908306833485	2628.813894832271	2665.498139192391
1276	2741.029182011966	2745.385742044672	2763.69213698001
1278	2805.01928163292	2833.518668531476	2856.656570011131
1280	2817.166105830806	2868.965155706201	2891.739796966489
1282	2810.512179470532	2867.978110200313	2885.665969355265
1284	2789.488645798153	2835.588781831285	2867.568570262722
1286	2741.892235244754	2786.983789091004	2796.607977437978
1288	2682.353925251582	2750.283035934604	2731.769251257278
1290	2635.708757467335	2673.248130151467	2666.902789016076
1292	2530.531032478926	2569.893222839395	2580.101680810117
1294	2402.67937607236	2463.513079434809	2457.276761327431
1296	2278.529130714662	2336.865102358529	2347.50741558098
1298	2198.578127468303	2244.008569651873	2254.944820177907
1300	2147.742382522702	2174.510522192096	2173.97751168207
1302	2088.667630883906	2111.701441019876	2106.982642951641
1304	2037.042902236981	2104.658555961742	2069.453304911073
1306	2047.092486420964	2115.849249700875	2099.607838074933
1308	2025.589153159062	2085.745591194955	2076.962200566498
1310	2049.652748768674	2090.438675443965	2083.977421291441
1312	2048.349955637704	2103.537403072143	2081.435532539069
1314	2024.509851735502	2080.869423157185	2050.355556820211
1316	2004.773905540501	2059.653617081153	2034.856473723844
1318	1991.842178775348	2029.639480111845	2033.734153067762
1320	1971.689591606557	1997.565665240139	1998.958481952806
1322	1933.391960903829	1982.886396791743	1930.097443498587
1324	1882.969194608197	1927.810610169516	1915.562063627582
1326	1880.916574691808	1922.88591046685	1888.35748125708
1328	1864.187029151214	1928.980836817298	1899.958148095288
1330	1859.159656794828	1909.950436388697	1875.186871678888
1332	1857.692962172576	1912.414642120357	1890.379466866381
1334	1878.913144625448	1945.283688648809	1910.769127172794
1336	1910.162903957098	1985.147464642068	1939.958800312036
1338	1963.950267750201	2014.801222627833	1998.275068519492
1340	2045.377426603131	2063.509384060766	2083.500194279776
1342	2134.744898006251	2169.932226723963	2178.733512284298
1344	2255.690101990454	2293.234596090234	2299.052312385501
1346	2387.094914676555	2434.328609703912	2483.775098059143
1348	2472.428718218013	2497.339477162012	2494.376903225261
1350	2428.738367380431	2468.151547157633	2463.358196737911
1352	2295.180855471848	2343.091377380659	2341.950598019812
1354	2158.830830750208	2207.697587632873	2176.43889239874
1356	2066.840938404563	2100.059497669066	2064.518155913095
1358	1992.200691537049	2029.600621816292	2001.906263454626
1360	1940.500574929969	1990.027705009139	1963.076912549353
1362	1941.203921372971	1970.444478072747	1961.276360606713
1364	1908.366897781692	1973.75393357517	1940.763340039687
1366	1921.994550688387	1956.939248755347	1929.096669173361
1368	1904.420983549777	1957.811989692509	1941.984015007131
1370	1916.982149363852	1992.168210134625	1990.997211406407
1372	1923.485627225163	1998.148112794741	1967.252740117074
1374	1954.634633948868	2003.956644041177	1976.688976319557
1376	1971.695487448018	2020.011898898354	2018.413284425522
1378	1987.469517583328	2039.653387405478	2035.797991258047
1380	2004.951440999643	2053.227293834844	2038.422331064795
1382	2012.501120562035	2067.29478193047	2055.223427158046
1384	2035.21313608007	2093.305340517291	2047.471114599578
1386	2024.121378212899	2091.072956864366	2054.139265409976
1388	2032.524728847276	2088.005263021626	2071.155734388421
1390	2015.383077066207	2075.036865215219	2075.451426657451
1392	2018.153491628752	2082.173064966852	2057.128960993985
1394	2003.842307003115	2050.744006058305	2016.766577657797
1396	1992.048939702483	2045.52024036417	2025.931806944552
1398	1997.501963619471	2050.936985844241	2025.427292110525
1400	1980.716690253866	2043.594493977803	2008.200732622163
1402	1953.755756373314	2033.484629720171	1997.198464511639
1404	1954.795777697062	2030.715213887463	1989.196409004592
1406	1939.489500517101	2025.913022881842	1994.235176948965
1408	1955.083760836872	2028.598752880655	1985.811427788656
1410	1962.252578558506	1995.192188682252	1989.40730637138
1412	1956.69634135436	2003.246720501771	1990.400394653028
1414	1982.842395256274	2022.98243575677	2014.624471464352
1416	1997.581373205231	2031.293873012707	2020.584793174742
1418	2044.069326280806	2103.408146969683	2086.76491422241
1420	2113.729086787099	2165.883481427064	2143.075277444827
1422	2216.298754752524	2251.183894333523	2234.586027546652
1424	2369.222890164553	2414.473612368109	2407.42816286061
1426	2589.798779312583	2645.346681696559	2641.159582260775
1428	2891.337812893681	2938.593672647346	2942.383436007572
1430	3201.671890141138	3261.27261932992	3260.857190306054
1432	3327.455610721145	3354.92975256813	3352.853284950627
1434	3105.814040269136	3135.508126626818	3157.024053708295
1436	2716.717329688348	2776.249589462113	2759.248899385903
1438	2406.703275502189	2447.463086870725	2445.980548682991
1440	2251.765457432401	2302.638974077396	2288.881097326938
1442	2207.738499818861	2275.89037172627	2262.447783987762
1444	2279.817862718606	2359.218059452075	2337.073346188395
1446	2406.655656316681	2468.816621090347	2481.282376707222
1448	2444.599272261839	2481.31070070353	2524.194456062205
1450	2357.054731371251	2390.123274835227	2397.507945467417
1452	2275.400939306184	2313.900003277251	2313.238884953087
1454	2236.987426265854	2308.021431357978	2267.786943023402
1456	2197.560626740734	2211.157521125231	2196.524484410615
1458	2104.778600339591	2154.310872796649	2179.340992446686
1460	2120.022546273377	2158.102040519148	2122.77519223005
1462	2140.789036280571	2194.788763928976	2188.406700050994
1464	2251.095636953907	2292.15506269339	2307.069362775649
1466	2406.403667294291	2455.605747862738	2481.17020378772
1468	2590.44769622454	2642.153504968467	2632.647944775694
1470	2737.714277416226	2771.972163738724	2757.020842791568
1472	2784.154675648456	2812.694948165512	2800.324512837881
1474	2678.530049645687	2737.501957617741	2709.525743770354
1476	2446.175233552765	2531.393933498071	2530.293345163962
1478	2245.525317989737	2302.085286364279	2313.566904894003
1480	2107.977384259963	2156.756865121222	2125.559355484395
1482	1996.602337200073	2040.986408114889	2016.943335542281
1484	1956.139533990181	1998.330706878801	1987.980916345634
1486	1931.130062084826	1994.71133048876	1994.415579297105
1488	2027.376401300537	2054.821513945003	2041.387562534805
1490	2056.810762881295	2098.079069253373	2096.364500983944
1492	2046.092940779351	2106.104477647708	2084.875640976669
1494	2035.266258586236	2100.284588586826	2073.085242898057
1496	2023.588654237582	2105.424399976111	2089.615371060987
1498	2021.001940507912	2110.214248275771	2083.379697003952
1500	2006.072560653867	2090.864170878218	2042.389458534806
1502	1965.436054090618	2049.308857811186	2008.743205925412
1504	1955.695939428626	2020.871765155144	1993.697735260708
1506	1970.652800099879	2045.706650956261	2000.768284554619
1508	1988.656735362614	2076.890126810182	2034.063873386186
1510	2052.926795419143	2101.302026875003	2079.112711507701
1512	2149.584210108146	2194.845868746429	2185.867289367912
1514	2288.10189186224	2326.633095620774	2306.382357892239
1516	2406.651871865359	2482.164697195971	2417.110056957522
1518	2615.102977881685	2695.997456707807	2623.089387297063
1520	2825.103132565188	2871.856063966826	2884.751089560185
1522	2985.504923981095	3000.699219609984	3051.196798465446
1524	2999.079207931264	3032.139100535434	3090.703483899926
1526	2869.613196696034	2931.833327427852	2972.796807303316
1528	2691.079984570849	2732.897400683751	2758.371180665972
1530	2486.825234114594	2514.597000492085	2541.169053161111
1532	2260.91687492102	2335.05327253992	2328.739754237176
1534	2114.254019260397	2182.403801249194	2178.919291451958
1536	2019.48134736877	2071.15836983994	2069.398930322595
1538	1975.940536392453	2038.12958925288	2009.252161606627
1540	1944.302268363313	2017.673009360525	1970.144819233375
1542	1953.717845648456	1999.473466188339	2004.359107775226
1544	1977.238263532444	2017.726862212945	2015.580632993909
1546	2003.089764617087	2036.166198373866	2055.226392911712
1548	2039.84830598099	2100.014938686772	2097.328042033026
1550	2107.202936465819	2175.941367321871	2128.4176868995
1552	2182.404437921292	2249.908980726012	2256.624482650244
1554	2266.014613827366	2327.516155591054	2354.090824477209
1556	2352.213335825211	2425.967664889863	2416.955779277278
1558	2466.245832910196	2551.442949626627	2524.99211492429
1560	2593.214591744487	2673.002042828314	2639.841760430358
1562	2691.401329205173	2766.907050343895	2724.491924809784
1564	2774.628287783663	2844.368531262979	2809.382961085954
1566	2815.195767498552	2879.250376933106	2849.295146435688
1568	2835.963709828446	2859.270412342519	2872.886664783497
1570	2798.199905231686	2851.66394076409	2826.35318681943
1572	2702.777454233431	2763.072797081049	2761.913248976618
1574	2506.732270481682	2608.686851474043	2570.770861911939
1576	2359.648726638694	2440.853337076044	2402.530824129657
1578	2204.55492398605	2261.355797138342	2236.492500353457
1580	2130.247028568804	2205.736055147341	2177.49059032582
1582	2203.402797920217	2254.128243153857	2239.997974433413
1584	2373.851718639635	2428.419783838962	2435.862206199909
1586	2671.242065485271	2736.269605301622	2737.372388905582
1588	3026.125353427162	3063.859534498698	3085.052247411626
1590	3307.771542374587	3334.937537274484	3366.127556653268
1592	3460.132765753364	3500.273664140272	3537.982329185596
1594	3527.418399594414	3556.382797612394	3631.455618005145
1596	3584.43305051091	3614.288747607794	3681.419593715791
1598	3698.672015041869	3761.652587800955	3786.926281905463
1600	3889.698826826891	3942.915917280445	3997.995900732931
1602	3943.676103641527	3992.076393967613	4010.030724789982
1604	3504.154442465153	3514.685389549684	3572.683906075316
1606	2939.041057553091	2989.394685379166	2976.138542040857
1608	2599.921324041945	2629.474848531547	2626.230312851245
1610	2408.439922206419	2443.149546633276	2447.508553915293
1612	2299.776584492707	2398.750826995257	2358.156416827284
1614	2246.593903235837	2296.351991844954	2305.623664763609
1616	2195.411258731016	2237.54370077451	2190.89747052941
1618	2122.66376029706	2184.377553521867	2152.781964507672
1620	2085.537248254303	2171.775171021667	2129.810117928117
1622	2060.695311675167	2123.717348314304	2099.363806269999
1624	2048.771504607076	2088.383420325515	2088.685776844076
1626	2013.820336658072	2053.240369531077	2052.830423626343
1628	1975.147208789288	2015.336993530953	2023.688026122831
1630	1936.211795488624	2013.236635077298	2012.508052357227
1632	1925.267543227882	2003.973143449979	1986.295673740711
1634	1919.881950613058	1970.710819585628	1961.508558551809
1636	1898.992121310052	1968.470538166892	1945.046588228759
1638	1924.035564987998	1974.74058028743	1925.964403374912
1640	1911.691072240162	1969.324242179618	1929.456733549059
1642	1882.835591554721	1957.810263516009	1902.895274730313
1644	1872.680133613399	1926.995295073386	1883.291676600698
1646	1864.122995272894	1938.208385259405	1865.582492447461
1648	1836.018031918314	1905.102297912424	1870.443961458989
1650	1834.391990965161	1901.294299331991	1857.456825310082
1652	1841.872089558345	1894.012761873955	1870.229290619646
1654	1841.532127266741	1863.099038589869	1869.118203032215
1656	1804.403831598207	1896.153453202618	1855.546855815034
1658	1790.816626292353	1823.389664552238	1848.229178675218
1660	1810.886396605613	1856.197404782082	1840.596813718595
1662	1777.497952511176	1852.975590336141	1821.987268698464
1664	1795.732855307202	1835.732161853256	1798.491799014442
1666	1785.720487166613	1831.988988463558	1819.395117801989
1668	1765.397052745753	1821.302720959879	1800.81699540963
1670	1748.397116424783	1798.494567463426	1770.012010204719
1672	1750.961278063299	1812.15903391712	1754.687286579026
1674	1723.399562389181	1808.242105846454	1743.593670754903
1676	1684.478208608099	1761.578128193963	1743.57307051447
1678	1670.013982517103	1749.290019114469	1732.193581380174
1680	1672.495995626133	1748.811827312051	1714.018075164777
1682	1668.696162652246	1726.454538355722	1703.162836840066
1684	1650.540326179297	1729.746349929033	1689.901947084698
1686	1635.000395976554	1724.04662859903	1683.124964251316
1688	1603.998679916686	1698.516499741259	1651.123808259025
1690	1602.318104523232	1680.563890842373	1629.376394188431
1692	1600.334576750377	1668.278290567364	1612.899183018981
1694	1582.560415153752	1632.737357454533	1612.14026056333
1696	1581.418902130762	1634.874535334855	1602.929752613098
1698	1577.495335173107	1624.845660420063	1577.470241210306
1700	1517.537055645217	1603.109778044172	1590.591795376805
1702	1537.227213611234	1588.068065813994	1580.902389219398
1704	1520.620791514953	1597.484761676024	1547.794428817502
1706	1532.48836800513	1601.270270592461	1541.27569887438
1708	1517.07265902691	1574.890509476077	1547.637845303964
1710	1499.274192841419	1546.854856277908	1523.71800104207
1712	1491.764344582585	1536.964660077653	1512.270357537611
1714	1477.72460148939	1563.474259220769	1492.058899026323
1716	1469.793901253506	1513.882920084922	1497.684471766504
1718	1482.290351762505	1526.309163747534	1502.259923921783
1720	1464.041668080393	1514.939360449942	1488.944411413035
1722	1458.913882423164	1511.879794339886	1488.171524688726
1724	1443.051495987536	1504.97387847179	1471.811919287548
1726	1438.920653943714	1522.810106348601	1477.832242484287
1728	1437.853484151847	1512.815069861239	1480.32622593406
1730	1414.838923230557	1500.813678637755	1459.779487660724
1732	1415.495036576042	1487.452038234584	1461.127027742771
1734	1425.855488540503	1478.740122418053	1466.27391048624
1736	1424.173834215168	1473.41118246858	1465.706273998893
1738	1402.188566278187	1468.462042648735	1448.313308997634
1740	1388.153306863923	1477.675010526772	1431.341469645893
1742	1407.35578156589	1483.901883859955	1432.978150598741
1744	1414.838728341926	1482.273870796478	1434.273186231144
1746	1382.163910257725	1473.190416272999	1424.661892944416
1748	1361.615701023752	1454.740494422587	1417.308002108913
1750	1370.267521460268	1450.964055927653	1411.174164414143
1752	1368.111638731724	1443.695794865524	1400.72589053779
1754	1367.29419645391	1431.254654532013	1409.964425914016
1756	1366.68909824454	1437.486078233334	1399.444583715386
1758	1359.63844744575	1447.138726865266	1393.760893533146
1760	1349.036715359268	1442.171691007617	1401.971636411189
1762	1378.955755743622	1442.102933399621	1393.1875885433
1764	1378.541437250434	1447.692210814609	1389.130515242062
1766	1377.962077296892	1433.483088521013	1387.247384217265
1768	1354.668471767807	1432.349998060638	1371.561184214826
1770	1370.094863745467	1458.077758990351	1379.872428478582
1772	1349.148666799751	1438.391337758015	1401.129968395799
1774	1345.618211961793	1429.040137336446	1383.565933061726
1776	1339.312021107374	1429.633502941491	1367.902736979287
1778	1340.434744001193	1413.368034402173	1366.173484108971
1780	1337.812982053997	1423.878521872985	1382.79063968145
1782	1336.745454737024	1417.970716739986	1385.08168808286
1784	1339.486301144664	1394.655207993541	1392.081703983772
1786	1340.184499433074	1397.474236638664	1353.81005084311
1788	1344.689626668472	1402.286420795643	1344.243013374582
1790	1328.533421839444	1357.596662694511	1346.972609616495
1792	1317.549946221892	1358.993483330405	1327.88784730767
1794	1341.147103544198	1422.304196440118	1336.176477133086
1796	1327.106472603512	1386.751485259877	1347.153534764765
1798	1325.754902822397	1435.841837441125	1378.459898534327
1800	1305.920541753117	1397.521782418396	1367.896815700779
