# Supplementary material for: In vitro and in vivo datasets of topically applied ketorolac tromethamine in aqueous humor using Raman spectroscopy
Source: Data Brief. 2019 Oct 22;27:104694. doi: 10.1016/j.dib.2019.104694 (PMC6839021; doi:10.1016/j.dib.2019.104694)
Supplement: Multimedia component 1 [file mmc1.zip › Raw Raman spectrum dataset/In vitro Cuvettes/Aqueous humor from pig eyes/5% Ketorolac 1-2.txt]

cm-1	frame1	frame2	frame3
350	3050.789545974557	2970.906227202427	3011.345477463269
352	3066.487635579802	2986.25013825635	3003.468648172677
354	3069.182886113515	3011.32207670445	2988.042158325257
356	3049.822217338778	3012.233659041178	2954.885094980633
358	3039.445345869336	2988.96489472294	2972.903427407205
360	3031.407667759926	2963.538619699097	2974.032131228521
362	3019.871840796701	2947.243363755583	2955.211421763045
364	3001.924149957813	2948.591711197275	2916.312602203609
366	3007.538026693359	2956.369538274529	2882.09687580144
368	3011.103289435538	2963.13826365577	2892.159375582853
370	3013.662917435828	2950.390959792703	2901.680507292197
372	3015.922563336997	2918.205586695114	2890.096004638129
374	3018.87186835612	2924.79099364504	2873.419785460042
376	2974.724895662521	2917.157840510056	2887.765254501786
378	2978.371732301454	2921.548651588076	2907.786857968846
380	3024.665008644998	2937.542416243664	2917.897539545526
382	3011.1610059092	2939.90537662809	2893.054450879224
384	3032.670659000017	2918.493641327421	2901.89440694255
386	3025.071131207404	2925.828754245955	2919.810043037307
388	3002.011056345597	2953.059115078109	2931.179259420345
390	3002.133229667033	2972.283968354841	2915.876710459238
392	3009.139229417533	2979.295253033088	2926.383144643766
394	3061.334383842875	2968.344914727949	2949.267278035571
396	3098.273397276205	2956.920031572122	2967.347005513473
398	3069.608133979323	2964.393911658578	2968.730945132388
400	3116.56621821792	3036.549868591288	3022.063220633833
402	3183.895580980303	3104.264797201841	3051.410755518777
404	3250.231429632763	3163.828755940291	3105.731003882363
406	3299.01233167695	3210.523069236689	3191.039250756067
408	3300.913222436953	3229.244331387928	3207.771669432373
410	3266.784215238165	3233.1314000167	3193.530770447517
412	3226.400389331889	3177.601047038114	3142.248341304386
414	3188.964775516872	3093.197033549944	3074.428269560909
416	3158.821464015706	3078.092274713311	3042.085803585381
418	3086.638974074391	2998.421384642781	3008.761531544683
420	3060.168670204027	2987.398553694323	2963.080490551647
422	3051.340291478322	2987.496026776858	2928.438944239044
424	3020.032643906967	2922.320216134112	2930.335076863823
426	3018.127197219135	2907.995791736986	2894.158738210698
428	2997.298015734394	2915.2398469421	2883.974759291705
430	2982.975882918381	2912.575525360645	2877.979229994875
432	2982.36715911553	2891.097383806612	2863.771669630666
434	2952.966770779979	2903.296428837198	2843.741090738287
436	2942.116402859017	2894.485236311104	2852.60531581763
438	2939.12701224821	2875.507421106933	2853.555133767003
440	2940.923342525539	2859.218049218254	2836.481375650678
442	2946.529374600778	2867.953296424527	2799.837080660892
444	2964.598565540694	2869.209320244393	2844.37279913981
446	2952.322853126372	2873.419715952627	2859.012361326475
448	2929.838507756313	2870.720440238504	2851.604782886322
450	2922.44182820942	2853.039008357243	2839.306267373725
452	2957.686316713916	2855.586409381843	2837.926275445194
454	2942.476367206735	2861.12609225168	2815.780317943764
456	2924.55292031865	2844.484554219372	2800.017126241044
458	2920.882362305382	2810.605352383724	2790.923208676565
460	2914.817254510379	2818.939907066661	2744.620822514798
462	2873.574543620261	2788.679243794561	2776.85090745285
464	2867.5649202614	2783.50567969801	2784.845415268029
466	2880.701093129926	2790.475212418742	2764.856438269295
468	2873.581368943072	2777.141765445508	2735.76731540186
470	2839.248599164787	2816.666391829075	2722.160889355275
472	2839.665478708351	2798.609614477043	2715.181473641762
474	2845.165194723633	2774.848246432563	2721.425039200996
476	2838.817796211597	2773.36357876435	2737.312851464755
478	2830.958108169187	2768.057171640442	2724.230106131426
480	2841.803671446302	2765.243461301086	2731.276016018111
482	2836.210976411023	2760.950060564592	2731.250736667467
484	2816.695629647902	2752.49208202528	2715.122385400688
486	2801.659644075455	2736.923546554551	2678.335191451444
488	2827.644521700925	2716.045702548611	2684.407813489876
490	2811.61909844688	2706.760435543044	2704.629188977859
492	2781.632540865666	2699.488226720479	2708.882104169831
494	2764.73252278927	2687.897793132226	2686.078294056152
496	2793.214718557915	2677.040420559154	2693.893967508136
498	2768.03644130515	2674.255449464346	2676.30888716197
500	2740.422322832364	2680.43356856078	2657.665299118339
502	2732.046541704435	2690.10383060923	2648.320798712221
504	2758.636261341162	2693.021120033197	2655.843297538482
506	2738.996266758582	2662.329035041015	2651.801785822271
508	2741.020476026261	2643.330662176762	2642.662554194261
510	2739.837190160844	2645.564827080937	2644.778685270589
512	2723.230822288213	2663.259326198698	2656.161145790321
514	2720.965999472338	2637.633434155385	2608.613512737177
516	2729.690782562609	2653.577667044583	2620.886144728503
518	2740.097919963803	2656.450420629959	2633.462495747109
520	2739.308409500357	2645.597624480566	2630.786508754036
522	2711.802649629274	2638.160523826035	2609.516662133765
524	2693.923332502599	2647.923558403566	2629.566352292988
526	2693.998751042925	2651.201655648209	2601.824943755155
528	2696.514062537787	2650.592878311942	2585.522173954449
530	2693.494873599497	2647.535492676856	2600.825522066498
532	2688.079780491279	2641.502601775656	2599.296439833981
534	2704.174935801381	2623.798059964501	2598.696521986657
536	2712.335584790812	2608.045135062868	2594.40558232358
538	2711.492070725726	2599.299346437299	2588.795327229268
540	2704.38303628337	2600.32903665368	2584.96681112023
542	2676.557354532631	2603.78524954352	2577.548814000887
544	2685.839200994577	2610.296696236471	2568.725585409344
546	2697.446399910908	2622.522717031448	2580.99596394704
548	2707.298625422531	2630.418570741301	2604.696304225318
550	2735.576559759455	2609.037126688317	2598.672130889163
552	2746.6046429868	2648.186026847977	2606.571124840182
554	2773.913497357605	2668.367835998376	2649.620237026101
556	2788.164514740714	2677.887299793027	2683.943280423614
558	2768.99306366597	2682.30640284467	2678.116530224
560	2726.547405626398	2662.732607574887	2640.082431692643
562	2707.175098826042	2641.671742731007	2638.604131536334
564	2702.926283474992	2645.685388286652	2628.387818924628
566	2691.893376705155	2644.385199562179	2607.721330676423
568	2652.426838869221	2594.941860749335	2584.856028113693
570	2657.500249866207	2532.732126902332	2546.129876454137
572	2639.010942537603	2542.689023053975	2522.140433461986
574	2628.793483933061	2553.10057363222	2519.997910189888
576	2627.552764833644	2544.086450272716	2525.445486924359
578	2609.55313843752	2533.803987025024	2501.256692522258
580	2622.680440058654	2517.002522191742	2527.129107058821
582	2636.091254880594	2535.534172995712	2533.921410913074
584	2647.247301294509	2565.078563697645	2532.132110535189
586	2658.553350155804	2586.66879977457	2534.094686820019
588	2683.509289431456	2594.586215670126	2554.078201461601
590	2651.602002852584	2601.457235537185	2593.491087520819
592	2687.564019511367	2623.613813712658	2605.245984890591
594	2737.940147209454	2656.895329633494	2613.043780684559
596	2738.434522311117	2689.013898910374	2642.752926587864
598	2733.399769212646	2677.184447028808	2663.151190649551
600	2748.974781151306	2674.587136530384	2656.292058749574
602	2728.61740924477	2678.046159932846	2639.422636268171
604	2697.052038695473	2665.218214599554	2614.303878487959
606	2706.881522528535	2610.705642481585	2579.918283558963
608	2700.054302922407	2602.677779179582	2576.307886852717
610	2694.00632198197	2600.802764633845	2584.731394449664
612	2710.685106354535	2625.065279334515	2599.078637612052
614	2758.890081077437	2680.433057980163	2637.142000142345
616	2837.890227906426	2760.242080202256	2737.159010949993
618	2928.932645800604	2846.339846504044	2812.761456546407
620	2906.28976596972	2818.305671859699	2806.764252925106
622	2868.343656439742	2788.728848165124	2765.38637144927
624	2867.479481198267	2802.368958195066	2736.765663684121
626	2896.661570453722	2811.490798907421	2779.137966080588
628	2900.158750012782	2813.553023067806	2803.687989933226
630	2959.743792423507	2872.59863777373	2857.706820119395
632	3020.825788342004	2951.136591633522	2922.633287237933
634	3059.639776889384	3012.971720424891	2982.455144874829
636	3137.384898384418	3031.868129212232	3033.264875758711
638	3209.324516187321	3084.858128313148	3071.523885518381
640	3175.170670273293	3078.682849597029	3058.202677013667
642	3074.806788216752	3014.626512861075	2991.627400267041
644	2955.366123019336	2909.884796020351	2879.510487669392
646	2832.266539980089	2792.474757706274	2737.788653799181
648	2750.837545011089	2682.005136782619	2656.662790822633
650	2667.354480364261	2590.680240961277	2556.971136632791
652	2582.994360670441	2523.959323395181	2460.135040916554
654	2510.664106480932	2480.073410470079	2400.082734570892
656	2485.97579536723	2436.642944282385	2401.484899693465
658	2480.964679009629	2410.162442745425	2355.772324212771
660	2454.396674940118	2374.780241297895	2320.500809931712
662	2430.216299716405	2344.559516242525	2304.390106655714
664	2432.094932659107	2335.679583163537	2306.161885281603
666	2416.892238465949	2336.709777702892	2327.782720023922
668	2408.832995851911	2312.61659654923	2305.308451441192
670	2410.520550764803	2312.465868839131	2301.993127302428
672	2412.626685292107	2332.525874088951	2302.122542452938
674	2404.429153903117	2349.937607755887	2284.257075534541
676	2382.407347648574	2307.504772827906	2290.982191116806
678	2399.779782505605	2322.109145810238	2262.804030088107
680	2382.023618036849	2307.514602320784	2260.298533612264
682	2354.785350949604	2274.521744015041	2261.353236312945
684	2350.574590784237	2254.866514836435	2239.088717574632
686	2321.824616524792	2272.736475370414	2235.88480062737
688	2341.968670418255	2244.298905273048	2235.291992497449
690	2341.668378831006	2246.077763162686	2233.953543304965
692	2328.671994301505	2254.28580029331	2234.323054344833
694	2326.959345180683	2244.444952489857	2238.726320465461
696	2361.805401659628	2275.06042339824	2244.55887765181
698	2366.39085824079	2304.111080085265	2265.435521181449
700	2405.79867101904	2321.751842555544	2325.770499199687
702	2453.802694536566	2352.238611780348	2374.754762232722
704	2480.617683753499	2401.085452850929	2375.453071076982
706	2492.795823124475	2397.955710548973	2371.137701040184
708	2448.582084331078	2354.321490197019	2346.660744046227
710	2399.279720276429	2299.40898034361	2310.277228245294
712	2358.954976476757	2263.878202688021	2273.97768249156
714	2337.395633174637	2258.203076668078	2243.589573837595
716	2345.832865151382	2249.511641521066	2210.246520404781
718	2329.201134513245	2268.154058293351	2230.474132571595
720	2338.964197151427	2268.298601551987	2251.143909156349
722	2341.526724055398	2260.544782172699	2254.230960543131
724	2333.956913427893	2265.556823858335	2251.302248555382
726	2365.624391633027	2312.603015293941	2292.779549937444
728	2381.103734630549	2295.587416697764	2284.845712639111
730	2403.85342770129	2326.134132974928	2319.123760910133
732	2442.033797935344	2375.238280946869	2351.255897751171
734	2488.896321919685	2421.035923698793	2383.827999988063
736	2527.47678205675	2453.676829678951	2460.330161257423
738	2617.579452446784	2525.989442252787	2526.478866208809
740	2668.901866758407	2598.300307308236	2580.868436613881
742	2706.004435969343	2635.157443951628	2622.685052421926
744	2720.858910504488	2643.603838660867	2637.377320306955
746	2697.785894754542	2646.297047106294	2609.33207960771
748	2687.305537224917	2603.836876074564	2561.341865552622
750	2651.970595704602	2559.247417784387	2522.830956251608
752	2618.420435806171	2524.854351523691	2499.891803453783
754	2591.762751922866	2516.242574773955	2502.433752819264
756	2571.691261471402	2528.300134490153	2521.203729636281
758	2559.83735693046	2485.053864394682	2481.021111691247
760	2583.798796380859	2491.966459033672	2478.022586309932
762	2557.517287006497	2489.91318893797	2457.778484562149
764	2518.059853865065	2455.088778854889	2421.928756389084
766	2487.239050094832	2395.285521087401	2382.679281873865
768	2440.872837878025	2359.282444789632	2357.705648757181
770	2397.460157740991	2306.361990362695	2331.621496634763
772	2364.640784652538	2270.345756000442	2281.401304506259
774	2347.433524772002	2248.975357179344	2242.566105611206
776	2332.898698864471	2243.933392055356	2227.782701408478
778	2304.166024385533	2254.81238748166	2229.688624339257
780	2328.331497877914	2233.061964823244	2223.860578487421
782	2309.903365428379	2234.625031329745	2194.142548448234
784	2289.628652317953	2217.792731053469	2178.86631246797
786	2271.065162833814	2199.819151341781	2178.246491809124
788	2254.201102389127	2202.282688188856	2181.948931358511
790	2260.609642067027	2208.135880562179	2182.930029691691
792	2281.790569837546	2217.202037579445	2204.335107355408
794	2338.377608372719	2259.252171062867	2241.535392000567
796	2408.970859979838	2332.444669087436	2309.643405335202
798	2484.050289968294	2420.198302607087	2402.883194811188
800	2566.809507823944	2491.717178300478	2487.498250272921
802	2537.521254363433	2458.735493136697	2442.263813285242
804	2417.455150187589	2346.067043086065	2317.386535329164
806	2290.078968818749	2223.077482199246	2201.706557445367
808	2196.070076866297	2122.001899907531	2108.355531272719
810	2145.426715369085	2055.417817813144	2027.717376933783
812	2106.367086279994	2024.977418229105	1986.891384927115
814	2092.35109985859	1986.612597347591	1972.623820943701
816	2075.239283911011	1972.392546461077	1967.273566099763
818	2052.39323709733	1969.086328602239	1956.348829597282
820	2033.369509181172	1966.844309674058	1947.701649218275
822	2034.888720368176	1966.060646204727	1969.79682633694
824	2012.715116210844	1959.863946937094	1963.59689185524
826	2021.271945183697	1986.368900199691	1946.283747733956
828	2032.493006939681	1990.862206013698	1944.096513718542
830	2031.808313501747	1971.881037346761	1945.011677350109
832	2019.139648948769	1953.092833607029	1932.215560347177
834	2020.687897567576	1970.036875719308	1917.995497118926
836	1986.64204544248	1934.413653756419	1941.261565232373
838	1991.861017656042	1911.200373904409	1937.713716621816
840	2007.155151450605	1917.05374840794	1918.462438578826
842	2003.86306035342	1934.044626394095	1890.795908710509
844	1971.179316405574	1924.327546756384	1860.149826502504
846	1972.168550805423	1899.544111612209	1885.591611863603
848	1995.589777588845	1922.466053942652	1903.862699994061
850	2039.794312671791	1961.762204422014	1944.366013871196
852	2079.277107202199	2005.313783455466	1984.842499857873
854	2103.656317952168	2044.606776479494	2012.685683720998
856	2135.706175262455	2071.247806048415	2049.3600431691
858	2143.918674502419	2043.464460304497	2046.686625090864
860	2128.967205864432	2050.862927902545	2066.417426844414
862	2111.932612102236	2042.978567395999	2054.676035252472
864	2104.31224428158	2028.593529333992	2014.365196463071
866	2099.371442064878	2026.945728915616	1971.530192486339
868	2052.015477807177	2007.806950929879	1940.750958113054
870	2013.707171040878	1934.911284811677	1930.284366801481
872	2001.598911786726	1937.185421132208	1919.607402677329
874	2010.650569902444	1937.505658097002	1922.035842971229
876	2027.219933952489	1925.85137261236	1931.015359092049
878	2031.43008183118	1938.045217858127	1928.228809738676
880	1992.753997394505	1948.52522493904	1912.957767372274
882	1989.929585658407	1929.140743541687	1918.837430813278
884	1973.54934237087	1918.684507353885	1899.415586116827
886	1954.06368841619	1899.600559540734	1878.483080491094
888	1945.665397374394	1874.632108429243	1866.019544086174
890	1951.205161542259	1869.525335477869	1849.128931786584
892	1921.975599770754	1879.551434744542	1820.426264905155
894	1931.166930375364	1859.991372579874	1819.13129233637
896	1930.5263334734	1868.608996303657	1832.338492819864
898	1921.972716820889	1871.067134661827	1829.264568365526
900	1902.353849254087	1840.881080496424	1801.011597575181
902	1857.438144456504	1790.001295682881	1770.1259739692
904	1850.079367726075	1778.904781711295	1748.570528679905
906	1826.382607399343	1752.671851375641	1735.206309395873
908	1791.41844542352	1745.209406055247	1723.267560130792
910	1779.82591029119	1734.10805776407	1714.497464118231
912	1800.325006853749	1709.699293436006	1714.222533036671
914	1816.104833704332	1698.919522685693	1725.094926382458
916	1799.016172268654	1720.950549533002	1686.916076478913
918	1783.154620437077	1700.28855824878	1682.686880436997
920	1808.386540199485	1734.232902041963	1693.134206870833
922	1831.246600839856	1770.694990992188	1724.634085648343
924	1834.493105932142	1777.574605805195	1767.591362978231
926	1864.847509881563	1803.880276272926	1787.270369973156
928	1899.71779204329	1827.612096613377	1816.517694959795
930	1902.452063164458	1830.401962910829	1816.398312239688
932	1882.581479397558	1808.410081817303	1779.982524917545
934	1848.374298419983	1767.897151606896	1744.342591190007
936	1816.100613696169	1734.979920744007	1730.122929123948
938	1805.399770629336	1743.029709806786	1721.071517882925
940	1781.6754923735	1701.085787690421	1711.701230311859
942	1768.157166594128	1688.356752546551	1671.261770180995
944	1750.238562231637	1672.369695804943	1670.506630947224
946	1753.445065165151	1667.286870571959	1671.322118917341
948	1768.553638005697	1676.927159758154	1656.434008747041
950	1752.910188115191	1684.511487130478	1653.067540907453
952	1752.440970582229	1684.116879452681	1654.554435875944
954	1731.041983449507	1657.114943693062	1640.545417407513
956	1718.949419698019	1638.913315446639	1637.392287168882
958	1714.055814552845	1641.65936404161	1636.95281074378
960	1707.492703768099	1647.079501055239	1639.253643330304
962	1691.225582058331	1631.758654829876	1643.66389521085
964	1665.685348224446	1644.560970475185	1598.505592110424
966	1690.386920671561	1618.705949053323	1595.204353744015
968	1677.934012417778	1606.799443904934	1592.719287273879
970	1676.027617550806	1598.576815672119	1596.948721807949
972	1682.890419495358	1599.183048664396	1596.408074325788
974	1677.36977428956	1607.832655732626	1580.254477587972
976	1683.546901861109	1580.228932878406	1569.968519387826
978	1697.769984373208	1614.225402265867	1600.885513346074
980	1709.593678404338	1639.705200898417	1613.217548604074
982	1721.646859721932	1641.719859933311	1616.022553665237
984	1742.667596964645	1652.89108263593	1616.877601574453
986	1768.446821462909	1681.002942090596	1635.381482420784
988	1777.26277092755	1680.899484182464	1699.658279061967
990	1802.665024356099	1753.818075190007	1735.523716296269
992	1786.772655569293	1750.093809395149	1705.048991434469
994	1831.795328444444	1766.836495416357	1730.043029453378
996	1965.636356970208	1875.048151485838	1852.894245803063
998	2344.990741702366	2270.43317291939	2264.400334716019
1000	3205.82784565965	3191.74217205746	3198.245377077562
1002	4631.09986392862	4646.092927503965	4530.713627962928
1004	3324.789371140099	3224.139974677933	3147.553931049071
1006	2314.063690786034	2232.547350928538	2187.653662207623
1008	1863.899469907582	1806.427538267588	1775.340446104439
1010	1763.403674825849	1688.983876424969	1675.91212930157
1012	1732.370592069613	1635.954812636455	1646.516321389502
1014	1704.946257212854	1646.967156809363	1638.620574220827
1016	1710.110538223552	1636.732013735867	1636.454389633861
1018	1711.573897772431	1645.355539910242	1649.351908225595
1020	1743.346536181654	1666.094288711822	1658.696978177604
1022	1806.564907491081	1726.230645135312	1696.996367156486
1024	1899.576440043795	1835.67157974243	1790.850241664726
1026	2010.119464207418	1962.943019900054	1926.16841545494
1028	2079.151804486404	2016.421150397072	2010.75291905598
1030	1956.813998261275	1887.204009915698	1879.643098024681
1032	1857.435549158361	1775.38418319835	1760.307978149575
1034	1792.380248582553	1711.125567329822	1704.565458683066
1036	1758.490775768285	1671.67642112059	1676.18096976844
1038	1740.472745704871	1648.864860736923	1648.675380953071
1040	1718.554067790435	1664.567626662803	1645.984335201476
1042	1704.568298803131	1630.077724221948	1622.695829428908
1044	1711.753829619342	1651.89859792752	1617.57579941268
1046	1729.337428637437	1653.953822119521	1629.165816054978
1048	1743.970651691685	1676.435348494086	1653.477911861304
1050	1757.515197518673	1696.071587999783	1668.414742356285
1052	1766.708734869764	1682.477641040801	1665.519872666429
1054	1748.363398630835	1671.536434265152	1672.942817063718
1056	1752.167643547269	1663.962448732605	1640.968073035177
1058	1743.340576466647	1675.170785640554	1654.555562541346
1060	1740.100877963276	1659.703391126565	1651.921090014313
1062	1731.415307069717	1654.282575528624	1651.491411916654
1064	1713.380353437671	1652.906263189804	1653.232176113322
1066	1700.300792599152	1640.41050173816	1641.790727532356
1068	1722.033221141387	1666.933125733258	1622.593527580551
1070	1743.451192538341	1627.001769883492	1626.47094814614
1072	1696.978619304923	1644.032550417711	1632.772835956654
1074	1695.282463369847	1637.710943489905	1627.921348412831
1076	1702.987396882859	1632.191040730097	1634.120372366356
1078	1704.970042020473	1635.689564360686	1644.561620331088
1080	1707.952100808132	1632.186627901772	1629.710328183511
1082	1673.546435537384	1623.655994383548	1581.971227783555
1084	1681.035495906106	1609.30354034843	1592.184133179124
1086	1653.539116841256	1581.545607744696	1580.741703818741
1088	1640.100447551214	1579.59703388416	1559.785806838856
1090	1616.010044086198	1557.682495707784	1534.682989214656
1092	1585.777889026439	1530.189756339313	1508.196088532297
1094	1577.4047367655	1530.683559466253	1485.367447195631
1096	1586.430454889863	1501.762421642204	1477.266484145558
1098	1553.411797368378	1493.379301902621	1478.353591228068
1100	1556.485849284873	1474.683532107632	1478.605075760269
1102	1537.062568592328	1487.192274562028	1463.50421921295
1104	1521.518061057632	1498.677381775001	1451.487515789033
1106	1516.931142564434	1491.325097632795	1440.427434338602
1108	1522.932075508391	1476.336792504621	1427.967846074949
1110	1561.356706584553	1476.048581200696	1441.526188350688
1112	1558.892226517431	1471.62817601207	1465.581916920036
1114	1558.088796756244	1471.850380480693	1472.822730114209
1116	1547.270884083016	1487.690036639874	1467.795583495406
1118	1545.758418162493	1502.057523351974	1467.774305029931
1120	1544.726917877417	1506.710686592668	1472.168074551795
1122	1544.015109028597	1507.385183324851	1473.278216406505
1124	1562.77151080246	1510.724996038643	1471.808281564677
1126	1530.093343845054	1479.269986924496	1482.291130174601
1128	1540.59950049241	1487.459537889369	1467.931199617894
1130	1546.587603378663	1491.862895512057	1483.06312492573
1132	1542.031753134696	1494.311969264586	1498.354289727718
1134	1551.22661809481	1513.073355854846	1501.594327165662
1136	1590.007873757661	1535.255251287658	1507.269838246642
1138	1641.683600382934	1544.730271262371	1540.689362330536
1140	1661.8878460847	1610.754848519927	1603.765194036952
1142	1757.231608040126	1698.476487026753	1659.56814358543
1144	1861.930240970009	1777.953845977363	1758.269701700062
1146	1939.593925021901	1857.944839024424	1863.07261005186
1148	1969.41064227112	1907.449033315989	1887.987895416205
1150	1930.617246139248	1870.477160670117	1836.698542912716
1152	1831.43047079305	1755.416997122812	1751.904537287803
1154	1725.952967078871	1665.298113434204	1646.178366607025
1156	1658.415243971934	1584.999687649192	1591.563917667593
1158	1641.574756603829	1581.310898371369	1553.213190119879
1160	1680.25500094517	1611.556996881874	1568.929006459541
1162	1678.351946076999	1635.668778928878	1605.729235759867
1164	1654.932162158073	1611.579107211203	1599.099222734486
1166	1632.260572456446	1550.350760008274	1551.611660657228
1168	1607.089050896964	1509.940623418887	1516.769416307802
1170	1594.247022315494	1531.263229008235	1503.416400880145
1172	1578.949829215655	1524.385143975455	1479.816376204939
1174	1610.022752724816	1549.429397971927	1519.679536101311
1176	1642.781208960796	1575.539027462814	1541.06486913164
1178	1675.572184875757	1602.617175651742	1571.434548063113
1180	1691.075783464926	1632.774144371123	1607.586271127546
1182	1692.20341085533	1645.305084197008	1617.942519792532
1184	1698.628331431278	1615.56775377456	1592.337657819016
1186	1691.343202118045	1575.646286386691	1596.083911690605
1188	1656.824999902336	1614.371568162577	1599.141445964289
1190	1679.316879121524	1608.492090598932	1606.411551781746
1192	1705.119793549445	1612.00271314505	1611.748837611611
1194	1707.888819803497	1634.059337450641	1619.253510775374
1196	1705.986175556786	1651.761463871288	1626.667819578643
1198	1710.5656258308	1646.110397339471	1629.963164867767
1200	1705.026706082981	1623.782308102565	1623.236966476373
1202	1684.132327087683	1605.916333685058	1590.838953456554
1204	1649.980070030697	1572.549283188234	1539.890113442591
1206	1617.718630702683	1558.144767383037	1523.897198533051
1208	1621.602482874719	1542.193317556485	1533.635819279878
1210	1619.76540707297	1546.963652778794	1547.388455644379
1212	1624.628293419831	1571.005835114566	1564.263361798027
1214	1646.745383003828	1602.045067406909	1580.811464695252
1216	1673.223884780277	1624.907040931492	1591.945453886788
1218	1710.340325161233	1618.754387700553	1616.353943207743
1220	1719.399587263594	1639.487603558478	1625.259770145618
1222	1736.214896259783	1641.69146932468	1626.148439434922
1224	1749.119577384073	1666.515859757488	1664.024145745965
1226	1767.884878418217	1710.04382098186	1707.778407150873
1228	1806.150162105759	1747.6773557447	1732.266939030783
1230	1838.806477210515	1772.794546226976	1748.427123757595
1232	1848.783299671362	1792.755875296703	1775.227189632268
1234	1877.162741614586	1802.131225160748	1798.863753183601
1236	1880.158125107178	1791.925342370079	1810.445917709091
1238	1860.436802282349	1802.717571703419	1793.916646227836
1240	1827.704853764911	1767.671490329528	1760.595938735297
1242	1804.905158016414	1718.1425350258	1734.494695115145
1244	1804.145510591037	1727.875265967575	1745.028161387461
1246	1829.308872810991	1760.289041129282	1769.488762811427
1248	1862.956053605871	1780.909638484901	1781.927664309121
1250	1878.678509114034	1823.487457893717	1796.841801621069
1252	1889.992850568987	1857.069020835558	1836.682510638425
1254	1944.79017037646	1891.15485228892	1880.723451201309
1256	2063.631593726201	1979.396172291621	1970.234549876325
1258	2129.533641925447	2070.303131902449	2046.197033969597
1260	2186.200105291325	2134.943773130861	2112.016120226791
1262	2244.878160744179	2183.676455119337	2155.35480226662
1264	2276.549705401123	2206.233131613797	2167.296182464751
1266	2263.784765766687	2197.12858303112	2169.916367653167
1268	2239.914160949824	2193.856615158897	2193.096073751341
1270	2250.447065796505	2213.133273580088	2176.450960924086
1272	2293.906242987797	2249.1654020441	2201.697805029747
1274	2384.898981733771	2312.609453952718	2311.296026193532
1276	2514.754609763749	2445.447753636936	2436.788987767201
1278	2599.893635546596	2545.794547431231	2519.794277709083
1280	2631.409794388958	2569.29347877459	2574.536526325887
1282	2637.677737053978	2553.557304643638	2577.936983777656
1284	2612.711450070067	2534.543964112221	2519.9365908378
1286	2527.911608127312	2482.79522787207	2477.756028333711
1288	2483.504175489063	2395.929743400093	2435.441426472351
1290	2420.310434259408	2326.511437096547	2307.814064975468
1292	2255.813516390381	2197.477708678431	2182.583029311254
1294	2127.810209551502	2088.337775754341	2066.770954491181
1296	2003.49275599104	1952.486312637941	1935.119347764408
1298	1900.566105318032	1832.845662757011	1821.778374646176
1300	1811.773142611522	1740.419470573161	1737.538082543925
1302	1744.442940441892	1670.483606739272	1668.726808776111
1304	1740.527327329472	1652.480395569658	1629.135995603615
1306	1720.888869312595	1652.630711129452	1651.453050537912
1308	1700.032138407383	1658.17002706992	1629.612562952747
1310	1704.379660963972	1659.281852677619	1645.724096633167
1312	1694.850646384549	1637.523890128995	1638.225468376287
1314	1681.922823745837	1617.221823147707	1619.363433710222
1316	1664.164333856262	1615.966621408493	1591.273302185307
1318	1656.562490021221	1602.83010791201	1556.366115773416
1320	1639.628932409733	1560.47709827983	1528.465949008375
1322	1581.272259865485	1515.837926669827	1508.656957742039
1324	1529.681246164494	1486.568204856502	1465.345204001089
1326	1526.162321219412	1454.115281854309	1435.052875908885
1328	1509.214819343986	1453.013508838556	1443.611561226098
1330	1513.284104792752	1447.318997209783	1443.843017414975
1332	1532.204573634036	1448.220862741386	1449.189165417734
1334	1565.862891027911	1469.398947238807	1461.864806257499
1336	1581.566067490413	1505.730844182317	1500.808323500902
1338	1619.06448736097	1568.212314016162	1561.751781724817
1340	1721.418526751375	1667.649314679155	1643.625104169447
1342	1856.460337775527	1791.182498435987	1763.310083149191
1344	1999.460333168349	1927.627669510787	1906.568681580674
1346	2166.735139273272	2096.9524298682	2081.475302719588
1348	2237.051529979763	2175.563691111881	2169.8604431579
1350	2173.036681265763	2113.692544346633	2105.279329628505
1352	2037.041052275031	1945.041895722093	1944.499887322768
1354	1870.414022209087	1792.502672379919	1774.303300008848
1356	1738.232157520033	1681.385828091572	1661.754161583896
1358	1653.79361026331	1597.048071466812	1599.22275483339
1360	1611.131142329288	1549.220525538329	1550.115779898896
1362	1606.638205686447	1539.964591111131	1512.24192810394
1364	1586.045890255728	1516.865095129674	1506.239200911298
1366	1567.986057851829	1546.444363255621	1526.956577690575
1368	1597.540365288475	1532.776172274053	1516.103500174154
1370	1614.703151238964	1544.492946125214	1522.787314788965
1372	1622.941005967617	1542.421595507419	1554.436817789122
1374	1641.722270632454	1588.478900930194	1577.93640760139
1376	1668.171306639655	1618.125504092093	1596.426946515857
1378	1692.714956952233	1616.636454165513	1609.187881589897
1380	1717.625563531059	1630.209264336374	1615.302656422315
1382	1737.348028464737	1668.922713777993	1633.227042946021
1384	1729.030671250115	1682.33439948152	1666.268368634945
1386	1717.873050196412	1670.188550261912	1639.385801815671
1388	1731.261032707748	1680.70087459606	1667.830680848164
1390	1720.970528419045	1658.967755087686	1660.500269091531
1392	1737.067713911139	1657.764175285182	1662.207610879433
1394	1738.007309738159	1660.984933994432	1643.103130738747
1396	1709.436312575265	1651.185876389001	1624.718002932941
1398	1700.333418588619	1629.568920953991	1614.365341134148
1400	1692.735134921934	1623.623016665196	1597.025402917951
1402	1670.539286500689	1633.188938934232	1587.232141688935
1404	1663.205458923872	1627.709723989366	1601.997381249657
1406	1665.740620390842	1609.859199897031	1601.292205947481
1408	1667.014080145835	1606.817636033371	1589.57324921247
1410	1641.588606572633	1584.90429185253	1587.987861904903
1412	1643.328205699272	1581.497871529332	1593.396264563957
1414	1679.839004817596	1605.633998832283	1621.712658958138
1416	1706.197099941397	1645.792878124945	1628.070999472654
1418	1765.833935987478	1708.332854235222	1687.212762121542
1420	1847.656171925398	1779.865303179551	1768.759914992435
1422	1966.465553822461	1888.807506158908	1881.206766360661
1424	2149.09355545914	2072.604526092233	2065.190732046212
1426	2416.239231462315	2351.210407869895	2358.015240994281
1428	2774.717849801551	2712.533088562201	2738.602418823496
1430	3132.594686435517	3047.657454298508	3034.80861950335
1432	3240.617894947583	3166.444407411239	3181.540114972955
1434	2971.027427147129	2844.48508722332	2872.119030318812
1436	2512.445339996788	2430.752858400022	2424.346363088069
1438	2157.403952682494	2093.165239854347	2069.686338394738
1440	1960.680419204324	1909.523575763908	1889.713763130865
1442	1926.600645632799	1869.483513895915	1848.418200199588
1444	2004.476049635771	1959.795483051428	1930.121830905286
1446	2133.846746429041	2089.669057194305	2074.285713344645
1448	2168.591425337382	2109.078799785067	2110.824756143706
1450	2063.97676306823	1998.466493088735	1991.884509919613
1452	1994.097873655206	1915.365651251808	1904.294329201916
1454	1944.561872692699	1895.204094690627	1865.874863828183
1456	1878.623244504632	1810.133834844404	1805.699272576999
1458	1822.351351833554	1750.832133469744	1740.407208521915
1460	1835.982801928403	1728.486189881901	1709.126039344649
1462	1856.391967298381	1793.408093590793	1784.366715094891
1464	1993.948434029951	1912.722026738267	1932.150324259258
1466	2202.440722896771	2129.241589044508	2122.199762339609
1468	2415.899591286432	2356.350596919232	2336.700677028975
1470	2593.038474598297	2505.58320691726	2506.134529898905
1472	2629.038010285306	2537.005982513922	2539.021750748142
1474	2474.577089555007	2429.201829092533	2419.157766463307
1476	2235.342617046708	2195.035462732326	2196.076238275864
1478	2017.369674662074	1933.681243642318	1928.750744518746
1480	1838.613750078325	1765.768333992425	1763.326333224141
1482	1713.554085594807	1642.195228120907	1656.873001017294
1484	1680.865784308137	1582.619837189095	1577.474070888598
1486	1691.56471243602	1610.93296653565	1591.095301641439
1488	1731.266796308706	1683.26889645275	1671.276357735962
1490	1800.584981236385	1732.657916776488	1733.235638667689
1492	1810.953624297942	1749.001909104205	1733.620926875756
1494	1791.443008531189	1743.179179272304	1714.317397824687
1496	1798.211376770007	1731.006665926819	1725.714244470508
1498	1805.272841875087	1728.205036963532	1729.140632374554
1500	1773.149939643558	1713.029988293473	1695.326978872593
1502	1724.909272474678	1668.786703877756	1656.19407697998
1504	1703.959461869444	1640.087501049601	1627.766576057748
1506	1717.100206541618	1651.95759516485	1628.094275403263
1508	1728.06911821439	1699.893909489348	1672.60680774832
1510	1832.978209206397	1737.427407673103	1741.793109915293
1512	1922.669432341544	1876.077658186144	1827.610515776508
1514	2044.032063443781	2024.155181586532	1979.02070833365
1516	2239.480001922084	2192.499524236542	2167.227255464959
1518	2488.155458139421	2435.628246927534	2394.491907741532
1520	2704.464590790717	2683.192419131623	2636.370989880839
1522	2892.537186118416	2858.48309858352	2815.24049570319
1524	2933.642730463304	2878.973633051428	2856.917760070517
1526	2787.23070750284	2747.105894152536	2718.254066448303
1528	2560.813825996616	2503.369171675523	2473.8426137299
1530	2303.995506135094	2224.79082580759	2237.390416213376
1532	2034.88215328408	1998.597122107586	2028.249628510992
1534	1884.144488177467	1810.90386037128	1844.134392149684
1536	1761.551945295885	1703.306009125174	1707.045419984626
1538	1708.834517562644	1634.794867525034	1627.845755029621
1540	1683.853810537451	1637.762805765397	1600.176268372857
1542	1693.092417027861	1629.298565851541	1629.023043399533
1544	1703.204349441452	1654.357637647844	1641.727116277179
1546	1751.943152681371	1661.477310562033	1662.42345420111
1548	1817.808199909173	1742.51095755849	1757.166591138726
1550	1895.929693118118	1817.566834360713	1830.769373543355
1552	1986.481837948094	1915.27947141093	1907.933042626321
1554	2089.961244743703	2037.407332444432	2015.474087849174
1556	2212.850717322106	2154.588546653319	2134.074234115821
1558	2343.541834497639	2265.506876568159	2257.274247646564
1560	2458.958744331003	2377.349334821284	2375.725178301668
1562	2571.394348252142	2489.726075232346	2485.36182945048
1564	2679.873941752278	2593.881160430185	2593.362301226802
1566	2722.933535344156	2649.179187391892	2642.886152811988
1568	2755.643378072859	2664.679161935519	2645.958585971207
1570	2649.039378497631	2636.072482076894	2591.136365472687
1572	2554.946699971095	2524.35682576897	2498.636193502985
1574	2374.416029550029	2336.473869645905	2292.782595130354
1576	2172.722037148636	2105.883728958874	2087.759757430268
1578	1991.544825772957	1922.725119344343	1922.702930662889
1580	1929.166586696547	1877.010545461469	1860.809417228597
1582	1997.108156507112	1948.462425887236	1943.059098109168
1584	2216.311962444852	2155.404445211244	2148.813113978744
1586	2568.337777170802	2482.111535215746	2499.456588783662
1588	2963.823032554188	2886.367817827178	2894.47375077708
1590	3297.641953446839	3252.644197157353	3222.552070430015
1592	3486.181174782813	3438.548989805039	3420.811473608135
1594	3562.308748453876	3486.834579671854	3496.826088003796
1596	3627.369037060579	3552.802974294637	3563.541523517432
1598	3754.038151846851	3707.338118917072	3717.313172481111
1600	3985.916277094611	3935.697242141541	3910.439139137105
1602	4062.800235486217	3940.809484423872	3959.803839586878
1604	3513.745416111525	3429.758609696345	3435.069861723055
1606	2841.909687487838	2784.694058473402	2763.439038670157
1608	2455.099191212416	2385.425307490741	2364.833708813909
1610	2244.611998304408	2167.134389015325	2143.102949129041
1612	2111.687458315135	2050.043128090522	2066.870081287881
1614	2034.258073437186	1989.371393421243	1944.913590011982
1616	1965.187302979017	1901.399482946513	1906.192587407439
1618	1915.997964501735	1842.414688790272	1839.526365682252
1620	1868.835665020775	1800.91921271786	1803.415464490571
1622	1829.358494514277	1759.568374187696	1773.871375576391
1624	1790.688165881148	1716.594911024964	1746.588803974642
1626	1756.499064503482	1682.150277768713	1703.039556474504
1628	1738.932291585643	1670.640718004756	1673.690291902745
1630	1726.991322801056	1652.882803114622	1643.939823894417
1632	1697.119752502203	1623.305950141928	1603.11166325237
1634	1666.719181394115	1599.682244169809	1577.117818039387
1636	1658.697660575541	1584.853421528846	1570.2726148605
1638	1655.32588515779	1584.914654383923	1576.649833897645
1640	1651.333192389496	1572.167329617134	1571.247410746856
1642	1628.499403596842	1546.982849308297	1550.308423698397
1644	1592.97828836248	1549.19059607653	1538.448044367559
1646	1588.965040922813	1535.893579112476	1551.090780453309
1648	1557.463691701443	1531.7209600266	1517.492241960266
1650	1558.302511291648	1509.716142272941	1527.427258761255
1652	1578.424513175316	1505.244644960414	1510.733142140703
1654	1556.858478618818	1535.273296470774	1503.85571631803
1656	1563.900384849991	1500.837659553987	1513.176045646702
1658	1545.388265146016	1475.775258495787	1463.401766314411
1660	1536.857516905319	1454.486280093571	1457.069804077517
1662	1509.220528441112	1456.372356805225	1449.684073941183
1664	1532.287463944074	1467.748801966462	1442.300870687699
1666	1512.418674262849	1446.422239970457	1430.991590981211
1668	1493.036939292948	1435.94045464068	1408.663821790572
1670	1491.026331510888	1418.013085095482	1411.075963766165
1672	1464.854507064432	1406.257724754724	1404.930534014335
1674	1449.820775879416	1384.325745162452	1393.520856227507
1676	1434.124999378178	1372.524490786045	1368.915814197334
1678	1421.976879264153	1367.224697077448	1362.763065783663
1680	1419.642202682157	1346.814580307378	1365.25718887366
1682	1410.677450179958	1329.161770398459	1331.918883089047
1684	1399.263903466522	1325.026073370041	1305.908508512763
1686	1363.907716023561	1311.485947089023	1289.494085124042
1688	1341.48882425976	1270.645656756492	1266.505637303641
1690	1338.325149568948	1272.213225842432	1264.420521892919
1692	1321.689998202308	1253.942915512872	1264.504024848892
1694	1304.352683811621	1244.429625749195	1249.148572646922
1696	1289.097811336031	1235.563243212303	1215.926833709564
1698	1279.110161718692	1227.222438285495	1229.343599347842
1700	1287.574852411529	1204.881942984911	1206.273773897745
1702	1251.075547194817	1196.218578850761	1171.051814335535
1704	1257.64978268049	1221.486375163066	1172.410142623168
1706	1249.34686596691	1169.678881167452	1180.474561397459
1708	1262.557782316612	1175.884131130268	1171.792230732046
1710	1218.702902048435	1181.33024823248	1154.43151215939
1712	1214.35940548175	1168.841536998302	1182.141347233462
1714	1188.889567170668	1171.764625215138	1154.303365919016
1716	1189.136249361005	1148.567646127762	1135.138559053543
1718	1191.900429268671	1123.888445012232	1127.855977570022
1720	1173.959638838146	1125.266415532284	1093.974685449547
1722	1182.654335588848	1096.957170746775	1121.617474576517
1724	1166.84483908746	1109.103992296077	1110.528607234097
1726	1152.530735531446	1122.43393979012	1095.856056728712
1728	1174.178778363252	1101.771444237865	1102.280136035487
1730	1165.34791447169	1094.368180845606	1086.783745412528
1732	1155.660033601659	1093.727339872583	1077.027956141764
1734	1148.081535114028	1095.680646021293	1083.701618872164
1736	1139.056484903112	1094.922213380657	1074.901822897126
1738	1145.678230457201	1077.651612187967	1062.725876266478
1740	1131.826494846423	1073.754091935319	1065.839567790935
1742	1122.104234747777	1077.917195054818	1063.735930649918
1744	1124.314643211097	1049.154081772256	1057.235873522083
1746	1104.863598919858	1037.784984184186	1046.649942272058
1748	1104.330311118973	1059.974152378612	1043.058614840312
1750	1100.4876342998	1057.4015711349	1041.337298673866
1752	1082.889320655399	1051.783402835245	1028.271977963077
1754	1092.517741789487	1044.622458440048	1045.421078551848
1756	1083.849353670998	1039.319040311612	1023.202648158821
1758	1109.78874951044	1038.905038996451	1027.335873629173
1760	1125.925812295752	1026.441148758652	1035.808131165138
1762	1106.928639803397	1026.859509528637	1024.694211057258
1764	1085.161195660243	1026.040210579787	1026.584291789206
1766	1073.581093847227	1020.795876247841	1007.055020846368
1768	1057.723121500798	1016.565481291678	1016.352661567858
1770	1080.521208624648	1036.779070809634	1041.098458541957
1772	1071.81870922947	1015.08172317005	1004.90035864991
1774	1067.96181337478	1006.494308531734	985.8601122599871
1776	1067.60287398393	1019.904629991744	1004.231816681319
1778	1064.05042253706	1020.535599495184	1016.3279364219
1780	1059.861093943291	1003.736388559109	1005.192970703685
1782	1071.726604914359	1030.379988152223	1019.618820301437
1784	1065.557973128767	992.3689288242338	1021.518660220853
1786	1053.872905121454	1000.061088063085	990.9068503071967
1788	1056.12442410058	1009.00984766999	1001.106906437169
1790	1063.471332339271	985.6204390369917	987.7452496525949
1792	1050.442080416212	1006.942106456047	1013.165276610936
1794	1040.73642265842	972.8206791102213	992.2915473836357
1796	1064.981548719015	990.5503085124379	1015.279942756557
1798	1042.135189804714	975.359089553845	992.2947643425727
1800	1038.712829819794	975.1108726669199	979.9099064044124
