# Supplementary material for: In vitro and in vivo datasets of topically applied ketorolac tromethamine in aqueous humor using Raman spectroscopy
Source: Data Brief. 2019 Oct 22;27:104694. doi: 10.1016/j.dib.2019.104694 (PMC6839021; doi:10.1016/j.dib.2019.104694)
Supplement: Multimedia component 1 [file mmc1.zip › Raw Raman spectrum dataset/In vitro Cuvettes/Aqueous humor from pig eyes/5% Ketorolac 1-3.txt]

cm-1	frame1	frame2	frame3
350	3958.000536063356	3796.404517025169	3943.670551931278
352	3958.143992992528	3831.562332025941	3942.215801228065
354	3947.184500006816	3869.853573853072	3929.523572734562
356	3927.87779017154	3819.344600410263	3912.331785144806
358	3963.834605693971	3798.111197284015	3921.443001553652
360	3951.941393942845	3799.150204912758	3910.387831265811
362	3912.124659948787	3782.619880087986	3892.882847213143
364	3867.193936845421	3724.050337969465	3878.374656907149
366	3889.176500520763	3762.145643595991	3825.88518514019
368	3869.192926022282	3772.615861222118	3836.274707297619
370	3864.344168651191	3756.999003864041	3861.081934228536
372	3893.723946360389	3724.960891956061	3870.553150117482
374	3894.131992998318	3729.841118415481	3836.714525131478
376	3905.005593750675	3736.324036472644	3860.307567570193
378	3912.027610477595	3751.332624807145	3855.127893493047
380	3905.030083505788	3767.35742788824	3823.081864426135
382	3865.682654088024	3754.892012005094	3848.64083261013
384	3866.183561303404	3766.327223611457	3836.439481171378
386	3851.277379308074	3782.081794599191	3846.483857743554
388	3848.511816659225	3790.94991640503	3864.433504163107
390	3917.116389916503	3779.006187907363	3851.635202298065
392	3940.564619480325	3771.7774467105	3864.600963146237
394	3921.657812044949	3777.181327908459	3883.237492033667
396	3908.473264631642	3795.471905355679	3893.788538117613
398	3944.356663427439	3825.248986739618	3888.85518259151
400	3992.498901853851	3849.595075450122	3953.300512441502
402	4042.758152554015	3909.303892263664	4008.203212535343
404	4119.226491486289	3982.467261055031	4070.597303455372
406	4212.442550490234	4053.76290291879	4137.368243849959
408	4208.759886925984	4102.444346968332	4146.47675470617
410	4185.499800047705	4059.57308078844	4113.728152665243
412	4128.57621198465	3986.412422655223	4075.903177442297
414	4054.724549621941	3908.577795790425	4033.093739091276
416	4011.747258874055	3850.877137455486	3964.23343584006
418	3989.602159166578	3836.499183940308	3975.486816890078
420	3948.694585393059	3788.975853667587	3924.982610483321
422	3904.534227185603	3752.610049368487	3859.331573957982
424	3878.237333174604	3781.186017242112	3845.690485647518
426	3843.865323007597	3727.114249300824	3849.754172662709
428	3839.932729667713	3711.348953153861	3827.419688054965
430	3842.068519970778	3701.382124620243	3813.742950044959
432	3835.881225259556	3685.560680602133	3823.315245425579
434	3821.194400718616	3705.96407155612	3823.789023463895
436	3826.006033817135	3687.10037938096	3793.857481602668
438	3819.319332411804	3661.414647879769	3783.687574383313
440	3804.852372980175	3651.907059138493	3792.698208484123
442	3808.165755498691	3691.065894643621	3791.389066013112
444	3777.424838875799	3654.774693593385	3749.957204079193
446	3784.222080929092	3654.050632663943	3751.573363260085
448	3808.907168860719	3672.381793537041	3765.627165858195
450	3825.683653596634	3685.47554964812	3756.692891226804
452	3826.292672076109	3700.35304841394	3746.806446081919
454	3799.486940204965	3673.732505852762	3751.423984825001
456	3784.624384601797	3655.732648635723	3762.342879175708
458	3779.398084665787	3652.92847794687	3767.953213367859
460	3710.203947955853	3606.604718666167	3739.106589705823
462	3756.884902571042	3607.361902208255	3732.5724544437
464	3765.023352172661	3622.460601693318	3720.332526324629
466	3740.18810057142	3623.506480793188	3703.657857895762
468	3725.850581962488	3578.730806693196	3690.676935570575
470	3717.477151690237	3576.829137607034	3675.17468253463
472	3741.006739592904	3584.799579059427	3670.806735349214
474	3740.859522667536	3590.653238642737	3674.253955894812
476	3701.298908147162	3586.464291422951	3682.564366548379
478	3720.378948110069	3569.928042818341	3692.583703233661
480	3723.219328233974	3560.099973471027	3669.533479359319
482	3702.33686410757	3551.923480191147	3650.3075428288
484	3673.836231722463	3545.821775485656	3642.848065041986
486	3668.908868949075	3544.343433234845	3646.359606767459
488	3676.045292604437	3524.37351436868	3650.480987836622
490	3689.625125344381	3535.561435652597	3650.117106540003
492	3684.428999453648	3530.989230678116	3643.970700702841
494	3652.492761324736	3490.980759623227	3630.992154544803
496	3650.10156088921	3500.056882869758	3608.622153991415
498	3638.085962102588	3473.402894234614	3597.757582099746
500	3644.625832554521	3476.389142184424	3598.759949346868
502	3661.562756667885	3499.305462549167	3604.996671299368
504	3662.005556085218	3496.305464818167	3604.298189514082
506	3604.604919483423	3509.156305817156	3582.328618782415
508	3609.592757346833	3507.28444848813	3584.025294933682
510	3632.433894329555	3497.555348200696	3594.480198017624
512	3636.680894251079	3483.493189302615	3600.401624599007
514	3602.884366333565	3455.056603851402	3590.335433928415
516	3619.230762186285	3460.456262811733	3561.879431007235
518	3625.916490813017	3473.093830761166	3546.28236043384
520	3616.298466370382	3474.008985885788	3552.096130705671
522	3600.551829586427	3444.278743927599	3580.160772916421
524	3622.906902290391	3453.950136258436	3543.53586461677
526	3606.988035647177	3418.682041601005	3549.789267780407
528	3597.958859454318	3415.528985085252	3555.944297481735
530	3610.021919287872	3457.313206385078	3546.587591776947
532	3601.600352309224	3432.321891673396	3554.840917347109
534	3562.304867358286	3435.487628399588	3549.959323272029
536	3555.955475074615	3424.769365938128	3549.299627582429
538	3562.136072938703	3412.404412274146	3540.541768173076
540	3552.353751520154	3419.151542895615	3512.176601421736
542	3599.675542177517	3449.157480014722	3530.074635141637
544	3582.115934474202	3459.221329233139	3533.937137390187
546	3567.329905378568	3441.700017942702	3546.168119460481
548	3576.697451320949	3417.098501902065	3567.327786113157
550	3601.058683030515	3438.519082245576	3579.57782280753
552	3600.517110567786	3479.597218346332	3617.780642995431
554	3621.009070427474	3502.033612791259	3624.390304998845
556	3648.097839622823	3504.770428101746	3624.444217657719
558	3659.695673033278	3495.104561857356	3632.270999399618
560	3606.223302024974	3503.928960221409	3614.428958935358
562	3619.828161543776	3488.271299963097	3573.993099507447
564	3605.09688671895	3457.23772419924	3535.023801691008
566	3568.214945819968	3430.325325255997	3503.991172507529
568	3541.052055307812	3425.736682585473	3484.64678855914
570	3528.413825899463	3366.122104659869	3504.374939959097
572	3489.113456596984	3352.840580628903	3482.584755713252
574	3482.543719484504	3350.932849305045	3462.806292899381
576	3502.379426733746	3358.335504262225	3459.237326765269
578	3483.78083207539	3400.103258214846	3465.398181101242
580	3490.73432249082	3393.395283876858	3473.057347868823
582	3520.910759900126	3393.194729968927	3473.91793325437
584	3542.972190686616	3389.600543634361	3487.788306148629
586	3545.36865890322	3385.489428851011	3517.568844937464
588	3563.973864120515	3422.570000329997	3523.534167002418
590	3592.088992496347	3441.850290305668	3512.863969967995
592	3597.45643432074	3460.261469383003	3541.020312154507
594	3602.325261462173	3473.01439934337	3581.637227838919
596	3623.417596429854	3474.320841597033	3600.317803168925
598	3585.206096194982	3470.496374895913	3594.273042899004
600	3603.314424147021	3459.598207246223	3594.42506571731
602	3605.36079329732	3440.585258976794	3587.496424438604
604	3584.659213614345	3433.358807406954	3571.882281722457
606	3559.118022874073	3459.381391370305	3550.869875202862
608	3548.649136969665	3384.864914964337	3533.492427232204
610	3559.804653699768	3401.656754391383	3533.320790123973
612	3581.192677235879	3432.487401316412	3558.429482938773
614	3612.313570322534	3473.522886785145	3599.071712061274
616	3660.444619734463	3575.386154298459	3629.638374951218
618	3772.684230492075	3624.264923787739	3761.786841993543
620	3767.889382357798	3654.10255148808	3781.675269577948
622	3739.679682254979	3633.352928209745	3750.135356804736
624	3739.291843282095	3577.770765049029	3716.309996719359
626	3762.700220798859	3573.606958242645	3717.143153433612
628	3767.963481621684	3641.718810455745	3762.030917835553
630	3826.766409547496	3701.138103804884	3804.296730596493
632	3887.122109621369	3747.551055539382	3851.293700508288
634	3926.581786072768	3793.351232777307	3909.841262425621
636	4003.311620470238	3881.937094491702	3980.933297148532
638	4031.062014035589	3921.696962250538	4002.504860109414
640	4031.874205990784	3887.951351375234	4001.220047847936
642	3962.958725758011	3806.202855658135	3941.980973885503
644	3812.227960807213	3703.456153432679	3810.971445309773
646	3678.468348235497	3587.972565894647	3674.09095962411
648	3559.460643301052	3450.194704031361	3557.553915050416
650	3490.709207149871	3354.048617065337	3459.158207111359
652	3441.650873363697	3290.39426683432	3386.895057336747
654	3382.697341502639	3241.979691952856	3342.903740352072
656	3337.645855311074	3213.633234417399	3304.051234829225
658	3335.67779441003	3180.240791398772	3307.76963179399
660	3308.349752091191	3155.311239093863	3303.218127702518
662	3274.612022932648	3150.50810348691	3286.481303715763
664	3268.945968726839	3162.345720079728	3265.490741716734
666	3316.636881825464	3116.47559345721	3258.908304709408
668	3275.184771734276	3128.323623062631	3265.169797216842
670	3274.040590337544	3132.721900186473	3263.395603542337
672	3278.283446615594	3125.296105464646	3247.313955159953
674	3242.679971004284	3116.287859363307	3220.605076077507
676	3263.487645950108	3119.897725597621	3219.089930029667
678	3238.347226981908	3118.282262760369	3192.04963162964
680	3224.789065779083	3099.237417575302	3185.168895339042
682	3212.518340693753	3064.912396991304	3174.595023043211
684	3186.826681058918	3029.87934460805	3137.262126643829
686	3186.375528020874	3050.678669632498	3130.658706336339
688	3177.174600797999	3055.554653181131	3154.956546398261
690	3174.016223466288	3063.961692703762	3150.300910833808
692	3181.616785719869	3068.136069251211	3140.561792041267
694	3198.311171775193	3061.104057454134	3153.997392315195
696	3206.609450413608	3060.904840932384	3166.072084092835
698	3235.740494954417	3092.006051676796	3220.493367326084
700	3278.250007291747	3128.473075240905	3241.211738151684
702	3305.310001588197	3159.839038851722	3261.985350843535
704	3300.109267437094	3180.791301796217	3302.084761118259
706	3292.066095904339	3193.408526652017	3277.331224615326
708	3286.430210655787	3145.079837250017	3252.23278772908
710	3222.072563093391	3107.53420821987	3215.054677555804
712	3179.435276150914	3081.203133070458	3189.505334814216
714	3192.5034814872	3060.9021543471	3189.118744412435
716	3157.406534377081	3048.259214006981	3197.215653543632
718	3176.380767917977	3018.667662780184	3162.976137848155
720	3191.117409673027	3036.377750107947	3146.994483195045
722	3179.397833914753	3051.857342239269	3138.867860319866
724	3160.006087168515	3044.997481476424	3150.361026853979
726	3206.566327517873	3049.475545138799	3232.107237215244
728	3212.569279225092	3072.859978503156	3214.835564602458
730	3245.623559064923	3119.348401309071	3226.161969204892
732	3285.436575918797	3154.906245251367	3261.341789558453
734	3323.211346913374	3192.335584315762	3309.701478111761
736	3363.817057135177	3280.138912045535	3358.386798190161
738	3451.306299265105	3283.342762208557	3420.633980304688
740	3504.313314654653	3372.849676309722	3490.123229089547
742	3551.621009502079	3427.962694381244	3532.775600768096
744	3580.051852916012	3424.261763920919	3537.476029255896
746	3558.584344736958	3391.399495280657	3510.079431995343
748	3479.668980492482	3371.569822400385	3483.462052616922
750	3458.010573998555	3339.734770991793	3423.194651623584
752	3437.470673305302	3296.094609188136	3414.517941694662
754	3420.674272321458	3283.701195775532	3434.499358238579
756	3419.555560718733	3314.518497081524	3435.111649333289
758	3425.955312640818	3257.496467502882	3384.998023450403
760	3413.196812335821	3236.026314290366	3368.376548821847
762	3362.461416157437	3228.025419119215	3355.418416236158
764	3325.043778271701	3195.519511770933	3339.025913068334
766	3307.077182684329	3140.704107636552	3308.114837848953
768	3233.664834491189	3129.115198544825	3242.6749848091
770	3197.633437985274	3088.800480926451	3193.899182951111
772	3188.453060974189	3060.299611771524	3188.220789028701
774	3179.400270203309	3038.156970255307	3154.724338299881
776	3160.333118260377	3021.030158023284	3119.476906488036
778	3135.940121601932	3011.480864585432	3157.53426107391
780	3128.170793028276	3019.03307060632	3136.904401230426
782	3110.828858050422	3002.510635519001	3094.253713820872
784	3093.260420634062	2975.967785968884	3088.952003974496
786	3089.854128566532	2946.180360539404	3091.318941557318
788	3102.733230572545	2926.005628810935	3069.44452754156
790	3094.148747185132	2952.484348553088	3063.955094527554
792	3123.232440281887	2968.16221936585	3067.935000644174
794	3166.9995770228	3019.951164738829	3135.850354376558
796	3233.099105496088	3100.19816373749	3223.953282926802
798	3307.460673706309	3183.887534069702	3300.492466407017
800	3350.513247655577	3233.424836708678	3356.226491471197
802	3314.060844194616	3192.656399047643	3312.424403085613
804	3232.43202679654	3076.023795699393	3207.018930536316
806	3115.248890379041	2974.912315165404	3109.712404218942
808	3005.835278886607	2899.675373268821	3023.387656917314
810	2941.254670489869	2831.058745765873	2937.862107840025
812	2885.817965582875	2768.956248475523	2900.171804181177
814	2878.123778092257	2745.914401104074	2863.251169378331
816	2871.167530413315	2742.146657053425	2844.787901448601
818	2866.55595855846	2734.530008420205	2837.459580490291
820	2859.654964164495	2724.274379557199	2835.499046438958
822	2837.37771089738	2736.600136763461	2838.801109689653
824	2867.158768967177	2697.289400533819	2848.990405205732
826	2862.256507135636	2709.333040074104	2830.536332114977
828	2849.044189446114	2719.163017786756	2830.586672088436
830	2836.192193654814	2723.431916502347	2836.663987753861
832	2825.096388262001	2727.293707911188	2832.828403962475
834	2815.597241901867	2703.878362141006	2860.63092617947
836	2830.783431249216	2668.890496094768	2830.024872604196
838	2838.712097390319	2676.473996571772	2816.046772352688
840	2827.72707797368	2685.52682125362	2811.780853767729
842	2804.577212195941	2670.378616816066	2804.400279011802
844	2790.186224439116	2636.316999749156	2786.895305153762
846	2804.536374285413	2670.190389287797	2797.565674542893
848	2832.517471962575	2689.836244211852	2819.766925280972
850	2835.023357453204	2698.863489953566	2842.648034016224
852	2868.73402616417	2729.310895160169	2871.650576687505
854	2941.687268973581	2782.208419375244	2902.227494760535
856	2952.732500941299	2800.728274227907	2910.209743129062
858	2952.430338875579	2818.383068876895	2945.445561155616
860	2936.748337174187	2823.808085942489	2946.105956394933
862	2912.624391115312	2798.818271129848	2905.334973026717
864	2891.021385450924	2762.318656416437	2865.038870181565
866	2877.085682453492	2739.108283125053	2860.72316822743
868	2854.73700671073	2721.68820344615	2846.961368685609
870	2829.847483866068	2703.643841927113	2804.237377995378
872	2816.262520161426	2681.411662000391	2795.489092413107
874	2805.568325268257	2682.114023500367	2791.721694791734
876	2797.85973020811	2697.028799980694	2777.565891379984
878	2802.07373937527	2695.595994235933	2758.893344180672
880	2836.879991182012	2672.235881088975	2774.113663323629
882	2797.620044412885	2666.04501109776	2762.316958054147
884	2780.346771774077	2657.115563363999	2773.494214858452
886	2775.4719762081	2649.328689923033	2759.791904766159
888	2769.574114126616	2634.520924052865	2734.31156254024
890	2757.872669890748	2597.189884150585	2757.468061173192
892	2720.732632156788	2575.888078043973	2690.218912039627
894	2732.927132697931	2578.971726874827	2723.784589464367
896	2751.495390354849	2601.189466890167	2719.894933948438
898	2736.17567797777	2604.713873260055	2686.924133701774
900	2691.943900113547	2572.515364931776	2651.067936474207
902	2672.003644973251	2527.438617794833	2624.475839624189
904	2654.826036183605	2547.010177808203	2637.3641583489
906	2612.315822025362	2472.715085985798	2601.144440190129
908	2599.033763624639	2458.906445853093	2605.713780955558
910	2605.251663435979	2469.027226089965	2602.02157223291
912	2603.407741372939	2456.40115995377	2574.599526953862
914	2573.229482691292	2432.768568185094	2590.431080148475
916	2595.786841229611	2459.34825170049	2550.300844758624
918	2594.658999435704	2455.652376195152	2559.989391120161
920	2589.845649820635	2448.955466969603	2589.801566374907
922	2603.730514131823	2460.915641011009	2609.632362451145
924	2630.075760176324	2492.970121107137	2616.036437241688
926	2630.536365077342	2522.545459157009	2639.650609785705
928	2673.659449066356	2555.706313398624	2661.876154643498
930	2680.24511136827	2568.876333793686	2682.937386060739
932	2650.053794127051	2536.679206410159	2654.338554358476
934	2610.710583490091	2507.61394548847	2614.137348820831
936	2592.15684892681	2500.553714731321	2592.27305634109
938	2606.160853210134	2477.010188244957	2575.256174503392
940	2575.192868289983	2471.567967806641	2533.950773705084
942	2556.019663570497	2433.258671502423	2547.347238097199
944	2546.214412062196	2412.766243325304	2541.928767666557
946	2551.771292585355	2413.212305160866	2534.605671133079
948	2561.034734294955	2424.969399741174	2528.638177886922
950	2550.52208225103	2434.349131973098	2504.760382647774
952	2552.877229897265	2414.664561980181	2535.489232009513
954	2533.801759008261	2391.754642902484	2514.083214559112
956	2510.757321793914	2378.358378367409	2509.6332153319
958	2492.85265729225	2374.018315060528	2514.63451495819
960	2486.954015042965	2375.504570288563	2515.485551473342
962	2492.509671490043	2374.837097714538	2506.286258398048
964	2484.934381577307	2345.948537807127	2491.901182561286
966	2489.909123335742	2334.433728440768	2470.811308680688
968	2490.268179002521	2353.412009154297	2455.728820609648
970	2468.54750444868	2348.036253235156	2460.762100275365
972	2455.297280757917	2324.541700526887	2462.185478875695
974	2476.922895140762	2316.2548300529	2442.308034179255
976	2477.906498606545	2318.159147190764	2454.452836012769
978	2491.825233177703	2342.622669082054	2457.896974209583
980	2505.016968317158	2363.143229705778	2496.704160690004
982	2495.552258621368	2376.320573075052	2498.407087153926
984	2497.463095911485	2380.415904377299	2496.221913029511
986	2534.985262034413	2393.748256242483	2530.375047217037
988	2580.722100780416	2454.485452046903	2580.968437084106
990	2583.660612824654	2517.897553059906	2587.613298164993
992	2582.840391728087	2481.200462338013	2570.345809920591
994	2625.7313605602	2514.916356626556	2612.591321777231
996	2746.848362562464	2638.600515283886	2740.179630929729
998	3144.484794015325	3046.455264310266	3165.904330731491
1000	4064.265266649192	3993.457537943247	4143.6046320845
1002	5403.527382030809	5303.642068226083	5444.506737709668
1004	4009.685708262057	3883.630305970558	4026.585100343916
1006	3062.112350053817	2915.365495447035	3053.06388503651
1008	2650.581184586264	2502.388717488669	2634.516967927399
1010	2540.343174184882	2406.271191355607	2537.187136434968
1012	2501.690040032497	2384.350826268651	2517.358377583952
1014	2486.994968248855	2376.878305578379	2508.576824254815
1016	2487.816443429872	2359.904653083148	2488.914931092758
1018	2492.038907233284	2372.501796766052	2496.013047342139
1020	2525.110667259145	2408.071759333986	2537.017718109497
1022	2597.557011174496	2458.935647262437	2583.210041851159
1024	2690.961009666395	2547.51487917661	2660.271547467915
1026	2774.040365421963	2682.2776372125	2796.292686534556
1028	2846.817461585255	2740.12196669227	2847.917406000022
1030	2712.280087359699	2592.685528239023	2742.91951293569
1032	2590.948980437124	2457.649421945126	2644.108852422787
1034	2550.148196562627	2417.642586811731	2555.721321014002
1036	2541.991327625826	2405.084268648764	2503.499077765941
1038	2516.982060767848	2374.856430170469	2490.840271722272
1040	2489.023263524912	2378.32689309525	2484.167064734681
1042	2477.247307368958	2356.01809698984	2489.184901059939
1044	2500.325414746978	2381.693130358128	2486.899291264642
1046	2515.245921247931	2355.539324126857	2493.340209389488
1048	2510.560511237248	2369.946817170618	2504.14881845424
1050	2513.336038984603	2410.021032210974	2513.164748241128
1052	2534.318516424779	2419.374663385015	2522.921832870221
1054	2522.290244069837	2408.160692400651	2543.781151643028
1056	2484.082346888584	2394.184282996959	2498.096950773045
1058	2460.136310458629	2374.684373983194	2482.218806635664
1060	2459.728086587271	2357.254303362321	2468.416250961892
1062	2477.291373857954	2356.279671851293	2481.318432558864
1064	2488.631201174982	2364.32925832659	2497.45397514823
1066	2479.325972379338	2367.096201983298	2478.120766768921
1068	2478.95212359895	2371.86453622918	2447.196082938698
1070	2479.198489539046	2364.584147600702	2495.008645931414
1072	2485.410095373731	2334.742280733974	2497.002597156957
1074	2476.956705065377	2347.959259341219	2476.206386923533
1076	2467.462506240437	2356.58719922602	2464.234261945497
1078	2462.889591164	2342.745269952259	2456.927977519128
1080	2454.089748720618	2329.969590646216	2442.03943889823
1082	2427.843142567771	2330.987541917006	2456.029338806032
1084	2404.707354332389	2327.527202178882	2420.907372745332
1086	2397.923425307604	2290.954896137614	2419.679869895274
1088	2391.478979548257	2263.221072710214	2403.276070118885
1090	2369.140708362546	2241.919203157363	2376.88556422334
1092	2347.136281695291	2219.354918470569	2347.126339290563
1094	2337.35802620577	2203.538187413123	2325.036987325644
1096	2293.203950826641	2221.005776853636	2342.272751314091
1098	2299.460523878515	2173.727966239596	2299.962818599284
1100	2314.628331765642	2179.747376372967	2290.510650413307
1102	2306.77112760149	2162.919527592193	2284.897370030662
1104	2297.851618777132	2159.574729677699	2287.34938732178
1106	2290.462476156701	2172.539995652738	2281.25608816718
1108	2280.672811191155	2179.084617869289	2262.05908602221
1110	2285.539987442553	2180.792473061406	2271.639537741052
1112	2268.351578868071	2176.201429558823	2255.07531006365
1114	2285.257705574441	2160.51253620619	2273.198753180647
1116	2297.92178025762	2180.952150937706	2314.986183387513
1118	2302.061474731423	2190.529616859689	2314.298558705881
1120	2315.58837719338	2180.467997821903	2301.431130631327
1122	2330.277628580259	2176.871397844328	2310.235917328515
1124	2309.016650747121	2199.645440797826	2306.732064547572
1126	2324.100203574164	2192.367341598268	2303.370204670587
1128	2319.321331353187	2164.391293333725	2276.538149203353
1130	2316.595556970878	2174.522482052882	2285.510311213674
1132	2323.726939663273	2186.070035803865	2292.34496119579
1134	2332.242153754606	2208.238539273685	2308.446502695043
1136	2341.520460649945	2230.204722483666	2335.772947060798
1138	2360.939725148928	2234.028959584365	2363.036779376507
1140	2390.689860191193	2285.091862913077	2422.632235569227
1142	2475.252585523775	2386.337036666671	2514.193488024018
1144	2597.131945144744	2464.452911591945	2579.49761475234
1146	2669.482452184309	2561.359039169437	2661.052647814108
1148	2669.504155882971	2600.53280482926	2707.03897531455
1150	2620.573935881631	2545.455993552256	2665.742061215555
1152	2552.676658874981	2435.626370428941	2558.583593171406
1154	2471.4055928246	2348.964177629025	2478.463408773581
1156	2381.833858804593	2286.479125356275	2398.506695011869
1158	2378.129630584853	2247.339849246588	2390.159572785258
1160	2386.178509012957	2295.978699341232	2411.457277342562
1162	2411.163175749056	2323.844723610077	2438.7799669499
1164	2400.216212187447	2288.18106218367	2430.010684535082
1166	2357.52156519406	2237.531590365776	2382.748468719852
1168	2332.322509084105	2229.531780831322	2341.580034859728
1170	2319.308222306528	2219.462334347616	2348.453295426369
1172	2328.57740271684	2218.503614777873	2311.335238954669
1174	2344.100454377406	2221.148580876388	2322.185026633123
1176	2370.002106399984	2245.104954756764	2388.032691489525
1178	2402.451054179737	2298.78016633802	2421.103972800596
1180	2420.644696262841	2328.319404031708	2440.98306751938
1182	2422.12924439379	2321.351880085227	2452.046314969124
1184	2426.401184162458	2314.021886519887	2420.84573342051
1186	2434.351960564491	2277.07725447178	2407.106154557012
1188	2395.022478071148	2251.938963661762	2400.846178770569
1190	2396.667080307554	2279.187109836265	2417.310608397836
1192	2406.934942566967	2287.588644016679	2444.600092709315
1194	2420.09485643355	2305.515531793589	2457.05016085242
1196	2432.841698256635	2328.250510504846	2462.086261367133
1198	2437.953403317777	2338.805817807481	2461.312484610126
1200	2422.196988027007	2327.541328707783	2440.267479062778
1202	2372.295584573761	2275.511337589952	2412.127851720852
1204	2357.18841839566	2233.831615361424	2374.780578558712
1206	2356.402772991192	2237.127171437	2352.396567630006
1208	2356.149362664065	2237.323175013035	2341.648733737962
1210	2356.951816116337	2251.272450770923	2347.647386652535
1212	2374.822063697903	2271.484252317416	2378.279272432174
1214	2400.051872211266	2279.469330260728	2400.872654827828
1216	2407.783232853469	2275.387465272456	2397.28414644338
1218	2416.802996032775	2288.341451935681	2460.414186468721
1220	2447.378219462051	2306.88348848619	2447.051023004478
1222	2470.793927542333	2325.422759696931	2441.914945721224
1224	2486.153924364503	2362.357982151872	2488.216885771691
1226	2504.807898452146	2406.222653307397	2506.232907689785
1228	2522.949870526467	2427.805833850772	2538.379373570329
1230	2547.990325712105	2436.443451898644	2575.749973868923
1232	2576.333824742059	2457.630545606631	2581.047979446238
1234	2578.645847268533	2478.269000932738	2603.73549284547
1236	2628.485324392946	2485.85787466467	2608.677526925988
1238	2580.146178915416	2487.981841969554	2627.480610300224
1240	2565.996416357573	2439.890323628718	2595.760655454613
1242	2540.923142475658	2415.284310114523	2590.738411112408
1244	2561.09783247418	2431.499414803424	2577.361388402918
1246	2582.618633512413	2454.101886407524	2559.437227360315
1248	2580.973878775095	2470.13023425209	2576.055694997977
1250	2610.064775058429	2503.288336656135	2633.464919854542
1252	2624.217991216488	2529.891901214572	2674.077223215964
1254	2691.019976171308	2567.875846110065	2756.29241924516
1256	2789.099593893675	2655.430402906918	2775.56691257393
1258	2840.724744924605	2741.657740491275	2865.452598967992
1260	2910.939495199871	2798.95430434323	2932.836615856168
1262	2971.590178268395	2847.806804003871	2980.520905945993
1264	2989.570304782125	2874.918106443098	3001.829738129102
1266	2981.971459014432	2868.163060367368	2990.767503098477
1268	2987.843374021443	2865.76582842354	2991.994021926852
1270	2988.765114986905	2865.556657715116	3008.618109098083
1272	3006.767753764186	2924.413588461215	3032.014910770903
1274	3096.929439074993	2979.129664049088	3109.18992067598
1276	3239.85637047143	3099.825706719767	3258.472397201595
1278	3311.745409297658	3194.599887454199	3345.586117805069
1280	3329.109836775096	3238.897866655858	3379.46700285054
1282	3323.103562582616	3219.629638106359	3376.703777545237
1284	3295.067896732659	3172.345345296445	3333.535055777287
1286	3260.480651585159	3177.447553543428	3278.105718795455
1288	3220.932401302781	3081.226536014632	3188.993449334874
1290	3080.215675063372	3019.576624137215	3145.115129959085
1292	2964.312705164899	2887.278604207506	2985.800484962354
1294	2829.979731478615	2745.594190758567	2887.305646015939
1296	2724.426512730768	2596.227234663288	2773.941406523758
1298	2637.456563972837	2488.732462273328	2643.95494139128
1300	2537.441270840825	2406.758848895048	2543.580110950532
1302	2456.96509662984	2336.385512887322	2497.826894135747
1304	2459.295814394624	2330.410708840737	2480.477895363991
1306	2444.24335277628	2343.170651184847	2443.507985726614
1308	2412.133800410235	2315.415877581271	2433.295043272513
1310	2428.01405024048	2331.633551533834	2418.29922939996
1312	2430.16185389499	2293.795436091009	2454.237603410767
1314	2416.04077770486	2292.434660704392	2442.771592366754
1316	2397.716028301633	2286.423811226384	2411.427857288552
1318	2368.07998609474	2251.234996498072	2379.391935867245
1320	2341.082630721206	2202.929229082764	2346.159147410778
1322	2318.770233463692	2165.298894373183	2318.224052297892
1324	2241.047970752884	2152.017687976112	2296.491437115827
1326	2241.9527228572	2130.546476528506	2270.236948974206
1328	2232.353686038824	2130.551163205395	2250.292250300146
1330	2230.157900793155	2112.330254855031	2237.109860382771
1332	2227.916730407094	2128.451594516676	2247.318430497835
1334	2271.85751348235	2147.716368874077	2277.64282632902
1336	2318.527844818042	2185.384120117098	2313.917831880195
1338	2349.711939694012	2242.265845331004	2362.411886642993
1340	2422.942695653136	2315.647430219741	2448.590379993343
1342	2570.248132372821	2428.114056005033	2584.506985437281
1344	2693.889998241901	2586.943271461777	2743.252017316662
1346	2875.853133645652	2768.676384861964	2902.75326717682
1348	2976.597284859291	2835.675500317211	2937.760047137383
1350	2903.204842472446	2783.097964256975	2921.15555225745
1352	2723.254258484439	2606.821552257319	2779.727029905263
1354	2553.355505441118	2443.403488127292	2617.620244627107
1356	2437.273652318093	2321.685852584151	2479.337552496661
1358	2366.826797459543	2250.515393122333	2391.25352504548
1360	2325.570324492764	2224.434062260648	2349.505341018885
1362	2309.515691633193	2204.885754913334	2314.479115394263
1364	2315.758791966022	2182.53790526705	2293.871227256302
1366	2304.001443452619	2165.004004985072	2344.757433697542
1368	2289.610835751741	2190.147601120443	2332.528892289598
1370	2311.439556189539	2190.753044709516	2354.584992334197
1372	2344.337084177636	2212.915182786383	2352.156092196408
1374	2348.672488836158	2244.391336231645	2372.79455610877
1376	2368.879326372902	2259.096818913827	2401.676030780508
1378	2387.098192748345	2277.430281732549	2409.933868936835
1380	2392.804055860984	2303.79380239213	2407.782209606745
1382	2406.581502680179	2309.426348497669	2430.372529318133
1384	2414.80116402327	2304.404104431762	2475.317207277627
1386	2434.433753221957	2343.673423664415	2483.101439613048
1388	2443.604854194326	2319.113097525964	2497.300678953191
1390	2433.279856727715	2298.308292861149	2466.510822663639
1392	2447.334811976631	2325.774007106365	2434.861465009375
1394	2430.279647537222	2308.18489665603	2421.436599353005
1396	2430.118346506102	2283.211330543101	2444.717560836711
1398	2409.09479727062	2283.091169263464	2434.05837248907
1400	2382.121814568977	2277.387116778715	2400.06953823833
1402	2373.280564873112	2257.352937324397	2385.605887602032
1404	2360.825289557783	2252.61184552106	2385.400736774146
1406	2352.062813414035	2254.590733720499	2388.111549657341
1408	2385.147866451061	2258.599323664693	2380.168735580942
1410	2358.295207169291	2267.121724604871	2351.12399371992
1412	2353.905556077717	2237.400411162549	2382.965205482762
1414	2367.378066889329	2276.348840837432	2402.803524049279
1416	2400.75939116912	2305.443642304294	2431.487262513816
1418	2448.614091772087	2354.043919996664	2474.838793327004
1420	2525.89333753183	2431.512420113324	2541.340044612289
1422	2650.845940466973	2546.601686615856	2679.682691293021
1424	2846.616820188141	2728.399793371427	2886.138814937526
1426	3131.382066143239	3003.995644176169	3147.54306265392
1428	3483.045094972381	3359.018587883397	3497.399538462983
1430	3801.036746672145	3701.510570612441	3837.613297128248
1432	3892.271939640872	3804.841427742007	3940.24730355729
1434	3649.415729694357	3551.637500417482	3657.592038895843
1436	3167.75286065327	3096.211121682388	3208.135497113962
1438	2862.001845019164	2756.355754011247	2864.326424708277
1440	2688.043328312247	2587.268788320683	2692.351917167355
1442	2632.975676174947	2532.140621828008	2649.797661411233
1444	2714.565467451705	2588.865140382929	2751.070077692461
1446	2834.454226797232	2724.280022129894	2892.908334661902
1448	2839.277191153604	2776.510368739853	2911.03333029696
1450	2735.201643429095	2673.118047147576	2791.891900686056
1452	2672.832649796294	2574.781610976554	2691.539375756439
1454	2633.196138186047	2523.999167997858	2679.612962147844
1456	2566.183545747329	2488.238596387725	2601.62305758096
1458	2504.282859551991	2375.398796065383	2521.028246094011
1460	2518.606738393855	2399.966837996578	2510.048675104483
1462	2570.597507380308	2458.585348298474	2563.854695478848
1464	2688.07324356711	2593.948919831846	2684.169680515862
1466	2892.966354037488	2788.46125212961	2892.93759974626
1468	3101.382889227366	3009.89383924115	3120.188338190438
1470	3267.530909673059	3178.598642762462	3279.229632155318
1472	3291.434829044224	3195.460999704867	3305.789625390911
1474	3139.227583476563	3054.025069496707	3184.173570951737
1476	2914.347074923706	2826.245299510065	2964.257146522633
1478	2681.289969308568	2562.221980213467	2725.814505938678
1480	2514.74563637648	2376.366982863495	2520.687063791448
1482	2351.528359954737	2265.71755413223	2412.317520164257
1484	2307.268514855626	2218.976813614412	2364.373680728574
1486	2337.681530555982	2235.97894432563	2374.705382505402
1488	2405.521142048274	2279.067780276847	2421.237072248856
1490	2469.399362766971	2344.675460046552	2489.012096330644
1492	2463.898258763642	2351.940348139487	2477.332254959536
1494	2446.606965735779	2334.149374277869	2479.622936558271
1496	2462.662649713469	2342.913788780189	2513.841025079864
1498	2468.157582581019	2352.835338965153	2509.607624144894
1500	2438.367227757871	2323.829065522587	2465.131462089395
1502	2400.487236782108	2274.724302444682	2417.76517013293
1504	2375.237917783437	2252.889201332409	2369.011244274972
1506	2397.414997361227	2273.300429945728	2387.066222306952
1508	2404.231931890221	2298.523351478615	2443.482573649286
1510	2482.230135284855	2361.953120437053	2498.984959181914
1512	2572.620607084048	2453.911877851781	2590.927317727891
1514	2739.228635924908	2609.942968259256	2730.923005948027
1516	2899.480469750686	2797.360918637715	2890.474250854275
1518	3119.962062303993	3026.044180725085	3175.082488336778
1520	3363.16411530075	3242.288984423318	3435.163319588005
1522	3493.642924898207	3419.475840530624	3586.242533836284
1524	3535.052595069372	3487.764378819661	3632.084722850906
1526	3454.816592043422	3365.229585527637	3507.677379076556
1528	3216.143448553484	3109.251885153001	3268.057794716563
1530	2938.482347781912	2849.667962635602	3018.052340867443
1532	2728.451107481417	2621.395687744037	2759.185784690711
1534	2547.99738303893	2433.815802490226	2574.357737982311
1536	2474.350600925584	2336.000239299742	2441.629810563773
1538	2399.222791037547	2262.482012827514	2378.459010526372
1540	2348.917015021115	2233.037768435769	2382.903673371194
1542	2355.064390883757	2261.063435708034	2392.36549075092
1544	2384.17022865392	2258.201770991041	2393.710007568979
1546	2442.660695700176	2318.44546112959	2462.678477356792
1548	2504.196222822289	2354.561105009713	2530.508639570344
1550	2551.743987107152	2437.538395035995	2598.228518238196
1552	2630.936405642762	2525.430375367866	2702.671261679745
1554	2734.902852395532	2622.919923849513	2809.022737566943
1556	2862.040688310297	2746.053094066553	2907.924890842633
1558	2985.975861093318	2883.418689222722	3007.740389732717
1560	3089.40569342109	3004.882692271376	3118.735688997732
1562	3200.28725995742	3111.319995881797	3243.520698782033
1564	3308.68765299833	3224.481358013967	3340.963478721073
1566	3363.924285739316	3276.740123563488	3379.450668251016
1568	3369.471928557341	3222.466043469225	3387.612506934967
1570	3316.546664303208	3190.28549172302	3367.172902768852
1572	3207.28655646637	3129.575234675284	3234.381181266414
1574	3029.227745552091	2935.17769128527	3062.857732254196
1576	2834.572732856781	2717.586044897972	2835.912057941696
1578	2639.256283096327	2531.292046497179	2650.914074846591
1580	2576.832854978271	2487.880903526722	2613.085196165191
1582	2661.708754445956	2529.138324980404	2681.581186117544
1584	2868.085001876156	2750.452508364456	2899.490603300694
1586	3216.514734725572	3120.541172127767	3242.411824436465
1588	3629.970418921281	3534.978722240702	3680.220675776431
1590	3960.348700083943	3870.249585079398	4003.068738275925
1592	4131.754773283282	4033.419857618853	4161.978798083603
1594	4208.49423838589	4085.413485554983	4241.239085394251
1596	4278.237824572132	4159.651470084697	4294.964037965752
1598	4403.52395455941	4324.226087432768	4445.538758718718
1600	4625.39082076895	4570.411418289197	4683.066267705567
1602	4660.569715343108	4592.156105931643	4704.38901033929
1604	4137.838599192579	4046.866271435656	4198.398233368046
1606	3484.962865192073	3374.24483227416	3542.514996627955
1608	3128.39956843865	3012.415300186118	3139.278863569208
1610	2923.144095180774	2797.537310079205	2939.128223971675
1612	2777.029116545193	2679.798059896233	2791.394032162029
1614	2682.916109443806	2555.72627939621	2720.151335285333
1616	2635.097108479662	2522.448051432974	2649.907275145037
1618	2531.347975744627	2434.209491675017	2603.057025893168
1620	2510.60391426471	2400.816598652185	2531.280184952262
1622	2482.078730835751	2383.672119414416	2490.220480507514
1624	2436.779631456476	2339.824399877944	2462.286078218089
1626	2408.666739039246	2278.9371363055	2423.475530559773
1628	2374.439329569201	2253.704084392736	2396.164897137064
1630	2329.174285036886	2243.657671571427	2370.958636754813
1632	2301.747435058699	2217.580582126948	2348.950878709544
1634	2289.508249934495	2189.062454054817	2328.48618057476
1636	2280.592865523522	2181.841336439919	2299.502091530114
1638	2282.08428727001	2190.192538373809	2295.895235856312
1640	2284.595247641189	2169.941740272483	2297.994282343298
1642	2279.406638142137	2160.552989245745	2271.274307985466
1644	2234.117249774985	2129.836964560079	2260.899862515048
1646	2253.463750013525	2134.007315776059	2291.575600619101
1648	2218.710084768729	2103.760238463798	2259.476414080743
1650	2227.28420055302	2091.266192447983	2246.066060612655
1652	2220.577978607068	2085.195199242527	2230.640216563559
1654	2198.821915978758	2075.232109906071	2228.265212314053
1656	2175.445127111021	2095.155562640267	2227.663548809645
1658	2170.88021145286	2069.549885265312	2211.525563494966
1660	2195.779065012146	2078.361259466888	2181.565442819788
1662	2131.570011803742	2069.191509697069	2188.48332169699
1664	2113.986357772961	2072.355034814241	2172.49715848776
1666	2108.572566585265	2026.09460797287	2147.256063222212
1668	2125.98010561247	2011.633040420651	2135.111553552004
1670	2100.644727436441	1989.774654541352	2149.256055943468
1672	2097.178666179679	1980.843664270376	2134.288868661197
1674	2081.466985322879	1976.552868833064	2107.790548192702
1676	2061.980858206423	1970.789647764145	2105.293951311001
1678	2044.770764410733	1955.52175583027	2097.590754042628
1680	2023.13482387498	1938.44929133642	2058.006151883912
1682	2016.721675842518	1923.397967215268	2035.168796030095
1684	2006.482570936421	1892.507595234423	2039.638089403391
1686	1990.786923310491	1882.124222921783	2005.802675217286
1688	1959.353471303123	1878.134342669435	1976.102776732128
1690	1956.385682451799	1838.8067006096	1976.679399700698
1692	1953.333231983941	1801.022093397352	1956.46116391979
1694	1936.380418542328	1818.488544826939	1940.150159923146
1696	1897.093780649367	1794.850829997082	1941.275789817776
1698	1906.954641006417	1789.15219980474	1948.665266062312
1700	1875.693011137392	1773.048951484239	1901.548890433502
1702	1897.201382540326	1770.98644017665	1895.016268335015
1704	1885.87492166078	1760.206264017255	1863.330046092283
1706	1855.428900641775	1767.24459639435	1888.217922444069
1708	1863.847958639606	1761.292891336712	1835.973273364008
1710	1848.752403904513	1717.269344840946	1849.156161978588
1712	1818.181394784288	1715.011422476508	1835.633401647834
1714	1813.561683663812	1711.312476328739	1839.385549859373
1716	1811.966064446033	1669.059001267235	1825.226500332923
1718	1790.657006813546	1696.807439085009	1802.812722289102
1720	1801.414764475605	1670.909054671386	1804.974461842047
1722	1780.453801479796	1648.346298893286	1813.228388308589
1724	1788.153498307387	1659.721922616386	1784.985478486515
1726	1792.944697900129	1674.031852290541	1775.583717782176
1728	1776.034490393346	1661.921727487662	1779.839094943993
1730	1751.910175953108	1658.4635640112	1785.951383798406
1732	1746.195053330957	1661.875832320312	1767.047654422918
1734	1769.301637633593	1667.861635442892	1749.106186652204
1736	1756.741824559623	1643.693296722551	1759.98218712503
1738	1730.402312399113	1620.88956850715	1770.835543039723
1740	1752.057726927096	1632.476901890947	1762.421046068717
1742	1756.205142023461	1638.975327488975	1762.958823349854
1744	1718.681839067763	1627.109547602192	1751.276228153978
1746	1713.489745728578	1606.321757048008	1722.913592829958
1748	1723.66648350222	1599.271887381083	1715.855396327248
1750	1715.340461451976	1600.093317103257	1699.20943728524
1752	1723.073599614652	1585.263745077275	1685.540590908946
1754	1727.16038735669	1593.04864874478	1703.988139760651
1756	1709.224256219478	1569.579935573328	1712.765088508825
1758	1694.634930395104	1555.377513986816	1712.484042294509
1760	1694.362718604707	1581.300412638002	1730.392799427565
1762	1697.50233005527	1564.702987140466	1733.99089416854
1764	1675.433429127071	1567.491921015118	1714.737828287289
1766	1701.456362929416	1599.742283844004	1697.262016355229
1768	1671.910234281173	1580.945820204929	1717.954617496823
1770	1673.059589109785	1590.201687742135	1681.706179335572
1772	1662.508781833048	1566.28953799633	1688.357574775925
1774	1677.120512037246	1548.97946702808	1701.485509819293
1776	1681.081564000021	1569.256203587499	1679.223864985803
1778	1660.271985889861	1572.151294008308	1683.176893345401
1780	1660.048209697513	1567.23254693764	1698.862888930309
1782	1679.475345914805	1581.863192690071	1673.48985084584
1784	1657.50965178146	1546.742920748745	1689.578251252147
1786	1643.582689555657	1521.390737760846	1665.905506333803
1788	1666.818159184751	1533.451003357166	1664.350070777567
1790	1651.784184664603	1551.405109246507	1669.145419230139
1792	1671.537968768742	1548.390190065387	1677.749995558128
1794	1645.731612822259	1565.569893369439	1652.955257030174
1796	1648.848173215641	1548.893625148573	1642.982149690401
1798	1650.675460614771	1516.021981238404	1656.422214345518
1800	1652.17472876265	1519.877112423071	1658.4149486345
