# Supplementary material for: In vitro and in vivo datasets of topically applied ketorolac tromethamine in aqueous humor using Raman spectroscopy
Source: Data Brief. 2019 Oct 22;27:104694. doi: 10.1016/j.dib.2019.104694 (PMC6839021; doi:10.1016/j.dib.2019.104694)
Supplement: Multimedia component 1 [file mmc1.zip › Raw Raman spectrum dataset/In vitro Cuvettes/Aqueous humor from pig eyes/Acular 1.txt]

cm-1	frame1	frame2	frame3
350	1656.002808928592	1679.900248462905	1667.847188711495
352	1658.13030370554	1677.005261079473	1663.81369640735
354	1656.730764783115	1648.532171531974	1665.46498821281
356	1660.570314302786	1685.583915138743	1669.291311747236
358	1671.291473415252	1673.935381576104	1673.062388613745
360	1679.308159938572	1688.152984610486	1691.137337517231
362	1684.394736829493	1722.928724308181	1713.924775139589
364	1693.553321815795	1702.685115828226	1701.256022576735
366	1717.397161604602	1710.582907641667	1719.887606070264
368	1719.896594500851	1726.312693413827	1730.557263596496
370	1711.924183106808	1733.550360251209	1733.810350190133
372	1721.813689798771	1708.76686834291	1740.58269453079
374	1700.898784564806	1719.897553806551	1685.97125229558
376	1688.469880926638	1718.170452915574	1689.322662931324
378	1677.26283398975	1705.245135484771	1713.46969085352
380	1659.004089833468	1686.785981317737	1713.284171807683
382	1679.516697098806	1698.817706236795	1712.818050753048
384	1690.348118427382	1702.454095799694	1706.849571621855
386	1691.460415017487	1709.757150495264	1699.967211371714
388	1684.313738357798	1722.727079565427	1695.325558178074
390	1679.025970878659	1700.535126832485	1694.982027986287
392	1684.501198252209	1693.675383647378	1687.502218584887
394	1679.456613578992	1699.491541376376	1691.251947646236
396	1671.86347787983	1716.853473671188	1707.41800387854
398	1712.035556549349	1744.937464026886	1719.422922372484
400	1699.254901374512	1744.430954121892	1717.87511303765
402	1691.234997057592	1728.008210804496	1716.79652815637
404	1697.747291359257	1716.977441036472	1718.781745386963
406	1719.934617474807	1743.647715712209	1724.490818404017
408	1741.280299191773	1753.456729859062	1743.189363579891
410	1738.616635506372	1754.784403280206	1751.960890848616
412	1734.856126856121	1758.010907241692	1753.117913024157
414	1748.456577314288	1770.353151253614	1751.598500405931
416	1739.809490813495	1766.562754535421	1774.223604492736
418	1735.725522032683	1747.293890784294	1755.810007905492
420	1740.189634232298	1746.599035286144	1743.202140890975
422	1746.467435013788	1764.622760853797	1746.467435013788
424	1718.621259743848	1737.196663703038	1718.621259743848
426	1710.716706278709	1723.574942461162	1713.033573729012
428	1710.661289403225	1722.855026099246	1723.251144785594
430	1716.621313924662	1724.972732660841	1738.681893013947
432	1729.346032413648	1711.611395938676	1741.943283263815
434	1708.800315811087	1702.693812157998	1716.292517228815
436	1697.020983993529	1713.908005460527	1715.197842435615
438	1695.794945987983	1725.175240808885	1720.492571183508
440	1702.704289523514	1718.425764937073	1715.828235192099
442	1692.368701653891	1699.072699027891	1725.363825164681
444	1696.371482120316	1696.147655693965	1715.958664827731
446	1697.782657693809	1697.30396004889	1704.305238200275
448	1693.530186684724	1700.213431435649	1699.795418330076
450	1696.502499279056	1714.059842964408	1711.378588250559
452	1704.257015527018	1703.679560166159	1718.450541542027
454	1706.125371240396	1701.884697155397	1714.730782660765
456	1697.390082699372	1707.063226672957	1703.182104250495
458	1674.513550180406	1710.03797561886	1689.671434864242
460	1674.637597292299	1695.298725831841	1685.307181363862
462	1666.871566077253	1671.275759347394	1685.035970705236
464	1665.747635110671	1664.713319695841	1687.709140134961
466	1674.00051427888	1682.425053976343	1693.187981016867
468	1656.720691960555	1670.999374003438	1705.284895303701
470	1659.143210716033	1684.377899576072	1685.730411856411
472	1656.087090087317	1682.395010468401	1671.941126661522
474	1648.794606369398	1667.337525267558	1662.819999720363
476	1650.788796584394	1661.607778434954	1639.747313272988
478	1634.973539750636	1671.750991019539	1651.589340703748
480	1625.748271234599	1666.081745579325	1664.082603718345
482	1623.16692988804	1650.410335082902	1661.058587048987
484	1625.786570103398	1634.001829899378	1637.920873082162
486	1629.082484812502	1642.832503120059	1644.934899917755
488	1632.774311594753	1638.530606135763	1649.261046524446
490	1609.322335336096	1638.62094944402	1642.108367980086
492	1588.09743518453	1643.514539951426	1631.483523712108
494	1648.367489542572	1643.227032699875	1639.908857734711
496	1638.461770788785	1627.238352363492	1628.692908490536
498	1626.941168809697	1637.773169132876	1633.287787823521
500	1622.965135096915	1646.216508110903	1642.122219771627
502	1629.333905699482	1632.069915648714	1643.084281205911
504	1631.741620815196	1632.16052417333	1628.820586474483
506	1623.893374590214	1650.749618033806	1624.39444617776
508	1624.231872657013	1651.472786356905	1624.159422560238
510	1629.428424104542	1639.2697222807	1621.826770573378
512	1622.2241629379	1645.065927224687	1608.123303422525
514	1624.089694528295	1629.733172160606	1627.850355913716
516	1614.31488077284	1629.401617699611	1620.340853608748
518	1602.290537147596	1628.671830290499	1611.936854567873
520	1594.058185320384	1619.053205880455	1617.647276505179
522	1580.410401436706	1623.258108443491	1601.235924928811
524	1575.859493447816	1602.396979870034	1610.070266717696
526	1569.292603025423	1595.620456039428	1594.44121844317
528	1563.743396439219	1599.434384385306	1570.286142600744
530	1567.78206571303	1593.962288125606	1580.365484698183
532	1577.853530119421	1581.53171586299	1590.957742085213
534	1575.961641781871	1585.57076333637	1578.211899371026
536	1561.359508145813	1579.597050582737	1564.301632279431
538	1542.483752025182	1558.739623032006	1557.927991800821
540	1550.924099690653	1560.047106774933	1544.201560109801
542	1546.330730208486	1573.902954722541	1553.015438837761
544	1536.781069408874	1565.948439825701	1553.006330851707
546	1535.315433248602	1554.718665790153	1549.556321462339
548	1550.925939389945	1562.131888388962	1551.733684733723
550	1536.934133987614	1543.361400237643	1540.590773791009
552	1525.261545204824	1551.579319567633	1531.783935102397
554	1524.578184212454	1548.779500671121	1527.014883888673
556	1530.241282798452	1529.130251360653	1528.930594061495
558	1526.188365436483	1508.37557043313	1541.569286623948
560	1526.987274941465	1513.413802526952	1520.46603025776
562	1500.191750016518	1512.823807492604	1519.979248937471
564	1491.945724594959	1513.655196388961	1513.857309637911
566	1518.290311404737	1517.532791441096	1496.119365113379
568	1514.129796620035	1508.570574326355	1521.190812134732
570	1490.135217067796	1497.632336899434	1505.586437120853
572	1481.312392820928	1495.888380220713	1484.792002561356
574	1486.619516722337	1494.648740074465	1474.037846654193
576	1495.938411501676	1483.691511883343	1481.100772986159
578	1483.05896664075	1478.518342942836	1474.004878291897
580	1459.688772094719	1464.012170534511	1476.208766216735
582	1450.801787560542	1459.091731071132	1469.140693793917
584	1461.240381062087	1466.447217436484	1460.20023887919
586	1484.342927347288	1479.526112907285	1472.753220401707
588	1441.27036234012	1470.796659016419	1452.901115469951
590	1441.218455729193	1471.633190173465	1442.271292314137
592	1446.999776761428	1465.827432330923	1447.092912746965
594	1442.917798496128	1455.84642605215	1461.523386054093
596	1442.998646508311	1474.361320605473	1459.686293650129
598	1459.964571884892	1454.71372219012	1447.842695527717
600	1445.0399326549	1443.276967890583	1437.610224775756
602	1431.766594730699	1447.291633410324	1439.29841243979
604	1439.977216595445	1459.775693530524	1452.01664665103
606	1422.290093545183	1434.316564438637	1436.786057359345
608	1436.43001450267	1431.222751548036	1447.774393884077
610	1439.296163272219	1429.98680111196	1435.883335025965
612	1438.308245667056	1427.432444560695	1418.56947993713
614	1447.310665831488	1423.352552086744	1422.473417932539
616	1449.814343296839	1414.604423221407	1437.755050838716
618	1423.958103664865	1445.169562004219	1433.233158110037
620	1419.048904024017	1454.521519322346	1418.626315482458
622	1424.958012457034	1444.907282333938	1405.01032410337
624	1410.50850313433	1442.03501866781	1404.677421912532
626	1406.655211311393	1435.716754171286	1421.023669292939
628	1400.891656114545	1433.346540143317	1417.569195976734
630	1394.364129125064	1422.308241780897	1408.825506478419
632	1394.893992800191	1410.923660714263	1408.168512487572
634	1414.323624044166	1421.350336834843	1428.24804369142
636	1394.84290985322	1416.194637258581	1385.080622918375
638	1408.59776951986	1425.5776053775	1419.607965580242
640	1420.733215439644	1424.608933470235	1439.407614002437
642	1413.225679988174	1412.023722898755	1422.417250451145
644	1382.905085898211	1410.0465722068	1414.495478559856
646	1386.070952752101	1397.354739111876	1378.59848208153
648	1389.942284557279	1387.702654259156	1372.528507792384
650	1375.401938299118	1376.869750917446	1370.879900241644
652	1349.190567672637	1366.204712323926	1360.048273967236
654	1353.07897722882	1365.09250086488	1342.515760232888
656	1362.884768206734	1358.806595419711	1345.823368782335
658	1344.295685734737	1364.220821789813	1360.642105766316
660	1331.332908557454	1367.245038290386	1374.301445354862
662	1334.768944527358	1358.944080659833	1374.432583576318
664	1325.521789852181	1339.149627221887	1347.606952456819
666	1329.465529436817	1350.862461132703	1353.257521028567
668	1329.83661528731	1347.3496717073	1349.400947769953
670	1331.180280312536	1334.811427858288	1348.763008281121
672	1331.874115092515	1325.178379895553	1352.476839833819
674	1317.601770431767	1336.640350865377	1337.199768798814
676	1302.390434675177	1306.656945214437	1305.545768600525
678	1305.698325561725	1309.00099193817	1313.460580136882
680	1298.975239861893	1315.94500031163	1317.159456484631
682	1278.671525299959	1311.206321627303	1303.643546551236
684	1286.774227072628	1305.646962913457	1319.361991450965
686	1282.607198124018	1307.793882394362	1302.84049208039
688	1282.119033377884	1313.410671787972	1288.068245981461
690	1293.182696006018	1314.180381155224	1291.752146777727
692	1307.215711197989	1309.092505678659	1307.255252603404
694	1291.842656292749	1307.992837501883	1294.940480721433
696	1291.47377436601	1287.582363970977	1290.169039371756
698	1293.308010503125	1288.22733809213	1296.731226132573
700	1282.634332493434	1300.485097974288	1297.925655987981
702	1270.461032613933	1311.985091345213	1294.9416305381
704	1297.977836024121	1308.928837234431	1310.767958697704
706	1282.438928588548	1306.062996053551	1284.972767941891
708	1279.594479324155	1302.114983691291	1290.006626771564
710	1272.962552321249	1299.230181582186	1293.286753568489
712	1268.617238373701	1299.47762900333	1284.230694771327
714	1290.752766019175	1304.218007742717	1273.448400109287
716	1281.318886467635	1295.844854949464	1287.750564650551
718	1278.054064488294	1303.733148031166	1293.237226323659
720	1279.258728935645	1307.610593889568	1308.293359937752
722	1284.81733347203	1305.975718077332	1315.115609638185
724	1293.448290163448	1306.535245541778	1282.635675494679
726	1278.81518538623	1285.140078550989	1290.303292819645
728	1289.471167124532	1293.761595224682	1274.485150103249
730	1286.774251941787	1300.331001184469	1274.145188542716
732	1282.685858694354	1300.400780455833	1280.177989812127
734	1296.970979830441	1297.898819480892	1272.313161926016
736	1278.752733177953	1282.278712574158	1275.953784998415
738	1291.199447039868	1297.344213786204	1284.827572248726
740	1296.363793545366	1304.118232852028	1296.270335601838
742	1287.277307656353	1303.166026192852	1300.037986493328
744	1272.93098155965	1301.268118863187	1289.694057183945
746	1289.467832290424	1297.414627858542	1274.298162877414
748	1290.603649457698	1299.520923030864	1286.257285775116
750	1276.026263946229	1284.643154842242	1272.037982207959
752	1256.180247798212	1260.087171039688	1262.543404309329
754	1240.421360261673	1242.671803820201	1270.376201959413
756	1234.020782452252	1257.796927469736	1267.661159305197
758	1228.096089329664	1228.096764574937	1221.662786771778
760	1231.874984073623	1228.036918479531	1227.649436450571
762	1226.102629946812	1231.562133535335	1234.350212688785
764	1209.882094654505	1224.739113171472	1226.399407834831
766	1196.720296868083	1207.243391759825	1216.43596822189
768	1196.251845837213	1208.386887003982	1187.895291982339
770	1208.868840214519	1197.846138360412	1211.721596194645
772	1202.821629977572	1195.650054039807	1217.128282390902
774	1190.079184162397	1194.618045586119	1208.012927828112
776	1191.38684559049	1184.973129947383	1204.313762212925
778	1202.449019812388	1183.284168371599	1186.615950491474
780	1201.2288336272	1180.462044510846	1194.116239510634
782	1190.633038899862	1183.591745238333	1187.35652625514
784	1178.534268171331	1183.938510995724	1175.989304727702
786	1171.615672711609	1176.274544341273	1166.600399635764
788	1173.008331688296	1163.908435507455	1152.122864833378
790	1165.452985209239	1176.196907359575	1169.203093425977
792	1156.971625993137	1175.010602806812	1166.593013366469
794	1165.361506340882	1164.28788286447	1166.312065730416
796	1181.127418241386	1154.5365284745	1169.283467634328
798	1182.032891198778	1156.709100930573	1166.56145578417
800	1170.552642476629	1162.505985075361	1171.802029371203
802	1160.417151643772	1154.955207713654	1181.214575964058
804	1143.248613483216	1145.743291453402	1160.741993437211
806	1131.011573429515	1136.548609960463	1139.376513998886
808	1128.235612956078	1133.219152128083	1137.632165751174
810	1117.371335347986	1152.712215923992	1133.835001953935
812	1118.431668898993	1119.996788014012	1118.957758399613
814	1103.31197321927	1133.777056057175	1118.753095871716
816	1101.606421712909	1125.288833385812	1114.076491718493
818	1110.587025610792	1103.725048602307	1102.810897323964
820	1110.994443510355	1118.370352327175	1097.685804520383
822	1127.392524926857	1115.625480126033	1127.175519170551
824	1117.774759797568	1119.174560839609	1139.794452836881
826	1125.072561548925	1134.236724369973	1141.303311272545
828	1127.371380363248	1142.929161173769	1142.493756542964
830	1119.150242578585	1140.231744758067	1144.879147941034
832	1141.31981361387	1149.39130789376	1133.271344006039
834	1137.961040061241	1148.77022565953	1130.475748401077
836	1126.968346839199	1137.504476107438	1133.97278350032
838	1122.154341897122	1135.374588447633	1135.338179252323
840	1119.370090863009	1139.687962673901	1128.210274102011
842	1110.912867870166	1138.345743812121	1112.35986986635
844	1112.968918274021	1129.860280815861	1105.577669085217
846	1103.844240291113	1122.043730372895	1133.723962796159
848	1094.62193785183	1108.338743441023	1125.303494318054
850	1099.967430210076	1108.128702340212	1116.775399953186
852	1118.532774343124	1121.732780474583	1128.04162867294
854	1131.500809153949	1128.641551699467	1145.560382106504
856	1111.622453093062	1126.051448550916	1124.040586465277
858	1113.373846044395	1125.012085221478	1127.42774244996
860	1104.329178754989	1110.919315045585	1112.366805287928
862	1093.223271483894	1098.504241726251	1095.984607604218
864	1089.108628003345	1095.827902688402	1095.273808235144
866	1082.176265398675	1085.432067790023	1097.408157378144
868	1083.276920756307	1072.491474098484	1060.898996890939
870	1081.993075514409	1067.514582472301	1072.724824722017
872	1076.02106752136	1072.687048819395	1081.702610190553
874	1075.949761146646	1080.96319550922	1079.759756854511
876	1088.509291996252	1086.944134810789	1080.418215163924
878	1093.007339442799	1102.208481565241	1097.343541094757
880	1100.798230438028	1103.295326864496	1100.683388651901
882	1101.074930876416	1094.058603038574	1095.855438215369
884	1101.789441670307	1099.15265937225	1114.747336861954
886	1113.898093288552	1122.694800283398	1143.065134814344
888	1134.431268682841	1144.626806877486	1142.41978228904
890	1096.828531696937	1106.460857876694	1108.229395387526
892	1062.7967053352	1076.652926997357	1058.596181238482
894	1017.141324795863	1040.526100061397	1023.460543763857
896	992.5164857458201	1011.673312828802	1004.906752153511
898	992.9881976937212	996.1608333230761	996.4934256355928
900	995.4862505215455	989.3417526270916	986.5854752671925
902	992.6372231680879	980.7417055583399	959.0358104527204
904	999.4079915940861	982.7429620813952	962.8220808622717
906	993.3011826267762	971.67944109834	976.3904627333913
908	984.6656152509083	978.9358063778183	989.6975762434117
910	983.7218859365803	998.3434149635654	991.7757867722055
912	991.7036678358642	989.961238709597	977.7321020908488
914	987.4565428619817	989.1724488313761	993.6587367327975
916	1003.380843639196	994.5652944325773	986.2852866776012
918	1025.688629029484	1022.039151080571	1020.12024223534
920	1057.693811388491	1052.730423407719	1048.382156499691
922	1101.391960474025	1092.414341651362	1077.740930468013
924	1160.390944354517	1173.252627735722	1170.408274751925
926	1282.039777382782	1298.92421396574	1266.643399175063
928	1395.637695233278	1386.487198792735	1368.840230663144
930	1402.365636492076	1411.518219717227	1396.092389437632
932	1337.916865852774	1352.380058781783	1344.243809548385
934	1240.542633569946	1235.858633645755	1234.621873562063
936	1130.03102523471	1125.891775656339	1107.815304237528
938	1049.777766005724	1046.218121301521	1055.097448158247
940	980.7846059327587	1006.223606149378	1017.992984008658
942	963.2029091949971	976.5366006472538	985.9618447016126
944	953.6251349231857	954.4628789262472	959.1350983079619
946	939.4250914918791	937.8016293189793	944.4998498009169
948	940.6045400570104	927.2089845317271	948.740985732386
950	958.8414134614222	945.3955481507016	959.3030054378338
952	973.8060582311127	956.5036257082568	965.4708774100781
954	958.180612071018	947.3262255891284	945.785921036568
956	917.7288431504853	921.5508732622031	920.3867757068889
958	882.9881903739962	899.6602294077325	905.5461551818769
960	882.4265086080317	898.4648437591651	904.658832910216
962	898.9812803482802	896.520411866334	901.5259109326407
964	882.4608118528639	874.9312156635472	879.3279411737954
966	867.0967608361003	866.5694113454897	863.3003655217559
968	852.9274323214758	856.125652962661	859.3901104359786
970	852.6279672603846	857.9346915189944	861.1573466730401
972	869.9039795183392	875.1623219181397	862.5484907598368
974	880.7005688515429	865.9874585632819	869.214758289369
976	891.1766593302654	909.0149544185169	877.8343949797026
978	896.556524437769	900.6885570526785	897.6771077555482
980	896.6781348017719	897.447768891809	899.4953128702075
982	898.9840324671053	899.3245714104	900.8190678725505
984	897.5311053532489	890.9211159172993	903.8006964799447
986	874.8007882245298	868.8405020405792	885.2330276110637
988	864.8174217260558	894.635367245324	901.9361324652861
990	896.3701898280638	910.1487790071465	896.2225863256018
992	891.2951770487831	888.2038670854699	899.31782486688
994	898.2681649632957	882.6022830225395	901.1533003933147
996	918.5127719648527	905.9077457113214	901.9191726723625
998	931.1346716124031	944.6110093391541	921.8353351748551
1000	998.5621172200531	1031.5385469781	1002.725618530416
1002	1067.433543033809	1086.879780329561	1078.465431960024
1004	985.6426799232806	994.9326151393009	997.486786949856
1006	911.8264335634401	928.3447647108835	931.4743939241373
1008	885.7102947445495	905.6440492947424	897.4174751268023
1010	885.6475200077632	895.2799613943371	878.059774424358
1012	882.7550754561279	893.3309192569334	897.8634237429932
1014	852.1973894366149	867.0896777158359	873.4720869783592
1016	856.9193030186657	876.6904169100509	886.0364147118605
1018	864.6554721279657	884.1147666460976	877.8309304000403
1020	865.7134999321411	885.7304882244403	878.896158906703
1022	866.2739296570738	885.1246662286535	884.6693524409832
1024	877.9831204503435	889.8080916228051	874.8303656883004
1026	900.6349716016107	913.1002505174189	888.2528237792802
1028	893.8381983313548	911.9415900808031	902.0025966532514
1030	900.1740472875636	902.2672244629196	888.2390387448362
1032	901.4712582286588	906.4855702478242	895.6646923944702
1034	908.6434191547899	914.2263511376254	916.8869448858651
1036	923.5872587147771	919.9375291878766	933.8773930630399
1038	931.2537419847733	934.6521548200102	943.2364017365806
1040	946.7727162319209	953.9341064555769	954.3757247104767
1042	952.3202501094104	930.0408167086987	947.2334804015853
1044	919.4112772095396	911.7330543021437	931.6734040814979
1046	899.9184500272168	903.6227115542105	910.7853529422027
1048	888.1735404814042	888.4089285532195	890.9059905894463
1050	867.6010168749426	865.6383092470611	880.2861216216941
1052	859.3734800648003	870.938155280823	883.6888986888439
1054	881.994863892444	880.2731736102637	875.9370637083081
1056	854.989763067545	861.7965830493012	866.2029739329012
1058	874.3349333481785	871.40152874654	875.5796171349853
1060	892.4798167213507	876.6873632382515	888.5831092674811
1062	889.9729718052947	878.650948119991	892.9788048014176
1064	884.2532748189981	890.8198181303219	889.0391246706076
1066	895.1195539005271	891.3848269814047	888.633290592453
1068	894.139511859461	890.396795361194	892.1215881739281
1070	888.3997760596504	912.4507069824944	901.0839631229546
1072	914.6262608991622	922.8421733842121	912.125565760761
1074	926.16646237326	922.8698421946834	926.9428646877925
1076	923.483922554733	924.0094501154588	940.5265338111315
1078	927.8036275217462	930.5330158830909	941.0433882589498
1080	907.1447982287967	927.4826751140487	918.340641209172
1082	935.9126624357906	923.3051475177305	928.3738056990633
1084	909.9802093244327	913.2575486997083	909.2634850363763
1086	892.5150456972874	906.0219691777572	901.7150957173003
1088	887.9339535637942	889.2071273642349	901.5702792399122
1090	875.0133530229161	870.3078640140139	895.916572182764
1092	849.1935278305125	863.1851859996477	876.8956142745856
1094	854.1209768643624	857.4251581288607	847.9122670152447
1096	826.4623669097803	848.6966570521845	831.3307482800044
1098	831.7682618611881	830.4420293137208	826.7690592039438
1100	835.5395880031505	830.2160353286699	835.2808017665238
1102	832.5054760813891	842.0888586436483	839.3128710676904
1104	820.7739817489322	835.4333368365255	836.8720366800301
1106	810.9686290442857	811.0014525802328	836.3923121496148
1108	829.8899790549157	832.2991423635642	840.7082475923371
1110	841.8267297487392	836.3072638318714	844.7524682178122
1112	861.614196181044	862.7853640914342	867.5688101205703
1114	885.5018540883997	892.6074519139818	899.4720413139228
1116	920.3612939007035	938.3546349609908	942.0185113423754
1118	949.324243255082	968.1030384894281	973.499240653907
1120	955.6101532097449	964.0272421095842	983.7152397501295
1122	939.4474086561373	953.9204011691919	985.0743969531935
1124	890.1361744127379	915.9486402503705	932.566977785564
1126	874.5438799736255	892.3919156101732	893.0830030965435
1128	858.1954380460859	876.0472344780706	848.7926400084758
1130	838.3069057903485	844.1429631396145	829.4949442418726
1132	820.8770797016591	827.0573379937189	825.8038365061366
1134	815.2093246167624	828.4039850503023	829.9543294144723
1136	820.9153543211315	822.4012789167488	837.7043830108805
1138	812.8913964810103	829.5713844115088	812.3171636442114
1140	814.1485306487132	818.0334499365365	819.6549896862414
1142	824.5863314820117	837.6056032232827	818.9492374135402
1144	842.9557915631513	833.7691246003719	825.7162262165293
1146	850.6533647810242	839.2255103045326	846.2233608368433
1148	849.5283913220765	864.8112141212857	869.401897711839
1150	852.5638126367734	885.9720153536547	876.666539831347
1152	863.0473715724327	876.702449294073	863.6779808245527
1154	873.3359686407842	882.9012454308997	879.4209880060281
1156	897.1919187764576	904.6593434380903	890.28800259319
1158	865.5454289434942	864.8380003477016	858.3243576150821
1160	852.8517558545752	865.7261279367656	859.2742368199811
1162	845.4382059966522	867.1644310079997	860.1659038820696
1164	832.0785441016882	837.9647773896934	837.2642690870391
1166	821.0157496078193	807.9785949682449	814.4522476844558
1168	793.3207435294154	805.126529276611	811.6606352147906
1170	803.9435694611988	802.6284216075044	800.1833830775233
1172	813.3245994356565	811.5803034500395	811.5827504728653
1174	827.9366981054227	815.6822682671166	812.2080616798095
1176	826.1931109119657	815.6542318655786	813.5580779519526
1178	820.108471531356	821.9813512174159	830.0803366478694
1180	816.5565952075363	828.6318731437048	847.6446542629872
1182	805.682121489579	817.8287343342965	836.2269483993117
1184	803.8646190071961	803.999162142404	809.440490718833
1186	833.7635445255822	817.8256584721115	800.2091014207283
1188	803.4878536480848	826.0274692546467	813.5520397702771
1190	809.302000380447	826.592113302162	831.4790527149381
1192	811.9091819616979	826.3001280970506	824.5876081283126
1194	811.0370241782016	815.891974759414	812.906748012784
1196	814.8737491332324	809.0527105661915	823.6496088541461
1198	813.3283920070332	831.6992492844951	843.3938962780338
1200	824.488173547002	833.0662318675869	818.1389782039632
1202	804.5034627701698	806.0313047869439	820.8503919221757
1204	812.1386665832449	825.0343490619564	818.6471826807416
1206	806.2303635660526	826.7090227012518	814.3054505789288
1208	808.3536669785933	823.1377051361064	810.537689675007
1210	812.3558293440735	811.9526013641141	807.8207810104948
1212	815.0783720642729	813.2490943047937	816.3175948397083
1214	829.6026326091323	847.2075473057918	837.9868987232046
1216	845.2170476829426	839.095034646685	829.8624789016126
1218	840.4055617729936	840.7246341608543	853.657979253073
1220	854.6902985896763	857.4930882620898	861.5718216465729
1222	851.9571907101226	868.8010634758907	856.2964612131821
1224	851.6287975809076	870.806736776314	870.6878257830779
1226	862.0217415859377	873.9589985762042	886.761375757344
1228	867.7361358229778	874.0147414737343	871.2962560270756
1230	857.3388914001347	857.1585494968447	840.9343954790638
1232	852.1355936290017	831.0410809426912	869.5349658541802
1234	834.0040259663872	823.0293982259384	852.8733326105836
1236	839.003083726967	859.2845900214219	823.4160777169956
1238	825.730602486023	823.8337556510198	839.6784027093888
1240	830.2187198317856	822.7651778070281	838.6768742883082
1242	827.2279586386557	826.0239971562926	828.9224898304934
1244	817.6754174134467	823.0431506249106	827.3158636363676
1246	818.9037867158824	824.3490871129794	827.0018208824761
1248	826.7197824463722	819.9570423282742	816.7189835640586
1250	829.8532898964875	822.7593144238892	833.1450984444359
1252	829.4132032823618	831.141024781361	831.9733927690785
1254	828.2585301191568	832.7753954755556	830.0841991215868
1256	838.4031036998129	844.5523821522208	851.0261867054586
1258	854.7182755744689	853.180482296902	864.5075821733808
1260	855.7808795620347	850.1995917652187	854.530926688996
1262	848.6291830205431	849.0879887878375	849.2959837364542
1264	850.9152319688266	855.4690535266018	867.1987274532008
1266	849.8391275288064	849.4496581077233	868.9875927358437
1268	853.2147212928809	885.4510637099548	883.2262541738562
1270	875.8877759712321	869.4114442035518	892.584759360993
1272	880.5701307397765	882.1826942718037	895.0569413244818
1274	879.9455875884037	892.3975432073089	882.3442421583295
1276	891.1427878722058	898.1754402339109	890.6106317432398
1278	897.1117802501256	905.4911344440084	905.6573778246127
1280	895.3119066477354	903.5812147803904	909.0679632667659
1282	895.2658620715979	892.7241300977833	908.5027585236054
1284	880.8955637771135	909.3027309111888	912.2896339407955
1286	879.1416096444392	904.4701896972986	904.4483521713086
1288	895.6420862349119	906.6219233662575	904.3291241791776
1290	897.1854841390094	900.4968256180976	910.7185879255139
1292	905.81793410458	871.6260061617339	890.4478069516621
1294	897.9015094792658	868.2718752192516	884.193072870168
1296	894.7798041175834	883.1177330023475	889.1173241341339
1298	899.2844565265614	889.8936715061284	894.5179886541612
1300	894.1767868263675	886.6834667364689	898.032243245706
1302	890.0716636447435	889.6939051275811	887.4027167599157
1304	884.6375195431568	892.1986935528241	865.8131464253752
1306	905.6482443737588	908.5925676133601	889.1797040071892
1308	895.7990885698137	904.031655671827	905.6115151944412
1310	897.4818118386801	902.6346348674144	909.8832745125618
1312	900.797230015487	891.6387599511247	896.2315401451186
1314	893.2811656982703	891.3012247819831	887.3426485632688
1316	876.3396790518303	892.069971349399	878.2423163978756
1318	858.4639483142214	869.1376978419756	864.7086851755992
1320	846.822339136953	836.8658790938334	860.4371268863499
1322	845.2837365340698	842.0670449280726	837.8295928469826
1324	809.556354349693	818.0063269268237	823.8856010386331
1326	821.4090078574678	830.1044837882523	807.0854266812966
1328	806.9914083706603	834.0347652250293	812.4283906141442
1330	807.5347378999568	826.882264824992	836.3011960274775
1332	813.2899050572758	825.3977366956101	827.9759597243171
1334	807.6484250088356	823.9584030533408	817.4412738191134
1336	804.979320849925	818.4440504391098	826.115791572093
1338	824.5959756320713	816.8878943653568	836.6336225507748
1340	845.2401459762244	823.4769320947568	845.8749197320979
1342	832.2935533633929	833.1144530963028	858.1911257589305
1344	861.1214006979045	861.1503638901305	833.1376176982723
1346	851.837826364338	863.3064400021732	878.4471383049415
1348	848.7511193732988	874.2298680540289	874.5903414184397
1350	853.9159040708962	863.5790275091003	853.8458626234574
1352	857.6223670382753	860.1521560176993	853.1905475548338
1354	849.0849450608916	842.2063519878856	842.4272925826979
1356	830.8239184822678	820.9114078368058	813.3730274869351
1358	815.9838355915811	816.5618226760244	797.552178897092
1360	811.2084710410788	800.7709646166325	803.2207354047071
1362	808.9665013557435	815.9679663517916	813.5798074922697
1364	818.173996814079	823.5684876098028	824.4094249582677
1366	798.6732565259098	822.3072501837891	806.5195786736733
1368	789.8625150700713	799.4849894014212	804.9883868114629
1370	783.7961122481086	782.9162099719404	804.5850437159387
1372	785.7587413895416	796.8046075802163	795.7791373513963
1374	781.4020179229622	806.7358787382715	789.1609802720298
1376	779.5063627703918	804.110528176849	791.1986346947513
1378	784.8085039785585	798.8285560911168	790.9742106086833
1380	778.6470825131016	788.3275203878424	782.5047222694777
1382	767.8090489066933	785.799021455703	783.3510663482186
1384	760.358128648697	776.5038133411177	764.1080286804261
1386	787.1552324402816	776.9259097716304	771.9240385764298
1388	787.6067080779211	773.4210610391161	781.3000345468824
1390	765.3666930219149	771.5799840730924	774.6792768539325
1392	781.9051950976038	781.8759123556679	777.3044731425849
1394	788.5668244993512	772.1379495953784	778.5600499255977
1396	778.9537704577648	771.1826447624151	782.7707130716822
1398	769.6655010338529	786.4556024258898	789.2511196290648
1400	765.8855977992827	786.2133088816529	792.1390320792589
1402	769.567041951318	766.4693052994684	792.9662287243447
1404	775.3720501827734	757.8204398435125	782.7167338396681
1406	767.4766443712064	776.1710334064557	769.5234932743286
1408	755.5709299445144	797.8197823494245	786.1414413687857
1410	766.2244253969061	781.2131280506874	776.3433503313894
1412	790.3332578219773	798.3635332800076	784.7042707027315
1414	791.2370170443779	789.7877230096919	798.4279368771937
1416	785.5071935128585	792.0852915462128	805.8727703834522
1418	778.3108072532306	804.0091931982424	807.1638312896155
1420	791.1272762113694	812.4945038966466	810.8809494059324
1422	819.3094934653116	821.4859933030057	815.5652003757632
1424	833.8227158823847	841.723996007119	823.321416406141
1426	863.9562728941604	881.3716989443434	863.889575339655
1428	912.76652338724	928.132250996356	927.6375852370887
1430	963.2540227356457	972.6682266591727	988.4450268395634
1432	990.0849240203323	1000.265748906456	1003.432122924099
1434	1002.781481645951	1017.68492063988	1013.395467647985
1436	1002.756330029099	988.8554097196898	988.0861719023699
1438	965.755721268106	976.4268502256734	973.6731192009945
1440	940.9089581367571	970.0878804471057	962.6819964827619
1442	956.9033480430694	974.133423069281	976.2332014682144
1444	1005.032701752078	1003.986573704999	1039.225521820137
1446	1068.266171201129	1058.532766659274	1116.255716017407
1448	1118.702383322314	1099.603817236852	1136.478756602785
1450	1103.904874426303	1068.006525022161	1088.623317457698
1452	1015.959907169924	1033.014238562058	1028.667053683436
1454	986.5039730183275	993.1459594871318	993.1452607341403
1456	976.2295740215611	969.7918284087243	980.2500112764187
1458	931.8691438946314	922.6727187278545	931.6794117827128
1460	903.2287178450224	901.6723551312589	904.4510987080275
1462	893.5676901386362	901.0163316207415	893.5276921919301
1464	884.3818110131193	892.5926589880799	885.7299101795637
1466	879.4191219604759	908.7629656089639	891.8513732029441
1468	883.7324313802932	915.7309029433791	907.8482891421015
1470	898.264865240428	907.5067959709766	915.1626098214823
1472	911.8956790099333	925.5382598757687	916.0963548467836
1474	907.0198888887035	929.0611507466019	919.6562197149193
1476	902.1148167428471	911.294827580162	891.1672543418325
1478	849.0026242160815	865.3087897978077	844.0414558729367
1480	832.3080204162064	817.3819328895429	855.0335365688881
1482	788.3761307828697	769.358030809065	820.4227624584529
1484	763.4530739357649	778.8176256495349	800.4959809102168
1486	769.4493670613825	781.4726851369502	774.9300651455617
1488	764.8160703492583	766.2490009370571	772.5943328671871
1490	764.8765084643927	779.5770064184674	785.6573375119546
1492	768.8461190360226	790.0452802742507	790.0452802742507
1494	776.329534614111	788.4958170534557	788.4958170534557
1496	777.5856046017452	787.2738075240345	784.9830669209187
1498	773.4662933929	777.0868951456513	782.3294581810009
1500	779.1624379745836	770.6236355767883	794.1722046866807
1502	766.1238781049926	793.4229914126183	798.6438583001254
1504	779.5158941411974	774.8343696273133	776.2003258329728
1506	774.0297944791284	787.6294572066601	784.129732340167
1508	788.9303332394572	765.8955519040549	776.1361238780777
1510	798.4325887074849	789.538944419745	813.5680575832771
1512	807.1259818933983	832.5605294004295	828.3275963195597
1514	823.1753879556798	818.7568308188631	814.541571144093
1516	839.4054357846146	822.4969453891529	832.6930190317451
1518	860.5679403981853	860.6726187204545	868.7099856964173
1520	883.7879993385905	893.1404515678446	900.4568412708588
1522	906.0282877100653	912.5928403398066	923.0978315246773
1524	913.6387886492795	919.0406231845163	926.1920992529888
1526	901.9764651116011	913.0555397663037	905.8968775474999
1528	888.620356842904	902.024900222804	877.4497202834212
1530	871.1805157132102	861.8987417490656	849.2037869216244
1532	845.021010203002	830.2625600438655	838.8651330649019
1534	834.8287057877383	839.847767054596	851.0554795388208
1536	828.9452196063622	821.0066238469153	821.1031021956406
1538	811.6364231011452	822.568876616141	835.8732120285313
1540	809.3312075564652	838.2427554633762	836.444639509027
1542	845.0728628119612	836.1221865363341	832.8959193692178
1544	849.8304154091356	836.1434088775972	849.7838511075554
1546	836.3735698230169	861.0920072381451	853.233492219037
1548	862.4772969490796	875.7312112091671	864.8639276701067
1550	873.5008561659581	873.4101804218658	859.7667540558095
1552	889.354230374511	891.9109302746656	876.0495291328897
1554	898.4872133793527	914.7104122996802	908.3418555358509
1556	904.1477276000733	921.3799228464098	937.0213153028096
1558	950.5982941810812	942.4333321431852	966.9540159177398
1560	970.3997852982113	964.4979061088571	956.7867866041474
1562	983.6561750190032	963.9185235683087	969.2529484781865
1564	981.477403835735	994.697532006829	970.7562748207496
1566	997.9996058642453	1028.103683404782	1009.996474803896
1568	1019.320496189722	1011.257603219136	999.1344252017419
1570	1001.360269202693	1014.742839757601	1031.860647782559
1572	1011.898385431268	1015.326170614088	1031.24119642471
1574	976.5413843659392	1018.361099540407	997.6325388146819
1576	983.2072864010163	1014.562453906055	1003.427674334024
1578	984.2622055800739	987.8631545513922	1000.329803217138
1580	993.1725970095577	1016.962103033045	1004.352088005801
1582	1006.330981023113	1021.673536326245	1028.342877443499
1584	1056.905391490792	1026.526771448122	1063.167099292549
1586	1091.963420504999	1075.036563813726	1097.901115766893
1588	1112.444227908121	1133.698267153102	1136.388450545786
1590	1167.830017717343	1174.378102404341	1184.445157991218
1592	1208.124635772876	1207.827771478506	1225.087013056
1594	1208.009918957061	1232.501700056128	1241.470935072432
1596	1227.844329497258	1243.803153851016	1259.346791254448
1598	1275.86812950477	1291.856659691245	1294.860726635463
1600	1291.220242887455	1320.221399000481	1321.64263413463
1602	1338.558482802513	1335.533131093748	1333.531735480462
1604	1308.264178902162	1290.405032424676	1325.265268267177
1606	1258.017525876449	1293.623993071373	1267.952326591097
1608	1250.377830334759	1262.840424525484	1246.53050235882
1610	1239.92680629892	1265.915199428895	1254.571114260855
1612	1231.769944688874	1277.663033398364	1241.412071314961
1614	1232.355619390732	1286.703378284974	1262.289834159883
1616	1249.295317713113	1302.034157099565	1281.574711887656
1618	1260.105853126734	1293.539206663131	1274.856941207531
1620	1274.595854026787	1293.752099622934	1276.54311933083
1622	1277.373441909935	1293.52530388844	1285.756158242796
1624	1285.759177784417	1292.206885756348	1305.746558841844
1626	1301.907617007344	1301.105678484836	1335.970974990932
1628	1315.228266612497	1321.762253272276	1347.731110878178
1630	1332.521256642057	1329.275417578891	1337.467907613656
1632	1337.797899523772	1326.145342964665	1335.595380355122
1634	1334.721318419019	1368.961460657314	1347.664818541665
1636	1332.787135076623	1358.619734068746	1356.702034677255
1638	1342.537999026155	1343.255218385124	1372.275645644984
1640	1357.602694255686	1355.137415932341	1375.844372926709
1642	1345.197491052034	1333.932607163566	1348.939109542244
1644	1314.501739774612	1313.644454822856	1347.425987983268
1646	1342.782505008404	1377.765480522194	1346.357174488868
1648	1333.493855456692	1332.224352429942	1325.340010394762
1650	1339.256308200195	1330.967636714243	1357.347210582927
1652	1320.696967178092	1280.484987224134	1329.314479719166
1654	1296.966613604496	1295.0693516353	1303.59811024501
1656	1298.126951073624	1305.921732947484	1312.601413602397
1658	1288.889618803615	1275.46579384112	1294.156012644095
1660	1279.127427142652	1264.134806618478	1287.198443367068
1662	1255.533393870992	1245.432465807603	1269.613011151984
1664	1232.531125706887	1259.746396815344	1247.484761984188
1666	1207.086806480118	1259.330954962817	1229.292670945687
1668	1189.914608417995	1238.376480377441	1207.818854964953
1670	1180.545096009062	1213.292911788742	1192.829409960482
1672	1168.243145056528	1175.854930645181	1171.25772639887
1674	1149.870446623562	1162.238771578875	1139.369984964315
1676	1128.323521156231	1160.061270835302	1125.105685938359
1678	1101.498684500191	1122.279942075217	1115.537618592818
1680	1072.996559441304	1099.209070584572	1091.851455062741
1682	1077.114554453849	1080.398084102342	1073.93717083149
1684	1045.578051069379	1039.866869475096	1069.589680596937
1686	1021.919680653395	1014.77486940593	1031.607917915621
1688	1021.876877540242	1033.096014152005	998.1365530591081
1690	1002.708922286029	972.1114916043562	977.4729153051816
1692	959.1499434905624	994.1462521294096	1004.987930017959
1694	949.7207190822134	955.9235264952717	959.7007794257121
1696	917.7693310192002	934.5665753961143	922.4719120907315
1698	883.2834350975248	953.3692366948826	896.8765139684613
1700	872.9538310868694	898.3902898690023	879.1023101199256
1702	835.2435903157868	860.3732718266783	873.6518541027526
1704	824.8975526842761	850.2934906289753	887.8421746081889
1706	842.4221359287552	869.8463228745025	863.1267066055557
1708	810.0910125105015	822.7311109150228	829.476501904607
1710	794.5562362851642	805.6354712031065	803.5566071480946
1712	776.2160884365676	786.9525943624794	793.4516828281331
1714	770.4912930146749	775.0556924164455	793.1310632110535
1716	753.329232314415	781.6576694476988	762.0516002003242
1718	728.682243599038	754.4415495782314	746.6097320055483
1720	717.2361913309212	738.9509175521805	750.4460044054845
1722	708.759848487452	722.954713953478	724.186339060843
1724	701.4515266380691	711.7476358261583	703.9955739714071
1726	694.6169877201154	710.2973865136955	702.0461947339254
1728	680.6354250980642	698.9063473235169	680.7382075288788
1730	668.0670196008809	684.5870387346888	662.7139249292177
1732	659.8577152357337	681.3308530482705	669.2581429388185
1734	657.6023480128295	665.0596850267529	669.5070434137051
1736	657.9875781873154	635.0308723780163	654.0298581009416
1738	659.3598258946774	619.1415621341594	638.1718081050559
1740	659.3396782891271	611.7873291177917	636.1263728071066
1742	627.1175222064184	615.1882847569125	640.8710604773838
1744	601.0573238192774	615.3130542818309	623.8017717800346
1746	610.0154578508248	603.5074037060397	611.3109205992225
1748	614.3374036326907	599.2639152797813	603.5795234665036
1750	595.4021141788521	613.063296847303	587.9771879796383
1752	564.1958338363721	595.5345132716218	595.834477316923
1754	567.0435000323222	580.9848642279446	586.9787147427468
1756	587.5791462393538	582.2807901406145	576.6429727399096
1758	570.6088981214647	572.3093216381674	583.5975957877141
1760	579.6312362041095	572.650503608163	602.5338907836887
1762	567.1632237865242	570.0173390903026	583.1442509000485
1764	545.7914215064311	552.0055789358361	572.3753559006173
1766	527.4551485377509	537.3239290755764	550.1443599509097
1768	538.1848474038197	577.3686550913579	541.1216968225824
1770	538.9379539546308	560.5697120465821	550.3077814531436
1772	522.3378802557877	535.5813205242213	542.6078707625111
1774	549.787542599326	553.4066995151787	546.1277021190952
1776	528.4933979782439	509.1659447788818	534.4963383291226
1778	538.5700184668116	510.4134164811768	532.779054374585
1780	518.223722627772	516.8483834110506	529.6740528574936
1782	536.9722958315692	545.0661332340831	556.2706136922092
1784	535.9292528322587	504.7280985101268	529.5468481751823
1786	491.0553750683125	504.580531744237	527.2986846856203
1788	502.2962204746682	516.533983861387	520.1211289196589
1790	518.4518834974997	548.640733466724	520.3255377449974
1792	510.2538899246665	514.7989783613888	489.7972557704301
1794	505.6089375514864	497.119041058492	523.1884471371335
1796	492.401703158286	492.8353010465341	514.46266277212
1798	486.5860764240367	489.1032209288496	490.4369328897431
1800	477.5643493062621	500.4898810821023	494.906589066643
