# Supplementary material for: In vitro and in vivo datasets of topically applied ketorolac tromethamine in aqueous humor using Raman spectroscopy
Source: Data Brief. 2019 Oct 22;27:104694. doi: 10.1016/j.dib.2019.104694 (PMC6839021; doi:10.1016/j.dib.2019.104694)
Supplement: Multimedia component 1 [file mmc1.zip › Raw Raman spectrum dataset/In vitro Cuvettes/Aqueous humor from pig eyes/Acular 2.txt]

cm-1	frame1	frame2	frame3
350	1607.099701988674	1598.898441583665	1642.751881380748
352	1602.007008509659	1603.553876149072	1651.785935064919
354	1601.47921356773	1603.197168825179	1643.616839503253
356	1614.255703385428	1619.955030695227	1653.673539181392
358	1621.355548171753	1617.136573559542	1651.555948345282
360	1629.890255751391	1627.615494140615	1668.216888911794
362	1639.461801209913	1648.734355315141	1693.331573810643
364	1643.186396505244	1646.223986057999	1671.251827356211
366	1663.391932712784	1652.675858868319	1683.773351353695
368	1677.32778357673	1663.495752317142	1691.043087092683
370	1688.79501573669	1680.31542340764	1689.246098684591
372	1710.246565167165	1707.10269673699	1681.808312818841
374	1663.526614846764	1666.986734251706	1708.584323025129
376	1643.919022943234	1652.904946236348	1698.247377876779
378	1649.144285475788	1656.567445430792	1676.121110518517
380	1670.012059785693	1663.357442061401	1672.515058957753
382	1667.315165727726	1652.626704632369	1675.620432380058
384	1648.811605218436	1644.429937641906	1657.77270121498
386	1640.376966373625	1638.294977992388	1650.756207701273
388	1652.9841107272	1634.841193112386	1668.089805905268
390	1648.965777932262	1641.066091751193	1663.659055750607
392	1647.198370781317	1643.143456545342	1673.243463609967
394	1645.133739378494	1642.655301753305	1672.682572123857
396	1646.673256281501	1648.612149459002	1666.77021174605
398	1667.647472447813	1689.243868138937	1698.456176310793
400	1682.990454249031	1670.668853968378	1699.652323345918
402	1684.601043763388	1657.032325077352	1694.668428343501
404	1677.264236593989	1660.845907921864	1690.991160808857
406	1671.327639485515	1686.111937443642	1694.883364940795
408	1694.721759219283	1697.857530041696	1724.30662678204
410	1718.184211865063	1709.593311576473	1727.622086207831
412	1725.74066905803	1709.570466306706	1721.653492031535
414	1706.808682222398	1690.80179113704	1720.961597460298
416	1694.698578296367	1702.418607372914	1692.726280410413
418	1696.196419538542	1687.396949318707	1717.007771051133
420	1687.823132622749	1674.488531137155	1725.214466965666
422	1669.22063373357	1673.346704993188	1702.470896494766
424	1683.613304520426	1669.809736436959	1716.812280276174
426	1684.664605366286	1677.226826385262	1706.687446254447
428	1686.906147493051	1689.794263402332	1701.985569404542
430	1690.890306152133	1694.21446734442	1700.554317916509
432	1692.399349848882	1668.29344719167	1687.666174146148
434	1670.986848386252	1653.248859386622	1692.632526005244
436	1659.602376009593	1648.303155747316	1695.714721397001
438	1658.420110397853	1651.309584546897	1694.405346717077
440	1665.08937299776	1659.502418002607	1687.209688815904
442	1668.270376847719	1666.290894335378	1672.800755073704
444	1661.982681269374	1661.863410055321	1676.936681630904
446	1658.605424689618	1650.745809599661	1682.526566738333
448	1659.203643357049	1643.593536665279	1686.935509493159
450	1650.334642487243	1670.433691936362	1704.824138272693
452	1658.860950418152	1653.093430265909	1668.756654068569
454	1660.854061313894	1644.511976162202	1662.0878741452
456	1655.814538127676	1642.124824846952	1678.338629877506
458	1648.024522331029	1631.854171469329	1690.579491718843
460	1627.157888925411	1633.188249165216	1656.691763484882
462	1620.949073651325	1625.796096294578	1649.693182312036
464	1624.472743845274	1623.105382585066	1652.498404565911
466	1633.911528914412	1629.808892975248	1654.711256535849
468	1647.189094906692	1625.42616281306	1660.63963916615
470	1636.42444147101	1637.839366018532	1666.775805280792
472	1620.747047896913	1637.284637808243	1651.197325017696
474	1611.925920778584	1621.34238939375	1629.195488741378
476	1623.437852436303	1599.112003557223	1639.368023639487
478	1616.755330531845	1599.41662688332	1632.213234233312
480	1610.137550737285	1606.935756253869	1622.015488792483
482	1607.120613057458	1605.209728780776	1613.246772526786
484	1610.110397372258	1585.328593715514	1611.557292341888
486	1620.672897621717	1572.411403640664	1635.875611544402
488	1603.672056982699	1584.882809272341	1627.68591902582
490	1588.932696815643	1578.572753164039	1618.306508170096
492	1588.262814248329	1563.309871613075	1620.461464212216
494	1608.126893175475	1587.283146700882	1641.733024628106
496	1603.508723416148	1595.154701513235	1622.674619238558
498	1602.731352408782	1592.377017131817	1603.607592081835
500	1601.318804219263	1585.114228223178	1603.509266159132
502	1595.114022546228	1579.840054453484	1627.378713158204
504	1588.804914681547	1586.9689890563	1610.834360422866
506	1584.719247682052	1576.234010540311	1604.12234208936
508	1579.291520423285	1569.114197105085	1607.504842267058
510	1580.218154068545	1577.556781985009	1616.277872231504
512	1604.614461522242	1612.636160179636	1620.689574142267
514	1587.938997026748	1588.608566286391	1621.087696407341
516	1587.313818361304	1587.126869512494	1612.657005464431
518	1582.075315792955	1584.602308340196	1604.953605989335
520	1559.168787045922	1565.561957166583	1601.018717162615
522	1539.360631002698	1553.730915786096	1576.141216416486
524	1538.675870624105	1549.503276710583	1582.527369484082
526	1534.015128261982	1541.075382439739	1572.91881953543
528	1533.539436349788	1533.967711975109	1553.334276990684
530	1557.539379488867	1540.810736744185	1550.314028109376
532	1560.035031131014	1548.89156252618	1548.071534381947
534	1532.41958961464	1538.24211643578	1548.707793156331
536	1513.605511513745	1524.450246646405	1546.58990533142
538	1516.871259087479	1514.437172493771	1539.617758644244
540	1509.935533356015	1500.464879934189	1531.624954040643
542	1520.098552944796	1515.799510967717	1549.033048316253
544	1516.573464737544	1521.520487064618	1545.349693906756
546	1508.232406068044	1518.182330608042	1528.518201828905
548	1509.072170104312	1511.253112483275	1515.98695324528
550	1513.237586710415	1485.954351128492	1523.461555911839
552	1499.930611365792	1480.212970617101	1522.607519591534
554	1489.14931309346	1467.975093131866	1515.146965758395
556	1485.779899614659	1453.857268644104	1509.911533948279
558	1485.357048479598	1466.181198331411	1523.901665005974
560	1470.950331897671	1468.856095993977	1507.035093012268
562	1473.294571342241	1480.682319726838	1503.819700165584
564	1467.475339378153	1478.411858277811	1495.647952139072
566	1448.173155542532	1455.421596930968	1477.333508395885
568	1466.419980089268	1450.16398013618	1483.643793998574
570	1455.24978187035	1448.256241116512	1472.361533993359
572	1449.984109230072	1438.115616915395	1457.598643103829
574	1447.98479419344	1429.921237449418	1457.251215558016
576	1440.696464801017	1434.146402444982	1482.128638245613
578	1432.665798201375	1420.346727616217	1464.447364807456
580	1428.492205277586	1426.320891019341	1452.966359269663
582	1431.855176540556	1440.281260230599	1450.374614017311
584	1433.879676592743	1444.418709001985	1454.439530195429
586	1417.039884315521	1414.520350444938	1459.303041559207
588	1428.644552627965	1400.006821943227	1454.449332117378
590	1429.188633002523	1406.10378936711	1446.36226926301
592	1427.218601652257	1419.93805607058	1449.928538159578
594	1428.654522342369	1428.91400423771	1458.862899805799
596	1436.959604299765	1417.345721609272	1431.817197751182
598	1421.141325309858	1413.909977515138	1444.312772818042
600	1406.630484732124	1404.492825791981	1444.470169644921
602	1395.495675716645	1405.148079041094	1440.769000084562
604	1388.985197261804	1418.274771519274	1441.39133891193
606	1393.163991811651	1390.80183817511	1437.84783000716
608	1402.246250333933	1401.662663896159	1409.947184172524
610	1399.288101960742	1399.930317536554	1417.823569748755
612	1389.231487043315	1388.091730906536	1436.102937956395
614	1382.742476340972	1382.709027188909	1429.10802892877
616	1397.088125969262	1423.53540076478	1422.314945070656
618	1406.24454466396	1405.36927659931	1417.712214208756
620	1406.360211143669	1402.468563114095	1417.894096555065
622	1394.443055401568	1411.885820540751	1423.413318709107
624	1370.634073636754	1402.431022529401	1431.85323527415
626	1376.143491113072	1385.768883655489	1407.79959158087
628	1377.786795657206	1388.59735010657	1390.774894862709
630	1375.561119086386	1382.254194547887	1393.415548824656
632	1369.901352170231	1370.07806918335	1408.208434944193
634	1361.935191554275	1375.873746394945	1413.168116570813
636	1365.118084969892	1356.357429644431	1399.611232406011
638	1381.403926766465	1366.381981137781	1408.079219771347
640	1376.14776709041	1366.559188746615	1415.016912220341
642	1357.615753219174	1355.054300833924	1411.817327094053
644	1377.896813003954	1367.37289730053	1403.872119915774
646	1359.540281707033	1368.102178955159	1396.513114475666
648	1343.90905298037	1355.119031916919	1395.625613207815
650	1339.002910377372	1340.300061163478	1391.190649560889
652	1343.85888296081	1329.880232484213	1382.895515351509
654	1346.260799052461	1322.841725500029	1383.752722910207
656	1335.207592720044	1328.853949271096	1362.575279787956
658	1326.565533582421	1319.569067939323	1348.880333481945
660	1324.748687389613	1315.523870681387	1349.896069576736
662	1326.2856998053	1319.36766463914	1358.849622022217
664	1315.538529876251	1302.605176135331	1347.582458423134
666	1306.877522275395	1299.932843490717	1346.660314654528
668	1308.739987801946	1301.928348223912	1336.325195212083
670	1304.753098708443	1302.772099664233	1331.699755010772
672	1290.236595753284	1298.028656418284	1337.298540749677
674	1282.010594871588	1284.758132776379	1337.156836548649
676	1286.3791526987	1284.084228762303	1320.617608169387
678	1282.367055911542	1278.579864074259	1331.239617501031
680	1279.81285184007	1275.093210350274	1332.67364099235
682	1278.114864525965	1274.123315197074	1311.726389663522
684	1256.320640839324	1263.474589714474	1299.579956659782
686	1269.005889622026	1270.748220383929	1297.073452178377
688	1272.777230081707	1276.779468192466	1295.531127426953
690	1269.950040302978	1275.74981091872	1294.084896137121
692	1264.96800225701	1269.899174875318	1288.885113119432
694	1262.302723663119	1272.335057602348	1270.948359242407
696	1265.666054004271	1253.908692377609	1294.897197676206
698	1255.386724867492	1256.578784433898	1292.680160188457
700	1256.301954573862	1250.434468793277	1292.394021440243
702	1264.516253596292	1235.141131305794	1299.0984180833
704	1240.821722233662	1247.692098014541	1287.295744096226
706	1272.570244642404	1258.116727133064	1287.441933143092
708	1270.322668150044	1249.026861090058	1281.188242723314
710	1262.159370965095	1239.87794587684	1279.970429890903
712	1260.551562695188	1244.315174684004	1284.630094684255
714	1262.849275951035	1268.60865820145	1286.446686896133
716	1263.177479716354	1268.948498057044	1283.722000278529
718	1256.76381143459	1263.747807505185	1280.684779045065
720	1251.585347239319	1261.503173409821	1283.69804609616
722	1257.859286491256	1259.004861249816	1287.142447901529
724	1281.600958481301	1248.099221265555	1280.672089342443
726	1262.847090479524	1249.101708238661	1287.825593681857
728	1253.027147808413	1247.44630867353	1300.625811241396
730	1253.225737967482	1250.921240709277	1299.483693858432
732	1258.370346277896	1258.350295309821	1288.885016781519
734	1260.136926044526	1263.583503678904	1281.005942547322
736	1246.636260546714	1252.15847532265	1275.800296757289
738	1265.518560963102	1265.860599766375	1278.076266225534
740	1267.526489245197	1266.584741575175	1301.139990562054
742	1263.742224738202	1267.078800417695	1310.374451481726
744	1266.341641486539	1275.913643383186	1286.098520320121
746	1250.387829880417	1255.258787507128	1284.318476397275
748	1246.686615232749	1258.531130489449	1267.071357391966
750	1227.396803360104	1249.244215112323	1250.175591258188
752	1214.09457218439	1230.339913360236	1246.384220554263
754	1218.188553506073	1211.056719650225	1257.14467395924
756	1228.055075882696	1203.595803445539	1267.549915276235
758	1219.662409371416	1209.11630140826	1238.853642666893
760	1216.406386861056	1201.684531409786	1232.667915204429
762	1206.066497478911	1198.532453494755	1232.767131382086
764	1189.848998148436	1198.927386909432	1227.781187212398
766	1180.106793313162	1189.400145033199	1213.723749778273
768	1194.987128136957	1176.187701711453	1214.349626161912
770	1180.99286136148	1172.509333980597	1218.758765211059
772	1164.499483303468	1173.445041748475	1217.357518152089
774	1160.147656395016	1176.808997775455	1215.236303636419
776	1169.795896350284	1176.275935550872	1215.880383984283
778	1162.825925719619	1145.882262358747	1196.557065048052
780	1142.477903459671	1169.29892387611	1201.98035887138
782	1156.547155119469	1166.520070380918	1191.632562017804
784	1172.123485492547	1162.257947655166	1191.177324191353
786	1167.62651577609	1165.15731511343	1203.853893935465
788	1154.690775468017	1141.593474981668	1188.793528627476
790	1158.349881972596	1150.039525761605	1192.04052934449
792	1136.117332526668	1140.136447112452	1170.482065945225
794	1138.945993728011	1134.010439232553	1175.324275940202
796	1160.216431826205	1139.967686955023	1194.640798002501
798	1163.978389464112	1154.398411033108	1188.908093191109
800	1156.838643294499	1156.968609196409	1193.031263840478
802	1141.079698138716	1153.277100451748	1184.343302060784
804	1127.104069503459	1129.121896690614	1171.984639387486
806	1113.720572225219	1104.534664787845	1154.774423461444
808	1100.598174984931	1095.901778585546	1140.476283809381
810	1093.460401760206	1097.96465029553	1156.735567197054
812	1087.553303012155	1089.522862695465	1136.30895820554
814	1091.10728815374	1077.004752219979	1138.080099745405
816	1101.015186345329	1082.417815311914	1143.385944242798
818	1100.671855288379	1095.91215649986	1137.866934815092
820	1078.832743637438	1093.750032687962	1120.364972460018
822	1112.625243837895	1104.048859844986	1143.924611234827
824	1119.064155459228	1104.367205569856	1146.648102905674
826	1123.022081670983	1111.722908389808	1152.279657087202
828	1119.706884295363	1116.476962471626	1151.62905311933
830	1113.234291993059	1115.137557175068	1146.470482863922
832	1129.877841613785	1122.485047812346	1165.430685429275
834	1121.586227677877	1112.554946224229	1155.431074134548
836	1117.803698305018	1118.435534095232	1152.228564073266
838	1106.097594980757	1120.340784523485	1156.135144097475
840	1097.229967224763	1114.595372423518	1160.364005874783
842	1103.697911884427	1106.076490702805	1155.073426942619
844	1097.483465175002	1097.648866285922	1131.647809450613
846	1083.59319928586	1110.263361290975	1125.793887556364
848	1093.142559611255	1113.566321243214	1133.470231541407
850	1105.030125848988	1108.50462616689	1145.614898761824
852	1104.298625520714	1104.818858113874	1151.275827195149
854	1093.245488506084	1112.024936856621	1141.181131484672
856	1115.679560822635	1083.733446839877	1124.672364502004
858	1125.402784558991	1083.87341234224	1120.685080873321
860	1091.944557451215	1079.598931840584	1113.033618055616
862	1062.474591323805	1073.586076224219	1102.298526258854
864	1068.704501292932	1067.716521998955	1096.692211528569
866	1076.60013016482	1046.880415020271	1108.6029613424
868	1061.383134940438	1042.247955469197	1109.225756982779
870	1059.554470704612	1056.019729436858	1094.356302258139
872	1055.928074181441	1058.66495446262	1324.430628633891
874	1055.574124019846	1056.336123161419	1673.117110907383
876	1067.077900086976	1063.868601105498	1776.575316747904
878	1081.651809065435	1071.616692672055	1125.170620252641
880	1073.481293962112	1069.754075505675	1107.785300770752
882	1082.84907309771	1088.068512423256	1116.904581735394
884	1108.593658869649	1099.552516751362	1134.190938564994
886	1129.703845250459	1110.368664378188	1153.213502277948
888	1121.875990502615	1130.248742158335	1157.332700834838
890	1092.788572244859	1076.737534182186	1122.013269864337
892	1030.242059482601	1033.552096065449	1081.340465298198
894	1007.627152211775	1006.945876497448	1050.97698676287
896	998.2962299925641	987.7384421174311	1026.14392910865
898	984.6389232713357	973.7097787410098	1010.242229020917
900	969.5874853327267	968.0836269480041	1010.598922691668
902	969.5664329070144	960.5968876624349	1007.200598042913
904	958.2271764902297	966.812398508494	993.0639255731999
906	966.4140757401141	963.6014737927176	980.153510174039
908	977.9881859750213	959.876594900478	993.4734840734037
910	978.5812728400529	966.0015038729284	1019.658275691491
912	969.9586877157028	983.1737342015485	1016.067583851546
914	998.5659346385219	976.6214043413346	1006.055787968176
916	982.6767006021661	1002.125748719242	1028.712600425167
918	1003.03085938506	1011.190019372521	1043.465169420172
920	1027.709854473593	1031.196951879781	1066.430313350676
922	1060.91505772146	1085.920492488575	1116.531078634407
924	1149.65498691969	1175.560665358113	1200.312324985341
926	1253.423740387415	1267.747693111821	1297.659906263187
928	1343.428318266077	1367.976474916979	1407.223979786701
930	1372.38533568969	1382.949188913067	1419.531332491173
932	1320.762741980444	1325.662312890641	1347.774363006764
934	1212.418135874747	1225.933748205698	1237.866383898477
936	1104.819173134703	1113.474026921223	1139.462012591146
938	1043.88288237987	1035.53918718891	1075.064822822576
940	1008.73812623268	999.9812080818654	1026.227140576823
942	974.9796398960298	969.9188359099667	993.8484810430825
944	947.6741193914327	947.6303967910272	979.810623567679
946	928.4347652882218	932.1563643543714	969.9915999354628
948	915.2807063555663	921.6478994279502	950.9425322247862
950	918.0116472388497	940.4063012242749	967.4400601461506
952	946.0481206393629	947.6723604315312	970.6079723277945
954	931.8921473696646	937.8601087659596	956.2511303302233
956	906.5423558055493	910.3639176160973	937.1925105544115
958	892.2956962005428	888.5686288923505	935.1061580250837
960	894.2040151576489	893.9991386106123	957.2617189181723
962	904.7977107174858	899.2173799969045	958.3606008140214
964	862.3997329472736	874.266081886545	921.0470239790362
966	859.8623594538062	861.8497305732035	898.4099821692659
968	857.5657288003806	852.945095476711	889.5965088891298
970	853.6130544016851	845.8986024838747	899.0438691545052
972	859.1833873819165	842.9111213691057	919.1762512746996
974	869.6690380233938	845.4088919668882	916.8924110897233
976	869.8363002161799	869.636131234114	919.6595452338468
978	882.2585108582186	901.091716273851	929.3879921302221
980	898.5909965038368	895.5798012818552	937.3734619074519
982	902.6919910556325	882.7713239787174	939.4496333435893
984	893.4489144446131	887.9269751202738	931.8367129968221
986	886.9947745915802	897.4641178367583	914.5654261432088
988	869.1312871065773	868.6877963338284	922.1805978931119
990	893.3498413968072	891.9118824300009	928.8655240740304
992	877.877870433817	882.1658613204297	896.8442761596808
994	864.7734843242423	875.3267134150295	887.518378641151
996	872.698575787394	887.2791060069403	913.0542201730272
998	901.6642553246519	917.0766579901924	951.0125009182139
1000	991.7758575971787	999.813410962372	1024.486024142149
1002	1053.009565442483	1064.638135958176	1097.215920054014
1004	968.6894563461462	991.883425215801	1026.980147735027
1006	905.8803549924705	917.359770789936	967.083680206641
1008	882.746954978044	883.1814878869243	942.452796060727
1010	875.8004885153794	876.8306739525146	928.021419619612
1012	892.8897052503303	872.7469732162997	913.6063419796863
1014	870.3609736036776	863.855527232749	894.1431998722181
1016	868.1227654334	860.2366213917389	903.3169760004155
1018	872.5534349176238	862.8672268009667	914.5145749913182
1020	874.724454200897	870.1423898393286	907.0334025236471
1022	869.4459115169852	871.4203192659413	898.4805273532094
1024	860.7532829083424	864.5815200362955	913.965905044985
1026	869.2254207579315	885.9532880782971	921.2475202996843
1028	886.050945732189	867.2791744521685	949.408284812157
1030	886.2118791764647	876.7047280092511	940.7070367373165
1032	893.6511362951226	890.708696919622	946.1118651009449
1034	899.0627995636164	903.4880598293779	955.8793204344004
1036	906.2208767926628	914.5956463694652	962.1809187712635
1038	934.2103953843147	923.060552333352	975.6681199543596
1040	931.5543937727558	931.6794437462554	956.7428365934679
1042	914.7788346543746	917.2936950916516	968.1267054760858
1044	915.9195350470141	899.9484369355096	948.2775158847653
1046	901.4555449061569	891.4063323171932	928.688749104771
1048	878.0254160440505	883.4863951398021	917.0540565573127
1050	869.4947938000436	870.5071557396393	909.054928952713
1052	880.9702983933412	864.4137595367547	906.6211154558642
1054	857.3672442926412	847.1146794977664	898.2829141585839
1056	862.8039082721003	857.7359157736918	923.0492742249512
1058	866.7885676709803	866.8024362018849	917.3882380812477
1060	871.9013780605612	868.7675459326842	913.242518955256
1062	875.0950539715748	866.6514972639563	919.3618349719452
1064	875.8409029969669	868.7832642091023	930.5630214781018
1066	889.0089936034477	884.8603537285447	959.9013064535293
1068	885.4546134557495	901.7872264100506	955.2179509195801
1070	913.4413202033662	898.7180606104384	930.4321431321534
1072	903.7674835096353	889.7243665925546	935.9671144745671
1074	899.3105809837327	914.6624488926325	941.6883673262788
1076	907.6075281604767	938.6031131271786	944.6864201021269
1078	905.6915455251423	916.5427095282182	955.5794436400447
1080	899.7627103306055	907.8035665366421	948.237127616521
1082	914.9201588860822	900.9817790622352	970.6502938538915
1084	905.536167346907	896.3454133556958	965.3851827233516
1086	899.1108678148327	890.9338461313309	939.4072714637118
1088	895.2836034416223	880.8381320398494	913.2749695898556
1090	873.8299383163189	869.0495365079921	900.6361461004096
1092	836.8642165418337	858.067722021189	898.1812154977104
1094	845.5960342209465	839.8331650104436	886.4808996841778
1096	842.0585547450963	827.7993306140367	883.0431480943149
1098	833.6908652758235	851.1482442218353	870.1067790363479
1100	823.8853981348016	833.1633749158577	862.2988495867298
1102	823.8964072457644	821.9988978438341	862.8459274617358
1104	830.6351686539904	828.8760627237294	864.6087639599521
1106	828.7592259932062	832.9444172791793	864.1503561897223
1108	809.5044259454131	830.7085009281371	872.6999693104871
1110	843.1858356613137	843.3103463795014	884.8204975317104
1112	861.028612225849	852.7963349955498	899.6949679368962
1114	874.3837756179721	880.5429969743586	924.8729986790554
1116	908.2176916091839	922.0157787050159	956.2895891183161
1118	954.3774035913073	953.3460998393291	999.8988127602976
1120	980.7902684885721	961.6943971794834	1029.847027878622
1122	960.3239209647911	955.5514466832002	993.3956002129113
1124	918.3820593645935	912.2669783645961	958.1924253042312
1126	884.3571417106676	877.5316140541934	925.8116479377153
1128	860.0397662207732	849.2912737086297	901.762460090131
1130	832.1444963403833	836.4703373741596	877.5182319626566
1132	816.7086093423177	829.1066735150489	855.1563033480936
1134	822.4131171186813	819.85460224589	851.7565277725309
1136	831.4688789889024	810.9372413607846	870.3163326035335
1138	809.8257867667119	803.2424035927608	853.1422419826013
1140	812.4262181068871	795.0120937926823	872.0794760756692
1142	819.4675656977012	822.1358530636348	864.392412825376
1144	829.330969739771	834.7637631905825	869.6385509204434
1146	850.9061978061961	836.9691743453925	877.9689358088511
1148	857.4450720145121	846.4416874927304	884.7492087224343
1150	843.2168043065436	861.167574832635	894.647792972841
1152	858.6499605609175	856.8504419637326	909.5135819400786
1154	864.8474704185048	874.6383496109704	921.1690811225866
1156	864.1069227356189	888.20459571946	928.7151361904532
1158	862.2673869240898	881.7993265830602	908.3616265196276
1160	857.0611798204791	861.7850016577534	913.9451407229401
1162	846.7696741583666	848.831785953638	905.0910336581861
1164	831.5272681381251	833.5089162883874	877.4974990943362
1166	815.3395892807911	801.107906899442	865.7892444059787
1168	805.9738907996938	793.4129801085445	846.8965568103801
1170	792.4167742345333	805.4183957204663	852.7384093934845
1172	798.5722532368048	813.6408543338321	856.6230852463822
1174	823.5361988835477	812.4677412339036	863.0362067089923
1176	837.7898570116009	826.0900506007548	867.0008437533281
1178	833.4631808306747	828.5538345562056	869.5739851054836
1180	818.8184219120718	813.4192366218962	865.4535250282268
1182	809.5861687457532	809.5574792264325	849.0360177411757
1184	826.6327627628258	801.3885946595641	844.3453639651349
1186	827.1930048545457	790.7556753374174	867.2759650087264
1188	818.3480401919816	802.0694918602461	848.2079620185918
1190	811.9372169040253	803.6332690984306	858.4241471757666
1192	806.3990561029548	814.1567628773294	865.9414017842721
1194	804.0670349211623	820.368998903677	862.9930887107582
1196	806.8023884947779	824.4545136792657	863.8197072552155
1198	814.350792313334	844.9670988202989	872.3937712364884
1200	830.9872958937589	822.9898288095618	864.6910724092578
1202	812.4653539384932	805.8376105685609	884.0434065335087
1204	822.132250513548	811.847181941046	882.6916775380312
1206	812.9809334543099	815.1010435038047	882.505237624353
1208	811.898587505773	812.4612389507954	870.5137932945748
1210	824.6891435884235	808.6334912699194	863.79851247579
1212	833.6279845718868	811.1016159643095	870.9838298820504
1214	829.1301465262203	825.6296612268869	878.2955513889082
1216	839.7069440295153	849.551409157418	890.9718801275631
1218	851.3388591664869	849.0197390799009	901.8025192741271
1220	860.2974088252673	862.9976943513016	912.1796191964958
1222	842.4705968872786	869.7468412256108	911.1909065669887
1224	843.5594067490731	864.3758357035841	907.9925121826741
1226	865.0999523929884	873.2816715042993	916.3094611175476
1228	869.6532234687491	878.9334554179911	910.6031346918987
1230	844.9368301670305	855.2221554871441	884.1982498360167
1232	846.1819855173276	851.2373794905178	911.3901003690878
1234	833.8404523651051	832.3801074452852	863.6187320450489
1236	834.7815866606817	816.2531154942628	879.7074428537995
1238	818.3451589850921	824.363294782048	872.251852810214
1240	814.7765151063313	818.6597833706521	865.2769552266925
1242	828.6753270719828	815.3462573581807	872.0553544046115
1244	843.2313733308658	824.5389668211103	881.6849756735574
1246	837.863041854859	828.9665471468828	884.3877817481512
1248	816.3339288805922	815.0603864248229	886.0342516196048
1250	830.556013664134	831.2907983302712	878.0493968698565
1252	827.1731553293824	825.7011327963122	877.6723194284333
1254	815.6680757008517	834.18640296167	882.617438340081
1256	843.6010645816018	836.3483973863724	896.4967228968581
1258	859.7219229884424	861.5691222486396	914.9097273274957
1260	859.5374005594482	863.1869341582533	917.1617205704163
1262	849.0072245690662	852.8893162970517	902.8631802276299
1264	833.5537377997085	864.1600226110146	893.2307467070244
1266	838.2305643957778	848.3422414405542	903.3131574466054
1268	878.0968774713426	864.7754123538895	935.023243639351
1270	878.4643609006846	872.5551551135039	931.166567374883
1272	866.6964276858829	870.2357561584089	929.4414632682881
1274	877.0159885829876	872.1173718622599	929.7273393649173
1276	892.9934858621282	873.8515756102487	939.90642711449
1278	901.3014573470671	877.7762994629954	945.1868848207989
1280	898.8723051368012	884.6046339452857	942.9282083570947
1282	890.945772633831	889.1826701033347	945.5399116771416
1284	889.0829301834331	887.3142464554873	946.8136346150026
1286	897.6280663008873	876.6240379073463	925.1639809191221
1288	894.4718189565327	896.1490619527333	960.6503636963781
1290	888.4017881278639	897.3642640239027	977.8748509360497
1292	886.3465254426737	884.3977018267389	951.250941422324
1294	893.565718452767	875.1767581477138	939.2851779043788
1296	896.3041306336506	876.2069668508138	946.3894761042959
1298	888.617036227473	884.0284576062635	946.854903689603
1300	877.5157188032413	889.6889565135853	936.7074795116321
1302	869.5041633077983	886.9973358133813	938.2498844405226
1304	879.1576611775656	894.0936136712958	938.805914798383
1306	891.7651119243251	915.0745395860135	937.4463265637609
1308	896.7307939677221	871.3354788229304	937.9026926535321
1310	890.0957610619666	882.8891516253557	932.9665907455787
1312	899.7777443273183	887.8046705418901	920.0286505052231
1314	889.7185776628135	874.268835291471	918.9012432021427
1316	870.6258346127595	862.3264731880753	919.2141102562591
1318	856.4813087200106	855.1002808843002	903.2235870598101
1320	828.3876046445218	838.2892684622651	882.5283727010827
1322	830.608785090554	826.2924072595238	873.6780394193031
1324	805.0385731852369	827.9320538662894	870.4723923056101
1326	827.0185481384061	820.6244984125325	889.2744428099338
1328	836.3621850283028	808.9318300213661	879.2806124697465
1330	835.1012528614265	822.8384899878893	879.1755989312351
1332	821.3726753027338	822.7542506884586	882.0750069110002
1334	818.9904633189466	826.2464296384633	882.7884589910176
1336	831.0432303130137	836.0434218038733	890.6149010920299
1338	838.1871839627729	831.6863375612649	907.6652650448382
1340	836.0405921276001	827.1435761744682	910.9139949195636
1342	832.9288435675129	841.6194825611963	885.4039453506256
1344	846.6950613146985	865.7000739793488	930.1394640771786
1346	855.2030171818493	854.7159105272418	935.2344385673274
1348	846.1084939251506	847.3275233901975	916.8100660065172
1350	842.7024661624566	859.5387864360635	921.3977607818681
1352	855.5927650615677	859.2706972952044	927.0935678147348
1354	854.9310803755443	853.448331532187	914.5735866595273
1356	834.2722898951597	841.0596705116844	891.5289597211704
1358	811.6146835553635	820.5320592308522	874.2051644576208
1360	791.4961839238461	819.1405231599309	866.7226373609238
1362	792.5192943814162	817.0021539696089	869.2093861729093
1364	797.6650761328748	786.6255470013145	872.839080568075
1366	805.9152705342697	791.9109312374095	854.7924698983131
1368	821.127766286196	823.1221074754728	864.5763888759065
1370	798.6465340179169	811.8068807424522	857.3260408779894
1372	798.7515870511772	789.45514421332	848.7097188781823
1374	801.2807454919897	785.6476524418479	844.647527757046
1376	795.6033879193888	786.8240921168222	839.2444662214277
1378	784.8827673467829	788.6010109252776	836.4644593354376
1380	773.2184551356728	801.1750240649277	843.4699087090121
1382	806.6805440007934	788.3656322321554	840.6615843600615
1384	819.7183873677766	789.8412379648765	812.0807819840386
1386	768.24968846769	783.6980692424057	839.0362995488156
1388	798.8815997875055	802.3476343921998	838.8024513010918
1390	776.4590942589445	777.3715159879855	825.480859958408
1392	772.745583676046	787.0607811627533	836.8976672488329
1394	765.0145076130766	784.9703098441643	846.5917982385556
1396	770.1928789480746	787.6509219096262	836.8254917703437
1398	775.2349319510877	802.7989385206926	830.3004372810156
1400	771.8113209968885	795.0162707360167	834.8163900930557
1402	792.9062145716396	766.8126684809174	829.7085252968536
1404	789.8397397436572	776.0781554428576	840.3658143302972
1406	781.1027764539832	792.8475855428993	832.1700382441729
1408	787.6480963449844	793.5149935407791	848.7602158779855
1410	781.236502002119	787.5752143777748	851.8864902104555
1412	790.960539686969	784.6199213236396	845.9616804509549
1414	775.8008102122294	789.6596975013749	854.9347780273819
1416	776.3123568764754	796.9471189009151	865.2300022008719
1418	792.9413614911811	804.9230107480078	863.7228707043248
1420	804.8193503583855	810.1483880606899	856.6414054723093
1422	817.171753027412	811.5432010806536	859.6215399909187
1424	838.2867374174757	825.6306899801303	885.7358764768563
1426	852.4174943615103	869.7923597149909	934.8984609497534
1428	908.5263951729742	899.5459661218075	969.3556668603948
1430	953.0065535458889	937.1488209581953	1015.721938495601
1432	998.4463611647893	969.030174156021	1047.436250647028
1434	1002.28674846014	999.9214049726378	1060.74577392599
1436	967.3186929915172	996.7531503226362	1049.113048262864
1438	955.1277621801874	979.46186818402	1024.615458209814
1440	953.6996280381056	961.4635671032786	1018.937861796376
1442	975.2292768617367	975.2497785175999	1021.920380563847
1444	1019.234631150556	1014.838576889207	1064.103748457865
1446	1068.692938316017	1062.633962868816	1142.933971432335
1448	1108.608062416235	1105.41788153092	1166.859771737982
1450	1092.457494632885	1079.912495062924	1125.997541592294
1452	1024.367624149151	1028.284890216744	1085.285446435873
1454	1004.526132871871	988.4028813002569	1069.979913097752
1456	979.4230544538286	989.4549815487389	1050.054120895233
1458	921.0014022742315	942.1300217350153	998.6394873003391
1460	913.0893281671913	924.3674293105222	955.9608795598255
1462	904.2483075524374	912.5311267152615	957.1677186122493
1464	875.3250130920026	887.3840563401444	966.6379892624409
1466	882.4099794759397	880.7046979284029	952.982879585713
1468	895.3548650183993	894.404209501476	939.7478239019032
1470	892.3124107759586	891.1569661411115	952.7962128222927
1472	909.2548027993878	879.719573283478	963.9027386417196
1474	912.7913570759222	903.7244779569592	945.2627803046867
1476	881.1257359673123	896.7547311245487	943.2408445634452
1478	859.4807191049972	842.3432679664322	912.458200244291
1480	825.8355510386938	856.9051646875586	907.5388675264094
1482	792.1539304392147	794.2042360218151	857.772801794119
1484	777.2020451790379	791.5975527437334	846.1117668912617
1486	792.3362190881073	792.1492054022101	837.9395827730474
1488	786.7695678707968	776.2790288846345	827.3501906996908
1490	781.7764849519566	783.3772133518969	844.4989927879852
1492	781.9219871656225	791.6156483311204	846.0429268992631
1494	775.8589282476225	792.3301542304098	847.2089734967376
1496	773.218182523026	791.4021455872428	849.5328517695751
1498	775.0237993227912	789.9048854236055	843.5826746700157
1500	768.7335036072216	794.4927614373993	866.0829857710636
1502	784.0587754038213	787.4198898503735	857.202719128772
1504	784.0233289205123	777.9758482009688	844.5439349800859
1506	775.1315953699622	793.9288463322708	833.1122064052113
1508	793.6992405626081	815.2735541391295	848.1006337901141
1510	797.2272820981241	806.6685788534271	835.7507013209256
1512	830.2222391828574	797.6879271410737	863.5493630791079
1514	822.9570864853332	804.3668837826074	904.602137813331
1516	837.5828035015975	827.318977143472	919.1258560076038
1518	869.2649676944732	862.9468602729818	938.8066164961654
1520	890.81214366602	875.4723840915299	943.0604902016946
1522	913.7026496489241	875.9759901280979	946.0522187755582
1524	916.2653092966496	882.5675070536158	952.42025547139
1526	896.4424101911432	882.3316578030156	950.1019450627441
1528	892.0167141931106	868.8876379915479	941.797537029433
1530	858.0474553416427	849.6683809174426	904.2973944522141
1532	849.2613530665318	848.364529576235	914.9386748157965
1534	850.6899826792866	858.9254163100453	913.2180734056826
1536	816.2138386075302	852.2683024349573	892.698651468879
1538	852.6842470346965	849.1030704882667	896.1239378508404
1540	834.2591362642677	832.6289150103137	890.6569663128037
1542	839.3580344276538	825.1755522216288	910.4213394105479
1544	864.2090734139028	841.678945349384	906.3231184867871
1546	866.0044450159676	857.6418859971971	931.6168922529698
1548	864.6666061989679	871.8807303159504	945.4983370362045
1550	865.1625260905078	862.5861150731132	937.7370625406752
1552	892.3828232114315	890.7628650699394	945.0733823221999
1554	927.4891961134131	916.5769910878257	966.3273302671926
1556	937.5213879904068	914.411334080149	989.7467619005181
1558	951.2105317683891	945.1749945715978	1022.919518362951
1560	970.9241225265389	944.9779252778077	1037.960853330728
1562	949.0961037951131	945.9590137542404	1024.727884255052
1564	964.0137779048532	988.2831520451468	1043.685535694768
1566	994.4838192858952	967.8920560739408	1055.234139075177
1568	1009.915694926909	999.822659432919	1071.121860343289
1570	982.1747739745291	997.4249632644624	1062.072871162768
1572	1019.018813501841	1000.449633045873	1050.947091311558
1574	970.4985398015234	998.6539722669816	1068.146269221795
1576	985.1412764719664	986.5101214058262	1062.747382435338
1578	982.7356184498103	992.8229465710745	1052.761062737477
1580	989.6823766391693	1006.070233663493	1040.035027001436
1582	998.7835681529978	1022.022762134514	1060.555766979985
1584	1039.566754322476	1051.76091145849	1103.891293639221
1586	1077.149082100612	1079.704116943882	1154.274537077982
1588	1104.317011265212	1124.805052267061	1182.620138568052
1590	1139.404919203429	1174.266026110131	1214.642131580666
1592	1157.624033854775	1182.86291695635	1264.826488820351
1594	1182.810221614344	1188.612911442701	1263.06137125732
1596	1221.598122417831	1201.703646447239	1289.384350727008
1598	1238.392305082299	1253.562664563897	1320.770357562586
1600	1266.755441802441	1282.54093018032	1352.400209544788
1602	1303.872152052768	1311.316396571384	1338.405649121198
1604	1260.602629499397	1286.012247635955	1323.252907694743
1606	1264.84001948636	1258.972399860129	1292.16617138188
1608	1226.361880704195	1230.421369746572	1306.701068455005
1610	1217.560902408931	1223.819500551398	1292.412589784351
1612	1241.079706684477	1221.924440853314	1292.431289151702
1614	1224.652552696342	1239.011725912491	1289.139471132547
1616	1240.690381683608	1256.601621286236	1309.926640485226
1618	1259.607512454436	1248.087516724229	1332.463735746041
1620	1272.240874257804	1269.177851181285	1336.586771722412
1622	1268.442172742815	1297.537875795626	1333.197934611149
1624	1264.133346594303	1296.488246034598	1359.226770636121
1626	1291.060359454208	1300.374819976998	1387.092705318679
1628	1320.103646593034	1327.582069383675	1382.536610968708
1630	1320.000460035986	1330.589373371828	1377.580942025393
1632	1326.697532666098	1311.852017231376	1386.975418393864
1634	1350.360670364712	1336.217774842374	1396.276062771289
1636	1361.940877978333	1349.904200145476	1399.243081241555
1638	1336.103412620063	1333.42074945937	1405.282235991811
1640	1333.870884336339	1340.147570103105	1399.144500216647
1642	1311.452948149121	1322.365113223384	1370.220366171258
1644	1320.772623000431	1319.049608004504	1399.368087790018
1646	1340.651643105823	1351.570816257344	1408.055082129074
1648	1351.074163300346	1340.202888999945	1382.712740456703
1650	1311.15230650463	1307.999438000868	1382.760711554994
1652	1279.014617975798	1304.381609410255	1350.446607689537
1654	1277.37994985641	1276.467292811082	1358.970405290469
1656	1301.835109746349	1260.269703874522	1379.536862604354
1658	1288.815765618994	1283.325659608389	1347.335631771483
1660	1275.010880599197	1254.465589804784	1341.306975355741
1662	1253.250005654573	1230.276284902137	1301.091969772626
1664	1228.685990098232	1231.03153627473	1313.781455156123
1666	1211.717302665408	1216.033907292823	1319.564468776013
1668	1204.036907136209	1204.843776746973	1290.061696098327
1670	1183.032119367082	1184.76603841654	1244.958875543637
1672	1161.589352684352	1158.434169649098	1215.159148279284
1674	1142.247517752043	1146.844022415502	1206.040756343671
1676	1109.758610139393	1138.19157298737	1193.874706532039
1678	1087.295377610538	1135.499127342412	1186.563075502191
1680	1074.015869260783	1112.194953121052	1142.595926934974
1682	1076.643829345539	1067.944664760026	1104.584992823379
1684	1040.408326952654	1025.401720531706	1111.036303582032
1686	1032.635138127392	1034.313166195987	1096.700977101629
1688	1008.386595194489	1006.894820621047	1059.634149308513
1690	983.3756728654412	1000.921862315879	1057.541465215981
1692	979.8805817147756	970.4699103769904	1040.373046563702
1694	947.9997803056733	971.401778545751	1019.167839268249
1696	927.2759563502292	918.327378553015	964.3385573886653
1698	917.2226005041217	920.4249772535078	988.8256893156297
1700	900.8055177928641	882.536643942327	949.0926165920159
1702	880.7774807116418	863.3144848901446	929.0280781509812
1704	842.6910440201973	863.058603438261	900.3403265181992
1706	849.4215268551939	863.073517163062	898.5975728352796
1708	822.5233300591884	835.0602366126249	871.9332446250267
1710	812.0852548165027	818.4450828230282	866.4026871124975
1712	779.8569380661314	804.7215989127526	846.1604136216675
1714	790.4382469953011	787.2427309595666	830.719326314383
1716	788.6528705392694	765.0012388343588	838.9530409504313
1718	746.2571573217123	743.5018987449353	803.6005630121662
1720	712.3434071959365	741.8233509750761	803.5591987956282
1722	714.8759394982264	718.1110571313627	783.5514783835581
1724	724.5877923475852	715.6731217879503	756.2633889959382
1726	720.4303857699621	718.4838947872935	757.5117373328401
1728	712.2372973259576	706.2194881596086	760.0810600529967
1730	694.1413068714002	687.636290993122	739.5679705045343
1732	679.0365030110243	682.6676689585921	726.5487711308978
1734	666.7573898335263	687.7078155216666	733.337335404909
1736	658.6790939664945	677.6792855071268	724.9793461372042
1738	655.466996263867	658.312692802396	707.6233655417229
1740	631.8402927203006	629.7393115911617	698.672114388497
1742	627.8556576298131	624.8913691638104	693.0947797874826
1744	618.685538808279	629.6227187271581	686.2788192958858
1746	607.1169090420718	607.9133286717834	683.4977579088852
1748	622.2366478470681	607.802950789866	676.4147056395243
1750	631.7433371331723	602.1399652282648	657.4201882586901
1752	607.1325878899935	604.6381199948722	667.5858436994029
1754	588.4857171968872	596.9216466692121	640.9081778202317
1756	596.0170685422031	595.9482563524514	659.235875125361
1758	585.7056133724748	572.2555171889343	646.4396652647702
1760	572.8606201373558	581.2146092881229	645.2793809303789
1762	565.6697335594017	589.2662163662701	658.1837649847078
1764	562.1984172306693	537.7473655417207	645.6760146865217
1766	559.6260431725589	556.6199697630872	614.5987969455592
1768	561.5011130654218	552.38318424643	617.3226399334569
1770	564.9537441908365	566.9449519761306	616.1664443421063
1772	557.0740358085027	577.7312743490498	607.4381005086807
1774	551.0543371668689	565.7158901229078	612.530018594315
1776	541.8357962928716	525.09195098853	598.4507596937323
1778	547.3780607319561	522.8906740172205	615.0103294208242
1780	543.3158698620406	549.1695129266448	573.6281536474428
1782	547.898443695434	559.9399394062473	614.484814507515
1784	556.0916934845947	551.3906892635295	607.231812417334
1786	530.1505374022242	547.5322074768028	610.1773131277741
1788	514.5890916222037	526.7518588454282	593.5266181878234
1790	531.5904126803041	531.9006020745549	591.7994568828017
1792	520.7901315994765	527.0753102386732	574.0513700410179
1794	528.3685131615889	502.9887124041936	593.7331949717878
1796	534.4514869700577	525.0230357377349	585.7049352345825
1798	497.8369851440979	527.8924397848787	586.9447820889626
1800	510.9325152194118	531.4337269134419	595.0436444923316
