# Supplementary material for: In vitro and in vivo datasets of topically applied ketorolac tromethamine in aqueous humor using Raman spectroscopy
Source: Data Brief. 2019 Oct 22;27:104694. doi: 10.1016/j.dib.2019.104694 (PMC6839021; doi:10.1016/j.dib.2019.104694)
Supplement: Multimedia component 1 [file mmc1.zip › Raw Raman spectrum dataset/In vitro Cuvettes/Aqueous humor from pig eyes/Acular 3.txt]

cm-1	frame1	frame2	frame3
350	1534.554202820165	1470.209964056664	1634.975663883882
352	1527.227830787821	1472.378082051116	1634.207476394423
354	1514.259955300443	1488.057285011358	1631.573390746176
356	1528.053846196605	1501.890853863255	1642.976318642675
358	1526.073947284001	1493.661260134863	1642.912215517157
360	1517.34452799123	1487.124077710309	1636.650985140921
362	1515.454762154975	1485.807316563572	1630.863562295204
364	1553.794252556359	1481.234559665279	1641.270744920985
366	1552.756983931272	1489.859599559341	1647.982913020523
368	1562.821481453544	1515.563847698224	1665.94556231337
370	1575.4101026862	1540.364490700716	1683.303034711671
372	1562.67021754606	1531.63428425976	1675.42243319306
374	1543.929133452754	1522.444000711656	1676.289538615656
376	1522.422716237694	1519.92327689205	1669.583766970545
378	1520.051540378358	1517.496467867601	1658.102691728538
380	1556.815078491964	1508.352377626441	1646.433309106923
382	1556.798500942085	1508.336794698343	1656.234201105675
384	1539.356549839269	1493.144139303564	1650.876036500033
386	1533.646669517471	1494.45240326002	1649.192559555143
388	1551.954114666095	1523.221051378777	1659.821486890578
390	1551.280712772738	1515.326774699244	1659.843441092843
392	1548.786137615412	1513.897716146343	1668.177436569979
394	1540.147022281845	1515.463699025023	1666.700992212094
396	1533.25318085292	1518.560273735893	1657.243876274374
398	1559.204743600222	1522.180670186849	1666.149032481294
400	1560.818865099928	1524.012229885954	1676.543013140978
402	1559.235484850035	1531.263303814541	1677.240111685243
404	1563.043860599789	1532.961300716413	1680.412379625833
406	1581.058161910696	1509.013488052718	1709.269697594589
408	1597.885766459963	1542.632483199277	1695.523622764032
410	1596.387134202576	1544.834485260134	1697.646118839979
412	1589.503933479308	1544.497263265446	1702.849161635755
414	1589.617775241227	1566.178455490703	1699.694032320347
416	1597.484687416094	1553.999372959956	1713.521285154996
418	1580.699097991473	1540.888947954379	1716.804497673751
420	1571.086323991324	1531.671486536021	1712.765854191295
422	1578.604785999398	1527.440369597002	1699.601933018033
424	1584.623671918725	1523.68037299516	1663.314489978656
426	1579.398800046507	1546.383496672889	1663.063991929985
428	1575.147806984591	1553.52101092793	1671.764221641517
430	1574.875993740522	1543.989314362734	1683.911499694523
432	1579.644376156583	1531.2523110265	1698.915897545433
434	1577.35597734029	1510.939058958066	1649.791619393069
436	1557.715911869733	1514.651587314002	1634.013620998858
438	1550.505033814287	1527.305360887284	1642.5890121628
440	1576.799966010426	1531.354924002981	1661.516510685388
442	1571.794974644555	1496.074084037451	1671.917673226672
444	1555.588597936232	1506.351895136073	1663.745996477103
446	1543.186115113787	1509.779445393533	1654.122884659004
448	1539.112162588593	1501.287342136997	1650.604365110575
450	1538.116811926206	1535.951086345644	1655.289783255491
452	1524.732937932814	1511.606897267765	1664.494530484381
454	1539.793558221151	1506.428744958821	1664.502582646027
456	1560.571929732284	1508.289704632708	1656.613992282115
458	1547.71654143954	1485.062327665496	1645.734550923941
460	1552.837681285825	1477.694187130656	1630.31080618421
462	1537.478366153805	1482.900170427113	1629.218708759714
464	1525.862894739346	1492.761725631218	1630.605401700583
466	1529.066847047971	1499.231489597997	1627.396602863957
468	1523.789883511546	1486.386103920069	1622.571709819664
470	1537.213792571832	1494.62927411593	1633.75342583241
472	1529.077122468446	1487.407334769757	1635.589418296259
474	1510.393427398903	1470.769837732547	1629.874428420534
476	1519.909032412599	1472.46322284256	1631.380457291868
478	1530.403688277569	1488.466655743211	1619.531296336654
480	1529.831201508059	1501.326130961813	1633.400076747532
482	1523.791745173729	1499.120715759213	1648.227856159552
484	1518.818649729129	1480.42589090289	1643.163213730557
486	1526.701837009109	1497.312480125901	1616.283640786199
488	1525.149150979616	1498.968989526762	1630.208148660613
490	1528.707173421353	1481.494078887931	1638.912336015817
492	1532.090856489355	1467.0678717234	1629.79023833598
494	1515.169754433051	1505.18545463106	1604.695273631904
496	1510.152495930747	1488.337126195614	1613.629556622631
498	1505.360423864252	1481.489846212199	1607.585640405988
500	1502.700092136464	1487.618160145748	1605.010174407162
502	1501.952380102371	1499.640736063078	1617.790153593066
504	1486.580604026783	1467.629295684029	1606.350489923408
506	1494.573808062708	1466.583299588749	1601.321278052628
508	1492.501648914971	1457.787228155935	1581.98769746089
510	1482.57990705151	1445.489469389888	1565.180214524769
512	1488.436138595524	1460.184213138013	1596.084401007548
514	1495.831062537806	1457.383076666042	1599.476078319327
516	1497.315638584844	1439.775426065773	1593.035239681768
518	1493.694066850751	1417.238170648156	1583.19027857989
520	1486.362079733387	1402.686478816076	1571.812543763639
522	1477.651455141068	1428.007433679875	1543.128515290558
524	1474.424216219423	1418.231046742997	1552.543135125838
526	1459.025028069289	1414.766203389286	1553.78481414783
528	1440.003291230505	1416.402205185545	1549.970333553675
530	1437.070644628335	1406.512495818392	1562.220845010845
532	1431.082948792256	1399.461860182998	1550.606457085781
534	1431.473565676095	1405.422990899042	1537.722038412126
536	1435.549074144139	1406.832085770406	1541.621412568927
538	1437.29543784121	1395.203896482557	1556.461276368279
540	1420.43102227917	1375.736707797005	1523.944780153237
542	1422.671090621317	1370.64532363135	1535.806466474182
544	1421.315411674335	1371.05884922317	1526.153381656138
546	1411.74361195313	1378.093899915225	1513.556561720262
548	1395.555658277385	1391.05559564223	1525.036841215077
550	1409.4999950965	1375.552001846227	1522.986573075198
552	1416.583350235133	1353.027890443198	1507.287041698936
554	1404.618275969768	1346.066810412699	1488.145541046514
556	1382.043417091995	1354.949965235295	1472.961896171244
558	1375.460904121787	1363.519781333293	1469.622941581892
560	1381.929028366472	1341.101449045187	1473.752609643827
562	1391.062973136231	1340.275941876802	1466.393890600124
564	1389.562590188118	1346.756874104804	1451.527110285882
566	1374.815997747949	1349.317741586996	1441.387893087921
568	1371.782637114662	1346.708784343497	1474.500078128056
570	1380.901511697509	1332.995739729829	1453.530761151139
572	1376.2906815428	1311.952709622085	1438.561191396851
574	1358.972263172552	1296.630569291212	1438.181032156961
576	1339.375875239669	1300.036039870518	1450.324415582597
578	1365.092625473862	1314.713736377806	1464.418806120818
580	1355.032735134754	1299.434735491731	1446.648602762973
582	1341.127510489375	1297.994736822559	1433.826299030532
584	1338.17748507165	1313.147784288995	1430.246362385301
586	1353.843686569378	1324.355504893325	1422.510794174972
588	1348.055285110492	1295.843056477492	1415.733746063592
590	1353.639513768221	1291.17668705333	1436.669696267961
592	1344.323092629574	1303.744297564534	1442.279406739828
594	1319.830245441275	1318.32641403804	1425.491890817328
596	1320.257200100042	1302.271081689099	1433.308687798333
598	1331.484900266467	1286.42678623378	1422.923078334273
600	1332.072042787957	1273.89039144391	1414.593465571255
602	1335.743930505804	1280.040802069473	1411.374145332162
604	1345.536618656639	1300.860398250792	1411.565394263938
606	1316.977540382523	1261.017582140319	1401.637148270055
608	1310.651898262404	1264.549373864034	1406.017054686798
610	1303.43310880627	1272.095907819756	1400.244947894922
612	1305.364927902739	1271.482981692223	1393.831093782188
614	1325.490264675859	1258.913880370309	1399.075157010828
616	1316.852441653622	1253.783780718837	1395.74860636688
618	1302.448728983472	1285.214695110256	1414.15401513849
620	1317.797427405018	1294.809599100533	1416.974479559875
622	1344.169083346647	1276.063405049892	1405.525222019346
624	1341.971125821051	1245.526438897706	1396.090345482609
626	1319.892847462691	1255.969052389194	1389.281823513818
628	1300.897720203869	1253.129662027285	1381.328706127722
630	1297.802334353857	1247.009731240512	1381.990948088786
632	1305.295014321204	1247.574439420566	1384.795997872333
634	1305.394679763673	1265.048986180145	1372.428426765011
636	1301.119094689843	1258.267334802331	1372.16484471688
638	1315.616047243781	1270.303178511377	1393.214458392577
640	1321.171402524808	1270.339349582687	1397.389344780324
642	1310.357656010061	1255.052412850603	1382.457888940409
644	1295.225932249425	1248.252515401086	1381.907271421092
646	1298.974077458869	1241.22184938424	1371.662338038539
648	1285.100134044049	1237.548402461449	1359.75819654476
650	1273.052364374345	1230.86488516053	1348.992865041054
652	1271.369801497526	1221.186579843323	1339.284694067846
654	1273.866829531952	1217.277666521564	1326.757720931974
656	1248.149890221304	1200.910785837554	1316.645429284205
658	1257.216700671771	1195.447408308021	1321.649106782338
660	1255.949987183711	1197.863423672069	1323.281134452544
662	1229.425576153643	1199.897614410909	1311.719680720851
664	1215.221896072649	1185.710611197032	1291.450296636784
666	1235.154815047388	1194.997252412274	1291.984474368493
668	1241.191869435697	1187.8184541849	1282.563834509126
670	1235.659039939841	1184.45589636331	1285.295550998079
672	1229.421104135048	1190.082573755646	1299.721939030424
674	1244.394429280103	1179.311483701311	1282.414801058496
676	1233.003159021594	1177.467690260103	1288.304761382142
678	1235.467177481627	1176.640456736675	1298.481565979522
680	1233.310786278556	1178.474314347704	1298.037556424451
682	1219.032595864614	1180.694717478867	1283.600416851971
684	1207.844245844942	1173.537245698832	1269.917020023763
686	1194.067343035959	1152.079793870136	1272.687977838904
688	1194.733512346705	1153.219625834269	1276.322585923977
690	1198.001137135444	1154.813476998617	1278.756278899897
692	1199.762319388725	1149.701697771361	1283.086420850594
694	1209.276125445256	1156.62556823346	1299.29533419762
696	1208.310049134141	1167.415420467082	1287.782165631804
698	1202.72399018768	1156.162044355987	1267.632963567152
700	1199.799022446295	1151.192227797449	1264.572721853581
702	1202.915436201544	1157.188287151106	1276.461022770174
704	1210.749329360994	1148.997037446729	1268.164538226481
706	1209.361578122948	1155.154244659176	1278.529196966728
708	1208.211269354241	1171.000461463988	1276.3587615706
710	1202.21791051925	1177.456649369644	1264.130675950907
712	1195.877648288985	1169.331000365068	1254.388002054222
714	1201.49591469766	1155.247880269877	1267.075769636954
716	1204.800727809659	1176.545889677917	1282.398581070005
718	1197.455321411492	1156.895791899826	1258.540251430798
720	1187.80138662112	1148.253744368873	1255.347037700354
722	1185.29055928069	1153.541017608958	1265.916903915931
724	1196.698588177429	1148.281670156885	1249.335113773433
726	1188.997831316789	1148.451104772332	1259.661058657712
728	1198.532614670658	1149.425150013838	1250.671750080953
730	1200.616687964066	1146.32036098725	1250.848199870376
732	1199.648106218179	1140.92581450767	1253.314609878876
734	1205.690882693663	1136.83308525771	1244.663835560808
736	1194.847218925877	1132.300519240939	1254.571752116857
738	1191.629036819816	1158.396918530802	1250.993503803074
740	1205.855391044911	1150.166402153798	1247.342788888911
742	1211.218890397683	1139.157390197	1254.316371373947
744	1196.057815330938	1150.835029371527	1271.794376400439
746	1216.67375074678	1127.902356179774	1269.469600354382
748	1196.576192835272	1141.077331426814	1247.7795463814
750	1178.361520937727	1125.950012624967	1230.560149051834
752	1160.923654508363	1118.058762183842	1220.902968716713
754	1154.654180813381	1127.253987026908	1220.838698821418
756	1192.848204938274	1109.78859599884	1233.856141289389
758	1156.036953943813	1118.851102233635	1198.402792783556
760	1145.73362108094	1108.613778990216	1194.518206111058
762	1144.455603503584	1096.965949302002	1195.385965417702
764	1135.900208229054	1083.869397937132	1187.172621231968
766	1111.743912469208	1060.102598837565	1170.214653322494
768	1127.019833090912	1082.702257019748	1172.876322067253
770	1121.898256813253	1082.763325627764	1184.236529877066
772	1123.353508570719	1066.538492409745	1174.437560912099
774	1119.999960007232	1056.451315891925	1156.072966290336
776	1100.852861472817	1065.166882943136	1151.491119968459
778	1106.826649294563	1046.228809316361	1163.187253806965
780	1109.935623693209	1048.108471130709	1158.567858767451
782	1101.956201955352	1055.752297527121	1158.456937683478
784	1102.152208766021	1057.763652925486	1158.516130292142
786	1107.899795361785	1050.087868541779	1152.212642610634
788	1080.669141418127	1039.242998270963	1135.108150586985
790	1106.08276875328	1038.717998679716	1161.258725105421
792	1098.780232176544	1037.468417240192	1145.257200726805
794	1099.017399713539	1046.756710121519	1149.415728335084
796	1107.561445737061	1063.84929657131	1161.750412880893
798	1104.589890240314	1075.697294963702	1138.441084153001
800	1098.096113793816	1057.94777443145	1127.039735496368
802	1105.565898541032	1048.413107689143	1136.759521718494
804	1086.88410148938	1031.237736438108	1133.403959236825
806	1071.243789313636	1011.836082514955	1122.195013824914
808	1073.886876184373	996.7969697828424	1108.331041391808
810	1055.847061283204	986.1575463702677	1081.162332389754
812	1055.589873254279	1002.464359352302	1085.652794713808
814	1045.442506411407	1006.152817860977	1087.184738689274
816	1039.859173705619	1001.804642230632	1089.029138330247
818	1037.423195519012	995.2564635364979	1084.317177087641
820	1029.872306668716	991.8344626664275	1066.468920533909
822	1039.900448411149	994.0317331541079	1076.652142461785
824	1075.028248910364	994.220756313565	1078.005714650889
826	1073.874772683943	984.0799453270516	1091.134184755144
828	1052.037303503484	985.9062182908135	1097.753461896052
830	1040.628059208761	1003.202868747771	1089.89327717128
832	1066.847485708038	999.6835278060975	1089.037379448385
834	1065.259702685844	989.4020356576411	1094.015494015851
836	1064.520577652849	983.6260654811856	1082.511879318015
838	1062.596479367786	983.5368011513579	1082.83862680205
840	1053.439884717144	984.4252185802582	1086.778856618769
842	1037.842848091862	981.059541414407	1078.075376566456
844	1051.074439339744	977.826051571161	1085.712570055105
846	1036.461984878768	990.4994792001596	1081.546997938401
848	1025.772158101059	978.9779249601244	1082.816373742298
850	1035.483205544042	978.9069777649391	1076.665490021401
852	1054.02774295185	995.3467365841169	1071.321385761263
854	1050.260176197244	995.7508993835612	1092.422519743823
856	1065.900876658892	974.4453461214119	1093.096715059335
858	1051.453011302799	972.0673600377412	1075.475417428202
860	1032.544422466822	972.0279416020264	1051.183511655445
862	1024.464962315324	959.0107266618641	1043.552613159298
864	1025.550662259228	939.9255942766688	1052.983239789225
866	1010.452377671506	957.3810016142646	1036.31298013005
868	1023.689922685628	948.5289093746565	1060.874225163871
870	1022.706957818127	950.8683539372125	1042.827119895559
872	1024.446163821597	958.7401459971529	1034.318685301629
874	1027.042666040507	966.8387036399324	1053.91700590754
876	1029.186183120139	976.3048570851828	1086.089011851449
878	1057.136760738346	1005.628756948756	1068.452858134892
880	1065.329806896837	986.704554642796	1072.735107321003
882	1073.180152374885	962.3720096715357	1068.474178341352
884	1067.644319678294	958.4253701150881	1072.768708723221
886	1057.765565428643	978.2050960612041	1081.944056451053
888	1057.886974777769	999.6843471840351	1077.670688945195
890	1036.722187792125	958.0405471185202	1045.721687431672
892	997.3444596928365	913.7656357480338	1004.002553520642
894	969.9352670268551	892.3306019016536	978.189266307975
896	953.0782659134266	884.1388651530476	961.5442248132448
898	943.8348075704892	879.5270092787214	950.5675222130201
900	939.4892941190226	874.8979779043618	948.2648274758579
902	929.0851689661306	879.314311634745	961.4129466953941
904	924.4563014696259	878.0004789118908	954.9508534424726
906	926.4010543408208	873.4698126345634	948.2039507869641
908	935.9610380304273	865.4158170728706	948.2345361157654
910	940.2727059402105	861.4426236045255	948.7498065096914
912	923.6248624357223	869.9141795095146	937.6285609156145
914	938.4007041184968	851.8383886532972	939.7235641320199
916	931.7384547225729	872.555761719424	940.5622512283725
918	951.9713724245926	893.4475296132346	960.5886029018541
920	983.781296233567	908.186855903401	1000.967837900403
922	1026.762182506541	936.4348549628822	1053.272048167494
924	1101.314279155731	1008.273016186091	1107.597099099199
926	1192.451233975166	1090.304644180178	1184.870879067306
928	1264.068445599467	1142.344682854735	1259.224548898736
930	1275.823797625147	1154.961353191092	1263.440383244472
932	1227.429297130756	1116.316099633225	1203.769039176708
934	1141.228849179046	1033.828256863725	1116.562966397614
936	1051.00190132276	940.6549237170743	1045.468630182324
938	978.2404848632598	915.8118773412488	992.6444176328079
940	941.5044389020831	865.0044102470411	963.013275753483
942	904.0402895071379	840.7398629970123	919.6493292743884
944	888.827455365828	828.478918354748	904.3447111154735
946	893.0449639971341	820.3621775778082	901.9686986959176
948	893.5112587500912	820.2600568054486	871.6127534465098
950	902.0876798121926	823.819575913588	906.1867854803501
952	898.8439602348586	833.2662738004058	905.6027625084167
954	889.7383174870586	831.4425339155927	894.1522336907576
956	858.3775593138116	814.8957422499118	873.3865450716354
958	832.9802523429555	797.4447223164094	857.721490039741
960	847.4940403131268	792.8534765378047	859.7761154345225
962	863.4176604190433	784.2367950607459	860.1831395260863
964	832.2411985916845	768.9176446845561	829.8532576118834
966	820.8193929298086	760.6044173909091	823.8670040692912
968	810.9706739769983	754.8118677517221	823.1009238773942
970	808.5954845045425	753.6284439377268	832.5269099710138
972	819.1386173703471	757.9929666311027	848.4332161908058
974	824.0146587398408	760.6476256893521	831.1956126621344
976	849.3660918623716	769.4471899344837	857.7828219386138
978	860.688044120011	777.234064744111	857.5993275354846
980	861.8486975123889	787.0262260691961	865.8389278051392
982	868.8665715330803	796.7512074928636	858.4050142879491
984	871.9812209719289	799.6030242933094	838.7662522423791
986	841.1517323400851	788.9939756152693	851.6818178422354
988	855.4160368567183	783.8367545930191	840.4787322377832
990	863.8219525756558	787.1784223444016	869.7198054429337
992	855.3504373745404	781.4955052570414	862.1508185572805
994	850.0250006652558	781.5917924516499	856.8418711318809
996	855.8064095292955	790.4193219742281	870.8265509451492
998	881.6967178262515	811.6082215864191	901.2330446544221
1000	977.975718542449	887.9488423348713	976.0794562269233
1002	1024.64908988422	967.2549341873232	1066.161380948181
1004	951.2998612790625	882.7330630955164	978.6761946730767
1006	892.3137966054607	814.2185463813153	891.795938861766
1008	861.5965082829862	786.1454605476	852.1129184614301
1010	841.2752670988214	770.9337062166849	840.6471718524932
1012	842.1857406075781	768.468554365189	834.0453355001237
1014	825.9112836570802	763.4283450834291	816.5444473440823
1016	823.7718214527174	773.0092558748186	831.4980384748288
1018	829.6485791910716	771.2953110244735	832.5542967405635
1020	836.9181607187776	767.2643367211306	833.918922012154
1022	836.4797668402066	770.6899147526684	843.2154330415812
1024	830.9644348857275	781.3008656363249	858.9499817147309
1026	856.7344107893805	783.5061105420132	889.6618107103027
1028	859.8170475320861	783.9354732907358	885.958334204665
1030	862.2278876572591	790.0358210850874	879.4551224378695
1032	866.2977788971955	802.1839256780049	881.0874524049273
1034	868.0075393519417	807.3649850318686	886.114791116479
1036	871.2844879304112	805.1519397408185	885.3419799428455
1038	885.728713316293	810.6529092204073	877.8258618822317
1040	889.9355181996253	814.8103350568052	895.8168568600438
1042	902.5952026274359	826.3059815644216	893.8078715379969
1044	884.0697700877533	787.9321730458485	863.2791775396154
1046	864.5973408857151	777.9544365106647	864.7417294711938
1048	851.9690515834061	779.1054873716327	859.3489305831997
1050	843.9592789070225	766.3781879595261	826.5533469385345
1052	843.2112085382643	783.4591957860569	847.758551778848
1054	820.1638370682967	773.5984678347543	845.0029500080833
1056	822.1526627965006	758.9314146779992	829.3701979925428
1058	843.2978099079032	751.865996060998	833.1048186271468
1060	840.9925546574239	766.0596162018519	835.6751388548917
1062	832.4386545473227	782.1602075547064	841.1492814549353
1064	847.7640513605547	778.5006948781427	855.8657403933225
1066	856.649636314485	772.6542602599374	851.4885172409556
1068	862.6307782953164	772.052548717925	858.7392512009848
1070	866.1574978300046	796.2091216127325	866.3787589093309
1072	870.2536746101255	797.9475815198125	866.2362664096826
1074	879.7901851215006	798.1992480193887	866.6673747140098
1076	887.3793112407409	804.0823759150821	866.9075241640903
1078	882.6927620675403	805.9157492953373	867.5413520667553
1080	870.8802115741182	802.9591925054051	887.8338244659745
1082	879.4845995726329	806.8412102856886	871.8957679362898
1084	866.5753889466583	779.9669425625892	854.9048490083958
1086	851.7280547412174	776.168395186583	853.993674867711
1088	842.6540491753228	771.7475266309034	842.9515061621869
1090	831.1605875569761	767.4488938674255	829.9912577591223
1092	810.7907088277673	771.4842249948141	829.0503175156209
1094	798.6185378641249	749.6281941999132	803.1349244971933
1096	794.3139846751493	735.4168751152631	784.486729835918
1098	803.8471697979006	739.0758011258334	786.0170590599089
1100	805.2274701745962	731.7341610921712	787.3191239109493
1102	797.4888680230602	726.3578244763384	794.0825108298155
1104	795.6310070962725	726.1206301088432	795.4004135457743
1106	803.6549557917253	725.2989001451018	787.9317202621944
1108	797.5121975556631	724.2858161163711	799.9213608643115
1110	806.0020500240371	734.4460604428565	800.4825841071693
1112	829.2185959467755	751.1889289201696	827.3450962829168
1114	850.495874164367	773.6816523881832	841.154195150335
1116	887.0774187875206	807.0074462844079	862.0817107603868
1118	918.7790622029056	838.6849723462195	895.7725852873606
1120	924.6931105683566	843.0852323839299	918.6088665986181
1122	911.2076124839091	806.3546525921313	894.4322930108131
1124	869.1289343531211	790.5701539156567	841.0077282805756
1126	842.6925806368073	789.9207918081116	849.7008771310794
1128	806.3098208788833	746.4797551180503	802.8701388707622
1130	801.5174917108118	723.6488314726342	789.7865359645608
1132	785.3456785327776	721.0241769507954	793.0438336802454
1134	762.8606353709351	722.0497962906434	789.8985959973977
1136	782.2354512968852	722.164892869182	789.5531185832384
1138	790.7990992374259	722.4197216897817	784.3197288447078
1140	782.5350439331568	738.9750276660668	791.5816275023086
1142	801.9567609300586	719.9062487127868	802.1806343215324
1144	812.1235016572741	722.2897006015792	818.8396835428665
1146	824.7774723617572	736.4852688058547	836.5051019464752
1148	841.1616362756589	753.7614542051176	839.2540823617087
1150	847.573783074025	764.3872151912707	828.3475372109531
1152	835.257517688732	753.4779621705903	833.612280653912
1154	835.9989956028501	766.485934769698	840.4898021697412
1156	846.8584324620541	773.6138971573787	848.2817171529493
1158	840.0719797043494	756.0451527944831	838.6326582843498
1160	845.037940464596	749.5674861159084	823.1372836924472
1162	832.029683435438	747.9526166290018	807.3817842410663
1164	797.4624382856048	741.4404287125595	799.9472545744912
1166	775.4652925244669	729.6491522152533	802.0953627549251
1168	779.1543088589684	708.8958248046906	789.9829943698484
1170	779.3931895567625	701.455286279387	774.3349078339493
1172	795.5653846813113	726.5743944107688	775.8866173324814
1174	801.9400270928757	725.7188893456906	788.5417846590854
1176	798.7106721217974	725.5703548598335	789.5519997075962
1178	794.1483781756749	716.7789622814353	794.2419354757117
1180	789.8341374256929	711.0713621715617	796.4432621358683
1182	779.9287222868928	730.8150749298344	773.0720436080896
1184	767.2742078928393	699.0643487927492	778.2635720562879
1186	762.9139097502026	688.3815910288882	769.0169976079733
1188	777.375705655018	709.0677550897881	785.4850765197108
1190	784.348550588119	714.6902261076841	787.3568207786416
1192	800.7291430721707	713.0467616306344	792.5972456518728
1194	807.2981204928249	709.8315181236007	789.7335734902733
1196	798.4163497425507	714.3134764609306	783.655059050651
1198	799.0993587508654	732.0401667717972	797.988760489091
1200	795.5325342672574	727.207459060143	784.53837770818
1202	796.6777957113461	710.8615247169691	792.718347938196
1204	795.6642685872919	722.9772174526785	803.2450755691493
1206	797.0356426463702	701.3973301091534	798.4087055267405
1208	799.4631970178032	696.6166036838621	791.3834126827087
1210	797.6463990784414	711.0399910824874	781.3611865114565
1212	797.7576831814353	722.5687989985432	779.174705743122
1214	808.7345441230817	730.3509473936014	798.6030861080012
1216	811.8140512395084	755.2211307218744	802.6208345338457
1218	833.4965180406675	730.55523438092	807.1702562791679
1220	839.8609097288647	747.6120983336725	824.0600278135943
1222	833.0934601332972	754.7346977656822	814.3580318680893
1224	819.3557268048932	755.039804460173	817.7165458840464
1226	830.2538818910512	775.5637871640819	821.5825747434019
1228	850.8096187184372	789.3983805302867	816.1415580618948
1230	841.6432991467834	756.4328369172919	810.0385289925908
1232	823.5479288495003	726.1069761832446	800.0409353881232
1234	830.0201077184138	750.5794095938148	809.3837556519934
1236	808.9819698379382	727.3284591990915	794.0795963270158
1238	803.3112589385573	728.8151441259101	789.9088506545645
1240	791.0107768695921	738.680045961849	788.5780549336523
1242	804.3564462813012	747.5499864544847	790.9543544822099
1244	822.8292298081902	740.6870758163194	794.1226267165692
1246	818.1053261744999	731.3477675935882	797.8288156689659
1248	813.5201676909574	749.9601238438091	807.8434292647879
1250	820.7741547166091	736.7849453961886	816.0127768363861
1252	802.6600559379838	736.2231858968441	803.0439115174078
1254	801.2881565990241	745.074374385448	818.9409565083034
1256	823.2932385714354	747.2561852905806	815.5287498588351
1258	833.1162252061033	751.5446698718533	824.3373176730934
1260	839.2709781036956	758.7934269636439	840.0463447342189
1262	842.8225858422445	759.5103531129289	842.7393878627979
1264	838.8358636175515	754.7787351885936	837.0760962794936
1266	847.1183615445575	766.8185892554052	848.8214542673981
1268	848.7872952406319	787.4335030203746	838.6729903320472
1270	850.5156957798904	772.4414091143503	835.1241424740017
1272	835.6228160170211	776.8187526636757	846.0599282325816
1274	835.2997109196995	770.2231891424096	839.9349985542378
1276	856.5129695024581	780.8463369120789	862.411506147293
1278	865.719662573436	795.0610672309188	878.6906380563183
1280	866.3798147177145	806.9077291513818	873.8660407404475
1282	880.2103335277033	815.8162087447336	873.7056895106982
1284	876.0709489929571	789.7268732407738	868.1006095218706
1286	882.5735901056398	784.2472206602731	878.2781551476415
1288	902.8635380333142	819.5453911690419	893.2635234885412
1290	892.7430707493697	802.9630135554643	878.4948474232921
1292	910.3189090991978	781.9691720746118	853.902311861513
1294	893.9785130321695	771.3085312995768	854.7735746939026
1296	873.954677716061	771.8004075096583	860.0403174660726
1298	872.633775042252	782.9787582234121	846.9789520114401
1300	876.1846568694539	791.3816729534885	835.7686786132988
1302	885.5829802475331	774.3677849985048	851.7091939658257
1304	852.8306574757806	772.4446041544903	816.9782509715803
1306	873.9416150234475	782.3263233937764	867.2913375033877
1308	851.9760504953921	762.6600000698918	846.2641114896444
1310	864.5824509194064	792.0126821759129	845.6487377106791
1312	863.2929012806208	778.6753061469265	833.4296610405982
1314	850.5869128264978	750.4596805510694	827.4122992694842
1316	832.7724808729404	744.9235654039344	828.0948206950932
1318	819.6928707107736	748.2503148050434	812.6200998116674
1320	823.1981115030358	735.6057245513	787.8050117280062
1322	810.0683043254645	730.8778046187658	801.8301774131046
1324	814.8786040634664	744.5413715030737	775.5945325793573
1326	797.6240062700251	723.3609288282354	800.5177078956867
1328	806.2282738412604	728.5129492744256	793.2339658469723
1330	820.4303319470769	735.2801948525637	775.225897746687
1332	820.0128542431571	717.7363129158318	769.8409580112002
1334	807.6484250088356	704.364945745632	784.5009464952084
1336	807.5684867117818	716.7412020736421	801.9707528027484
1338	822.6526759006595	734.334292782081	807.6555615543482
1340	819.4929011371087	734.8222931967582	809.2530258823164
1342	806.6280911251407	751.6630447053938	800.6097316009179
1344	798.1712164624381	761.3849311909169	829.4061629756692
1346	837.1895554682416	771.9964265392142	840.7492558472119
1348	842.3608976419118	759.6484884982909	854.3801043474462
1350	851.8661506143076	759.3381841960756	852.4086920298539
1352	849.0210845082336	762.4633485580439	831.3096762556811
1354	836.5047071046482	740.2388047690647	812.0112579242876
1356	815.3803092041725	722.9498352869349	795.9172912477802
1358	791.5276744009645	726.1971909912598	775.7020698010783
1360	789.4593485602438	698.4068311563407	766.6867091415484
1362	792.8283924340856	706.5856652045043	770.0763025897338
1364	791.5101556898251	719.6999006484838	793.7780266816126
1366	794.891498112182	715.4324780194979	778.5086237564951
1368	793.2189904739822	707.1281142264147	773.7450193025661
1370	778.8902428865767	708.5578455300747	757.915369937122
1372	771.8786208387965	709.4323692156794	740.5190273300633
1374	768.3799209212519	699.7067062114061	740.1004687413456
1376	775.6895870950712	693.5882829137618	749.996799508189
1378	784.1051235470417	697.2983671983116	754.8721462800824
1380	771.9350747554501	696.1691228786822	754.6208303078239
1382	774.1160409957092	696.1302839894363	755.901543262333
1384	776.93207842011	698.0896509377194	775.7850885034129
1386	765.7947863105665	689.188176755395	758.8639333403363
1388	773.228185454615	691.1945866574777	750.3861887161379
1390	761.6113389255352	685.5183078214116	744.3883459987195
1392	766.9807512657419	682.1603076950287	755.4385366985897
1394	774.0346677092535	695.2099136741318	742.8614122743641
1396	779.1546517261901	702.3598586911826	736.4380597952464
1398	772.1415712164234	702.7983336810655	742.6755780381106
1400	756.1494293009001	701.4340120742493	738.0301956073248
1402	759.1416263455701	682.9199766973212	736.0598273032381
1404	765.2577081540306	674.3381552323228	751.5098145203533
1406	745.8352440053828	692.7930160474945	775.9998351254751
1408	769.1753563136807	702.7333143429676	769.9630480311079
1410	763.6776125557934	710.5029095394445	762.7534604796709
1412	795.463088743081	714.0370992960679	773.9016763746245
1414	795.7769374109114	716.3869185791245	762.9238149218975
1416	777.8017749863319	711.3048467121564	762.418289695358
1418	775.7150990466193	708.3119455914361	768.2005164287398
1420	787.1213278365894	707.8752448177928	772.9440786780457
1422	801.9750135633487	717.0463700864898	787.0995846296153
1424	829.3764621948542	745.5200543970969	806.1415836744736
1426	865.4329450729031	771.6760858303965	818.9299193308763
1428	897.3952889147563	811.1472753952115	891.0099903568071
1430	942.7002244235481	863.0584018895775	949.1437530877147
1432	972.9370718690848	892.7508215445619	998.9465792797615
1434	992.1124075978353	889.3829750971572	932.3900643733356
1436	971.1643965389205	858.434182085844	929.1597044073034
1438	947.2524108184518	832.7253487105812	899.6888849091272
1440	942.0176534210973	823.4050266552063	890.0002767035026
1442	950.6139354087956	842.8705717375658	913.6135496217894
1444	983.5390792248884	882.212497981773	953.1134783581208
1446	1040.129242477629	928.8400316173526	1006.094863103081
1448	1071.059770095686	960.5730275622324	1038.685705279924
1450	1038.343215189436	918.0534305412127	991.7594107660038
1452	988.0424132580661	867.4010144290367	964.8542676915229
1454	963.7363592177386	858.4375079583485	945.7118236040245
1456	938.665301912887	834.3249443136168	925.8851538518995
1458	892.9168704360496	821.1283929976232	881.3641403658799
1460	894.599286973022	793.2738894668735	856.3229884817961
1462	891.2746266788392	797.5163501077296	856.859715084227
1464	877.1022413356799	786.8436255458594	862.2493631949744
1466	876.8681447488146	796.4505171994281	868.0959982348711
1468	879.8864478256967	821.1011627561386	875.6230363145119
1470	887.2998841183792	824.0747012625138	882.9333658285939
1472	904.3446275967474	817.920323425356	891.9836786466897
1474	895.3489302398442	812.7563959581956	891.1660015192348
1476	882.5123511984632	779.0531974240481	844.7256773922248
1478	828.0108176454233	772.1970871964841	831.0426241221527
1480	814.8375350454996	731.1843614012795	790.1778075438803
1482	778.8590191000441	702.5041161755848	758.073116572878
1484	787.8763573135195	709.7460797736903	747.2759799051233
1486	771.0788630876621	704.9683758329911	763.954173346942
1488	761.6944372309768	684.1666116603453	744.6026728302468
1490	763.901851642559	686.2423416849128	756.8290889999009
1492	764.7289671765185	687.8335941114747	776.8689338785852
1494	770.8454427889228	688.9241234883107	765.8488025761643
1496	764.8908976784037	697.5486679562074	759.9261377230562
1498	750.1224407932614	703.7570997802251	779.5503892577876
1500	772.4019295211215	710.9040275175248	778.6497667657525
1502	782.9497039656649	712.2786789526838	762.2781585353263
1504	765.409933906347	706.9137074779833	739.6074045529131
1506	773.8541534410301	691.6551075083534	745.9709449894672
1508	783.2562297684973	686.2730380841955	776.4079811410264
1510	797.7725786620764	714.9144987109174	785.703021243193
1512	806.317188418857	748.7422419064434	791.0445952566547
1514	814.7658742177595	740.025475697703	821.9218373143073
1516	827.7876863368485	738.4648530755101	837.9682117543968
1518	868.0967413397189	767.4188079046953	863.2806392314831
1520	892.3910324098098	807.1805161805205	881.0433474600798
1522	904.0838828289257	816.3445889862355	902.1480128342087
1524	924.4383410247199	804.3805835821747	909.1138332281771
1526	912.3196671704319	801.7048264836365	885.9929023726118
1528	858.0520382336483	795.8161070268429	867.8118898991402
1530	848.7717804448171	774.4177339922104	838.2551552033694
1532	855.2300190606785	732.6042160801503	831.5119996058398
1534	815.1988931459082	737.304905336875	794.7082038356326
1536	816.0277732207027	746.1894596367591	803.8304445353562
1538	827.0258858822296	732.6818274948231	803.511559917553
1540	814.0975879219729	724.452828195469	825.2671204227104
1542	827.5315817229621	735.9753726398716	787.7561219907046
1544	838.9145031350321	742.9303406155442	820.3503513895212
1546	835.530358011667	756.8155050668653	829.1161164317359
1548	855.6482209214187	777.1522260151446	847.0052888802352
1550	862.9744512348627	760.5657282675563	860.7538550998615
1552	884.7268117407048	771.3375390644446	869.5415828668894
1554	921.0851326424362	809.5096410339945	877.9163904697841
1556	934.9554863703879	832.2089534740436	893.3273423654298
1558	946.7442850311676	852.4713779186593	930.3711955592514
1560	960.3899583919647	845.573033263565	948.0652647500157
1562	954.2147710971988	848.6630290004737	926.0476089202606
1564	985.0991169281547	863.2163016072574	955.739691129673
1566	1001.864103998918	882.1452169494168	977.6161985058631
1568	978.092810222093	909.7523074122794	974.0036866137666
1570	974.6649414094255	898.3474619863688	975.4441310720707
1572	987.7880210728813	910.9398911346824	969.3821714462254
1574	976.8747850935851	893.1982000232672	987.2324306847718
1576	952.919194404608	859.5998011162085	975.1997580258875
1578	963.0670718414275	872.3766682949324	975.8164079780553
1580	988.5652027565466	890.7362863664891	974.1291839616019
1582	985.529688754463	911.4845143161736	977.6844660932643
1584	996.0195271698185	941.1522757391865	993.8987141753678
1586	1042.135257734604	978.3913442707465	1056.932453595918
1588	1103.571394040607	1012.263730246858	1124.866195322642
1590	1149.106773485305	1042.639501395455	1164.643082528911
1592	1176.957411972741	1077.119711450461	1195.972767304293
1594	1214.605935017974	1107.57968046297	1191.451336159575
1596	1222.833497083934	1129.502338914424	1213.80436957275
1598	1233.525073720536	1124.673904527708	1238.783083806432
1600	1283.845965122241	1163.935330906566	1259.79229915133
1602	1305.354609192194	1177.708255115103	1309.108690272989
1604	1268.863035097195	1184.791951261978	1264.694679359604
1606	1215.603253631301	1137.611735898219	1231.609759683966
1608	1205.797365696747	1110.656126268382	1186.365622018645
1610	1197.715152753944	1079.446320939258	1210.52901792863
1612	1210.552106614641	1089.597475881624	1205.923023101042
1614	1191.448765474652	1111.282243288546	1199.969225282177
1616	1208.215594238219	1106.662389030346	1218.736910744471
1618	1212.809098658829	1109.043713269727	1229.043678793432
1620	1201.294027057093	1110.287073021073	1226.879522360248
1622	1207.889963097437	1105.889428520658	1229.868684310175
1624	1239.898828664697	1116.779778229334	1263.135731262642
1626	1260.238083904242	1140.472019145491	1288.085903769323
1628	1251.480357717934	1167.14972239157	1285.091254720941
1630	1243.715841668322	1180.725210983972	1291.789773599277
1632	1248.724806915444	1161.813770320384	1299.020394595721
1634	1251.01022337991	1159.752577614215	1297.673843998165
1636	1251.69598744361	1190.373247203035	1284.445990354441
1638	1257.490186614685	1168.056144824125	1266.290283114624
1640	1262.477278689129	1154.651396931723	1287.967697672868
1642	1259.274932250464	1139.760114310226	1286.718687783407
1644	1272.866823670199	1189.87667356709	1288.548254280955
1646	1273.522527136852	1172.182624719773	1297.718761318429
1648	1252.814816485294	1120.490605864279	1283.235578277285
1650	1260.699403157108	1149.178365112189	1281.589390921067
1652	1205.218304231023	1146.303676082988	1242.208702448482
1654	1216.998058391295	1129.070405646378	1237.791678514365
1656	1235.519508299641	1135.177851266855	1247.893045135829
1658	1230.444466882251	1097.386576641483	1221.989900928742
1660	1194.118638173037	1085.557417151199	1193.20105752429
1662	1168.563502735856	1059.855448302524	1191.617679052763
1664	1163.279406899621	1049.421947879341	1187.482768195963
1666	1153.24231403769	1035.014532508103	1165.226979756844
1668	1148.846978279423	1018.945000115752	1147.829081637815
1670	1120.958482585309	1014.368759307433	1126.87835753646
1672	1086.983680293013	1000.986409590276	1104.651486672727
1674	1082.763857800097	984.0990156475193	1090.868615650207
1676	1078.989106434084	980.5753767571513	1071.938840911008
1678	1070.029694491823	977.5332026255911	1057.673581864594
1680	1036.548251771977	959.4617460789083	1040.97136075133
1682	992.3634778223027	936.0127436672326	1006.98591525616
1684	994.1548683973485	925.7824605579444	987.5057455008684
1686	978.7975304331337	876.2584161034733	980.8519708566759
1688	955.9079424148328	893.2701243133887	973.6062311658973
1690	949.1223492571687	873.2505385516492	947.7412287340005
1692	944.4040538566148	862.7045920070324	917.490402645818
1694	911.4096246923048	835.2566340271709	901.4515952936754
1696	888.3862912471868	816.0793346286508	862.4963662161665
1698	873.7135118582204	776.6746524961915	872.0873952172102
1700	857.2787392112859	772.9393272587843	840.9396587368866
1702	838.0869562791237	767.7457374924884	806.0733658798717
1704	817.293491627029	735.8103383670206	794.0016149059193
1706	814.4743048042392	740.9986526447419	809.2123284641008
1708	796.8191886164873	713.5903044809629	790.708317423726
1710	785.2973336760724	696.0118199242713	768.3413290205772
1712	748.4633249444537	673.6850144684006	777.944349283255
1714	746.870295759528	686.3227593511904	760.1753527081331
1716	733.4868212305105	673.8570484237893	733.0293946431739
1718	718.9199983963852	657.2889601830919	711.514958086602
1720	719.2565420430104	636.3391888406683	700.5241053095735
1722	711.7728814589402	628.1066144183036	694.0067933594585
1724	696.4833518261307	623.9986580462194	681.6621574025627
1726	686.4847149126333	610.4506523504373	671.8099033634735
1728	678.5036109409427	595.8028986025324	662.4792151682022
1730	666.9286543336175	591.9583838707674	645.1639880429596
1732	663.4888811833016	582.8981784150552	635.2889474883232
1734	657.5137982328592	572.2488081467401	643.4739734184776
1736	642.3528957013491	559.9262605781438	630.6783449371707
1738	632.013499235831	552.1820869518019	606.092817890378
1740	628.2094148901155	567.4794396544967	602.2570115325841
1742	623.0970764537913	552.0973586701442	580.9065307764342
1744	597.6848392928293	546.2024778779409	574.3328287243221
1746	608.5080816938339	554.4662253151844	568.6291080976398
1748	601.7976722067168	534.1321515049679	588.0790084713195
1750	600.1224958724741	516.9974105026965	582.1651259912165
1752	585.6790104688178	521.5906290056225	553.6792185541251
1754	578.3264140944208	518.9611080930163	556.0680630833454
1756	583.8716768642744	527.4310936705541	543.219742180604
1758	596.716743878237	515.9151566090973	547.9557038473309
1760	591.2063813217728	517.613220054912	547.5341263569923
1762	586.2153265713363	511.8115541819392	544.8331779010919
1764	587.7843061780626	492.657750670972	512.6879468097654
1766	552.4125207760045	466.5647546468528	515.7325160269891
1768	569.1861505379519	465.0628871633867	532.2995917366214
1770	558.2250571182775	487.5163149523166	536.6896378876368
1772	535.8136693445155	496.1959622864783	524.163732956786
1774	564.5415582016791	501.7214135837863	522.6688588014557
1776	542.032536420456	446.6374683578628	480.8584630784515
1778	529.4212580085872	468.92315497102	526.277769671397
1780	524.7949339793612	474.9273927675591	491.8370489774092
1782	518.9509669044742	478.7580950162633	495.9035115214496
1784	530.9196365230549	468.497107459759	506.34458331876
1786	537.8853843788985	476.6554641094015	493.9397889411101
1788	527.9999424759955	468.1392654015223	502.9853142521073
1790	503.7415442067863	434.924054899936	476.839934425345
1792	490.230273137367	461.0608826902918	501.4577384523308
1794	489.8044240567618	464.0650684130145	494.6128583408392
1796	504.6245771578852	442.3771580394973	488.2095053138214
1798	503.1740366738915	419.5038448178398	467.5561113778559
1800	509.2651545289999	443.6479829466779	474.2407816952176
