# Supplementary material for: In vitro and in vivo datasets of topically applied ketorolac tromethamine in aqueous humor using Raman spectroscopy
Source: Data Brief. 2019 Oct 22;27:104694. doi: 10.1016/j.dib.2019.104694 (PMC6839021; doi:10.1016/j.dib.2019.104694)
Supplement: Multimedia component 1 [file mmc1.zip › Raw Raman spectrum dataset/In vitro Cuvettes/Aqueous humor from pig eyes/PBS 1.txt]

cm-1	frame1	frame2	frame3
350	1497.616929318857	1463.598368974182	1503.278672225924
352	1527.528598877108	1470.970305026066	1496.201531399416
354	1554.369065586456	1474.115026627647	1484.91460720746
356	1542.188941796054	1459.969199837859	1479.104352456707
358	1524.148754117078	1461.405906439564	1507.444210003216
360	1503.751873821212	1466.180888571435	1497.206971097154
362	1480.81887696577	1455.471698398859	1471.690108734571
364	1455.053203775815	1416.840778180891	1451.695801961047
366	1423.463426720524	1398.417697626989	1440.793153637205
368	1407.598816249083	1383.382555603581	1414.784219949454
370	1409.41795086179	1374.330085715044	1384.600375931427
372	1420.963048607935	1368.692146146146	1357.280085758683
374	1388.186467981677	1342.885175968559	1341.10001732793
376	1383.231315562018	1353.238308573568	1340.98697548548
378	1398.512461546297	1367.730607258776	1355.297629571061
380	1416.035441828946	1377.717771414077	1378.297432459649
382	1387.108796074268	1385.666524227298	1393.738799928307
384	1394.725846084203	1381.676966258574	1392.392914952867
386	1397.822572223067	1371.059020747875	1382.223266195172
388	1400.275579951282	1363.250262855868	1372.974356338546
390	1418.484525187707	1372.733655554724	1379.044195437589
392	1423.023113049914	1397.320033631669	1377.982678780486
394	1419.676950022774	1401.57566920339	1387.15455145429
396	1415.437048358968	1384.632896087815	1390.935737812685
398	1415.691225912583	1352.664623882411	1376.96852704024
400	1400.85419317947	1397.148469160508	1397.189555431245
402	1429.578375307181	1403.890712193439	1412.287600224492
404	1453.575565729001	1402.542558968523	1413.817264152739
406	1446.569574285839	1407.773714654041	1399.62463863671
408	1400.761316211741	1416.219680128593	1380.635913350814
410	1407.802961098405	1390.927713888251	1382.657376272349
412	1394.207837805958	1354.188437345278	1381.909896959717
414	1368.527821164991	1327.604593652342	1374.012744505377
416	1393.713398578537	1348.960640001608	1362.55067797112
418	1392.769144097187	1374.953504326685	1383.72858900568
420	1375.284669187668	1348.411777357698	1364.083796072715
422	1359.292858856565	1312.781028455502	1332.780809087722
424	1363.383007897247	1322.570890489857	1330.289247775588
426	1343.591617316139	1322.698093363858	1329.080611625817
428	1332.34733921792	1319.782175301245	1326.749941677675
430	1333.623610189243	1310.896225395735	1329.639419643134
432	1346.076942764908	1298.587059617947	1336.3021911766
434	1350.371222760609	1306.234253813339	1318.221333355254
436	1319.204724226051	1312.925017613143	1315.677568194455
438	1316.941661697354	1310.363575073073	1315.629844161347
440	1337.082627332523	1301.770587672355	1312.486194223267
442	1329.113493191022	1298.990389884608	1301.184867963097
444	1339.154426200091	1301.41696973562	1307.432616407928
446	1333.774410797356	1298.995145605179	1310.861965766057
448	1323.767404493598	1292.215496450693	1307.852485641183
450	1321.555703515624	1283.672409234047	1297.953942150178
452	1313.900851155989	1292.968817503715	1305.954279045957
454	1292.596636681838	1295.080569503596	1290.860850259246
456	1275.559850539747	1285.151635778244	1281.355123212868
458	1268.187387419079	1264.792960417739	1284.06543956898
460	1260.808185344694	1247.657068026968	1276.023236968151
462	1263.343748403247	1253.078889669333	1263.554831553383
464	1266.563779468946	1248.953825020054	1265.605329086853
466	1270.220141935781	1235.502425364899	1267.774422038115
468	1275.742675903633	1220.759970933269	1245.762343299191
470	1256.231758727967	1228.458697305376	1242.447780385159
472	1249.406181769396	1242.341937551632	1240.221890487501
474	1245.520505312835	1247.476707021153	1238.831715722731
476	1243.101879862172	1235.797608211577	1235.762410538088
478	1267.414990480425	1212.910926955562	1218.694412680171
480	1260.877255892909	1202.086274150047	1238.788400383214
482	1245.954076199579	1202.704542815279	1233.742456430628
484	1232.913335575157	1211.289877137517	1212.692329940119
486	1230.970168815707	1221.639052240858	1215.944351259537
488	1231.695049530062	1214.965424424155	1214.229645545041
490	1220.159514310098	1198.41605247714	1215.379597358796
492	1207.631515708531	1188.116228107664	1212.66947757433
494	1203.866532772769	1190.905537746716	1204.242896828186
496	1217.630335340363	1180.189457628194	1207.703848552269
498	1205.334720688894	1174.241929668701	1190.527362547033
500	1198.682049745963	1172.701257610267	1181.080778206436
502	1203.638851693922	1177.354839808077	1191.187250064138
504	1216.769277866472	1191.194899212096	1228.771341944939
506	1204.444223882532	1194.073241026879	1205.424487086558
508	1188.190725900572	1177.441021134802	1188.42662966954
510	1181.866922451696	1168.082207313164	1180.582930394683
512	1189.840091494609	1176.90951868922	1179.292054307546
514	1187.70502053829	1164.43094449192	1166.176123807659
516	1195.083725355072	1149.507959363166	1184.626875079665
518	1188.725309757456	1133.131776290317	1187.920674248668
520	1170.131180945515	1121.581191854055	1178.851039530756
522	1150.055315494055	1123.636410670166	1176.910145437842
524	1164.377791126421	1127.081006053967	1168.121826713036
526	1160.051177733788	1118.897071322126	1141.166763164621
528	1154.633147056306	1113.969792202427	1126.656083477651
530	1154.89144353057	1119.404576907809	1133.783620093101
532	1148.944508205615	1130.759093992628	1133.608349364001
534	1140.403749958052	1116.609663334818	1130.264947191906
536	1124.253979510273	1099.254561472871	1123.581247593081
538	1115.031268039558	1092.375803253477	1116.309347988409
540	1125.486723599803	1105.233215234292	1110.713902777107
542	1097.007309022309	1104.873966117903	1093.735506225289
544	1097.675080690143	1083.42044427096	1094.35057300776
546	1094.664258091864	1073.340582864491	1094.671834768663
548	1083.46237233617	1072.50494226896	1082.986122177243
550	1081.73927310887	1048.461859848656	1048.077113297043
552	1077.619288547559	1071.047977164236	1069.009680880191
554	1075.048272160105	1064.372470555215	1083.352283917178
556	1074.453509275666	1044.170837977309	1079.364275216061
558	1077.127629254912	1029.000319540979	1057.021488563569
560	1089.239751744429	1038.543230095287	1046.84666684037
562	1061.100320901052	1022.309206987888	1059.810007467887
564	1057.132441210791	1020.627435401944	1064.79501469943
566	1061.069674163095	1024.344189943372	1056.640147744694
568	1039.030057560379	1014.297512907323	1037.474686045644
570	1035.108164192552	1031.319369329782	1018.954359814336
572	1030.549652604437	1020.968017582615	1018.636643672844
574	1023.138520447796	1020.953736532204	1022.042120156193
576	1017.417012579882	1028.915091756303	1024.092311627067
578	1025.117480023389	1007.467587147029	1026.083681033927
580	1032.831351186747	1007.582728957027	1010.869258745297
582	1043.362818151963	999.183012721325	1010.022594631637
584	1044.635529650392	994.3052160915328	1012.686495341552
586	1030.707383798983	995.2208755728341	1009.289270519983
588	1008.753606245792	977.091362278567	993.6814632935444
590	1002.125461222772	983.9627682533665	968.9233759620615
592	1000.751328223434	985.1577730883021	983.924909994146
594	997.3046941515866	984.4943576588403	996.8473711655438
596	988.3434435334757	988.6313548900805	969.303258704236
598	993.5818722008071	988.8328019559987	975.8508699955303
600	988.9816200410853	973.8794876593884	966.6631813793391
602	982.812355617213	966.4660948229415	951.955836232067
604	980.0382299574546	964.0402897660745	948.0292537759592
606	984.0546819730459	955.5674862481973	970.9019075666853
608	982.6360751166592	956.6795276430941	959.4351599984215
610	964.8438715819771	953.680921614905	957.1168157668815
612	944.5711281573833	949.6951783336524	960.8010525433389
614	935.8483621957341	946.7414099758496	963.0642055148823
616	954.946838134725	946.334815402905	951.937473966498
618	920.0411229981974	922.5717251601792	938.1059021885151
620	929.5193671570503	922.1743875465312	935.7661991112373
622	934.4103760128313	918.1101714301742	932.2408767718496
624	920.692740975592	909.1675593636426	922.0924730591974
626	923.8212900835168	932.3677015424122	909.5412157617573
628	922.3056175692162	922.216211727895	924.6376008043986
630	918.9174462215837	920.9815468449734	917.6700988810459
632	913.5832424956977	915.520306314058	909.8290170389878
634	909.599971846936	900.6314161077016	913.3260457474971
636	919.1596771707769	895.1667221823652	912.8721329125984
638	914.4335117763451	884.6685763847844	901.0263197915531
640	908.8853958641453	892.3865154416862	895.6555283944713
642	906.8022857651304	901.8775707528204	891.7288407818467
644	908.6698198457141	898.6182924462412	885.7721664815471
646	906.0717027652916	886.6670261713517	887.5804420891057
648	907.9611651586832	892.6147527158581	882.6626032525106
650	902.1860199785747	872.0891105847038	895.1684935817659
652	896.499272381385	858.7677473754075	904.746896449774
654	898.6833792293783	877.548269930322	892.5113571612378
656	903.6217920856853	864.3774344501703	874.3650006759806
658	887.3430043191205	856.8647075448843	875.5700893533705
660	888.865667320285	852.9876300310666	865.505223369739
662	890.7568076035987	847.0847866672312	853.6129182893765
664	874.4169732924643	839.4845995537237	854.8985005907106
666	872.5269235111311	865.0481343369688	872.3500556524682
668	873.4353920166459	857.1117198146233	871.9869978483157
670	863.7540268032202	854.2996658080439	852.5567608358597
672	851.0726890682113	848.4572253911294	841.4770878425022
674	848.3529393793889	827.7681841966413	858.5891332608134
676	871.5221870827661	814.9503408266695	850.0719116090766
678	871.8803164933268	831.6096276261592	847.330499415762
680	857.7323914298609	832.469011758928	849.0709781352796
682	842.8956339056228	817.7617572209891	839.4840332799396
684	839.3893867992603	800.3546712391698	811.5822854871999
686	843.1992238647013	801.723241282101	816.0408479548628
688	820.4683430172581	812.4024247857042	818.4011413807244
690	821.4859283349495	818.6990127416318	810.4886027324054
692	832.9892768919826	814.7489964738423	808.5704174548149
694	833.0752649873863	802.3089401450101	822.5879538621769
696	819.0514600006854	806.2983292056811	816.6347146185879
698	809.2199289550615	794.5605733533377	818.1685261325411
700	816.8292235344818	783.8226393856276	814.3083249211715
702	815.2427445847703	778.6657212946668	806.7707723140213
704	794.1386723156198	780.7124968859154	799.2671081718396
706	814.6803424845189	789.5250101538417	793.810716977459
708	811.6375683728824	789.4920537695798	791.9977194686338
710	801.7423722331723	783.9283063335919	779.5818531875027
712	794.0472100980287	781.6161529294212	776.6845542939957
714	796.1316383300157	785.746843002414	788.8411447245583
716	814.8212033029309	785.9466308654581	781.0146590191303
718	808.298943717713	786.6060341914188	792.9359740045557
720	802.6952888580527	778.7652342897302	790.0244774011703
722	798.6812909098057	770.5698908240881	778.5025427336166
724	799.2151519931369	770.2949721231139	768.5511886332538
726	812.9267179072446	784.5997623990673	771.740609604049
728	788.9053126506306	764.9004933154745	783.5184852318246
730	789.8057112163392	760.938215691231	781.6540936517387
732	793.9352078071465	766.7900019790168	777.6067942984626
734	789.9269285873567	764.5076907457658	774.4843534732829
736	778.8468829567477	730.6875993932082	767.7970211456458
738	792.9628449530087	741.1529871793171	770.8390410146584
740	788.3006213619948	757.8601539468471	757.5763284786856
742	780.2432531888674	757.1581244745797	746.361959407805
744	771.3811500360871	746.6820953077679	743.5183253888488
746	760.7528440800759	747.3410740366253	746.7244644016931
748	772.1434852253711	753.1975374640655	737.2017801992072
750	760.3989909023751	739.6252604011369	742.9413358823121
752	744.7523244814281	730.7704073362736	736.4180126746851
754	733.005724160452	727.3782120075555	735.8209828672444
756	728.3688745822209	726.659640048751	751.6572772400014
758	728.9839992810116	735.8754399640702	726.492825484513
760	729.3975716553746	718.3317298549607	718.0845539170274
762	728.9298170813115	705.6504458182495	711.5362097368741
764	724.4393892530343	703.4975308184194	706.5750476107712
766	717.6647453466771	708.3365407273279	703.2588928493969
768	717.945304018587	707.3844269338246	699.8505197667655
770	720.2226348988987	703.5920805883872	707.0081218876348
772	728.3773941247447	704.2312284139939	706.9825310387166
774	723.6206644650781	702.3022863185618	710.2469633632306
776	706.537813569803	694.3000879203212	714.9672682080611
778	692.1055187145526	681.0196464723489	710.5177571690708
780	695.0266638572423	676.5946157048669	688.332982267801
782	692.5602818465604	671.9748793097654	686.1840860743737
784	700.5722020729299	673.468257507323	682.7974902514642
786	704.4045742350852	676.8770158985163	683.2106294909148
788	689.9771911592953	675.2171528107392	689.7314472499076
790	671.1677238392332	662.5414691716316	673.9811179713998
792	685.8284442008441	669.5297594521693	685.3815334160061
794	687.2667645711528	668.9595210882338	679.6632898365509
796	687.1375155805367	663.1608128972259	668.2632371075335
798	687.6912469886947	655.7929931580517	661.4764573596808
800	676.1986014099232	649.3859583770029	662.1276138994233
802	656.8734595073223	653.9453263097089	666.690020458055
804	661.3493322994866	646.9046909907938	653.155663071501
806	665.0067605219563	653.4147610166757	654.5982768147169
808	661.2329124698797	659.2035882975351	657.1020839242848
810	653.8517397815575	645.2426888041144	641.3469920712856
812	656.6655109285974	635.2121292163772	640.4968653529897
814	659.6927275173986	630.4467929271889	636.9995793557389
816	653.2624866788484	627.8917926317473	633.3283699275547
818	647.4115609409278	625.3289095255716	633.3473756116514
820	647.0337976831808	628.5834967083661	639.6229163496821
822	647.808434733514	648.7658913167701	651.5190427005075
824	639.6922093912749	627.7925515785651	642.7874002246608
826	646.2472290084988	627.5317413830105	644.7002126304752
828	651.0816232378427	633.5187858471578	651.7829290100451
830	649.5859740804134	640.3741654544253	650.3228525953547
832	647.7805104880314	647.1235030997858	636.2744757151069
834	669.2123196882105	655.7106195420903	642.4317516871003
836	652.9963194023178	653.3819996748713	642.8827951188334
838	652.0906033335066	642.6552304421135	636.1164813100287
840	649.4766187335974	641.306031868002	638.4222736423812
842	638.6183299900006	640.7018894076898	642.7204146396186
844	625.8976909260138	617.8973909778248	626.2232501953621
846	611.9861369151174	623.5960905153896	607.4081339137981
848	623.3751813097167	613.0164497907402	618.1743123479507
850	621.652673796257	608.4299687703854	618.0610736168496
852	614.0165621070944	610.1092683434595	613.6833082445045
854	612.423010087133	609.8869577041874	613.7122684729984
856	618.5784638150234	595.588718402993	612.5967827243055
858	615.5153759576887	595.0053615201827	607.0956155974142
860	617.7366530480606	594.2430700204338	606.364770961205
862	617.7220150585855	588.471522203358	594.9337932208655
864	609.1768928757804	583.4417926536698	587.4030527037105
866	592.8026902955935	583.8952699652242	597.5514914580164
868	586.783233910963	577.8773238952838	597.662731183856
870	592.7166160155721	589.106660901056	590.3311049264404
872	598.4550664097504	591.6252371717409	601.7209623472081
874	613.8208490043949	599.8847889090177	610.5075289589072
876	627.7823086489735	609.7478597504085	609.6770848679237
878	620.1701687294955	605.4884313470147	605.4334032509132
880	600.6216420240204	587.1805361251985	604.912485612937
882	609.3529802040293	575.247467019172	591.1516495335598
884	594.7379449918296	577.8341937654368	590.4883051981974
886	580.6727864907521	578.5303988547211	585.654964039396
888	580.573523098526	577.9168327778355	583.8924696770314
890	584.8931543757103	588.6808888138947	608.3949667752328
892	569.8530681821812	557.6679730497403	574.3266405399795
894	550.6226852312146	549.0070991389217	549.0582562857462
896	554.8617034995784	531.6237105180803	543.5886717214432
898	549.3245436397219	519.0185635481438	542.2948536344482
900	525.1234118537036	519.3063963016118	533.7379444555761
902	515.186913904561	522.3328288878176	519.9187350447101
904	510.4845031901015	513.9498933438008	508.4622756014931
906	524.3535335207446	516.7333656893586	512.4144098192307
908	532.6363466322368	519.6078614173858	515.1059849807471
910	545.5444309618397	519.3944763450504	520.13162219813
912	556.3182816972657	515.6625688464345	527.4218784591541
914	531.7655391094879	509.6312618027311	526.1037413918118
916	545.3029388185338	508.9809726635738	516.8776176292645
918	535.4658274133165	514.4123452917014	508.9719114069874
920	533.7759217285111	518.1612176864934	521.4898762227624
922	554.0971679370824	530.4550675568376	546.8615167460956
924	590.4103990914803	558.1439507550731	573.8454651553534
926	619.0417311225382	596.507806060171	599.4511512541764
928	651.8758065258091	647.1494142369683	650.0961173225018
930	682.0183776165503	663.4460615359186	681.1711682676271
932	655.2956729147641	641.248959038297	650.9845131788229
934	609.0131874333461	602.7232902318441	599.5391526832582
936	576.8759359623132	564.0063844518063	564.0385844044549
938	553.640362949883	524.8708086558614	545.6873723715833
940	527.4348114971122	507.9500252843477	531.7727864475107
942	510.8990198622442	511.926792628752	503.845493615991
944	498.7852686155354	498.0748402062818	489.5307820512375
946	491.9251784196566	480.3897620209947	489.3548075575994
948	491.9301066581494	472.8599656672936	494.7197831347572
950	497.2922354492836	474.3009773771695	495.8712840441078
952	488.9566394351358	471.5320704206916	495.5417858042292
954	489.0747441506064	471.0555923710714	479.1340536251178
956	481.5354901892391	460.542226296875	476.6379958218972
958	475.4951542931224	463.3124781851573	473.8504362140924
960	475.9062918441004	473.9282510548074	466.85859046251
962	477.206736690542	466.9377186694701	462.6102479732767
964	459.8761087425485	455.1765344703865	451.4748796800038
966	471.3787028515234	443.0166222256771	449.8611961762819
968	470.4335592889461	438.7425540762298	452.9432747130246
970	462.6400409135728	443.401051729722	449.4318694238123
972	456.1003023839015	449.2227836811034	441.4825430606647
974	455.272951679253	450.0975173878804	439.2813366737652
976	457.5664101327851	456.0952498316935	450.2402203020746
978	474.1092541274119	457.8383059674338	471.7193217300173
980	468.8760425324042	461.8620209824502	477.4530250065901
982	468.3272426614431	460.6832373256064	476.8917282591167
984	479.2520095662585	459.8434357789053	476.6109111760927
986	492.0453285887073	464.2147047301099	479.5857308964804
988	489.036567938411	469.7296236764561	485.3026734552019
990	487.867766698875	475.3461719460262	494.0153310412302
992	483.0067240612464	464.7490642697492	485.4281876342118
994	470.0521877639489	457.2973511048071	462.6092881037427
996	459.0340358187915	454.8808999784112	450.2887362658663
998	453.126386140711	449.8793259054081	452.8312075332882
1000	451.4644863075013	436.3509643907748	453.2136564293791
1002	473.5793650294623	434.9557344112436	441.9191181111565
1004	465.4455603150945	441.3978046286923	458.7096628404383
1006	455.820546089315	437.7358231136684	453.157080105846
1008	446.6608475581483	437.9710068595952	443.3704065876688
1010	444.0859061566102	438.4484817305175	438.3167419817326
1012	448.5721382393562	430.418942540567	437.4398685171817
1014	446.9656630050104	416.4409307893455	435.0428467972806
1016	433.0630670517139	433.5702802751724	417.4412189408955
1018	437.0085295298078	427.26190497407	429.5928701127301
1020	438.3799407758475	419.8417798496078	426.6422860881734
1022	431.0946282830331	413.0819227684139	416.5103391027878
1024	425.3323489676982	411.224069262076	416.1518863391716
1026	432.3590054911657	418.6044829346047	430.2257546149554
1028	429.1986051120906	421.0431183593955	432.0424324681368
1030	422.4945405424742	416.8911879898182	439.45841802231
1032	430.9328320784339	409.7556296231973	432.1394239777009
1034	438.9506387466606	423.314723839101	436.3265952879578
1036	443.263063158557	433.2331695953807	439.9328874725287
1038	448.4168185199077	425.9478636850971	441.4151729565703
1040	456.4449249483259	424.8694695505226	460.9527220518949
1042	434.8293234715463	423.1669350064922	426.2750184065148
1044	455.3314646124621	438.7378592962515	436.0011784643905
1046	436.4658435989161	444.5075718563434	436.6145261560855
1048	424.846639482531	434.8738397039671	425.3536938502635
1050	429.3152289491977	423.3457146351439	424.4714405267149
1052	432.5770822177572	421.1708064288623	435.788579968734
1054	428.6239604897486	417.5961475204804	413.1058397732248
1056	430.4464190079152	406.887753618168	424.2907148901982
1058	440.5920895304169	398.4478526067794	423.22367407987
1060	431.1563916484204	399.7738011000514	422.978133144064
1062	420.0669456127897	405.0161329217704	427.6171774108859
1064	418.9024517892309	409.4324330012447	424.5780496168057
1066	425.9433832166862	412.9824401203872	409.5855996535477
1068	434.199611051443	418.9389891972117	417.0430909835505
1070	424.133710165582	411.3745961483326	416.9896035674241
1072	416.4066990113662	417.6119271436878	409.4555191956123
1074	420.8215911835291	413.0368981485668	408.6654594499996
1076	434.3334177392882	416.1583332858487	422.6591594621201
1078	446.0193458138362	426.2378427256001	440.0778828935426
1080	443.8840166958902	425.492133528028	439.5638507696715
1082	424.374139796009	412.5111843955509	414.0908907923182
1084	424.1213757220319	408.5219083227618	434.5657157868454
1086	418.0465751985154	415.0448497272719	421.9432647632395
1088	412.6251511300864	400.3594494577621	413.8014818341634
1090	409.9744408939121	392.7675742377642	410.0836943097883
1092	401.9653434311078	394.9095743451049	406.62157010791
1094	389.3947416537042	390.3431492618811	401.012472099068
1096	403.5982420632146	389.4011240354536	388.5788763284983
1098	394.0018905695172	389.8989834297342	387.186221643212
1100	398.499898116775	386.0741417399839	392.0709862731619
1102	392.2054509517594	383.6324105342039	396.9827993579717
1104	394.5636425876772	386.2721201642183	388.6128665315158
1106	395.4838576243676	380.4893156387328	376.3158943118259
1108	384.7120417534729	365.6481978182756	377.3898522650621
1110	394.7241435809862	379.301165633269	390.7077325314131
1112	400.3600553927948	394.4265514744523	401.4074605072516
1114	423.2378067094297	402.4211296648598	406.7088807414824
1116	430.9044564797621	406.872582670913	420.6369749062069
1118	433.2709273502863	413.9124008189704	433.034713973639
1120	431.6337880437595	417.3045593724087	434.7530460244419
1122	423.4754015835248	415.0837572048878	425.5030432031028
1124	413.3103151280097	415.8312348556767	412.6538238490214
1126	413.2612341182209	400.521120451064	395.4328061429167
1128	393.2427649258386	378.1793768076659	379.788522281265
1130	392.6276013330195	385.9493608609213	384.249704011417
1132	389.6245613095775	382.5119861751193	383.8315081211538
1134	390.1111685246593	378.5351482862337	385.2753363011341
1136	392.1017001014941	379.9508312125033	385.0636871231054
1138	384.5811394569676	375.7356368538046	374.101772298211
1140	383.3427746615859	378.5094158395839	386.8762615043304
1142	367.9438979862291	372.6915215504972	367.0052684517788
1144	365.0406699351908	364.1810002037434	373.7067014431484
1146	382.1436478394243	377.3360919001918	373.4903620299831
1148	386.8653742869577	388.323793237361	381.6705919465626
1150	377.048782517227	380.2233491617736	386.8390679379728
1152	373.2094304752841	364.828505089937	382.9376440708563
1154	387.3960766248233	371.7501356535722	395.3808299431587
1156	408.0166838185765	378.9163884731731	377.4994297722474
1158	400.3126170748863	375.708911824607	382.8305491621535
1160	386.6184671123818	375.0503798919912	374.9868667309258
1162	376.8016194656593	370.1468516379541	371.1780973936218
1164	369.7863811740502	367.7993441120661	367.902274190358
1166	363.2529335295823	363.8501952277859	362.7280651648773
1168	357.6495225002593	356.7129888762551	360.4123033415951
1170	355.6405387661387	373.9576565458169	362.8796877191928
1172	372.1898105234069	367.9544403087137	367.1882247013485
1174	360.7758519936641	361.4277089058871	372.7793536417933
1176	358.6200835495747	339.7112734532031	364.8512543284251
1178	370.0447739129878	343.9983119212006	364.9809250479027
1180	370.2959979799094	357.5746611078501	364.004625276149
1182	359.2347972463176	357.928963001337	356.9523145096953
1184	363.6324439048948	351.5917818127383	355.6770419594419
1186	375.2945000542534	353.3732960839596	358.4491121679095
1188	352.4314713352018	366.1772595704183	354.3896240999151
1190	360.7618040501714	364.2973064517008	367.4050534480329
1192	365.0163902027651	362.5344339015954	363.5082834109904
1194	362.8087081110346	357.8793246926506	353.63021556661
1196	360.5274782380233	352.7153990910264	354.8415921906932
1198	364.0314072453824	353.1858876011593	364.1660836854875
1200	370.5042005855371	357.45840334038	361.4058114558383
1202	364.0831902634008	345.2142773699578	343.8964219831205
1204	356.3056223842446	332.9039210964717	349.1957505762331
1206	357.3849237956209	341.2978779434804	357.38063245718
1208	358.2913158121974	341.0948397147962	353.2205848156755
1210	360.3937832400758	342.9909800111295	355.9079308669033
1212	367.4643424099345	345.2745551723226	359.5356572592333
1214	374.1465786674768	352.1958627895481	361.4489564438181
1216	372.5445249150168	363.1428821479847	365.394792681329
1218	371.4465811432841	342.1761289453948	354.4137733262269
1220	369.1240327509482	356.8841415416582	373.0829208999844
1222	378.2268294987492	363.3328471968233	380.9850446272047
1224	377.6676281816125	365.6677582722359	362.4785070486727
1226	374.7394019842888	364.7139052594569	366.7689478484655
1228	369.673893785974	367.2907285199956	377.8540175954604
1230	358.7449753124724	366.291393877771	370.8485517227469
1232	350.696004178791	356.2060161524318	353.1492996715701
1234	365.776726518528	354.4623829370123	353.8786146026638
1236	366.2020180086865	354.22796571102	354.9647031791096
1238	360.5333745844895	361.6505870957727	349.2750387672423
1240	347.8967342070683	353.1634443545333	338.9188438991641
1242	342.4452273767342	342.2065869885669	338.0323741549765
1244	348.4166706279897	341.5277566635113	344.2049194637567
1246	355.4605228090888	343.5623738074237	355.8623944189515
1248	356.3065658175193	345.1901696597461	360.1990724952327
1250	355.8515446506858	351.7359424816493	347.2835233921048
1252	355.9577955384604	340.0368405939435	356.6217285515443
1254	349.3202833357345	342.6964584626778	348.6531024835891
1256	340.9289270222759	347.3713063307999	346.4081503386147
1258	360.0886000297058	339.5440205887171	347.5044552828517
1260	358.9054041934618	344.5564853568935	341.7128538106629
1262	359.8937589576619	349.5901649777454	349.2098421492741
1264	356.1492730073784	346.0021928055595	352.3628947581684
1266	340.5966247540521	342.2016744038691	337.4727586580501
1268	351.4182410068088	345.7184655117879	341.1997634972468
1270	347.5937906812445	348.2003823754251	348.2999338403636
1272	342.7865223927188	339.3630792579791	342.1498275143193
1274	333.2956493068797	339.2993022784038	328.869825055244
1276	339.4182120874889	337.1773311858473	339.9306384910286
1278	347.3775794064644	333.0082569446976	336.6488906922602
1280	350.2671325603197	337.4005816070054	336.2818222338225
1282	352.4599988136833	340.232789401501	342.3101593095634
1284	355.4529346567792	332.3128980009201	338.9274197296635
1286	348.8355792328214	334.1101253250074	333.9882501678179
1288	331.2519487047215	345.8896349543872	336.2267480692401
1290	344.885636035192	345.31671477788	341.0599458624385
1292	352.0882738799428	343.8696847695717	341.9283965555987
1294	354.6687186765207	343.1538359797575	341.0921099333017
1296	359.2770358785772	343.8978006454797	348.4616229347508
1298	350.4723724172194	344.5683774321694	355.5868924010481
1300	338.0023117328517	346.742869386504	354.7273529518187
1302	345.4129856705682	352.0455449941624	353.1034021745459
1304	370.1161333744722	353.9681680785767	360.3781767683837
1306	383.9039744593329	339.3317571536616	356.3570397931815
1308	363.4418383401815	346.0521634175044	334.4073924278792
1310	356.5668038729997	345.0601922840216	345.7268887909419
1312	368.233974877659	350.6724335051611	360.011201307343
1314	361.9093343658202	349.8485455361079	351.5225296586682
1316	352.3406445124555	350.4256427214774	342.4872518946548
1318	351.342559796556	344.1510825518346	346.2138015749721
1320	356.0174730348128	339.0510078025985	351.2316152707773
1322	355.0301495905632	347.1828361413108	341.288133481751
1324	338.9161941795035	335.7529629666629	321.3206413550343
1326	345.2824845855986	341.2086749682267	317.2244080699947
1328	346.9538057595625	330.4418460738507	341.6771772164108
1330	333.8446898375296	337.3738015621321	332.6375238663319
1332	330.2124210784583	329.3976581169046	331.0823246742522
1334	326.9666257094796	325.1471241214177	328.0422313374635
1336	332.2404472864252	321.3013431555354	331.8410789352784
1338	336.0149308808674	326.886774381182	331.0270946025472
1340	336.2222999934257	335.8590871993359	323.8072436985102
1342	343.351920657737	327.3373322989648	328.3638213275921
1344	325.6755350509615	334.174815500249	321.6405666613051
1346	324.2053159030095	325.6636676151208	318.8098637855868
1348	339.3427944101066	316.3119369443503	343.0362283498844
1350	326.0186990884379	316.6414132709247	335.0572594867718
1352	319.4152641331684	312.3285178612132	329.5178421881709
1354	328.3029273128311	310.5735428805593	328.9490621569894
1356	325.805128425408	313.5716006339693	326.3149087170987
1358	319.9881335453844	316.3106474912245	326.8752279821972
1360	333.474487054679	317.0479649078734	330.7007565456419
1362	344.4794193036618	314.9227612122054	324.6465953479838
1364	313.3500796428762	302.0598241449507	312.9223425398099
1366	332.9796790716848	308.5219159502214	318.4419913641576
1368	304.7431241467533	301.510213083553	302.2322311633863
1370	301.2455138242714	300.3305787927744	293.1366896813785
1372	296.7583302582461	306.9883182807232	294.2934269354076
1374	305.4057856049768	297.2932415371224	307.4295228569448
1376	311.2374801632456	304.6057063755378	308.76571333811
1378	308.0503818818111	314.2052233269608	305.6139637144767
1380	303.2564735823361	307.7178734062003	303.8475923411786
1382	306.2035874104304	300.2005949568946	300.3663023390365
1384	317.1111644580629	301.9883288301244	303.3113837040093
1386	311.7696801706946	310.0155832054014	286.307415903187
1388	299.8744362151381	287.3583258825869	290.1930216267189
1390	304.843368381758	302.1175805514316	307.4121878293652
1392	303.8733592274576	305.4777107339575	305.2827453080106
1394	304.6649185840046	295.724016956162	295.8362523354084
1396	305.7409918359946	296.2093795817243	298.9769384202558
1398	303.9810902202203	293.0421725299777	306.2955921729378
1400	307.191705810913	288.3429747769508	294.6989877704715
1402	312.4197282468511	290.309767185237	285.4221905564756
1404	309.8515619394859	292.1550860696846	301.6940072656661
1406	308.5150068001928	291.7208337929491	300.8595662236209
1408	307.2216001490894	297.9981759902346	302.4941202616352
1410	310.9900025839829	305.3838922439517	280.798340885041
1412	301.3637690383878	299.3936185921677	305.0666511965326
1414	313.4032061064746	299.349570985846	303.5624422202699
1416	291.366542150107	290.3663466730651	292.3956352349659
1418	291.1380750134783	291.2968674099222	299.6018625928195
1420	301.2804429549116	300.2184246566976	304.6340125479846
1422	310.8023663573363	303.6127914509701	303.5214214749967
1424	317.3429738921031	304.5569151871259	308.0208549219872
1426	316.8461835830682	309.2084580975454	312.2693837313002
1428	317.5162339801123	311.315037690678	308.9032360042846
1430	331.8035608220822	320.2258105356162	324.7941962245438
1432	336.2126322718478	322.8506659102869	315.158799786985
1434	342.2464174610838	335.5160448232521	335.1947255868845
1436	351.9368727572016	348.3117171885134	334.1742245377427
1438	337.9470393623742	327.6703002642003	333.2908098592751
1440	341.6947238466087	336.4493731318801	337.4397366314356
1442	344.4321893500234	341.4953537177962	350.9427986709216
1444	359.2873436917205	347.2252423850806	358.5082458893245
1446	374.6583524428822	373.1824521499136	360.1860421586099
1448	385.8493522627633	392.6664976689425	375.4856638941405
1450	390.9447549439766	378.1075932136946	390.3752342228509
1452	376.3588041299254	357.4750567681733	365.9145414350869
1454	387.685730244755	342.9064786207244	344.0538282434334
1456	362.0930128391818	343.3148690316373	346.1065044476497
1458	344.6995312549253	337.8876670370081	333.1957040776377
1460	321.6943780968942	329.7952135804493	338.7943465479944
1462	332.7688893759058	327.8840618390269	315.8158401708278
1464	337.3026514395265	318.2721113503895	324.6726049103922
1466	322.2261882066678	321.4846543345051	322.6945563121639
1468	317.9473095105936	313.8035122531936	316.6584296918793
1470	318.1701550523168	311.2811424611898	305.419767095562
1472	315.6422820445109	311.2048040480813	305.443474892348
1474	312.4665946729759	308.7443158447549	319.2460116411725
1476	310.1286275313933	312.2756413111397	321.7758827208406
1478	318.4497772563793	301.6367798946184	318.9792665516707
1480	312.9288989530824	310.3844443181931	304.726075016456
1482	284.4927051692542	275.9177914102631	294.0798242585934
1484	294.4648056287715	295.7989273157624	297.9635912317278
1486	281.1326401112171	284.2642428488669	280.7380541021888
1488	283.8194392953408	278.9780318265406	282.9925245720414
1490	291.2154246840844	290.1588751794992	289.1525112209407
1492	287.6328735626013	289.0187025610511	291.8416842750137
1494	302.1667307586124	286.4030413943573	289.7193628119497
1496	307.4578917645921	286.1841445276638	281.279707071503
1498	302.0911099397617	281.7990921117633	286.4511059170411
1500	297.17299326979	277.1528258892962	289.5986333052134
1502	294.238253786064	284.9724438218524	277.9204249950077
1504	300.8942374521514	293.4865724765153	289.9813730263112
1506	286.8624865651221	272.9854704483444	292.9452078397867
1508	307.1337113512046	286.0565227243211	295.0090663125088
1510	304.4537239733223	281.7342169645459	303.858096256661
1512	294.8787915480746	296.247326782974	302.829640173063
1514	302.5882735422355	291.7372958729282	292.4015481785517
1516	299.7051975237979	287.1147763560341	289.8596172162029
1518	301.8884958958026	298.0879641652078	291.3862706031953
1520	307.6444678958018	304.5139763073978	301.8550862403883
1522	311.5677030612971	296.0173621231871	298.4059157688155
1524	306.8494745009031	291.8767039000178	298.922828849908
1526	300.1522180227411	295.3286666201622	301.4388915477741
1528	294.2716662208168	298.9607590760803	298.9214710763898
1530	292.3276300783562	303.565945594404	304.8022503061774
1532	297.1347291804948	303.5031257650904	309.402752720814
1534	294.5677213761447	292.7389689787869	296.8879845163666
1536	305.2880818983194	295.3735785543425	315.3379849184984
1538	302.2583408254527	302.2021872191835	304.0084892127358
1540	333.7103800562256	313.5752480816445	306.8509460981829
1542	317.1829446269096	311.3156746858434	308.5504381378786
1544	309.5258610554857	308.1906930109877	307.9002891056281
1546	313.4090084453458	309.0444440893862	310.4489999340664
1548	313.6660130208996	321.5197659892436	320.632495493988
1550	312.3452009381066	310.0093727513846	308.2973953744603
1552	319.0836081970545	322.4754199170859	307.163048496666
1554	317.0642981023743	321.4715587797737	322.3432169113422
1556	324.8047269649436	320.4190895417505	336.6773242993932
1558	335.7914746820271	335.2992127458324	342.8822302497617
1560	331.357498657574	329.4537871836629	336.8176579668772
1562	334.9228981524079	318.1679953521361	330.3818240007053
1564	348.7112643637345	342.7174977097928	343.0635136395097
1566	340.5290959779011	343.3536441121898	345.2821293306736
1568	354.6034706334051	344.0531727423389	335.1890134676083
1570	348.7380787152583	332.1758742002061	353.7426561908337
1572	340.1731030372245	323.4956558320931	360.6807802079395
1574	340.0844472126939	344.6434851231588	350.7910905999672
1576	354.7483839082667	352.8162282324695	357.2375980321449
1578	374.9182932722825	362.6341115547484	358.0505993870063
1580	370.134450921332	347.1236370648044	370.2908972956316
1582	376.592041992878	351.283913259993	388.3037609264814
1584	381.6413305455045	364.6950282786359	377.6430522469902
1586	382.9942395017822	373.1860641342364	372.9596657026874
1588	384.9898275145461	378.6173741842816	382.777176066263
1590	387.8372953496361	391.6734117437153	392.2891291190658
1592	391.4546790980183	400.8843953183001	400.8440566091017
1594	399.0665938197944	399.0871393957665	405.02913181011
1596	413.5209573215369	396.5414358821322	403.7749843425683
1598	424.1427690666298	400.8531373951653	407.8982356867239
1600	418.2248682389233	412.2742077365041	408.9510137549939
1602	419.1348996409419	404.9903081340312	406.9532761382581
1604	432.697361851637	413.1827632931485	413.819599411871
1606	450.0493808231008	419.5013267306332	430.4897024228908
1608	449.8379296371351	416.9144125099046	439.722426566346
1610	450.3776180947778	438.509411106194	453.7675897285117
1612	463.1697595252929	435.7398419697494	454.2193620595598
1614	468.1716273844285	463.3412917455502	469.4293577803015
1616	467.8760814778967	470.5698720427919	457.1147610822407
1618	483.8014646802061	470.5037829775649	482.3413407881704
1620	479.4683410085335	460.252030513596	474.6642541140382
1622	477.5860724840476	485.017818262224	471.6460414640252
1624	485.472432107345	488.0113264813867	488.6904311083902
1626	485.4280044310566	476.1237042930713	489.2628521107
1628	495.7976394099265	480.1385711483868	501.5755938547183
1630	500.3568532842203	491.7248236208495	519.1705371766562
1632	497.0587679171379	500.9802040264671	520.1464885690955
1634	502.4225995425163	498.7756268381356	509.4284067604332
1636	508.7001892656231	492.8331588245637	500.2534076422362
1638	512.8575867652376	506.584563981764	509.9843586399686
1640	502.6683977683916	510.955599079225	513.7894743055276
1642	502.0561635153952	499.7190532489258	510.7044797055934
1644	513.9742452033999	492.722793772819	506.9432119341958
1646	528.1039735821619	515.2189923841623	503.5898745827994
1648	514.4363288109599	484.286907676753	510.6292934288527
1650	495.6474785446815	482.9098615658376	508.9111150867781
1652	519.1457402991641	487.1295522331366	522.8047391506375
1654	510.2472352552022	488.6595736744476	491.0606099671501
1656	502.3710294697614	490.4800818163631	505.7039616584846
1658	493.2782248265594	474.1915866297603	493.9776626653057
1660	480.7012707302114	472.6892513344845	492.979370074938
1662	470.7822485129798	468.1618684588177	468.7554401997238
1664	461.8369566144692	446.7980772579469	467.8550484168027
1666	461.962949873624	449.098513816383	445.2148304485178
1668	447.5986966322496	441.1337443545954	442.7840655839203
1670	445.0585661360518	436.3377441549457	446.2887163903056
1672	440.4447992697451	424.9228219226266	445.7271419738801
1674	420.187246024553	412.3970927207314	431.4275967559642
1676	416.2017667102371	414.736257785558	410.5647000322209
1678	414.0597823989242	415.6727732549084	400.5836500126177
1680	401.6192870348563	400.0516485237597	404.459624256348
1682	401.1513116025704	385.4037845246686	402.2185727864218
1684	397.3892399415219	381.4861438977908	387.7912657735166
1686	388.6532843380193	380.5124707561902	388.0157479944413
1688	386.0359227671397	378.187360148057	389.0201120359761
1690	370.4195457709853	354.5800408859603	371.4476773041998
1692	368.4397954116683	347.6422676013862	358.5148481678603
1694	358.0362026185767	347.6321868933186	353.4892753174116
1696	344.9500551242782	339.0780696311891	329.9385998439865
1698	343.5469173102438	341.1974956227956	334.5389363742057
1700	329.6743446450521	323.5773132821392	325.5612893614772
1702	319.8423099088263	308.9914368638538	330.5309358847975
1704	335.6436550298902	317.7557212079698	318.0440708652944
1706	312.6017022422207	302.9708140649332	316.18686943265
1708	305.8922541941353	307.3192076983935	303.3080021674909
1710	302.2549733601277	293.5466487292574	298.5043438454321
1712	291.3085222190576	302.3169174329454	299.4854303823785
1714	278.1755450033862	296.5842191836147	285.2780408428007
1716	264.9274858680901	282.5366114069108	265.2340543818572
1718	281.9796370482578	269.0381620042724	270.9188664976588
1720	269.3612986642152	265.5737745868917	257.3303845320509
1722	262.1725096269703	261.6941946727937	274.4182915998435
1724	265.1482061398813	259.269857855344	252.6443673160552
1726	251.8019504922798	248.7185740022763	251.3329882566604
1728	248.4179473223423	248.7364228033905	256.5337453459133
1730	252.6496229062153	249.2920279022793	259.4619491543866
1732	237.6701736181532	247.8850514612776	254.6150786331932
1734	234.3098982737498	249.7129788931455	243.5247716564667
1736	237.0689204522595	238.4599925224202	240.9925291517647
1738	235.303075108945	237.3078466297073	233.2353961826635
1740	237.3601070416171	236.2327892109739	225.5540362119916
1742	232.5194867483519	227.8193226281883	231.5756236594133
1744	225.6525203641918	225.4488834767211	230.7115842515312
1746	219.5952307186705	218.6395379776004	217.4866619729508
1748	217.2598619946116	219.8212995887315	215.053458795734
1750	216.9058957192488	217.3551301025943	214.8599789196266
1752	206.8175269428633	208.8140271789042	212.1461484933951
1754	211.3380586739512	215.5137697696311	223.9147101156887
1756	206.9264697356701	204.8159992764602	216.9561208664561
1758	214.0316354711321	213.849140953159	215.2424241465988
1760	214.2257536794488	208.7224274126485	209.2784239157911
1762	201.36537844408	200.1473408328693	206.7896268026238
1764	210.2943334291122	187.3181804379973	204.9666437573783
1766	219.0468063910838	198.9184991328011	203.2471719794736
1768	198.6581109679593	199.8613858558283	183.0021477065612
1770	207.110908741576	209.1210167232808	193.727653259215
1772	203.5753471911467	204.2875231115216	212.6160755808314
1774	193.7192342891553	186.2077234576433	203.0761827514517
1776	210.6974884582419	197.1906384201011	193.7689031222892
1778	187.188336261232	190.0707072990819	185.5074520241339
1780	197.747573628789	183.4458361039589	192.414805239352
1782	181.6840661832482	177.2945939840173	194.9685476094498
1784	172.1993456720677	175.602840794083	198.0904091223282
1786	183.9222433870017	177.1780135401503	199.3180413631857
1788	181.5285231415446	183.7024642717993	176.6730411803601
1790	169.9323637586705	176.0269333386438	173.7777394933356
1792	193.3058891152671	193.307746342851	178.8309703675944
1794	179.6135886920443	181.6547927029608	184.5312616566846
1796	180.7935314587673	172.774706594266	175.8827398660462
1798	183.3368362556552	191.9972418061103	185.1315959695656
1800	179.6425607951037	189.0028906028788	175.8018577919998
