# Supplementary material for: In vitro and in vivo datasets of topically applied ketorolac tromethamine in aqueous humor using Raman spectroscopy
Source: Data Brief. 2019 Oct 22;27:104694. doi: 10.1016/j.dib.2019.104694 (PMC6839021; doi:10.1016/j.dib.2019.104694)
Supplement: Multimedia component 1 [file mmc1.zip › Raw Raman spectrum dataset/In vitro Cuvettes/Aqueous humor from pig eyes/PBS 2.txt]

cm-1	frame1	frame2	frame3
350	1581.027318792116	1567.123841124133	1472.285423383011
352	1592.636110286959	1586.936418831508	1484.802148488515
354	1591.642131167885	1596.338621631846	1495.375814093171
356	1569.66116913648	1568.782482133298	1481.893589070874
358	1601.8374255909	1563.689106993474	1464.66778110877
360	1592.832865316165	1567.777433936841	1457.780571621315
362	1563.338166790546	1555.156886473894	1448.70564367963
364	1533.385481796028	1507.831385227642	1427.67282148672
366	1525.093512793364	1480.282982454619	1408.540905415935
368	1512.918980032333	1478.665593922485	1412.777730343254
370	1495.696102232531	1478.550480223061	1406.226818582336
372	1472.967646736931	1467.943611547336	1379.049545408679
374	1445.56845111346	1450.84372868395	1378.599461631127
376	1477.126117812362	1458.679486149128	1384.101449742665
378	1485.95194136029	1464.037707949245	1381.735309352333
380	1466.401344981936	1463.052646497184	1373.342097673381
382	1475.511251257161	1468.763824634862	1377.213187919063
384	1488.517474531976	1463.257833109027	1370.961017564281
386	1491.676893483221	1458.284133032468	1374.099740062605
388	1490.319991263239	1462.8552846891	1384.366761598673
390	1496.78596118383	1489.050352804904	1393.121386093892
392	1515.917063787515	1497.058214019988	1398.681016519339
394	1513.696635980688	1483.141803980262	1411.011543870971
396	1505.363405417297	1474.87722959952	1409.394861469915
398	1506.543561975902	1495.783814174589	1379.670098712227
400	1513.579312081959	1498.823955110598	1418.691904624255
402	1506.802869448311	1494.53530486488	1416.5315377759
404	1503.815101010134	1501.578254892311	1413.094005547988
406	1506.866815071069	1518.904841514353	1419.143487274685
408	1480.409957305764	1491.09747775577	1383.402212125083
410	1481.02575593207	1481.995670130718	1372.623662307514
412	1474.879717418775	1480.139454753318	1370.521096969716
414	1465.674918234318	1479.442943497903	1374.465558230709
416	1481.809596093631	1472.214711774089	1387.640560363674
418	1488.153957195975	1450.365270715639	1375.972587187818
420	1472.431680168421	1444.897267449139	1354.153930752013
422	1449.284184074387	1451.278204892082	1341.009513289089
424	1436.914643576166	1459.869180815345	1354.201400299111
426	1427.59523267341	1439.262840499295	1313.908979438832
428	1431.509959302785	1426.162824527245	1329.823160380021
430	1425.987486492062	1423.578316802747	1334.679384232739
432	1408.481659373832	1429.156971189425	1303.813287079962
434	1438.376194542961	1420.834478771334	1318.696862127387
436	1450.349232531255	1403.41717706813	1309.596605561872
438	1429.457496712224	1394.38110847611	1317.592759612501
440	1398.795265483122	1396.59769558566	1333.249797231777
442	1417.882826617383	1406.482425954294	1312.789483235311
444	1406.958141453663	1385.20203839984	1317.854495540553
446	1411.346210425847	1388.868180461698	1307.912665764934
448	1414.450711630608	1398.862501357654	1297.027662082817
450	1398.214774268604	1393.111191083196	1300.481711601192
452	1387.34810427016	1381.588006396968	1293.465246410305
454	1383.480092465782	1378.073019312428	1289.722644149889
456	1376.679822757827	1378.338426922267	1277.50097730815
458	1368.061691597917	1378.676998670586	1258.272036751075
460	1378.171436000892	1372.512906809137	1256.756166321713
462	1373.436080985038	1350.396483250711	1261.704198247713
464	1365.062493972519	1338.674993344366	1271.866615674852
466	1353.224781185442	1330.636238990036	1268.68274673033
468	1336.217252990693	1311.224669422451	1227.493507761813
470	1352.34465933918	1339.661194238932	1241.023801121506
472	1350.809353050947	1341.625061769051	1245.415091270139
474	1343.050058541843	1333.329356569739	1243.846632732823
476	1336.487781988966	1322.201242228385	1238.580870437387
478	1331.107674045252	1291.59960208813	1229.919075703314
480	1325.369794431052	1300.168094303574	1240.878001148769
482	1324.826503072403	1307.592270612779	1231.140990366689
484	1330.025371657453	1308.101800378928	1213.302725084266
486	1339.521664220185	1307.316921093812	1224.938320718869
488	1330.212901738314	1308.638757486806	1209.410029520614
490	1328.428626308895	1304.824428385944	1203.129301231329
492	1321.786018666332	1298.660492748741	1194.872893267868
494	1307.899981602748	1293.895210164008	1183.530119200249
496	1326.895036668497	1300.000614581422	1213.377000246949
498	1312.048198183121	1283.114665888814	1207.454312081189
500	1310.075812326587	1277.223784991107	1196.398230213533
502	1318.684245374131	1285.143949858848	1193.063537335834
504	1313.52650872084	1296.781401355495	1206.863583709958
506	1299.587444337471	1278.049867780997	1202.7749263652
508	1289.437181769342	1264.518597735642	1189.468108938119
510	1283.253928265087	1257.643489273276	1184.055155640108
512	1280.590061436011	1257.588110780141	1191.643137218501
514	1280.002494671182	1263.376458692793	1178.562481492706
516	1272.576483394116	1254.173669634217	1172.298098937241
518	1263.458326182019	1242.60387917229	1172.794560245912
520	1259.15641356354	1235.452547806253	1175.186786014561
522	1267.285193012568	1238.422954770611	1171.928848763507
524	1257.132127878623	1219.318095697655	1158.656041198839
526	1249.042902702341	1218.211340399744	1142.227457271026
528	1244.497770723589	1227.084637470113	1141.416662699773
530	1239.612585627695	1232.994662574037	1154.644318431627
532	1216.980402582679	1205.244457549709	1137.814865496217
534	1207.778781563122	1206.389125826635	1136.724576415521
536	1208.282495300088	1196.944752023746	1128.991463609546
538	1215.889417632594	1188.064998791233	1121.796839633933
540	1224.782581569038	1195.209515343614	1125.300724132411
542	1193.147853578448	1173.151821652229	1119.835501795197
544	1195.024705497435	1185.629869190693	1100.285088385258
546	1197.786733956694	1189.798595505158	1090.76881243327
548	1189.380207806739	1175.682050644537	1089.333793736079
550	1170.259415007474	1157.22095197954	1071.008155236652
552	1171.540951529901	1157.921630434356	1092.584198019039
554	1166.485711969924	1171.47615826703	1094.660820000761
556	1161.74614376893	1168.659420665661	1084.10962620907
558	1162.436823960029	1140.208186010387	1069.622268598082
560	1165.042759021807	1145.985848151859	1056.907562585362
562	1155.156901466883	1137.682971388799	1044.789854666451
564	1143.474868595728	1126.141351583427	1049.109929895388
566	1138.378191997772	1117.120107964303	1055.248957505693
568	1145.60685008532	1115.163890352053	1042.516426739278
570	1128.36327349185	1117.594256685317	1043.672448805322
572	1110.38038185844	1110.861015374285	1037.248096485741
574	1111.592181704394	1108.979616739567	1034.43922340363
576	1120.99480224266	1112.343846146566	1034.681364601406
578	1097.517697094709	1109.777809410414	1027.158326242869
580	1109.880324780411	1092.587280023484	1033.207776377607
582	1108.689297911994	1077.312582098464	1022.917635070887
584	1102.767162986243	1082.056680657535	1014.062787329609
586	1098.789920891625	1100.623409727269	1014.465371489793
588	1095.143505846372	1064.691697079848	1005.816953684809
590	1090.268818770416	1056.614082252224	992.5561645843059
592	1081.944175136591	1070.718660203069	994.744080518336
594	1073.904661319585	1086.245532900667	1005.286042266596
596	1072.393187235649	1083.417909156157	1012.304512916079
598	1095.037122484164	1065.113502901325	1001.741660928184
600	1061.30707331047	1050.488724483404	991.9263639525193
602	1044.426609106853	1042.499001055135	977.2059954193675
604	1049.055596792031	1040.926607742476	966.8745151536526
606	1054.810250558845	1043.716527961828	973.9411281631464
608	1054.607177856985	1044.148443956953	959.3301486809253
610	1053.265425245272	1035.094271905492	971.5392506712736
612	1055.427366276451	1032.727954073162	980.3782693101698
614	1055.965736244041	1033.408455767157	977.0471033683239
616	1041.483350306787	1017.721187219618	967.7733669937658
618	1021.335325176316	1026.931255896156	954.5665021912043
620	1026.438076796507	1028.843121658373	962.9581970104333
622	1033.307491696685	1025.105348592422	964.3453826561427
624	1028.204222970825	1016.097781328048	951.3480293994985
626	1009.365418070964	999.7695044396152	946.3186489631185
628	1011.514928380792	987.1114114648283	948.5812212298645
630	1006.960612174734	986.0549664910723	947.3766492468342
632	1001.331139259488	991.2462414592383	942.7212727252083
634	996.870453023476	995.7350350922193	933.7027764674369
636	983.9210414960747	989.6703751986845	915.1028977707207
638	997.4786569511016	968.0865822300088	926.559973105727
640	994.2954349243545	977.1683878544275	913.2232470123577
642	985.7083343165173	989.1734190485335	902.2296464204532
644	985.3419218079746	982.0118276207369	911.0880006837417
646	996.3683970098803	976.1803794262665	898.4933827376244
648	972.2663357409526	976.044764999172	909.964858252444
650	972.2263556607162	968.3428562795425	904.8554196252495
652	980.8512713954285	959.7336162187798	894.9958973845963
654	975.4302800861219	956.1526338727257	894.4058210551501
656	952.3742022671252	946.8004157234958	890.6075757481176
658	956.2760521046375	948.5278372680282	875.4606961984056
660	957.1954430623073	951.3313027118099	887.2783040947979
662	952.6400822737296	945.8792183229236	892.0368014219428
664	946.6290252704514	931.8709916782499	861.4967132508399
666	947.8483294060925	953.0550895735942	868.965977733812
668	937.048087322212	920.5090677095031	882.9914286053203
670	933.2505784500413	917.9670489547463	883.9217806980608
672	934.9444632614573	926.7936071791478	874.4502254935751
674	935.3728321455758	915.6101027768598	862.7687412439491
676	925.4980449149824	909.4910668459911	856.7292340573808
678	926.9969891378923	924.9815246976473	875.95071735647
680	917.8402264387464	915.178578765466	867.4656611702681
682	907.0241218191814	895.1905979778194	847.6257497046997
684	904.6256757819315	888.2697346378742	841.6430509388
686	891.0005699050246	886.4469451062985	838.627345475986
688	898.1724679477036	889.643023851967	830.2738552216506
690	902.1405629322006	892.1021080879211	827.1848296554326
692	903.7511242532928	894.4825722344823	828.830328767908
694	905.5429431285538	896.1840487891226	831.0040160336801
696	895.7628407192906	885.7964058681166	824.4200292661815
698	880.8012393199105	870.7778875682135	831.9523316699472
700	879.7772344813862	868.5573519472495	830.4915994423534
702	891.9841861859503	877.906702041239	818.2146044070619
704	906.1826260528252	889.2393726778167	804.6354000411225
706	889.3722562065085	877.4133311246243	823.2995614983164
708	877.9441794086447	873.7732960321372	826.2955805242542
710	880.75865973061	877.1458066502023	827.3546108381754
712	879.5568248398649	874.9801067088656	817.2268389769772
714	867.5245119038243	867.4727809423142	797.0214246553251
716	870.041011580886	886.0304848707756	795.9664420842328
718	882.5691847163539	862.0069389870964	805.91936825765
720	870.4567489790563	862.6855126238493	817.0790603836472
722	853.0835095528059	860.9216895269019	811.5813722230022
724	845.9991970994624	849.7549040497181	797.0638669624857
726	853.5755415604955	860.4215901935309	818.1829044093167
728	864.024743108251	861.1748964965841	796.0747745512986
730	867.2729538441986	859.6321053116436	799.7350231405379
732	864.9492959143381	847.3278323351317	798.1589208467304
734	858.9784714074842	829.7340486645844	789.0066104773349
736	851.5825710157806	824.5310182176967	795.5901516666509
738	852.0847183817635	836.7577897719873	786.2910867453983
740	855.397331884627	846.8742270110682	800.4219355415694
742	851.8792046150593	853.0411138446511	799.8213741553248
744	839.9382233327212	847.6255305216589	786.7052536719991
746	825.609469980527	826.0829745561839	781.6303126427512
748	840.0645769108032	828.8497638999365	780.0987138757785
750	844.4221478136551	833.1006207854842	759.1186511116601
752	840.6207755114344	829.6328014320769	750.8650442412857
754	830.8395447127809	821.8554663150323	758.9048669417533
756	818.3291851683551	812.9458257032909	771.6098888821686
758	808.6092708886458	792.7730141697251	753.2294348651149
760	813.1454753181574	810.6179975254469	756.041788982785
762	807.9727179073157	815.7210015502803	747.1835183283938
764	802.0390205500896	808.8070037219234	742.5496463109791
766	798.0920758586907	798.4480708975202	745.4236302006812
768	783.7092782030363	795.7166049922515	731.6188071794511
770	790.0249160607673	778.3543430580942	724.6586017833375
772	802.4223767862662	789.7797608403237	720.3528827389043
774	787.2388494969166	790.5274762579859	710.2967372172373
776	763.8365331256183	774.844153182366	704.928414520559
778	778.9432908782767	761.5503624125778	721.9618314923941
780	776.3438405375301	757.7283405667764	721.8180977048282
782	762.1149641030897	760.9548126155173	713.1691225861143
784	756.854292431275	755.2781411151125	701.9283338568002
786	759.6750177722605	749.67081069813	691.5429277486296
788	762.2867577410945	751.5709959559631	686.8698222086017
790	753.7988629186241	741.8711990436594	699.2642158638832
792	748.9968717910241	738.1415914237025	692.2782248354998
794	753.4022508070589	744.6500381839346	686.0810337049747
796	746.7249469184661	745.2047869435576	682.9471873551743
798	734.5499068585101	741.2510208464299	684.2618303321829
800	748.8538505739896	752.7428110015783	691.1463486576012
802	728.3208609023964	735.8862724766101	690.2023900319159
804	720.5165655577191	729.2501306657521	676.612159211824
806	727.9254046787469	732.2001203448629	675.6530955509247
808	742.4896446810194	733.8492068635476	679.8040918602505
810	750.5697291473171	724.2661133525957	672.8636330371651
812	734.3584303351697	712.3534249280267	657.3099358263528
814	722.4247282383047	713.1854535567056	667.4407692662654
816	711.1220102648806	716.6334463795336	668.4513641174552
818	722.2959510897879	716.2675144901878	660.7659463943674
820	743.9590864296578	712.917905948615	652.4221028593405
822	728.1718442064214	714.4147297478055	654.8092095538742
824	729.7812959957722	708.6896452733208	671.175084650725
826	724.4627150252356	715.1639206628154	676.0332987606337
828	726.3834251175772	720.814976861296	673.8734122022529
830	727.9076801210055	721.3577956084173	672.2352326933421
832	723.6669136842571	718.2287879259252	674.700808863049
834	739.4747596562272	719.3643139488855	669.7873849201957
836	733.4754427861529	712.0392017752946	662.718234476145
838	717.979988321337	704.9113964613222	665.1948208101412
840	712.0045729144076	711.2013982871588	663.5004603364621
842	716.6805720405392	717.6808542914745	655.5213380376893
844	716.6528773588329	697.6461405195956	648.8641288852358
846	693.6009173216708	696.0367771393045	633.7403357152217
848	699.8926458616072	683.2785059191435	647.0499319886651
850	704.2595648130618	690.6556375444316	655.3816592034252
852	705.5570401651012	694.2668667690025	658.8463187315959
854	706.1261760757857	682.8790081719541	656.1990987622779
856	703.0409319136445	685.3385409677748	633.3579568668936
858	685.7880094667484	676.0627757686912	625.3802627427833
860	687.2692543872272	689.9374876120735	628.1235225853641
862	678.1422328155356	682.3237022974523	626.3264101544894
864	668.9620736868292	666.8649360132783	622.1095037920845
866	675.8026321561778	669.6407549207854	622.5655853789164
868	677.7400542509569	674.6449724557109	625.738334443487
870	663.9149008514975	653.3186225041262	610.8620594323611
872	679.7182612380534	659.7331128164919	611.5363232188353
874	691.4511791310665	679.8458640773108	622.5521155484685
876	692.2802868474282	690.8416275605217	636.0168930518208
878	693.9661302060732	678.7056494808396	646.0832309211982
880	683.547634490601	683.0218645740147	656.5638583417033
882	680.7629126955694	684.3100417795677	619.0849593933394
884	673.8966731474118	676.1745382560775	614.4040130776547
886	667.7125737447761	670.5951803861511	630.9722262029096
888	666.1712178799953	670.1068461689865	638.3350582587848
890	668.5310550662809	665.5073252268695	610.5813681006606
892	662.16522467371	649.9219321604581	593.1054611361011
894	637.2447339574743	633.6672170399927	586.4933386362973
896	616.2709347816023	616.686730260634	577.2271326378165
898	608.0216243475177	611.6582078896984	568.46819480404
900	605.9568748553212	611.2840352799101	559.5049988757703
902	593.5353682452006	588.7071805589854	542.6117101890667
904	612.8521005818774	601.876865097262	528.1009864703565
906	595.0130796257773	592.1900923953025	552.7503340663834
908	591.917455320194	591.8454639846558	557.7574296999428
910	600.42474798516	599.404023372594	556.142633366161
912	604.9013628803165	603.1094886666807	561.4685692041148
914	595.6507397485769	591.7978816302671	563.3715165274369
916	605.626924110228	585.1634060186605	562.2142494445415
918	604.7292614357892	586.0444723279177	557.5889228029153
920	603.1552546431449	595.0302491411233	560.4501407979547
922	616.1988957139411	613.5077907080215	576.7810946187204
924	651.4520540795123	643.0514067843127	604.8751712038071
926	700.8616648193645	683.6556238058763	634.8110249352194
928	723.3351153096384	714.1036561461112	660.283818711929
930	749.8589469638354	735.9529112618498	686.2146506037585
932	738.4453864122957	714.9632943610352	667.1641842570314
934	700.4930480654348	672.7913330664881	625.8484906946586
936	659.4932949800808	638.4086974991378	592.9252057076955
938	631.4431693535026	622.9059628393756	579.3877306147341
940	602.5570392582704	577.4832696381429	553.1070489130708
942	578.8447024953077	592.6080976315067	539.850333293521
944	560.8988778939489	576.1742339226701	517.2083224354893
946	557.4508761448554	560.2064072722001	508.654461874994
948	565.0513380624971	560.1811610837806	521.9891936094209
950	569.2765716739896	549.6918581752634	535.3054223989143
952	582.4131601505978	543.1463075655875	517.0766101686589
954	563.9805945452588	560.1927986948474	518.4985716973552
956	552.9111308815615	547.3937750090954	507.262685036197
958	554.0568012189032	542.5768989832507	497.6176214340126
960	555.8796948342878	548.7336690134495	497.2179222760219
962	545.5858752097299	537.8685074067529	499.5463202006191
964	544.1297107299187	528.4170502051098	489.5625897956364
966	527.9480834997027	533.9921089158661	487.4694963560572
968	529.3863513217129	526.6762329787962	491.7647812455731
970	529.3126057499383	518.6556765080604	492.5551872223208
972	525.5984671163046	512.7524915487245	486.1514785755481
974	528.5456543286039	511.4708799135352	478.9268034706514
976	545.4952625974763	535.2385505662397	489.8090945748402
978	541.6539345317517	538.1846466622701	504.4895412897014
980	539.7056000049093	542.0252658009264	500.4487908117419
982	540.0643081863673	540.2164384049893	505.6075417035272
984	551.8135287468997	539.4915698073054	512.8845012344716
986	566.3632007767692	544.2625733724178	509.3172481201281
988	551.8552853491609	548.2373486555686	497.9074729879669
990	559.9826536124999	556.9806595870989	509.0970893140117
992	551.8968174473289	551.1461610798815	518.2447342436856
994	539.1290757523941	546.4435747046578	511.738454335397
996	532.8674122128806	540.5625706616473	499.4082252800437
998	535.4511227203532	537.5266540387756	491.6205456306483
1000	543.4075416466858	547.2459025018051	496.7929768938632
1002	563.6650952141564	568.7407889164406	533.7558597135151
1004	574.5618049279233	581.4739168995604	534.553424832529
1006	556.260047105804	562.6154109440633	521.0405941388491
1008	533.3412421066373	538.0872888736624	507.0439907912332
1010	521.5880956569331	524.217174411707	491.0562452646906
1012	520.9374691720325	522.2540322361114	474.2066815251474
1014	516.2550349184768	519.8150174610839	474.0634775063865
1016	510.2978558982209	511.9931711666859	486.7634606047344
1018	505.0696881430175	501.6394969768692	476.7507867736648
1020	496.3659698320573	498.1485472664547	469.0540103781204
1022	490.2715709735624	493.3312682143582	458.9872155431391
1024	492.5273268110553	485.8078523360933	449.8737796331749
1026	502.8131981080405	484.3292709776247	454.4585202237647
1028	509.6081203326474	499.211710958541	474.9397444883341
1030	512.0983571980913	520.1705527415896	475.2835243211376
1032	515.4245439489469	521.6204098019861	486.6144036802964
1034	515.5224504670023	520.7490703257878	480.451187202793
1036	514.5757367044697	521.1612443923632	476.5938849783225
1038	514.277587549996	516.2003028390507	484.3712753793596
1040	512.4324509194286	499.5975127129177	478.0870317168029
1042	509.4544788096379	499.7338071847236	475.1214474958129
1044	511.1409072649587	505.1039279603828	467.5298872597431
1046	510.018357943114	500.6614112333606	469.0795011375313
1048	510.0979291284259	490.4372443737257	460.1204073135973
1050	510.8432263319128	485.8566217379553	448.9613514440749
1052	508.9132005415309	489.1709656613872	448.078566972353
1054	501.8412941495392	483.7946959239953	444.4931946795541
1056	480.6222583189592	490.0800039410314	442.5851954769206
1058	489.8490595276089	495.060124683751	451.1928511122302
1060	484.0881990260139	480.2654718348015	452.6572210829397
1062	473.5948875861951	478.5840927182519	449.3017002451528
1064	473.4594981817179	487.0572244806676	446.297116967079
1066	485.0239267000162	486.6705607903222	446.5858492601387
1068	489.4798037889374	495.6047995764498	449.4748005010001
1070	490.0627822686959	503.0739183497219	455.6853472565679
1072	505.6307454940256	486.7730481772373	453.3718575220573
1074	509.0444380847804	486.5245507912016	456.2292897592675
1076	507.2903867470974	500.1369230594182	465.9822107884132
1078	503.1759041336924	505.5344025614252	472.324400287472
1080	494.5378637291535	491.7589075156074	466.1919859852485
1082	489.984742595817	490.9087642313818	458.5352193880508
1084	499.6164912389621	484.8538641627848	449.4191907861509
1086	482.4011814447117	484.6781803668263	435.664795932917
1088	479.4045620040401	489.5337041582889	433.3412696210287
1090	470.9715252303132	478.2437769448829	426.0413194143391
1092	467.1385194181002	467.0114910024455	421.9934500317351
1094	480.8855892223473	474.5563388190941	432.5823559051089
1096	461.605265042078	457.6832921315936	424.5271281406421
1098	453.233792509963	475.15820174932	438.870799208268
1100	459.0567628850699	476.1913816565791	433.3589446242289
1102	449.8836198495615	469.5554742439576	422.0938062691188
1104	451.7199713411271	469.8583073174931	429.5607174280212
1106	457.7270239997145	465.4026391186559	435.8329032863729
1108	451.5937073858301	451.0589271941487	421.5057178659397
1110	454.4767708316959	461.489670645846	422.9192277010591
1112	473.4513495983484	457.0365084788511	422.8738901628781
1114	466.0662184262503	468.6056664334626	442.949010672358
1116	480.3465024674416	471.1369730042007	446.1731191320009
1118	494.0551080038609	479.8448965526479	454.8627080831477
1120	494.7864623278635	487.5600544872746	458.2628680062435
1122	485.7906016683296	488.0529482319428	447.3268079319637
1124	476.1757818912337	489.3580959493738	441.1454834712009
1126	467.2819871097862	456.3096144168387	428.4029997797327
1128	457.913302992096	459.048726354316	423.8912278332992
1130	451.8239794893151	446.7338456552373	415.6309264691628
1132	443.9150510015561	447.998741627183	403.4474333076195
1134	445.9723007246244	455.1987358537579	404.2263298182517
1136	451.6994229321713	453.3308369345168	407.7340108987414
1138	443.8336896619804	439.7139999379568	392.9036617582598
1140	441.5477489097606	424.0717933943878	397.246583732957
1142	446.5351543458277	435.4575768230181	400.3529062986008
1144	434.3509062487094	431.3480674386911	402.5273844409198
1146	435.2036489923629	433.0723096886758	406.9991371348456
1148	441.772083136518	441.0299713736044	419.6393659121937
1150	442.6031318789974	443.2674846383205	417.9085881740416
1152	440.2713627332386	440.0536832367461	400.5290015962503
1154	447.8813284680998	450.5045300765591	413.750534473525
1156	436.3546104536847	448.5979661569475	426.0005330183229
1158	443.2466037018589	450.838747178779	408.100572822918
1160	445.0651869823126	442.2583741042615	398.83913837057
1162	443.8304151477335	438.465194318196	401.4765194020676
1164	431.5984635487505	437.8264783698004	401.5678905836691
1166	423.1121917918344	433.9866327431658	392.1720306385237
1168	433.8749546679953	431.3433421076611	384.7309048871913
1170	433.9180753888416	447.8597750759341	398.0781890771972
1172	438.8168718525169	441.1567311247538	388.1929717998155
1174	435.0018675746157	438.8717245027372	401.7216777135203
1176	438.9275977434243	423.7499428869688	395.4536830325772
1178	433.5075734185255	433.1848156055639	385.1452331591231
1180	424.0986605443951	441.4768502173265	392.4920143467867
1182	421.9744478579318	434.3498958151891	407.569515482551
1184	425.5303084719238	430.55258592551	402.2856991191373
1186	419.0953741519226	416.1942551715918	390.3130343188558
1188	426.0945539307568	424.4893453371358	385.6210746396947
1190	428.8791971906812	423.8720326638293	390.310241642168
1192	433.1016846863848	429.1457010133715	386.2892689507481
1194	423.4997418927322	424.5607165736895	391.1513601661897
1196	427.1093384684968	426.9122631784338	401.7439832179022
1198	442.2359761328564	440.3495309267685	408.2497783984717
1200	433.6590009243814	441.6935019561531	407.2019423404152
1202	430.6813287993467	430.3413811842692	395.2838480151856
1204	428.0074688720112	421.1468246068193	399.8436169836162
1206	429.602623327113	419.1815958680768	397.8894004594694
1208	419.5167228161179	409.3411499703695	399.3264127141342
1210	423.7515794222561	426.0332019443957	414.5392281065799
1212	434.1969496598421	438.073145505458	413.8504735960629
1214	431.955979419555	429.4118608950794	399.3376990838727
1216	421.2834624726701	426.307912285674	401.5373149672886
1218	433.8013033922057	431.7149652533489	396.2022543572574
1220	427.6393939624444	427.5202281789271	386.0378068103784
1222	449.3870725500991	437.6732653486641	406.3598017935724
1224	445.3312920161698	426.3747266507845	406.7304083780125
1226	436.6966283275102	433.2863401233334	410.1466990613091
1228	438.905935448837	446.4791342493602	417.3747406252655
1230	438.5456048640532	440.8901234270656	412.5214506046879
1232	427.1112163210314	423.8199738013063	397.1765061860091
1234	432.831488844278	434.0753393892814	400.0745839685047
1236	436.5548323931934	441.7600599106547	381.351330072675
1238	408.7712354881158	437.652112825589	391.2958138671022
1240	414.4242285036761	426.2513864382896	394.4913113606677
1242	415.497647614689	418.3494723576992	392.027493314266
1244	428.669304582051	432.5225091654863	391.7149086940745
1246	433.4097189568139	440.9429464243978	392.8411332870149
1248	427.7223339634315	427.911339724657	395.8828139053563
1250	440.1694307537717	423.128225682309	400.1872093140004
1252	423.1534770857317	434.7032240394923	384.0588370260792
1254	421.3023098197027	414.220596057282	404.7856269055907
1256	425.6498066161274	420.4863004570281	383.1758835726792
1258	429.7537029887646	423.6182136742934	386.3648423371462
1260	423.7344667303187	426.8866600834668	395.3707052261317
1262	418.8942959332236	429.7871977306719	394.914961298329
1264	417.2653611551875	425.1190096247681	389.4488454808249
1266	416.6675223794409	419.9612759349124	389.8306067809975
1268	422.3264879038162	431.4738761708587	394.7024560220185
1270	418.1182383950863	419.2225874139597	392.0436780875579
1272	419.4278761981556	429.938174345117	383.2504757446774
1274	417.7804938906415	415.0590861878638	376.4391534718986
1276	416.304627081282	410.7698997704633	384.4374930815098
1278	412.165028615942	410.8534735071842	390.6441495765613
1280	411.5764552694805	410.2092645159704	378.2750997365345
1282	414.8334444184206	412.2153962576034	368.681865248686
1284	412.7368213791497	415.4274983092259	378.053159476878
1286	401.7401210482475	409.0057992539578	375.1267605126188
1288	404.4732157448124	405.6003711872268	368.962378483176
1290	406.6952656574257	417.3092699267812	375.8755680493471
1292	412.3572645873294	412.588035323837	380.6691320376884
1294	408.8897550650738	415.7678023371592	384.9958274572691
1296	417.9047119819519	415.3253166068586	386.3880815122381
1298	420.091718022151	420.2837220343986	386.1034672440034
1300	417.2137973241593	423.5560986508282	389.3998209323297
1302	421.1480093487825	425.9221048587043	395.8233188452217
1304	421.5068735031189	444.1267535469394	394.1981947687822
1306	421.36338266988	432.0034156729608	378.0251375106417
1308	402.431497711118	423.3829298326915	382.1749066245937
1310	408.5974005746307	416.3448745897191	387.5213693823996
1312	424.2757050256167	422.2127484376152	390.8647897449764
1314	418.0899844429766	434.5939214513422	383.0177406046365
1316	412.3940311333973	428.0208619112952	377.8512820982222
1318	419.3169707293512	421.6029796524408	380.7192910538262
1320	425.4667951201543	422.1876715090953	387.9890857395604
1322	417.9334293265578	412.0525530259288	391.9901513590209
1324	407.7161562466132	413.3623550725249	382.929953869799
1326	400.7641720160281	425.0374078493853	379.9868079297923
1328	406.6147961315352	411.5586050733052	385.8246667068168
1330	403.9538917322861	405.1610577034839	360.6440122733788
1332	397.262485140881	406.7881662483003	364.5246457541033
1334	403.5721036930136	398.8761511212925	372.1518652556472
1336	407.476713289659	399.0641101770176	374.659591340704
1338	411.8795853394543	410.7936928770239	378.1436192819381
1340	415.1723284341838	413.859820136421	382.4274278118041
1342	400.4331843519578	402.1786952571384	379.1947646067036
1344	395.0741001646614	404.3774831034905	370.8388311848414
1346	404.003211497939	393.206988155787	364.4814845083552
1348	392.6669117036262	398.648947305732	363.5836153493703
1350	402.7789078900663	408.6714385775932	354.1756566219221
1352	394.3327699895733	397.57675764479	358.8272562095141
1354	381.9131074513761	380.9328220747854	359.1025205751353
1356	382.6216118613141	388.2547418076881	358.3582285532855
1358	380.7049688883217	388.314453472387	356.3362636954605
1360	377.5902729172647	376.0280680852228	354.4556185568251
1362	389.6433365572269	389.2734780958292	357.2867904480751
1364	376.9598432764484	379.6393963105277	348.9721241262582
1366	392.3430243114117	386.6099640308453	343.6233995365222
1368	359.9114055629209	373.2956267473247	332.39440433723
1370	358.7738467761627	369.1007043734292	342.6964338776347
1372	369.3532488956751	370.0789194463947	336.6686810427685
1374	367.5389332730885	373.7817223099868	334.8145079425584
1376	369.5221277750376	380.5427676180067	337.3697166270457
1378	372.0399049086361	377.6977522801523	343.8343983118439
1380	363.6917670058467	368.8718496853466	348.0571596961843
1382	357.9004820709607	370.7091671123461	342.3761122462171
1384	371.6622789731621	376.8098533358496	336.5724536529862
1386	363.7276869642315	371.034544056147	345.0974360909311
1388	358.2958911582242	367.7560036120525	334.6411839809614
1390	379.0180844494083	358.7063406927547	337.5342374340013
1392	365.2406600632483	354.2336307108471	331.2447448763101
1394	363.6740797786389	355.1797226785117	324.0369426304058
1396	363.7339959859648	362.4158012890283	326.3428394443912
1398	365.7423827979712	364.2721447450632	333.740998540018
1400	365.3695671366738	364.0204336475807	339.7605899136901
1402	361.4321908532534	369.3146171256992	340.4567129421547
1404	358.4717224782093	368.1552187654652	336.6700516509317
1406	355.149128377252	350.1275143338313	336.2928673179785
1408	362.9013497457628	360.8460065178844	341.5307137858126
1410	357.3301478169216	358.906909967838	337.3699515365716
1412	360.7782438542074	379.7788508545472	330.643067358063
1414	359.790231136991	374.0381124965389	338.4184090976692
1416	353.2807619117243	370.7589532239937	336.4245120079866
1418	375.9347432033347	363.1603081649762	343.428685726868
1420	378.4793005765705	368.1578313984335	342.6281632117628
1422	371.2169672886359	371.5367622045428	337.6497636974309
1424	371.0968893320528	378.4753499969754	340.830411321298
1426	368.360921551138	391.6783870225545	348.6674686144908
1428	369.8830182934016	382.8023308785503	353.1739423480266
1430	374.1947840387104	387.9006078922914	356.4385272024376
1432	388.6200331763996	385.8837824114872	359.3217241528063
1434	413.101306111913	403.7287154369924	377.1588259709509
1436	417.3607779139761	405.561172868097	368.3408552222942
1438	403.8535436996066	396.2197371982726	371.5353577194603
1440	408.6182476592516	402.719461880323	392.0194571018913
1442	416.2119754545358	415.1106207143674	403.5576543763513
1444	430.3077307747082	428.4000143907308	406.3166692732237
1446	454.7594298884199	437.5299838706444	408.026198633378
1448	470.4118781186071	446.4822280159558	413.1752708817801
1450	457.3150086138718	449.3417185181121	413.6778369328945
1452	431.888314609594	430.2951219951272	401.7902827654526
1454	429.0566960892457	423.1864246216255	404.1049420735934
1456	418.6616888641064	421.5455211579129	389.740281181536
1458	408.7828215757968	405.6801150697964	372.3612453685012
1460	388.9702603238146	409.8308396061458	378.6254008817519
1462	390.4070117240595	411.3727647141623	360.4111811228856
1464	396.4389351163222	407.1892138212139	363.7492884963315
1466	387.0483487887707	398.7285033657082	358.9449220206352
1468	380.7702073992177	392.2997838649466	346.4716333267032
1470	381.6453436112253	384.8615274412728	346.4887332806031
1472	382.1158932250588	379.5399788268269	351.4550020330167
1474	374.6842415194665	378.5103519634611	348.958379934848
1476	363.9884635201721	377.509581914492	344.3310176415639
1478	367.0952251158409	373.9064526839239	333.6085574447141
1480	363.9047257566579	348.1683718218325	320.9129915104594
1482	346.1018784513116	330.9388241693957	325.4637858467255
1484	335.5905616691863	347.1232063601742	314.143124018666
1486	338.6232873400221	332.5201234976051	301.6112247974244
1488	344.7154770999015	335.0881521399073	312.6413737398254
1490	353.6619530654207	349.914582660464	321.2029482187074
1492	347.2201166423545	339.9864332013153	318.5591093692004
1494	344.2899978321084	348.2760436088534	322.729633567706
1496	335.5093804316357	356.2352693952429	321.6186651866416
1498	337.9176417968754	349.1144005237512	316.2796716370818
1500	351.561479550687	343.5762669729734	314.2702921794795
1502	351.2623952442977	345.0656780353385	315.4641788945183
1504	346.7100935296904	342.5905268819692	321.4920706907571
1506	338.5849324878707	332.6244650050475	317.9195468839278
1508	347.9439090286411	344.1531346396058	325.9256238039775
1510	353.1125117549925	337.8476086021495	312.3881923806266
1512	350.5242694695409	357.0156787092142	317.5742828013143
1514	337.8988258339542	344.6918817013385	323.8047114794965
1516	336.5575538502368	343.958655354753	320.0030225883619
1518	348.5115133688029	349.7855060562679	325.2026854237778
1520	346.4207290964108	355.3074045386723	315.4530468430165
1522	341.1428050470084	353.5912868772875	311.0523355313016
1524	348.5306666359686	354.373350647263	320.6937386939895
1526	348.9723978810829	352.2316860053021	328.3459658015078
1528	347.0549553411177	349.5115855952108	329.1906475677259
1530	357.419481704929	355.7524799042166	328.5555763453647
1532	358.7887217420508	355.7417191543829	324.1192493588131
1534	354.7654622847401	346.4125230473177	320.2031756343811
1536	360.9258033269878	366.5600533799864	320.836835295295
1538	348.7315012933798	376.9451042038413	326.4769564787057
1540	357.8057509727654	378.066796200026	324.1212844291174
1542	362.8831281367384	376.845197087232	345.0095458922007
1544	366.1464285506996	380.5193733535229	338.5621545664917
1546	374.9362806666673	365.56280195951	333.2873367597354
1548	370.1926378332009	383.5753712107732	340.0442705134327
1550	361.1619479058543	386.4009183527853	339.0622047082877
1552	361.0322229054299	381.6288300877944	352.4203737564873
1554	354.5540598902887	377.1007595493128	345.9737021489887
1556	375.3393269562745	383.5368376678777	344.4974375792333
1558	397.5918176185828	397.0117192705527	358.7838229375424
1560	382.5775819479981	398.2714691723147	362.8498900277182
1562	374.6558510405503	395.4466827365397	363.2349958289543
1564	395.8585286518454	404.3882083392504	371.3052317020915
1566	402.0335409096624	397.5960795269249	373.7530061685027
1568	394.7265608772819	399.6587424567692	372.0219242160403
1570	396.895478476329	419.0950965153611	361.5995584610843
1572	401.9883122371935	411.3747804059443	352.6084665575439
1574	409.2529680225694	413.7388908021573	389.2766226574308
1576	406.0228046210758	417.516821184407	395.6351803747826
1578	418.5284538442552	416.5609870847464	383.6581679054643
1580	417.0403766275317	423.1345822834517	384.7729161466484
1582	433.0084378545682	435.2598244287635	405.7019217403481
1584	433.2584137878407	441.0481688807951	410.6447861036349
1586	433.2620470102947	445.1735382210359	404.584883778788
1588	438.6826445149956	450.9453473343086	415.9731548090607
1590	442.1964681422064	447.6536188611309	423.6426302707866
1592	444.1259782874829	444.8751069465694	420.173800234303
1594	457.7043667606582	457.4558454094126	423.0830848284139
1596	473.1637241244146	468.1285471176944	434.3000994477059
1598	469.0387718103713	466.581388913186	448.0249946113929
1600	466.5944576548317	475.6348790310948	453.3474003527604
1602	469.3626688280966	484.6428629424026	451.5232087226484
1604	491.6063378691187	498.0701912180751	466.5226046821584
1606	501.4472825353359	514.2176181139463	478.1763733265325
1608	508.7366716909472	515.7117925441308	465.8791297657847
1610	514.5130213781375	518.1239798115984	467.3086838539898
1612	528.137442418802	526.6950653792327	484.2649890625025
1614	535.7239645368221	526.0246097182038	494.3482803324396
1616	535.0213780637832	539.9830638726319	505.1298888960899
1618	540.3192090634769	547.663819817162	509.786903181979
1620	553.6018752972402	544.9356735137517	511.7310305291524
1622	548.0861967042151	549.1698607095728	520.8672739174385
1624	530.9156327907524	560.7871364769736	520.6712932275995
1626	544.4802076318082	562.7969258762386	511.5026218240065
1628	566.2960950765091	561.7490884433041	516.6355124552918
1630	579.8325829508622	572.6170343070266	528.6022719643688
1632	590.8364509237545	584.7061609542009	537.0485436443964
1634	586.5569497545373	584.5934995076555	542.153356937933
1636	582.0746802922146	577.3995332214633	542.8211027646331
1638	589.4159216907975	581.4201053724723	545.1613569196676
1640	574.5238935490744	593.1922705616589	548.1030633812335
1642	578.7386454241339	564.6856375941301	556.8851546288364
1644	568.8516030096113	574.5323424931913	544.7969207420935
1646	586.6781963786801	582.0027693703454	549.5209378157927
1648	587.7552625935174	565.8846107414653	534.9496284340989
1650	581.574955928634	579.97819279406	539.7607641045348
1652	566.7126819302455	590.4961303685972	549.3324480258808
1654	558.8746774458397	579.2319352101586	537.9113531857607
1656	565.4050013399863	576.3765241466901	536.6852831037324
1658	569.7774154062232	574.2756749322836	524.2396415842457
1660	558.3275301092815	570.4578359070453	514.9733548861185
1662	557.8999776696711	557.1418831096535	521.2432292781348
1664	566.8507058747911	561.5306540406748	526.1406590618973
1666	550.4045059172702	526.4635219449929	516.3770620021357
1668	517.3402230542306	529.3155915318978	500.4297296890743
1670	517.5109757789819	537.4360728665506	481.0390814965521
1672	511.3865740570292	531.6791992755805	483.0555793473546
1674	507.0606415404394	527.4123249497962	484.2097868187253
1676	509.8439867281659	503.6148858789666	469.6021731512287
1678	497.5873352521512	479.893651333691	454.882503193864
1680	472.3942323551753	480.542728357291	444.9728387774346
1682	461.4836902073075	479.4076030557162	439.1598668917866
1684	466.2916723956575	466.704308657383	435.1291895601071
1686	451.9039736830889	449.3906180299482	418.1760158321299
1688	439.2162033264037	434.2481799829835	395.3681418636798
1690	443.1717923752494	428.1852405334005	397.2094697922319
1692	426.9864937898066	421.7732738967251	394.6868331364897
1694	408.9570546812525	419.2556031268541	383.1218543668184
1696	388.3349269490671	399.707938927859	352.4952502242415
1698	386.3988454916403	385.5804327434479	351.9174312470854
1700	369.6323398147015	387.6619514168258	345.3715842371827
1702	380.3931854271835	369.9839737389545	349.459121062624
1704	376.5257935061742	383.2049746582374	336.4675111936749
1706	352.6817889266075	360.3041332180623	350.3618604356972
1708	357.0083981109433	356.4159636597934	321.234360346941
1710	336.1400717026462	341.3791348844499	323.6628235327111
1712	328.1503050224102	326.1764429895173	305.611489043656
1714	328.8640519280669	343.4146873038375	285.7952642752199
1716	335.4152111248542	331.8483096877863	285.2909907682275
1718	326.6819606238558	314.3110482541085	286.4715518567662
1720	299.5524973500668	300.2794990629389	292.625733440458
1722	314.0842903525954	297.234932197813	289.9952070300027
1724	307.2521385049553	303.9510413081075	279.7774287305886
1726	290.8140166891171	305.7285108578104	273.5871397922835
1728	286.6821029632109	301.6141452532655	275.0032203713566
1730	296.4363409887974	299.1888680943489	266.5520685264178
1732	292.0139035717222	299.2041861787565	256.4003732207407
1734	280.4362226692214	295.8358632907473	265.8416766897624
1736	276.4227365746709	290.8751200670066	261.3944055298906
1738	273.8573490398309	271.4751330859531	248.3763337597857
1740	273.2236907493048	266.4627705903443	252.1538390414714
1742	274.1151699345769	282.720438356178	255.4867149881993
1744	266.7550505350059	277.1149991666722	247.3969605848218
1746	257.349847677644	261.7315076554332	240.4159761574266
1748	269.4778507149537	262.2498926980331	244.3198295391941
1750	270.6771117836047	262.0018205706358	240.1155286826771
1752	236.0352185984719	264.7992103676594	235.9269445269763
1754	237.5345063542548	271.8935676924127	246.2047633726427
1756	248.160621161334	258.5452950016808	228.3357182634928
1758	233.502853709001	250.3134992892651	234.5311478664945
1760	240.4054468723805	247.6050820309217	226.6188118230668
1762	240.6062554741443	251.8059064173194	237.9654165812516
1764	245.2004580185045	251.6826114609174	224.1935235727277
1766	251.4499654633304	258.8033690079943	214.1893127854699
1768	243.4523552788875	249.0698697087931	211.4885798655284
1770	240.2593086073377	246.4890803983945	230.507940467728
1772	246.3951527058526	243.5646525432038	222.755259773993
1774	235.2627104708394	229.0614423370059	206.8469105104817
1776	231.7405926649536	231.24087975715	221.6295189005514
1778	228.0283060394352	228.9846416414754	221.9916843015653
1780	241.2686491116663	225.1088136307073	210.4191494853821
1782	243.0214307588988	230.316454860315	210.4541677026882
1784	224.2265681925667	240.8596851990172	215.1524434637401
1786	221.1789557534451	211.3680809083717	197.6680107670755
1788	228.5408352049647	227.7892898771518	204.9127063596858
1790	210.8115940845688	219.2175491247027	186.4955073795283
1792	209.8911043145245	228.5086124068439	214.0049066316211
1794	220.6494826962615	221.9083752108425	195.1873860062767
1796	218.197636264228	232.351748514216	192.297358999393
1798	222.7132898378467	235.2539461120521	210.7276763087483
1800	233.9658940511221	243.4859456479619	203.7763660226152
