# Supplementary material for: In vitro and in vivo datasets of topically applied ketorolac tromethamine in aqueous humor using Raman spectroscopy
Source: Data Brief. 2019 Oct 22;27:104694. doi: 10.1016/j.dib.2019.104694 (PMC6839021; doi:10.1016/j.dib.2019.104694)
Supplement: Multimedia component 1 [file mmc1.zip › Raw Raman spectrum dataset/In vitro Cuvettes/Aqueous humor from pig eyes/PBS 3.txt]

cm-1	frame1	frame2	frame3
350	1790.24008513095	1742.422589572021	1774.193598607852
352	1788.876925166082	1761.825425340898	1794.099513670368
354	1774.112444501818	1773.136838983357	1813.3157243079
356	1756.029418731734	1757.839310088254	1833.453092656159
358	1736.791102905399	1740.683155047154	1823.247842848288
360	1715.005595283229	1730.423160669396	1792.447787087924
362	1696.697465615336	1714.265032674072	1744.234781031828
364	1686.174460657561	1683.847424757389	1685.463905943193
366	1672.092964182993	1676.663808514525	1674.830535589019
368	1662.795193455443	1659.888307033139	1661.792883284449
370	1662.889733007577	1659.850377674937	1655.696719266874
372	1669.888185989124	1678.135463276214	1656.600639340285
374	1654.419206210612	1642.071664183982	1635.672441120269
376	1648.757245391824	1641.535273670113	1669.692467910594
378	1649.406649809077	1642.787752456894	1690.883757514064
380	1647.479352635824	1643.231407160557	1685.523092240743
382	1618.708418912387	1665.565103121742	1673.016164930211
384	1631.018708776191	1664.798922878031	1671.382771680985
386	1645.582229568137	1654.69487219198	1663.880884656726
388	1662.228811316966	1652.319349859017	1665.565434871867
390	1689.979025934074	1682.80552485416	1705.512327480948
392	1671.662171971357	1680.950728251393	1696.093335894619
394	1664.826915272652	1683.860507536761	1700.244413592542
396	1664.220160380612	1686.184635430781	1698.559227372418
398	1663.690766690233	1681.903170373026	1673.811354229931
400	1680.963478221162	1676.276427616795	1682.31811898544
402	1684.842115280954	1660.795797397228	1692.985386465809
404	1684.689303795648	1668.586699431803	1702.23214022695
406	1679.906540066643	1698.375176608416	1706.1126557489
408	1641.900842830247	1654.996644410755	1693.515890283034
410	1642.002585643574	1664.780961040207	1688.796793371979
412	1629.579017515143	1656.509018490992	1682.371719212007
414	1612.334868095582	1635.305565350633	1668.316082254988
416	1637.863501409684	1654.747792186484	1638.346622422466
418	1653.969252481813	1626.574211389517	1638.163245907638
420	1634.114055577642	1602.960106820726	1637.527291171366
422	1607.420946674711	1590.182639219963	1629.551143609097
424	1609.243935251018	1590.137053081357	1610.780107242701
426	1599.650979747226	1606.384380782803	1625.671080075299
428	1607.946134840945	1603.905569010013	1613.659454576695
430	1607.548567323035	1586.44985610934	1601.185865786479
432	1587.374256547986	1564.987494336366	1602.197213736016
434	1571.606757661857	1587.439207598881	1608.139949686699
436	1579.170278823454	1585.477724552525	1590.2559755142
438	1572.479450083412	1577.997868419562	1588.782555843987
440	1559.523475824932	1574.805089989287	1602.372003488455
442	1578.917938164497	1587.00123304531	1605.42214933539
444	1577.928220352595	1586.187132759916	1583.665373759357
446	1578.84967241097	1570.393438255917	1566.991402093858
448	1572.494141161706	1547.080524299709	1559.176734834676
450	1550.694022136445	1526.580424585116	1561.41856896147
452	1548.421688464403	1545.839750631219	1569.601350564966
454	1557.15628417298	1558.197756026536	1566.876688139499
456	1559.529573182042	1557.394472723523	1557.69948707474
458	1548.942182369913	1543.506626865222	1544.120178056158
460	1529.632907772437	1526.804079415198	1526.115907429448
462	1514.951807710305	1504.405184778956	1532.232853886161
464	1515.117917151476	1510.441870817832	1542.753760111874
466	1516.06110818149	1527.996819631393	1534.527939004202
468	1496.036437595955	1525.053329925691	1481.004668903596
470	1526.425979047861	1522.400695793185	1513.985113463433
472	1523.553618820916	1503.70754493952	1504.450686832526
474	1495.999225090393	1489.7343784281	1495.246946395375
476	1462.541482620433	1489.763989350993	1505.981210454837
478	1489.550675036182	1484.460709950364	1497.453448124733
480	1492.146989883056	1488.180505414966	1480.981614383855
482	1486.656436492326	1481.85135963982	1474.51604809885
484	1479.706159594884	1472.00114373255	1475.72333696437
486	1476.685877445196	1477.378996472701	1473.355001425105
488	1472.143470255819	1485.015148748538	1489.107286934243
490	1476.23191269935	1462.771640697047	1486.878905418376
492	1469.269316581322	1448.57188209563	1466.104661834344
494	1447.261514687634	1461.864714825993	1439.73179672995
496	1469.583042711486	1455.219849204657	1481.365943312527
498	1446.977651891778	1442.516941321281	1465.630690309391
500	1443.172519095829	1448.61780497992	1454.212123155846
502	1453.547205193361	1460.433005973371	1453.27559284609
504	1442.261801176688	1443.98859954463	1447.132343649952
506	1438.246230998869	1418.399255795189	1448.880056749477
508	1435.470106482776	1419.454172446655	1427.510499501917
510	1434.013963358956	1420.943613889013	1417.03835779974
512	1432.603637001619	1410.181176240184	1430.026612196933
514	1424.07613108926	1418.337813472194	1408.608529484849
516	1407.476987065249	1421.738616683971	1418.701597875234
518	1404.975180341794	1418.087576413531	1416.510697528798
520	1409.094217594454	1405.422787484923	1402.400906992832
522	1401.087849499467	1382.748704417043	1391.6348014334
524	1378.628652579093	1409.685378340522	1405.09634238161
526	1364.881764578049	1399.347762504809	1388.325238853186
528	1362.822173781993	1383.804822532409	1379.656842372914
530	1370.130313809749	1380.730997854543	1389.131850475377
532	1373.040845839027	1388.117459245292	1374.108794372472
534	1364.114855166922	1370.49228000866	1373.600027606438
536	1362.794134363305	1362.87751683598	1364.056215725012
538	1357.74746743927	1360.936772929587	1359.811119473509
540	1337.156584839464	1355.191588126383	1376.421207859585
542	1354.793349440339	1361.328685389239	1356.995684842595
544	1353.91611266257	1333.898207865709	1350.721514068782
546	1342.595326656286	1325.844961031848	1353.039585895374
548	1322.56662711763	1333.606952255	1346.573398290112
550	1291.11100223737	1304.048622507764	1295.933964274719
552	1313.909154575479	1282.189345372994	1310.62143509629
554	1332.489217735693	1301.94301252984	1315.879362695075
556	1329.916226131172	1316.039379145847	1307.38405633304
558	1303.096022427696	1297.492744105705	1290.104757029557
560	1286.675114328791	1293.162485745504	1290.862870024466
562	1256.285636163528	1272.597141328432	1286.906375025265
564	1255.600487435381	1272.76243869683	1285.870534737884
566	1268.237467306305	1282.385561809852	1279.479950663917
568	1263.782382180309	1277.509836154327	1257.876601608666
570	1270.665792004499	1253.293391982919	1259.681931996443
572	1252.843692624213	1253.904128893125	1245.707203465095
574	1242.751220831775	1248.976551041658	1247.462945869405
576	1249.075863678163	1234.848570742892	1259.921650533392
578	1262.783014720838	1229.576777769677	1245.115047811411
580	1257.745998465743	1216.615611902363	1240.49609749934
582	1245.870356697551	1231.416861558065	1229.459039739405
584	1242.547533818708	1240.361992264779	1230.906587543167
586	1248.339980373407	1225.802087658524	1243.649464525072
588	1226.858830036774	1208.768677238241	1213.309511231557
590	1206.991811543095	1204.727471013224	1203.380289650613
592	1216.289789971091	1209.10499863648	1225.877085248708
594	1224.074210945422	1214.275935120223	1239.896608105715
596	1202.672595872971	1211.491636024936	1212.767282026731
598	1202.310540794583	1187.813828978059	1217.414874490517
600	1192.564068366585	1195.347916617795	1207.471631147345
602	1192.524061322489	1196.365350254259	1189.600989338916
604	1196.192824689893	1188.428403068326	1180.248435151552
606	1188.756970123447	1181.635171192235	1197.88249352953
608	1181.562041852257	1175.072904983866	1199.481084361731
610	1164.430514061807	1163.971276173166	1179.363788060861
612	1163.72658454586	1161.354619732817	1174.331065262565
614	1173.828142722427	1168.654888779425	1177.413154836477
616	1163.47333025471	1178.420376081138	1146.941696300002
618	1143.897991261974	1163.938079957381	1156.620180151566
620	1142.598529094766	1146.472431502349	1162.243788840151
622	1143.853568603625	1133.083421462776	1161.931450772112
624	1142.577332061759	1130.227021109726	1155.159822146509
626	1148.808955015687	1145.24104785567	1142.574063450258
628	1126.878601374927	1123.12494370912	1134.114316075123
630	1128.513497658367	1123.702582137058	1127.29462735055
632	1129.239938262897	1122.636575242741	1119.063367364684
634	1116.687819914371	1110.928037662245	1114.395461356079
636	1113.785734963962	1124.298162733525	1138.407081983423
638	1106.705904253179	1108.140648008983	1116.173610920683
640	1108.141026158347	1102.047693549679	1111.700077982996
642	1109.385043842467	1093.847466725607	1108.988145588457
644	1105.139011348995	1078.755168802979	1095.056264950599
646	1108.490249696208	1094.637250342868	1094.05082888356
648	1105.941279631896	1099.55173771361	1096.081716606293
650	1097.587547473745	1098.866088182378	1102.142537696303
652	1082.59610579419	1090.05525484262	1100.703841155739
654	1066.375899371846	1075.294699717144	1085.199127214131
656	1081.456702707968	1081.027871376182	1077.219363386662
658	1088.349564360598	1077.463978181662	1069.7967972285
660	1073.153381669871	1080.895778406886	1070.752676443845
662	1055.542242929212	1076.173831306752	1063.082688803523
664	1055.312028757921	1054.028216462144	1037.933786781641
666	1057.764210491414	1065.214291220945	1051.617400754858
668	1058.151884552054	1047.796350651074	1058.346125415267
670	1055.392062876483	1040.577205092338	1048.483708408653
672	1050.654168087	1038.619257387771	1038.443103184209
674	1047.294659463955	1032.383054512196	1044.007228229221
676	1057.123464378617	1040.99229961017	1045.76796472235
678	1046.767034690142	1049.382329042474	1057.591833004868
680	1038.427978584483	1032.360518981991	1042.831611558605
682	1030.452105961545	1020.134833124522	1028.441379886365
684	1020.013595755249	1037.61831854148	1038.867100183654
686	1024.87934471356	1021.996352883019	1014.559736253753
688	1010.927897904225	1019.646287498862	1012.225374729476
690	1011.544055371759	1007.508544327914	1015.761907700205
692	1015.330073520449	1002.912958400265	1013.725813428697
694	1005.515641355787	1017.857463524754	1002.725418899755
696	980.7307864425241	1009.790001593059	1008.312422377689
698	1001.065510861587	993.8089647942029	998.2260811281503
700	1001.018985792644	984.6789791780373	984.4351562803265
702	989.1736607673249	984.6216430536797	984.9432395173185
704	983.1364654967617	990.2414890399892	1002.153333260759
706	989.6830021750075	988.1110844800901	987.6237323904595
708	990.7738035222917	972.0886570480416	985.8057830488986
710	988.279129066545	979.5099251617532	994.1267010773813
712	975.902361301967	976.7886491522445	992.3189735644598
714	958.5525703520991	954.5041861400063	973.3663468898089
716	967.6874442086469	974.7519255957636	963.3479029717446
718	960.167380982601	960.8127728394063	965.9126902687635
720	959.9468225927801	956.2384229008287	974.7948128439411
722	958.3577223457251	955.2998575298054	970.0168611206909
724	955.9837308156941	953.5431394745549	956.6126217435078
726	969.8265599982441	953.1828189036733	976.6303715139782
728	967.3531282619438	940.8268977089364	952.3487372779489
730	967.2025219459783	958.0047843061425	953.0494331535981
732	958.5763074281342	954.5465491926354	945.8390424325476
734	941.1326048192105	929.2211588268481	928.3642977308225
736	924.9025610537432	925.2573158266648	926.531791994318
738	929.0322355247687	939.8549477798492	933.7388806952587
740	927.6197838994219	944.4783535903882	929.0237996374244
742	927.3038993172422	932.1704308828903	926.8883893780194
744	923.4198135302532	913.6511379630886	925.6175405728308
746	911.7509495947173	908.0511600474015	919.447868493434
748	937.8791691059482	926.7979862263113	938.1926940137164
750	922.2772712157482	918.5386241055414	920.4687740984512
752	909.5719356717918	909.5719356717918	913.7702999822293
754	900.7189510070526	900.0077556643109	906.5753962929806
756	889.7371108064071	887.6552446589157	884.8204935727047
758	886.8648003184997	886.0093304143205	879.4841660005196
760	877.6988577283537	883.7169811700865	890.458333756937
762	868.0765505456224	886.0854215167442	880.9718566969523
764	869.126027346296	885.5684730625828	875.5561919642313
766	881.9232338860131	878.8178508801068	883.6925172178926
768	891.511930782539	871.2344373412384	881.0180889521753
770	886.2000167219482	860.9921780444812	858.0113024551949
772	881.7599862980493	851.2015456450465	866.2121782494454
774	873.0465159073001	842.2083107063495	870.3915906785624
776	866.9853114138941	841.3696052937548	866.6200696881151
778	874.9461556000672	857.4368363977516	870.3986714977077
780	868.6619170721476	868.2986728704822	853.7060648493215
782	859.545915985067	858.1705135166276	855.4542449260264
784	849.9685983723248	846.9629754281945	862.4634682658996
786	842.930259265725	838.2457541509415	866.2140900304152
788	840.5030885854177	833.960139081587	859.7414957649914
790	841.718572375218	845.5828952518108	836.4651028670691
792	823.1641115025925	837.4353821968589	845.1454202227322
794	833.1551455151847	825.1108676721212	837.2980005093963
796	839.0952685962662	811.353768893428	824.9939516830577
798	826.7581865804315	804.9413253485969	823.0085750329879
800	810.9499668266099	819.1474292301973	839.850856013371
802	806.9716425055693	813.9458852678341	827.3032019804153
804	807.1035458975179	796.4050388860101	809.3801446588836
806	806.494574956017	801.1552691527241	807.3863005839002
808	807.6107832969377	811.0294110082449	812.4634138515903
810	811.3060856953689	801.4261224079002	807.5989996167259
812	801.1778073468913	800.4817983256476	792.5778944214367
814	801.0997722840432	785.2399427654848	793.2530713310378
816	795.0435658811346	772.8301264742543	797.0240063069392
818	785.8699999389347	770.6908791054411	794.5334431753494
820	783.8762418619245	780.4079763645274	788.4054466541403
822	801.687911850291	796.4828318304119	793.4371001591499
824	792.2140318493819	787.6256630487375	801.1120784191221
826	789.4584294917156	768.8629424324696	788.8104986585025
828	785.3937536013281	768.1257880790165	789.757775084182
830	785.6826954639096	779.7182126571804	789.7805074049215
832	792.3464390440938	783.9255113582748	774.7405906594772
834	781.7437578840315	758.6551741055599	783.7398682344042
836	783.1624154947854	773.8655304196536	786.1416663709963
838	772.7826819160475	784.6127848997671	781.5904264708552
840	771.7079560020856	779.601967607418	782.4595433214829
842	771.9972936349417	766.7179935502496	786.0728794251853
844	748.5038385506095	764.3127667736634	777.4703374346009
846	758.5712344726856	759.0653540712822	752.0027780441128
848	765.7974645976213	755.7983278305881	774.8715341343426
850	760.4209878511628	757.0902468090226	779.9039356461946
852	761.8715613474369	764.0924814638036	773.9333979457043
854	773.933792208482	769.001417803378	768.6370283042328
856	765.6156371329496	752.147148585783	756.9051800092593
858	759.2828077621753	739.716985056247	763.4299383951511
860	759.5511915240843	745.1652880992309	749.4879912164292
862	743.2788363649916	736.125636897551	738.4918824258684
864	725.8204254638325	727.509655402823	736.8745142534597
866	722.6633197517707	735.3697810120783	736.6629976723784
868	698.8404908224007	716.4499986563942	712.2246448705902
870	710.3429647607364	701.7122550304947	705.4843474589071
872	715.2217789582151	698.2503568278777	711.0935413195323
874	711.3102572042833	698.7881670901094	707.5970484153345
876	701.6840699954014	703.6698830440766	700.5666008346514
878	694.0673311601551	714.3625624437389	708.5928394924525
880	708.7957716427533	706.9914023100639	714.7206898771615
882	704.2591495052927	700.5531315980895	702.1521682687279
884	699.1682233413678	697.1976991640909	696.8903582327019
886	699.9975629677203	694.6665133137383	693.7483471840108
888	703.5548458484124	689.3877138130181	688.968660870712
890	698.5328030663126	678.3563711206592	684.0725459971374
892	671.3009150984543	665.8543239475362	677.7200484197023
894	654.1582647715561	658.5662144848774	662.4851509037611
896	649.4446545350587	648.1057549691441	655.4977631830268
898	650.3350967466674	642.4899448071708	653.6134710667119
900	645.6732710057172	639.4391193596759	647.6441645713394
902	626.6291931019356	624.8511447838413	630.2419034388773
904	632.4559546857627	637.4342209345089	634.8427675120531
906	634.9300517815095	618.1038276160699	635.0298504177511
908	642.671955229939	632.2267636688953	624.5120723867412
910	652.6276345432385	641.3329110526112	627.7028047336901
912	652.5678106091442	626.3592186914862	644.5479307143594
914	628.2302012619163	628.3980433473283	636.1298181548611
916	641.3464411632008	644.5892353747465	632.0440816262068
918	638.805924770877	638.8194227989816	625.4161781466476
920	629.9098596963086	641.2831377508791	619.9161031797653
922	631.6953751533263	643.1816489844582	636.5144427614664
924	651.2306417530698	644.5544063821985	669.156758894519
926	677.3173062457111	669.2881517978062	675.3169467489907
928	686.850170524201	705.8691863720388	701.4508907033763
930	708.9302079950544	701.1414192899092	710.5583370972206
932	691.6599559001299	688.0359002857779	689.2766002710589
934	657.1766628110918	667.8788246622413	666.7215813617034
936	634.743507222664	638.3764975464891	653.2742158890969
938	630.8387320276686	605.8505159657175	623.9118429250437
940	603.7945294989091	610.1620136377933	592.5941372979652
942	598.6346509368561	609.9996430093358	612.7417034293628
944	596.6007331814506	596.6342695656842	592.0573308598856
946	589.9305163965327	584.993295284499	577.6470350159107
948	584.3012843961807	586.8339919181354	593.6256841040507
950	592.4595208233133	598.8579334098939	605.3063343974217
952	594.4876011363036	583.6384698141565	580.8438201542112
954	570.5427577958269	571.9923832898123	587.2810189997728
956	571.2103024711324	570.9456879273045	583.9119044843803
958	580.2645158713229	574.8967146781256	574.5445358080301
960	576.8094991235046	577.4967861803732	571.2646580511023
962	556.557123259912	574.5508909943668	578.286421531194
964	560.0074921032548	564.4026544574525	563.1993955668254
966	555.7919658033662	537.2619064321314	552.1526408498286
968	563.4683940314966	546.2457437143048	551.3396300459197
970	561.7693803650593	559.0576188629798	550.174503983347
972	556.8039819711927	561.1867392139129	550.6608448398868
974	560.3686425018913	555.694727455887	556.0437115544146
976	551.365329305678	549.1602082425032	551.3623218699614
978	567.8722355360608	547.784201255605	559.8523721826822
980	569.7718042963525	562.877482374749	565.7626121920773
982	574.7588936847715	564.6813050238768	561.3233919619295
984	576.8332710575572	561.6569574193917	559.9682547865316
986	569.2281990038922	563.309753707375	572.1532856575831
988	560.0282375382623	559.5427752931106	588.1433997124733
990	570.0127010966758	573.2332314539234	569.7271344608278
992	570.8687943637958	566.3588882796382	575.3787004479533
994	557.2205513709114	561.0861463158408	560.6694553782456
996	551.7462377996046	552.3603937030697	551.5267238635223
998	560.339031962149	543.3611915106724	556.2340879966622
1000	568.7243643385855	545.7230214237716	557.0301192934587
1002	566.7086454660573	556.7001565396855	550.0650193737042
1004	561.2701213863882	563.0704674864613	559.9188875836342
1006	549.5612925240326	552.5053981414269	552.7232866657656
1008	544.4728765762575	541.8533061991146	546.2814353017595
1010	545.7976344404631	540.7976389852151	553.8006581237599
1012	550.0768977075895	545.5475231645587	566.9403034872998
1014	559.2633185942394	540.8153028146496	552.7056168692068
1016	549.5196961943692	555.268066497187	543.5920971273108
1018	542.813547190373	529.3037364486785	545.1113840581122
1020	545.8193880519757	532.3496287665757	534.1030520563578
1022	537.1748629557744	523.6793001836967	521.7740289694036
1024	523.5513378405148	509.588138295837	522.4259742664946
1026	529.0855863313901	527.6968778670873	534.9872311897777
1028	535.2587796391267	511.4730476386149	523.1184873237417
1030	514.5015187352567	522.7165871916766	540.5218448822438
1032	526.7723911671526	516.8345201124566	530.853193302272
1034	529.5710590641684	522.8225446224061	538.4516406942781
1036	524.1416940748137	529.7135009310457	539.7150127509644
1038	527.2875090138731	528.4377615040044	523.0136384950325
1040	542.8989759383463	531.4618196130484	523.967282790357
1042	530.58110337689	521.6357820322326	526.5824972097986
1044	540.8602987208159	521.6831810546868	526.9543179495507
1046	535.1686915244815	521.6767627350885	532.9151730788504
1048	523.361967971048	514.9435924222715	522.7073387769576
1050	512.9147980946648	511.4722585468863	509.4115736097697
1052	509.210387010349	514.3217680310704	510.2309191718866
1054	518.8418939754746	501.4009556288576	509.833465703936
1056	512.0398234754501	508.3384167067844	511.1521578299673
1058	522.2376443374677	502.7889296999793	505.5417987525449
1060	515.3995039280107	502.660715405856	504.6888897610812
1062	509.4871712821738	501.9607584044455	506.8567009194678
1064	505.6924658570508	499.7120718298867	508.4926123552798
1066	498.1155814175231	501.9571737333823	508.645620696269
1068	505.7205252271448	513.26895231815	510.5670212768907
1070	510.061456187654	505.0923454362519	508.0234074743378
1072	517.3971685059721	506.436414627451	517.7450109634145
1074	506.3861615385332	508.0256782946624	512.6888568830209
1076	505.1044239167877	515.7458945348892	510.2525060424223
1078	518.1199951363496	521.4519722868362	509.8098769064756
1080	521.9992622826245	512.6770961794997	500.6769938140095
1082	497.8339720054153	499.8819406754428	500.9841848831292
1084	501.1735554807042	498.8250748774335	510.5901898745697
1086	510.4580230588416	507.5275943317907	518.5285848489302
1088	509.7177210516049	508.9992245299725	509.0775685089393
1090	496.3174981970611	499.0891148399458	500.2955931778446
1092	491.3775773934864	488.5056358570668	494.5379386021117
1094	503.334665282812	486.0708683131295	486.0574519425775
1096	483.4688035508858	477.6598184596509	491.0405912197865
1098	487.6906472720761	483.1459285503878	500.3004858084223
1100	489.431895209829	491.1697737723354	488.1260839577577
1102	486.2186244384195	479.8733275571741	481.7174837938267
1104	485.364583563251	479.9704267666298	487.3568447376651
1106	480.3971811042906	485.367375166626	491.23937624783
1108	467.2720189430779	475.7454915190046	481.166199976145
1110	464.9549080063408	467.5402833711935	470.773967880838
1112	476.969992908171	494.1231178473988	491.65916570862
1114	473.6486192967541	487.9458474521926	497.2001227443396
1116	502.1390255631354	490.8686362060529	502.8845731104775
1118	518.1822561497723	498.0882560355844	509.0964464305191
1120	515.4829924927049	500.1390751312452	504.2946200906225
1122	507.6757634328059	496.0256965596986	490.1419868871361
1124	498.1288027155599	493.9535274640812	487.2835901129018
1126	494.3433870533647	492.0721222041379	479.0361833942465
1128	483.864751146538	479.2061080413085	480.7136105829704
1130	488.9137993255266	480.1548852352037	492.3042763101002
1132	487.5501299459992	473.4914746271014	485.2027057914723
1134	488.0224407776594	468.5512751975377	477.0679823177921
1136	485.5874113694489	469.9926651531396	475.6814301291989
1138	466.782983130468	468.0142196030032	469.0973895723114
1140	461.4538009848828	461.148162790697	467.7180195836504
1142	466.42576558407	457.1816134639686	461.8309274700276
1144	470.6063494530184	469.8571410630257	457.9442366643124
1146	475.0906477346861	465.2192850653644	472.8949505321812
1148	479.0084220550194	475.2930248825595	477.9162206281809
1150	480.4594457103418	477.8795643991085	475.244065453811
1152	480.9697701537725	460.6397191416229	477.0631625570497
1154	483.7920130948158	475.1760126082	474.3327016318818
1156	469.6575379826126	469.3916107989189	480.0971051892223
1158	463.4533427489919	461.585235409134	471.434327324608
1160	478.573854462875	460.0638232758769	467.5718077522565
1162	463.9859681420593	458.1889390988001	462.694461929559
1164	458.1701753381108	459.3029687561092	459.2605195995434
1166	466.7427101022538	453.3947300753465	466.3807434347605
1168	462.663535277156	440.1711809488917	478.0352489864184
1170	471.2552320806737	463.5920091854634	457.0019827282849
1172	470.9741140061482	469.7562958945695	443.8524159502836
1174	461.4455678496962	465.4851892466387	452.4434247142236
1176	441.9714172129093	447.6587840612087	448.5961962756559
1178	455.5535976820245	446.7544724384268	448.59331239609
1180	463.4385501624865	457.7605970097369	450.6295819259971
1182	449.2281854943349	464.6886592453183	453.1946472291255
1184	448.0721548445485	460.6816280655023	456.7230630715422
1186	453.9264536356281	445.1570583422073	438.9739577234539
1188	460.2946723966796	454.1155872832942	428.468528424709
1190	464.1485792062272	455.2817787454292	442.5446371007166
1192	462.2978905870381	452.1464826666369	462.0970274846035
1194	464.0592339855303	450.0148080874908	454.4189145676075
1196	464.0645133445103	448.8255617261107	452.4478620054962
1198	459.7264049017369	449.2712851323545	467.8164096796179
1200	458.2351487311746	451.5094216959276	465.7645008684391
1202	458.8303983273988	445.9626775968981	455.7474621128134
1204	452.8480071986658	464.7830251767695	447.8139338707661
1206	450.0052661007524	446.295578284555	457.8876562390051
1208	445.971126913671	440.2925800777082	450.0893943789383
1210	448.622894856479	443.7359648677546	451.0203207767778
1212	454.4200203019927	440.5117372501047	456.5367023960449
1214	457.3533671133106	434.0907782589687	460.8240809510763
1216	455.2865860422722	439.1717000783621	464.5051355139495
1218	447.8336608257044	441.2997770413119	449.3872264121925
1220	449.576972999322	425.9540767350972	461.6428260507662
1222	447.1161963921289	448.9976439973995	460.4202492236981
1224	445.7797618872976	458.0088332133079	456.0653646667633
1226	445.2506067330562	444.9998101382778	452.905504005911
1228	452.2633685729041	448.4341447260398	460.0388757097485
1230	454.5506062760422	462.1931866306397	460.6683341217039
1232	442.3315532579802	455.586102610451	444.7927267263961
1234	439.3168615983672	446.1446682578349	447.553539355502
1236	447.0013363587419	448.5469091561728	455.2376279200219
1238	439.6244768612176	433.2499258737091	440.0049273640574
1240	439.6570142571115	438.39643508039	424.1662936346014
1242	429.3658094989345	426.755443988566	428.3108347783647
1244	432.1878356961648	418.6681523072094	443.5131780179455
1246	441.0637907887719	419.8979131008424	442.5369340203341
1248	438.7539462864934	424.3350145602359	431.5589040402957
1250	430.8137409874819	431.3360943790864	441.9303042402858
1252	434.4201822539126	437.2073571719154	440.3517650831121
1254	443.9144833200502	443.3759402734942	437.1997955300665
1256	430.9103076335305	429.5344396258018	440.8328521302948
1258	427.4951863467121	435.6712626407194	430.3008152076993
1260	437.1289964888482	434.2853649426176	436.0729498790421
1262	440.836703045726	434.6069641105937	437.1584460479762
1264	429.3786851551294	426.762170753516	423.4336577978055
1266	419.9612759349124	413.4067147367456	420.5038842260968
1268	433.4535924541451	430.7327396422202	446.5841381144689
1270	432.1571550742175	422.6039760121481	433.7934321885678
1272	424.7478501106925	422.5745775686095	429.7446439306591
1274	416.8142472192248	425.6984781216355	429.4475555265207
1276	428.8405133386364	425.929017504425	437.9524773582398
1278	429.3419457664691	426.0155074076626	440.1600177780941
1280	428.5819250065449	427.1773877298148	436.4635814242595
1282	433.0495252110691	422.6168899655138	436.7800714150409
1284	434.4373598063141	418.5968186633023	442.4170148112333
1286	432.1287905079024	433.4237141334755	440.4828816382958
1288	425.7643979129426	421.4177406042145	430.1920374521353
1290	428.6948217509778	429.7619875344687	449.3892473979433
1292	431.9442315986531	434.0879476166763	431.6446425018461
1294	439.7813871455987	442.6044995573968	427.445289483176
1296	439.5404919589903	438.0208692256952	432.0725425725474
1298	437.1574588463701	430.3360398308781	435.6212658115564
1300	435.2312871910925	428.7158010938853	431.8303448502411
1302	435.3511166112169	434.9647238172199	430.8895690900762
1304	442.2497462111568	445.797298258103	443.3496676005352
1306	439.4343794668466	438.103399392589	428.1559873419246
1308	428.1084613625494	429.5092150380049	429.7844345916455
1310	432.0009482409213	436.1346859193865	436.248638389135
1312	423.8322362593531	438.1257492066852	442.1208066235143
1314	417.5166258257615	432.6773239624398	431.1687124653159
1316	425.670749554769	432.4850055689377	431.6372730162883
1318	427.557915784919	427.9940785581351	439.3367934209989
1320	417.0053619234624	421.2744420235623	442.2879308896007
1322	416.1566222398519	427.673104431871	438.9166634967896
1324	425.7715178883178	431.5462097333166	416.7139178131278
1326	433.1347716171509	435.6475256264207	413.9969824712596
1328	441.7687609518018	413.1939408304057	428.1461680999535
1330	418.1488471490897	410.9324172868002	408.1739171770415
1332	411.4447636568589	416.4673870705141	412.5822941771953
1334	414.1623051388999	422.3549638705995	424.2598436683485
1336	415.6028668410056	422.5396013996698	424.8315787774562
1338	421.4684543455	424.0633880652502	422.1860204962771
1340	433.0011001392518	426.2748764313366	426.8095512246957
1342	434.9776991674753	421.2625263126599	426.100205632782
1344	424.8179141705233	428.3217043226778	404.9632461914003
1346	429.59392832158	416.4226788787053	405.5892217854074
1348	416.1958352160642	407.2038192367037	403.3520288966619
1350	422.9578826734733	415.6631495329251	409.4289940406337
1352	409.3690805773165	407.8646432444687	415.6926196951285
1354	406.5117468310964	418.1832720984656	409.4598602721824
1356	415.3805338914291	413.8031995864436	410.7029732885514
1358	419.4130610359254	406.3893488743655	415.3743799081391
1360	420.7214304385252	413.2514555585316	415.3816070064595
1362	423.663316765022	407.7686927013856	416.9099316325615
1364	400.0838126273273	399.1347250851134	405.1828911849821
1366	407.4674512493995	399.9539718540022	410.4021125753528
1368	384.2568353927554	388.0683442391004	408.4414454807545
1370	399.5724040488278	384.6594813244381	394.068149613168
1372	396.509226017992	392.7389078870609	398.0660509234276
1374	397.8685994626344	404.5000054485315	404.1568508865427
1376	400.1897874672101	395.3685736376424	400.8667748829229
1378	395.5909330971672	387.6406760399236	392.7271798930059
1380	395.3042580632757	389.9935057736601	393.7300117152439
1382	401.4209233637646	389.6764179181037	404.4827224202325
1384	392.5642303031684	400.593128936022	404.9068817604036
1386	397.3319613747487	405.2560979896175	394.279062821157
1388	387.5995655262954	386.9152348250674	394.5906378634089
1390	394.8139333123779	395.4420031668896	392.709889483582
1392	395.4389717137124	384.1151053754925	399.285352943983
1394	393.804344424257	379.5332492186185	389.166739036101
1396	387.8386949084006	382.9441727631184	390.9632895799759
1398	393.9156844197468	389.221272419996	387.3433499607007
1400	399.5067359768287	388.2267175228894	388.5919696033641
1402	393.3533855368154	384.3193658997708	399.3678201771799
1404	389.6288348011852	388.2085636700144	398.8036838839623
1406	393.2670103893964	390.6331838562451	393.4333889769206
1408	389.6519370747685	390.253167823173	393.5622132810573
1410	389.2268211241216	396.3747164903397	383.6906650335494
1412	406.5292598234667	391.9711776217852	385.7070720128734
1414	401.7519621134231	398.0589795658615	387.2147914674143
1416	387.0525660992713	392.1033597159417	407.6035878622088
1418	384.4453271282953	399.3825054071084	403.839676356179
1420	392.363083075747	391.0196898638476	403.4874479654054
1422	400.4390454557874	381.2708391145237	409.3577212438279
1424	402.5506376150518	384.7606587896403	409.4706998721777
1426	402.0351280380589	388.2131723739515	407.2617080333568
1428	408.1815740313724	384.1808456881616	405.425835062299
1430	417.3632697080915	373.8061528123338	399.9976444585897
1432	392.3040917736096	412.1243224742269	403.6989939825884
1434	426.3711099204747	423.3414587250261	423.7610238070226
1436	414.1076766930913	423.505385899547	410.1744750111316
1438	391.7938446266223	395.4173488091053	387.7547501913402
1440	404.6261654329882	398.7784296886119	397.7089395318452
1442	414.1821183715848	405.2744233794571	409.1289994577136
1444	417.363544241702	414.6247059580819	419.4148065569239
1446	412.6954076374907	425.2442405334363	415.0607600623173
1448	421.467845626159	435.9327472875225	415.0195781904663
1450	443.0769905857295	439.0253557854979	429.5957690107481
1452	424.8074585452967	424.7924896464415	416.907552825483
1454	403.8825305668233	431.4961730516014	415.9126289359395
1456	439.7576191575979	420.0408896232116	425.3974206685573
1458	429.1412688477286	392.9471118426517	419.2646013241808
1460	404.9496767003701	410.6841022101415	395.1746322641106
1462	405.8899467116286	399.1539153410664	400.7769174404383
1464	414.9687434443027	397.7149968501064	401.831236856985
1466	419.0958507165477	397.8534254600957	403.8249719205524
1468	403.9776873738653	396.185919606212	401.1676890290908
1470	393.9245207830077	393.4897246328861	397.5900666171171
1472	396.5065835319341	394.2811144161841	395.3414237536767
1474	398.8296960814569	395.4187563900637	394.4799344276852
1476	402.9906553878238	390.0553874579424	395.8846649547647
1478	409.0366200629079	386.3198847115434	394.0507638178139
1480	395.0024014870162	383.9799246826771	390.2399173833634
1482	370.75115495266	363.5608156356557	373.4113966974047
1484	375.568215216607	372.9441260143899	382.0528044575648
1486	363.5647317565581	364.7853645250415	379.050161144636
1488	365.8318227617868	357.2993192558881	377.616495183277
1490	380.5199765231096	364.2058970786257	377.0622054708716
1492	376.2027702699863	376.9487104130682	379.6348288815295
1494	379.7872721482784	375.3034456550016	386.4208649945858
1496	381.4930956532818	377.4438424244634	383.4114093234122
1498	378.0841404340064	383.0647729385066	381.0207140974909
1500	378.1308559841578	376.4405453527641	384.650340432833
1502	380.9696208525612	369.0095057083184	384.1557770047224
1504	385.8742030487791	376.2556549440413	384.6458880447248
1506	386.0198748007152	380.4733583200629	378.7832345829086
1508	392.2218165820513	389.5873015149011	364.9347148410234
1510	367.6878360509458	378.9276234174914	373.2968237216875
1512	378.3059300577857	373.2285081282196	375.3678414282648
1514	384.9254459424043	387.9730793797343	391.9696446822406
1516	379.9039851747279	381.3559513704804	380.0630767060641
1518	379.8389202269058	386.3398984373993	388.2213987623715
1520	386.779886115017	380.8888088089014	391.6940370152793
1522	381.8085702773614	383.6020952826067	392.7700879285638
1524	382.4336126758452	386.0557714664153	388.2886224971849
1526	388.6727932922335	388.5538262550934	380.867543518762
1528	395.0312876070832	388.5734812501224	385.8141073437253
1530	400.7557300395938	385.0720763883129	404.0743373812931
1532	400.7790016546561	388.7853695235968	412.7228871142472
1534	402.4639918096025	386.606587637656	402.6397301983505
1536	388.6405870357347	390.5470477695882	398.7763784777578
1538	403.7969614183547	393.1169183020675	393.3308407533633
1540	400.9737940081059	404.1911447592552	387.7392425707379
1542	399.8378437650221	391.9114431781629	408.0685289851191
1544	401.9920143462279	404.7958024972563	407.5829900685523
1546	394.6172277117292	413.6309378021665	406.0567774783447
1548	402.0011146182446	422.916232446028	396.6445712744715
1550	405.7259493317059	415.5299254859035	407.7244603881239
1552	412.3102814352901	420.1742200669636	418.9391155473567
1554	419.0057951660608	408.3348823170932	416.1826999000186
1556	423.7623693401418	412.4764039118267	404.6691584033377
1558	426.780124130859	427.8158377306856	416.1594788970862
1560	423.3984379885827	426.5535660430498	429.912211972166
1562	420.8088862874937	424.9357082929968	420.5108671046082
1564	438.1642049829953	427.0976241149745	430.9588885014688
1566	457.5827822585723	438.5150012799396	438.7687907421656
1568	437.1316802629662	434.1416481229205	456.0941452536308
1570	435.1251510805943	448.2647002416123	436.8317481812865
1572	449.8740593001457	446.1469002771783	434.2443566611992
1574	462.8579511160172	450.9625800015771	474.1824307613026
1576	458.3285482546721	458.0717673915943	476.8517148597334
1578	452.838915860138	465.6168133243372	469.7361946540198
1580	481.1850820212699	463.2524727554354	469.8747828770203
1582	468.5313877776541	472.7856704809722	483.2301390763804
1584	471.5523033372431	484.0071652001567	495.3643548819034
1586	485.8595687935516	480.7156972099522	500.8797833211806
1588	495.6166218903777	491.8047573360344	508.6453646343266
1590	502.860140192071	506.7915889690064	514.134101530383
1592	517.4807697651955	515.7036949725733	516.0228511562208
1594	522.1633882235633	521.8281805653187	519.6004964103286
1596	514.9546604832265	522.0770468752533	521.3881957265878
1598	525.1677768523985	524.9862484276994	527.0438199372381
1600	534.6057717785778	535.0314912323374	543.2387611506694
1602	544.9739749190687	549.3427532971936	541.7986764988243
1604	564.4529074309346	547.6047566661144	560.7824755801069
1606	569.4959989966807	559.2293548856936	574.9125427201349
1608	572.3807048920662	575.9163974658239	570.1990073333552
1610	569.0276704890976	593.718764504047	578.6815726814564
1612	593.3176519580454	578.2156657302836	585.5971048861477
1614	616.8309936040469	598.9739409226082	615.816116813802
1616	607.6454673853837	590.5258798842814	612.8726275896274
1618	615.8819538364251	601.0016438316371	605.9699447644996
1620	612.0985519205692	617.562041468742	618.2214255808979
1622	605.0411280765948	620.6834048085826	622.1975590459308
1624	625.7087181036862	615.2316234528188	624.4824784312065
1626	629.6771060739087	628.5808687536148	634.0879495562751
1628	633.412312107766	641.2859661143409	646.165637484883
1630	641.4934765813649	645.9614100712536	651.3855179748774
1632	635.6139121261015	644.5401622987918	647.9653267970009
1634	633.3899999560636	640.0607447627729	647.6552934441015
1636	640.2000809747765	648.4368055450586	659.2704397853366
1638	647.9049749551988	654.6187129499047	668.5555801679882
1640	660.6281900258414	645.188130642528	665.5600053822236
1642	644.2718011967902	649.023923736889	665.9532966475783
1644	643.0777181181111	647.0992114643152	656.8298097500818
1646	669.2149621893306	668.4979602827136	676.9917554618006
1648	647.2964067102751	659.8935250169167	641.825249348133
1650	626.0753589034447	637.0724042902444	639.9300201697084
1652	626.1713273777715	638.0630575203211	643.5515472415472
1654	647.5740270195234	612.0335240767971	646.5569994407148
1656	640.3627427914572	633.7995496552738	651.1454710352103
1658	618.4987243219021	642.1521085920953	632.8780002592874
1660	615.0298763486998	630.4201207409551	632.0884699688932
1662	598.0324394064401	608.7757211732533	610.472101572027
1664	597.8429021113267	610.7964540776285	606.8627127194676
1666	598.4040782884113	580.7600296469184	600.1645504692538
1668	580.3832997087231	583.9688049529683	578.8357090709204
1670	576.0488304124934	569.5700620292624	573.0276931315102
1672	561.8864083718293	556.6465650482971	558.1764789792836
1674	551.236716507262	555.6829614911226	537.2558410327497
1676	538.305257346057	548.2814620107474	536.5874608456217
1678	525.0599926835394	530.2691140358784	535.2091149808541
1680	521.9522850149303	516.1164588486304	529.1694918611471
1682	517.8242413263882	508.4280372939753	521.3242590249798
1684	511.413725362167	496.6990283849654	504.0316220142427
1686	497.8247570462061	489.9935142058732	501.8583741159496
1688	486.1774185220204	482.0289609122094	494.0344192980637
1690	477.8532054088177	473.5741715349823	480.7058946580414
1692	473.8344281973589	460.7484999394466	480.1101215160099
1694	458.8119563387662	437.8124478103125	469.9460631488412
1696	427.9590590192684	438.3099866909299	446.5063070906371
1698	438.044401141856	427.8617093620939	433.2314274544095
1700	429.7557685290608	421.8915393692639	417.7717413473403
1702	416.4327102592368	414.6081338761684	407.7373332882524
1704	429.1315947546809	411.8859412639081	417.634492427499
1706	418.37051836775	395.5336194874255	403.1459191142003
1708	410.1291366569919	402.754300806164	391.1792993098808
1710	381.5992233243621	401.4595491359866	386.386689060797
1712	374.8661995461165	387.4539163353668	388.4294233347111
1714	365.0771448753727	381.5673681227154	370.3364111802971
1716	364.3838937461849	355.2010501209335	360.2038552815829
1718	355.410278375137	356.486262846097	353.5106134277543
1720	345.8100186114438	352.8942174567205	341.0911300354379
1722	350.1791771628141	352.8586600521569	339.3141726731685
1724	331.379377656584	327.4469623370619	325.7385016725993
1726	336.3282934379103	325.8043828864127	338.1046623198714
1728	343.0887075375097	341.4193746335848	339.232799321073
1730	336.1768755257982	333.264114932244	334.5781947678316
1732	331.7748041701268	316.0200955467851	317.6580773638001
1734	322.972658668995	321.9845291121478	312.7799757230405
1736	319.2560922277605	325.3270329514629	313.809533074477
1738	316.3317791676468	316.3317791676468	304.9669689931941
1740	314.0141374311473	308.0388150906895	304.7240703981593
1742	308.3428073890294	305.5388633258129	299.5929826367508
1744	297.0012733202918	300.291256119541	286.0685979957299
1746	286.8032699630597	285.38667054017	284.1999151580894
1748	284.5167306670244	287.0021366735413	288.1940142518799
1750	288.787301044261	292.3387864798907	288.1802011749445
1752	279.1639730703997	279.2744940876188	279.1639730703997
1754	279.7806666811114	280.5514287171498	271.6087889379717
1756	280.3164135669938	271.1208548651243	269.4860304613052
1758	263.320866481919	268.3798521769315	281.1018954358628
1760	268.5753997237005	268.2407627075032	281.5280400183002
1762	281.3321268836036	262.3161610798436	274.7831305604185
1764	282.7193343904137	283.3987523824533	268.1434603336998
1766	285.6858874431997	275.2373815917451	263.5904910048085
1768	262.9108783490619	252.460179789029	257.0738493357852
1770	267.5952142062941	264.1181962836133	267.7133199616319
1772	267.1743535521488	262.7445651260501	251.9535888583427
1774	263.5434640026477	244.2195104285792	241.1938857475741
1776	256.5769719723207	251.8605261128714	255.6667807255635
1778	269.027255206203	247.0435091988207	254.7719201348653
1780	266.7446127753403	256.492641019032	253.8330514198424
1782	260.1418984338615	250.4232675023388	259.2150170356433
1784	251.5659259970273	258.6792857660304	239.1495800511798
1786	245.2094461126662	235.735327685333	230.0590100766668
1788	241.9091224668146	226.8852785323778	231.599079233594
1790	225.3432145121022	222.4669566629599	247.0473577311235
1792	230.596622127422	241.9734206976332	255.4085133470807
1794	243.3674940487018	243.513116026499	232.4585926674912
1796	254.1079814166774	256.126150825815	245.7391135338564
1798	261.0514012229102	238.1764045473445	256.7369326170581
1800	254.684921046369	231.7508742532306	231.7756495350205
