# Supplementary material for: In vitro and in vivo datasets of topically applied ketorolac tromethamine in aqueous humor using Raman spectroscopy
Source: Data Brief. 2019 Oct 22;27:104694. doi: 10.1016/j.dib.2019.104694 (PMC6839021; doi:10.1016/j.dib.2019.104694)
Supplement: Multimedia component 1 [file mmc1.zip › Raw Raman spectrum dataset/In vitro Cuvettes/Aqueous humor from rabbit eyes/Acular.txt]

cm-1	frame1	frame2	frame3
350	172.344547811186	143.763548446871	131.097465941183
352	151.104702317361	132.452194490664	124.985473775179
354	139.648222737648	132.328497783526	120.216026228335
356	141.561472914428	142.346840074485	131.950415840248
358	144.152023603007	145.102649174938	145.328949012478
360	136.945984339204	127.552714696547	146.971665583922
362	124.653921572715	113.407370500028	125.715259913056
364	126.271002074248	120.145238165272	116.958354632844
366	122.575589702457	121.737346176637	108.343967145067
368	109.181210710455	109.672427679583	99.9861157924446
370	121.52799925473	115.917644583154	132.993987377784
372	114.251542901281	109.024696493262	138.656462373108
374	112.338736126315	107.347111245774	127.788039361736
376	120.703501308422	116.087763342074	112.905801806636
378	130.643372464727	133.98778748956	123.804886945726
380	132.092170400904	133.485569625499	116.662611062647
382	134.195955132024	116.395235539889	110.234732000054
384	138.227979676428	100.44038827934	108.75196324459
386	143.922867147809	116.550007020637	114.527437901479
388	137.038506234618	137.949596173511	127.859605242056
390	144.58116630665	139.704066115046	128.668944050013
392	158.367673921709	134.769615037679	126.222426407505
394	167.132450797571	137.096700159643	130.357897010763
396	134.62130133074	135.09041713376	128.352433144558
398	141.760904204544	144.484926118508	139.487362767863
400	151.923424554193	153.51213909343	147.653354394505
402	146.221030105061	154.814032570021	144.333874603218
404	134.812705800056	143.843184807966	132.465855960928
406	142.715340462867	136.491877077859	137.59693057648
408	136.096901643903	136.115619469791	131.338534346563
410	118.81139601684	139.096769890549	117.390446968613
412	126.105577800047	133.340011936059	126.553271365259
414	124.308803955241	123.566102591862	113.380745033378
416	121.66363875246	120.297686155484	111.838050906293
418	115.395004053505	117.910545275822	118.279216797682
420	101.396303679688	107.805987108365	122.83387650397
422	123.964700160937	103.745824119997	106.659196281945
424	116.068589371146	108.671842826359	107.732998185337
426	105.548915122087	111.627272127334	105.259049646254
428	106.754635602569	107.564291904365	90.1628998119697
430	88.0014487988672	112.564005883621	96.5741015960971
432	105.272405452045	97.6296817565682	109.499876934002
434	113.91791133749	95.5575453921308	114.389062817073
436	108.472576129933	108.36832776309	109.690207368755
438	110.152595602163	115.176507531963	102.975644472932
440	118.226233767403	112.053929075593	115.508778768913
442	125.194260091443	108.484522500261	112.692596591095
444	124.694007526288	106.917444413096	106.636810650926
446	111.376633336284	109.070275695686	114.677311002987
448	113.664332445142	115.09049639716	106.245283332106
450	108.465942610368	114.640917686024	105.413362353923
452	109.93510060241	108.697005983735	104.334050913486
454	121.290014908488	101.800102423663	101.248993276412
456	121.403729587134	112.596217703244	108.309234073003
458	113.471377554712	95.8652570807826	101.7976681966
460	113.658943743058	94.8863135022659	99.7925910203815
462	117.784271026084	105.059748308378	101.417222861893
464	112.409344247061	102.030761023692	98.3870385168985
466	102.941833938707	91.3067901239749	94.5225174166572
468	101.880659727344	97.1876517292167	103.587180494874
470	102.864060716487	98.2137715805964	104.732404053775
472	101.943951648006	83.3867873668064	85.6905568987649
474	109.236405147368	98.1865573036684	76.1589444220169
476	109.692500266444	107.661360128074	107.802927641437
478	107.932232804178	104.222634520579	112.073443422352
480	109.088712814893	95.3257185806095	93.3772645253414
482	121.614132718683	103.059075499599	108.150038005447
484	114.523536361399	101.982348457474	101.197463826001
486	105.176754052798	108.517096258956	97.1364873158035
488	95.6475637780084	112.493523459006	91.9240645583622
490	86.9676293212056	104.211495081792	82.8107478766632
492	79.7700101672444	86.1955647501175	90.7209549272525
494	82.9259242083341	83.028354745995	90.0989686988738
496	79.7113605332505	82.8529086400517	81.04683839459
498	75.4145773770926	82.1705432171706	69.8784471188271
500	96.1584097798789	82.1257018233758	71.6822537067252
502	120.130513146728	86.7461568271387	96.0114447804635
504	110.025007092467	82.5038602076357	93.8757057865995
506	95.1580330751198	80.6256407598865	86.4103890423718
508	101.136418531	89.6939498664902	92.8226872613406
510	100.622408696037	90.6159985168891	88.0494600592036
512	102.683715554799	103.730709526326	86.9420349332111
514	90.2401599407154	93.7993573966887	87.9921177230592
516	71.3451986825928	70.3303156196253	84.5816105848072
518	74.155886076067	76.4931447790082	63.9333812775551
520	90.0413238747736	80.0332891997397	79.9323671612376
522	88.2620279519856	90.535450727801	76.1740465299739
524	81.5141704777343	97.0768801769383	71.2990323122568
526	77.9180095271309	92.8163578490919	78.1661193805126
528	61.0970421359115	87.5020402672424	78.1099257604679
530	80.4844149254651	88.8224400595541	73.761093541717
532	88.1147688866135	92.5412023411488	77.1293730239457
534	78.9007100291716	87.8639305943198	81.5899081513077
536	62.9911900242317	60.6513116120902	72.7705219400227
538	61.7820469826736	69.5052898041002	69.6363581548694
540	77.8327972350448	71.9825306508965	77.0577161526131
542	88.1433118770904	77.561286226891	79.384953471381
544	85.0363426513171	87.2351978000287	71.1504231291721
546	85.6369307442059	86.3898140983846	63.0290913908124
548	82.5341463570525	77.452872205511	52.9552739270267
550	75.2882175879691	80.4290736138015	58.1615542070148
552	72.3785693982825	80.1427119562773	63.1212529862614
554	79.0000478360883	62.9476208227885	53.9684546749403
556	60.1170269829936	73.5362590780255	75.1904843582144
558	57.14449149782	69.1841417401435	72.8780891528702
560	60.2312955237265	68.7449546840854	72.6942107759266
562	63.7504700473498	73.9873098848518	76.5009440253497
564	62.9113237342319	77.0642070257291	72.8056611979996
566	68.9509772398589	69.1883563380554	65.3474588946144
568	65.5315321054293	69.8716810630016	66.5152765222585
570	64.8611373827766	67.728405945103	71.6170828624062
572	70.5024320069982	60.4363580641958	71.9881000902345
574	68.705037426313	64.475298073268	47.387567133926
576	52.0368913893228	48.327056134331	55.5746504984371
578	49.3893337684798	51.8983310277317	62.6783957705601
580	56.4336876663863	61.8341398229784	58.8671538662188
582	64.4281042875262	60.960151980761	43.5374252295964
584	66.8955256891245	53.6375717771266	53.2821938987789
586	63.5787733226202	46.2071771993502	58.1074940240743
588	59.3943622496591	51.5700915134011	61.9665921959909
590	61.7163060356309	59.6579414137535	62.7271674360173
592	77.9521962438852	51.2695154633912	56.6644732823986
594	71.1905146862887	45.4316430654206	63.6343399213699
596	69.330109843539	49.505703413853	67.6135986732564
598	65.9406696678765	58.4491023294292	67.9196034565878
600	60.3847092814262	64.826242627759	66.759074532974
602	57.48329252566	56.998048637785	69.7107665677718
604	56.5944478943696	46.8920596868008	42.7174306807525
606	44.2939669445014	51.048289811576	51.1450738604923
608	42.3863815471423	51.6211984210919	51.3878502746835
610	55.4984099242188	43.1397945807157	29.253717533126
612	51.774795883225	46.8166980359104	35.3850055568471
614	52.4704767492424	41.2818876998805	53.2525081986482
616	53.2197915296399	41.7763361600994	57.8004853279837
618	56.4955543258922	46.3536665276387	52.3165506000076
620	61.0157773508252	50.1273635908969	44.08735099653
622	47.5624328225509	43.5838522216269	43.4752059910093
624	48.3527952521869	47.4019196750005	41.9433910137467
626	39.2624997286055	39.5694107087061	32.969754611474
628	40.0749968659736	37.8674132644135	28.6090159146161
630	65.8256814738451	56.1740167403513	38.9447648661166
632	35.0814967895839	22.457032365248	32.9931366039168
634	50.2462259423814	29.1901975792201	39.1715661009103
636	53.925263029458	32.0929742669871	33.2189083717335
638	45.8834855191416	33.4032218218582	28.9261661160371
640	43.9967861013451	46.0799082052543	46.7070635337621
642	47.8701561122444	25.4584985649169	26.0864520438648
644	54.2769678164049	43.1114041546791	25.0060213431594
646	39.7156962817656	33.8636436120941	23.6591747132756
648	14.7314941862847	10.2850294475096	19.2113192122246
650	6.36001103632603	18.9379581210709	15.9036416695526
652	17.922881853775	16.446406140476	2.4120716469166
654	17.4481971969604	10.2673576213065	1.48216929646448
656	7.06556703973091	2.58982821803787	2.79464004765044
658	-3.27425575430141	-4.45561140470213	1.28056855920412
660	0.446262185427122	-8.49749139554402	-4.7143464060825
662	-10.9474568738848	-4.27183185733279	-0.484870070619457
664	-19.094209826501	-12.5234522632484	-13.868347915481
666	-20.2635408808584	-20.3774625147337	-14.9089774673445
668	-14.8026241091758	-20.4308896775425	-5.93672271720478
670	-6.11040186797078	-9.61974911269402	-10.7617353367575
672	3.76909538903502	-12.4112555340029	-8.99334906890016
674	-7.70917422321263	-22.3697299798224	-15.5798411119636
676	-13.664507601739	-24.8943872306268	-23.6254394573426
678	-7.75288363935254	-20.4328665141809	-26.1390753148065
680	1.27814407853125	-19.7715829507052	-16.9246275510196
682	-8.58301301575993	-14.4366886965742	-22.2367506575643
684	-1.86377541886608	-18.6875915442626	-12.1517126533617
686	-1.52655247719115	-14.6663591898566	-9.59740672462984
688	-9.38329782793123	-10.8781422426695	-13.6041603217112
690	-13.2111555436539	-29.8383513528346	-8.08589376099682
692	-5.9026922625687	-9.27360188519959	0.263994552256079
694	-3.39218806278677	2.46059978058249	-1.48333832189986
696	-4.21879894160981	10.6868251160793	-6.26248044848133
698	-4.32786965451605	13.5027953576102	-10.4976351617249
700	0.860231091782887	7.57287307725632	-11.2199645735674
702	0.976963919207674	24.0548219331676	11.9792370109434
704	3.02203313405151	20.4002554626013	1.18958911112875
706	13.9953984733627	29.0886110900497	8.41564145266005
708	24.5093604409688	34.9437729865496	26.1561398197848
710	21.0243883808992	12.3865282462384	24.7487605171078
712	18.0373712160433	27.9136056027475	13.0185358250192
714	27.8100189735847	39.7182819471635	26.1908856325451
716	32.4110899612719	31.2168420908705	31.5021153485752
718	29.2938986173059	16.0878723544028	26.9247248105427
720	21.7537813694793	11.4421619609995	20.950316892961
722	17.1225254115413	0.596599192420611	25.6011731958272
724	22.3695584375083	23.2532079692766	10.6301047059045
726	14.5290134988611	18.8813968911128	7.59948034469583
728	12.7411139720759	11.3069439224941	15.8031471285385
730	31.4234590212974	22.9630761971576	25.6634892817316
732	46.3624722123095	21.3058265529271	20.8996379541036
734	56.0514878122188	44.5961456746135	40.6012575533228
736	35.5897130911624	32.7348268094034	35.4461995539063
738	26.0112990754448	26.7133873385336	25.6557601719937
740	44.2203249026154	43.3825654940473	24.9359992465992
742	54.4361505785244	40.5899607805837	23.202061381759
744	64.4572014748161	71.6872756847338	61.42521278189
746	43.1652318202992	61.8399326275646	49.2185508066912
748	37.0772718366183	50.3685083932863	38.3609663575606
750	49.9087402609661	49.9087402609661	47.3833905734189
752	45.5857916632461	45.3117816686102	58.4396662524501
754	54.0062804074281	46.423055033873	48.5752616522834
756	55.5959587914555	45.2958315040408	37.2912499815009
758	50.3619665227236	47.7509491423565	31.8965398708282
760	52.2399035812236	51.7026911853782	40.9244250206129
762	72.1494514959033	51.2716418864604	64.6395525915901
764	62.8736582524958	40.4136944417808	51.682400298023
766	42.4090035102358	45.0593929306916	47.7855372383665
768	46.6410355834764	54.5234612784618	46.7461071688415
770	55.475070771589	58.937369208014	40.0891077375874
772	51.1458898812719	53.4944808406481	31.0089103485338
774	51.3049467248717	45.2192616645075	52.2638468341245
776	70.5110589803604	58.9768935190543	49.7783789574444
778	66.8144986119338	61.4794136587081	49.85856242633
780	58.6944460588426	57.1230175225781	49.470108909726
782	51.9175814002883	52.9838933507104	45.7458856736947
784	36.8764896964597	54.9731779225522	38.3401712054448
786	46.2111495587002	45.2312836564005	35.4941559579669
788	50.6387620800655	46.515571885754	44.5300020571195
790	53.1728648164743	47.0675006556798	48.9983415763791
792	56.8704226265463	47.7982280237677	51.5631881708851
794	61.3653980625656	53.9477162802327	55.8663675324769
796	51.5612283771017	66.5575405818482	34.2933778249023
798	52.5718048284717	50.6444517228839	38.6411893348439
800	62.9590879337282	63.264251057365	58.2307052667788
802	72.1472658457806	74.1789621667287	65.7986050751307
804	74.149222196229	66.4416674581232	58.0515821086958
806	72.1067779371643	59.5362505006218	68.1916866136492
808	83.6591997456633	64.0861715618672	81.3524495918251
810	74.0361325810429	63.6452736805886	81.4408782122365
812	57.2706341093137	60.6523108051457	58.1032730600418
814	45.8402400603323	57.6156398192611	35.3809399958045
816	47.0795555409586	55.7397457481126	40.3558450695856
818	51.4205846468408	50.3476871096485	33.30276239135
820	44.1344860135094	41.651590620483	33.7762195018255
822	47.5944518887184	35.2568041193544	39.1852505071162
824	48.8622337605299	34.0691540185268	43.6472098357917
826	43.1732279677213	38.5733055032343	47.1883253856126
828	43.257688484797	45.6908564443706	57.1889188108619
830	54.1019676323979	26.1185689499643	45.7489520292035
832	47.6240944277796	39.4421469588561	42.5418841354453
834	47.5182103965897	41.5031253765986	38.4447331463455
836	55.9354517434363	38.0892777036082	33.9875555305423
838	63.2240255287305	47.0286026146469	36.3692594353467
840	52.483821937575	55.3822958170449	61.0888769154089
842	53.161924833122	68.0352407887343	55.0215095566811
844	51.6814787009397	55.3131309622466	57.8057753304792
846	51.753613757554	48.8457166810494	54.5496990397516
848	52.0998800090496	47.7052613045471	36.0874810739272
850	46.3667778598926	26.8526544900159	8.31856343269976
852	31.2074277418479	41.3885759780203	24.4693707314364
854	55.7200977387888	53.4675919480928	44.9157587034294
856	57.3583703661615	53.0230063803941	44.4237596829529
858	43.1916862035623	37.841555512656	34.5891054392715
860	33.9445737835465	21.6654824474854	32.8018521784561
862	43.9483198613827	36.5033598144886	48.9788246170814
864	43.5155530530256	33.2992084549607	31.9118458233792
866	47.545583445219	39.0286890003745	40.8471823405553
868	39.4891441317884	38.0784227642784	34.1256361068279
870	28.9281775174665	35.6114031345912	21.4805139977215
872	28.750742078874	39.3812303076871	23.2579229826199
874	30.7465971189802	40.2294662651729	28.6201554633873
876	54.6476656084524	44.5537294473828	34.673812149687
878	44.5495914205373	30.9079926764838	22.6934351417874
880	32.2527458202036	30.2176729089132	21.8311384018269
882	32.2869748230692	35.5577558348698	26.6572540435634
884	37.5101590096001	23.6890977774168	19.3309231380273
886	12.2980753007663	11.4093989326886	29.5559651225667
888	20.2614023613977	13.9551087083587	26.852052072624
890	13.4935571183823	30.7145456101406	24.8174301018972
892	17.7418647215252	26.5576317634582	24.2034370984606
894	34.6980992831152	13.0238790983091	21.5174440658821
896	41.3962601365897	27.9480460235146	12.9496107129991
898	27.0669338443141	15.3307912663376	6.5696248524755
900	28.9258084187395	28.6189302834106	12.2356940792311
902	37.6275002420076	25.8762316620233	19.9098422205388
904	30.2146349389019	19.5247834047367	24.360606178988
906	15.7825620229794	17.5596033798414	23.2181770000146
908	27.0362056992251	16.2957453167505	16.8025042443964
910	23.256799244804	22.2048480497346	6.10046553378041
912	20.0362233630431	22.0658042527171	13.8949707969808
914	18.3302351886731	10.7819339905428	20.2297352275752
916	18.3290680227144	11.8803135980305	29.6131253728753
918	16.6492527965473	21.8544059169584	33.8337134675256
920	10.1383026130575	12.2058171222591	14.2873037196337
922	24.074654135136	26.1430294446565	5.22979797833594
924	10.9740059388209	20.7300299384607	6.49292212874853
926	12.7271723902588	25.5490539498027	8.53384697653815
928	12.4391593946597	26.9878845885767	10.4107877998716
930	5.99229660401977	19.6932007274525	8.82185579634136
932	9.80301824646573	14.2427405859308	0.867072677225448
934	13.34936241404	13.7496869191881	11.914086644531
936	23.6396593073693	15.2926017969953	22.9470912653877
938	21.0299836880727	8.32010001277074	24.4155473333422
940	23.9830751734085	5.39854987456914	18.9965553129216
942	24.7442775049482	11.056890913386	8.6183014294281
944	2.36047588342817	19.0740726504735	-3.54441197771308
946	21.1949269448532	26.2493509770759	6.56899104454973
948	5.24283038926513	15.3653793081832	8.80838920124491
950	-9.43599145289424	4.56424045972576	8.60666292348704
952	-3.34181935896138	9.18504253402222	3.12039819621488
954	13.7237332436057	17.1551586922591	1.08579537631575
956	17.1467619480594	9.69877905024291	12.1366888808923
958	4.3744720449363	16.8959457364639	16.990648784951
960	8.62314028337581	15.735721148142	15.735721148142
962	12.136276897066	7.79566186733008	3.27250069008929
964	11.849430198168	9.17700566920187	1.81687502892267
966	14.1772429179828	14.7557463853475	12.2801355099586
968	19.7029639154307	9.51640637776218	20.0527121235266
970	5.6204351770498	-13.324856770143	7.62950315603338
972	17.2662299189645	8.97875292984167	5.03240435218679
974	10.6772048568617	15.0057813466297	9.45767955495407
976	12.1170522002871	13.0569765985409	8.08199772535114
978	18.6755847081679	15.7429162750199	7.74262189219506
980	21.008602671121	22.0133440027949	13.5038103711873
982	18.1007356323968	12.4887147843127	16.5672300291862
984	12.7853019509962	7.76478048610829	9.46272505863645
986	2.07688209699582	-8.12689984258166	-9.86416836690559
988	11.7055642219372	2.98635644212205	-8.57949589307417
990	22.0391646385934	12.6126784966424	6.15228733163338
992	23.5216118408718	5.77258029831472	13.3089447545737
994	24.0198874431861	-3.60050328424177	2.884185790655
996	26.3406519320638	9.49094509769344	26.8045407321771
998	38.4831984219125	41.0736469926189	38.1830155543823
1000	70.9128023802304	60.8237125028591	60.430237148347
1002	80.0517329913138	74.2922422187146	83.1830431329347
1004	61.6562018698506	64.6001611192984	70.0418527334017
1006	35.0539459168544	32.5658108522391	21.0275080302532
1008	17.0338707414016	30.7161710630875	18.2994593975482
1010	13.4764345895672	13.25728089764	-5.84735383685845
1012	5.91008670564273	6.37831679901832	15.1177883821221
1014	6.6616582957016	8.92328738077345	16.3084143058059
1016	10.4349300480689	5.99683792637355	10.6511878818067
1018	8.89685510299967	-0.570096294995486	9.41595922207684
1020	-2.27604156113015	1.48992218863748	3.81881016786582
1022	-18.8418658792107	-13.8421576321142	-10.283828192077
1024	-3.3055543960105	-1.79371721323388	-5.85653238606931
1026	16.948976255874	15.269404763437	-1.54178237592438
1028	14.9028555118348	14.623214929621	8.26967830304674
1030	-0.835577359685582	2.65199653116414	8.14893667025129
1032	-4.06904316357722	-2.7924897662325	-5.12453069458274
1034	20.7021434808033	6.13866427455832	-2.57615284635249
1036	2.51889244662002	-4.0605752967997	14.9079072687121
1038	7.71800093245545	6.92244127709502	13.0998164351644
1040	12.9753388159477	-1.06758792671985	3.06636150509529
1042	14.8795780758086	3.25331469102036	3.94990307954396
1044	7.7437376713701	7.79533823898395	11.3460981038716
1046	-5.6279595515591	-7.40512443852187	9.62876699853941
1048	2.7652586835191	5.90711931046956	0.493747148929721
1050	17.7573015501233	4.17280992970285	12.3892322578316
1052	18.0576398980166	-5.98303655135885	10.6247882148253
1054	0.379495420216145	-5.30612211651764	-1.68040100724117
1056	-1.92247079338541	0.235156107001663	-3.88292281556808
1058	3.49360169223048	-5.31210818598543	1.29998965886892
1060	-12.2179034164798	-18.5019948521305	-1.96261105679539
1062	-1.4201181726355	28.5858905511736	8.83098969207721
1064	2.06214576060832	3.30724307405752	-5.82397365985197
1066	3.61009698200842	-2.65745527647898	-1.14082801888938
1068	7.54515809446547	0.621400555995011	7.00184912998493
1070	-4.09956375941252	-8.85787266367141	2.21201047856816
1072	-22.6295044572182	-21.5851621924772	-9.03924337062795
1074	-14.2561476584954	-7.71201304851405	-5.5482863919038
1076	18.0228564464921	5.01871675613592	2.13784751524972
1078	-0.818771968094635	0.8920007599102	-11.4448297309381
1080	-12.1091751839482	2.20211069437093	-1.96825012067027
1082	-9.77912471479898	13.6527286718746	7.03174916123424
1084	-3.16162669870165	11.4840472193117	3.37369019221635
1086	-2.26673217438967	-1.1335748770927	-0.205350492644511
1088	-7.33323159711049	2.22926914355291	12.9528861452155
1090	-3.18212995721515	-8.27139562233212	-0.0787926409529201
1092	3.35391996988917	-13.266142162018	-10.7920412353038
1094	1.78610224274601	-10.9893600837857	-12.149612880433
1096	-2.39294654280704	-15.7999216323017	-8.66677841179146
1098	-2.06889289764496	-7.42781316427189	-7.10054850773546
1100	-0.931183960748446	4.01486165407699	-7.58669946091853
1102	-8.4015351265452	-10.3628544450462	-8.79117091213773
1104	-18.1069966830022	-14.4595098757424	-24.9729141709292
1106	-5.56980887261392	-7.71800082812754	-22.1279838796835
1108	-14.5973640748009	-25.8593884063803	-17.6988768017051
1110	-8.15008990475964	-28.2194846879167	-26.0620333513847
1112	-14.8207476426383	-21.5785361029756	-30.8168716988438
1114	-20.7438196382223	-13.2533552710818	-16.7948684722784
1116	0.504962547634993	-3.36859807539969	6.63533690666965
1118	-0.419260732834778	1.91728982260028	-0.34765164398973
1120	-6.32787326217262	-2.68666618144095	-4.95226057281198
1122	-8.09399725395728	-8.99388441050256	-11.8408298717255
1124	-4.05698986690974	-12.595789014302	-13.6866719559161
1126	-2.17395047391971	-14.2612834731685	-12.743470834159
1128	-7.54000436393147	-12.6725574359898	-12.4361324469012
1130	-16.3436916129261	-11.9700716680429	-12.1254001435988
1132	-17.0417942189639	-20.3223904961748	-11.2020333747646
1134	-6.4778799164399	-5.15959218039318	-43.3109085586948
1136	-13.7171174462564	-8.42830488415743	-10.2914250392553
1138	-2.59137986705449	-15.0025806368702	-6.80951409540794
1140	-2.28131725106617	-4.8771719002644	-2.15495239959329
1142	0.636653567648272	2.61201576935959	4.89214472117588
1144	9.97753495216344	1.32677481174151	9.93833732091756
1146	10.9155598568934	10.2053977627148	18.1163901046211
1148	15.9752115388729	31.2736962387257	32.4361140285217
1150	-7.77396396012474	7.55054571685849	-1.92820817773362
1152	5.2934512404048	9.46259617509094	3.4296906946231
1154	1.07866077948048	19.8801328811628	3.09104233481587
1156	1.50090532295149	7.01611514727908	-4.39815692722716
1158	8.2568016482181	-8.04924636725696	-7.2778463134524
1160	10.7522829393309	-4.79780682205721	2.907615069822
1162	9.1991535982372	-11.6372420105365	16.3870324117643
1164	-13.5680728288907	-34.3499265612533	-16.448843158703
1166	17.7979165674996	10.1306218581733	8.10251007147434
1168	2.32053399784726	2.50877305096991	9.42165712299502
1170	2.01759856954004	-0.266902647497723	-0.177683456569925
1172	14.5161288444948	2.56467500553642	-1.1937932418667
1174	13.9979553815327	4.84245371817737	1.41242249542046
1176	-5.60107779879697	5.10861016724921	-3.74605397344133
1178	-16.1562073474485	-5.11383446263463	-4.65689145961404
1180	-34.662715671493	-14.1416529717444	-25.2267916819944
1182	8.07030138956425	1.96860441573622	-1.31496222389485
1184	14.4663476142591	5.50086802949646	-14.7334354989109
1186	1.73685595008716	-2.47652601377527	-9.88305426724115
1188	-12.0854179272092	-21.0591351501904	-13.229208667084
1190	-16.0126374194024	-29.7011052342608	-21.104700972138
1192	-11.8085087094307	-12.1308289902267	-6.79158633253953
1194	-16.4158515620465	0.0780516003716769	-12.6353679179491
1196	-23.0107864864316	-15.4315165605558	-11.6646609449884
1198	5.10696925874565	-2.12159363791208	-10.4122777129637
1200	6.28269225311429	-12.2726078309373	-10.0345444296155
1202	-6.67229561072484	-12.8074908814143	-24.5234204832155
1204	-15.8130179421275	-13.1579662998067	-27.0085967789296
1206	-12.4256440294143	-18.4576510476793	-16.8808459332224
1208	-0.456479092800786	-16.0756480371757	-15.8796451972852
1210	5.57790187151973	-5.32541122809696	-15.5746657237086
1212	-20.699468314694	-21.8898866502394	-23.8159977684863
1214	3.70482148247222	2.24587901367622	-17.3463525506717
1216	-12.5956909752589	-16.4689631026077	-17.7318616215967
1218	-17.4084809178762	-8.34554245949467	-12.1641486887012
1220	-2.6476042724808	-12.5340501967155	-11.4815392302282
1222	4.1284031137699	-25.5900296427982	-16.412968791642
1224	-2.94466654157301	-14.0664772692063	-14.6357014504867
1226	11.5993254907921	1.56490465088266	-2.52919433122754
1228	-3.48591546114134	12.4673712241314	-4.29994243657733
1230	2.57463838455513	-18.0415177249217	-9.49364309532304
1232	-3.6922469540343	-26.8738148727278	-14.8649470417115
1234	2.49961107394807	-8.08567250571633	-1.22085671029435
1236	8.76291373127041	-1.14478421363621	0.759013971740116
1238	-1.8579441618859	-1.75595510544151	-12.2253359291602
1240	-18.0247869644902	-5.03352524780846	-22.4122100890375
1242	-11.1478640901275	-24.5416330002127	-22.6991399874598
1244	3.28676803248296	-22.9636588413839	-27.2673671083964
1246	-25.0263870254863	-32.7822795242548	-28.5305876647196
1248	1.17098184345498	-25.9025142309475	-19.722456351068
1250	-11.5781779828893	-4.26084944324038	-9.79299568114504
1252	-13.0322409742971	-9.17147307605939	-18.2669730459577
1254	1.24002386278428	-3.86225384315043	-3.47909426648953
1256	14.9262236268484	13.751657895187	15.5796958730127
1258	13.4739312919624	14.6247997295888	4.21310138652083
1260	-4.64311033515367	8.8367022512156	4.16440475766412
1262	5.99933956252289	11.5448515149316	8.60550303748375
1264	-9.82302085616781	-12.23563824825	0.766343002644972
1266	-3.65746132556163	-13.3920608479877	-13.5485794508663
1268	-12.095463197058	-11.3334450391878	-12.6484814711861
1270	-11.1526415361711	1.87879458288471	-12.9355407465768
1272	-7.14895744853592	10.1354150394981	-5.67021275629902
1274	-1.16072370573597	13.5818427502168	6.92445980511625
1276	14.4974383662335	16.1795221496406	6.7965678808389
1278	24.2912288373996	-6.9000416902099	-2.04088699030859
1280	26.6958857192805	-3.54464550042456	12.8226752089473
1282	12.2566443374418	15.0511854740669	16.0069605873832
1284	-5.97405062699561	10.4059694809977	1.11751341137656
1286	-2.8627570401213	7.20546941573945	-3.82080043003628
1288	1.58293351039873	5.03134156156289	-7.62802974061698
1290	3.69193032682973	5.35125466953681	-16.7348363446203
1292	5.70799958408247	6.20793801036845	-18.6523791636222
1294	4.38875931059665	-5.28691177383704	-14.3374640073799
1296	-1.93344126529305	-35.3602576630977	-35.0214127201267
1298	-6.32904815656038	-28.8578243207847	-37.3276804901941
1300	-18.9355781015269	-10.9022465500555	-23.869499238537
1302	-19.1717188348302	-25.2399680571688	-36.6009226756448
1304	-30.0943673782579	-39.5362527512317	-18.1166865139225
1306	-26.4910937125762	-37.7002320172178	-26.0449481535672
1308	-23.4158862067594	-30.6513129267456	-45.5397402385608
1310	-29.36258687485	-34.6003562459154	-50.9394746600407
1312	-32.8044524643601	-50.5217292975274	-44.8115119745293
1314	-31.3704154231721	-58.3092691900361	-41.9208594341595
1316	-45.7249093941969	-33.2050059073165	-47.2043911649488
1318	-27.1003069768336	-16.0803923042293	-36.8849419465885
1320	-23.3476807261262	-37.0766105244382	-40.7536181928005
1322	-38.1992742624101	-41.8884875168291	-31.8958221161855
1324	-36.0117631635549	-34.0599109156599	-30.4824150996467
1326	-28.5046676134715	-36.7075320297018	-33.2643061284604
1328	-14.7411628057788	-31.3716392908672	-27.1371696337917
1330	-5.19812793033848	-13.7392523623839	-20.7891431483214
1332	-15.6482226066748	-7.60781808963956	-28.9140134560301
1334	-28.8229947424477	-19.57959297293	-36.2969248318612
1336	-44.5593472603704	-66.8919211592637	-41.3273773150101
1338	-23.0740559938181	-29.3277832677062	-43.7019209410272
1340	-12.1304680322352	-25.1734540948094	-35.8632916012267
1342	-21.0925946484693	-33.7824307981896	-40.6920134286806
1344	-25.3274373657942	-21.4904586259277	-16.5642905476185
1346	-1.44442389086967	-0.0986851078292821	-1.85943325750534
1348	17.5704614021337	1.79843593230949	0.942210195947114
1350	6.18324629980763	-15.015531525664	-2.69941457305005
1352	-13.8090716069187	-23.6802370896652	-18.192559621705
1354	-23.9384021517494	-20.9737742940825	-19.7650719943506
1356	-42.378308020972	-37.8954591533781	-18.907630003996
1358	-21.5308643249379	-31.9326814370649	-14.4612736648568
1360	-25.4475811170279	-23.4657223591965	-23.786747886985
1362	-18.4253462970391	-15.3789826280713	-33.9232343725149
1364	-8.09371238992907	-14.6120305711773	-26.1559537071618
1366	-9.61109006972541	-21.4378226634063	-24.2337034942885
1368	-23.6666859143284	-29.8273534313598	-20.5907380125023
1370	-30.5769606811536	-29.7022093963453	-17.7128501817718
1372	-24.2423489626623	-25.7542247257372	-31.6496176226422
1374	-27.8491987589919	-32.1764089602914	-45.1022915802795
1376	-33.2367239392684	-20.3402183910398	-35.3070095797826
1378	-54.3946059020208	-35.1468149951997	-40.5427647747054
1380	-37.4892418439711	-14.9552706508	-33.6406601404599
1382	-10.2374167687246	-10.6334411870952	-34.4914355282084
1384	-22.9353663178926	-4.69895071727426	-18.1931986177584
1386	-6.51603704425819	-13.5557723769794	-19.1362829540334
1388	-7.37330868447051	-24.0779923165475	-37.3609308823285
1390	-19.2466129254433	-22.6604029497705	-33.7655710624817
1392	-21.0768380470453	-22.8707859161549	-9.9592370048207
1394	-26.6863841790524	-31.5704729621421	-10.087567568599
1396	-9.64229503392854	-22.16659976533	-28.7838913414667
1398	-0.991496337309259	-31.1292035604257	-31.2942705968688
1400	4.57277418197599	1.17360875911654	-13.6003561708355
1402	-10.889299878004	-13.5621757165638	-41.328844343842
1404	-19.8954498575359	-19.729288586063	-37.115936377588
1406	-17.2558955810896	-25.8684198901125	-15.485410636572
1408	-16.4805946617458	-22.3889422413353	-17.2699960198951
1410	-24.6471494362827	-25.014571135212	-18.5465108211836
1412	-31.4750229236448	-31.7692652956954	-16.3268059625296
1414	-34.5640538755249	-21.039907661095	-19.3465811583715
1416	-34.0829565887927	-2.80805621976491	-14.1874644940873
1418	-16.9954386680712	-14.6058362606475	-2.6077485955121
1420	-10.9297283212186	-12.5214893528088	-20.3327431337196
1422	0.248661487288695	-25.7936286026475	5.73837645557784
1424	-22.9835771670861	3.34597310484462	-10.8260448069669
1426	3.86213290306718	9.77085612781713	5.22650682343022
1428	10.9439555736667	11.854584175282	17.5355045888466
1430	32.7519566557577	38.4877244767256	25.5667912645236
1432	30.2584544220598	59.5850347565536	24.8002313798549
1434	20.2853617972279	49.6694263713746	23.0140846365854
1436	20.0754968974536	22.1393971791432	19.9746506049842
1438	12.8828253614117	4.52872912897898	11.29113230705
1440	-0.817027996971437	-2.26925520158778	1.36327946155762
1442	-1.44221324243641	-16.7890688330095	-11.2955484351947
1444	-23.8528740072021	-13.932383524974	-27.4668990213957
1446	-7.25021459626604	0.141362993281002	-10.0216240789198
1448	28.7566769978915	20.0925632123261	14.9998921040304
1450	-0.0688091996983413	-3.30583110236251	-7.92929647527655
1452	5.35430930485679	-9.03647728841348	9.32248250669485
1454	6.29297597221901	-3.52544818970495	2.50648965613888
1456	17.1003442465861	14.8276778313548	5.64541051768853
1458	16.3619633348635	18.7383798897036	6.22035830911554
1460	21.4984503522546	2.84532172446867	11.6460471439104
1462	32.8382257929616	1.21853571363857	14.5279327317569
1464	17.8016394959907	17.7138976162281	-2.29000654232234
1466	17.1072739615704	13.7581938559793	12.7473578563583
1468	33.6615704134763	32.4197004535279	11.506600164899
1470	4.80040558104596	35.1190557864946	12.7373123583634
1472	1.70783451193901	-2.49196365873401	-1.58056022162381
1474	32.5697436591096	-7.27464954274054	6.2847968524865
1476	18.4254747111038	-13.5779148957228	6.75302753276403
1478	-15.7231806271161	-17.9952855126571	5.75688270602617
1480	-16.5212043212279	-29.403233073282	-2.99706459005287
1482	-9.62441943024652	-21.7312214366936	5.16505743486419
1484	-6.08032721709663	-2.20818929498834	6.13808570133548
1486	2.73088011357401	-7.56042973109234	-17.4642706136795
1488	-0.385946015607794	-28.8883939931162	-36.6428586665698
1490	-13.4889182317555	-24.0947565771709	-27.7604793880621
1492	5.45085038951118	-4.73453917014427	-11.2528322331021
1494	-3.11488527430763	-0.563819635904941	-9.71556255783486
1496	-21.061442280961	-15.4296201636655	-21.8265493614592
1498	-16.6135275930655	-26.9289123670049	-28.8914043303852
1500	-6.92691404358754	-31.5565065574202	-18.5180813268161
1502	-24.0709904216123	-26.465945383963	-32.3527010753117
1504	-36.0985460521634	-17.0897525014774	-25.2107437477417
1506	-25.53142551858	-23.778493276905	-26.0664151515573
1508	-7.95247444094377	-12.6100678942083	-11.3927911881347
1510	-2.38129378982986	-13.397904691279	-3.34580250782629
1512	-7.03732741092289	-13.0333123126779	-0.891887957989366
1514	-7.67865210083171	-8.40742014842708	9.11397327473052
1516	-0.672768590637707	-0.110265329459175	14.4884513808445
1518	7.177344255789	23.0152428784825	8.30205880508639
1520	21.9658381140256	25.8545978975913	15.9060651919198
1522	50.5342194644891	41.5501238262831	42.8384772611045
1524	38.7458642523011	19.7247306852301	28.3626295639608
1526	13.2300553590525	22.5309901365379	29.6271971331762
1528	29.8878774041083	-2.00840706609108	24.3270305176582
1530	10.7668998086663	21.2659269110773	-6.50350981221357
1532	-2.2512181451447	4.09823186565307	-16.9498364867289
1534	0.676001436011725	3.88751765836249	-11.6696996275252
1536	15.1873096509289	-2.72186334765123	-9.48683447834209
1538	4.7346354000406	0.106939630920852	-22.8278823749534
1540	-4.5112564820493	1.55594484145857	-30.7703222910596
1542	-7.92169271803701	-3.98280565541106	-29.8908353009271
1544	-12.3349614309841	-12.8245745188666	-32.9875659759249
1546	-10.102715960679	-14.1445074219954	-25.2843178659275
1548	-0.235678575370691	-6.05093003666942	-10.3353193690005
1550	11.9005370154099	-13.817366828305	-24.033736527551
1552	4.71803623456456	-14.007640780874	-3.90124508855229
1554	14.2096006476715	9.82012528840049	10.1753816997654
1556	49.1302866625591	33.2684618665058	29.2720879297241
1558	71.654708733932	58.5748128568307	75.2676398661361
1560	28.1763096232472	13.2368847576722	27.5553069984247
1562	33.4529305023138	27.0266244787071	23.741979613497
1564	39.8518316693068	29.1385703806512	36.8486236288747
1566	42.3484487954677	39.2304304461582	57.1383790542579
1568	30.9622657063048	33.7401524453788	40.8583126419685
1570	38.4141088599805	41.8391244096728	32.7417626874777
1572	40.4600536622335	42.3549913779986	35.1772277801801
1574	25.04897581988	30.2040827813015	11.603080419983
1576	19.2613247810212	25.6948268593884	0.98147980926422
1578	16.5332711785432	13.5974038911192	15.5614840551068
1580	9.38390603881935	-0.829627249815797	14.4729293111638
1582	18.9235221399999	9.07673970665925	8.10723982442557
1584	21.8590824973144	-0.811012832054916	-5.60419698833529
1586	62.3470296611721	33.7399661040787	30.5068635461042
1588	66.1239468813921	64.9676278371465	47.5461946093265
1590	81.1386097426019	86.4790977041147	85.8631809176227
1592	85.2421998488055	75.9837418368995	64.6643809068204
1594	78.3738218049577	91.5275174416304	78.219382038272
1596	56.3011111771425	68.9831889515367	73.0743252405286
1598	85.2563186578157	97.7125083993091	73.5220798825331
1600	121.330867568364	94.7056663957549	72.7365502666501
1602	120.901812622251	108.565828097465	94.1115877919096
1604	83.6084848683675	99.6362177229165	92.7767009321135
1606	73.6744916929922	80.4220602074527	60.4998784588386
1608	62.01442553117	41.5293716810104	37.5205991018363
1610	50.6987276551559	37.387182694664	37.2670511189513
1612	38.0507315530405	53.1671845603467	43.5109671444347
1614	36.9805546004434	48.7783829292875	34.2190640205445
1616	57.2552691827057	47.7982810089862	38.8631336990633
1618	58.5175365006002	49.7240511557166	68.0923987864397
1620	49.5281371551309	43.5857169818179	51.5385049110891
1622	42.8462542970987	40.2546258309929	40.3660744891089
1624	45.8693898276267	46.6470383619361	38.0852135446183
1626	30.8146162633359	50.2190458581623	18.1745222976045
1628	61.9442675260297	48.2666115635576	31.1018260876121
1630	48.6886030631287	48.1815309912032	52.7225322073462
1632	69.7497327530494	53.9996133935859	35.1809284151735
1634	62.6908299168152	60.6981933906458	66.5241393137682
1636	50.0960741004309	51.8859108262753	36.4990116524257
1638	50.1315196546043	45.9434603926028	44.0509195055832
1640	34.2642017709432	59.8954759039823	66.9976362078593
1642	51.8476035820701	47.0057599195964	53.1690276191893
1644	42.7201523649623	50.762936442912	39.303080838782
1646	34.1518928076021	52.4157743574653	33.4364067876289
1648	51.6257781882812	40.3660572235909	24.3467922368179
1650	51.5368900397356	43.6696901001591	39.0240031083724
1652	38.3256552018867	61.5776588769679	52.1255632486946
1654	40.661187672086	60.3778811293333	40.2610614432764
1656	44.3167052019795	40.5879908183862	34.1281586100127
1658	40.4502290673827	27.2805748573572	30.5846938833556
1660	47.6033466321999	29.5584464983552	19.4689488842433
1662	45.3952436701108	34.6116303012641	20.709734741695
1664	23.5355853725031	30.9027238882888	14.578337418349
1666	41.4460289475289	40.105717452738	20.2699725447732
1668	35.2115349899074	27.0886915353231	21.1668622793065
1670	30.8875352584159	26.4893739579555	22.817158849199
1672	28.4521715212314	28.5674802950715	23.3235665882671
1674	22.5173890061188	13.7016274337556	10.7793202617462
1676	51.7903928303979	20.0949956807229	21.0911735363423
1678	79.6025509306334	36.9570428815548	35.6535705009609
1680	21.7511893694167	32.6661188827538	17.4096732171491
1682	36.7239994716064	36.4276350109058	30.2350094101032
1684	38.2460349657288	6.98144562390681	24.5258696101129
1686	27.9016150340439	11.6148006410436	5.5594836893433
1688	8.62466471213495	6.33825029978523	19.5192370541911
1690	10.5718110977791	10.5718110977791	-7.12580561961193
1692	26.7407674270301	24.1838886112545	11.7559316181218
1694	19.3564322150136	4.57711633583181	9.7542029033508
1696	24.9157379642648	2.66946091573832	7.35079451683792
1698	16.8503979950078	12.4570245480248	12.4865394333754
1700	0.436395195155363	-3.78577028450492	-3.50543977438344
1702	5.75868115259795	-15.826968340644	-7.32220496602779
1704	4.43742339766082	-6.03836023000296	0.606417291303844
1706	-10.992884087664	-7.63857933364824	-2.91004760081619
1708	-8.1187024758046	-6.40548064147716	-2.38289194402594
1710	-0.820307877732469	-3.91371984669051	-4.97238069149508
1712	-4.80745876175607	-17.7339829815004	-14.590730442983
1714	-12.1474129786123	-24.6695818651484	-10.2339524207828
1716	-12.7220748448365	-15.872690719892	-7.18573588621498
1718	-3.41547333900028	-1.29300092022274	-9.64905990337517
1720	-19.5541796261695	-7.40894362081087	-13.7014803333072
1722	-23.5321261242562	-13.7578226434902	-28.8256745241156
1724	-16.8186520684629	-6.78103392782289	-19.8482905579154
1726	-5.37829396736401	-18.0796653617011	-28.7323774829943
1728	-14.109380487671	-9.92321946774432	-21.7858585538885
1730	-22.5806263471152	-28.9513269574538	1.33431519409853
1732	-22.5633621351398	-24.8767183620041	-15.9662275845429
1734	0.996771587817294	5.69098038443515	-15.1515413549191
1736	-15.077095198792	-10.5981369630088	-27.9614405807041
1738	-6.33745721940596	-5.03139380855386	-9.12991937186594
1740	9.33058248679797	-2.74675241586555	-15.3292526784019
1742	-25.6147591163232	-18.0638581605765	-46.9878875973311
1744	3.56772856296667	-27.0788133886972	-22.5257092622237
1746	-29.8823911350244	-27.3428999371654	-41.0100029498567
1748	-28.7594031755523	-19.5727397387156	-23.7007848580361
1750	-22.3238318532779	-39.1124624203811	-21.8726667579342
1752	-9.14617436413613	-38.8884570886036	-40.2371579362568
1754	-16.1714733701651	-43.0026346938192	-57.0824039214987
1756	-28.5839443070726	-25.1739394142658	-51.9071108796708
1758	-11.0629218688945	-12.6810571440885	-38.2526846389969
1760	-7.96822433440195	-31.1657560269958	-41.6583848597842
1762	-15.3539509108728	-17.2040070937629	-28.2359101184371
1764	-16.0919427411123	-16.8685747406298	-15.8566111531343
1766	-29.39864099994	-21.8061028618691	-34.2644926934988
1768	-42.2492454095703	-57.1074333142839	-48.5856405654369
1770	-43.0094095599818	-69.7789149108456	-41.2404006564103
1772	-35.8408436289559	-45.9179443241057	-45.3955348389761
1774	-43.0146609717393	-47.9181730722832	-43.9141546568563
1776	-12.1033126345389	-29.5160884979434	-35.1401569165826
1778	-21.1104423453237	-29.3069879178151	-39.2187611741195
1780	-17.2936778811908	-17.2936778811908	-29.9884506724743
1782	-28.1599787111684	-22.1583113683273	-28.2875455241936
1784	-32.7689338760755	-19.3057709744051	-18.5730533130202
1786	-22.8579746638883	-18.3449856653626	-28.5694851158706
1788	-17.8250616036997	-36.956231207754	-35.8197782876984
1790	-15.3756068098522	-34.0138354326456	-42.6282089992737
1792	-13.1303551072616	-19.8194410642539	-41.7023903227878
1794	-10.178417163024	-21.0056813086126	-36.4871595027624
1796	-14.6768599515109	-31.4891880674855	-45.7811081902322
1798	-31.7242859075155	-42.3414961300626	-47.3483992926055
1800	-28.0175270172353	-54.9235949195372	-50.5636432277551
