# Supplementary material for: In vitro and in vivo datasets of topically applied ketorolac tromethamine in aqueous humor using Raman spectroscopy
Source: Data Brief. 2019 Oct 22;27:104694. doi: 10.1016/j.dib.2019.104694 (PMC6839021; doi:10.1016/j.dib.2019.104694)
Supplement: Multimedia component 1 [file mmc1.zip › Raw Raman spectrum dataset/In vitro Cuvettes/Aqueous humor from rabbit eyes/PBS.txt]

cm-1	frame1	frame2	frame3
350	1071.05128165096	1058.25663141545	1068.11305897042
352	1036.64291479813	1053.41806647293	1063.70575102268
354	1075.84135583717	1097.00756036942	1085.75873925783
356	1086.44518453281	1089.71351410171	1085.82642089142
358	1079.11246108028	1069.93545319764	1079.53949793139
360	1068.22529604992	1077.0405450627	1082.787882104
362	1070.34369833448	1071.79081940308	1068.79439553663
364	1059.06050295451	1070.06731346845	1063.31323691823
366	1058.83025070186	1058.06100050403	1057.56438251719
368	1078.64894006217	1033.62706646818	1049.43463725342
370	1068.68084194132	1048.41360893622	1066.06466619163
372	1048.22790922466	1053.07353687869	1067.83477444099
374	1048.04877664154	1056.61376002618	1066.79640544857
376	1065.48732475864	1063.03127245272	1065.00389468364
378	1045.9162786504	1075.04808177217	1053.21525230661
380	1071.43035338048	1063.27888185061	1049.15642539946
382	1069.32836352065	1062.15726952103	1049.48387232599
384	1045.82349491565	1068.55148822657	1049.32003663304
386	1044.02470275205	1061.66757916309	1039.74224677047
388	1056.14844110897	1055.92722365313	1030.84473737648
390	1051.6222227913	1059.41320790311	1034.30097254059
392	1035.3757144608	1061.0174407151	1047.47753881141
394	1016.94263762393	1047.66491021894	1064.99664191467
396	1036.52188215215	1049.86371435268	1034.33236495616
398	1041.34931163182	1043.19001386179	1040.58769276235
400	1039.87428392246	1048.5539389324	1048.65091039321
402	1038.17127865488	1073.37699375057	1039.84049746265
404	1038.68979367828	1069.27573019957	1050.82128734438
406	1052.37725085381	1062.39938104518	1071.34575334529
408	1061.9863052177	1060.96634892442	1083.02564215077
410	1065.5676995148	1066.40098462764	1081.16332374848
412	1075.408334662	1074.42022782357	1070.52436567611
414	1092.36113388261	1068.10897568096	1087.27840553451
416	1092.75731694499	1073.65285067754	1095.57548654867
418	1080.70941141871	1080.70941141871	1091.41600338542
420	1067.97749744951	1067.97749744951	1076.84626652156
422	1081.10923825822	1077.52076752435	1071.12875966616
424	1071.36291131893	1088.47612589649	1068.51921269007
426	1056.01063670182	1086.27015843893	1063.80718900908
428	1048.83353993804	1063.63142254161	1054.81319053427
430	1044.6376173074	1053.53193801136	1058.31717862471
432	1049.33052145954	1048.3893422099	1060.69988062099
434	1047.42011325585	1054.98980318626	1045.99746315278
436	1036.24754066363	1062.65658851247	1019.66000374004
438	1025.21441993742	1029.82106018802	1017.26733926372
440	1031.58563198049	1024.15614993436	1015.13854847333
442	1019.93360860488	1016.04435774299	1010.47891851038
444	1005.24537264054	1011.07954781631	1009.31860445316
446	1014.20083660471	1021.9074860185	1019.94762827405
448	1024.02070763845	1039.86871064975	1014.36089771189
450	1019.42941341636	1037.95624598432	1014.40543781904
452	1011.69930015672	1032.76052522104	1011.58325878415
454	1005.41547831628	1034.2478632185	1002.2387889644
456	983.469262681294	1036.83733744402	997.070014239225
458	983.59581392653	1001.10977256783	1006.43323420582
460	972.481872200703	988.080776000749	995.705639980581
462	958.894691570561	997.109881220486	975.444599803031
464	979.049812317707	993.660886775862	986.52390806321
466	985.085504877405	982.136542755593	967.912634575064
468	978.681116906507	976.216919449138	962.836350767726
470	973.050562266013	973.027174910592	970.646765054628
472	976.518774589368	967.693961129415	980.41003758255
474	953.572656009201	944.29749610778	911.609761040829
476	955.390628387105	953.572259184704	936.567433207348
478	952.18972742564	952.840912599544	963.29441454802
480	940.203691290943	935.819579339695	964.900227690682
482	938.082244808042	926.858563112081	957.823023518174
484	938.578036392499	930.635665474118	953.72578393459
486	931.695632456831	921.764939351254	946.342581927161
488	927.172557878389	918.945498156373	937.585016786566
490	934.123517584424	939.440134201034	929.248176896818
492	926.696564320013	923.355537333725	909.515745782333
494	923.572214468255	923.614278705922	895.072444647817
496	918.643538361692	923.741897960265	899.795070543322
498	908.000843519698	917.715190808305	910.110071728592
500	887.472101574692	907.290463846982	871.251514189152
502	882.489103476175	914.478137953225	904.482318807877
504	879.227498145631	890.615763606093	923.893934861281
506	879.737073967046	875.014851262831	926.551186728584
508	887.787926480643	905.729465607338	918.643315845494
510	909.525372819117	896.648535966982	899.88925080655
512	895.772475761932	890.435250943587	895.967954894117
514	875.713417880364	882.979487091732	899.158467592025
516	865.899872687222	874.574442906604	900.668830950627
518	880.472832751732	869.770415685104	885.739955505073
520	883.948153683009	877.774154632773	890.104491420356
522	887.440941701045	873.524156843406	881.705792564902
524	876.035908443986	871.457693537088	868.327361994051
526	844.45285563539	881.252728304667	859.771368898723
528	853.811388003557	868.403978952201	862.650792327462
530	867.288769769828	851.695242930571	856.343658252717
532	865.546792877624	852.747960265894	852.556981838196
534	845.312268004377	861.385842387033	843.535803916587
536	811.338415973027	847.809500677208	809.561733967981
538	823.063356911124	819.000165382762	817.159696340339
540	814.500385659601	819.305203564287	824.236443464458
542	810.121142203591	828.046179574243	826.197108722115
544	819.380236374628	830.123857180518	822.045439278588
546	813.395778742865	820.906836109339	817.930732214216
548	800.35696801852	806.246839363611	806.746869773929
550	801.033893807171	799.579873490674	797.396311808396
552	798.181180893655	803.54722251249	794.842960598085
554	771.187561965784	814.987306456774	800.315674726119
556	774.160998561736	785.802709706391	773.933338378844
558	765.45957825704	764.340191964383	777.642635947153
560	775.004577008514	774.309205636114	775.142457379368
562	793.11250761847	797.323790559637	763.196481378664
564	773.785697811848	773.339312077537	764.784918613871
566	744.398371122096	749.688158437026	755.084163077633
568	742.210155690037	741.846196574696	747.12369121399
570	747.907711922379	748.13366182986	742.352206158129
572	744.712919913553	759.11211479313	738.597856729783
574	723.273883209698	742.375592434731	723.712114789084
576	726.734278493639	736.829619346412	732.905427155266
578	724.876571507663	738.344472356084	734.367789813656
580	714.79122533719	738.836044771152	730.722042158851
582	701.443148476304	731.454092611661	729.376443600372
584	713.808454498469	731.637410580085	718.257724847147
586	717.380392709266	718.021221461348	720.047933204468
588	719.088879953907	719.008060554562	719.682831747089
590	716.125032059929	723.006587594509	711.951263006014
592	700.548711414144	695.927772019367	696.533893031537
594	690.148436126947	701.088639489957	702.638030516968
596	696.05681878409	688.896845154681	690.335223560032
598	690.160588421248	673.822764925608	675.243559224756
600	672.895478996691	665.492986590324	670.41982283207
602	683.593087648015	669.593699682863	689.158479065037
604	669.110637208119	666.889910446715	662.525833083438
606	657.220946365096	660.960197308054	660.095424746931
608	648.454941257673	657.242164555629	657.206448169432
610	645.046351090692	656.906659467827	638.714935107643
612	660.367813794367	648.974861032686	629.343382810334
614	644.667179931104	642.384846340794	629.432766024864
616	638.576726867536	634.937968612181	651.00608886553
618	631.724080462668	623.029501475925	660.868505159002
620	614.471376379967	608.046914903497	633.389122366168
622	624.886520624576	619.885061288098	620.524093169857
624	611.971892127573	620.972424863648	625.684921560426
626	604.434122069828	619.172572490495	619.374213363433
628	595.909773538024	607.476201231842	601.821151583197
630	572.975125453209	579.698955277027	581.722840808379
632	555.323521815723	579.701149978307	560.736543527994
634	542.468032491969	551.368161404575	549.615413984975
636	550.692054051441	548.955702797133	551.35634664779
638	557.980202166468	565.401268881475	556.332288452562
640	527.813045352304	566.195489313852	548.9148007648
642	523.451871321349	558.97724779728	532.102597676239
644	525.924180369953	544.201704262758	525.895061853201
646	536.856850814614	525.337001526596	522.760245296155
648	544.537846184298	510.527351273455	517.029203858816
650	528.379975368025	510.48310151375	503.996038606413
652	499.962362401596	490.241058155239	490.002023180784
654	498.898968385737	470.339405928564	474.135470522321
656	488.689500553979	471.37869561574	471.84352806903
658	468.074953072623	482.818316873465	475.79548347957
660	464.055058719538	468.325029583571	459.798527177433
662	445.537994225126	455.12774362826	437.41007521716
664	439.192335708811	436.540799274423	433.779605729288
666	423.600234064931	429.189749465402	422.529202067096
668	404.07946596237	429.971450550154	403.922674527389
670	410.718256901348	417.376479820278	402.929028083508
672	395.992077500142	401.676497202812	411.919342308528
674	408.445773457871	385.097319097751	420.374670343966
676	405.510311277313	390.515869451523	404.115815851075
678	392.53168575587	412.667860378083	378.677918150337
680	419.98064615117	419.346866389885	397.045234063758
682	403.673680617061	398.179728152876	392.365207599396
684	404.119916555196	403.342663689051	404.10231621304
686	414.371711109085	406.482078771177	413.875632738117
688	421.366687629052	405.371849693047	412.515478064431
690	407.634865280778	420.54776929168	399.826520237484
692	417.28417023643	439.978881141485	414.835251939355
694	433.246230155989	440.887742186651	424.880957238285
696	447.827790729307	447.605056102581	445.302623968048
698	453.400818094876	455.00318888888	463.054641002628
700	444.558065972802	439.738612277877	447.994981226502
702	468.793618065528	483.085593844246	483.50693035935
704	474.785069896232	483.387510533895	475.96833059634
706	478.314234450395	478.147721632379	485.919579429515
708	480.875756574221	476.16848809815	504.238886517154
710	477.056910463416	471.832889747277	487.548372897729
712	478.42430675795	487.442116497481	481.06518222423
714	476.901866122293	483.66319443138	486.970345180158
716	477.061930708484	487.868079074616	489.716819715788
718	488.23213190022	494.63224819311	495.13686352355
720	513.498454280032	491.483737908046	510.677761052205
722	498.361249507586	514.291709910913	491.591292245451
724	498.878987393406	507.201242995543	503.368333800013
726	514.194692567309	499.285264583186	512.421499901476
728	520.037285839533	504.901752414558	516.436469076089
730	502.476577679323	524.707473314618	518.716648156658
732	514.709222125907	520.631796620891	511.161119512843
734	508.400638766724	523.40637281837	519.391097049836
736	533.193860061236	521.304907396971	522.752528928158
738	545.11784867799	528.621351673087	534.822357334042
740	526.967971944913	548.540140771182	558.743808018458
742	552.137865482065	551.349026283844	563.544278527066
744	566.946994636391	570.318202290512	543.260223979383
746	572.079826939605	575.929475018451	580.06567771217
748	583.37880196157	578.289181015588	599.433521932608
750	606.562786961286	589.835953058112	592.30761697094
752	633.655801351694	621.373108207923	636.124451158759
754	639.258751676086	628.96944162689	642.227070267092
756	645.02547996439	655.858462205757	646.547467101274
758	664.909386030075	663.667110808235	656.222300259565
760	672.23495760514	650.214100162982	662.419061077593
762	630.670061037558	636.345575191463	650.409997549292
764	633.463223110532	640.642791273092	638.17698038025
766	623.597689699841	644.683881758156	635.468194967842
768	618.172874928111	625.781563657131	608.759400828427
770	615.134930040051	600.464402571065	595.021948245002
772	609.587191113422	589.664903870186	618.807727416667
774	604.957339889703	592.074736271979	602.097212747971
776	582.25610431084	570.804035114605	571.514005986463
778	574.723597307286	568.159986777857	569.127642479433
780	579.777983379271	566.901136025331	581.446814485704
782	583.55158688628	560.777616858246	588.390072098437
784	564.143217618934	564.965002581837	571.397606663827
786	541.841112703559	555.331061593853	575.959433431088
788	540.102108966548	536.669981897932	549.504038628244
790	534.796993969507	531.050142540141	526.181408099927
792	524.959008271852	544.267866305367	525.062211979483
794	521.748590984392	564.625093556156	544.637783475856
796	531.624757875225	534.350428607153	519.401990968227
798	516.429543812073	538.042637226392	511.478465885467
800	508.863550837675	514.497190662128	510.266369057348
802	499.93669288304	489.646411070037	508.647686616986
804	488.324586150251	484.965878502641	504.802614288303
806	499.847546091443	483.665677886295	505.59981857863
808	502.454556260363	483.115943080338	474.099804899286
810	491.03455063994	485.938954388275	489.332276011239
812	486.466099167054	486.867576654503	493.519307958616
814	490.570794840402	489.633889387834	482.702117119354
816	493.122852391757	499.768060149817	485.386506900076
818	492.318705921389	496.395045727329	494.877632102678
820	496.798117120202	495.565719499322	489.187592838882
822	491.361069316957	482.051979494354	473.228343248982
824	476.618566704196	473.32257624269	465.643266559368
826	464.212909411289	481.173427836799	471.570927998715
828	476.931398347241	496.361771345777	469.369804349902
830	482.667288442815	471.500753241699	478.211370653208
832	467.05029480425	476.704602002891	477.546404341829
834	460.556004982529	476.053771455663	470.318567951103
836	466.407290654698	468.545392234567	464.026789933669
838	471.154888314677	470.029845043635	466.862732796458
840	456.594436599572	484.647296759697	481.478956299165
842	457.320259028022	455.624252439043	468.289393779342
844	454.846421393756	452.717141654786	456.884100283271
846	450.367063035504	452.395630792503	449.730654625322
848	446.507206487957	442.675328655447	443.720899281033
850	443.789562392774	437.355303859705	433.637249518227
852	429.257245112199	453.781882313405	419.623155550521
854	435.803831028133	443.342072734025	434.245107151779
856	435.424977658221	413.867655761877	428.683236153202
858	432.603041419825	399.867384587502	420.348258312899
860	430.269446244974	417.562688607455	422.365186781077
862	409.731023154583	431.389497995223	400.762274790721
864	407.971952473522	418.69712345373	414.817470890061
866	395.146710638683	404.318827469068	402.082898144893
868	393.842105184691	405.595835510546	394.104537832622
870	403.132974253908	413.384048186354	390.623287741712
872	410.200899537768	410.01149690749	384.99922872152
874	407.070005551164	397.308244559742	410.637731275784
876	414.017287249259	400.674077047783	415.642842068367
878	408.344548652038	399.657664812116	411.74190810692
880	402.605490004289	414.112591075512	417.939526737207
882	410.380683284903	437.314599556862	427.645052227344
884	435.094285845718	445.309683030428	421.952167604444
886	437.246077122243	446.38645335327	427.856023129866
888	454.396247754843	442.036065765895	448.257145089643
890	442.046466802129	436.5452031953	438.744421398629
892	425.021134328716	428.497239558637	416.423855383761
894	412.923989330151	416.74489244137	400.702073038305
896	393.817092870321	401.967902956651	399.677757790233
898	400.95938462086	390.230229868166	399.264854963688
900	405.934745386907	381.030557958717	385.247010193835
902	392.04717729611	379.237780507012	374.58823611099
904	372.457561404479	380.668184522633	372.427381230463
906	361.370982861287	376.349642763458	376.218785560414
908	363.206416457053	359.62519889932	378.060569168959
910	358.211856860249	378.59505591264	380.184402877218
912	358.970250914139	386.267961442451	364.881431876304
914	364.879647422235	377.688724842833	361.681640581946
916	362.832852530397	378.350687369251	366.232687169848
918	357.079468222347	384.280551433782	372.421177276547
920	372.868733666474	356.31139151335	382.261555868678
922	381.237811042453	392.578793006128	393.923509508188
924	419.096210611209	425.666601205659	413.742578488666
926	461.814323537572	465.467897444176	456.276808685969
928	493.54453887587	502.130615420785	495.862268976629
930	502.770946520663	515.45984966871	510.781979649893
932	482.150025949848	485.254199561366	495.728393756589
934	420.749945633149	439.311739716664	412.8424636421
936	394.524052400226	394.685149617649	392.179100800775
938	352.80293354494	362.808372872908	365.476704659286
940	318.126480941298	336.175394449535	338.340385848556
942	304.058795033791	313.542881316963	313.62368355779
944	297.955919013522	302.158754438467	282.150315170816
946	301.718179232448	287.047578208374	294.250325307505
948	304.067757922352	305.486600219041	304.435021142691
950	305.769636714865	314.654106364509	307.642770899779
952	317.248160061688	315.782094065783	311.421549965354
954	323.936460777134	309.581919061711	307.348734530913
956	301.802903632653	294.229973245039	286.770971722493
958	291.365393382801	287.143481554574	315.498736551186
960	287.480388250922	285.042901003673	290.605036571235
962	272.949182594441	269.691475808324	284.624614092336
964	265.831739176168	265.858826730081	278.804066517654
966	262.666603577706	274.295838236867	276.685762402787
968	253.61093235711	278.691019339279	285.559930002547
970	260.0209771318	271.010555193165	263.210574527778
972	261.353399332414	262.663689575826	257.931135618681
974	252.721006153107	256.539057475865	281.692638762933
976	250.008210196321	260.520235295679	283.765078595787
978	262.81228455404	264.595518277796	273.193890623958
980	279.235316619162	266.083263617456	274.016822364793
982	262.810787462163	286.414690638932	282.874616859055
984	287.509265520661	279.283712123499	287.678450204756
986	282.090186543845	272.670338966346	281.339477788685
988	283.610283647884	273.19996949825	285.139613448803
990	278.694951133278	275.374842139165	279.740836548698
992	266.489664112835	278.389341246152	267.876077132502
994	264.610799640385	281.708094855695	276.294061829539
996	236.471113896876	236.94353300871	267.173880302475
998	250.149735063548	248.935775136731	246.845576681849
1000	251.444810931129	241.468396663467	241.08752709558
1002	258.761414032801	249.933370018515	255.09828715175
1004	264.510126673356	262.461695668118	263.253113629497
1006	254.850606765831	256.372320088243	245.61422333452
1008	250.503111181661	269.279376952096	236.288942793718
1010	254.880085047777	252.811730898208	248.760808948793
1012	240.299259481532	251.819357238557	255.905935006482
1014	228.720831603733	242.282664094902	256.527584003685
1016	232.246476022	236.031108524282	249.27124404831
1018	243.145951606694	240.913484923722	238.839908243479
1020	242.36545227803	246.438072079973	234.533755461457
1022	250.448368190966	242.262271088442	234.43824862466
1024	248.023907500469	250.046309357726	240.258073745587
1026	244.784774075404	238.922085211075	234.354461843515
1028	259.645426635047	249.951441530817	245.499266813812
1030	270.893737968588	277.106244971363	265.93254914167
1032	265.264062380375	290.295914459823	271.347044479286
1034	283.741133152461	278.599770664486	256.609087076522
1036	272.218614807223	288.306944351063	283.411422436057
1038	276.293516717375	288.820739466983	305.180467714657
1040	279.639939331661	292.954441886034	291.014500551456
1042	274.236880673838	281.429326495819	271.695429483527
1044	270.686790335712	263.299847900768	269.920337659436
1046	280.623071120132	263.631202448741	280.476194144498
1048	279.478764520753	268.95252089571	274.540450761821
1050	291.316937228217	267.095736605818	273.876282559852
1052	286.370252885354	269.718929418091	279.195513360331
1054	292.013145151479	279.384945394054	290.698891219729
1056	298.703511970216	302.988455167876	306.757048712246
1058	304.240234024179	327.018364626936	321.758798302546
1060	320.617907869848	329.575839660287	328.54360385933
1062	332.335657228824	344.911489496255	327.043881309373
1064	323.293670794199	333.035105737513	325.871117908835
1066	320.612436162811	325.893330608412	321.931178988055
1068	325.412308340052	325.871469875803	314.291915122493
1070	336.703157415844	325.836987791913	318.187830642218
1072	342.041194422319	327.899073540011	331.702829643871
1074	327.687966706844	339.799740630546	331.069629100168
1076	332.854472506476	323.731965499469	324.095503852502
1078	333.941831397009	319.912199374786	318.281833147054
1080	322.690026793559	309.690250827671	320.176902490726
1082	310.739122824983	316.650717364317	311.560330969854
1084	314.178229752699	321.389866927964	305.818469256802
1086	317.90177076023	311.274910623935	302.2461627873
1088	287.839266921751	301.865004717755	276.523093586223
1090	283.978249469743	285.118783041779	257.276228183108
1092	256.534517163583	261.41070467899	247.767827456728
1094	230.777461106202	241.461222660522	226.255108254895
1096	226.268407436967	225.37597289275	225.513691194369
1098	225.551878421216	225.125735722632	219.748480365181
1100	217.757484065819	233.726065667525	203.395769823383
1102	212.639034053661	227.395771742485	208.420461842458
1104	203.355958560013	220.631211764356	214.014276818007
1106	223.601290471933	213.244273915441	218.434975403438
1108	229.044767959182	212.327839668173	209.752802497329
1110	224.103208969188	220.487141496016	208.980268767247
1112	213.259932490311	226.444651940783	215.038858264221
1114	209.685713890559	231.250293287831	220.788318924103
1116	225.17338004595	239.889858561244	225.564475502068
1118	246.439212469154	228.210821615409	240.900156180937
1120	281.336002645718	261.828085858438	260.694165804211
1122	257.898136555678	267.295119011868	242.977587221096
1124	231.163528001656	244.7456784853	234.066786788184
1126	209.896309697559	214.509585550364	210.733810460942
1128	201.713038322917	208.085657502712	197.345380237063
1130	208.493466895152	220.957691779455	215.859467031624
1132	211.713194965699	193.3901774214	212.636321251936
1134	201.583065146871	208.656675277339	221.578769155492
1136	199.644408831311	193.646086902796	197.248309184608
1138	214.105866508243	213.95205851091	206.006909919483
1140	209.48104812491	203.973446979861	214.481528423713
1142	215.649414331031	197.134340479409	206.988352425872
1144	231.232126211017	207.917428402184	190.784767926562
1146	208.55339715149	190.795075688276	181.182839038194
1148	204.277357403451	190.897886219409	181.320677932449
1150	213.372131126029	194.827372666567	191.033453433638
1152	215.413022469876	225.979820924154	219.685122933855
1154	212.874094287225	235.063326488187	212.13522461033
1156	212.571359531761	223.797390998712	210.078269968928
1158	212.937798216045	212.231310695522	212.136476468116
1160	212.071236630308	210.014307746312	203.590290057006
1162	212.95849949108	203.904344334346	216.966972429821
1164	175.126707614962	194.04488458543	181.736722392031
1166	193.346758431557	191.136315757026	189.489244056634
1168	185.952565596507	171.825280930167	169.415559753678
1170	171.953977372123	178.362192549393	172.457641461686
1172	165.009488461906	189.391610429568	182.880502847003
1174	165.718158126592	190.553843957422	186.477473656775
1176	170.225526661563	190.676026884311	186.173300910146
1178	181.859292249511	183.003054527752	165.84122867816
1180	187.894143657352	183.763906602713	169.920822551099
1182	170.416101966079	156.717347154514	171.801512204422
1184	170.762826182323	153.812991707685	174.762685540948
1186	166.802020394125	176.253075726183	165.633478732831
1188	172.630162168456	193.348406138891	175.880173077032
1190	188.235882467871	190.699123965761	195.469427939001
1192	192.916724634349	187.043263783042	182.040671612564
1194	201.087727697224	202.26659296921	176.312867921398
1196	190.894987473459	173.354169233462	186.174850460545
1198	177.489878073203	160.191383288306	188.578638455883
1200	180.806424054038	173.83011831449	164.62297788814
1202	170.643699379072	173.878415476885	159.962689704703
1204	165.50440580148	175.501004572929	170.876882239138
1206	173.907197071439	180.788596071298	176.432542436899
1208	176.591165330022	170.941293748487	175.17310756633
1210	176.260755930158	178.076495952539	185.168891257566
1212	180.881853419956	207.774220482847	185.057471762965
1214	180.020615270709	185.170676220166	176.281282471055
1216	166.820318345373	166.820318345373	179.782655930828
1218	177.441669831603	169.819153229116	188.07377522943
1220	186.82641644809	182.124552597115	190.286306480184
1222	178.933175570469	192.998922638916	185.954647689713
1224	171.394375655083	196.825153683065	185.969880851885
1226	182.207024458457	185.231034182515	199.943877763077
1228	208.330721748549	196.247823951478	210.315500395761
1230	176.355987050659	173.902012769711	188.640332871379
1232	153.431828082798	159.008798034356	176.771056740591
1234	164.76423299214	179.871548258542	170.034165702058
1236	171.258065724998	181.011741643493	186.68096202089
1238	168.161249477793	167.557351634281	189.18410179704
1240	168.245141333867	164.779817442603	163.678828989518
1242	164.878367782507	157.726542875633	169.12503727131
1244	172.764288626979	174.874000671494	187.140536468907
1246	167.110661727807	183.891886760479	164.757362631268
1248	169.657471056163	165.077155410339	163.166605897004
1250	180.275643693957	177.016124846498	173.687040614773
1252	171.034189265444	167.423088580383	164.683866268423
1254	169.798196541275	152.303807573907	159.490223629437
1256	173.363827140989	159.855404879739	161.759444723261
1258	155.280659278725	177.608202336674	152.456405408371
1260	144.911478603676	170.322117049531	147.771983281413
1262	148.311453763106	153.21851129126	141.978360794375
1264	133.356611122179	138.864721951739	134.716008440244
1266	128.527513922546	142.743987592509	128.469446571407
1268	135.48151534258	160.725746190292	136.782106586775
1270	131.344022513453	141.863729567218	148.594123806803
1272	136.290758894755	138.272249665924	151.169125204087
1274	144.980217412091	163.99205834421	139.380032762765
1276	132.308286620578	155.520999641764	122.538815370721
1278	142.09910311209	125.722276240182	125.11360902488
1280	146.388317556038	142.922246832256	151.677029550223
1282	166.326048231412	153.86384016843	150.732793537734
1284	142.070286630361	148.12034648187	150.073160148026
1286	132.589993848189	143.188807102217	144.062994880355
1288	129.265434599408	141.256075261707	132.898150491555
1290	121.483298758747	146.714869783433	126.704901123524
1292	121.558446852515	144.782635445674	123.964606579429
1294	134.262482439947	128.871657209046	121.588066444945
1296	128.958621650158	142.908570324748	138.905432941237
1298	149.18986830762	143.480434355207	140.18110982662
1300	135.552127529654	153.314661976724	139.002780428641
1302	163.614644588956	157.637412833687	137.461048148791
1304	157.120898704544	147.313795328672	148.276320769633
1306	141.038170668382	146.070796140103	152.406191657001
1308	139.069452780376	152.032915146435	147.565619990991
1310	145.300728992235	156.356702555218	139.159506006075
1312	140.644512314994	151.187034357639	125.07256237978
1314	123.526578288334	130.870337650916	106.608186804164
1316	121.315671756948	127.059825839559	121.845194711302
1318	109.168309757119	97.012589243423	120.1488166762
1320	120.765500577954	126.962851579032	110.805944276748
1322	111.929422436892	124.986249299566	106.919179737064
1324	107.229274374749	99.3119102789364	110.825419773311
1326	93.5423252530696	99.9629452407164	98.4808068748004
1328	96.3653577867327	98.6204791893197	82.2988633303909
1330	105.201124484373	85.5021534480041	91.4115876893285
1332	86.7552950384444	98.4268672263171	113.835484687439
1334	103.538854213608	99.94558123155	100.428871075056
1336	79.0673771680116	98.9624034845699	115.545943134994
1338	86.2037434265805	84.8453540145737	83.9712025902674
1340	75.2186977593407	107.006958520995	116.88033870265
1342	104.635301448188	106.991561493452	86.4425837473837
1344	118.134789777018	107.994493820496	95.3882928759762
1346	109.141571099544	124.262053201378	114.607451109473
1348	106.069552053875	121.350444252715	103.852261687124
1350	115.835157454092	99.6199831739603	87.5323979352586
1352	110.868947133376	102.784063716966	100.951321685906
1354	80.6922113895367	103.356700622977	117.129093982881
1356	81.3004475648167	112.507481929926	107.744108082471
1358	109.443980934483	114.299141303681	127.380295438781
1360	121.301074601467	117.488258696589	108.676982182789
1362	98.0876638352341	116.820326941615	101.738633089722
1364	82.4873922157501	95.9672122313038	94.0475373594105
1366	93.5815212199974	98.7720958057148	86.3098740859344
1368	106.455103928764	103.649370745454	90.6772833230629
1370	102.495103552919	98.7208470485846	96.1136437813686
1372	94.2649441792629	103.431062405284	88.6000654394615
1374	93.0873486621026	92.1418657068433	89.1986064489679
1376	94.6961690397697	115.53416396836	79.4184346963052
1378	108.951391806364	100.495299737725	100.813315989469
1380	101.009673102469	102.815208468084	80.183044511742
1382	96.6407587071888	109.700874067174	85.4309104132611
1384	75.2458961269408	93.4764811512869	87.1914945392971
1386	82.7692634082896	100.049992524241	95.5633084179913
1388	88.3174098859153	91.8599295133216	109.448917553988
1390	90.1506762847465	80.9677773586045	99.9551486324588
1392	94.5399945189608	90.3965237182751	75.7946436605284
1394	85.2960119135432	92.2705717905429	83.9098102644505
1396	107.74780639532	110.938779810507	100.369242261034
1398	101.165594459276	100.752148862079	84.4362488066262
1400	117.037454262179	88.3271048100164	64.7184854303774
1402	78.8781789629429	88.4946036286487	90.5387815320684
1404	76.1432140990484	90.1291848477541	93.6164690814473
1406	74.278537842906	96.2104538612797	94.0109885805115
1408	78.8336570025198	102.109296038619	89.1369846021426
1410	102.622954967935	117.330741236907	101.684177087025
1412	110.22397133245	113.808056072067	106.482066847868
1414	92.7078378798866	93.8596121802321	92.3783338554719
1416	92.7522695232751	100.23151070408	87.8976660940006
1418	101.752859010326	99.4296381858594	72.6797891095582
1420	111.747917960845	84.1825596258242	110.905174172183
1422	112.051614549702	115.047164516368	112.034641940484
1424	122.212795611623	116.909739986076	88.1151514086214
1426	102.986447817999	109.858544003507	112.626869084084
1428	110.435742679895	120.435011984089	125.415728142159
1430	120.024154757485	125.380260678038	112.401138058949
1432	125.847829265501	129.08510161666	129.453831390756
1434	131.366395611363	138.884882288354	145.099192594514
1436	143.550569768928	145.53444420036	137.860181412571
1438	156.177634891973	151.32005243694	133.332358927006
1440	154.865397808241	167.459860279389	136.715167812835
1442	160.521032457352	164.751265867115	165.16053740963
1444	164.673051044126	183.112613433367	162.653747875876
1446	211.977043522936	215.208662267598	191.327723620018
1448	183.720864752593	195.5478909998	189.622903598538
1450	197.691684227375	200.165954615562	197.96141563125
1452	168.488090584352	179.951835456358	179.447875912887
1454	142.191607493275	146.548338665815	144.746619779107
1456	157.379080330923	157.101624570045	162.214270057578
1458	172.473833677049	159.355158983996	177.311095227349
1460	173.912561114325	156.981713317025	171.118880328323
1462	179.933977285734	182.684852451099	170.687398918109
1464	182.823610245874	193.353737435999	161.991630711864
1466	193.028727857698	208.111285452402	180.463144367316
1468	209.984923898387	243.223722139267	215.731859253118
1470	173.852051079279	201.44307578616	198.600808885186
1472	204.776811417137	197.710532321003	193.118846292633
1474	192.628049978865	201.059196262699	208.523915712392
1476	187.197396461791	209.624929461698	188.732895917617
1478	178.690748395236	192.179149935986	190.309547313561
1480	156.10881923254	158.05091824828	148.950520436365
1482	152.050914845263	151.207276816506	136.003808579271
1484	152.413744990484	143.716984190605	132.29435745938
1486	141.10416846954	131.901199438829	118.905579848748
1488	125.602501013927	131.324427279271	122.365708566845
1490	109.985579902108	118.806095508875	121.891665475884
1492	111.256941638023	116.195952784957	118.20774288764
1494	120.79400882007	116.117993657785	119.340309753785
1496	117.598080716769	98.8614191107987	74.5677614580979
1498	112.050708283773	105.804219603039	99.3520939034467
1500	98.5048512752401	115.072217873958	101.557979241878
1502	113.943835744858	109.504798435653	96.6333075386647
1504	109.279062340404	88.760778612117	97.9195761344415
1506	96.6272463607799	92.7673263408849	107.90003295308
1508	109.928306018841	111.033297139114	107.319465645641
1510	117.410035820582	131.108013479656	100.971888279726
1512	114.543661059318	129.06616722621	98.5184944470619
1514	125.047941761378	111.482905348801	102.262656087499
1516	138.097846216344	111.252492031463	118.335666929301
1518	127.596755749705	117.107984592823	133.222197458233
1520	110.74169073006	104.234180535658	117.338953419345
1522	124.646649559564	123.682955425367	136.745739764756
1524	114.241532640138	141.341929058438	115.998196889744
1526	107.494214535976	126.363396745751	139.621022719202
1528	143.613851399542	136.938933235536	146.236060526934
1530	126.012667257744	149.238848697633	135.319533149568
1532	139.400449478511	145.541979131477	140.169050610813
1534	134.286366322892	142.888751453499	132.298191020844
1536	152.42947205926	164.38889134921	147.168712340609
1538	136.02428109807	156.19049899914	131.400246859096
1540	113.744900644032	147.539920210572	120.198696480878
1542	124.228923508475	158.767618544479	137.382208931339
1544	143.128285534759	171.764303263915	164.494573938844
1546	148.274051434582	166.342724119815	169.354305420921
1548	148.110970384765	144.959160086592	144.116737605212
1550	148.631606315858	159.336842100523	164.166515020552
1552	149.333661046463	160.874546333509	158.789291323175
1554	174.317998962552	176.756354539657	138.075464730502
1556	188.187114957598	194.668125025442	153.93554448186
1558	231.51472348741	210.390954113117	203.825083481135
1560	201.04626461141	188.69816911284	217.480229105413
1562	190.060630417012	183.102085791065	178.13464482037
1564	213.671770678685	198.828111403283	194.510195344808
1566	195.116511952427	215.956467641982	186.697192824324
1568	183.667726072544	225.038761253198	195.797963668238
1570	206.550374750641	219.372066614358	186.511219600912
1572	249.713716458465	252.04411738504	234.651544095365
1574	259.267810917048	267.115954241527	266.158284569112
1576	253.618751514953	245.922360547957	243.264208532327
1578	258.050326629649	246.02645823342	248.131173776134
1580	239.338623907036	254.038550677172	256.63045434833
1582	232.703348096956	258.348122500704	243.53384624062
1584	250.708824941582	265.083027253953	240.599996365062
1586	275.556743233429	287.10828599625	252.767497635279
1588	293.524927518787	314.963602605586	291.362641245604
1590	303.71970235158	286.168124858532	311.077250037821
1592	323.333301161796	312.694124175964	298.096576540077
1594	343.511118137108	320.481768876065	319.223815322561
1596	350.04231027897	332.198227998979	346.801720357802
1598	354.500098741254	371.043593887948	357.928763999654
1600	348.002609841868	360.269750111037	369.049234252723
1602	356.99684387418	343.779117471575	380.465422743735
1604	368.532734012234	387.219950451407	407.510355491016
1606	393.685665046067	421.961641197066	423.650894899718
1608	427.06697851557	429.140311849139	424.074802026248
1610	447.512014063431	425.662470029018	418.721082913193
1612	451.190632037438	430.240211684971	428.137094405747
1614	442.38012022063	449.945222766118	444.241619362028
1616	444.441730670433	463.586549616245	445.416177283707
1618	470.797113482296	472.450842774786	451.248472902893
1620	472.938842651564	493.903422159891	462.132863475536
1622	483.102658330413	506.017889097847	484.189983319464
1624	535.015479098997	533.179295022282	530.48340795323
1626	543.124585214787	543.234342499716	534.197985365267
1628	556.028441633386	558.447008795963	573.360297977603
1630	547.453628709126	573.417216635136	564.663597628609
1632	546.601819948431	560.194176979301	540.006114786701
1634	555.032141832398	567.104686743272	564.300054089301
1636	575.536621558096	587.54140398988	566.591664949516
1638	562.070753222883	592.911846230069	573.358823057383
1640	594.949662618698	577.259128289686	585.006416658197
1642	561.020091202744	550.503963300543	549.043202411384
1644	569.518573673939	558.243506433963	539.190150763496
1646	547.852229657656	574.772259830941	556.177767313403
1648	533.448287493331	570.361180419721	535.10011275476
1650	536.133728471951	580.388372786617	550.079553696219
1652	546.1504368592	573.79669226175	562.230610205505
1654	545.488989822964	546.98687948002	533.971610832008
1656	530.026119489797	536.874244480435	523.121053728574
1658	523.78308168932	529.124860379209	519.399345800194
1660	521.809513783122	523.410293411426	509.601894319733
1662	512.355205347667	512.527799867188	507.289131608945
1664	479.762660698857	475.939819406384	485.436288364618
1666	453.835223948187	488.707228061766	488.240885604141
1668	460.552151657783	471.195540366926	455.373683005321
1670	435.45936478941	459.057185991515	460.919208530534
1672	441.201056190652	436.206486472304	478.242316609403
1674	458.562950857944	450.495737458206	441.168500086764
1676	439.122834896681	446.751400651233	401.241509733898
1678	401.872094377707	440.305667222361	438.580694286458
1680	433.262507413417	421.079437506997	394.928192476063
1682	390.765945452121	385.286197259239	383.934269402436
1684	374.625390720109	387.106846480012	342.079355430948
1686	368.101109237625	358.882044324434	333.223195283803
1688	324.552181454958	335.734345165265	321.489770737847
1690	313.616218930394	345.969037928132	338.60835983178
1692	311.623224955459	315.518543361993	303.819804424146
1694	293.560042094262	308.109452874684	288.577556394158
1696	288.376673918337	289.568049770181	301.50300473432
1698	267.84805130691	288.93160643209	287.902008661568
1700	242.894422990625	289.434523536883	280.562558631125
1702	237.267264997273	252.983238965063	263.841245236091
1704	239.512515805423	217.803297967214	235.133643432488
1706	217.748037642134	212.473298540529	215.404731413512
1708	197.523898998701	205.935748399485	200.465508465461
1710	199.181844621776	193.95978247359	199.337854226702
1712	196.451918063141	189.588721379769	194.370655747177
1714	190.966248716617	187.577305212793	172.485028139515
1716	161.48153579914	186.75595343793	161.771436570417
1718	115.863691599174	165.790245558458	142.076350093633
1720	131.806028301321	144.728250343297	132.622052354388
1722	142.429179472395	144.691703805967	131.299796064566
1724	117.711740635583	123.177403438033	130.26068218894
1726	119.623997568822	100.266786937543	145.300172892746
1728	120.11997016376	136.703672997473	139.635413644749
1730	108.250667163151	116.464636716728	112.924688960184
1732	116.194005291487	111.98706588642	123.014016451477
1734	125.10619040946	91.3235625516506	104.007173451477
1736	92.4548351620889	74.2148743293043	91.0950471153177
1738	35.8858138595718	50.0226489441123	49.0617436074434
1740	67.7672446516262	71.2846112100842	75.9403122750631
1742	94.2694254777126	89.4511959282699	81.0071907764268
1744	53.4174078913609	67.5248966754068	47.0409822949454
1746	39.9745119447705	59.3316038271746	60.4773983872426
1748	48.0176202424716	52.9748838441863	45.2442708890104
1750	72.8819456938721	61.1288981363436	53.6292173262204
1752	27.0988507594123	58.869957813946	42.8356613274424
1754	45.1787600823676	27.60309835973	28.2239781552151
1756	37.0603599483378	39.6471674494028	34.1138259627433
1758	22.1901283770948	19.8314443681595	34.4413043283188
1760	28.5263407036016	35.3340097614397	28.717243914619
1762	17.2315560848049	35.8304330028761	19.2410711250492
1764	16.523929942846	16.2647356003169	14.6664343325492
1766	20.2490638167621	17.3049743842031	11.0257279236955
1768	5.17865161180139	21.6936798657845	9.89869686272234
1770	4.1471490579455	18.4587846782843	17.1866962865247
1772	16.7563705772507	12.4274147361678	22.9867994306374
1774	14.3907026432463	26.1630649980281	26.8294187618517
1776	-2.24099291079045	21.8455248888733	11.4631645084873
1778	12.9126547160419	17.3767353010212	10.9696390653758
1780	9.80257015792393	0.640852863072234	9.60272562728153
1782	-15.6767390347156	-10.1647853305605	4.14969060841456
1784	-9.81815009953351	10.4401831553886	11.5295809624255
1786	-1.53737305443275	0.858583566653479	-1.84190329428316
1788	-3.07490959407726	-11.6588168932568	-8.97725700956016
1790	0.825052010057106	6.48624490004953	7.63978659888711
1792	-6.45403504462577	5.81393812755731	-9.41408988820179
1794	-4.64950349268191	-10.4414646493273	-31.8743990861767
1796	-5.81887031450516	-27.9203783604901	-47.8989263517893
1798	-33.5918620339552	-31.7174222811591	-51.0055103430246
1800	-43.0072927873154	-25.6823819244284	-32.0325102232175
