# Supplementary material for: In vitro and in vivo datasets of topically applied ketorolac tromethamine in aqueous humor using Raman spectroscopy
Source: Data Brief. 2019 Oct 22;27:104694. doi: 10.1016/j.dib.2019.104694 (PMC6839021; doi:10.1016/j.dib.2019.104694)
Supplement: Multimedia component 1 [file mmc1.zip › Raw Raman spectrum dataset/In vitro Cuvettes/Aqueous humor from rabbit eyes/pkxf_day0.txt]

cm-1	frame1	frame2	frame3
350	1391.19831613825	1343.07823325614	1438.59562783282
352	1391.00438859057	1363.53008239287	1417.28073869125
354	1360.8340988236	1357.25584589511	1413.26197551253
356	1365.52423335702	1365.08073491856	1418.0158352887
358	1391.34818858573	1384.64206803518	1426.95515278973
360	1393.50024967118	1399.65038040262	1433.82485746883
362	1379.69411060912	1376.68296237254	1425.1905099629
364	1376.13676161576	1381.27823347903	1408.79636038535
366	1377.05862697424	1393.72838490457	1407.20351797487
368	1373.53425714906	1386.01172129222	1444.84264376678
370	1356.82187061075	1375.9366416391	1420.0956279996
372	1369.60502393639	1387.05771877013	1406.25653958395
374	1380.39757685695	1395.75260860905	1410.05531250387
376	1368.50956966026	1385.57019306082	1431.04851495619
378	1361.30836952705	1367.00865737382	1415.75356773092
380	1369.62342224414	1359.26137708724	1405.05787618977
382	1371.3037883238	1364.85203780407	1414.8241625787
384	1362.74972900325	1379.77435634962	1440.06947878622
386	1369.93079725167	1381.27836388401	1428.30396110823
388	1376.08683827172	1367.42601760915	1409.95791238345
390	1389.50021829673	1355.16230576789	1401.72395527378
392	1401.3109819152	1351.01265940859	1409.25261122245
394	1387.0400938254	1361.27860415161	1436.90110955226
396	1399.83456105941	1345.80978794423	1423.42162659839
398	1379.88388561397	1371.51897609551	1414.60680888344
400	1353.42209606988	1402.13606616522	1412.55633650336
402	1358.28224612811	1387.13472803446	1414.85448441097
404	1351.90783915702	1384.45990089255	1422.91560558317
406	1372.13496468562	1387.12447595808	1423.70585884628
408	1383.39785023385	1386.78553205489	1424.31860389782
410	1367.27323331066	1375.84685267658	1426.70608119401
412	1365.44604189457	1338.80346120984	1408.98022862523
414	1384.59216232589	1370.15500073636	1433.12050499457
416	1388.8564185968	1383.84763344625	1439.19760898629
418	1375.97872346276	1372.58999793903	1421.50122576957
420	1375.18422986572	1400.78587415974	1422.97541636454
422	1386.08008338226	1402.05722518663	1416.88857885848
424	1391.54319700863	1384.54934453241	1415.75417181551
426	1391.68881425839	1361.98497583622	1417.62400485819
428	1390.04820856896	1352.45919066116	1417.33660931494
430	1375.5344468464	1375.70211578172	1416.32285637311
432	1364.75803161849	1382.8069169649	1426.59223554812
434	1360.45208571755	1377.7039275023	1425.73358481236
436	1363.46384582639	1365.23074766153	1401.82683645232
438	1367.19016647513	1356.84188905052	1384.02430167137
440	1365.44626060517	1350.46048106498	1388.74211882597
442	1365.96431366039	1343.90977396191	1397.77193984127
444	1364.2540452114	1337.97226584226	1400.86935704339
446	1341.87608231791	1336.5536112184	1385.99619215051
448	1348.76209473075	1352.41428560393	1393.39746235817
450	1339.27487896265	1351.15523644493	1397.61653444652
452	1329.1316818257	1334.21622790872	1394.04658211848
454	1340.36242581621	1309.16771885498	1380.67706623869
456	1337.6928049624	1309.72783813677	1360.33769643307
458	1324.58109723259	1309.21819713431	1362.37058604035
460	1320.77857101193	1305.55949037817	1362.31041234827
462	1326.61524668058	1298.77416516145	1348.96573268049
464	1298.93685567975	1293.49306587155	1329.25692163308
466	1293.93938232132	1291.93330523189	1334.11382654236
468	1301.39603892466	1303.06692971915	1345.91929627663
470	1311.12092243899	1312.14083482926	1357.48921473026
472	1309.77041406623	1293.08910203257	1362.58718975241
474	1301.17276167743	1295.4393062674	1347.13699315534
476	1291.28538419371	1301.6745956864	1333.58586706372
478	1286.90958499689	1305.09141241626	1329.38260487712
480	1289.76705127461	1298.24864632741	1333.06542470511
482	1283.09711021048	1263.06974629217	1307.32692113993
484	1272.45948750035	1260.26668589111	1300.57228666214
486	1267.54605653229	1259.06080106453	1300.20288956672
488	1267.61477872654	1257.42450658824	1302.98301364029
490	1266.58694065706	1265.74047376623	1308.49014303618
492	1275.73284376838	1264.66246475515	1299.15655268588
494	1263.84399438328	1263.25079047502	1292.25719417549
496	1252.34233877421	1252.68555043859	1288.98230649831
498	1255.500469749	1233.54079891538	1288.29874591671
500	1256.02318753402	1252.34341853156	1280.87746038263
502	1257.98910019401	1239.82848873827	1289.29664912491
504	1246.1842819645	1243.91045868843	1294.07147270938
506	1228.61174257681	1255.60369361306	1289.16546062258
508	1227.39034397152	1235.61831223019	1273.04167132801
510	1222.23831931374	1231.93204034429	1279.05068203363
512	1228.56173144814	1235.87347973137	1293.30539268301
514	1236.11688489309	1233.11277882683	1290.00573418984
516	1238.3664029386	1217.23411807715	1261.26390811929
518	1240.58947510909	1206.20805005781	1258.30660239738
520	1214.46435583954	1205.5509568135	1235.03911021068
522	1213.24824982459	1215.92565481485	1245.1089207043
524	1219.08358427481	1228.20076747055	1264.59625142921
526	1188.40150777505	1228.01022580057	1240.4095353726
528	1190.24167316919	1202.40264177269	1238.45011713019
530	1198.28333672265	1194.44876801088	1247.90637654316
532	1194.11667245463	1190.5085236117	1243.41873129485
534	1177.91552889311	1185.31073791079	1219.34565550545
536	1186.48104772392	1187.70973662443	1205.14200051387
538	1184.96679307187	1176.61554754064	1213.26959765258
540	1177.03958427544	1166.0941328213	1220.74258213823
542	1164.50848850564	1159.06546674849	1211.72857035704
544	1150.67527575298	1156.73430383656	1177.31381227598
546	1154.82536759898	1160.89460372499	1172.46617271558
548	1141.01835362827	1156.89864437261	1182.08062925818
550	1127.29571898995	1147.15528128308	1185.92835764181
552	1124.7629446607	1138.03348551823	1179.567601823
554	1143.22239259663	1141.24985802972	1168.95455644905
556	1135.60102845582	1112.39298202977	1159.0725744919
558	1121.19943594106	1105.75916412463	1153.23378445745
560	1107.35692139467	1100.29082326192	1146.18322236677
562	1100.57445160246	1088.31009347738	1138.33657723144
564	1109.27770715372	1107.95695281967	1148.61867575205
566	1102.14841640373	1104.6670434754	1149.18183668579
568	1089.69318226608	1098.57144212127	1143.89032974673
570	1080.74044575498	1096.12751961422	1133.43995781053
572	1082.11797411041	1099.33196772232	1118.62061262348
574	1075.53380317902	1087.02782282471	1104.42673778596
576	1066.5553381906	1066.59067115654	1093.90004225326
578	1055.37112094596	1056.86947894058	1098.63086619468
580	1050.24599834775	1060.05324351323	1108.22028942508
582	1066.6379845963	1067.33781656757	1094.85627512981
584	1068.01057476937	1067.66823692399	1108.84093625907
586	1048.22112042529	1052.1161796735	1091.60714725531
588	1039.80110288813	1042.29892554564	1073.43055737291
590	1049.13145344919	1043.58916896193	1070.10829696868
592	1034.17924906241	1031.51846249773	1072.93806081849
594	1043.51695019179	1012.26050452898	1055.77968709374
596	1039.24009549646	1007.65216982155	1058.99381915505
598	1036.45734529099	1018.88926912725	1060.71715439512
600	1043.18585653719	1036.9991513217	1045.97904609075
602	1009.89140429349	1017.68294621308	1059.37930196486
604	1007.88728558457	1013.0635715625	1055.5713625358
606	1017.75143284409	1011.58130499714	1057.83971250192
608	1021.09529088211	1009.79722440607	1057.21115536483
610	1003.21713021217	1005.44327764694	1038.94600249648
612	998.133384822735	988.756170857196	1021.80663087411
614	1006.81557455932	1000.30449908331	1030.5142607594
616	1004.54635058748	989.243996087859	1022.41670007085
618	986.341281888728	965.770922018309	1000.54353138944
620	959.014130112844	972.115673012737	991.875507967536
622	982.303310722619	982.827351374161	988.075447008397
624	981.233977166252	969.913994951178	986.174659931275
626	978.005987735676	960.922492777221	983.611552509836
628	976.160159959317	960.730919745635	984.639029507973
630	962.418451571028	953.782350638491	1000.47569793484
632	947.139016678179	941.944285771157	1003.29688560181
634	933.578701260292	933.90449182506	982.27726960556
636	936.802283055381	934.981827938671	973.780260171696
638	948.871302937402	937.145764377376	984.787948082425
640	926.637445236977	911.48340062486	979.170364700053
642	917.28302851096	922.956689726266	953.290933993943
644	918.52494878012	929.396892579724	960.031633749771
646	914.482557787441	926.443385506292	971.8213082921
648	900.718687670524	914.795358570621	968.666737455446
650	896.475651701907	900.788414382025	951.246428185184
652	899.394053062081	894.402118865677	927.261577891194
654	899.959917257026	890.999622311612	925.601324386675
656	889.709039232127	888.889247790456	929.565590654831
658	873.982440026187	885.036344364224	924.683493880251
660	892.756441105231	871.989535076626	910.09717569208
662	870.757138139365	851.045900733087	905.366674455093
664	864.774779665758	850.935606078424	912.48667404868
666	867.399551936427	862.679272255461	911.039542364424
668	868.248611062781	872.219430605221	894.373107668132
670	867.604168908352	862.249290728792	899.669878851009
672	852.530387545994	850.434696088203	865.300661968034
674	860.563084758885	844.931045027755	852.047343835997
676	863.481979401378	836.670823222584	854.675079267003
678	843.766436753592	821.750091043304	861.34847132549
680	833.475365920134	815.908820975371	864.325323804701
682	837.547852280444	810.386183396451	869.065692971057
684	829.714855582117	822.070227687009	854.487081046621
686	825.076602235202	826.764452562734	839.368707779737
688	827.755704778827	815.053589452555	840.716575893784
690	802.13843675763	826.012649689637	861.087167455666
692	824.2639451092	833.784468156668	851.634383397048
694	833.956552084945	833.265211817854	849.71791327548
696	834.307728913905	839.719248906026	859.222895365356
698	829.037357413118	851.445766314679	868.584309309835
700	809.911099486463	826.852855793084	840.015053172746
702	843.51478080442	810.806974473407	852.005400576942
704	834.399889599374	812.71653069089	859.631241727747
706	827.504358330578	819.444604023408	856.833411564585
708	836.506678986725	821.277656983588	848.272562418257
710	810.777835512343	816.391539046717	851.370840433457
712	821.718996538275	819.184597802896	859.231484635036
714	809.289250321576	827.979783114607	860.270345630233
716	818.768806368769	833.992200350481	863.598754784238
718	843.6699240978	830.438503175904	868.040149236658
720	817.867751836558	813.594630418248	860.694668662694
722	813.036142085066	816.251780078437	873.894208843428
724	822.914930896236	815.586621754017	868.034409138433
726	821.836033525192	808.805264574913	857.864778392742
728	813.127829404436	801.869602192161	858.468801137466
730	818.263194462484	805.76977669543	880.239989443819
732	799.07753286155	809.130226202154	861.692899144775
734	818.456356061282	815.629152049488	861.601819829444
736	824.607012936098	815.117477815855	849.147652179921
738	817.211882591871	808.849387674706	842.300880064678
740	814.077671732984	802.314992597178	863.714324541145
742	799.163493410815	793.932944541611	823.676738262771
744	809.636901619989	805.285349622892	839.478999902791
746	812.471175023508	821.11951781177	848.605462312976
748	814.076146400879	825.900203597139	849.280601120561
750	818.998758145158	816.225701225752	849.31680770774
752	796.037520912458	826.530416347063	840.980862719507
754	792.834125282894	811.340941748126	818.806015047519
756	796.476724067302	796.883096909893	825.604276956243
758	804.177887912615	791.641363287021	838.664415207765
760	810.827265966125	796.279157782211	834.515063413718
762	806.955782005753	802.534531799561	800.273268120442
764	787.05070546111	788.220918211291	809.358045597635
766	783.630640925702	800.053213337596	825.328881383718
768	784.510095230141	796.272582472164	826.539970006426
770	784.55956772831	778.028120452476	822.959040523552
772	783.849125807742	774.843114865035	839.231061505768
774	775.433233608433	771.503589536459	810.521960006221
776	782.295077618906	774.035256846432	810.747233053949
778	781.800323286302	775.534839251724	803.078252210939
780	772.416292546799	767.012759262536	791.396886299435
782	763.708592258161	751.977181286255	784.788513419233
784	779.645419205875	777.105518532921	767.035483051886
786	761.008223904908	751.540256049284	778.211221654717
788	756.98599219003	749.728130712909	791.41939712943
790	755.109162437293	753.285930444539	789.587542385688
792	749.339357812318	753.652080839762	776.132257014342
794	749.359844699456	765.01232208757	777.275996406824
796	751.060118258873	736.916409999988	763.621501971748
798	748.728389930827	729.801031322668	770.483596576195
800	735.267556060363	736.493413011618	758.318251184499
802	725.419804355577	742.115868633497	742.824146820464
804	734.333019307592	733.684844760661	753.933151401603
806	729.194343659923	723.379806177282	759.146373122021
808	737.059977641145	731.210841782345	753.0917662013
810	723.555479786056	714.349528618234	743.798059951232
812	717.046308200291	705.973781276399	743.461985978664
814	729.101290027825	722.910669960444	752.916206328948
816	732.881707472889	740.55257728957	755.964462819226
818	710.993916195543	723.339990668014	752.774670489104
820	696.563055012781	698.727284061228	733.548619265517
822	710.684886889581	693.703540113323	725.708954121383
824	722.710698824863	704.420046367137	728.784310271211
826	700.729785605922	714.899613891205	734.298184020483
828	715.095767002301	726.168525356748	762.315551139
830	727.866083490098	729.102222731501	747.483929445355
832	727.027347984078	717.444945114435	744.884229358046
834	718.744129375178	704.97091791838	738.024322224734
836	709.567443387256	698.785810867055	726.883226518435
838	703.584447633251	695.123642385722	735.67059872258
840	712.581814367511	700.445813824434	709.02342839976
842	701.596441600522	703.679102042043	729.142429782365
844	698.158449555012	706.139701685622	728.646286320369
846	699.071540306686	708.852965424739	718.034061271687
848	696.636308099422	708.342498409305	722.636539252015
850	698.428824541738	690.650697797801	737.136258040319
852	687.920147785493	692.420728317123	717.768855771148
854	705.542153831667	708.425549471216	705.449819266475
856	699.814872784413	700.680282495686	711.69298302372
858	681.237642745328	682.281693571462	716.996246122438
860	687.476050513537	685.612923689712	698.456165884434
862	666.609122411225	659.956579145528	715.36684582742
864	661.158447951128	652.618794946783	669.361138650941
866	649.975931365437	665.850377550286	662.854591159041
868	646.679445446768	666.594937051435	673.767160447172
870	652.379397242206	647.830584043352	675.634079795442
872	650.704811409245	634.524740368244	661.384159195346
874	642.519850079926	616.765922493299	657.980041744062
876	647.400905610091	638.149746851467	659.450395089269
878	638.669589395957	636.725313845915	654.259309244802
880	633.376900501433	623.845926042927	659.39978201142
882	640.646358632023	622.815562034001	677.497879521612
884	639.499101892975	641.364001041043	677.90795010427
886	643.805642987398	617.719799865946	662.866983543778
888	646.37753283701	618.278606047007	654.462435687892
890	637.378196101352	614.000591138237	646.574640717395
892	622.18436221821	611.23100297578	634.757758841501
894	606.164718304204	611.895053160337	621.828017144784
896	581.932662964252	580.645234787725	623.622466660245
898	567.261421228875	584.31609993063	599.266761256056
900	567.972914233498	570.778151487389	597.149326297176
902	573.420695475089	559.508847739659	598.666513940255
904	572.193071299867	560.689181124785	588.9495982349
906	563.439246413172	571.153401509304	568.782034383479
908	571.989626535973	568.273156729973	570.801679150133
910	565.710913880633	560.698758715703	579.953215631023
912	561.825722396788	576.569076665014	588.894251430827
914	573.806514176233	573.443432341558	597.42292141717
916	581.109027397491	567.740112224973	603.463488336348
918	563.981414877495	582.992535358373	603.321463042773
920	553.616631320325	572.035080168293	591.768246114787
922	601.377165972667	597.806455634879	627.211926308816
924	642.084667851333	630.533041820286	652.736016232566
926	674.130732466669	671.472451107112	683.18534036456
928	703.740547492247	710.426753206975	719.724543324151
930	727.573785409588	726.27600467553	745.408421804433
932	710.325555901417	687.52444485575	720.989506795779
934	644.755714411094	630.329251664937	667.869192618894
936	605.893345166468	608.597155806967	637.373331283112
938	582.805433421126	577.002526404363	595.5743685918
940	568.101030368966	549.555502406119	563.678390705538
942	552.813956911621	543.986306801188	560.813500090567
944	519.741429004005	519.774407832119	541.074459934035
946	495.156260936225	500.192764434339	526.480550564727
948	497.567873973413	502.650023093637	527.211667806154
950	510.975119365682	511.840638990455	522.727996062575
952	519.088348797983	521.419383572038	529.322338056122
954	512.877226020452	523.975712460623	546.840819923895
956	496.82941525649	506.509697952729	527.337858207127
958	498.174890284997	499.454284147962	523.670473802899
960	496.633259021094	491.390244306234	508.058097285255
962	486.88834965802	483.580162081113	490.701827261845
964	481.962306109524	476.455936792157	487.380987591777
966	479.168307285362	472.987135102493	500.444731232154
968	458.431839761019	475.976341459546	512.411669899215
970	472.553250043273	459.615188010556	498.342567426613
972	488.217086110006	469.027921495943	488.279249142595
974	487.901639886579	489.714065219101	477.697472471483
976	483.567815505397	493.643610328074	482.606125908436
978	489.083183107267	494.743653956268	506.118146108621
980	505.053545857172	520.303376698068	532.994096299466
982	494.249816305831	498.131796331753	533.581489707307
984	502.148214689485	506.064274782325	517.508596254526
986	495.850448557146	488.071745109776	506.619593814007
988	490.432342189918	480.55678444167	498.60112781633
990	490.309748974622	486.484195191484	501.647652133968
992	492.035022857911	490.383757132932	516.700009195718
994	492.57345789691	486.627017268958	518.29128370268
996	492.743749756826	492.528898761259	516.243948086333
998	503.694159924144	497.592922270174	520.514825757036
1000	519.66842220328	505.488702230205	522.551205931276
1002	530.38440258836	530.134229305854	527.823196145058
1004	536.649191781416	548.474334283398	542.611742096899
1006	547.702891549251	518.553394240799	563.80085133971
1008	539.347892726787	542.566088404127	558.910263609414
1010	522.562242131322	535.045041696859	547.792677948207
1012	521.542450339068	518.092752782322	548.250723266307
1014	517.584073260032	513.788246284568	548.921094135432
1016	517.193924097553	513.620559761789	546.070666852319
1018	525.207308649031	505.669520830663	537.997598872972
1020	506.942079435959	511.527837922708	515.121639337936
1022	525.43086946095	522.432225643947	531.281393583431
1024	503.801562837373	504.149745782964	514.294448592547
1026	496.34415496894	507.875588874999	513.885575366356
1028	489.482352682857	493.605505197147	514.057598707111
1030	478.93006829905	476.512468599151	506.607446296319
1032	482.987574667569	512.396546696253	503.293662497739
1034	494.966668526704	492.619410110144	487.629481790149
1036	488.905128195099	483.73812155924	508.442119028949
1038	482.39732716595	500.581121546136	498.723795006477
1040	487.556410961858	497.072103387376	499.701150711619
1042	487.777272954639	485.250220195317	502.083033538605
1044	476.705861451047	481.746300977189	493.925583950544
1046	477.309194015062	469.473399067033	493.493169445003
1048	473.892973024316	448.852395203059	484.131070198463
1050	467.858400311786	450.107293171186	487.968216754083
1052	463.587766730528	459.327513407235	479.962405270902
1054	465.934307029241	463.9245484557	478.188695795183
1056	461.212728462228	458.734324905227	474.798659688022
1058	448.110628547095	451.776278179947	465.323675665223
1060	464.315858763597	461.936082757467	482.4497245765
1062	473.506565105588	454.324709411153	477.862449879062
1064	466.104612630476	457.824873409604	481.705436686093
1066	462.097183642827	460.038021052178	481.775234790732
1068	467.656895605579	461.0109848778	480.749008709488
1070	464.236666946482	457.037787784172	479.257700470669
1072	447.879621405746	456.068735141288	478.996152199772
1074	474.089673550138	493.322900056922	489.272001018433
1076	470.412454239024	477.572038279775	477.751762176097
1078	464.688265175814	458.670124289757	478.486684578566
1080	461.629707270029	446.10403852873	478.3640599422
1082	468.300750776086	455.081442119149	484.330362531026
1084	470.267328342909	466.176350596618	488.822073208381
1086	449.692950363432	452.589800527822	480.238079745205
1088	420.725819143027	432.864055372892	469.761228631089
1090	434.32142376218	431.154090383944	464.419178843936
1092	435.244168494791	429.173031384411	444.721881597478
1094	419.038550348467	428.450778099509	445.046043908864
1096	409.153140795807	429.470199255015	442.38342352245
1098	423.776666692936	431.550274333605	440.647847182481
1100	450.389013255626	432.854835551606	450.932022237251
1102	439.251826901824	431.218193514986	446.147837072976
1104	407.518251949688	430.374019039046	432.347608652649
1106	412.349060218434	431.515391623877	424.405593116228
1108	429.249944531439	428.575276237173	439.005488858854
1110	425.662102727795	431.463779842514	441.881560941124
1112	419.064640965402	435.13336757509	447.257309387565
1114	440.272628915255	441.2545750582	474.148719177892
1116	482.159725989594	468.556351437939	495.340958550863
1118	486.367420093346	467.133837180324	493.929496497398
1120	482.173460319127	492.113822974866	510.076510134427
1122	461.321973542763	481.957470432626	498.420355272899
1124	455.502527919204	468.187614274268	488.061226579479
1126	444.778396188461	450.91243453592	475.522927946821
1128	424.725231574577	427.341835208004	456.962259745996
1130	426.377861948184	411.924947423031	447.038423170918
1132	434.98249802332	416.719627438959	452.509218878266
1134	426.508105724341	410.76553002647	429.492473151855
1136	414.504507972866	405.568535093316	445.742648328938
1138	415.850547880606	404.866976877997	443.88234344672
1140	407.133503674644	409.533689163824	428.197281224801
1142	397.272656792829	408.576760976523	426.379882557822
1144	408.274148416947	397.83484125755	441.328515633212
1146	417.808605887025	401.261266140191	427.845590567512
1148	419.2378746338	407.786204530067	445.276677535572
1150	405.343599786101	407.873736088746	437.97947142565
1152	414.220885512479	418.651152678168	442.294975921304
1154	430.249414470892	425.587924094036	453.824310259295
1156	433.768923753304	426.439030905682	457.220208140627
1158	424.655686236681	427.188548912785	449.084428425773
1160	416.687236752461	427.059742393669	440.787242932226
1162	398.055372534069	403.432742102178	432.651123029732
1164	410.07637307137	383.121866302111	424.602614508122
1166	399.846504685079	406.351218817205	425.329926488763
1168	399.24465818544	417.43832701494	419.277259616526
1170	405.243988376444	404.934298369171	404.549338872338
1172	409.195131710342	389.130106469421	401.519624163702
1174	408.718997834673	392.233303580175	415.972830042107
1176	405.97711176106	409.76117666131	420.2931174059
1178	389.34575929711	404.94389238332	427.309093002262
1180	400.60317043233	403.481424394127	408.606199934999
1182	401.393894108604	391.141227088183	397.247965721471
1184	386.414852235254	382.13985033796	385.110529876164
1186	374.479925997736	370.602072751787	388.304152183141
1188	381.146300658649	373.774471606132	402.238682853865
1190	397.059289251066	394.686895547309	407.53486009375
1192	391.626288945271	388.553346335359	400.521243891812
1194	378.852737720708	395.025062926004	399.030326296632
1196	394.935543343984	392.228757996061	397.967873278789
1198	389.214706421271	372.045913816872	401.95758413788
1200	383.278415703347	373.443367776491	410.479038946963
1202	390.286380771332	387.633352472829	417.619274266861
1204	390.66017662491	395.497151639969	416.958138038539
1206	376.3719497626	393.327083355102	409.290794203816
1208	381.917756811427	391.465066956788	405.925949425112
1210	366.740530767375	372.915552298849	416.94544145367
1212	375.619901283635	357.835038155572	410.975543922814
1214	393.549726834092	371.484905913279	410.562901535528
1216	406.773985889547	395.020768561999	416.386958816181
1218	393.860557657069	396.204969238808	418.190741840478
1220	386.589006100062	384.875025808321	417.297492999447
1222	403.512839304216	390.124365885544	418.542027394466
1224	404.42656193543	414.000253647237	420.51188641633
1226	401.8243086997	422.00487648148	431.010416588726
1228	406.794646997445	396.304156577067	427.169773267198
1230	396.083051512612	394.853468694933	408.209583738225
1232	393.923734278784	387.496519128652	399.392210643919
1234	401.009635828061	386.32033920771	407.501779233543
1236	398.721356423391	390.119059699244	413.386781277002
1238	385.057350870838	385.59642369882	404.277456163454
1240	378.931647282272	371.304226085531	393.703389120558
1242	382.218141650035	371.80646548107	402.566501381487
1244	373.974251485268	360.800956112004	384.634078990393
1246	367.429770771981	363.319425804674	385.521366874117
1248	382.310758868221	372.557100015255	387.734253075661
1250	386.207859452735	382.700847637797	385.252347550535
1252	385.623600337015	387.598871385136	399.184611638858
1254	388.556967191954	385.680343814029	416.855976264732
1256	392.625222532193	388.367426906849	416.768824881968
1258	392.295957454035	403.674962305332	408.679611037092
1260	378.925798196079	383.016803393431	394.08260741061
1262	375.409704659727	383.011473855438	393.376261344488
1264	350.607499510888	364.957065820611	387.453345214145
1266	359.003104714241	356.743331692186	398.175076417722
1268	374.803757984954	374.602227350759	402.887649267034
1270	370.271246658005	377.822491453658	402.17877678622
1272	367.406829704032	371.714048987613	397.691334921751
1274	378.45990164259	383.248036953175	392.556240212148
1276	356.834639916293	380.545300510653	397.526749888063
1278	369.027820004932	368.780395559886	376.32175041211
1280	379.660021979349	367.969496705527	390.551026524125
1282	373.608864759723	385.768467347248	409.907453237172
1284	386.661997361616	393.001348539278	404.981475820847
1286	376.897067158585	379.567428558695	400.930319759576
1288	369.24167842281	363.444351389277	402.93646775751
1290	374.524461609006	362.472845244793	401.199120098986
1292	377.773072816254	375.545192017188	395.389825776049
1294	381.604413021081	385.963263664987	396.511767522829
1296	354.569375006397	379.395123035841	386.010310721225
1298	389.028514789367	382.694223808096	414.760791324649
1300	386.724520852101	395.746243357211	407.99420486579
1302	395.937860958449	397.981190919016	408.803907016095
1304	405.918843738299	388.735322542155	408.824967708738
1306	410.999463871589	385.652872844084	419.140497085822
1308	409.311484107252	377.538255013715	427.35094349403
1310	407.641750560026	367.807841314598	418.440534078078
1312	411.064176017135	382.760533609884	409.996447012498
1314	391.962981598725	366.60436645524	420.482401907661
1316	394.431426418555	380.830075241189	429.643163227658
1318	401.395328811392	378.17691661699	408.355095458905
1320	396.554593998225	384.948402335675	417.248851121821
1322	387.036141882779	386.103209769926	418.351731389814
1324	385.105843734068	385.297790843869	409.430108692919
1326	384.660197859391	373.656829983804	398.283175971746
1328	373.311065242582	363.830138365774	392.240014728653
1330	353.83572789982	369.237936261297	394.337608939249
1332	348.973623052742	365.305084144843	397.637820067478
1334	376.161233082653	389.377280691893	386.26452873054
1336	387.591736675267	378.262653983219	399.198140351505
1338	382.286416568446	360.856186241163	391.212997902147
1340	376.927165091878	378.165837890372	401.409287452635
1342	377.934899181665	371.96619646073	402.857395502523
1344	381.276529601584	377.864803326171	403.636275418876
1346	386.847677561542	390.651701709854	399.686259062095
1348	383.175458755228	387.161822833318	390.009225746239
1350	371.350381393532	381.377768009693	387.418949295561
1352	388.206042826307	390.314507857535	394.408604246648
1354	385.845689159091	375.281879858879	415.084583676956
1356	383.61613525733	383.783679645337	420.563102787566
1358	415.956310751506	400.966447586202	429.684213928723
1360	404.268745998561	394.646834033541	406.635441483303
1362	403.002782631476	396.717100213208	415.260015255677
1364	399.757403721812	396.608826424776	419.546729486419
1366	379.708319376072	394.539292413967	401.445330611454
1368	367.260683531543	393.571443473483	388.871411788971
1370	379.180719997688	383.770779934381	396.271766997501
1372	383.070867692121	361.046926960438	390.426259626215
1374	378.407435663509	349.317317265965	365.9473769498
1376	363.089727524345	326.877025221086	387.433195901192
1378	384.114354660895	353.93254588481	397.686861228616
1380	383.372298285454	357.353160185402	390.001004052081
1382	372.365816061687	357.521744860476	386.692983830886
1384	364.196754122773	354.813226216111	371.375515912016
1386	346.781709629772	360.454220751968	368.717811103674
1388	333.145105965179	352.951948668755	374.790922161245
1390	336.799379716557	331.608567095835	374.701432039568
1392	344.924422916811	335.294184017796	377.545921403062
1394	348.235677669277	350.058841634622	376.479210454715
1396	329.243308698571	317.004898465166	343.804537057388
1398	336.905698710325	339.823108566051	360.286036053994
1400	333.619276474657	327.14527482603	352.755249779231
1402	343.097016778143	337.243464590368	362.277872463407
1404	347.009139017173	357.040560007833	378.069481186703
1406	346.85942441475	351.351027874485	367.581804112678
1408	343.288436591793	346.607790557113	373.11895708955
1410	344.460101008907	352.702710471552	380.9875215103
1412	346.098365845192	352.627539792064	371.07416080837
1414	340.384024121925	344.602186405273	374.481473581137
1416	351.454176048478	341.163861092534	381.646735552886
1418	376.764269483618	339.805993389482	359.481791215556
1420	339.847634408272	340.319160928764	360.880767681271
1422	357.995972455176	370.223695816305	401.352942373077
1424	360.296774982672	365.688044729661	370.853065773586
1426	381.084724395598	357.094941554263	369.330872930218
1428	376.994337081597	363.174176697164	375.609255306054
1430	371.240686729336	378.648105663657	378.445668823387
1432	380.33802963662	371.178380958832	386.689141442857
1434	399.60105253272	372.002578274555	400.407641119849
1436	406.196245669829	398.698341966933	405.727494663596
1438	395.05987133867	398.124130193302	404.701856881975
1440	421.140509625968	408.778572388294	422.929163979441
1442	407.228586651757	407.659297004598	425.41977796791
1444	426.633795590804	419.539861720184	444.862733773933
1446	439.655136392519	424.195020303259	471.778713775332
1448	472.7494048395	494.160785111202	499.890481713675
1450	450.362076489887	445.78536979903	482.010500092501
1452	413.861286304008	420.858728687176	459.666907729464
1454	411.780059451542	419.430985318828	453.115446744987
1456	409.831268114449	411.135766768588	436.172527842032
1458	406.686944026501	404.141357125089	427.127347435616
1460	404.028246302132	399.92673741046	432.807234345735
1462	373.979505293167	382.514647208766	412.744336873099
1464	377.972513860558	370.252848776336	402.889311278797
1466	401.256603893579	391.989677075713	411.607947029792
1468	381.698583432054	372.344251071689	384.907901294755
1470	351.653586984878	337.164905762849	383.09779235082
1472	377.273843968284	363.178716049526	387.59176071309
1474	365.792458873531	372.226359146625	392.021981364019
1476	370.230954958662	371.177515319867	391.444677974196
1478	358.821616909331	365.086948687221	382.724440893262
1480	355.851259395955	357.145684201447	369.975063147712
1482	340.62922410651	341.188689706564	352.872405038473
1484	333.293363393788	331.732288328217	352.851207629606
1486	355.053861846768	333.129306650705	362.10416296051
1488	353.522614383002	334.260059591061	350.27502697088
1490	345.252987430562	359.155391425775	362.73165080706
1492	328.25776976536	345.090738157161	353.968019900656
1494	342.768585623984	357.759385139207	346.825225034357
1496	347.064136491591	356.809863226537	387.266986499867
1498	338.885645040625	317.269295131507	363.020690311919
1500	330.088682091065	341.553337986525	343.459311156993
1502	330.112539683356	346.577523038404	366.945060698313
1504	341.481604384335	331.158801787652	365.533516366665
1506	329.367437385336	338.482734358768	345.614073806349
1508	325.958916899293	344.965601523216	368.426137874605
1510	334.659958136431	338.462164898178	374.777012665059
1512	343.952456269311	345.01248181268	369.286894896971
1514	347.849830456055	351.179760281941	387.099864363625
1516	336.43848493346	332.826188616108	361.051854630421
1518	353.649442506741	350.6812291777	386.288975790878
1520	340.758140618712	361.91053880098	374.31842445049
1522	336.959557095859	340.764906476795	352.36594503126
1524	358.15571643161	360.150365556167	391.707209738753
1526	352.798499213371	352.978991981118	389.565345921373
1528	347.314748618989	349.777415626169	386.071592130453
1530	355.873747623901	344.416145332877	373.06058125819
1532	368.534541025005	363.945241094138	382.080410632406
1534	383.417900137544	377.118744647785	389.949519555109
1536	393.032842320539	359.928394810345	382.51920398919
1538	391.303569071366	356.66629793177	373.629555335066
1540	383.766040253206	384.750750637661	399.246510108809
1542	383.310481030643	387.37342151792	430.087298454336
1544	385.884468163986	362.049602429177	414.210791902315
1546	384.81392676292	381.115732493585	398.42189630193
1548	408.319359034241	402.079800533794	409.543323795378
1550	427.793409364625	395.85242253024	395.153527983505
1552	420.115869468149	395.390706999809	411.136784957487
1554	392.290016403486	385.319870482933	412.23239733953
1556	372.240115506561	370.885784542613	386.586238259407
1558	388.947884946017	390.589813937889	410.905756602727
1560	420.311966039929	382.75031224814	427.798092910528
1562	438.99852330655	409.416198730665	428.505617271711
1564	448.078534600974	443.56080960858	444.903586623684
1566	467.573303664573	461.942201886588	453.475051737807
1568	479.987637206359	467.669684797325	471.932973166942
1570	467.474190198955	467.445499936729	478.412813228349
1572	462.791927009592	479.635929232828	480.585949923488
1574	474.231451379705	490.040365771129	491.098551143816
1576	470.365874548148	483.138719866727	497.532933450895
1578	473.824059917999	485.284549063313	515.32574619457
1580	509.989632034028	492.583823267862	531.550718553852
1582	514.48883457061	512.785296261644	519.499620339912
1584	529.739877442264	509.376725663602	526.004888553834
1586	510.743962167012	523.415344019088	556.875020977164
1588	499.91859719673	518.475699505585	546.240618204142
1590	536.631542311919	558.130472227437	574.231376495065
1592	602.917166166231	560.944687459674	594.862377142259
1594	597.383566778399	584.226174838573	614.345897204295
1596	568.988073119109	575.01268661086	626.187214452772
1598	592.272469972359	587.160228126195	608.614265851712
1600	614.580675995002	614.7634418748	642.178897354333
1602	627.717808152061	630.975904789356	664.896222985549
1604	616.939873643521	644.866601563218	643.08358950974
1606	651.24797534725	656.911757023762	657.514805670443
1608	687.88728760689	664.188496302833	710.714913664396
1610	675.020608592949	673.208293200132	724.233379960848
1612	690.673583616313	684.506095964946	708.270120889126
1614	731.122984075577	696.521236662605	717.994823152701
1616	725.992591045826	709.996711949162	731.063777175971
1618	728.485110107954	724.54263931717	740.710649929651
1620	735.948086956591	753.102967620056	771.692501361438
1622	739.539127754239	741.041123857685	800.356520998555
1624	746.255848068946	742.109104216253	768.964671080559
1626	794.233544330047	777.462274693564	821.975147258701
1628	784.151054543738	780.570377019484	812.95762650259
1630	792.554526754329	809.140779205476	833.305885650636
1632	836.633176041886	798.314360762439	838.88081475971
1634	829.584882391452	808.423988417792	829.935803299351
1636	805.810687032031	793.911433161483	830.527131898483
1638	785.48184328822	801.808027218737	840.620790397022
1640	812.470323975575	814.365467127703	834.929553063703
1642	814.554414410831	815.730861378248	849.127956644621
1644	801.998541045713	810.481176067489	853.67066259341
1646	795.761788114006	804.318079536384	838.762255757995
1648	787.176536991849	805.474636159932	842.746387279025
1650	782.355161440127	807.102255186873	829.172467896528
1652	789.144173719948	805.686278909488	805.07737147553
1654	786.640428901639	789.530756745822	819.438296142311
1656	765.082412104304	762.01675934804	807.372347913067
1658	753.065327319262	761.32118824373	771.141387572969
1660	756.986122031933	760.247669223823	793.745986645391
1662	753.911793955309	756.596274966769	779.941948382749
1664	729.777260935805	734.808763438382	759.746215143215
1666	724.964080893991	701.388300060489	715.610613109095
1668	701.706795240318	705.58534451708	730.179515803174
1670	681.002923980767	699.839027465381	705.198755443898
1672	656.93557300073	673.750212229441	677.549447735831
1674	691.891762600476	660.395801840319	737.238339183687
1676	666.478108334255	638.218571249815	722.984968125332
1678	616.54516806848	638.362928673214	664.72439108981
1680	615.238754325884	620.751221484391	656.71252144057
1682	604.731609563472	621.988687924701	608.767374922298
1684	582.448321917312	600.96094987441	606.855527262863
1686	576.782435154381	582.862475872861	602.466458828232
1688	556.101931627527	588.683639028825	585.646042075349
1690	542.827493716101	556.66243932843	572.268405027043
1692	542.47414989492	555.06972644569	542.718933044266
1694	525.262946821183	523.511796461139	526.643416451069
1696	507.077972141908	502.243843214532	534.496564511323
1698	471.479463128979	485.716734528144	516.036325107921
1700	443.230041998432	469.656203655545	478.291261965176
1702	468.368964437555	448.734789106749	467.406008767301
1704	473.697324002457	435.027593368058	465.518811926183
1706	440.300430890095	441.456626936761	461.728165481705
1708	440.941936953591	428.692789702563	451.241298685497
1710	435.350961336516	406.722699142043	426.458263984756
1712	395.100670523503	381.759602632193	421.363025151084
1714	368.87921754692		367.50921977963		395.319432995783
1716	381.436759221341	368.436669788621	386.011696708872
1718	382.962045252803	343.07695706601		368.557703089867
1720	372.916286445128	325.559461163844	363.094079139106
1722	347.140986208084	319.644031526944	349.994718524842
1724	326.926129675443	315.803777817727	357.311011685367
1726	316.032456430264	317.585132261512	360.224512706814
1728	303.945520820415	316.428276759294	317.837649816219
1730	312.091304846734	317.66608020338		332.144077522007
1732	306.374407389835	290.472142949204	292.423905590192
1734	282.042024662365	285.290506165782	307.253555645035
1736	278.750963288257	252.928492072847	316.760209368613
1738	277.629953022388	268.524501477922	297.560583548392
1740	275.174162557536	265.637226535588	280.923597715506
1742	265.70966747416		246.23680314649		297.881383138978
1744	256.140376177344	254.867410788406	275.111453994268
1746	245.821784984799	241.825678112904	290.837182793338
1748	262.546439490394	264.805882540815	271.579337600109
1750	246.719000461099	244.432774998591	273.55986273735
1752	239.919686707298	245.902070895854	264.018331013453
1754	239.026573331035	227.850098755906	257.178387902904
1756	232.780772612514	206.640550448098	229.785111110149
1758	225.350074688713	234.205989952204	235.97645371536
1760	219.245009248936	219.988908282926	241.052966801716
1762	228.161388555029	239.777818032102	236.322877390471
1764	226.954413662819	217.59077250979	234.721339083215
1766	219.187009394645	208.894274901784	230.269450639112
1768	218.956347946733	220.351861646132	227.733897608772
1770	205.565802105481	205.513063303263	215.981607512121
1772	205.253281646659	184.494858606712	199.363599428783
1774	197.606296031616	186.085551422693	208.087737862536
1776	197.679026856441	199.204587874945	217.636422382981
1778	208.796705546094	200.171365010832	226.842045741179
1780	204.412731585475	207.630035216671	232.682564650692
1782	198.854863610741	205.638599765028	214.390526346934
1784	182.057648280103	194.196812484309	188.812518708889
1786	177.620421332953	185.868730143373	206.418978196286
1788	178.974710066805	177.502639224293	220.504048611963
1790	175.631705287568	174.239869958806	188.240768084727
1792	181.886266053407	181.524298902411	173.869399187951
1794	168.300706647133	190.35421769263	180.297203854467
1796	172.903207587433	171.067126423893	191.557295126979
1798	175.480033666971	161.374832898639	180.095768035446
1800	163.89756091884	162.345557765362	167.653631003058
