# Supplementary material for: In vitro and in vivo datasets of topically applied ketorolac tromethamine in aqueous humor using Raman spectroscopy
Source: Data Brief. 2019 Oct 22;27:104694. doi: 10.1016/j.dib.2019.104694 (PMC6839021; doi:10.1016/j.dib.2019.104694)
Supplement: Multimedia component 1 [file mmc1.zip › Raw Raman spectrum dataset/In vitro Cuvettes/Aqueous humor from rabbit eyes/pkxf_day14.txt]

cm-1	frame1	frame2	frame3
350	1080.33096113621	1086.08155547085	1061.68427109605
352	1052.81544615289	1044.70595131909	1083.59737126391
354	1064.81592198072	1076.98482108145	1093.34275042604
356	1076.49183832148	1067.92933682566	1076.7087375419
358	1078.6006056514	1049.82967684871	1062.05213095324
360	1063.79169104255	1056.83761744185	1075.35030388734
362	1042.00496181848	1061.72915314194	1055.8482530551
364	1038.68019252826	1038.94790290084	1035.24050741653
366	1038.36649428805	1026.65075827659	1014.47138313611
368	1033.5003375492	1043.21679930545	999.296216107541
370	1040.94527090314	1045.61940014112	1031.50133349607
372	1054.89796658968	1042.61676130339	1036.61730554959
374	1050.26394192387	1046.54701407622	1042.62615431866
376	1028.88518241359	1055.87260691559	1053.70588132458
378	1034.06680827742	1046.83889671107	1046.04744154418
380	1033.97843408033	1025.88532000784	1035.50337892491
382	1036.63994008401	1019.19497265325	1036.42830418524
384	1042.21561021874	1027.23016163114	1048.36941366062
386	1047.73902770616	1040.10450174646	1064.38988899505
388	1035.09540749305	1047.60386552856	1071.65304743165
390	1036.11333878106	1054.68168926343	1047.49945216112
392	1043.65324558106	1055.64009171804	1025.68584696373
394	1046.27579774328	1043.93667235481	1046.05624796185
396	1037.07618180395	1037.47714110725	1024.08816960358
398	1039.77912554163	1037.07595160956	1032.85351487005
400	1034.90604303627	1035.45433175545	1037.76551659143
402	1016.77226618779	1029.81373508025	1021.06952096929
404	1040.53931079315	1035.80905414704	1022.98688592826
406	1059.99499859134	1052.41615605361	1034.40473517929
408	1054.28941319552	1054.83490081124	1041.29092023501
410	1032.93867346315	1049.75426345886	1041.73412959314
412	1048.64560914464	1085.08700843569	1044.69659125014
414	1033.92915572803	1039.64063147103	1032.64647223464
416	1034.67494259271	1017.45112018653	1033.66064152816
418	1041.63668658768	1027.56349203719	1036.59520524601
420	1030.80440829335	1060.30969128431	1018.51594443962
422	1035.82740951186	1061.91095532281	1040.47005563269
424	1036.00211858181	1062.99171263717	1051.65807190483
426	1035.50761824155	1060.02835308953	1045.44843910911
428	1036.93218187643	1051.86775706368	1022.61279598992
430	1031.38607150134	1055.3740860568	1028.40845293508
432	1041.51836484031	1049.51827659051	1034.48277331384
434	1034.82305863307	1038.87089016867	1023.85472007272
436	1012.55662492484	1027.28983979578	1005.81783628019
438	1016.06869648044	1021.71129021416	1029.28600956695
440	1014.54946448094	1024.15504542797	1029.45790586593
442	1008.2607294963	1026.27531948454	1014.27676790611
444	1003.41786507528	1029.34723463838	1003.03057656053
446	1008.18865237821	1036.2100127137	1020.1447770308
448	1001.71262505523	1007.95555479526	1038.10847500487
450	1024.48267557815	1007.96480826442	1023.88723935781
452	1029.92391763981	1017.23345105082	1012.29213223706
454	1000.93270162974	1023.34456079147	1018.86895021165
456	1013.45128898973	1027.73213285835	1001.478428916
458	992.603952492027	1020.21864003936	989.545560871748
460	992.041624287117	997.758987810748	985.733315613252
462	1007.14626402739	972.646269218021	983.966844938258
464	999.161925312085	972.346652232142	970.033867430452
466	986.544797312111	987.84219936194	978.429984174778
468	983.934664570905	984.525274699324	974.91291146221
470	982.992915280347	980.524239461825	960.57967947805
472	973.949813771867	987.895636147299	939.613684958874
474	941.017069728707	946.331413194179	923.94655635416
476	960.538886766328	942.811258341107	934.45172174473
478	951.76565667454	955.121155976083	944.895779466911
480	919.472649893295	966.274597600611	943.638102908897
482	954.644884670702	951.914843489351	924.676309719987
484	944.459313503922	937.584850450518	922.226723923264
486	932.572055381297	942.937927711544	911.500104503257
488	922.612634031339	944.538245874187	903.407820065185
490	914.226279252708	919.558029318555	909.394700030617
492	907.251029263815	913.495300134378	900.139864350433
494	916.976265244896	926.280372629669	917.865994757729
496	919.958839446066	930.009031795162	933.381370829069
498	911.603720694825	913.708651598718	937.328029989086
500	905.749833801621	878.066063720494	936.569549638503
502	898.537533115174	922.512343677776	909.906728430224
504	897.733206003845	921.158749765918	902.723214871992
506	896.929749819127	911.423390680082	909.094092660969
508	890.94844373285	937.910701219715	916.009551468655
510	907.166279932953	915.90425393086	901.855161545021
512	892.230423206353	910.591512674073	896.380987160654
514	889.609789775201	903.106880267497	885.88391062095
516	898.328115818466	890.911303710622	872.573604119683
518	875.549384965295	885.203037062945	874.691202461302
520	882.069752201712	900.973526830145	881.356762825704
522	899.356503688571	909.934396002029	875.259128981079
524	895.938780522	904.746054758273	872.225466991123
526	857.907844069474	886.412518148469	882.529694608858
528	877.431586590681	895.290564893749	870.605031984625
530	877.886460206879	873.318847235751	867.369572120846
532	872.698437488006	858.485951362559	859.202150356481
534	867.300137606272	858.041375209811	851.673899293547
536	864.849360628962	865.323696795754	861.736649594742
538	834.808899145637	830.817010378737	842.848791732482
540	834.395796795957	839.302004147034	843.682267275061
542	846.905400989184	847.455960795854	841.91642049902
544	854.874982075362	833.897536115372	825.760611172457
546	833.612447846903	829.813213707553	807.683544165758
548	826.96532796474	829.2904797856	818.279198307346
550	841.212760285225	819.317665952503	820.205390187851
552	844.441495276203	809.635349936282	812.390493394756
554	802.893324184545	812.141311263434	800.893000656997
556	790.015266057969	795.066803946554	784.290325778447
558	791.883676239398	803.016239121064	778.374557804003
560	801.925724942683	811.161757786261	784.113814345448
562	803.550075664914	807.930417084086	793.069153338129
564	766.034193365658	788.663420788032	785.896304831527
566	772.284925629295	772.845022613039	757.339388538956
568	766.14086112453	767.425891592324	766.714256857793
570	765.382862471117	761.568086262087	771.860703880861
572	775.961765161249	751.17582329933	752.364689182369
574	764.399171095178	752.236779689437	753.427013234037
576	739.939505828547	719.67940328316	738.717461329343
578	743.390406875797	740.366767238394	740.569754318777
580	746.610090696838	765.448452689413	745.275181043693
582	717.455146517446	734.57520287358	732.437593542914
584	721.377628554879	744.17955059474	707.202182575317
586	730.964567782233	735.761230306055	714.336503847868
588	725.723323362378	726.152613214253	719.768689717464
590	712.073751727859	718.674129225443	710.615470062334
592	711.846289236772	710.05119443522	683.926346597748
594	697.20399657449	694.936979777038	682.482831624361
596	685.207354409753	693.329733543865	679.483279081629
598	675.636768021467	687.984833461867	675.88645563606
600	674.020095583021	679.894077594128	671.958900703057
602	695.584853532962	695.299197554566	667.062709568575
604	669.540542621123	671.185425139397	663.90520819938
606	666.940254147102	677.117713668908	664.462721649117
608	660.783796069572	678.734825065428	658.40762814166
610	640.634254553232	657.058049108719	645.941214468831
612	658.325776640798	650.075903689833	659.364389429182
614	663.724339792034	651.668619952854	642.192762763745
616	656.769074905928	649.624757184618	622.307955137618
618	642.128315759238	634.64898579206	610.368888280478
620	627.381068013513	609.277212986959	612.506879305452
622	630.197482009134	637.275259213998	626.723362261501
624	625.497365044564	633.848369304121	630.191106089757
626	622.700133067874	624.244808364373	618.630631383103
628	619.432818810204	615.589549026385	605.222566654831
630	611.063477228801	609.684667197054	604.554482445378
632	605.35757214941	601.59286901652	584.057101530791
634	594.340386870444	599.501839629654	579.287814891784
636	586.609248762221	598.161676419057	581.737150282019
638	583.892201393436	593.938460397683	585.98461918289
640	583.859431899398	583.427724216857	586.285373111273
642	568.022728261213	558.005227343803	557.509307237643
644	563.898374119214	549.970602592704	575.226841750346
646	546.542488335335	543.769072080611	574.471752440926
648	523.111189734018	536.430852508932	547.422476096991
650	521.542066437343	533.173919273633	523.372831572301
652	536.359520453726	555.670686028705	539.149996694431
654	522.757966811377	543.122406400208	526.512917794326
656	505.057257648338	521.999381028442	508.041230745849
658	495.183952526897	507.616811536638	501.183652172661
660	495.475977359965	506.788792257835	519.343357733311
662	484.267809098695	480.155578378238	481.150049079426
664	491.053548511057	484.655110878971	468.937665027361
666	482.108153379263	478.375249476527	460.421200455173
668	458.527006795159	457.441641127544	452.171604224449
670	453.765572866983	453.170207994287	457.977493261809
672	453.032216779208	455.340585432452	449.498454129894
674	444.13266734661	463.555833402314	440.512675823801
676	435.865669487017	448.774600524786	425.872375600699
678	436.583920220514	427.564627233673	417.233200377825
680	454.056934112266	459.292001199395	441.898605790375
682	467.929234281121	436.728311650558	447.005712604077
684	460.972239942554	450.043380740195	449.710031894774
686	456.997983148446	459.426352275746	457.328702062424
688	460.518793086224	451.852599434702	465.821933422199
690	459.402313215565	438.910967788137	461.736580639502
692	477.910620413092	467.155004995662	474.389710541937
694	465.822176060608	497.183367324308	474.874663848796
696	474.133431147765	504.487130229604	486.399221157222
698	495.123743525481	496.951721165581	496.986826053202
700	481.635458574102	506.254458524346	472.307937797253
702	521.098330922721	535.446041664495	488.725699778528
704	525.226525004361	512.620219144635	505.474528383943
706	520.731546426403	512.134072727718	506.437834998674
708	516.78301793928	527.365597226853	491.334276389453
710	513.653440710868	511.283593297726	473.816946641952
712	525.37089859879	514.15615005569	521.851331354685
714	512.017727147588	519.320740434201	510.64282207333
716	520.756499625463	528.790618765515	503.741341908359
718	535.009849497471	534.439829972498	514.233202325439
720	523.899730228799	528.44875638178	531.260029695639
722	547.244722989151	535.52492286651	523.05138208451
724	528.422590025637	530.827749353156	519.094739236457
726	526.478149016878	538.714261016573	522.820166053364
728	530.073957543149	555.764054354273	531.533605282686
730	519.40217581005	566.112268939536	538.100852908066
732	516.802781798234	533.873432662196	524.636674300713
734	537.57636357872	530.712911845422	537.184986191632
736	536.912191548438	540.599384248778	540.092344889919
738	536.293645968253	553.408942148708	538.339124261986
740	551.647003233086	561.959715217522	547.121602822119
742	564.398240716323	564.275895484249	591.186597075317
744	569.144489790144	564.736704240547	574.664375071296
746	561.812592774233	575.936668494794	560.939550874664
748	563.02640617889	575.720521151708	557.607287504031
750	577.021967418381	566.322721700365	563.610860395767
752	586.28046474983	579.671663346961	571.337532696195
754	547.454053623803	552.821573913103	565.446777979638
756	548.705520184297	558.678394516881	560.326427881508
758	562.120966226943	574.600428548445	559.256897494195
760	569.925707810759	577.191393901331	558.0353990502
762	563.798047168001	552.736166801471	550.802813675216
764	556.057735396856	568.03960218765	557.588951195541
766	569.279659188935	567.212367449079	555.471477173851
768	555.669089314253	559.765263438807	548.649411660912
770	542.795891431032	559.926117385021	549.816799421795
772	560.101351984537	569.255700726454	565.730347203415
774	575.085094589634	544.463184701597	577.192052661498
776	567.812789400773	572.300516926855	549.531459264367
778	567.986103728763	568.466007077748	550.612246436504
780	559.461714423504	560.785351226529	555.540453463455
782	542.039197740252	564.021090672644	551.839272510692
784	540.860535877608	561.152081682971	554.832060653497
786	537.780999290935	545.939500108544	532.517414933111
788	538.101650761394	536.098035354003	534.772815756536
790	541.687010033348	535.174254274454	529.968639563635
792	548.774364287485	543.115201541585	528.519248905449
794	556.802948324372	553.240935045563	549.560759711226
796	545.879599665565	532.619595406597	529.438282428508
798	544.559893236634	524.77090195701	545.58620906551
800	536.505081039353	535.233772565744	538.889697310396
802	527.872215095859	526.732772672114	521.573178904475
804	522.204270862453	497.643347857952	512.232880450448
806	510.740081685757	523.54140615313	515.610720469294
808	535.433633181064	530.328383809407	521.166466447684
810	519.040141217028	529.724407564328	511.65337816505
812	509.55198341159	524.575401722077	510.326040722734
814	515.394639081817	520.879837177053	510.412932083461
816	519.352969122789	522.844431014094	495.079685748834
818	523.212912691596	511.768112712657	513.338885756466
820	522.367134371539	528.730638185473	536.958351665458
822	521.522669575723	525.125398403026	527.053105180327
824	521.676648865672	511.151296978579	516.10934768128
826	518.97150201919	503.665435017382	521.15678556417
828	503.435136355094	509.76031407194	509.827092351982
830	506.604207569007	515.530726682783	530.127838692274
832	525.954277844511	517.064388107944	522.92336552296
834	525.691302174758	513.51939693302	502.523145666548
836	516.087052408253	507.624057683019	494.523407212103
838	522.955568027459	505.2903056232	516.0584872636
840	530.820001309081	518.358306083886	529.130663649693
842	505.153879485722	501.735715138324	494.285883062571
844	498.45731661095	496.345353259488	497.001491039316
846	502.565784596398	507.040491356631	504.587736390411
848	506.514236856038	518.525503302381	501.595011046204
850	506.293803198426	503.181033787373	504.672256040875
852	515.417856956569	481.340009422278	486.505781021986
854	519.498687006219	497.945536867722	489.449660029516
856	494.496323741161	491.443773253087	485.755494287627
858	473.350805439006	467.069509748488	488.036257489446
860	476.653241119277	451.210750326479	493.622743126792
862	466.731765234467	469.826116129148	448.281955551848
864	470.312834892972	466.135086686876	458.574378680926
866	448.673764278129	457.461825475121	440.073358192347
868	441.349087702977	454.376771226031	435.476788893305
870	445.947559242289	448.344477067569	440.735873679315
872	446.82174571775	433.608384905181	436.147584924744
874	463.825623111727	448.51181363048	438.282201010629
876	462.959534425125	443.953929179237	440.058095788991
878	437.4892315239	421.424007982191	429.711608997732
880	433.671555155488	418.141809340656	424.790841168335
882	448.051365658424	431.510993516307	427.635664013123
884	444.299393917264	435.24187199702	431.244155412741
886	442.165814103645	461.474742283382	456.408610458501
888	451.137096442603	459.022181298431	455.792307364243
890	445.260205301791	448.125243358136	439.498548155483
892	420.117290302228	427.234733156961	416.390808904783
894	399.794899522208	402.320047018559	400.944076580871
896	419.337293277673	388.479228108087	405.045316335886
898	405.421626723976	394.010685790134	383.599322176535
900	410.741298344824	404.969548776367	399.40570730545
902	404.882264460258	400.688289953614	404.319380530061
904	388.661456528345	392.703379623327	396.817741868389
906	381.470592517954	390.855921680491	389.130684360087
908	406.385417264918	394.295664013327	394.742687409196
910	383.514240311688	404.630869014251	392.54763551285
912	412.001822349209	403.563893773404	389.839180853957
914	410.414697423688	405.168226524789	392.514297460588
916	402.175258520681	405.47040081859	396.203044875653
918	406.598712301507	402.513623342892	394.947346301657
920	407.10959552372	402.625403684645	387.700734386874
922	417.700372467158	414.853940271923	412.50381837277
924	471.509727950408	456.085037234096	451.16235051574
926	502.029374410265	482.012815976738	491.910277886958
928	524.63158200972	510.80158832801	521.743148693859
930	546.463119962041	540.810573207967	527.105738767143
932	539.670856862396	530.529888146441	497.863777660885
934	472.343849522563	464.283771717937	444.227636604494
936	433.281284209989	437.929717126823	427.177126093758
938	409.290892935235	397.88772984853	398.973592071845
940	384.021249107769	359.858176172702	369.671980077107
942	353.948512827499	338.068660292247	345.695645615685
944	333.090515778815	327.693422135715	322.228306553589
946	350.699523655423	323.106714311228	344.286073106688
948	332.519254388313	323.156885471315	328.543906772377
950	346.298688265072	331.850057183716	344.153762672938
952	350.562762332141	342.528133035933	358.966332343997
954	334.575925361733	342.703312332062	345.929816601054
956	327.330055660563	328.223677624004	312.893357441495
958	334.267920206148	347.475996745689	332.131027956775
960	337.918227961085	338.836778662875	315.580294887393
962	318.433348692978	324.936776547513	303.69778948731
964	309.190330540298	323.724336164529	304.985646678204
966	315.596301550937	324.457042514493	313.23546906464
968	318.627816893458	309.446507074501	314.610993847665
970	297.432649060681	297.2745430028	297.363477660358
972	301.654570183937	279.988849486332	301.099038883999
974	303.173372300468	287.274309959876	313.727243674785
976	301.754894797971	301.615628695608	317.560764800417
978	317.02303354293	311.243512047868	320.428674441895
980	342.483752545267	316.243313349361	330.881891072731
982	319.031299338776	328.471496085114	337.433670307006
984	333.487578324322	311.101610107637	340.519968667653
986	335.454747937407	309.410053915925	324.272539968335
988	340.80685223591	320.075495836084	340.044121241463
990	343.20446515698	323.219840170394	334.601745923692
992	334.438867998601	320.986180981966	308.795004591059
994	316.644945217299	333.610256660756	326.443688658629
996	322.036198357057	321.22581507522	304.832771483691
998	344.253643780226	322.450265344633	326.821779309042
1000	347.484573397181	325.407739591811	326.149172652106
1002	353.023277814497	353.771300779045	341.183074172544
1004	355.587707226024	380.985166459524	356.51260202297
1006	349.208418116156	373.611779363362	346.904171992703
1008	371.783691903319	361.874349671267	358.273459253141
1010	353.164846219519	362.954934802387	348.910408674058
1012	343.65733798698	347.452497721896	335.084691952719
1014	342.15884756602	347.109932130022	339.94784120354
1016	341.914425134558	358.619823739199	349.499741141599
1018	339.041204610755	358.476603355083	348.160306190369
1020	334.828075669539	328.835009802827	335.454670325148
1022	327.782808045542	329.37651470285	321.987320777846
1024	327.359951806583	337.67402373767	318.402071805621
1026	313.332886167264	324.876585408762	293.853956246667
1028	309.180210164295	312.383032153916	289.434537964693
1030	320.140505296853	315.303385406986	305.867312789339
1032	335.594283972515	331.417435732086	321.06989330337
1034	341.121550737507	338.394277207491	324.432389538556
1036	326.671210096493	297.993236129479	322.361023875379
1038	322.136971645054	312.97634625033	313.155736558768
1040	314.404272556066	315.915114998462	305.366022776083
1042	296.270841509468	302.552860901703	309.818889523964
1044	291.871428831014	295.982161047291	315.701521257837
1046	318.414854100627	312.401410860821	303.458346250041
1048	305.9719215168	317.018293901994	281.572333994853
1050	311.867403201185	294.940623686509	293.411290910646
1052	299.50182179907	294.199930357423	284.001002352921
1054	291.865623573742	294.849648935766	278.318392898479
1056	300.19810615301	299.450809061613	285.219988357959
1058	308.315920237765	302.298301391588	299.726166024631
1060	290.074206252396	290.671058530474	307.299798523644
1062	275.302205423809	289.727817019062	290.143267228578
1064	298.398901521712	297.350904233514	292.07293372177
1066	308.596476277067	292.251299841545	293.666251257613
1068	302.821317949175	290.924817119432	296.629339492649
1070	305.045270760832	284.301639400061	296.303599869204
1072	312.297604093926	276.055034095022	289.90410403482
1074	293.946208853405	288.047232400376	282.85629917509
1076	300.870368312782	293.138068426811	291.58135216461
1078	292.649060767926	290.108223044938	306.238871415169
1080	311.326856678496	313.787288399552	294.874967919556
1082	310.848694274793	315.884872673053	289.225600606334
1084	304.257830055933	295.807530270317	293.569979181482
1086	303.578363078989	276.883766601662	292.28482184504
1088	288.080624647146	274.487112776875	274.20453544022
1090	253.485732002484	266.915905186656	280.7706267833
1092	277.353514323821	258.380384388839	253.077806727284
1094	277.163948350544	265.219689165	246.992382547922
1096	265.564115513119	255.877223191623	246.651121666681
1098	259.772200913961	245.656281350389	245.030116703981
1100	262.87059830225	251.692861863407	244.993072851209
1102	260.720388427599	263.285005339339	253.160046953264
1104	236.671169441958	246.686032495703	269.412164764361
1106	242.032489077742	242.294382139611	263.538558928992
1108	258.345689225638	253.290890865456	240.201904999782
1110	258.404270385744	260.640083403391	243.45690771009
1112	271.111886099866	259.812361125363	261.094391261542
1114	291.505492984104	264.729030668193	270.448830503368
1116	288.550924499451	285.049143113537	271.824313894917
1118	294.356488484316	287.714819939322	300.233381243694
1120	301.004349742104	291.209794314563	308.775206643595
1122	295.339971622458	310.374408846493	299.519170470746
1124	289.231181141311	285.568466288268	293.05366858377
1126	271.477661124624	266.112727665929	285.691595610201
1128	252.444361547462	261.641096231923	272.498395556247
1130	250.316595466919	256.022039630284	256.068100408055
1132	260.314334923326	263.956465046273	245.995722607447
1134	261.074308151731	247.558775949257	242.281283168029
1136	249.82450379848	232.16491840953	242.572147749629
1138	257.006660337364	247.026291585946	245.154032268624
1140	243.654346495895	256.822715794573	238.5060810962
1142	236.323506736889	249.63826855853	232.214953606978
1144	242.521304393526	236.610295432488	227.605041853173
1146	228.583133154561	234.290713131968	217.557950749677
1148	238.281091257087	242.603597050094	241.122146621883
1150	239.688659376299	230.496582273312	229.013468137984
1152	252.864323921335	242.821757179058	257.942333645309
1154	261.353264519011	251.230120061138	255.649626999361
1156	262.93307371498	262.211291767813	249.064474790981
1158	258.856478729494	265.674986700333	257.617617132072
1160	251.158699262224	258.918189014715	263.380980137181
1162	240.886407449084	269.100093824737	238.560670259859
1164	212.808973602193	224.757142308816	238.454825654341
1166	219.754339294885	232.257396247161	229.914023025843
1168	209.965559256368	224.829213623743	229.886410508033
1170	219.641699899554	223.352502174905	222.780507353113
1172	224.03166232593	225.128336375529	220.542405611745
1174	214.272750809278	222.588826004226	218.059965173956
1176	210.333853057511	219.541955511583	199.944145464388
1178	210.16058112941	227.794014642969	189.364190492167
1180	220.77010961658	209.381034926932	227.023389525628
1182	209.807953028496	198.02321702055	212.633362108525
1184	214.274398218157	196.196327921207	217.338428228452
1186	204.835294354646	189.058066839349	204.845662313208
1188	203.321934038714	202.016105980416	204.187800346076
1190	217.998207027173	225.786628681438	214.625171056954
1192	222.707944038965	224.069145760276	204.96150607459
1194	213.903190864527	230.564107396043	229.831164206335
1196	213.740042699634	202.32275209074	214.961021066204
1198	204.920711873311	204.673315514399	225.225558458243
1200	219.630277392442	211.749863245608	214.712371083211
1202	213.965601547448	208.158997694459	205.426478234229
1204	199.197687574994	202.514305334904	196.212731591075
1206	197.344015807212	206.462725610872	193.756953468102
1208	209.371813697329	215.400923685201	209.069111679416
1210	229.871003790625	209.657885331027	212.741769901034
1212	218.973210419924	217.709676152911	220.797463973917
1214	222.184071277459	207.610985479417	206.266911547299
1216	211.23374801763	206.409870762686	194.899057773421
1218	204.499132008703	224.555353030724	204.556762714653
1220	214.611570197723	233.550214907821	208.486231595029
1222	226.086024916924	222.417954503167	204.904564377236
1224	225.165418159772	214.892418542301	211.079192926651
1226	235.207532631967	233.022256190966	211.543531547053
1228	226.441651242221	225.624289336653	221.261120727702
1230	210.302395029582	208.180674942361	219.014489562997
1232	206.407487290791	206.371967492244	204.067917781806
1234	211.352738127742	206.313136189709	208.673376829103
1236	221.132279461442	215.263162737852	223.104153610757
1238	214.82799730447	214.399750679371	215.438792816284
1240	192.235532295374	199.53351452675	191.291827907016
1242	188.581839325118	204.446056074958	192.998311730494
1244	200.826745324636	213.214483883461	177.696326125992
1246	186.157050881422	213.937921172825	199.292083825177
1248	177.105236516609	185.508276733723	188.667059056891
1250	205.60610910143	185.490474076726	188.830067325011
1252	202.349865063995	188.093381121925	178.847659815999
1254	201.272261329325	196.449513084012	181.127966677104
1256	218.564829959283	206.591808336689	198.448510628547
1258	218.864178741685	197.503654841571	204.354241961863
1260	201.499441613742	171.664300060625	195.163384870395
1262	197.842320052134	184.97324662873	172.408504434239
1264	180.864518424958	166.646684776264	167.248400876791
1266	205.911269422482	180.4261380486	188.979249191033
1268	212.076612979591	193.202089050858	184.177899922689
1270	188.439783325392	180.893206583805	173.397211619095
1272	174.750342401186	181.33215975843	175.442208766483
1274	182.470118239408	196.099181501899	175.599056891781
1276	179.87506744052	185.942733113315	159.696091793114
1278	168.899092533089	182.531850946442	168.910040518017
1280	212.184628517743	194.88638308391	227.324606795481
1282	220.078037698678	200.814514335612	206.419161882196
1284	201.492300348027	195.65243716126	172.45647130585
1286	190.119247630017	209.231622322623	177.808245458504
1288	189.07714690876	196.132750687514	173.248779344128
1290	184.399018552511	183.882754671678	162.701931672291
1292	184.417581435875	187.124511128652	168.137520623196
1294	197.410084954986	183.885647797098	176.692674213199
1296	189.049526892207	201.217368054268	168.070295598471
1298	225.505951610017	196.810671078332	186.950277837101
1300	206.860242435485	197.19538953894	179.246579629649
1302	206.560743102534	200.446948629578	190.580799469574
1304	207.569136164515	205.163961691796	193.292857667518
1306	201.660018530026	203.207194431456	197.242771987793
1308	194.233060152269	194.454100910508	194.454100910508
1310	192.236258572905	194.31002856596	191.618238072452
1312	191.465971043466	199.253315398764	194.973805725262
1314	182.945843725009	180.251032130483	180.358259457949
1316	183.488191278399	185.000494970255	158.242190857872
1318	167.759252955337	182.710548269745	169.322819642635
1320	184.738563774682	185.23149168732	174.115477673886
1322	168.39990569167	177.502958113427	187.430957703562
1324	160.709807049321	170.392751786714	170.55859182324
1326	171.900622770126	156.486004187727	153.051622674322
1328	174.33692931875	160.289022941316	160.318099862476
1330	160.904620871219	181.462557743666	180.260820631525
1332	158.265239935567	181.931875667647	184.7460717069
1334	169.639164557907	169.540478265835	170.680441433102
1336	172.667832806933	171.601740972677	175.291769275193
1338	173.903782133466	159.908115188351	181.855935656495
1340	185.961811967449	165.878697017757	170.294761225618
1342	166.384128934105	174.217499302127	165.748591769548
1344	181.559464886525	179.716848478246	150.600662916801
1346	201.089046449386	188.818905623476	166.72735074777
1348	207.093234435802	191.354860718958	189.76869551431
1350	204.157156911674	189.359564585833	184.435220340514
1352	191.330716894993	195.759717077456	180.093234294738
1354	189.760436780045	186.178729246974	197.332835184856
1356	190.562292788201	193.096277491818	203.295105507285
1358	187.008578537429	226.797252089883	192.770890669345
1360	206.203695423338	205.208533935636	186.494198904211
1362	192.268121185273	203.299678917123	186.095300249446
1364	190.79689001263	194.537993564464	194.936428988521
1366	195.213786119474	195.115631852947	203.121245676456
1368	183.255831084715	198.264897371672	196.221677475089
1370	179.181671693218	202.77929278464	182.820005919399
1372	203.279156416346	204.656173329473	180.000112191432
1374	197.636365827291	168.102395515616	177.030085782671
1376	170.508180189679	177.564238451454	173.602262506938
1378	194.150391927163	161.648930233951	164.020061851043
1380	179.888671593644	157.198091511828	181.91875993979
1382	184.94696150036	157.75356208071	179.684586006304
1384	164.264332186384	156.315241998085	168.109963373578
1386	157.248042153746	160.570059721484	174.217688497309
1388	161.89451364224	173.781604756012	176.446529132831
1390	158.569597167477	176.90502758558	163.474523790702
1392	152.600249810135	158.794446831581	151.858878710139
1394	161.681738248703	149.025968270509	150.734277171001
1396	175.26310457448	178.211715712477	149.915329888555
1398	163.868252697061	172.960886851964	150.950561836116
1400	172.527206488789	147.673241228751	129.683039690637
1402	170.845040507525	166.386433534906	157.791567623495
1404	185.951937155864	181.615948421235	169.659654390036
1406	166.953813635472	167.693939483429	147.591425821845
1408	150.837910862751	156.540083609068	144.979650228172
1410	159.895747859978	173.86691851409	161.666902429139
1412	174.042640919963	172.947597426138	168.415242111694
1414	174.012739438746	145.184298076285	163.773805033063
1416	164.544744307873	152.452762095124	163.11958993534
1418	157.160304185428	174.583345566397	157.121303136381
1420	190.047067692519	174.739676522026	161.25577590344
1422	197.957853125272	183.446734485144	183.175172737658
1424	188.876321818266	176.802748788952	167.872413402452
1426	173.296834015648	151.213465332948	151.516740784938
1428	185.541775456055	180.098086794603	175.580343139916
1430	202.287910411546	169.7802706822	187.518292426227
1432	203.877873876898	183.790593509416	189.398645686892
1434	200.014228551987	210.217365311351	190.40670072833
1436	197.898489106741	223.719641660436	189.102126642161
1438	204.625696355196	229.571045241905	193.034355480853
1440	224.549179668242	212.268012589527	210.297733360708
1442	216.767894146518	215.603823046782	220.196363917912
1444	221.966735734267	235.152871869694	222.6101864837
1446	272.756596390109	259.719110670204	253.081322140257
1448	248.019994994514	246.50117175749	248.261657923027
1450	264.725603618881	243.010337097421	228.564492018021
1452	242.178324480122	239.591276635328	233.203005333326
1454	229.057487361256	225.940868329315	218.680697850956
1456	241.810259162044	216.076893524614	219.553160813508
1458	225.203668408539	203.370534829873	212.786576746211
1460	201.884494438176	191.707817031563	200.538626181452
1462	206.123459496698	187.140943830249	195.010545622449
1464	198.039181669099	176.986583500016	178.835750903441
1466	199.973332136643	176.739144817411	193.025513352492
1468	200.520517564475	214.500183169197	179.14231676335
1470	163.351861591548	176.223052875299	152.865532842198
1472	182.936666149465	179.344718463603	161.979573204789
1474	180.533795297694	188.810801324331	175.881749072968
1476	158.315581568667	174.62005151946	162.346019513455
1478	170.081907866236	179.350515157537	164.373328062084
1480	175.393028903029	174.489398118431	157.164488573742
1482	165.127304290995	166.71961609802	162.935234115021
1484	154.70236625361	158.619219664407	157.995267604636
1486	154.402863918461	162.723468633553	151.247568104682
1488	167.232898084885	180.963839447954	164.729985833771
1490	176.944504810205	181.779249966518	164.657848732016
1492	158.567861574682	166.103088772207	159.074703483183
1494	164.179731534932	160.43528545781	160.012071552342
1496	148.193743101667	159.736104485776	156.173668088091
1498	162.23561511689	149.705420771591	153.275684059826
1500	152.130831568443	163.571329851872	135.623421561136
1502	148.141134393943	174.447409239281	127.637544301708
1504	158.045992189678	174.719649134457	144.756938093312
1506	170.117884517062	159.092639119573	152.922234697382
1508	189.364180846972	171.194503980317	160.180230139771
1510	179.462337565274	176.436052725684	145.022013232004
1512	170.019558249646	155.98863005591	135.04972604629
1514	165.978632746577	144.785492973894	148.874820881449
1516	161.606975434324	167.152209303294	162.441579776643
1518	182.871259646891	188.786975267614	165.885843069793
1520	157.041839507475	168.318850414906	156.66066143479
1522	161.46885253379	186.836805143993	175.511330810589
1524	141.820649224447	192.108316561098	149.887000475116
1526	169.172574631954	186.426757034123	163.4508853919
1528	184.996220047815	193.622321661122	186.338271403997
1530	193.599086367779	171.073416826903	168.507858481473
1532	192.322832408418	161.417966069904	176.603858282067
1534	192.755554985317	183.884443834156	169.356656332217
1536	214.562918697432	196.918293577672	174.241018973644
1538	197.770060268579	184.964349795346	171.501330890139
1540	184.484345996412	176.7705760197	174.618252480019
1542	198.143249628895	188.450353860936	184.152264312061
1544	208.850910683541	205.421644992986	195.378996993156
1546	208.830733510132	202.140830324424	206.82333869129
1548	206.21578870495	190.241835306072	203.662402952143
1550	215.163978901987	218.491286136748	210.505364208062
1552	237.73067984923	234.59274201943	229.484146461884
1554	249.213524340637	267.029890695261	233.544420380926
1556	217.46001607438	208.624295907263	196.608605647159
1558	211.344099323084	214.864558012295	208.527122028298
1560	231.731703334822	223.905133385123	217.790649643105
1562	231.975339474026	231.339642781196	227.777503354508
1564	254.946673203564	248.039222786155	249.734522169135
1566	241.214425026293	259.947975905653	252.722853974008
1568	250.223580057909	252.951019393526	249.093192149282
1570	266.604202787463	254.685263381099	263.295629234772
1572	289.045454476127	285.043754425458	308.316819170336
1574	283.69795155951	285.793188412818	303.267784836505
1576	281.673987420632	260.370814255049	275.291432075591
1578	304.241007489526	276.815665732772	301.768351162515
1580	303.075816747562	307.321391254347	311.566965761132
1582	318.022810889723	304.854470676287	291.16131456855
1584	327.651031605657	326.696340486377	329.365687943021
1586	349.16444128232	336.010360127832	342.012088527455
1588	347.90245331753	360.489099305956	347.197706951345
1590	370.232055996215	361.252624944124	362.661953527899
1592	377.999324154148	382.847203493597	396.109387110142
1594	374.886805512898	419.687550481478	397.622249702822
1596	404.186881253411	391.50097737479	371.690563335983
1598	397.116699562747	427.240981404795	412.530072964754
1600	412.703468311671	435.709511154512	423.586097797507
1602	427.034292129609	427.517893403441	421.857688074538
1604	434.788198350106	446.479467809059	435.650932538163
1606	456.033536319275	465.796387217649	456.018827546497
1608	472.589955190435	459.470505656627	463.632158728955
1610	476.88526395007	464.023652563362	468.327735726915
1612	490.760789051555	495.554279497281	492.714154177414
1614	504.699266099534	523.909787412997	500.753994914744
1616	521.462955168704	542.09299210675	494.594096290666
1618	549.658590667056	544.43755719825	519.494375495564
1620	534.23351612134	521.295450205039	515.040947562759
1622	562.491890522464	556.876674579527	559.986563549087
1624	606.011477400655	600.134850072361	563.792793044207
1626	599.754447574196	574.158459226872	564.430239328365
1628	606.360193061454	593.535473778212	586.456956866717
1630	587.609643368939	577.982296564328	617.774982331999
1632	587.911163174692	600.037033455323	583.936362790893
1634	621.245917033722	606.493514942607	594.937877087798
1636	590.38992622283	641.959988711196	611.188154953918
1638	627.785813054679	645.239663503085	623.9214886019
1640	638.21887877491	622.047892243266	630.647210544049
1642	606.053406265197	585.366877039233	579.386787031182
1644	616.846081026756	600.031606347646	594.774934852629
1646	605.421988124003	608.346024085396	587.482771232699
1648	588.889411840282	608.077875406375	589.270447197566
1650	597.01076393437	602.46509522308	604.774631057848
1652	603.585881687026	595.842360240658	588.19860356785
1654	587.999930622184	580.275804566366	558.779498842059
1656	568.169730182079	575.417944702118	556.44761808179
1658	561.145807492566	582.50301391013	555.989928261534
1660	559.549845311287	563.139586061047	545.194723064519
1662	560.283299981425	544.72595842246	542.418687558851
1664	554.114587728064	533.649629002719	504.526424950943
1666	531.360288494597	541.598162304166	510.488539636995
1668	535.280431965527	512.284649790448	506.436471672794
1670	495.682445774389	533.949133663841	527.972551961557
1672	470.566956591563	483.861747040245	483.769454822386
1674	496.413507860041	477.488229358993	486.563697319235
1676	467.491284671052	453.693306167757	461.594933609234
1678	471.019210917596	451.671344118623	413.441674082084
1680	441.111994229298	416.217070886599	433.836361546687
1682	432.97792359991	432.871076603023	394.947189286643
1684	432.495794411001	418.726840104268	394.264367714478
1686	400.845589921773	430.187289345311	415.098952285344
1688	410.518747740814	402.220995592017	384.700101995481
1690	381.097061647794	365.935078543225	385.600316621898
1692	360.005537073184	358.862408769163	363.763632175026
1694	331.365226434836	346.153716159973	346.381529989597
1696	328.565846122243	347.505693504893	334.385734364135
1698	312.297496162983	323.549937967587	296.038383446692
1700	307.791931899343	312.686117330786	282.652156753504
1702	300.922211733647	293.869113122508	300.979005431527
1704	287.212624483106	280.736887936937	288.374464118168
1706	264.715784249294	277.63575152992	272.35599405623
1708	249.125532956784	245.179608828241	269.757955320698
1710	246.461815536923	233.694980789268	250.720827967073
1712	241.392811494124	237.010210202819	239.992189277621
1714	233.67478621721	209.45604997594	241.23379577718
1716	205.991159131213	208.184597721611	225.319773605182
1718	194.315612515656	196.103282561116	195.965934627621
1720	209.157532150656	192.656543047154	176.783128846332
1722	199.810097783557	204.201385553116	186.332276374822
1724	151.885863907352	166.565642849159	171.550126455603
1726	176.966103133979	178.462810637898	160.988822999791
1728	171.846742456451	188.91163524372	191.476120428663
1730	178.992412156447	158.918990166451	149.782016824982
1732	161.366461525435	183.082288386188	140.521035920903
1734	149.408311492238	153.609600540711	152.47758403064
1736	142.770313971559	150.587025798173	137.967163688227
1738	111.455453300353	93.5672451909681	74.5137418590699
1740	146.426742149102	136.58305221689	126.800780108015
1742	134.888846275464	120.269550838808	109.285713756806
1744	121.284916518876	112.491676308927	119.270041472942
1746	100.581090000078	107.048151772727	103.986761687109
1748	92.4251881915888	89.6136715358271	90.4533098023256
1750	103.763273407663	90.1508616740269	103.511100701006
1752	104.189115658794	78.5970621624707	76.1241112598317
1754	88.1282788759578	57.7571736940909	69.6896079583405
1756	62.633806168784	58.4325399993935	40.4063124384606
1758	79.7299687024748	54.9319869298623	69.2525719722385
1760	82.6220983789685	59.4018397159984	69.2748472405466
1762	96.1398554608612	80.6946136204762	62.9708716715022
1764	79.5818210847168	59.3261101989475	52.1095145919375
1766	52.4780800942556	69.1794768495245	50.6024491982613
1768	72.501909082318	68.2743271529035	55.6658139147766
1770	52.2147159971079	65.5005019736964	41.468847937423
1772	43.166593676894	51.3899755106671	64.8120256172263
1774	57.3763201010457	45.3737169902852	69.977549177351
1776	56.6642128316568	37.2987311218201	49.844318165427
1778	50.758150613003	36.7307628746249	46.4077766614267
1780	46.4912970860908	45.5244879684808	44.1904033251879
1782	49.6143700304456	46.4845554159869	39.0643281891397
1784	49.6648288171531	48.7561874366786	49.6721176886465
1786	39.0581821343694	20.6515135105558	46.3182584042439
1788	41.9262331394682	17.8383418274065	30.4518781305067
1790	47.780544922804	42.345301189285	28.6625742095273
1792	28.3596237667803	40.9339708423485	31.3503160006948
1794	20.0143214483723	32.3748328111452	40.1266821098571
1796	6.18917604821136	21.3677745712927	23.8363886095875
1798	7.76220754225032	16.7883699660129	-11.1744919268621
1800	28.7935650367727	17.4275470732255	-2.14672850902059
