# Supplementary material for: In vitro and in vivo datasets of topically applied ketorolac tromethamine in aqueous humor using Raman spectroscopy
Source: Data Brief. 2019 Oct 22;27:104694. doi: 10.1016/j.dib.2019.104694 (PMC6839021; doi:10.1016/j.dib.2019.104694)
Supplement: Multimedia component 1 [file mmc1.zip › Raw Raman spectrum dataset/In vitro Cuvettes/Aqueous humor from rabbit eyes/pkxf_day21.txt]

cm-1	frame1	frame2	frame3
350	920.936396004357	973.748542917206	1042.22971324548
352	922.977843977051	962.708732102936	1017.59928194857
354	948.306675996665	989.493414425813	1027.87127173258
356	943.567153736839	981.080815612936	1034.10706286867
358	934.642680050796	963.261898525759	1031.13585059077
360	946.658738419724	963.068741267744	1015.82394177567
362	927.777101592796	964.858547409206	1005.13276241898
364	912.042835033077	956.847970670635	992.63745517152
366	907.262823965832	956.078487471031	989.315626325261
368	915.307414234793	968.668459846789	1000.93668135534
370	912.597157604067	958.64400336128	1019.3772440587
372	923.18113838688	961.108316674533	1011.86238511126
374	924.960417738311	959.202345394448	1003.11030142331
376	913.272312650055	953.841994483837	1003.52270053123
378	901.622545902913	972.82517807134	1018.34055092798
380	891.916705598001	953.537802035521	995.259668913204
382	900.75249052801	937.763325563806	995.291479436259
384	917.606957632321	938.129615627947	1013.55649942499
386	913.389324764111	964.026747319706	1014.58155206117
388	894.187016856589	945.439696559887	1019.62538944819
390	892.000618451011	948.77390809163	1014.24143678738
392	895.68691112452	957.173340496525	1014.33438078038
394	889.322275343305	945.522768961088	1037.96402397292
396	876.736580615393	940.13967682571	996.400188677746
398	886.01293761208	947.562933862156	1010.56735737665
400	896.892336316911	952.571869204569	1019.67239833015
402	898.150846491564	947.859370445921	993.244894671243
404	907.591369231708	954.926596297481	1007.95790807256
406	895.75239047832	943.715412747157	1003.75672728277
408	898.379935640217	937.766491692464	996.935194045702
410	915.376450681782	943.713164237237	994.709444397455
412	908.088338766793	957.438511082029	1002.60116244116
414	904.97233305914	954.8736254641	1003.33447190642
416	908.503141871892	953.844773421883	1011.87696419594
418	913.642627985264	958.983547366712	1017.74557510022
420	912.161722712302	973.280645410749	1001.97550475001
422	917.565465359514	942.654548986957	1009.13082736874
424	909.456072515936	961.412896928577	1008.14327005417
426	904.739312627773	974.200403525821	1005.48132131942
428	911.061706682818	944.733728187173	1005.63083763537
430	874.343764870949	949.231633607839	999.203173258546
432	901.467394533216	960.723900974149	999.463644594852
434	904.599345255819	961.120550760037	992.321557854696
436	877.358673049694	947.542269821075	981.247594841036
438	900.590028368998	931.672443439764	993.424930427903
440	890.254951097997	925.507663094681	988.67593258904
442	884.303329956759	927.480172808928	971.372847821712
444	889.845420434457	937.564363545935	960.558827503777
446	908.805970314869	955.110233990369	980.443973281192
448	892.505631795055	925.157978415694	958.608337875849
450	885.123099441149	933.004414055809	968.175368160403
452	889.519649985638	939.085641378631	981.684882215044
454	902.203100058839	923.89465214437	980.28355782344
456	893.257215333352	924.505983991307	958.753597549525
458	871.08512350184	906.199986142515	963.482511076222
460	854.16202474013	903.007248351638	962.948601086146
462	850.440142429095	911.974161171443	954.052060080606
464	866.342569746787	908.401338041427	947.355479219857
466	848.831434055027	904.53565462889	950.549114642613
468	844.467852691287	896.380298972599	957.67716682895
470	844.793768409043	891.920179692181	959.180503321383
472	839.763176733774	894.641362756045	946.783097440544
474	828.22309621761	866.281181209221	918.401413343832
476	833.715534630506	877.307321382161	911.840491281508
478	836.457693004721	872.700823883808	902.529654422874
480	833.820435852315	852.640217741768	894.594041842614
482	837.84539504918	870.821241167395	922.88270468696
484	846.848699506102	877.926556316034	883.972399750475
486	840.831624773607	866.096451179774	891.197710232321
488	823.623720359369	852.25988578892	906.329570106986
490	802.67545354704	852.245961837567	883.667179671495
492	792.487619583095	828.852202645784	894.003192412748
494	793.077798729204	832.957227577288	885.19491100948
496	796.208533807534	843.448922326777	877.321061042659
498	797.075647233851	844.302506486894	872.144638600053
500	791.441922205451	814.015829795696	851.541323638213
502	790.259606085142	819.295949099643	872.316700984979
504	797.060253260245	823.006250708904	880.102985883145
506	800.670502886015	824.335397109668	873.710307845562
508	791.545705167178	826.329323059668	860.091376565611
510	796.922189930736	830.721758874291	865.799048282695
512	787.453786423517	809.860567974404	860.150494395101
514	778.125595668386	805.813508719101	862.002735082659
516	773.469482274949	823.437553955632	872.394534219376
518	770.856138685506	835.653268340893	876.358310642141
520	782.940763561525	792.05551035208	866.609713622322
522	794.134647964794	798.479628691723	852.420870951637
524	791.808304135285	811.444981092092	845.967928402319
526	770.586343726551	791.885416559138	852.666595567568
528	763.333343240066	784.623194943267	837.980943027886
530	747.238906959637	790.201794111684	844.521370684679
532	739.458144828903	783.403481956386	841.539761020093
534	740.99454756098	774.071220053491	828.025377269616
536	744.554231373905	792.931615295076	818.153223005226
538	721.85554141173	766.318972597055	804.04268126995
540	707.951209520352	774.711452261913	792.106082778536
542	716.786188669177	775.988544026338	792.351182249953
544	741.245281979169	750.573492143029	802.424896919643
546	716.897063826513	732.769400976241	786.616652644939
548	682.956985222321	745.145328581596	782.728138813166
550	680.590937317565	748.364243581343	783.446445329061
552	695.827506947057	736.475752632822	781.666172352631
554	701.745786846577	714.37525437775	771.616074979684
556	674.485648344915	740.199541002605	771.794999728089
558	678.194333778	735.245679461325	765.425132514935
560	677.897474954458	733.159675883361	756.513410800587
562	666.034349564571	733.116922920288	748.103890863907
564	655.076448870426	705.601001535455	743.554337668324
566	653.215337107778	690.494554100137	714.66416690599
568	654.303188767796	697.075926953508	730.407034101708
570	656.297990571245	704.075631118099	747.497294885799
572	657.195337978551	697.654707487374	737.579724615314
574	653.930825322417	683.190459846597	716.132481942098
576	642.458613884621	676.659162088481	702.989357501477
578	627.987365046889	666.923394369659	712.702787865492
580	614.802176222849	660.29096238584	721.393211905758
582	607.822957440106	662.452136561809	703.096121141537
584	618.596423025214	640.848495279782	690.985486699019
586	601.78120757309	648.366487823709	684.998287248046
588	601.092408649249	652.338535706924	687.504632637817
590	607.258065325165	647.829446160606	687.861573645225
592	582.006156550534	643.655955012742	667.210908841522
594	594.218762247228	613.438514554917	665.29260198745
596	592.020080802192	603.168888317485	653.787536847735
598	583.612157579851	592.211632874025	631.319519905676
600	573.525674355023	578.156544545956	614.36121895993
602	562.275017250696	582.962463700816	648.372847409373
604	567.362616370609	590.197566332065	615.356989472379
606	557.360199772864	578.713556142535	613.752522901592
608	550.973083600958	572.315550389395	612.736412281109
610	557.509055927827	580.62252886777	595.557790698011
612	553.290842410688	567.403486624525	604.665268084006
614	536.531031594727	583.326520214191	614.763282957371
616	534.110584892417	577.996414264998	611.570809777987
618	531.041802749136	559.124198932213	598.053053831188
620	516.160879854713	543.722608170206	582.80034728195
622	536.038320269446	547.928078610348	588.44881887647
624	537.879923596561	539.352698407458	581.719736878588
626	528.222864951308	539.946940234067	577.176324423317
628	515.399246274909	544.895511697481	569.277042631173
630	507.309432285837	541.207930395298	549.444984745715
632	493.916973254434	515.907233695913	537.98259290259
634	455.647207850432	497.326109036418	536.395629693538
636	452.669705594247	501.345527534972	534.058301567433
638	469.380567640125	512.206202004538	528.101740373115
640	457.429960687083	500.540057645411	519.647579528574
642	453.513944337765	491.852148974108	521.03379726998
644	435.693099732405	470.364186259172	516.026398011889
646	426.855136009556	453.568560390596	518.228120236315
648	425.272907726244	451.752888379768	518.911024534552
650	413.923258328254	469.744401576662	495.456168674767
652	415.348926745846	460.572325734775	477.143615662545
654	399.653146108925	433.214724855377	466.927065396837
656	387.963748592469	412.009167801789	463.110676441407
658	385.850915693021	408.863684303901	462.538832725428
660	386.296108705342	425.237393901183	460.36116540455
662	370.02696449003	382.015292402359	433.628827548917
664	352.493721625065	364.888172022594	433.331966382826
666	343.44797190129	360.129673823017	430.801353033149
668	344.126465731833	362.163943503334	419.979440739852
670	347.72698729997	372.548188423398	415.609155553943
672	330.638937675416	353.018173643869	413.942872283979
674	324.677396185277	346.081692976185	393.16597582867
676	321.146416832315	342.812492854021	382.059567402859
678	320.738376854417	343.521589104975	384.881656567114
680	332.911338273493	357.057467366573	382.590525267713
682	333.964079331686	346.485124573693	390.522273422527
684	331.221935330937	356.040168365551	393.8907435807
686	328.237901945674	361.593775090387	391.80439545122
688	331.203847212843	361.879502283905	391.023029174724
690	348.217626528054	375.136135082576	404.843874381144
692	364.131569890071	365.700821568193	429.623522077277
694	372.4954896149	388.928537980538	434.017810787607
696	377.897801463079	402.496712657252	437.512205671811
698	384.256791834231	404.435473764845	441.162282607001
700	394.909093438874	422.137720142431	434.5761955894
702	410.278102960758	449.784462778138	469.586129628986
704	408.616590522123	444.09561140852	465.046137230409
706	415.846207107728	440.020796484708	468.488088752869
708	425.083738730341	444.608016503587	477.286592762075
710	415.081796204099	447.753633664235	464.375969424568
712	429.656479246297	428.461136318072	467.696793190133
714	435.779074171366	450.179943850226	499.113059716363
716	430.950357131245	459.702482115929	500.768970390735
718	425.656239939323	455.538440048464	490.696615013745
720	431.336162132531	456.716121240329	507.066872660952
722	425.458282668421	473.558899331547	501.291411890106
724	430.215156095441	460.079464409139	486.679278185239
726	441.035226220692	463.988081459378	497.336221103533
728	445.873401571572	474.391073693832	513.215963743271
730	438.515564234328	471.567359640541	509.051852464975
732	444.184406560202	463.921503942051	498.009433399279
734	447.93845109775	466.345261273511	516.157297445025
736	451.725657539383	467.508930499287	513.170214770814
738	459.278342251731	468.773011844102	508.367394682462
740	473.672910076645	478.990630866525	516.974830881735
742	496.340145207272	520.051077384941	521.761724920823
744	482.083492195673	510.466226679322	518.052313217796
746	481.419969893766	496.295807313803	517.221881252466
748	479.155401674271	487.546087910268	517.668729886406
750	474.425001349559	491.039604782106	523.148582257951
752	486.922527560217	511.343423771725	543.587089771998
754	474.024502775806	529.394140352551	533.697073769037
756	474.986874536574	508.777931627492	533.880722327646
758	476.750307482149	494.581669126526	532.859711410913
760	476.670590733288	497.064634283314	525.933239391135
762	477.062280353546	504.000670541932	517.080391768016
764	464.7967196578	504.265071413981	548.910006940685
766	464.817115043145	506.646417207446	533.866543659274
768	461.243616788566	502.007726599074	523.964680479166
770	465.102061936987	497.0038286931	530.411483461409
772	483.057889341819	500.369152053463	543.12375043557
774	484.406586862179	513.30840245227	521.339325933537
776	491.123337228551	496.9698889709	537.203779702567
778	489.010598456179	495.986318745216	530.826624320063
780	483.901066515131	489.445282126876	527.99309344932
782	475.279894437183	477.062318406424	534.615521259436
784	453.068749055566	492.159525017186	521.061067524208
786	472.164989905888	510.295051018651	522.008322139772
788	488.346847190839	507.48539251836	515.971665830334
790	477.519815317888	491.382184351004	513.247342973191
792	459.609043338872	484.329170986695	511.472319952412
794	467.796902114614	504.485920231964	507.135198043564
796	473.942815604384	504.623152611692	531.243782790915
798	467.362995816523	494.640083229741	526.712582203714
800	467.934668976109	488.796889617428	516.539629618873
802	452.736946871638	484.415685440773	502.217176299785
804	424.803042441351	477.038123245112	490.420587570139
806	446.427754654515	464.954376138692	502.973727259793
808	444.110909597682	486.639979343982	505.08068199559
810	442.104755209546	475.415501038851	491.57302313117
812	438.746216055694	462.660398775675	483.876275575321
814	435.566305158059	464.9625538764	488.211427048847
816	436.708168822786	481.12862502304	499.840444952839
818	449.239167860645	473.614666087657	515.528797021901
820	462.518540996572	470.439640653676	518.802304538807
822	454.716590090058	457.921828035478	494.712565503397
824	441.829709396844	453.836936293943	480.129433004444
826	437.609831430817	461.992107242902	490.936166542398
828	438.401475392377	453.600981421389	490.734697211372
830	439.945343999262	465.539593303609	477.803335334335
832	446.298893469769	466.353493084872	487.186610851259
834	441.966868766312	462.226883729992	484.185995469025
836	437.464522448518	457.127686911742	473.529193598298
838	447.648360773613	454.616342351386	475.378485456877
840	446.625879474629	462.975315306185	482.703426456517
842	419.159651047359	452.131501815711	475.163216053502
844	421.87954031755	448.253045178515	480.917894397116
846	435.239067569534	456.631652499829	488.051041670159
848	442.203354186345	463.581097783255	485.775577135181
850	439.84601681839	444.618723024799	472.792052869412
852	423.211955137843	454.752433056508	475.072042151559
854	423.643088423435	464.250668239161	474.041072004145
856	408.762098759986	454.514354783231	462.255263511874
858	400.009532638788	436.366158005474	443.066060459336
860	408.315355772155	427.149078603262	427.000881914852
862	393.046780863327	437.810910963527	430.787366690562
864	401.848968971748	414.560911007215	447.063500970997
866	389.21720316471	398.735546343008	421.487640629134
868	390.437565939467	403.202816814591	421.512325689474
870	387.480921591	408.788880235391	426.407107739824
872	358.206297786208	395.560025961093	402.829615573349
874	364.753713112051	397.777048342434	439.600116553036
876	377.66089867703	411.551020086943	433.694219014048
878	372.331388462254	407.699481870801	437.194430102284
880	372.319931084958	390.941164315382	426.190385588643
882	379.153489530414	382.314210447496	413.619512751777
884	380.366555279019	400.610777016774	430.610917945039
886	401.27356338538	400.638048459195	427.413426786099
888	390.401295908275	393.167768464533	423.108512587481
890	384.717342740113	389.633348127221	415.855697981484
892	365.250735126075	380.815905245297	405.379967207589
894	339.689304567141	367.359398027015	397.255929864018
896	342.653168967157	361.0026360841	396.522548986363
898	344.467191388319	356.863474232613	358.912865076646
900	344.904913616758	351.373801296097	385.120542710972
902	336.836042957428	343.598319415655	376.934864036122
904	326.239631736988	344.72258443882	361.38530572946
906	324.416666434999	350.816321119169	364.165791041265
908	339.264069635755	341.560880928925	375.540874976702
910	318.411971628292	344.687235917241	369.486088958821
912	318.084962207189	356.91913941487	350.29016880269
914	323.575361320097	355.215512124174	356.511678232531
916	327.960190290587	346.601893087564	368.241639964967
918	328.956164419951	342.945560920135	369.819982840036
920	328.650032008164	350.502243914893	369.326087452878
922	332.598646253028	357.755512371186	363.461161566587
924	374.588980914516	395.457510406339	408.877418567393
926	412.121529595535	440.706579879653	441.6952323133
928	454.460020773631	473.934842082617	478.564629324493
930	486.408084671919	486.362526462348	518.006133378729
932	457.845331304594	479.555587857723	514.292363024917
934	406.31705310332	418.700854721012	433.107830774685
936	376.481668050857	384.322542102194	407.330503309451
938	335.244941450886	348.981412902593	363.291514886125
940	307.620374051899	326.530393542267	326.867167090478
942	298.843574379958	316.121730789758	318.969012011965
944	282.763466849743	298.527912074456	325.509448630331
946	266.002903315724	308.394728631315	297.614434788282
948	285.232556802091	298.857199619896	304.271473766388
950	294.317851529437	296.462777121571	319.03931496218
952	293.710465354279	309.072192341121	318.990438328523
954	284.680877122846	309.419741395439	310.760147590712
956	267.611173736726	270.064953323716	316.395771899437
958	266.096338164026	293.179663799149	305.412496474967
960	284.2619568881	290.967896831079	323.049642938669
962	272.703660645304	282.967824901928	296.469781503063
964	253.873201484829	280.507682600953	287.254246811039
966	248.588631902402	283.797603337692	302.334659479811
968	257.496550715312	282.585173547955	306.446143068486
970	243.591501159024	258.540359324788	280.726487486613
972	226.217237774489	246.004212694693	259.852033026749
974	243.353882439635	252.974872413766	265.528843892939
976	258.81900273425	259.085471627703	276.326105298126
978	260.24006801876	272.047030932863	286.023110463087
980	254.353809556577	291.448648203676	297.446696856474
982	257.365695576838	282.392045920045	313.224279249194
984	265.016883123437	275.830287455389	302.109073865073
986	248.315384352208	277.098102263677	280.815013193246
988	264.380111337507	277.581269390647	293.110369574673
990	276.880455377493	280.457019864096	304.130255293777
992	267.824646734998	284.973608725496	300.780240894188
994	262.497710100644	283.630708735505	305.69779215138
996	257.358898315277	273.384063338114	274.816118020689
998	254.955738788522	274.864391228041	304.77744783651
1000	262.643203504539	284.619743399067	307.257728518527
1002	287.895070783227	307.158583898447	316.574781225479
1004	301.754298381062	324.730912995897	331.053125897697
1006	285.515354783306	317.78852068253	332.769550527694
1008	294.093187271162	297.132262477803	338.529319624708
1010	289.263751980394	309.704022936449	333.772840847783
1012	274.179734685414	306.72133859493	323.602230746794
1014	263.3848639943	294.012244628464	330.043739942771
1016	275.331472261027	288.381119247452	325.442475362208
1018	298.929211511749	296.872324496255	308.747597276777
1020	296.466184389242	307.464657745639	315.017105955702
1022	273.051276993416	289.894527140662	309.128387122734
1024	277.517101907138	296.96508556116	309.829654515422
1026	254.720733214066	275.646855737298	296.061704377514
1028	244.60761607757	272.159787841776	287.478029220353
1030	254.232226698847	276.42187498558	294.596355952408
1032	264.357607583058	266.37247090255	301.41194486172
1034	256.044959807878	267.387207220041	266.815944721377
1036	245.102067605193	274.731212074782	276.51880424632
1038	253.888951770555	282.184590295003	285.30037899058
1040	257.981519945069	269.320316787686	287.703738692964
1042	244.193833512094	261.098281035258	274.0206447684
1044	235.566769249992	256.609519806607	259.746274481055
1046	253.227286223332	241.816148006558	265.05081500671
1048	235.47318208323	250.112934596398	262.684507311354
1050	237.770687490085	248.844354864408	263.801682560762
1052	226.645514437915	248.058225862612	256.993051758156
1054	219.999481309056	248.724008574471	253.45721639754
1056	237.017370977896	249.243642311053	257.425475643174
1058	255.545605878325	256.66440718644	264.396782943922
1060	234.09261695258	271.829062834142	264.84852594104
1062	225.86790251244	232.986719065188	255.457703853196
1064	254.976932377982	244.306958898394	259.331790649274
1066	248.390852534402	252.72006908418	269.014179651978
1068	232.866460009547	249.781222574764	267.032041821963
1070	223.807311076702	253.608417796985	259.844448169832
1072	225.986586616857	261.922612749151	259.948420308509
1074	238.182147555105	247.776953363644	269.013061027823
1076	257.146945861485	242.465894559228	263.742539601905
1078	221.282516699932	255.980581354145	270.834177918081
1080	234.744258950447	264.74650918019	275.352428237513
1082	243.13350840995	261.307733284597	267.110398294902
1084	230.448984274689	254.588993497283	259.416995341802
1086	215.026407759919	248.813453495694	257.573143157125
1088	218.394921492193	234.484119838386	248.754195330868
1090	202.74005650991	205.332776992141	241.140439442393
1092	199.327112468311	212.172559500606	256.988582360896
1094	200.232565979926	208.849944012082	228.711077584038
1096	194.408649270807	201.333531229293	219.486526306617
1098	194.019067390729	199.861268455026	228.811814883361
1100	196.860093972667	209.238021949127	235.99659983682
1102	185.660167715422	222.174588906077	232.271464815757
1104	188.094945151271	214.156217742837	214.973873173015
1106	193.074712673799	209.825335916201	201.322256540395
1108	191.174265002898	214.079866398742	219.954098576364
1110	193.900968361195	211.610197738203	234.317106834212
1112	212.291375033716	216.901246748937	239.71283410206
1114	230.731955864081	224.411830967696	238.790532900814
1116	229.575595408174	218.306243470144	239.198688721558
1118	242.322042329986	230.133897394473	268.272441355463
1120	236.328309734313	254.947287118269	278.663590645754
1122	230.635559586611	237.873691502649	280.051062045005
1124	217.301596730939	223.097106964792	251.304194728338
1126	193.698179104015	214.374197195511	235.336359145311
1128	192.192379727887	207.344363338548	235.909905673446
1130	214.636377998637	200.478511666336	233.974425099601
1132	184.661654923562	195.746906152637	238.079900011949
1134	192.284810719751	187.496541977939	244.523107363786
1136	162.521783876776	178.571123053821	214.101209443785
1138	185.295438120651	194.751208149405	227.416566623377
1140	181.75744069604	203.710788338997	225.294990152975
1142	178.55335902848	203.281858145585	209.549429829733
1144	190.380529619497	196.293381981491	204.427240781143
1146	172.750597963377	181.157531435146	208.902822420797
1148	166.413338990053	190.058524178749	193.102655362922
1150	165.808849597334	183.042761710688	195.103269653991
1152	180.193619484907	198.760826965471	224.319100427663
1154	197.875808910033	203.541810430712	233.287996513103
1156	200.169300009199	209.411157674665	233.809887838451
1158	190.696987778305	208.628123462422	230.424368625219
1160	185.613907712833	191.030815088859	219.805682811937
1162	185.97338301663	178.688723674681	211.312748559047
1164	154.649531608392	170.783536297849	200.801974743264
1166	154.363959125042	192.217904683673	197.889181892372
1168	160.033432524457	175.195089988166	197.013010895762
1170	167.823271429263	179.322680880423	201.056829143146
1172	166.084951214573	185.042034000803	199.402580374783
1174	158.505580322316	172.189089465275	187.165993769162
1176	155.577831752603	159.735272841288	170.835036230226
1178	147.424513393945	178.032303190159	161.339354001911
1180	169.323761918223	183.413333836717	198.377824268467
1182	153.016976949623	169.541140841217	196.710775333257
1184	136.300505502912	153.734288524546	194.132262750568
1186	137.769356852411	155.637709316545	178.458248219206
1188	140.427140601602	163.52450874664	173.607776062866
1190	140.265482189088	163.705274376879	188.123482316734
1192	150.491784688592	164.110910128679	199.147682741333
1194	153.489541850979	186.824266953392	195.79927351999
1196	151.98391884377	167.938934213959	160.869202702976
1198	163.813033469703	158.057923230796	166.247447958807
1200	147.060259280385	143.616260907728	181.445605478619
1202	141.630981636549	156.964860859988	183.851933459295
1204	148.496164242503	166.839513336994	182.246873606268
1206	144.918969542248	161.072477860003	180.917543139963
1208	131.860650817353	162.531843027991	177.521630856995
1210	158.479345597959	155.55689692397	192.948323327818
1212	162.400252717745	172.350111838649	172.516213283097
1214	134.228002653262	157.71949684793	162.370823746529
1216	150.652938088581	149.393529959417	152.881085176847
1218	154.695148832234	161.236471865371	185.086085237231
1220	146.941520372985	168.259836655419	203.964111249438
1222	144.038641387202	161.082313906309	189.01618351689
1224	149.491702268721	154.255163676311	173.365657577515
1226	159.607654194595	156.972056355941	167.358937090765
1228	156.810087293928	187.14629935779	207.181728945644
1230	129.351458021137	167.985054043881	174.904342433961
1232	144.253698426984	155.842437188878	187.13372510576
1234	139.566223301975	157.62919282969	192.03313256422
1236	141.91248210705	166.605895835984	198.779747952946
1238	146.99723428164	165.815704623715	191.178344214293
1240	128.03013426258	153.703972977423	164.46524931315
1242	102.813802008292	150.877903689594	159.002902749857
1244	147.808575496215	155.692471853617	165.308587567168
1246	128.130278755236	157.682889864948	171.511213533774
1248	117.25128685994	127.396452711427	154.308685926246
1250	121.57026383676	143.651719413334	153.721045375159
1252	122.442198020197	141.772930200862	153.851410216303
1254	122.890254977638	124.669941247719	158.979325017442
1256	128.217191177875	122.446103355779	164.168978673429
1258	128.255337034813	133.588485061371	159.460599734966
1260	111.71051216803	128.066341585982	160.958603801557
1262	130.661113052832	130.754441296366	165.070235765462
1264	91.7541884426912	121.393287941135	144.519531305829
1266	121.205287376274	145.610795762931	155.544620630589
1268	123.72289442402	140.112444867043	159.139437219937
1270	114.751716466802	135.392421842043	143.641197977171
1272	111.550373164211	138.779138837234	138.572748413939
1274	112.480557360721	128.315206547087	149.47056292186
1276	114.550732046125	110.57067609075	150.789470375532
1278	122.082036938833	142.774274242493	152.146362148733
1280	105.4092229186	123.291706005303	167.276939597243
1282	151.191750167541	150.602016156028	170.399028314295
1284	112.085386984994	138.621147275608	152.381610046547
1286	104.265241608504	125.677243917855	136.55724472644
1288	107.94178220648	103.591977312915	130.669811561666
1290	115.506701481351	104.452748545209	135.755401173046
1292	116.984788630255	122.047833406058	143.210197766289
1294	99.3665634697043	114.718449463352	140.372695438856
1296	97.7635441706317	112.318324028452	127.546685782793
1298	117.188631421843	130.329559019396	122.987595018578
1300	107.16595166121	126.933225751105	148.930876435659
1302	133.68047186945	129.646562505604	173.305307575666
1304	141.215565690794	128.2893030479	179.047646751353
1306	126.739704956373	128.367379634586	161.858973196858
1308	128.201487518139	124.838664470648	149.716377284374
1310	135.341174931465	137.525152996415	150.19563473383
1312	120.831088700787	161.112764161996	145.019111974767
1314	114.817541907244	138.089176693996	134.617947235985
1316	119.160994941102	133.901467933911	152.647471943332
1318	97.3051233525058	124.023786087929	135.351083055748
1320	112.441409133913	107.162664599435	145.227621576061
1322	116.641612389335	133.675488428673	147.707628541879
1324	102.199228407658	130.828610476912	137.858332200323
1326	96.4683494158931	113.880124429596	121.774242470363
1328	95.1465167036331	100.083851891712	119.244982391946
1330	93.6972676030866	97.0285189882468	125.336867100445
1332	101.898469813683	109.903445731948	119.660846945932
1334	100.296054062234	118.269830712869	123.860818640273
1336	96.1208305739433	109.405936718108	137.964747916322
1338	113.176285257805	113.559891078297	133.809724781433
1340	98.3573300530298	123.031285277885	130.797378558771
1342	90.9959048086013	114.873916178185	113.308466712498
1344	112.521566072619	122.813452654343	119.607264704251
1346	123.789565554543	143.832566872446	136.461320880263
1348	113.473604042881	144.705192713245	135.58947458696
1350	108.506142333632	134.331498240194	137.817951878404
1352	121.181721100294	146.243343624031	167.916389391502
1354	124.296730552109	138.227241854985	156.949524694591
1356	117.380659840752	132.486660740259	143.535363086084
1358	145.564495650972	144.389682287816	150.018163619512
1360	138.292393475974	134.286238098319	152.960782420721
1362	129.298560631972	137.566399753703	152.870993747001
1364	113.985006646806	127.501471918413	147.021789021868
1366	122.190480280646	122.606540758633	153.371283222275
1368	132.112923349984	131.901277298321	160.785001490169
1370	123.947657122849	139.6433672824	164.463349699705
1372	112.35125419558	136.043317930965	162.65158148229
1374	100.799064754162	129.195192363212	128.985524222422
1376	119.902842202309	99.3243102500281	129.575563611483
1378	118.304207653102	117.5279341943	115.308303834857
1380	93.7576727543183	114.329889478823	107.782708603866
1382	110.869388352685	117.498613933103	119.349836577808
1384	93.9371052461944	106.526601252314	114.532491380281
1386	94.6456545101057	101.836824607529	108.394868719108
1388	89.6486359733609	98.0092767722547	107.696199254739
1390	82.343155735943	106.289076132401	114.109089948925
1392	80.8267952089676	118.064895989481	117.64422161647
1394	69.0880484695482	101.361823242499	108.757090854401
1396	99.8915539959482	97.6901615953798	114.115680647106
1398	92.464069377674	116.027013264104	124.61253150663
1400	73.5628856001422	88.2564480292178	109.786174713503
1402	84.1024248038668	95.2718334065587	119.816002532275
1404	101.919345021136	88.5117096744448	140.346873018931
1406	82.4038613910735	99.6729624006947	135.110613399595
1408	79.1705318131319	103.949757979941	120.655022595149
1410	103.055103490959	108.283446244316	114.03969859409
1412	104.448447500146	104.764086990076	117.51952428882
1414	86.9238212349719	98.9070412709044	124.761843197357
1416	94.3270521741933	108.948256621457	125.587490004812
1418	84.6463652854456	98.7072326430995	117.006991545822
1420	105.373747687769	112.728664724092	132.372368183299
1422	117.249302782243	126.274198833127	142.648003554772
1424	122.782623224053	119.673092553936	138.431397492727
1426	90.4965257389671	98.4489283949344	98.4042762038745
1428	114.740918576918	120.380254471468	129.00752679008
1430	105.090979915741	126.767866461351	135.1824071682
1432	113.473944841884	127.16412273732	141.215660300225
1434	133.191371088837	133.998232559897	152.8362640386
1436	143.964699650024	146.355818960905	163.534414008968
1438	145.444114234891	158.958657777012	168.958063371439
1440	128.465066065981	162.238275532447	158.499618208136
1442	152.578857659883	163.705448534961	178.339345026488
1444	163.624547112826	181.420658752635	188.160701539847
1446	193.146864182209	216.053757176723	196.55901396839
1448	189.002323249203	204.703137139257	195.890808810781
1450	179.813426979851	202.11002420628	209.681782939152
1452	154.518899249111	180.626173390005	202.531392792958
1454	137.994761115327	170.297618139892	177.049476803673
1456	145.39286146009	178.571944138584	192.760576960429
1458	148.391595615707	166.864494227588	190.228361847342
1460	131.174634549254	142.282538884534	161.666109186349
1462	121.378470261745	131.470039231698	156.604783452921
1464	128.318702751044	125.02077208811	153.354056121781
1466	113.831624076731	134.121831254343	145.730479456972
1468	124.665292307263	140.904000662869	164.364862867002
1470	97.4435024741208	89.332523922629	121.836229483959
1472	101.99454440309	114.711056007897	126.482916383676
1474	98.4131171399584	112.571854753361	148.135812888455
1476	85.0521086009001	98.4746094030754	129.251048503905
1478	85.7356515152535	112.373950536557	118.655060990849
1480	85.2782518923432	116.930302624779	129.073414609151
1482	91.7418360147837	106.719408311821	146.139454070761
1484	98.853094188306	94.8064500260491	135.332199420611
1486	104.064916731001	111.021817524451	134.446003767915
1488	109.631879972752	134.20909498908	151.744776955238
1490	98.9752967995132	111.02044184791	127.134793031534
1492	78.338888577779	97.8828498833194	116.232199152306
1494	106.73152632965	112.824311088983	98.6147007179176
1496	97.865825676519	85.25338426091	110.971004638539
1498	79.85273716406	112.704836324175	132.166976079733
1500	69.1952596275629	100.431174180437	109.380710010413
1502	87.4105725421556	85.840082708512	125.159101038605
1504	99.8467258586291	81.0183253883317	116.527637302058
1506	107.835844504344	114.432686443449	126.686425214859
1508	105.381120897876	121.612453016766	134.528811774836
1510	117.797924441916	117.317865173441	124.750122809897
1512	108.880879953148	112.137406422729	115.126477536632
1514	80.452907247208	105.015297337578	106.631643825906
1516	92.1797074266702	114.777945073708	109.47253490248
1518	121.100110329488	130.173366442427	133.258433950369
1520	111.074297873111	119.783358752069	123.278391186912
1522	110.823552170538	118.956826904523	155.324268299989
1524	80.4323923878063	116.610922890433	132.982615390892
1526	102.148321880632	99.7457469377953	143.754278509748
1528	116.843705531261	130.246447773854	157.466803969957
1530	111.638284914142	119.744338212594	137.066334970674
1532	102.518345704558	108.683617691053	161.241802685612
1534	122.088588490046	140.23982666455	149.819307040343
1536	125.635782062587	132.220386516695	146.090761595385
1538	105.168264361977	133.104073502599	143.562520566522
1540	96.1116122502901	133.424721036916	137.150160295149
1542	119.145653131247	140.608946704851	142.614906005784
1544	146.929199069416	162.749650123982	164.507757305463
1546	138.908545628009	155.636890126457	177.047579967489
1548	107.744794211887	125.727434295205	165.387734968712
1550	109.595407565764	131.309875824486	161.02884518673
1552	137.917827238831	149.281390062319	149.312752652805
1554	158.01147832162	142.231630223537	159.854123459833
1556	135.453157704995	137.110075615218	148.569755042019
1558	126.225370906571	204.093941986176	230.830436782484
1560	149.791359390982	207.512024395811	223.124308790518
1562	155.37916108093	190.006149983234	205.165099477802
1564	167.538664038427	182.297423324043	206.325473352441
1566	174.371233317967	196.375927223173	229.612339814764
1568	179.158013576985	195.719710462587	207.994615330635
1570	174.973863436289	202.268456152783	209.648769741646
1572	209.437350601227	242.4629241767	253.128892174508
1574	212.977388444151	256.711728978381	260.513316603026
1576	197.67189796543	233.004845999273	244.955027818159
1578	228.587686337244	233.690655041768	248.400841804384
1580	235.491585577313	248.416523072876	251.618703643203
1582	216.57703210112	233.156675627512	275.726904595838
1584	221.841790258684	229.183908427961	274.589732952493
1586	238.277242328501	236.28983354551	267.930732007448
1588	250.906509578934	269.091080375697	302.478398619984
1590	262.116473886233	285.834110200985	307.261833834795
1592	254.069730533558	301.495084415538	306.133513494399
1594	301.229340877941	327.277778667393	322.789164783392
1596	322.78305361011	341.539854162527	329.882758823591
1598	330.0282783718	353.969808141871	368.734636867042
1600	315.707670292177	331.433964728811	391.003704423488
1602	323.565694839166	339.25730158955	388.047075890564
1604	334.913834270281	358.854510992081	377.308355858338
1606	372.433937614722	365.544543849111	399.86896410759
1608	383.181852958734	387.350999233657	443.70235100099
1610	372.802435790657	416.526842911459	442.815505053291
1612	377.685785156734	439.533564632784	434.443508061874
1614	389.749550923904	437.323484525871	455.990205052099
1616	400.462074636291	421.444399863136	468.827376870641
1618	413.427462853812	444.896728447316	480.04924724704
1620	430.43507752851	459.190848102327	482.83093214133
1622	430.942616861883	473.208822431506	510.519275051645
1624	460.360662051908	511.908335113995	544.746416422782
1626	450.511970899968	520.924213294531	516.321266733237
1628	478.132854715356	510.842461507671	532.739512571172
1630	509.355550698766	526.988302329106	552.96510221483
1632	489.72407819139	549.932752829738	565.61274672936
1634	499.310736799934	543.491230764498	585.559916144074
1636	507.584792572818	518.941153439604	588.272836106633
1638	513.663956479778	547.109870305176	604.17233745938
1640	524.617582878486	537.731891633875	593.236912502161
1642	517.455180254469	534.192073517038	602.320093653844
1644	530.344395577363	526.339800601252	598.323548084498
1646	498.52836050482	520.508038928598	571.660847948327
1648	469.899076139578	531.436292547466	571.83564746194
1650	487.361211929489	537.614368676743	589.632880114886
1652	502.600302147755	539.344446659548	567.48406774211
1654	478.336028691456	523.251705462077	557.512669679965
1656	463.405125923236	500.488659334504	561.854556518874
1658	476.088780740025	499.762417183306	536.181962698778
1660	469.333560019575	500.504549868066	540.004202686457
1662	452.48713270458	485.243166243821	537.119882162498
1664	430.666508740031	461.25371030867	490.087324173878
1666	412.029417288461	478.640703849634	493.682197360629
1668	411.04973970333	425.393987769169	494.180884863613
1670	404.193675494755	440.092035095327	482.622040503148
1672	390.308015029872	466.079454573737	455.19073576177
1674	399.374211998952	413.833774702772	493.190547061109
1676	393.263090487537	404.591495746361	433.067865520943
1678	342.642407037761	395.781450313344	425.469116414787
1680	347.647910464656	350.345024891025	412.722718078611
1682	341.36225085803	363.313780989269	393.994801232412
1684	324.785095217785	340.813238768439	386.37612703754
1686	346.493493859187	336.307474219094	384.622992441603
1688	318.61698509149	337.906760104366	368.67502023657
1690	305.727773036811	305.916822262663	354.579223329838
1692	287.992780332529	301.089319753791	344.622741043881
1694	268.703939169195	284.659660830181	319.110851623293
1696	253.607078834763	284.504182044838	312.338973137371
1698	230.856203617075	274.754417346773	283.442023258272
1700	217.726963125948	253.140996832076	259.638892688496
1702	223.87742652969	240.664358946992	249.692573046047
1704	217.645918091373	228.968039279564	247.867556144815
1706	198.379168959549	211.881826314778	227.140917847288
1708	175.696450334706	200.719331549557	216.748628075033
1710	166.391401111357	188.727517782607	228.374508753027
1712	166.117724636413	177.863428068754	223.384389217637
1714	146.302302583531	177.065419087952	211.351393832888
1716	129.861992096613	153.054061028385	179.681238231392
1718	119.235248863178	114.219994543891	149.847335049526
1720	120.527329065376	121.435150717621	145.567223796158
1722	125.446919214746	148.549578117384	138.084108800892
1724	121.320931284136	130.982104304435	125.206567238319
1726	94.4539755211752	120.097522357729	133.837692496862
1728	109.501077013044	118.549619925983	151.982952667297
1730	99.8596105857468	111.543768718333	112.498963015002
1732	111.213168326861	116.824081299182	105.506374319965
1734	93.8602847316158	73.1343306232527	85.1387316170366
1736	76.2955488070391	89.8822517934169	102.19115154818
1738	31.4290228553636	47.8964483849303	78.960586242187
1740	72.1772744232572	75.8379492361681	94.1413233007228
1742	71.2835869072501	74.9480935186687	93.2706265757617
1744	52.6699499867663	69.4302927226387	89.0401888589152
1746	37.6581599398943	59.4693164677403	58.2546655873894
1748	29.7067103740576	41.6524826165385	42.5896548351258
1750	28.9564139073925	27.8854989750716	74.3311196861777
1752	40.686785930377	40.3793289167408	45.7565029569856
1754	-8.51719410675579	48.4495383800898	44.0480705126723
1756	1.12493997994362	36.0335753519116	26.9828104579709
1758	19.548524402758	39.9788100397923	48.1102326658565
1760	23.420588910223	25.3770437893724	36.8246997710351
1762	28.9170129467513	30.2566896402475	35.7277846917015
1764	11.5889313187285	21.5505435836671	13.1597480814851
1766	-0.464306460755126	17.5133139896608	13.2144426747516
1768	8.03626768300847	4.08690356516528	42.8110690158964
1770	12.7527048079149	20.6434034991073	43.7787155655583
1772	-14.2343782757029	8.48790149435383	51.2063628395842
1774	-18.315084088089	-2.15722315074591	26.6018668629025
1776	-0.447171096470281	19.8585988140985	8.27289505739051
1778	11.3297911988491	14.7038992667764	36.5033496078188
1780	0.924412891234861	0.724568360592465	27.0336223837369
1782	-9.3345253111647	-9.69533483661705	6.47530167733501
1784	6.24148173932305	-5.44112188073669	10.6160803342888
1786	-14.1103413988027	0.602190931213618	1.29933305829223
1788	-29.3609996874551	-2.69842213086464	-8.92139046385105
1790	-22.7307681547317	-1.07976488730629	-4.27772696279288
1792	-24.3557790385147	-7.7502381243827	-0.391340758180725
1794	-20.8459010556666	-15.6513092237625	1.21872137661915
1796	-27.3663490016434	-19.6810347446557	-13.5041845714928
1798	-33.3530273636012	-23.4718645155089	-15.7455659531374
1800	-25.710259073682	-17.2712984912169	-4.07502835701355
