# Supplementary material for: In vitro and in vivo datasets of topically applied ketorolac tromethamine in aqueous humor using Raman spectroscopy
Source: Data Brief. 2019 Oct 22;27:104694. doi: 10.1016/j.dib.2019.104694 (PMC6839021; doi:10.1016/j.dib.2019.104694)
Supplement: Multimedia component 1 [file mmc1.zip › Raw Raman spectrum dataset/In vitro Cuvettes/Aqueous humor from rabbit eyes/pkxf_day28.txt]

cm-1	frame1	frame2	frame3
350	1013.99993129746	1025.40719369061	1025.18174516898
352	1013.91095070066	1014.20931383882	994.143648433673
354	1036.06570628025	1023.49426904205	1001.99188093155
356	1043.78378151357	1029.8720534209	1014.45773080407
358	1040.78110072307	1040.42630736482	1022.74843244106
360	1033.02467704514	1060.73931854714	1020.07107307025
362	1048.52179948626	1038.0367574329	1027.76741234144
364	1040.30629023224	1040.09807105356	1024.68889697894
366	1026.58634782132	1041.56864072456	1020.71087816278
368	1020.76922696795	1030.90474616746	1020.85357985111
370	1039.2199526551	1042.47796803473	1015.90317671207
372	1024.0928429685	1041.41608942295	1021.50679663865
374	1019.73351229545	1040.96311860719	1017.24660421448
376	1032.09616572194	1042.83335143865	1000.23310077207
378	1020.79540528656	1034.72710055052	988.503741272618
380	1010.56645468938	1023.35162827389	982.585680535823
382	1011.39056141039	1012.74257850666	983.892438820426
384	1021.17273138473	1011.33899942329	994.126691245232
386	1031.31994409614	1035.22310017807	1016.2259536689
388	1014.69989953492	1013.06095192031	999.089008019042
390	1012.30355858033	1021.64108389309	986.410652064165
392	1005.89038909393	1033.59828048127	975.390858502949
394	972.358738205031	1011.37772455041	959.721561520738
396	1001.13304306989	1019.56552380906	982.132559586595
398	1000.19285362955	1015.60631119989	1003.05277234138
400	998.943384885027	1006.76262474304	1003.54043317488
402	1013.24692954097	1001.03363381551	979.103011401377
404	1014.26969415607	1022.10161259633	989.293706060032
406	1016.77459211405	1011.54371777769	997.63684686518
408	1019.7416051553	1008.46287194662	1013.50325022619
410	1022.15891012598	1019.92282905484	1026.75695920023
412	1021.89652146408	1026.49224110053	995.058169585456
414	1021.69220319222	1027.02186711391	1009.29748818717
416	1030.74640091108	1023.22341802318	1003.32338446188
418	1036.85603972538	1021.11192219551	989.91323401867
420	1019.68345658691	1029.37653664263	1002.78206394936
422	1016.08340068863	1039.58035773616	1005.82643798617
424	1021.35812292356	1041.31764319346	996.242975246836
426	1016.95323944451	1033.79530927731	982.627094095407
428	994.58491723303	1018.51099545311	973.966882938924
430	1009.92037451054	1011.1666635344	989.318726535168
432	1017.63793985235	1036.66881555798	1006.69976353673
434	1008.78018966619	1031.65028757498	993.364135593451
436	993.42644163804	996.444864466667	959.57286822491
438	1013.74246840218	1004.97027308081	975.413046208307
440	1008.65972906336	1005.16917986976	975.488579407674
442	995.406039481201	1004.05349594892	966.170451192315
444	984.945777779534	1001.42159307109	963.284624767978
446	988.859514669393	995.944472520411	986.338626518095
448	989.656979820872	1000.80808000881	966.759210919022
450	1000.57358182654	998.330025573576	971.477292784348
452	1006.83150510872	992.362542278699	980.321164363944
454	999.538201682483	988.441950290109	978.469586427135
456	982.11897763452	1004.11699390168	956.483360894988
458	960.7577888454	977.015749661844	952.838813410027
460	946.080649608814	962.411510314263	957.718100670142
462	942.452664353793	968.035608590262	960.508605842547
464	953.028992111841	980.014128987988	944.266537639115
466	944.459731765296	970.544435995727	912.458200128945
468	937.487222685778	959.056206249249	911.192209227137
470	926.471850654519	955.040057673379	924.621036573905
472	907.137328292395	961.90910055067	931.505343558699
474	895.569463582556	939.422992479336	888.148432500339
476	934.264026717116	926.556669233504	909.751127759377
478	939.782332949951	929.135076225427	919.202353913324
480	909.257178137823	941.274690587085	905.54663272972
482	915.72082086278	941.432262548833	913.823684008422
484	916.871616890284	947.994841131293	891.524257652582
486	906.51900766262	923.120406666356	869.602142877641
488	901.794670104286	898.023936514432	869.528219334498
490	915.051575078161	905.836248091771	903.28999352528
492	865.238626680988	905.239411115278	880.817987758823
494	875.939057091882	905.020085348931	880.266249511344
496	887.425534971397	892.03003244618	873.41500883725
498	880.589151658322	869.775228440626	856.821001491712
500	869.628855646241	863.375992428882	853.14495388697
502	884.823865398774	878.094501640064	852.481664230027
504	869.679049484847	891.508419544916	861.773460515178
506	853.85041033535	897.639620284749	866.862860659583
508	870.707126384632	891.952639268648	855.2704676431
510	884.665472583881	863.140086664353	859.608738244484
512	877.54845281198	869.698767764972	861.635434279655
514	865.737555452723	874.330078283534	865.246509062451
516	855.950469118735	867.972577077826	863.931292001654
518	849.740045599758	862.699294130152	837.881479875727
520	847.235854951721	873.287184653127	858.574007059991
522	853.887323615113	869.975659572041	859.941222218844
524	859.904758332778	862.271270210016	846.816276220398
526	856.731705680536	860.784589971451	831.670966771427
528	847.129810858548	867.8244528171	843.346631807215
530	824.914197521148	859.595279133596	829.477270803028
532	830.127438302662	858.361432125858	834.457375315805
534	845.38175500383	853.556109081097	844.127958612517
536	818.360936015905	814.947918634652	810.153961302997
538	808.627124057511	800.028912867233	794.37159214444
540	800.680938257875	819.678433992741	800.198393950002
542	802.220798895997	835.058838745139	804.004072604086
544	813.44811241897	826.494532245332	792.722131797763
546	814.900118537597	816.802477368167	775.491824570757
548	796.161956320181	813.177556359258	774.736807981889
550	784.001668844023	804.371245048064	774.086425008857
552	779.890044094759	794.527285817142	767.488993928368
554	778.330041660128	789.534723206584	752.020432382139
556	751.4939528375	771.541088105655	741.964328904057
558	749.559891874109	763.835377908459	728.937259489493
560	748.683213394299	764.145357066055	729.967618488851
562	747.037468428812	765.723017620149	739.724679261915
564	760.247348218698	755.634983870955	732.336502117266
566	748.205464610801	730.6317134073	705.628427534352
568	735.149763632093	736.241640978115	714.25008792599
570	723.699488095204	748.109260195517	719.913993847385
572	715.304318802575	745.623534068568	702.675779585733
574	711.169464315391	718.562405372038	697.589207404664
576	704.994072755514	714.32138845917	700.85077962787
578	708.489164631585	720.379220916512	699.24092474833
580	705.685864854161	716.726420763452	685.651683346871
582	682.199234341743	689.124836834518	658.901554526133
584	692.173865629059	696.288240109432	660.357957261621
586	678.551261347299	695.466542303887	640.206525085119
588	673.626678314602	690.139021435877	651.416267745332
590	674.777910409489	679.829110222388	681.404483647345
592	660.631997000491	662.347979803188	680.117435586043
594	657.297694567939	651.468780001214	655.565928963794
596	648.943051639737	637.689970045923	649.493860325625
598	633.466439820992	634.020209210978	633.087648546313
600	617.077206728284	642.749211716678	608.114773533274
602	618.94378402923	652.581874818476	618.512288724849
604	617.495066022666	629.102441964872	617.495066022666
606	609.698459921238	634.323240556595	605.804616222841
608	599.797443113443	638.068525755827	600.026212884438
610	593.988411169465	621.872243048275	605.174203396191
612	604.518840646063	612.011608194238	591.976036081255
614	607.102756957083	607.81080715425	582.769106420898
616	595.060049016169	603.818501326884	575.363799869255
618	589.567340756034	592.683804325274	569.841798310095
620	602.714290269615	576.125836850952	565.619971520372
622	572.7258693067	607.436239341879	557.002634005019
624	575.35382818405	590.694594634077	554.251249716123
626	560.547077098614	578.444383391786	539.324202298501
628	546.338673534844	575.163196913488	529.22826852139
630	561.675816209528	569.958055643841	543.428462857804
632	537.339840930198	536.08568796388	515.743746101782
634	524.415809503569	536.242488646965	500.237823538322
636	528.454305701691	547.75164055049	499.740111206114
638	530.593458034076	547.205959758599	504.177358439847
640	503.573031051741	512.637158692118	497.013261843056
642	508.785689476301	491.973134730068	476.820942658282
644	503.45651546657	487.99064444686	466.517427551693
646	487.084280388965	496.617353519393	463.408219193975
648	470.571594503087	500.375461105714	460.410009672221
650	471.978182659878	474.005444947827	447.505429142525
652	455.119324172842	492.691298234496	441.227426430799
654	438.929383009684	457.74523370217	432.652862618424
656	436.329725510413	437.147179997076	429.584404889491
658	435.895740634922	444.244416633413	428.732436612338
660	406.184703523084	448.203486519086	417.578154352519
662	388.99244696296	410.823867639064	393.651198613517
664	397.950087411522	385.613670261218	384.509643388337
666	405.094960954971	383.906510902719	373.59773837453
668	399.021444168153	387.932364997349	360.295091345178
670	383.490000352932	352.718563293776	358.672212020731
672	375.562767342707	377.238357746953	354.154671214514
674	359.816520114357	366.576005895242	347.274805119363
676	355.459052000938	356.390972558276	335.495085160281
678	361.616073788229	358.250659831848	334.322599434499
680	358.393237909423	360.857303808434	375.775264815062
682	369.203428746895	378.960072723599	356.970961252571
684	379.895767695506	384.052673600458	360.11181353479
686	380.603172843561	381.237621278867	359.580027141663
688	375.36029605093	382.399489889502	355.713062548945
690	380.446814543148	404.376139416338	371.11458878083
692	398.846212741765	400.35135610151	375.831521093666
694	404.401638767761	413.166193035095	390.652212020759
696	404.643741340318	431.076289417286	413.428679803686
698	406.920083052485	439.720520254232	421.652932454493
700	418.499690763185	425.741744701733	383.711793919849
702	446.633361460343	451.92123728231	427.499364807107
704	443.759764002392	445.53709278413	437.983445461742
706	446.323721108405	454.620167422607	446.056093807947
708	458.431765315609	469.995905376889	453.948431654896
710	465.513296645564	454.841465402645	449.565672717387
712	457.536120382546	451.767134474702	449.925345001301
714	470.424517420848	471.578609978008	442.203874397292
716	479.460671361837	480.322199393923	444.914720457908
718	485.159930250349	479.788800994901	458.445086190387
720	496.316089372338	486.412142046338	472.909987529754
722	505.814705253703	513.65188566555	461.170158804464
724	490.031528709016	485.644164435838	473.561996343173
726	484.859812184386	485.408040951683	483.62808479301
728	488.503171622189	503.733003077835	483.659659670604
730	491.308267615943	509.307477663268	476.004703524528
732	493.609873540414	482.410120089704	482.736330573362
734	480.510776897273	486.035377170909	471.865386410558
736	479.435451158037	502.192848561224	480.007414785457
738	489.409761941075	512.697886434657	488.938907695716
740	501.156561793984	512.522861064899	489.925155804957
742	496.991106395528	526.255515960736	514.088874838033
744	516.554400155755	525.815033912606	510.341887316523
746	513.82221994891	527.980420796822	514.228212509514
748	512.386619555633	534.539411920707	514.921450897911
750	520.795893008828	542.198880573579	511.077669437121
752	524.675409928174	542.99852315791	515.32882142245
754	527.257856373863	535.104683271263	509.424689601776
756	515.335357708703	527.528189632742	504.579001057359
758	513.361493274582	533.242176627437	509.174197359261
760	518.580520289835	540.738143891706	512.49453643481
762	513.911789476904	530.116411544059	498.490123500295
764	507.164104624376	540.405638688484	506.76942858262
766	504.65530334918	534.514900108309	504.80026651234
768	506.689319824372	522.375413604588	507.003581224353
770	514.083547980521	518.211683970395	511.797428481158
772	525.722284511496	528.95573610218	516.699898212332
774	534.645937385781	534.859693543991	531.158091283588
776	516.625752183102	545.195952920019	520.085648161886
778	518.383636526015	526.863410523428	513.713591601444
780	522.607558932006	510.149614450755	508.291262745314
782	517.349009193074	510.241194731755	498.733694421207
784	506.66333547808	513.716683357765	483.380653736753
786	499.990964135061	521.240915823659	495.930850722438
788	503.937792382082	516.993771446052	496.3360512025
790	499.354491809725	514.492731342191	484.379349251379
792	497.696252785049	511.864902507963	481.73446261121
794	517.222901454863	500.757517528869	508.053360340277
796	519.947499095256	484.058217165116	506.671672816197
798	516.581896827444	494.281968518354	500.127710060627
800	501.021538379767	490.843452558524	494.325195657764
802	484.060958383032	487.983602962666	482.546141957063
804	478.342068146195	490.824471726751	468.487850364589
806	492.917040106633	470.0590284861	477.913405399109
808	496.575601797205	482.013207948106	462.761328525608
810	479.088990149819	477.972260337317	472.35444026198
812	474.140986776902	482.592258448125	467.2829533052
814	486.736822179125	486.511977946374	455.262111294935
816	500.75992224571	469.58999245021	465.795098788775
818	494.812099911754	490.398260545478	461.871219029725
820	501.421093780838	500.161431243397	475.503574943552
822	485.744123103443	492.009792839701	472.34539878987
824	474.749049244656	482.781482376703	460.110484375784
826	480.779155500766	481.704259958077	454.362752824269
828	471.847406788036	476.876544760063	468.052300157929
830	470.31281886269	470.676803577877	464.956907394424
832	485.804220398353	475.782527083727	478.074335618266
834	478.008428748879	471.113467532584	468.557862353948
836	466.184490733024	463.225001841218	446.892821486797
838	485.161584967145	466.510236530798	445.608466918382
840	499.26386302566	464.452986348641	476.368743173485
842	465.900227652702	450.846321068558	462.082178990607
844	459.412031641214	466.265403473267	438.448370516262
846	471.524270894386	476.32723340054	435.762749416249
848	479.689210900495	468.80518865524	457.694212667388
850	463.369759322024	464.717860125542	476.973886222637
852	467.742837659595	459.645453441164	442.520746820651
854	469.250125208107	460.573581585325	449.121899664354
856	464.75205131903	460.118365145031	442.112047096671
858	450.706361382269	456.526817938135	427.971361745435
860	430.107028295335	447.229645076769	422.718998198116
862	418.030276451459	425.119143160618	424.386366983568
864	424.746117112862	422.305925404534	429.575883093412
866	412.087124265065	415.917443871831	407.424695368512
868	413.533112206259	416.09015130717	407.562401153613
870	413.513563263186	419.358762412158	412.168593299728
872	390.241839490162	417.110809502319	393.197632621425
874	391.406021464293	408.647695585	413.501299172102
876	400.562337313164	406.72844927455	405.606611372415
878	392.297735685992	398.668546933484	398.195505700945
880	396.402794608504	390.382661251565	396.759015068871
882	411.357402456907	388.529758795343	398.186915074614
884	414.624504995938	397.020738788172	396.756193195783
886	424.277722433089	410.963230691376	402.671758848937
888	422.627544782719	423.315678993953	403.545524478328
890	406.806176899231	414.632982843858	397.699929946758
892	389.014941392387	391.826746942492	385.622294884975
894	372.243740294861	367.765966292734	368.016268917923
896	351.561553482886	354.73042218977	347.533757091149
898	358.755985657395	353.294700861041	345.567775742662
900	372.235821016889	349.074478865908	336.987765992164
902	358.122058370395	351.183066042057	330.529336388579
904	337.997115377208	352.791323710673	334.40799587908
906	335.961089660685	350.120749970336	344.189609828285
908	358.280355918626	347.588336777685	343.744364376009
910	357.632754697732	352.908445733234	350.144974531912
912	360.855066533055	345.153622366416	339.712167905766
914	340.245447437173	344.665243093765	342.48081199563
916	334.81450430982	341.031470001559	343.361395529986
918	353.33511620355	335.918540585193	340.581672751921
920	351.476330160804	352.961864994992	357.380975593204
922	363.656515172499	388.131434435929	349.315426467273
924	411.977947052057	418.226149838862	387.795458864469
926	442.786417537691	460.214849388958	432.667321014384
928	483.571755735783	499.239345625103	470.12477418313
930	521.13517552757	516.626627390882	486.959456701853
932	482.754379885026	498.175708690428	465.535850576123
934	429.632541754582	403.70840905572	393.058900216507
936	384.603266254969	381.613659202893	376.10736918049
938	343.893052999711	339.894324087251	343.531098925272
940	320.578507667695	317.671475062846	309.884841892589
942	307.752452247865	321.584838487608	290.823529828303
944	280.265769856415	302.158754438467	283.737159567123
946	265.172222109489	287.047578208374	298.610899646316
948	278.560114229842	293.470178318834	276.540166517978
950	288.819641845489	301.450379864959	282.840230886618
952	303.266235203823	300.168459797832	284.94118691567
954	308.504231935379	286.456816889368	274.381941885322
956	283.608029579344	268.43387944455	272.872542761983
958	282.10847950898	278.67372156286	270.803025471636
960	299.262012541634	266.136381056235	283.69312267794
962	277.819792693965	258.471131055608	265.274016588922
964	266.264415085471	259.619338583397	253.738126191917
966	271.789295556065	265.231329617754	255.146723738908
968	270.040862131634	266.218161657226	250.002593085511
970	251.065930241906	252.319812752588	227.625919569399
972	252.49889858278	246.065750676435	240.639975757559
974	257.899261008669	242.644441747626	243.095669671479
976	260.06296221559	251.163784691735	247.367647884331
978	266.867659687984	263.0360552897	249.770082965252
980	277.945909814027	269.053254313777	253.707706267172
982	269.240601357895	273.74467991215	285.042774773677
984	270.637892028019	270.026357063978	293.255815432354
986	265.239740648374	267.303545016831	265.466629516329
988	271.494996757461	274.112131627108	264.231647156102
990	282.79805428087	276.789229003567	271.156097081803
992	286.808291431014	272.767737935302	265.931186432332
994	276.841044482943	273.644188014441	257.41363650412
996	266.572258402378	265.090559525016	290.796251593219
998	275.010511638351	267.240974533205	278.69932379832
1000	281.494653720437	274.543035220563	263.264654811791
1002	292.554641591161	295.883705722221	280.231919470925
1004	305.900898810071	322.840828035493	303.60723565896
1006	313.621478722815	337.405426159489	298.251459679465
1008	312.774605273601	328.938157416234	299.051191834004
1010	320.733059482657	323.006184520782	304.087746865322
1012	313.60434985174	309.231663268181	290.148264157675
1014	312.065691124941	308.179834725834	275.727452742002
1016	309.878709804999	305.874083116531	273.284251354826
1018	300.469980220556	298.587155630291	282.924992277742
1020	287.306341982704	299.285614879969	291.365244112326
1022	273.811853069783	276.456154426285	277.289185309494
1024	288.790017019656	282.615837106519	264.209898899435
1026	260.067937998211	272.283458622927	247.457323918185
1028	245.298276163874	267.757100916731	250.050417114734
1030	259.448419905654	269.914261390421	257.8583499898
1032	275.792541162314	269.432690629313	256.167472686624
1034	257.918907204908	268.621160017331	268.765759449502
1036	256.412956328312	273.016786864981	262.545652071496
1038	269.997871358921	276.482989014328	252.276127857141
1040	262.913379333768	266.519142078514	246.750016233986
1042	257.861511196788	262.656851119393	246.568480038436
1044	255.355304415721	259.675551638481	247.551322108742
1046	244.098943167327	242.431896269395	243.387718094807
1048	261.174540787124	242.456824932074	229.217863336817
1050	235.504383752408	245.947469232405	237.465640447259
1052	219.650942740963	233.053390678026	227.34497160761
1054	229.583181361405	228.378575631953	218.329709878781
1056	241.982299678978	244.05099734452	226.792485722306
1058	243.846008578405	257.841456377917	243.466982317512
1060	244.108153851881	238.471821489272	239.828710673717
1062	237.097710232813	241.0742356948	212.972960001809
1064	248.649155812767	247.595732228747	217.555112553358
1066	250.161022590643	247.078032853783	219.207543341989
1068	257.55941685652	239.077549071622	231.829995416045
1070	251.524791884446	234.825372225785	233.853494323304
1072	235.17109031758	236.698959882408	223.309705742524
1074	241.877976910615	235.74367793742	229.92319998187
1076	234.733594673257	246.808215402084	234.295729351963
1078	225.359927089847	242.228033048246	236.474854470782
1080	236.938391421544	262.007314148998	232.010586864075
1082	239.027981222216	259.063508517914	227.422779585763
1084	231.963336015398	241.099805181013	226.523224727137
1086	230.769048406755	225.053730638268	222.002813453159
1088	237.073005436165	207.43002484542	203.330583485883
1090	195.017548011171	189.912973410989	198.100463504341
1092	191.928840349287	195.956538183451	181.957424135372
1094	199.499549367531	199.788981826141	177.688442105106
1096	197.350731300615	179.414878728752	178.617809120975
1098	184.346737297337	181.153244687035	182.612293226481
1100	175.444214562174	203.999922803515	187.31537472599
1102	184.597541345554	189.66098323656	187.941236004624
1104	189.510892764162	185.28240550615	181.697373452387
1106	196.977678391193	190.803549480807	185.35095493094
1108	207.370105600917	185.397097118202	189.416873338075
1110	216.125463569386	175.424138908996	179.215783908453
1112	212.942579183625	189.928643508205	184.306055153372
1114	210.268671439746	217.958992318032	210.490319835295
1116	223.017677488312	227.592790723259	229.666511067922
1118	214.032770687576	249.00083603276	224.947530105156
1120	235.682113465895	247.418054593686	246.609749879164
1122	231.90583912175	247.240303854984	231.867876491932
1124	221.185863243562	239.61518074138	215.731912866948
1126	208.320398565517	216.436552886671	194.02062092245
1128	199.636886704362	199.014397873777	179.754159285164
1130	192.929783751571	202.829758408598	183.054244367515
1132	172.748205815256	197.575720202555	179.820332554634
1134	186.707965046983	176.61448870732	182.349600775411
1136	178.120650015617	160.29493645219	168.828406411631
1138	185.092920907854	179.828627990545	169.332813361799
1140	182.958707823928	184.829596024392	176.054427763739
1142	178.823114237182	182.835624152717	172.177494507004
1144	172.842709136333	178.486376527109	155.374258722047
1146	153.981962096815	153.409649573445	144.797664401237
1148	173.00443775552	151.032174481876	161.980592037957
1150	164.038174938851	169.723893332066	162.658690001729
1152	213.202639911561	192.419182717173	196.595434946652
1154	196.764076613904	210.182711374786	190.857260371561
1156	181.855131866683	202.714153012037	185.604800858035
1158	188.617164824845	182.934154638284	192.38744007612
1160	184.564089142117	174.260326576566	197.210434084134
1162	170.667948931985	170.198467622815	203.795914912451
1164	164.71513544123	152.536776102141	142.547274948063
1166	160.001475747144	144.749501815871	145.851347094476
1168	149.261920565281	135.610144961569	143.048990320674
1170	142.814205027141	143.39666990169	148.099370666342
1172	141.296532098669	148.806085263639	153.320301681394
1174	143.817831954398	143.528676018429	146.563293842778
1176	144.964429577446	144.478068363665	128.912992998837
1178	130.078385951257	162.827351430524	120.275109470893
1180	152.660410731899	134.617401543494	154.074465550942
1182	139.427619840654	124.206817910455	136.811816191965
1184	123.930682170885	144.343927295595	126.848941144674
1186	130.67516321615	141.450279587937	121.613302589884
1188	151.374266054547	139.554245696985	130.443571848559
1190	161.628918149065	153.173220160526	140.627525050832
1192	153.457149168774	155.959629958509	133.354954800798
1194	158.328126307998	148.629120953136	149.066098633971
1196	135.428888298685	142.443120793006	150.234339520598
1198	134.974346654733	134.168402503061	121.056490724157
1200	142.188625035516	142.768933797273	124.350470212588
1202	134.824044812877	147.349149028042	132.336533214713
1204	132.729539235605	130.898947584895	123.925589857533
1206	137.854030603825	122.756551280963	112.51684051705
1208	130.60834917536	149.332900616762	126.497572532752
1210	131.838873993011	137.466828531776	158.990732735125
1212	140.469854403954	138.65040200024	148.680911268228
1214	132.865108936058	118.508063054602	118.91112824026
1216	129.423118835524	123.7513673346	127.609336707666
1218	139.928463463434	153.949375487825	146.255395079722
1220	147.798851367778	158.482286608587	147.705395781558
1222	138.502331521628	137.778752753092	134.141086112614
1224	124.475383443984	136.440685233803	128.70306826288
1226	139.5804985788	154.743663557015	144.355309143853
1228	160.086243517165	143.000345992018	158.691030909662
1230	139.960058457243	130.694949212025	133.036316400708
1232	131.71193699314	124.462987122476	114.056237682547
1234	131.528139406056	128.363568221144	119.60837641996
1236	145.856230405681	139.156086091132	123.01631261861
1238	140.972051183114	128.992801342996	113.727671542025
1240	111.235237574029	103.571950680719	107.561893085557
1242	108.406597184695	114.331312166131	119.233603045391
1244	101.52516267514	130.53394828595	127.506035513723
1246	132.02838526403	112.911905123896	113.369240448375
1248	110.766923879265	128.796853954015	117.560500359312
1250	111.271223689019	124.088095043673	124.448429847386
1252	115.734023835099	117.228068186799	113.538879503266
1254	112.45032797685	120.922449434268	107.56870857073
1256	115.586140710143	122.25948303517	108.233125312567
1258	123.81240456294	108.07245660965	100.922800378297
1260	94.2183025523636	95.901214993628	106.172467244495
1262	87.7027469659473	90.093380609382	106.025527899321
1264	88.7569187599147	105.977677501317	86.7010951891294
1266	116.226546600236	123.143017928471	103.425913562156
1268	113.354423891936	119.714521249834	103.378270527611
1270	105.756568938613	105.933721231337	92.4157090506161
1272	109.614316827674	103.18112911671	94.5782339851352
1274	110.851029539482	105.18307334867	98.5887992272554
1276	99.6599773468124	97.6281831735925	79.842720827039
1278	105.948513751939	107.575411655309	74.1133348235402
1280	119.477578807471	83.6478679022704	106.983252421824
1282	139.557897905517	125.745311733361	99.7378055051279
1284	109.065134134079	115.261164040875	94.3741785716482
1286	100.824179200573	90.9353051036869	90.8796163990669
1288	100.910263404486	77.9627720530565	82.0392289330396
1290	94.5646095137493	81.1023048271413	85.0088061464087
1292	98.3421336187841	93.5627118463294	94.0178044748395
1294	113.926387131948	100.24924298131	83.4406388348423
1296	90.0492212027502	86.4944753104249	72.0179152986266
1298	99.9619574862742	100.797012682742	95.043366560293
1300	95.0468405491465	105.422699797884	93.7889580861794
1302	117.62040870339	96.1095723019393	94.7728279634957
1304	109.419579106449	118.653356149027	119.739582348475
1306	113.571373632361	115.535591047224	110.666872654972
1308	125.885681339318	112.370348760902	93.2301837792526
1310	125.850451280887	111.36489006048	93.0117395034376
1312	110.791250912903	91.2087820411318	94.0998244846414
1314	90.2878574294519	88.3960031864646	84.3093750853772
1316	83.2563177155839	108.465733137677	72.8636404575028
1318	74.7488869796098	105.24416156402	88.9625005734554
1320	92.149946568517	110.449167408304	98.9247002622888
1322	99.6888913583744	91.708838852382	92.4759057481286
1324	86.3221952698948	76.9839056715899	70.9361403160829
1326	74.8061032663026	79.0489238883884	56.324059954826
1328	71.8412271232809	78.742914502352	56.8018506108965
1330	75.4779592979386	74.0975478861015	65.6933194367386
1332	83.4786861333205	79.4761981741882	70.6872945314632
1334	81.2708589195471	73.4682060991044	63.7360997748115
1336	92.3133238325502	95.8075547369379	88.9365713670394
1338	84.2667914757786	94.6118230874512	80.8834331779887
1340	107.006958520995	76.6381469690104	71.8876591448809
1342	90.053746428294	79.8335008170639	86.9679061993415
1344	93.0658875162256	93.2005520625156	87.5542202852952
1346	103.071107417654	100.030329801499	89.9726719282857
1348	98.1211967248167	103.597639322914	95.448647443053
1350	95.0271871827958	106.633507756015	95.130382899151
1352	106.028123195852	103.525851760224	95.3879113614726
1354	90.3853879280642	106.383971383667	89.4662307918337
1356	99.0345989438554	112.592469362961	66.0244717992375
1358	113.228494901923	118.264625578904	102.687825747193
1360	111.801734127474	113.26601223521	99.6325754871881
1362	109.90885545569	106.9965367513	103.243600819798
1364	108.698496231005	83.6343636556599	96.733676743326
1366	118.365304188283	89.0362904536334	91.2806967267191
1368	108.957410356617	98.2401888824717	95.0469580237812
1370	93.5886199993803	102.712892257133	99.1008033090806
1372	106.460157360298	119.329097742714	89.7311559168639
1374	96.849499462082	97.1125727989212	71.9475040609079
1376	80.7060128786261	100.051455696974	85.8530800415021
1378	94.9805164788503	88.9887088423594	85.092327811904
1380	80.1544872719596	89.15621015207	74.2277557967599
1382	83.5792099792313	83.3851742822989	76.9514177667863
1384	86.3594427511425	74.4187250343213	55.8588701697908
1386	80.4664851816154	60.4593491923557	52.1144729974881
1388	72.450237620406	60.9772221126542	56.1417955276756
1390	75.8377854283964	69.0162475113264	51.4721018521537
1392	73.6231760048387	64.6421953052027	46.6435291893315
1394	54.2293114933324	56.8472376160408	53.9137806921557
1396	77.160510334057	64.2719173900681	65.3519932034825
1398	55.7365776312805	62.1329523374361	36.8359576613772
1400	68.3286673573469	59.3705530927	63.1529642760035
1402	53.7088991802895	60.022192318175	45.4265885973468
1404	74.0273373522854	79.5011982888565	55.4655763832679
1406	63.8250411128572	67.0703412150046	60.6875366487199
1408	66.6254886484431	52.8370048334803	48.0810777058678
1410	91.8470658832461	65.3926922908786	63.242589795022
1412	98.7712229821866	73.545551606801	76.6852612743149
1414	83.1057459500581	64.4719078473299	64.4719078473299
1416	80.4863719264476	70.494099914923	68.1007717069117
1418	75.7367236092734	74.912007486249	67.2346320369655
1420	68.5686850918157	70.6983171632237	75.5862995062639
1422	96.0914882876695	65.9533597314821	75.8162494724258
1424	49.155600951068	65.4109459299666	82.6926033160889
1426	65.0040800017576	59.6002251781041	63.0562768950308
1428	88.1835613600355	82.2938207197667	83.6110601927276
1430	100.584543654201	84.7259232833766	88.2915338376997
1432	97.1253285189172	97.5936108431621	98.6112466645325
1434	106.042655925566	111.879942063115	106.186430863598
1436	120.120536526113	116.98793242709	102.320746656406
1438	121.108135024547	121.687852953305	103.014111315898
1440	128.66000986462	118.418741504063	106.583151461769
1442	122.926118739597	122.760900890866	109.550221510103
1444	128.187733221909	131.74358168219	128.659244872525
1446	181.355155750254	167.137303186975	174.207544245432
1448	178.733273402596	180.40555574019	173.807783771491
1450	174.874148213759	153.117013795081	165.004852691857
1452	146.767600825695	142.579897341872	143.069505631224
1454	123.915108326253	135.759518418676	124.789320303842
1456	140.789538991676	154.468848794402	121.584454012796
1458	134.913735701861	150.174099962444	103.204670949534
1460	109.587652108616	127.832674817735	88.1026139405318
1462	104.727334985835	116.624454344199	95.359186381781
1464	95.7718365990895	94.6049416639958	87.5933637718764
1466	98.6123614409191	97.9288362353816	84.1063729454415
1468	96.7395416288208	111.41625393217	113.048237277385
1470	89.8133013641259	64.8427717441233	73.1893828480926
1472	86.5121898097816	84.0413177663308	86.3366956524764
1474	90.4894136142094	102.542083004421	101.180768378431
1476	77.7031706236839	93.3452028862706	87.0178273491394
1478	80.8461647758986	86.8833229126459	93.3786085016741
1480	61.6986743360764	72.5891326071272	75.3277696663752
1482	62.3864497896583	74.8450971468316	60.8891022331222
1484	58.9991692673533	76.299337171336	47.9613926773836
1486	64.8552969983445	80.9126033184629	56.2717738726273
1488	94.3477299732691	87.3950890873628	77.1997296100902
1490	87.918185931596	65.7717542885747	56.705329639753
1492	76.9477707903527	63.8270999898993	57.0521356551257
1494	69.7491114025089	62.0761618983841	59.622019739805
1496	64.5255357863802	56.0850573814264	57.6512477398231
1498	54.5553827654827	27.402878976159	44.1202476662644
1500	63.0614994336535	40.2866639192988	53.3261978902387
1502	65.3802191509297	75.6219412132378	46.2621397699184
1504	68.6976824864926	69.436081713472	64.0953111462708
1506	69.0482356309678	70.7673549705387	73.9488398547376
1508	81.958125922636	76.7951461556265	79.3222462937695
1510	92.5891151227051	76.7644813128424	73.9431796752229
1512	95.5348399254349	64.2543732143078	64.1956342638011
1514	79.382669098063	58.1498953578177	54.9149803232509
1516	67.7553018329996	76.9711984042829	58.0274890528846
1518	84.7349948685618	93.1907027147677	77.6936561409881
1520	52.7347820428953	83.7845675460839	66.6916635668352
1522	84.5123395034012	86.3109517411767	80.2658409126309
1524	82.0833323052038	97.6565410558424	62.516594553809
1526	64.2334085621062	93.6388455053194	63.9544618020768
1528	95.5565645872633	97.9403910667103	92.8283396091557
1530	104.49655495844	91.8053741968612	79.5235716974447
1532	85.0695430012335	98.2828080128571	91.4155701333332
1534	94.0440935430301	104.883818228833	94.1784565533076
1536	104.543185074528	95.1818971420354	95.9494568932918
1538	92.7547648512947	88.9121513544262	89.2507425864925
1540	89.8138580724206	104.716673366085	83.4647955153806
1542	106.926975233952	118.398519645164	102.226783435333
1544	121.503664692217	128.654743717714	128.501878212211
1546	120.17117606791	135.896638278341	120.172806310719
1548	118.717938199486	118.854485181495	98.3445776540363
1550	138.382846271852	123.817587986131	112.199400720145
1552	135.686612355425	118.96435101556	94.7044472600564
1554	119.815554812985	123.528460247828	107.319159670762
1556	112.560908248066	112.871580356233	118.589464851996
1558	167.085141555806	181.685498633232	171.2272166863
1560	169.806041320028	153.046001786365	140.004900703785
1562	159.05255430127	155.737869752678	119.346870634619
1564	189.964585252773	170.144739555642	122.982874474799
1566	178.030622415697	156.114305452912	155.514567193986
1568	155.400809984909	161.919662498066	151.31611588301
1570	173.45608484653	174.327818198578	160.937628860413
1572	205.638134845178	206.079280092602	210.381978440802
1574	215.627632014545	215.029757359083	203.040896703044
1576	211.115061902182	209.085215993014	184.91426354417
1578	215.970804099152	226.378992529389	220.070551410343
1580	225.006337158179	228.583527158668	216.448292608347
1582	222.839078650858	220.739815073655	205.233632790446
1584	231.938324314839	231.157091989198	230.953393500807
1586	229.739429392204	256.396946860586	255.356855019828
1588	267.267818578558	271.341459944653	269.328662848918
1590	286.575409469667	277.760343277768	265.403145602653
1592	292.359188511233	268.727375996551	262.295351149266
1594	323.628565636329	305.297871760173	286.463231312014
1596	318.299211709975	329.594767158987	305.925237827866
1598	328.442613327248	329.701402656583	326.856948282696
1600	342.144365342467	338.430504892419	336.536581543921
1602	345.03281983905	322.85325020582	332.389875557746
1604	362.655741457504	333.612563236307	313.048919637789
1606	382.167370967539	377.754223858947	319.826854080719
1608	392.036398768275	408.457776747222	350.99232032415
1610	404.787670577593	408.057931370216	380.224865434983
1612	423.343603960021	408.480845396724	398.007104311264
1614	425.880487663242	440.383576041537	416.906255658044
1616	421.730575798035	467.573996495566	445.385387038288
1618	447.739559131911	457.890505823616	463.516945006711
1620	471.083662859157	464.891536848873	452.569661460301
1622	468.894862475418	467.567101488481	439.93655376945
1624	508.074349230502	520.604402307381	496.864336810126
1626	522.696989380645	524.047395854281	468.345570356028
1628	536.413987929526	567.633950092178	554.054481250944
1630	525.837123377022	534.537894544692	510.777574824992
1632	538.406311059168	550.243825776758	544.047075771384
1634	566.28708720056	552.432879765161	550.962753709968
1636	561.209249737556	544.839091876032	528.617542164937
1638	559.632942902562	581.789248026706	571.284151204786
1640	564.522533920641	574.817221833974	566.033391466016
1642	520.626442935342	531.447236640449	541.914660542098
1644	543.858343808696	537.430258077963	566.402656989426
1646	546.059198983758	551.806293087727	545.734936050724
1648	533.252553396477	570.721350104156	528.81622963819
1650	522.618156971429	563.120601053246	532.438457261091
1652	515.966281980526	536.238016786507	532.587656573203
1654	512.200064736618	509.617145979129	512.118939535522
1656	502.906672632467	492.504536035405	511.690974990368
1658	495.544764069052	503.799125009699	531.28016180105
1660	492.20759523055	521.425173042239	505.057062846169
1662	487.01872224511	505.128295143207	479.918200725818
1664	477.853245875624	464.537947270923	460.917526610178
1666	457.582028158465	457.830776623408	430.079501889543
1668	468.361238345103	471.119609066953	420.395093190717
1670	436.599573346555	443.567605250879	413.354213338778
1672	433.338953746297	422.263492507815	424.021360628723
1674	431.192510611432	433.695289581432	457.680875231966
1676	409.766052354106	431.665934201635	408.685363683355
1678	381.192495772768	370.20549552015	382.305760284324
1680	365.907676778779	370.770043399177	371.401282945774
1682	351.22301278672	347.541193705413	357.994303291718
1684	328.931325881538	360.484288589289	338.816402663457
1686	353.812421211258	332.60696100479	339.024923645212
1688	310.010769843045	342.583820687994	329.3243124617
1690	316.090621115899	321.960059190964	300.59484192499
1692	285.822041597021	286.520941838729	273.912041344096
1694	273.202634422323	273.436080809493	259.336665130774
1696	260.182987593203	267.514916868192	255.913370435756
1698	253.839453870431	254.454458243062	232.692125498996
1700	241.730459064988	232.427975899504	216.562999200311
1702	209.058450235246	207.945016817966	218.093823699357
1704	198.450150908188	200.477579860377	212.651408290384
1706	191.919394418073	183.110877078217	181.935460184842
1708	157.349813028562	158.03719316045	155.540118416085
1710	153.905977945167	152.630909017279	151.600057039575
1712	167.478265722799	145.128062397659	138.444861243548
1714	141.41975943283	136.714034429924	124.147147664783
1716	123.160912012822	130.449800312644	119.418221867616
1718	105.755644863842	107.459151755863	97.5659910507833
1720	88.306950811748	95.9495094866807	91.0352697205147
1722	83.7171727141686	81.4562785127913	85.4462835895976
1724	77.5559596932692	82.9533778655938	77.2467787866283
1726	75.9568051680568	73.578305061064	83.8515354034515
1728	83.8181670721705	88.5292177855013	82.2984810286157
1730	72.8797946665023	63.000490000955	79.5357569544015
1732	88.6755033892619	67.0561802251711	84.6130081981447
1734	75.1513304059927	77.1348722921342	66.7487523090476
1736	63.7576715122498	29.3584243244155	45.9926426649603
1738	11.3436234731532	21.8412270968623	17.6399234499594
1740	10.3347821515722	38.0314487772007	48.6654388836906
1742	32.0115440926147	38.2933446522281	28.6859338101063
1744	16.9376900205094	6.43575321190602	42.9718923133608
1746	9.02327859561512	6.08721970819332	20.9617016637807
1748	1.42190665242586	25.0038813263087	-22.6095704796004
1750	15.027967219467	6.64732007798459	8.94552927783286
1752	19.7198824321453	9.54721139505302	-23.9182329328669
1754	-24.4472462904438	-9.02189368592166	-18.0014291311416
1756	-8.57201656263218	-15.4939100367719	-22.2819837072274
1758	-2.12467767944396	-30.5115500013963	-40.934904719505
1760	-25.978322118929	-13.1401462098867	-24.3264898955774
1762	-31.0207761317146	-9.91862255011601	-14.4314142538878
1764	-20.604986963991	-14.6450447671862	-14.3400429163053
1766	-26.622990330074	-33.5796277317568	-26.8575159979327
1768	-36.3928696616564	-37.5274668102796	-20.7662068955432
1770	-28.3205054098774	-32.7544968884873	-37.8385915889101
1772	-36.3613855183045	-35.4452803676425	-50.127790975009
1774	-41.7243532010948	-48.2416798146551	-37.3415434755631
1776	-27.5280626726176	-50.7190652722006	-29.8675899242848
1778	-19.2745975621169	-48.485714989259	-39.6617443360711
1780	-27.5275481109303	-51.3986504656695	-47.3221252514288
1782	-42.2843613484217	-52.9430441582187	-59.811236396489
1784	-37.1940134576627	-47.5991739726296	-56.3556600340544
1786	-46.5723442685213	-44.8414380382399	-55.819719404117
1788	-49.2613812629697	-42.1785643643902	-56.1255914309631
1790	-47.5797334976436	-46.8982600387606	-60.5809870185184
1792	-66.7734343388309	-61.4967098487876	-69.7535242203458
1794	-73.4082546276126	-76.6162660180207	-68.2098496100757
1796	-76.8081259261413	-84.208252811534	-70.422900377741
1798	-81.5749633714595	-82.7363308195827	-83.4719139087354
1800	-72.8440506628439	-67.7512600101637	-83.714055089766
