# Supplementary material for: In vitro and in vivo datasets of topically applied ketorolac tromethamine in aqueous humor using Raman spectroscopy
Source: Data Brief. 2019 Oct 22;27:104694. doi: 10.1016/j.dib.2019.104694 (PMC6839021; doi:10.1016/j.dib.2019.104694)
Supplement: Multimedia component 1 [file mmc1.zip › Raw Raman spectrum dataset/In vitro Cuvettes/Aqueous humor from rabbit eyes/pkxf_day7.txt]

cm-1	frame1	frame2	frame3
350	906.467831866444	908.189632894322	882.936593583634
352	887.789812244426	895.504758437529	881.864401170304
354	912.102952855335	910.103558790061	907.99577918384
356	918.180217700287	915.465143264243	909.994533254531
358	916.627938596612	908.654446031527	897.237100707087
360	919.593193196658	889.380257763869	880.903315508704
362	922.356893180208	892.181660313596	865.322477789812
364	918.616634777163	888.797021959251	883.041680740381
366	914.380950815375	894.836252055826	903.349841630784
368	912.448647343509	915.034521053667	907.367864316901
370	905.148460658896	909.571045516703	897.311994972404
372	911.166612285718	911.99849457557	892.293422602181
374	912.759392700927	916.221585145025	886.094588003813
376	906.424049971264	919.637551548338	878.778542999641
378	903.935799788183	920.799306837699	879.519932957927
380	907.686861579638	912.067994364301	866.076689972599
382	913.540107905367	918.223344797789	864.449682519023
384	914.712040164727	928.861013857084	874.350696130472
386	898.61791804978	911.817046622785	884.411367074964
388	891.494950369804	890.088387640215	878.958030766209
390	891.800015412513	908.505578759745	874.664566093955
392	888.718323136139	926.513784633426	876.968725800107
394	870.7347292535	894.125983138205	889.824725522387
396	887.365976299129	883.356383266154	871.765836214428
398	894.669454085115	887.312607562488	870.3848558491
400	889.469508069417	892.582041893736	871.658983159085
402	874.368871375631	887.906674993098	867.348708166777
404	883.856362709389	855.505143588946	866.384492575764
406	915.308358061381	883.251954527988	876.813058322971
408	927.42479628111	903.776260030133	890.08995777107
410	916.783246774552	901.00377276032	897.972368752524
412	916.789134079663	895.968687429666	883.361801591732
414	899.068765514621	912.958839554032	887.60234406768
416	900.844200354697	908.259112590677	882.85740221788
418	912.851957501641	897.193466205392	876.587286846603
420	912.733644263063	912.532457374045	886.074081693933
422	912.773358776092	929.370035920243	884.402145126901
424	904.519186308775	936.043068396059	888.370009854479
426	901.023801122856	919.549901653983	889.106062326156
428	910.088203211308	878.127057025494	883.1369420678
430	909.175057682389	882.224683061605	903.999559067666
432	918.432740054749	890.734329079143	917.843930092959
434	909.648326432942	892.382362997356	904.599345255819
436	889.812470177699	887.191905685675	871.12892903652
438	913.476128781746	888.19549630077	862.187215057459
440	900.360602009475	877.566563374686	878.602926519625
442	882.806099626197	866.832022242618	870.856452857669
444	877.171872279744	867.29539345871	862.594836622922
446	898.870364562648	891.364655227844	894.147059328636
448	888.924541642662	897.280800103051	881.490474850702
450	898.907751422085	879.114121125497	866.719961460784
452	896.792007053107	870.696444698259	858.588412511294
454	871.381477317496	886.82060399863	860.743645472572
456	878.264841990068	886.016171930729	862.168352873449
458	870.834165857605	863.332982761196	845.524392196011
460	862.816282670619	850.495591237267	831.426933424928
462	853.452208941663	850.493069885022	825.022058871953
464	833.869469310328	852.290753843205	825.872707200301
466	847.266960722327	851.473091558629	844.990935330985
468	852.623297712769	849.342246959052	820.102125702717
470	853.272066659572	848.835639983332	802.140250401829
472	850.84076492815	849.16116784155	829.463137355452
474	809.787047235846	816.279884957111	799.313891728649
476	831.057834528428	810.458463033028	800.884748722447
478	840.755852157989	818.026877796104	804.089156036052
480	826.21424707143	827.876856026459	796.083783620464
482	824.758750034855	823.237522076434	771.34106211195
484	805.134905322139	809.271770182016	790.845577121997
486	816.191216686316	804.948921431603	788.07614619683
488	824.223785141837	798.100511534569	777.231789294183
490	793.970514207052	778.535968650216	778.118404090898
492	785.14808799265	803.889572765545	768.837054218192
494	786.738972500138	771.962463142316	768.158800555703
496	799.302249677269	762.041454036606	767.195982573767
498	811.69477583756	783.318393521019	764.490397496837
500	791.424093520012	770.780730560007	766.122583248686
502	775.584440445325	777.929025017195	769.757638714402
504	789.600689210536	778.019073058518	761.011060348025
506	803.212648272677	775.270983594897	751.276939562426
508	787.714978534488	776.04516369727	753.761276843418
510	805.963921145823	770.882743252418	767.938494720652
512	787.655242234552	763.469385744216	752.682015574734
514	777.081606522132	766.621673506288	736.444535346779
516	780.09388036849	776.190869472488	734.332169018305
518	770.102678859699	769.887911482847	757.522821252447
520	778.714843900452	768.280569907054	756.332977940885
522	776.590812839771	768.201841132849	749.366028843634
524	765.284570425274	764.792467364883	743.819293317843
526	750.44101868693	756.374736016106	744.4950755357
528	748.744577266537	760.685882899156	748.34904576181
530	751.890348741282	742.464748421716	746.017336288148
532	765.079180864913	733.86901687326	749.316350036887
534	771.046804201482	740.395141124989	749.59892000212
536	736.136772156418	755.079590640492	725.347561227616
538	728.095892300778	730.229292389832	717.888364207652
540	732.837109338108	730.862902566433	704.248345159955
542	741.274230653926	745.732181749009	702.210543695856
544	744.054838882798	755.998858215531	713.239387107159
546	726.234036154906	716.319390317213	695.339584272231
548	728.353420877196	691.668085161575	693.798468566635
550	723.600336465308	687.445967801291	705.518089718234
552	713.246646655437	697.871180480145	708.977397445926
554	703.702481314144	710.993773925466	682.942620880884
556	689.481245724485	679.537186233499	678.978367758471
558	692.715220643409	679.784088384476	678.157747717731
560	710.638169640173	679.805461520825	669.336689893291
562	721.000134433599	670.663764146923	655.721318099718
564	677.541432249286	659.257083622231	653.603656981332
566	664.665627929254	643.345924669046	646.594149185978
568	661.97907211596	650.7905755847	647.932084316179
570	669.608951960231	660.656407513834	657.910376756355
572	683.119573076216	659.136727409859	666.1528968353
574	682.227858262384	653.062878334337	628.691256584044
576	638.65363870733	628.81635654809	619.519503927239
578	631.801809443441	639.859308138041	615.547967241248
580	641.275494002679	655.233099145923	610.144889143582
582	633.175261224795	634.348075286865	601.239045931799
584	640.702093105219	611.278267846273	603.997095770372
586	647.254542913367	607.8831718381	607.784582799318
588	637.859575591085	606.6197678707	606.0227929349
590	622.484855022263	609.880352749082	601.040555808563
592	625.816694525015	629.831512907621	600.121129114036
594	602.197896741593	589.708302351572	573.196351860708
596	602.735832804726	590.244941363266	575.377204809763
598	600.676106691659	587.722499589598	579.085669545781
600	587.804928988939	575.095910585593	575.054184750283
602	578.879318772058	593.615814865627	576.560061194245
604	579.144938426653	576.879382226783	576.457387891156
606	585.039027946953	570.185086012081	567.125411946832
608	582.03470531756	567.50130613083	560.334704868483
610	568.314788801567	564.336649485958	559.581350265063
612	579.298151568797	569.144721924572	542.071558532515
614	569.609878887532	563.937930715259	542.255717283095
616	560.992489315973	559.511553515968	540.646911883933
618	551.206107080054	553.758410960647	530.686639399934
620	539.302489752547	547.670525607222	514.802070177936
622	552.060972293429	570.888741937865	533.253087568637
624	543.933905543133	547.266404519239	554.357865464347
626	537.64704021107	527.485104344062	545.808626677947
628	531.004647345781	520.539204526647	524.749875036003
630	518.85000316615	522.029054823441	519.199823079815
632	539.33304303824	512.937571725413	504.382446278313
634	530.335071255428	500.838543364291	471.323231624162
636	524.578111784395	493.393531322505	462.214294176778
638	524.448555280662	500.563867527596	477.691766519559
640	518.611481090474	529.140773412595	496.667895697023
642	496.991795068194	500.816283199769	468.806941924353
644	495.073753982871	477.825296026534	465.203216345629
646	488.166274745615	469.758123910834	460.882317760299
648	478.53216949965	472.31345960877	455.174719692046
650	484.560394620762	471.89712745118	461.962814616237
652	464.332316739545	477.614701614943	455.196674498823
654	454.401427743834	465.926655005754	452.811743069749
656	441.595104226149	458.670781974715	446.529204857056
658	430.278021034076	458.509825238344	436.637933125672
660	438.802575001359	452.53617421878	430.307431013052
662	427.956195274277	427.235492219655	413.649464451906
664	415.785158049253	421.064497315185	411.403350202112
666	409.093095071669	417.651239912367	406.261324244354
668	408.767739844003	408.812201193739	392.856061373634
670	410.131424006721	393.757953211537	376.872730928731
672	400.728295754039	378.079513368784	381.532025723169
674	397.72847529795	383.380830050879	356.860357358062
676	397.652309689426	386.366314570778	354.583683773548
678	396.862251175409	385.318897721282	374.808184588301
680	391.665218558533	398.764677293529	368.630332066545
682	398.639031834689	377.566000339062	370.223726584976
684	398.461305944424	392.66463357147	374.628260078988
686	404.908474350355	401.736721188266	380.161073257894
688	410.850551237495	398.370582868461	381.58368040461
690	391.907187236438	407.468383344153	371.479263499153
692	405.440395953116	406.865263702682	398.653887786637
694	414.016502563837	414.448402845119	400.959927551329
696	418.867490993744	428.128979400858	390.769633972129
698	421.369815963719	437.161207935238	394.795848739695
700	423.489168557829	426.56903320212	444.957379429778
702	437.413019749735	441.475900500528	428.021024255714
704	445.516306707708	443.971537061898	430.052699636335
706	449.912340517809	450.392862867001	432.010993575821
708	452.383242066688	455.06653631882	436.149286782969
710	454.803052967459	443.251088182522	452.991013914307
712	461.062678466852	449.991387823859	439.598469783622
714	464.859211529415	458.707772296107	435.831622646885
716	463.605672535001	458.808191228296	433.908229800231
718	466.052690749371	453.654877159	438.624073054666
720	480.383568594967	451.115675727249	454.260635208961
722	476.544745809903	447.730452022092	445.454671964474
724	467.265157262373	479.917072847794	440.505123929021
726	468.613822669879	483.100146504231	452.032847336171
728	472.607286058567	468.667132945607	458.630461241991
730	467.957295406391	461.02067093098	442.861123024146
732	456.340666609141	452.363645969343	440.115094183312
734	462.83181506289	452.456195729425	451.955644781965
736	466.983107143185	460.342176319533	471.589954949403
738	476.150574171931	472.80877162896	479.416060755517
740	490.714317509803	485.597357305723	471.231038001985
742	486.545467993967	493.356455137503	480.97373467117
744	496.147042807883	482.662212191403	477.953453122671
746	482.577724153846	479.333468177736	477.22990389803
748	486.03357827622	484.080273755815	470.705175730069
750	509.96643230531	491.142842995296	469.032751641393
752	509.829868923811	489.626672501099	504.223261506856
754	506.918898769028	494.696143778395	496.320160548128
756	493.35316687234	472.709447752602	483.585185926064
758	490.044516827921	477.457720786346	475.382017318529
760	490.601831838004	497.267386852146	471.540996627665
762	475.787338092976	488.454823736311	468.180292792055
764	463.020541874275	487.213317587509	482.96685786487
766	471.93481375283	482.935821527046	478.945919725322
768	476.091093641948	475.444610967313	460.250544939537
770	481.67614205602	473.573710475111	454.313525819732
772	494.555789013978	481.580223420918	473.712075347605
774	490.371200814085	481.417505129142	462.970700847596
776	481.710649630495	472.101763775007	444.936941196055
778	478.994124345832	471.549799639373	454.164643415551
780	475.645656502408	472.207219209976	467.717396452903
782	470.387958206144	471.126584282904	469.167604948654
784	470.829069790496	474.440949524155	459.301848981207
786	474.748762748702	471.271955195079	440.911995915646
788	483.723916805845	471.946247110821	442.758500529012
790	485.246688897057	462.24817252328	449.191390456768
792	481.460529211367	455.144988438463	456.211809673449
794	479.299222680735	468.312350875983	462.543860445422
796	465.594957524061	462.223157003817	443.690919741656
798	461.711008893944	467.342295014361	440.575675327901
800	467.900245045461	457.388229878622	440.159567036192
802	461.894446469433	447.034939045146	439.703158222455
804	439.909047618491	447.448630513826	440.187903247494
806	438.502156222068	449.135241995568	445.958188313333
808	465.392345933338	439.51427237244	456.16893731222
810	450.624496741585	446.864150475607	444.547773835103
812	438.131328074246	452.565201903835	441.855117050547
814	437.245561288496	448.358369722932	446.422319801046
816	435.392483260389	437.858693082766	440.100355076365
818	441.22488975644	449.360560950617	442.84668805336
820	445.956035146806	447.484385296963	449.493600062976
822	442.70472760376	435.970615994766	441.300854071991
824	440.728744642955	435.09913765036	436.48401624461
826	442.69060749837	450.107823791473	441.597965725879
828	435.271083204689	456.088123613814	432.143075955574
830	442.519977732664	459.726343228733	445.615936894977
832	458.256222188799	455.0944099369	434.920123377298
834	454.568815459276	440.352426074629	425.742960531838
836	445.333708077705	429.664663151465	424.666040862464
838	452.996833869863	436.176357820842	427.871801749232
840	439.992465762255	434.628385872126	435.178319548541
842	438.421350846754	422.460665658689	405.492063538536
844	442.867921295785	428.675944075165	399.866108705713
846	445.789553656284	447.347367270457	412.212330258023
848	442.163457962582	455.056947883508	424.537799750654
850	431.6526801851	422.4118977255	419.29751278314
852	427.08365908008	401.568164856044	421.018062825997
854	436.945534558667	411.998518830544	431.843523310088
856	428.350305995539	414.060891748042	427.240287636239
858	413.498370417238	412.184642974872	417.163094032278
860	404.893676668114	410.288961595374	408.568552369984
862	388.564448007527	386.031401894886	382.1940681925
864	393.141286778694	402.179518697236	390.421162780982
866	401.645013720268	383.236782036498	383.078210799795
868	395.945293113184	385.651528547558	379.011876423526
870	379.242907519392	401.180276847137	375.65632095017
872	367.320456648825	396.867645509297	365.596243988922
874	378.635738645138	378.341070010995	365.746826648916
876	379.229695517638	389.910649965621	377.296412372735
878	380.618989477796	381.442179964447	364.21581299541
880	389.140341448943	380.266200983325	362.23866852018
882	391.322475640209	391.971366726766	373.381050968548
884	372.553241354112	399.981992937085	374.365527014587
886	392.92874417734	388.771687733309	376.545542701541
888	397.079921134343	405.539661404702	370.197017392774
890	386.585260066187	391.906691766833	357.134990244707
892	375.493082556143	367.660927778065	347.369456641423
894	366.961128843919	352.55149358465	341.619809828456
896	353.384524083255	351.104276844644	332.160350097986
898	351.411323291449	352.907871181012	332.90903951742
900	345.695825699576	340.983046713594	337.008126145833
902	342.870941451823	342.308057521625	328.486006155667
904	344.90369914512	343.82303347724	324.413377755877
906	345.517180714269	336.032089831725	327.934426867169
908	334.022363123429	326.054871497948	320.661222792376
910	341.489438094032	341.130683224802	323.737670631702
912	350.535277144762	347.419203664998	330.350844299917
914	343.728175901094	334.059778088174	328.962061773381
916	335.472984173467	335.684667426112	324.358311086844
918	341.514528548135	358.064039354322	328.090246422124
920	364.362987645956	360.711402544773	349.511887358767
922	362.872032991182	363.595658905506	341.4388995289
924	413.143474724501	379.854280350444	368.065736137543
926	445.05037671612	425.455724638222	416.026851044777
928	472.928311136681	466.405275605595	458.044643866899
930	490.829820041516	479.243660953337	475.588177705373
932	453.583131154284	467.713348153701	464.635426913434
934	415.838851998574	398.000713580493	388.84554577121
936	388.191007983808	377.038065862615	364.715173188592
938	351.26085996147	349.252878458421	338.298389197658
940	324.115878593011	324.490163918364	308.256409371181
942	311.918603017388	309.930026343716	287.261348328166
944	297.046793689389	295.784513532209	284.597740067856
946	276.94471983075	283.453477602137	266.170694943204
948	303.871210689879	297.65928389574	266.707239705938
950	300.264286614425	301.81038826909	284.261569462244
952	296.494374602052	306.767792665744	289.415532161743
954	294.320464859248	306.061367626223	273.606898898506
956	273.908382950056	285.877349759052	256.025077565375
958	311.579203125683	302.290660011644	273.529281271272
960	296.186451862109	293.886571201076	278.780460594834
962	294.31789142059	280.133304701687	266.262097244318
964	287.024183841103	268.001618753671	262.248981624116
966	273.479886327276	264.036304585697	267.767089876375
968	266.437891780037	266.791993520911	267.568483806457
970	265.520706976791	252.329694381206	257.621910025228
972	263.952904003905	244.399156776619	243.665473648479
974	262.821476349823	254.996705056108	238.160414807832
976	268.594565580957	257.650707959727	242.340271874697
978	282.641618752441	263.373639805428	253.789234316718
980	289.762205791807	280.162579968322	264.26642884357
982	257.606981046343	280.441044927978	261.654891415821
984	270.94096449812	275.584595465005	290.899919685215
986	269.217594459196	283.92774675258	267.605633701949
988	280.817505838367	287.432641197176	260.819767768511
990	287.904647541645	287.290478460009	265.800240235095
992	283.10219002176	280.664946437878	269.889571865212
994	279.839925293666	265.561233607194	272.682206479486
996	266.129753689234	298.970417516102	267.576605718881
998	269.523257910324	284.720255317702	267.823520439262
1000	285.451008215826	292.4026267157	273.681620407224
1002	306.696058466973	306.296346976136	295.820891781584
1004	320.149882061689	312.660689901077	312.967938938723
1006	319.433430758505	310.435456386928	305.191581434712
1008	319.969719216222	310.642495127981	303.051474005011
1010	309.38403338659	313.95846048191	302.295861444496
1012	295.805785802898	296.831530165279	291.77855348505
1014	298.960753015445	288.829814674477	286.772823890569
1016	300.802885680274	289.740150124699	291.011962234382
1018	293.418386352185	295.666025457656	293.409282898685
1020	290.602454571543	303.010888632814	277.54048142904
1022	281.780685449515	270.841804175691	262.872772400495
1024	275.085465263258	275.856390684787	270.605395839292
1026	270.591194572263	263.146106789223	257.864400064532
1028	264.386280138478	257.397199622177	262.449306806894
1030	269.552025291283	265.0268492116	273.537061110705
1032	290.148792858379	278.466228208159	270.910257063608
1034	297.490334292563	291.030726437355	276.032657035508
1036	297.17840276836	273.023451386325	276.302635621782
1038	283.523709967134	265.433103859963	262.709073351752
1040	268.736238927733	273.343256965554	264.474869568678
1042	264.814697678372	270.424421857409	259.922751520529
1044	263.578095608895	256.540344851422	248.248157576294
1046	254.214185996113	250.76937372663	247.677633716083
1048	265.425153925044	246.643963880275	253.551437701455
1050	254.638126128414	250.136176597262	240.378916326202
1052	252.751371329841	257.602634107563	232.602343826607
1054	248.101852952052	258.980870248431	232.765734300357
1056	250.455997571594	257.67244318511	233.32578253947
1058	257.207838183888	255.803613271124	232.857662472151
1060	254.191740474829	253.30828877512	238.720366949048
1062	263.426141821967	266.148965005677	252.746250016748
1064	271.29953151255	258.868425763773	244.90425265801
1066	261.337040171366	251.654413163662	239.018301443771
1068	265.441605386497	259.538278458846	247.163505487803
1070	268.045872899282	256.892750209654	250.94607718602
1072	259.340182343509	244.229307933197	241.264225884572
1074	256.271396429315	258.080667261277	235.429165030693
1076	250.976552576299	261.292237492473	249.529873691644
1078	251.041091069962	252.910425661463	239.801541382927
1080	260.318015716396	255.463727086774	247.770381207225
1082	275.704246631847	265.905625883617	245.980183574354
1084	278.118928906734	270.543098941989	243.736543396856
1086	260.886573225273	262.357282681306	243.243190183717
1088	240.567562496674	247.29710906525	225.718592460461
1090	230.48152841323	228.616605209524	216.837377199396
1092	236.744863209577	214.983838607656	233.847447951087
1094	217.875778782957	216.8208167453	219.633858914771
1096	212.561644348131	210.376919824179	205.962476147837
1098	220.021643463655	209.277604521139	208.595467795276
1100	225.147089720939	222.909919548641	216.206523454393
1102	222.989450713548	236.775511045434	209.045649436259
1104	229.860678689021	234.997147420285	214.020728678226
1106	230.618885840353	209.840707902282	197.525850934433
1108	227.499387994392	220.266751192158	195.506693838566
1110	230.06503756867	220.070357025821	210.098344999858
1112	240.581431311314	229.858384058245	228.265309070096
1114	251.93869961012	245.178751425041	234.140766516935
1116	252.396190535852	240.490218153985	227.274427794939
1118	237.837342987316	254.239181007595	240.172505553098
1120	277.127056526514	282.226060807041	259.965656709993
1122	264.129890580629	279.299156507336	246.638412071915
1124	247.416378273044	252.437875158509	236.025252297705
1126	238.430952637735	230.564644214756	213.191203890796
1128	232.931389572894	218.228804928328	199.177251466513
1130	224.727730635878	214.30681768511	209.155397290377
1132	214.204567319001	236.202651485693	196.299038072124
1134	198.993103407915	221.028848024071	194.406618254326
1136	209.150692095002	218.749674281508	178.80755643232
1138	221.665758859139	226.30950711725	201.209353664039
1140	210.667600127359	217.132006194913	195.360778945539
1142	197.5420356982	203.095896528308	184.335078271578
1144	196.900200292326	195.622723804643	186.013417015926
1146	195.310006288894	188.759202204006	175.308168764921
1148	204.855621962055	198.918215916675	198.264523196588
1150	195.925128848398	188.693489496709	197.695803506882
1152	232.986535658449	217.249790682703	202.745382725947
1154	232.884353456472	240.719758058536	202.63054246852
1156	213.756106226072	241.568043021178	198.216820353516
1158	216.191254401608	223.955591701916	199.562704519946
1160	236.663041298099	210.725478764839	204.554692112851
1162	213.570870009074	224.232487445698	191.795994318068
1164	174.438018313748	201.360861190168	202.103250666932
1166	196.965420182185	207.25128234261	196.395297090726
1168	187.294874679372	199.315407860139	194.235104868757
1170	182.713320378764	193.960897785142	189.877582468996
1172	192.495781292443	195.825700841871	181.449245995191
1174	201.716970720029	193.425127188118	174.786829861868
1176	194.566127186941	175.764107292168	173.340880888064
1178	178.124453986707	157.85386909031	166.578435050541
1180	184.823467404073	188.306562002124	181.201891089944
1182	180.824617709535	186.730660426333	163.753575552914
1184	170.47421647135	171.893994366675	164.972943672221
1186	161.235416793179	157.534715684443	166.95562468473
1188	166.124115839372	164.603829374877	172.957372247022
1190	184.413245893103	184.82497357151	177.373752370657
1192	198.336451578553	191.477585828299	172.09953575502
1194	192.448411883211	196.664284480215	192.099829091245
1196	178.243523892985	189.145408150287	159.175122396466
1198	168.778781591027	173.497133353438	162.254703239042
1200	171.567755930284	166.294522278121	171.105192494173
1202	181.111293390097	176.160632020673	169.100566725967
1204	175.783699190218	177.233661906235	172.099356261133
1206	168.563780662156	161.801946497557	177.18177240332
1208	184.78713376588	156.018366179526	168.143446415314
1210	183.739310813922	177.96413411118	173.835480661293
1212	195.824404062942	195.463394272367	166.255186343722
1214	172.033020758114	192.308618390173	156.961200909214
1216	175.288073103971	197.887177498122	156.113428797316
1218	194.835257075609	198.172200392415	167.855026100317
1220	200.721698442707	191.33595888702	177.875631343129
1222	197.136710659497	184.147215784454	177.925331866943
1224	206.31573151906	183.848957408582	174.051075687081
1226	215.974520262965	190.694962124186	175.966272745977
1228	209.215070808113	180.428171462648	187.643745703795
1230	181.046515344321	170.890570110505	174.01573327859
1232	194.178117461354	163.429462492588	163.464982291135
1234	181.126617047241	173.519424793324	166.428779574555
1236	183.123132965876	173.594720152314	170.498910617135
1238	178.117596390493	167.676751669323	164.242811163261
1240	150.81806370604	164.464234419693	153.17935446385
1242	161.671563849224	155.140477426119	155.477008848019
1244	178.10750076145	187.650339441989	173.322017328461
1246	167.577019046824	157.585732894812	183.034816591129
1248	165.859129654183	157.781558382647	159.220972696131
1250	186.893774956993	170.558142385112	163.929502105515
1252	177.524393857266	149.66364274683	147.936180402772
1254	173.978092085644	147.439105911587	153.415605469838
1256	183.759522624455	166.553629914182	166.391892302987
1258	173.614450292914	157.75697222875	140.236593166093
1260	164.482193682317	144.563923397115	136.963385615654
1262	177.789172449269	145.134762904444	127.630501184048
1264	158.737364954523	140.740391810621	119.603061641964
1266	189.640930498044	145.947013407589	148.92995628029
1268	182.405041929535	159.202346501817	149.127024434131
1270	164.648795345248	146.139862965408	139.655967832844
1272	153.347919511624	143.303530872442	137.170841909493
1274	153.291584311736	155.632713318584	134.929274084006
1276	162.507203407545	148.841208593377	128.7734821839
1278	156.417572638006	165.170453346784	141.335532096731
1280	173.724288098809	158.733476881377	153.546801384063
1282	194.614399534023	162.894401351467	172.208363053277
1284	163.669075051981	154.380072510459	145.273134672299
1286	152.100495028912	144.093619994826	133.965306506497
1288	161.234053705069	150.720944003776	130.079762576335
1290	166.031446167435	155.887695412957	140.410977276714
1292	157.461332027411	152.175376738898	149.364169027362
1294	154.355253574994	151.888449400581	130.030319242323
1296	175.011889238862	144.433101394781	122.980572385947
1298	177.099832334128	157.42215271745	181.170104412631
1300	167.911931856083	160.675681292306	149.975072222679
1302	184.885122391103	162.927947002876	183.08906458068
1304	195.325790735091	170.12511508194	181.297483319911
1306	184.163668018274	169.367662016048	160.455579680702
1308	168.36212729295	162.073440931759	156.665990870559
1310	163.574500208363	166.984243030558	160.603466717472
1312	167.951793999537	179.825729280409	150.472413357698
1314	171.238719675864	168.47242319636	142.479437327029
1316	162.815067897006	179.329510884512	126.191752376295
1318	165.696282716903	130.748586240025	128.237929810969
1320	158.777128963604	151.81620028834	136.596777200874
1322	143.053318862068	158.709399159367	142.813146387316
1324	142.052744844374	145.870010291636	129.775128067984
1326	147.589482674407	135.587283863002	117.501809592065
1328	146.350752419629	137.741160718874	127.680112565744
1330	140.103164042093	138.304524041695	131.105998372288
1332	139.580013569321	134.725125379833	104.171356645727
1334	145.308898747175	160.805376479129	124.936226236216
1336	155.523007281875	160.522870180765	159.613416265011
1338	141.516605502555	142.724046663749	138.010610803811
1340	161.719163621795	157.738268233362	142.306826874753
1342	143.123285610312	159.206862274706	145.025971489693
1344	167.152590688504	156.84452211287	156.617136175068
1346	178.561161141107	155.381443396184	154.731052241037
1348	161.030169379671	146.17754318914	145.770426985596
1350	161.046650740591	138.153751069627	148.979374154706
1352	183.975494272932	147.05739030598	152.866379031009
1354	173.000814131184	148.936544485553	135.0987806354
1356	164.186622216976	171.969088735926	131.593613093808
1358	172.244651453309	182.364052314834	141.943476322572
1360	184.600594885463	178.589933690763	158.71270556624
1362	151.948768039691	166.991136907391	145.146571663843
1364	134.82383189423	157.398317469565	138.644464878133
1366	153.235773528424	165.604221600688	141.699446412133
1368	167.650741586723	173.128391789588	152.599639839805
1370	157.185429010673	165.33200004322	152.107257813563
1372	145.401164657039	156.278485945681	130.821021212002
1374	147.164801172316	152.27446281571	126.373579263228
1376	165.889775678643	133.633535387144	108.740814249301
1378	145.24482141264	141.507448508057	110.321386527967
1380	142.861529316492	153.951756668222	123.980618998472
1382	134.849015145186	139.820575988506	129.779719769414
1384	129.618142750865	127.441495835515	115.825167263343
1386	114.024298481734	128.885069528552	126.416635726936
1388	112.532861940682	127.533563864276	125.782081665991
1390	125.74445218668	120.687688392553	105.955034356418
1392	123.228416257981	115.735491400902	100.618272966682
1394	111.170411719873	113.88118971587	112.296959259764
1396	138.176198688895	122.982622928978	114.600405201486
1398	115.961588184132	122.766941182705	106.009350294849
1400	125.38062451031	125.725083022978	111.37597910657
1402	123.687609274553	122.920910011417	120.951892566359
1404	137.308624143368	128.839614345861	110.241019562911
1406	123.328102299096	119.929947710237	117.772306955675
1408	124.049785349314	116.611209253849	115.095272606094
1410	142.867617186896	137.575433717944	121.801188136873
1412	143.091271421964	146.388800834443	118.902475214819
1414	133.990099956821	133.16782968089	103.132200085646
1416	148.250884540762	134.747482207362	107.425229579996
1418	141.51162189575	131.765955964064	95.0528194458666
1420	134.134562062505	144.124894181038	122.718996842625
1422	155.998648929701	154.424497204887	124.700047108313
1424	144.727058552802	132.359385942824	108.117268615459
1426	124.420935877016	139.461728259719	104.111406479518
1428	146.741964455253	144.848241514743	131.696763248623
1430	164.214467370812	145.148110514787	143.253328963448
1432	162.796228919948	161.343532364852	148.814763480689
1434	166.636538619073	177.043595682049	162.880961396448
1436	180.833299023528	189.44922653836	163.781878943612
1438	185.691227385177	197.4717153052	149.42650151677
1440	183.222078729126	180.30495598832	160.226221533861
1442	200.254544920562	183.694231613459	181.681432794207
1444	215.015731686919	198.689706870393	185.1041406659
1446	226.000534897698	213.879534532388	219.743618598682
1448	232.054569620632	226.622805577186	217.454508383204
1450	221.243940668461	221.857877260367	221.983480952023
1452	218.204368029966	202.524217165898	201.257142680162
1454	187.51852746163	180.87325866091	158.271830179774
1456	186.221172071262	197.029730934712	170.973321033768
1458	185.750285517835	186.196753017928	174.803509560409
1460	169.874956344153	171.157437911066	157.529992262541
1462	161.331407337698	189.03159338416	159.158068254517
1464	154.041432730891	165.545908995319	146.799027922142
1466	160.353067574377	131.974761434983	139.742810465779
1468	169.330800195604	152.518229461788	147.919018863479
1470	138.723502029232	159.086287039167	109.584423025516
1472	143.436404677927	146.496288355402	110.706521101394
1474	146.443706754825	135.334953205507	132.089243593266
1476	154.863863588757	131.287861792678	116.159766545832
1478	159.409141035283	146.983784876875	135.823113410831
1480	126.542305517419	141.486201486614	124.3047299435
1482	125.131478455919	142.12318157436	127.240573527812
1484	130.208401059084	141.97944087588	131.58157381696
1486	125.256328924519	134.69996775824	119.587431809568
1488	136.99894439034	132.572920332686	114.410028767679
1490	139.96889098368	132.298882914674	114.328506974313
1492	130.061308916841	138.961893761055	115.647773204398
1494	142.458074341813	130.286279624572	107.465263263505
1496	106.766857500003	118.702031266393	113.18059212803
1498	143.117675799771	116.719174412924	117.440376052602
1500	112.343903089935	114.493826195385	102.564871120498
1502	118.392946037873	133.657144428367	92.5087116561295
1504	115.796492573729	117.258782030387	100.328513289676
1506	127.965438013412	118.851877301701	106.180913613509
1508	153.160645860053	139.764311202328	120.136265487562
1510	161.112120091985	137.160583158835	114.302619225154
1512	153.336586432744	129.403194716946	106.956213669686
1514	137.67485325002	132.731112469478	113.207164475208
1516	126.253446169458	139.875610942954	115.884641927116
1518	132.605031166603	151.876784524228	115.982743461076
1520	128.055281264325	133.545956557475	107.751381063652
1522	154.365008439842	133.454066760082	111.658470274116
1524	125.954478056932	137.481665724594	120.284688307377
1526	151.436330212683	140.900075479245	98.8253400120755
1528	166.287165965465	127.217946562829	154.721011694174
1530	150.221538380643	149.184204311405	122.828563592644
1532	164.98715136887	162.355451181047	129.544592881268
1534	164.433837814827	148.710418146448	126.218863871827
1536	151.646025129201	152.625807936036	136.30407926321
1538	140.983905386114	149.413806240634	126.259889347442
1540	128.911665658675	138.567234354724	126.967750417873
1542	141.141451980677	155.060894560759	146.153179621152
1544	168.567003278577	180.009293982406	155.174189787907
1546	186.078085239506	179.054322689208	146.936983733413
1548	197.470699888807	170.278115706648	133.115986449277
1550	166.809589350897	156.35165131797	143.650415757706
1552	174.938566250108	163.49136985199	166.180973865742
1554	216.420701024358	186.232491245092	157.651347243384
1556	191.943807357766	174.165610692747	153.58025046454
1558	221.946916486801	177.441346621069	140.598310575041
1560	197.264708152454	178.874293420492	202.513986788812
1562	197.266629921055	185.365591615206	187.769884375983
1564	196.693965111468	189.43256777501	200.641393092613
1566	207.319356214162	184.261459903859	206.236694828258
1568	224.588973917537	209.681759102225	205.919061246334
1570	221.637502134946	220.594364102842	202.712077605133
1572	241.964673721857	247.824460779313	232.020144871258
1574	248.546658575323	239.89165202189	234.419693127601
1576	241.516165837465	221.252501348354	216.183781625268
1578	257.952053873602	249.612019728	228.997893888714
1580	251.821656436176	263.460563117389	240.76581520279
1582	236.627552576922	269.703436538669	255.97453624906
1584	262.778542558974	260.10919510233	250.568927775867
1586	286.687900373008	275.136357610188	263.057883528375
1588	310.326702997277	284.219083234497	285.236156662627
1590	331.581484589742	295.360110692698	272.930343086249
1592	305.762334381193	314.972906502239	276.737358142103
1594	327.529369378094	330.297632346405	294.391016726195
1596	322.372770441572	357.337855221705	306.911504325613
1598	360.950599489721	363.339510563743	342.285941945494
1600	356.375169625351	343.631364332762	324.297943234769
1602	349.88761720546	341.800013193351	310.163824259942
1604	366.209260846233	361.593672339484	333.125650243659
1606	387.919163620413	369.585019640166	372.627627659879
1608	397.153533917136	367.671824932945	391.342789922887
1610	406.927052633382	386.069132549941	394.677298877046
1612	403.321789112222	418.511206385181	407.078767210575
1614	406.979467116072	430.349708638617	412.798264561208
1616	439.030646289716	430.630109715274	412.173561447838
1618	456.527896777032	443.765185679782	429.292018446232
1620	477.594280238638	435.336233747453	430.362304791182
1622	460.472038561012	429.125148879144	453.376975633544
1624	496.431097961958	503.064199598545	486.318536132026
1626	469.283407338675	485.786200564079	499.449023192813
1628	535.368950079999	473.026792385645	506.740222254188
1630	506.172859016657	528.88108948213	469.490199152667
1632	497.941308689105	508.268893439552	494.342746077682
1634	541.801007335663	526.76263954481	516.772449645107
1636	542.073580194838	517.992613414903	480.74702058823
1638	529.407812410064	549.995093775543	495.034877079126
1640	512.838511530822	536.765678360501	510.949939599103
1642	501.970367754036	522.359874402112	489.006425553132
1644	513.749179821542	500.327536471841	496.178802191712
1646	527.479286182633	481.892945105819	497.542072185383
1648	519.150212897777	498.289058397407	475.676729861775
1650	516.803159583199	530.065628415137	492.511806140666
1652	505.634296397782	511.948285464368	504.622964981106
1654	482.416837106002	482.38858961378	476.356468385005
1656	476.847303056152	489.280518304786	457.235968941073
1658	488.306716461622	494.513588222845	471.685228166914
1660	504.764006350169	500.405584118643	485.705510967914
1662	506.291953431363	493.832489377607	457.280383360264
1664	477.608243377978	434.629130568279	427.580680763498
1666	451.130145306074	437.573110310099	421.971810924695
1668	436.403360743612	438.25379042196	403.910362481202
1670	432.369222518657	429.014530228165	430.176716578957
1672	451.235802238579	426.864471556016	408.181520718839
1674	445.202106786633	417.579308671069	404.182161279385
1676	397.284172640366	397.484448543124	386.613816776319
1678	413.724762874882	421.61956585983	386.525786549843
1680	366.484609614528	373.409772412218	366.194603845413
1682	360.53092646375	401.897363554195	368.993299083437
1684	373.36996499976	356.820000434771	320.301674819968
1686	329.789749670736	339.29199124645	308.281896200233
1688	322.0121422895	302.947901643782	296.158103023236
1690	327.000926932379	309.97452783986	315.025240551356
1692	310.532429229666	306.001395875732	309.537376946417
1694	308.456806176666	283.042433792629	283.737140396593
1696	312.726540908482	268.290052410415	278.325398570345
1698	303.245433245891	273.524408601511	249.019557079528
1700	275.742199116584	271.745963163044	244.919423435714
1702	250.249289754687	254.103831747399	238.632449761197
1704	228.731969465802	248.571138227664	218.506880050063
1706	218.930563895962	240.647757179253	206.012269406031
1708	212.834259669389	207.300908289567	189.567561994913
1710	199.249646881444	185.801173997216	189.710972586235
1712	190.549190277516	183.165678015153	195.371205775042
1714	183.273324419957	190.270932986504	185.958371511447
1716	174.632492912312	192.345802582697	171.421232163577
1718	164.738021813874	146.535587622259	123.676758131785
1720	152.9017323697	154.802552525502	123.432622424633
1722	152.27532166341	158.83669957043	132.630884511631
1724	145.69669891833	127.819277179799	132.666578168967
1726	137.152366019212	132.185793816915	118.687824153464
1728	142.453219800802	160.303287706959	129.74472836731
1730	140.258678927082	114.55424812339	119.475116121785
1732	148.114944640451	137.378750489554	134.42760446527
1734	124.200577201403	94.0738600724184	129.147991949115
1736	87.2616374204729	114.466097492058	123.331635010261
1738	94.0782199055786	76.6810932686218	57.8830772940289
1740	148.253013791006	94.8702056516638	91.6189829943329
1742	100.977267136528	65.408461942329	85.9803443619428
1744	101.163601816298	88.1353713954586	73.3505638158052
1746	90.2139808560472	81.4181856361519	65.4667654407794
1748	75.7935548561717	79.6397776826094	52.3303134818654
1750	88.7639117874161	110.222332267343	62.1056578391529
1752	60.2468669785336	77.2002108075582	60.103109566878
1754	84.2064110357176	61.2500920343634	63.6527509420618
1756	62.2343876642558	43.8672591755304	67.2930084194386
1758	42.4455780729829	61.4167792163389	57.5799458565806
1760	51.3580182632547	64.9598070163664	24.3250199242018
1762	65.8360417482542	45.1444814113537	34.8526497226043
1764	50.261180483311	42.7212600220793	34.6354663707782
1766	33.7450849623368	42.8642510526747	37.9921585993193
1768	60.1396275049443	41.56965046365	47.0603768476487
1770	47.8574079480874	40.770179337887	30.4605526704878
1772	32.5843389904037	54.161160954674	25.0941023711272
1774	24.0529166141121	56.0002532792323	29.3540005065294
1776	27.3109535048191	23.8772239642993	26.1299966288227
1778	39.3940827922376	28.6366126050158	34.9204860906261
1780	29.9016362009651	31.9608276824656	28.892969334595
1782	37.3777516764904	8.82696922011307	23.9195922307688
1784	31.9565225247544	5.87268001470478	34.5235568540956
1786	5.14573447201465	7.29332139172945	35.5002650923605
1788	22.8249741315873	13.0144497081028	19.0285302150039
1790	37.6980465188446	15.9239837096787	19.3478949416387
1792	30.0847503112764	17.9086893101089	9.51872302479703
1794	34.951156206117	13.5830459250249	-5.27737830248552
1796	22.2674579137486	0.374325243001176	-7.94183036919078
1798	9.58476231330891	-3.09337306534864	5.43947264600402
1800	19.9076147563509	-0.288599189110795	15.548271063901
