# Supplementary material for: In vitro and in vivo datasets of topically applied ketorolac tromethamine in aqueous humor using Raman spectroscopy
Source: Data Brief. 2019 Oct 22;27:104694. doi: 10.1016/j.dib.2019.104694 (PMC6839021; doi:10.1016/j.dib.2019.104694)
Supplement: Multimedia component 1 [file mmc1.zip › Raw Raman spectrum dataset/In vitro Cuvettes/Aqueous humor from rabbit eyes/pkyj_day0.txt]

cm-1	frame1	frame2	frame3
350	1391.35585276944	1401.06695146977	1410.49543289192
352	1388.77586612307	1399.89225044931	1409.29539549329
354	1384.4326816162	1388.1269766295	1394.57376784036
356	1403.44697466094	1385.26529863591	1403.02575096065
358	1416.46309804764	1393.25807976473	1426.3006848583
360	1360.52993172425	1410.15993906636	1437.9298543322
362	1384.79838501291	1407.93833306143	1409.35960139691
364	1397.92115239825	1407.03736077929	1409.70983499666
366	1396.26086380236	1399.76357064953	1417.26905815518
368	1382.92597311839	1376.20994171778	1401.70940505704
370	1374.74534703772	1379.873278931	1410.59229989166
372	1372.88136899806	1385.20235111268	1392.65948822933
374	1370.64886852708	1389.45103635258	1387.711462546
376	1363.96771358845	1392.9682061323	1418.43631411584
378	1361.97029093625	1420.72316129204	1415.9156344658
380	1375.11267785779	1398.43772555915	1397.24071857804
382	1378.8927239933	1380.57011617441	1389.36009417717
384	1368.73869866199	1385.58353008076	1397.34343548316
386	1370.72657056376	1392.73901259281	1392.69827354472
388	1378.07872851206	1387.70102050552	1387.84679445562
390	1373.74719594136	1378.24355784904	1392.45070681216
392	1365.65513350405	1376.23150249873	1400.82834771054
394	1380.61995726435	1404.84896581149	1395.03723377352
396	1381.58608919014	1385.83021969519	1406.24958011093
398	1381.68296112438	1378.2684223804	1412.56649063538
400	1384.18271126685	1386.05895254289	1417.84106510869
402	1391.43071984271	1406.50360647853	1428.49726761446
404	1389.21709620337	1385.50458700143	1402.3000591237
406	1403.33002544525	1381.5137617181	1393.80295571253
408	1409.59810666458	1387.10831241837	1409.07389744244
410	1395.05996932849	1392.50604537309	1440.3049239891
412	1384.3417835223	1362.99741638571	1400.52002931512
414	1387.05276629817	1395.03595242808	1399.3024608868
416	1383.55740789351	1411.02335945794	1412.85920521343
418	1372.10024598778	1400.17619885177	1426.06804413169
420	1367.10408146674	1407.76018701524	1416.78273800844
422	1354.08510944274	1396.0134423349	1397.01395775506
424	1358.22442469154	1399.87743375695	1398.89259209567
426	1375.46322674696	1400.79408869887	1407.0488273056
428	1394.87067705547	1366.44191880834	1393.70311455124
430	1373.39327337389	1380.32244315881	1395.48096896312
432	1372.27965924228	1385.93191022836	1394.50465413541
434	1373.89648108707	1382.69685323439	1388.00605012796
436	1367.17109719615	1371.02173803673	1377.81411640477
438	1365.76384374941	1354.23322258308	1391.28354783623
440	1361.51259540955	1363.59630197596	1377.89242437761
442	1347.56610352758	1367.52262998671	1374.24510288782
444	1331.62347035703	1364.61963049262	1379.64344373927
446	1339.99259694832	1377.69082818593	1361.48097082364
448	1334.39500386141	1361.7023333284	1356.69083875965
450	1333.32289156249	1355.3783629214	1359.47705239065
452	1331.12259592042	1351.48384945186	1357.64452411307
454	1319.65777263429	1337.82121535125	1339.29085075489
456	1310.44052469837	1331.41994823062	1340.34904369785
458	1331.96097419324	1319.76970109675	1345.48630426758
460	1340.87980427885	1323.21308788379	1353.89609728215
462	1322.03283984559	1339.64469016122	1359.45374116514
464	1307.43300174002	1314.31775013136	1337.42064344804
466	1313.03679149527	1290.66844330628	1327.44427058537
468	1307.2141843316	1296.2475878713	1327.00084297689
470	1299.87179054702	1316.25350475808	1331.29647461354
472	1316.23848598157	1318.15543699465	1333.17490775687
474	1287.43785809252	1293.40328883759	1318.14326260784
476	1293.73421186981	1290.78547935792	1313.88062747461
478	1298.16303431899	1289.03522565889	1308.87535770177
480	1282.35526699294	1280.75864574876	1298.95151587142
482	1293.43972999688	1312.88585990402	1308.20629900636
484	1298.99316250772	1298.83079126562	1307.58830212656
486	1288.44838289761	1279.13892595517	1292.58434489709
488	1274.75086370472	1270.67182416793	1279.46768846305
490	1287.26860651456	1285.99284551882	1300.86011663737
492	1264.45808858968	1273.72477739459	1286.93480757514
494	1248.93816629461	1276.40181416658	1282.921980551
496	1242.36381771657	1273.69725735147	1281.11311503588
498	1245.9141394789	1253.85989894657	1274.99409595651
500	1267.5454361246	1245.46418905371	1267.08967025829
502	1255.49783415163	1266.61511421716	1253.97559537552
504	1255.20779028357	1272.75083973046	1246.30106062334
506	1263.39340499597	1264.94038839912	1247.02704675927
508	1252.37847096392	1266.64634047549	1256.21871907845
510	1235.92140957905	1246.25985176357	1250.75671756863
512	1237.52141645157	1233.40677655427	1248.40820261136
514	1240.84777979948	1223.55583272773	1243.92509383905
516	1235.22168434046	1215.08895754816	1236.83302627604
518	1227.51793542892	1219.65658256966	1245.6711122935
520	1228.14701252711	1216.45233980278	1249.53250859385
522	1227.02018911863	1220.88163678115	1243.39688330809
524	1218.9055028244	1217.34047889515	1230.52361059807
526	1199.93137809542	1178.76968870284	1217.93160539812
528	1204.13333416132	1184.87001263088	1209.3562897636
530	1201.3536029101	1191.27197903253	1213.23173935475
532	1181.33793782009	1198.61834909955	1209.11858136432
534	1154.11869798503	1203.15086553341	1197.48060859869
536	1175.4918939686	1189.89642206114	1220.74963105869
538	1168.02098850407	1193.85621131266	1225.40808388042
540	1176.54521063735	1185.91501302202	1212.09577153876
542	1179.11683067869	1172.59210885456	1191.9720848386
544	1149.55311496316	1165.12974665058	1176.92957321097
546	1137.51980163509	1159.30972599511	1157.80347930122
548	1121.14839777348	1153.63642504128	1152.40986152146
550	1124.93163073237	1135.22918485547	1158.56315620828
552	1141.16941718303	1118.03682245715	1164.70540976552
554	1134.86155622566	1141.26107579892	1147.91042198961
556	1112.18982169084	1115.77031430055	1142.93339895663
558	1112.23343921818	1117.32004026222	1125.70591804256
560	1113.8283024698	1116.06915786711	1121.67081102388
562	1103.44743987479	1099.33642056177	1136.95206217513
564	1091.13590314664	1111.85779441132	1118.07936916458
566	1102.48718566854	1117.35851435789	1130.70195202134
568	1109.8794513452	1102.78635574183	1121.5909910965
570	1104.29181507358	1088.8190648352	1108.42347048095
572	1084.41272915338	1098.78882611314	1118.55700884324
574	1094.09894713122	1087.44091577051	1103.40614147839
576	1081.18655022561	1079.39968066174	1091.54084556505
578	1071.00658734584	1083.74457879211	1080.18722159067
580	1063.20990766626	1089.10440015373	1073.299386273
582	1040.33812881241	1067.63146042063	1080.08645040553
584	1062.15387942327	1069.57001515516	1066.18447686451
586	1043.02462964386	1051.08611686869	1079.89662581337
588	1031.33217021424	1035.59424446995	1085.17733446369
590	1042.91343722681	1037.10230483716	1070.87417977928
592	1033.7253520129	1055.29926191697	1071.30180605918
594	1039.96983532409	1048.64693642301	1063.70714995787
596	1031.22880861457	1035.52813794063	1045.07209610223
598	1022.87262827897	1025.33496265191	1035.80556991988
600	1026.60825046982	1022.21552618556	1045.84485525786
602	1016.94789186136	1011.60348667843	1028.91332016328
604	1015.32933285138	1018.96950644293	1012.19243828749
606	1004.54736660539	1010.15788519299	1015.53849552832
608	992.804100361104	996.173350224032	1018.39134457599
610	992.474089983338	999.039059010062	995.948723050224
612	982.061149024713	1021.03077286447	1008.74990950851
614	992.077686896834	1001.26821974542	998.570151025875
616	983.98032480546	972.204747801189	985.919591301063
618	961.825775289304	956.604103586631	980.691450508634
620	952.702653457067	972.857090746531	987.870831300892
622	967.28180368434	964.215573777177	994.714436429321
624	966.009689715549	964.873111255858	976.82007111252
626	958.590115250986	975.463686343463	961.033774351321
628	949.637951856362	986.745940952379	958.670906616967
630	939.782785270082	978.820538233201	968.210465624182
632	934.606493018769	969.360788123582	960.420802942078
634	934.778507089314	954.217238661161	949.912832597795
636	947.569175394003	947.361956594431	949.7977934897
638	961.585896331855	946.53121533917	957.475550259202
640	935.965903624105	924.780183260261	946.941790743784
642	933.923535795377	909.386599162605	957.207982983492
644	918.730054932191	922.039306879697	941.215648744256
646	902.183660341535	928.773695603656	926.144437026803
648	893.587841494007	915.050385161082	922.411263968425
650	893.738499097548	908.855509382664	900.104642100146
652	885.089562687263	902.970784349342	900.930220105146
654	881.253213814164	880.274669146167	899.188351141895
656	877.179036167034	870.686408280264	892.90293349618
658	868.631556082533	886.356631921597	883.600055521901
660	856.59293317231	887.984723526944	876.426763075989
662	837.055562555345	870.94361356181	883.966025298821
664	850.229072475129	884.978606791344	884.103316794802
666	858.815829161767	887.091149278422	877.64821258474
668	843.056163734818	859.97715800977	866.54018184579
670	853.172999633669	883.386727343902	848.209456041452
672	844.863340411539	850.112548652083	853.675636157531
674	834.47131049288	840.623073666179	848.220270510711
676	827.048796825233	843.011680237242	835.237661761834
678	823.185880057977	841.876492414472	824.819109619623
680	814.883016165616	842.412120815232	833.736019404919
682	825.433583060734	832.46417277399	851.600034911206
684	837.70438551878	823.879259741503	865.675114344317
686	835.970263532984	826.771150216306	865.338334132102
688	816.79635983664	837.329082485701	851.859964225346
690	806.003253084347	817.15688500849	854.934547529957
692	815.879823960862	820.391256080576	829.542378759145
694	813.904532116253	826.509896573816	837.441158045469
696	816.818432102955	831.316287458511	857.709003948275
698	827.849045712568	831.169964910738	864.548670301325
700	812.192273524875	819.970512905525	837.468843675563
702	832.345119039553	817.799010198061	832.600057517354
704	839.88586835655	830.120369627894	830.027895964084
706	838.870006424633	832.565040634531	841.020407329977
708	831.62702860996	819.240050343435	856.987673468492
710	811.852535536734	816.338160510624	834.763717911257
712	802.14442043971	821.604356223136	838.065022745696
714	820.686955425324	825.250855620162	846.398427155298
716	829.993986763151	824.757754511646	846.301613830173
718	820.918879786418	826.985940272474	840.587449229295
720	817.959929737156	848.144472621261	849.385665540315
722	825.117922762943	838.35039131473	840.092505965919
724	838.175772399418	837.874387732442	838.5820647976
726	829.676013017862	834.569455701332	829.551059150996
728	806.747645541565	825.857276086549	814.948912095646
730	800.143651495714	817.148240841968	809.776093286199
732	802.488394293878	825.048573115003	831.204365978693
734	807.579551095156	828.316239236802	828.861665735982
736	809.310647059099	833.760500791027	830.61182365923
738	811.958431001588	829.865715238025	836.196161244162
740	820.073615618699	807.488629367867	833.547420437993
742	809.179721592827	825.739628626814	814.613942666027
744	799.745883300921	811.554354133183	824.991807896307
746	805.858200892957	806.33455990489	836.905796397358
748	814.68568624732	811.61365455954	838.517432727057
750	814.23576685713	816.716053622351	828.27550997356
752	815.971255863498	802.826940612162	824.470304886905
754	809.479357573983	794.230864490055	827.845186322911
756	820.190562373235	791.301173721681	813.292449264119
758	815.240943436554	800.320338084313	802.406710387975
760	787.625687509835	812.100970663872	805.913889600253
762	777.694508923248	794.567673232879	810.646402481161
764	774.367594758068	796.714248447555	807.377929163456
766	786.116810717243	793.185495760749	812.21421291407
768	780.939383183862	788.865185732653	811.135154686726
770	763.514515908271	784.597230784522	800.103084027894
772	764.398965290542	779.347296635992	783.632699233213
774	798.66014307773	786.682970182763	772.167428084229
776	777.635593028903	763.097011913068	775.977643444477
778	767.711751989776	774.22395859107	783.339555924332
780	773.129745366506	787.318895563455	780.51287251703
782	777.823865635272	765.386303140058	767.248068586215
784	763.646663798304	759.890736486169	789.816447012571
786	750.417750934112	765.303905996833	778.777541557831
788	738.418240746932	770.614437004731	765.941537504464
790	736.991653273117	764.937930265902	753.546938073319
792	745.708921646754	749.817989096836	749.400447089577
794	750.833965609142	742.079700674196	769.062801841962
796	734.530836741321	755.078109855977	753.32664900278
798	738.415340679999	747.233857935554	741.725643636526
800	748.255450904835	733.436075933093	751.488479406818
802	750.775989146573	726.50468386485	761.421114684753
804	738.410076935513	731.354637400581	746.229537319741
806	725.527145573015	722.596863353548	750.401553419913
808	724.251122293971	723.589118051288	738.192375595632
810	724.642691860408	723.939074007433	735.529697404599
812	712.14767598756	716.337979907398	729.150321112193
814	689.908146223523	709.205415717267	721.35781399224
816	686.95364923625	730.394896763623	742.813362332996
818	727.866090241981	711.621088914201	707.431329570658
820	707.367085955043	708.984795871551	700.961635887854
822	699.346077392393	710.241740781151	720.545893393191
824	692.58182697903	710.524073789672	737.223491108825
826	660.341729102623	710.809098799321	725.752401034398
828	694.964318094742	719.980406200955	728.175103332818
830	711.327601133226	709.323270701093	727.500295403273
832	715.134031518679	707.142317354948	715.264328291831
834	704.030018492729	704.71885235111	718.688282481555
836	689.165988157548	698.009983439419	731.549779068822
838	694.561068941432	693.399877859703	710.072064339161
840	701.456221636336	689.281602266778	708.059842027323
842	693.164580010049	697.901058764024	710.935181303019
844	686.250330258525	705.529606298339	706.670894897445
846	685.798842872873	705.075686409016	705.19080058346
848	690.049509018073	695.460987577701	708.885737624471
850	690.774049136642	684.069838761736	683.813542365357
852	705.378803405458	679.854419341893	692.557406075515
854	699.19681270505	697.526130600117	704.335089639453
856	686.686137921624	691.986993043371	698.462559790449
858	672.349986065609	680.110511190297	683.953074859515
860	657.340751842043	698.553134609144	682.254305992649
862	669.403250095513	662.811061362436	676.803136618553
864	660.189554317927	665.18934156324	653.902087330871
866	650.840233177248	664.502216803224	665.796727054224
868	649.770939475884	647.996449882551	669.560271846883
870	646.614536009895	627.548649443746	653.077738596408
872	618.80679242025	631.714434382173	648.801746576124
874	608.02681967299	629.982014623217	631.543373580696
876	609.203654671099	623.774702572161	624.04761633675
878	613.404670557989	623.726198641747	640.731074604101
880	621.359898666749	628.239036004426	652.243648587439
882	629.63391752806	633.83727927199	642.763895168431
884	626.089667473829	639.541179961485	637.395760356689
886	638.457880203562	645.460276001019	660.515232364994
888	623.038525920306	641.699722211478	654.151207417864
890	616.75746631932	621.944246005709	641.319529508228
892	617.025027217705	602.254178720535	628.703078877615
894	602.851845527686	596.894562981837	613.312112215853
896	549.38456818485	597.528896803184	585.855123015901
898	570.841275882604	578.588476240839	574.952806969109
900	573.905103140634	575.405757599749	588.091597409007
902	569.317459367848	570.3303123274	585.793112601764
904	563.568860944462	563.965177606931	574.012337698469
906	560.176261400466	562.693410610404	573.653625337036
908	561.641507794329	563.61675722783	584.394396123642
910	571.297752557324	560.93037564556	576.040001217896
912	564.629083661195	555.763233530515	571.239831229292
914	551.302068924397	558.353078143885	576.9805760624
916	551.839102948105	562.773933002529	579.062742219954
918	571.229354496862	559.098521944137	568.523677286541
920	560.847575362222	550.937559248897	580.071953096382
922	590.372975661785	589.621991601691	600.997242693776
924	617.537613094163	626.975010919917	635.500156700706
926	659.143277454261	666.923815840054	676.467882139603
928	706.500456154523	711.600235969795	719.39586516165
930	729.685887474591	742.386136264673	745.283460729215
932	684.317311781139	694.258674570728	694.950046717866
934	643.914997999469	642.391199146756	644.142302785922
936	595.685668919345	596.516532448263	608.540119299857
938	558.71613859682	565.956969321839	582.501850090905
940	537.86542348558	549.341164138844	558.401973612956
942	525.408956074599	537.693189967533	537.640918550683
944	504.525342058923	518.610109893077	541.012166592042
946	490.514520040296	524.047076760391	516.96715506829
948	490.828524860336	505.434513404351	512.728684615183
950	500.588499515243	505.966594089379	518.13289084311
952	512.795117371147	510.895440372411	525.327299339716
954	515.716926904614	502.63215199763	523.363470604115
956	493.337764453677	499.344155649906	497.897891864051
958	457.106913395197	496.766972062479	492.515176402363
960	474.554944541636	480.325693339865	503.760970224598
962	469.30038635499	477.701639378809	497.767458996882
964	455.919441834401	472.813968044748	492.128821409175
966	453.943594643393	463.442919046439	489.797792073901
968	454.499254884078	472.860351701531	464.566872189099
970	446.025697997507	459.320310691571	456.102408671105
972	457.258495512651	458.381711709326	455.183517606982
974	467.470035957098	469.57871263356	467.013574289643
976	468.43154303679	473.522529367702	485.885397370926
978	462.644727938297	472.985891799957	500.407903659759
980	462.570946311431	486.40539719728	499.113539018435
982	489.854153237731	505.738199284537	479.774557954092
984	483.699426538463	499.214958130314	492.195337409656
986	490.21514191571	469.817509700271	476.993162935401
988	479.838932013487	457.575419925569	474.738664326616
990	463.659191789117	464.600463612901	482.627324727521
992	465.469679663675	475.229303895098	484.240215470236
994	480.464396250655	485.996478227166	492.605409573595
996	459.893249916295	493.621543418495	493.925944216908
998	470.564332029578	471.343752284115	485.19489045015
1000	483.479015630569	473.746286350714	491.209705918431
1002	494.668133419717	490.730362893563	504.494982105405
1004	502.019337023552	508.140674128099	516.341676040881
1006	501.482113081231	524.484754685973	529.026921075145
1008	513.362102963013	503.998188784234	548.992390057169
1010	506.02463066423	532.682362556688	533.112864985393
1012	500.202604204412	515.872980306875	517.897926194183
1014	505.114481472547	514.1518710122	507.589747991556
1016	508.812427737896	527.762225513238	510.095140610419
1018	501.619041208486	527.242432798125	522.582733842954
1020	504.862379812451	523.979869479316	514.381993266082
1022	522.766091638745	514.464784825167	528.790271920583
1024	507.021992896363	509.062644431558	520.005135397589
1026	484.909541681538	489.343148662243	505.505633057782
1028	467.658647786945	472.918639123404	497.893670239243
1030	463.473481546621	467.155135769929	498.757016260167
1032	474.159025215559	463.950917231177	498.11905361896
1034	472.597816689602	478.270877128564	480.097566561539
1036	477.420761783562	473.991714094264	490.596216937835
1038	468.739911957479	496.693049030551	498.173628813413
1040	489.004302520456	500.033150843906	501.465908278694
1042	492.397283379032	479.723256828966	494.370092679895
1044	462.381525459793	459.891218951392	478.585253606554
1046	468.286538256052	462.824464929985	469.217206300091
1048	434.610306336467	438.053906248396	468.773924437242
1050	450.043648903776	446.592235843252	485.875756920661
1052	451.977568130974	446.838086068227	468.933356901553
1054	448.900769407993	447.083926305834	455.541617457313
1056	444.054317321973	450.000936246518	460.390787611759
1058	440.012444417455	451.420984944345	469.10192208354
1060	451.517072306067	448.470841349359	459.197032130737
1062	457.692792219877	438.443668295483	464.781849160923
1064	454.746868702097	441.137401971604	444.182463001671
1066	450.100595413545	445.760195254656	462.847821552049
1068	454.292489578684	444.718428069251	469.394917879437
1070	456.121974302117	444.857057290075	453.07604826504
1072	449.808891021243	453.745156701395	445.26385920919
1074	471.168047508203	458.725513164195	463.477767742179
1076	448.717484867682	458.653035599444	475.522310127081
1078	446.473665832803	456.023016932881	463.269886380372
1080	434.122596383869	455.125139743546	460.823917982781
1082	448.36982695122	454.070153810323	469.71884243203
1084	461.70499317819	455.550559607204	479.931069431632
1086	433.707239932781	457.112121866401	475.805425510369
1088	424.774922346815	438.704326753831	442.323388196589
1090	417.539828906599	440.065511804996	444.914590592532
1092	413.83017546562	419.028633733656	436.96517534686
1094	406.143510376275	418.188084226499	431.523075029363
1096	408.121159649044	425.07604344188	423.765077210815
1098	417.009599157094	423.638433180175	418.195330852539
1100	418.709313566542	411.121255211774	421.212043778212
1102	409.596697174376	400.037470313464	425.046906463034
1104	417.990258098709	404.708371687327	428.519607882575
1106	399.884037264536	415.304593821058	413.861436956644
1108	403.120994145129	423.185554171378	430.194391211608
1110	407.321076676161	415.581391670095	434.315899324082
1112	422.861856138452	415.914154604356	432.834468725351
1114	451.983117495025	438.460130665903	446.479831439841
1116	454.523871655128	451.628238453731	458.629224607856
1118	457.470252265754	454.573424231475	473.451444568546
1120	488.003758180784	454.416332773918	496.41034070517
1122	469.698468131366	451.69589367988	485.094747092174
1124	455.407379751938	450.895915574973	480.159374767184
1126	435.851508603683	440.456697318504	462.581021484802
1128	406.820590127122	428.472742338311	430.103158928651
1130	402.352144332292	434.308342912612	422.335203465653
1132	429.864153409731	405.045048147878	428.405382430957
1134	411.896035024336	430.087347522371	415.498159253577
1136	413.40048832339	413.647045704977	413.5069639509
1138	408.402553496299	400.046169657176	417.466078463069
1140	397.1737447712	399.99657533215	419.78101418676
1142	390.920247635796	400.73625417019	413.960838829287
1144	393.140879391604	396.184914547521	407.951280677129
1146	389.434213221375	410.158100469316	425.613400998454
1148	395.304673623337	407.740324244753	393.79504950044
1150	387.044467725832	416.598478546831	403.315498351362
1152	399.688591887854	424.791191775412	420.143640092855
1154	418.518179156585	420.92643371718	429.743501251847
1156	425.202190033083	422.433187498632	435.55737877026
1158	418.100929152665	426.83514609165	433.85148148229
1160	408.308723037046	411.370188643525	416.873331481009
1162	388.10251870779	417.858747233545	420.741772542095
1164	383.967183298235	414.347365513761	412.05575425284
1166	369.247461804715	415.069845371621	404.182147067359
1168	384.737637935933	398.532970959412	407.087962147334
1170	397.416793407307	388.460674944072	413.830720340686
1172	397.709075219749	387.441149690659	410.503505122493
1174	394.392197158598	389.314465460194	403.123693219219
1176	385.171873066718	399.587919066116	416.235634520262
1178	375.694479635803	391.46300486142	403.567893702823
1180	370.969702041694	396.409876083926	398.756313932917
1182	360.265859980336	379.62516402657	392.481736814674
1184	367.518553734557	385.008362520957	377.235173722357
1186	372.577508408958	379.487709794262	359.676944750189
1188	367.920338501788	367.163514495844	356.594289998477
1190	365.393335180437	372.778787691626	370.16715244529
1192	372.163909598582	377.987345049724	376.662552100487
1194	374.652374473793	371.849005341296	391.760548631376
1196	366.544547489096	375.803262241321	380.777181939453
1198	362.585968321242	370.676794425251	387.364797641347
1200	364.869728453825	368.968177462396	393.376649329632
1202	371.411981901833	381.377550126139	385.729438770104
1204	369.743112189572	393.209731551115	386.930063613281
1206	357.642432826383	388.172178237443	402.477225933147
1208	359.469437214379	382.816630800573	384.974916404001
1210	385.331838490381	411.343154417262	381.897212111011
1212	382.175603213448	377.694466629727	385.649066830439
1214	378.733213040191	389.515203793039	409.044938942087
1216	378.071180718949	381.860935919541	394.761065792701
1218	370.412302505095	373.14011249341	384.709789524965
1220	369.480187849409	383.026748334622	389.05856513187
1222	382.545409140786	401.633684217295	398.008152047835
1224	390.0102406281	406.514480745769	414.558807829597
1226	402.888320098897	406.926535021245	388.972679820594
1228	386.702473128585	398.257088865048	406.883833075909
1230	352.932709661819	373.851696915796	384.890514826045
1232	365.55981605559	364.663874883116	397.187658273824
1234	371.713016545375	370.757824641902	395.26818853353
1236	372.084175500847	384.089632048285	381.351464301537
1238	377.309852722296	390.52340936022	380.495888889845
1240	370.923313216756	381.120799823216	387.144356720635
1242	350.446025661673	369.439134683391	368.730461891028
1244	346.363644761043	348.754239092509	358.417643824165
1246	353.816684388747	380.401849254563	359.650864267276
1248	342.293316448008	378.279425824131	374.31703853254
1250	345.116711452137	369.014913527741	373.734054109928
1252	356.394212929796	377.572232733451	370.267351316201
1254	364.889480512968	386.859237595744	376.045243676304
1256	365.843190170258	377.436214777109	386.556912582745
1258	358.902036180598	367.48949658949	389.014409341997
1260	358.975206990229	366.534800528283	374.705122820258
1262	373.009070122425	370.740342499544	364.167880044371
1264	337.006706108751	364.562853905945	358.537281176493
1266	359.36580596323	367.390860386047	364.02398472391
1268	370.769049310496	383.402759067453	380.551261770069
1270	369.793752369267	380.374812944012	379.790094051812
1272	370.23328469017	373.976095677399	367.888334137047
1274	364.392465813482	381.874031782858	371.556207431671
1276	350.906494592563	357.706115291751	378.696735536381
1278	360.932044012408	364.755703605347	359.991022176725
1280	367.96482683494	363.217885877743	360.58471576878
1282	352.552905211254	357.832613188816	355.418714599823
1284	358.304356558968	367.471210631382	369.4881451399
1286	363.01893655264	368.970966197039	373.935960182864
1288	356.656173703721	371.235198499512	381.427942677264
1290	349.737708439398	374.338046943229	385.642862423599
1292	350.237940782839	370.282961265718	377.165513709756
1294	349.463090625246	368.948208521887	387.441704773912
1296	352.770734801351	358.174141489272	394.789792289052
1298	360.341280783304	380.293692649015	397.413162556217
1300	355.086014430545	368.283197085148	371.777756971067
1302	364.690676123992	390.607602701575	400.698491810707
1304	366.094653473093	402.312868797696	405.856748743755
1306	374.183431139177	410.977139777021	400.782709932394
1308	382.071834938018	402.44146543093	400.250591904531
1310	378.60662483265	382.569787286997	398.281929923706
1312	380.222153275728	396.231425178239	395.079749812502
1314	383.744379994065	390.932590859389	377.91541071412
1316	366.278421828919	380.857383337265	379.620213942505
1318	371.763204666913	390.92047578055	388.665850871662
1320	368.055446941741	377.842873273899	381.64417500356
1322	376.286312956028	378.018763285561	395.724111149314
1324	372.446322663858	379.870709320592	399.300941682687
1326	368.295591903705	371.579318825229	376.524291466961
1328	366.789052637335	364.306507853753	359.448564181047
1330	356.887811703153	362.243154840772	371.641240904145
1332	358.405811071514	344.814603842628	378.070453984788
1334	366.359753905333	356.223048473935	389.075464221325
1336	364.263018958656	351.871696869218	389.984968023592
1338	360.786191648029	364.363259307911	376.940854011922
1340	369.548184904076	350.898630733707	376.397223892859
1342	368.45224496296	354.618475528945	375.869400282751
1344	358.300415404233	356.019159654564	375.70716762424
1346	364.09307417119	359.776227749921	377.145377179619
1348	374.191098126391	366.906084338698	372.785586483146
1350	366.76043267249	373.200362173807	363.902339218442
1352	379.972978752978	403.176749532065	372.901050960042
1354	378.183537767764	378.162884441607	386.502101928028
1356	356.759973558521	375.156983440541	398.85398122205
1358	373.43646439569	386.553136275992	394.700962992459
1360	381.38230780115	390.136100212649	390.15110623988
1362	378.692065581661	393.076011856423	391.922451454954
1364	376.806786087899	396.688440965199	391.562808584796
1366	359.756979856801	387.841356230636	379.666698973241
1368	353.65778220646	369.486165949168	370.468664045656
1370	372.644452975037	353.77571563738	377.001473099047
1372	356.84617372392	339.871284416431	381.832867618404
1374	367.180413357378	347.711056101182	387.05391231695
1376	351.83591823818	337.022226090808	361.568912258057
1378	349.866295896673	345.903180712199	367.046923174856
1380	353.681206919594	350.394470953073	356.060843239391
1382	333.034012026462	361.170189122916	364.730181961812
1384	338.312413048402	362.114941061748	363.824170059186
1386	335.082061904007	352.202265095914	349.516211854211
1388	319.131233249659	330.26825023883	343.0693210686
1390	313.81933551032	317.517980299018	341.862103782229
1392	319.797227393004	332.345918924352	332.841173870643
1394	333.682067285725	329.85018442614	342.158388453194
1396	305.912659201482	316.330156326427	337.636579407298
1398	304.737836822589	327.96091101839	324.542180263142
1400	317.217286159247	334.047370126837	334.261416952926
1402	322.796102126558	329.670960160873	356.093335334982
1404	335.370761707543	353.269452525218	349.405577378054
1406	331.771649037371	357.766419887082	344.394388736032
1408	324.758504629358	345.339189183918	347.006143698266
1410	326.459212482557	345.975770609969	350.295993421168
1412	332.571255304557	349.588860161634	354.223145431228
1414	327.180924058644	331.444877274822	352.147343743228
1416	303.484536736308	323.725973966484	332.817661085977
1418	327.467108055194	337.955076851838	336.998753878641
1420	318.95509682878	337.645205720151	314.639456833327
1422	347.102032593324	348.919358821055	387.139949262276
1424	306.423171494161	349.693695511337	364.48653358196
1426	335.73353139952	336.821234728565	365.914585093563
1428	340.64846900736	348.250873406151	349.066466004437
1430	343.698364435528	363.796917634744	368.640664603896
1432	344.963956244266	366.037929057477	378.303926888643
1434	347.985052253372	371.101131292808	373.583288512081
1436	368.715920862851	381.845917951213	385.38819944208
1438	384.46947093729	378.343939111154	379.09125498759
1440	383.955809092723	382.424085189992	396.05095707794
1442	392.782044535049	376.037534073759	397.106887275693
1444	413.829618550917	391.197166912942	443.24856187764
1446	416.271209209003	430.166078189516	454.549216044638
1448	447.325063555123	476.00250889634	471.041362813479
1450	443.4621944449	452.509502143942	456.241204854522
1452	418.623382984075	420.134871548145	423.939777573688
1454	400.315503113683	409.464090473447	403.590795940956
1456	401.612160131647	401.499697173742	411.570933941013
1458	402.139421339845	392.145374867517	413.805085174538
1460	383.694964805229	390.64712741413	396.791845863292
1462	364.056697965987	380.897554944287	387.590040105705
1464	361.040351452783	355.692419690676	367.769528063453
1466	361.336535945219	366.482645384304	386.600402995043
1468	350.079861785853	360.193952802049	368.943533489119
1470	314.898655906594	319.024430456245	354.298172581165
1472	340.836241681348	335.761582482409	352.202809935327
1474	373.911505335033	360.814499494864	381.171837108394
1476	369.047432559401	343.573544022935	377.17581621021
1478	337.935246533079	330.957434682862	359.893956702846
1480	316.719624743245	326.91672078456	359.702530493919
1482	319.13541141529	322.419529139659	336.352942623418
1484	322.468263247267	317.966680916989	324.096259368894
1486	317.009854906134	315.156545829418	347.91765607363
1488	322.382990934854	321.722059062715	342.964750414326
1490	321.194884137715	340.427230628865	356.085105302389
1492	288.894829251781	328.599529142907	333.305815752726
1494	337.882232135711	353.375813764205	318.85956154277
1496	309.554523550864	334.787109542143	345.119954291957
1498	301.622174482885	319.700560932861	329.526238474849
1500	306.137807500999	317.072965886696	315.751153141822
1502	306.34359765755	337.037365170014	339.580894883317
1504	309.633550433004	336.287779073101	348.09652552502
1506	328.917037619207	336.209483462165	333.185913395702
1508	341.857583791414	344.494321085605	342.324201743057
1510	342.496485939348	339.108609608181	352.655770842371
1512	336.297849019737	335.083237024519	347.385647459834
1514	320.472734423256	349.335561358641	334.143109709144
1516	309.653503000217	345.919378721834	316.569171876032
1518	323.153380934773	332.909492600042	373.35713899852
1520	330.292263616614	342.598037606195	361.797479902241
1522	327.922329381325	322.875441459386	353.774675870387
1524	342.765103918244	354.94203733835	338.714570600648
1526	328.359456937628	333.954794569092	370.360717572909
1528	344.905122181432	331.729125379659	372.085974132428
1530	334.346018414575	333.613791445883	357.840353231497
1532	329.044257185521	342.660453254153	358.787804072666
1534	352.484562003282	365.739779025553	375.420976187998
1536	347.283855491544	358.110429696937	364.432699356337
1538	339.843132372164	352.673218586041	358.577237931237
1540	367.050148943756	370.380702661983	377.167699574294
1542	388.472118492874	366.687803073316	386.263051094414
1544	369.443471497388	351.569247758423	382.908427284154
1546	346.079540218583	376.074581866142	396.70565708653
1548	351.766631446753	380.205666527268	413.418405329684
1550	371.341272040001	381.754628799655	402.52037991668
1552	365.348335941969	406.464812379287	385.762394142038
1554	339.455375070667	383.267011156847	366.407645135726
1556	339.017952057082	347.262258629037	369.761737054073
1558	370.987843991146	399.912242822038	372.964371764197
1560	396.786543143217	410.033916207705	393.948924649204
1562	420.66051349796	425.916439729313	422.221955681563
1564	398.920143380952	424.034740968058	451.136227990448
1566	411.03867616734	431.837605941495	453.817912106405
1568	431.407590488605	442.233020534936	461.428961198354
1570	439.194605415914	438.323712170361	451.616548139003
1572	444.079929681116	442.340895604579	443.983402890684
1574	444.12503706331	464.12476630013	469.445648108254
1576	442.770924963314	477.310927362414	487.750770685676
1578	453.10455346642	479.907138483824	487.053706520157
1580	477.707319612249	494.560348614373	500.959112073223
1582	509.712057274004	509.07857270346	500.00722802067
1584	506.059512317292	512.575197567761	523.867542595128
1586	518.166415428171	525.72867942804	536.512138911363
1588	511.006832729436	492.67265210335	495.827663342008
1590	492.193371363383	521.583502750515	539.35687675352
1592	550.85575038468	552.399163115407	559.899763998032
1594	568.959762875086	553.858861176254	573.965886630629
1596	580.229887036977	565.829093862249	595.236077594715
1598	587.181173951066	575.164762690501	620.901090161466
1600	590.101717805744	599.843337721611	630.396355017272
1602	602.412035763245	624.206711278252	616.973045251606
1604	590.899887218643	622.947438188217	616.286071026556
1606	597.225805165509	625.111129818319	635.779692443457
1608	621.949495040043	652.659093702071	660.462623745734
1610	643.043683722584	676.887161084004	668.969006055411
1612	670.8392512372	684.506095964946	677.537955878261
1614	691.514573913138	699.525589866804	704.921014453398
1616	709.571243677679	706.847019666217	719.48710855117
1618	727.403127330859	686.192446594735	764.204011191231
1620	753.992344342049	726.233474324841	772.02632203098
1622	753.619102505407	770.263276655169	743.168361804881
1624	728.975199107692	726.84743957368	743.64910710308
1626	759.580729971406	757.426388582345	771.308224843719
1628	773.84370744887	770.668736370651	785.59152451916
1630	786.888558412086	809.413174330628	790.734479402845
1632	808.647511513924	798.444499083905	831.659973033327
1634	799.34580060511	812.888322563284	809.931435778389
1636	798.51554115108	806.039870847478	821.236912617492
1638	801.140386229705	803.057344487805	814.515998522359
1640	800.260617642445	819.393462200195	817.188413827585
1642	800.825737153848	811.038237839081	825.633661694468
1644	797.455955656705	790.004616486605	835.755305472016
1646	780.351893300996	792.236193968553	808.938726342345
1648	784.100698656076	794.825905443456	801.011841445703
1650	794.130018089892	792.629724419948	823.511916695951
1652	774.843465388127	771.520683300988	816.399962243358
1654	753.27683628948	762.764136955329	787.312246707254
1656	755.610370773555	784.956586554024	768.881668747393
1658	756.713299813099	761.050821558594	761.087869538885
1660	736.007364894479	772.869005799142	755.202683999181
1662	735.333049202767	761.411659398037	750.544519971318
1664	711.036190011749	728.069242568648	744.363549282972
1666	673.39928374665	690.105312580832	716.365414825002
1668	696.24758721889	699.473512285673	705.236189416808
1670	687.562055267742	689.586006128303	715.984844918068
1672	677.77519776264	676.797769810627	681.399123969565
1674	644.018702972554	649.484446831064	660.536730794671
1676	684.857629969236	671.426069633154	645.620345246189
1678	628.845507473057	601.998946588344	607.51284533644
1680	627.49173833334	612.03828504095	623.995111911286
1682	593.697968986953	607.354139929401	619.760227574845
1684	572.034052347551	589.41858994711	580.311602136935
1686	555.689671895328	570.953365533685	552.796145683985
1688	545.906616367818	543.440170007032	551.203197069441
1690	514.097143151398	532.327985823228	537.223535752408
1692	510.123870721529	523.754365991992	531.509377151433
1694	501.040355597446	523.166603746529	514.589669693222
1696	496.062701510504	499.81859611416	500.140353612598
1698	464.273960220213	461.578508879456	468.161194446172
1700	434.69433661252	459.837597026524	462.834346381616
1702	440.91763396928	454.9956529596	461.88632855117
1704	428.812836686495	438.931613593947	451.055541401609
1706	406.796150688959	437.881103646128	446.702931416922
1708	411.926288720917	420.41382521589	426.512657895888
1710	404.739767606837	397.53934102314	412.446469733116
1712	378.650512202455	383.089265085436	378.183166932168
1714	363.467779327541	367.645795865024	371.002634644095
1716	359.032022934148	339.511512861688	375.949628308648
1718	336.509463043924	350.541169306803	360.446154417042
1720	333.880805911249	319.885223653803	336.315759977971
1722	310.303118009839	341.52389096402	325.125199184249
1724	323.622421076214	314.303170225294	330.732434852906
1726	292.602782485301	319.85817283847	301.101129391484
1728	275.219429660667	309.107001499206	295.573999080114
1730	302.881787049108	308.497369992525	335.390908953799
1732	282.908224701624	285.128749990452	290.113792752084
1734	237.097743695876	265.424844329342	276.060798252153
1736	269.844687013002	270.269819695786	271.605408670046
1738	241.666736117466	268.098663534893	260.102388972279
1740	239.037884959373	240.842864509847	251.528015932066
1742	251.510645180907	218.678522984345	247.123618668502
1744	230.16079024245	250.628377186773	263.700084194369
1746	235.730515064395	241.658449149126	249.408513576637
1748	232.982969271151	233.374138582627	232.51979206814
1750	219.751964274609	227.638517826157	243.94995604365
1752	211.554061876196	225.109224140007	221.679457319673
1754	197.630669673736	220.673187533496	231.570648508754
1756	188.66951432094	200.564956629958	215.779222419331
1758	208.083903250583	216.274649678683	195.464784216002
1760	200.658313628855	207.489841593601	202.659460223495
1762	207.370691450838	205.929097741679	206.556637500853
1764	218.747161899294	196.670298982436	199.118125671093
1766	200.000179837077	181.95776546206	203.607359740621
1768	190.604843936652	192.637707522342	216.505008333672
1770	177.161858011206	202.071895041186	206.800756196536
1772	174.561225789337	186.587382907864	194.061739674502
1774	172.417737023599	172.242074742712	189.096261709979
1776	167.339285422467	184.375814159122	196.294027007301
1778	157.309539426884	190.080873455127	199.591927226151
1780	163.356012080491	191.165693564601	192.007426078354
1782	165.545179372619	179.910726719409	187.565275541406
1784	150.942358481678	161.581089440825	186.685444532045
1786	142.717407141468	172.045704171855	184.203958066059
1788	133.700802527564	171.375696989661	184.415827253014
1790	121.089238228638	153.312733877428	173.966122234119
1792	130.866684183598	155.829750480491	161.478735218405
1794	159.680109419792	161.388845727853	172.011285278557
1796	149.019491751405	167.802082635804	183.398350834258
1798	133.461815088219	163.209939488198	179.3129226565
1800	138.692868591411	137.724710102146	162.328759312099
