# Supplementary material for: In vitro and in vivo datasets of topically applied ketorolac tromethamine in aqueous humor using Raman spectroscopy
Source: Data Brief. 2019 Oct 22;27:104694. doi: 10.1016/j.dib.2019.104694 (PMC6839021; doi:10.1016/j.dib.2019.104694)
Supplement: Multimedia component 1 [file mmc1.zip › Raw Raman spectrum dataset/In vitro Cuvettes/Aqueous humor from rabbit eyes/pkyj_day14.txt]

cm-1	frame1	frame2	frame3
350	1020.32634971441	1051.78180439042	1038.67622253843
352	1035.9061698733	1045.57880230559	1033.43615477289
354	1058.03919247852	1048.7212054819	1038.39687314161
356	1054.34047759957	1045.58612425424	1037.72330867505
358	1042.40924511106	1039.32018570995	1041.40881282403
360	1040.05644802617	1033.23866799423	1057.46939338681
362	1031.17431091012	1019.30701363538	1027.41378535485
364	1012.8681360008	1010.87968146015	1007.86364760341
366	999.859111756964	1012.1620852822	998.842664789599
368	999.081628955882	1021.88334119664	998.071302953508
370	992.743529472313	1009.13307506421	987.603067141376
372	1004.95235855248	1020.68272164558	989.563459511245
374	1013.80191840914	1027.14443153206	1000.98095291215
376	1012.40193833731	1024.51323559516	1013.25290528355
378	1005.23906531603	1039.31187394825	996.934004853537
380	1008.57813963933	1028.37775347081	986.825939321152
382	1003.03503462793	1020.37645470258	981.483832683366
384	995.604089547149	1020.72735946664	980.467998823146
386	1009.01531180387	1029.04741998624	983.404831372505
388	994.749346848194	1035.83327713567	982.1666715376
390	988.602483381291	1030.3788049489	999.844272971326
392	994.365169970711	1021.14294349665	1020.67445264901
394	1012.24148576337	1018.9681204675	1023.70972186067
396	1001.2745985926	1017.56661970547	985.817932297158
398	982.725063369478	1023.82364195886	982.880814416359
400	977.830543744499	1023.75074216658	986.87707728316
402	996.391668118249	1011.79035471202	981.001088860998
404	1007.00324311493	1016.00116995043	980.722463372276
406	988.517344713194	991.137649313209	982.228221538223
408	977.947574654848	987.494648553889	988.811147770656
410	983.891718884101	1006.62022915657	994.085970837916
412	994.042787073412	999.494421980766	974.177748270011
414	992.615695326829	1003.04867133605	993.397669526459
416	982.920700232756	1011.24265104189	995.284455034181
418	974.756121811626	1016.6777360462	991.800200471355
420	982.214504358659	1009.52883013873	1013.28375601351
422	991.883837503751	997.072032058434	1003.44902288879
424	1003.14909148361	986.402535425161	1010.02448219122
426	1008.50902580057	989.128323729312	1016.06669763966
428	1004.94922936861	1009.88310287567	1007.65011819605
430	1017.55715668616	1011.60993754659	983.998660903993
432	1015.39164157819	1016.46031992878	987.426661913625
434	1003.20991961969	1014.51509757481	997.152225130515
436	989.089978741923	1006.46720152634	1000.33881906343
438	993.094884568839	1005.90992749331	980.300415967957
440	987.090022186925	995.383361854041	964.43447487282
442	977.757055357632	972.81989171165	963.007285536844
444	975.166791327962	963.44868133954	970.924795076402
446	991.046766463127	1000.62986453197	978.840499827781
448	972.366540996138	1003.67530501366	976.028837736834
450	985.122327077793	989.343002385228	967.432635346677
452	997.438283406462	975.869261475446	969.496456768794
454	988.183645814726	972.893145420485	982.515209142108
456	954.872548181847	967.22722575955	946.020692066083
458	944.416108280672	955.394483339385	933.144109301133
460	942.903194796803	954.197816767421	938.894838881754
462	940.99348024189	959.672145822817	948.73827112486
464	926.543004386081	954.348721909998	934.754054161031
466	922.543352046577	935.969430432764	929.448658876948
468	931.419669086994	935.707999082449	930.937060252523
470	945.998468180924	945.403993798436	931.533934853807
472	954.755427817555	952.420435427451	924.713193916383
474	909.119000358182	921.312512513522	913.138081156021
476	910.105421371224	911.664928970212	917.283466172394
478	913.503936007724	914.220660955893	906.339382570027
480	910.522354339856	923.695874389765	888.05885235787
482	920.17612000517	934.743955317031	913.146077413426
484	905.559175129684	934.546583640738	903.483404076766
486	890.957834576984	903.80130163725	893.271861953383
488	884.650795941501	879.571462270744	886.582403560998
490	890.75545553291	897.660107611816	883.579656740466
492	883.319743115612	897.517341249459	873.863885164154
494	884.00908887944	896.672719925016	873.667205673231
496	888.554458160008	902.952170617609	869.221230842759
498	889.567914919972	910.235368205201	860.114437586664
500	870.834256771756	892.003048870508	861.028790185603
502	865.587225055749	871.168797066442	875.90696728602
504	854.574101665549	872.370867046863	882.734267710505
506	851.716412023386	878.177991091739	881.509004209902
508	869.397530452931	870.962657298134	875.68718286062
510	864.519869635971	888.59632193957	876.311445581789
512	871.47784270442	877.556501473638	863.067938228642
514	855.2416638657	854.411267024854	845.93752653714
516	829.121538018112	836.153409251186	831.548113399938
518	858.884512180799	849.768665528691	827.155764900646
520	853.253320545182	866.6784241865	861.721370164685
522	852.833274180732	861.272475881045	869.157269125715
524	847.823386674291	847.381046068359	856.232561274891
526	830.014180159644	838.765575328664	836.258484960361
528	819.499212736189	832.870016976439	828.977052658271
530	822.218056516871	831.847175943732	818.201383733098
532	814.674505708841	831.848190335486	809.640541653937
534	805.186129793003	830.07113050219	807.854451794719
536	820.80559709686	823.443971964287	817.911826803626
538	788.209235944252	807.541890340867	802.667348433682
540	794.216524853746	803.994093698757	810.484798901995
542	808.473648676067	809.717987554383	821.711954955891
544	810.862680936427	818.489810227553	819.106717218457
546	803.459198818017	814.365987766215	785.177789675281
548	792.731452196756	797.848908692903	782.451800737524
550	773.552398890213	785.270298743514	775.00641920671
552	757.169130921222	775.107222532084	770.73109843155
554	757.824178000843	763.692473015495	783.127948334055
556	775.707704438033	770.395692067128	777.246339805519
558	757.733632389253	766.15919468995	743.157866433439
560	748.835163388428	774.634252283577	736.285308541193
562	749.457214483088	783.622351684968	755.553436747339
564	723.409652151455	746.960963319195	752.436354498613
566	716.030154613438	730.62245262617	722.226473232533
568	717.858844553397	723.232482637002	716.9952860209
570	728.106708306478	730.097789403522	719.348391642918
572	740.586683559905	745.003814803401	718.965791249324
574	730.857774142031	725.439492594551	730.767377631244
576	705.362853788672	692.589677395277	709.818980843974
578	713.754684241154	706.656266182837	705.818674757923
580	724.417243993223	724.412491961704	702.871046442202
582	697.26018866653	695.191654462495	679.373606297155
584	671.486547596974	703.778951638663	683.693791743324
586	674.749946906105	701.312576277133	683.491986182576
588	673.962048482454	688.262238658101	678.048968777445
590	664.935890042829	673.13243974323	677.647479222407
592	658.268010362701	670.129826374576	699.080518805273
594	657.291136797207	661.610006961314	660.85693495353
596	652.691418971229	659.279125220805	650.932238730977
598	644.651918282415	647.401757970268	646.299462968545
600	637.143378532843	633.908614891556	637.923348927165
602	640.374361281338	661.251575864437	633.590414950953
604	634.052911674447	644.48222887247	614.78378225504
606	624.634535702565	633.80230484528	618.856554126483
608	607.145192298522	621.914504533488	621.723832241102
610	585.749564957288	608.13977586081	610.590544300278
612	593.424416505416	621.056048203681	612.589370968375
614	614.876275035016	619.188604077038	603.649114516103
616	603.086497931097	616.704283018458	597.533349490675
618	577.202783970159	600.487013404666	587.227494749234
620	567.622315170858	567.535648970162	570.805161272952
622	608.434485570828	591.713146906154	592.132444610142
624	585.788623260143	586.494418691419	594.608518809355
626	575.418365507711	582.784680031502	592.796664988328
628	573.548337943822	586.177914868038	584.429194410357
630	557.136142629731	592.807315011664	564.433436273022
632	544.246647797918	575.643066869555	544.869247195978
634	544.744450838482	548.452498782564	528.923182258394
636	552.224522274944	537.131787320301	530.056516040851
638	548.864893520182	539.263138591483	536.10741982912
640	515.45956113497	538.814574686324	523.576573312653
642	530.742845256331	524.873150220687	505.314248733182
644	515.058048571468	513.982284910915	505.992082916943
646	500.504171458957	514.105018889138	506.086883547256
648	493.401537574232	515.827771707093	492.952087508737
650	484.31280799505	498.747989279827	459.470344812842
652	479.456021954338	492.442380392054	475.281936460395
654	471.243887533272	468.736010773186	470.736831555352
656	463.006495783871	458.881819877247	466.270960555605
658	461.137414783251	460.694235298096	468.154224261075
660	474.032047786309	444.890373992043	470.981428630003
662	426.086249316838	440.333228825983	419.1668173434
664	404.899412117114	425.304252339164	422.648559246942
666	400.407661383337	416.230298927716	433.643776379159
668	402.468031631553	409.729542417849	427.240951526148
670	400.45371683397	384.189455358065	399.290289418399
672	394.446471314325	402.874163817424	406.832327342901
674	389.006345364857	394.407874083778	401.812702048182
676	381.875214537253	390.064605048613	391.056463345669
678	374.83054407213	398.37644121188	380.63017015398
680	373.458989459992	406.102874599508	375.974213624214
682	372.630182306337	397.54936620035	391.184625716666
684	390.453336393061	399.872796792169	395.580570100104
686	401.322589024132	401.184707974234	403.694534293926
688	400.059254652444	400.50986785893	413.990661625955
690	399.858231082555	406.650068927972	410.938073634986
692	416.819805564831	430.455808518493	399.599345270473
694	414.523204657337	434.626296760968	411.860928242334
696	429.095003775032	433.505629210329	434.826465664411
698	450.617396681823	437.37411465077	453.152806491723
700	439.112437903036	453.30750481061	451.953141601096
702	481.96871965	483.922693378149	478.645964548793
704	470.930940560365	470.321282921418	458.412333413523
706	461.409648353659	458.659626992498	450.125235566543
708	463.81005353132	465.038948543278	458.928787911401
710	463.886634967866	484.05790019776	461.770638833465
712	469.172061078373	460.377315023895	482.28326966244
714	476.407692612576	470.424517420848	474.567406770215
716	483.564204072454	480.313067390469	469.455892161883
718	487.572861760921	479.541943679225	471.35341889618
720	486.919011898452	472.506979362045	475.223810905467
722	493.939013293328	501.207461042631	487.652988438821
724	503.994985881768	500.030309423487	479.464599903576
726	505.102152228028	496.212709597584	477.205478691738
728	500.780466105847	499.392186354996	486.316142514313
730	494.479136463462	509.673473818794	499.450963072865
732	471.021746166494	507.550924012063	480.95791895832
734	481.685548363766	506.058767496462	493.454925589693
736	487.852910994092	506.223446601606	494.208931538638
738	494.916810360143	515.473715402206	496.779108184803
740	510.809644373319	531.254795318976	515.007910572807
742	534.980151641154	527.099122964732	545.144587708049
744	520.338125449717	533.875250859734	528.892222581223
746	512.059073586094	522.353239402476	515.410222809613
748	514.953250085763	514.667392471166	511.590615753794
750	523.992645225682	520.185283239788	521.060819108549
752	525.791987264798	529.03087136061	545.292233722711
754	519.890354463575	535.107912269861	524.921962356523
756	509.206874797612	533.737741270939	530.589098735475
758	516.429248763397	536.067409453042	528.073809375195
760	531.704571092108	534.205048380096	512.179884280758
762	529.046129491471	515.969323432172	498.984660441256
764	518.794312695483	534.2718334012	528.305897547163
766	511.933313392411	528.28972114799	531.226791866802
768	512.870380550879	515.890867402905	516.786955928695
770	519.117308175766	507.339552707669	506.537262234569
772	524.880827833161	508.79353962454	514.881473697064
774	520.711606973076	520.226392118087	521.785410280258
776	531.266124305934	517.834645765192	520.946981260144
778	524.888552859805	517.867636844516	512.751585365648
780	516.736193357045	520.59954830223	513.340625129316
782	513.49535874993	520.704897149823	522.428357995596
784	505.09060336289	508.565775104208	517.521562610023
786	516.656675997033	504.429377496937	530.11774254741
788	508.460587905557	511.314454025769	510.942329399833
790	484.420517704095	503.2133738565	492.402723066809
792	478.815655030134	497.704932874466	496.356455515598
794	519.26841601183	520.795768392678	525.270517138697
796	506.703316856378	510.784535245298	510.683913584012
798	494.813137047274	521.318519332194	504.433354696785
800	492.177422916902	522.810828188223	500.005316397749
802	491.791290972069	507.543810124054	492.154276807603
804	489.595148275181	485.761206716288	481.836931913464
806	492.406775754343	491.12679722895	480.529322215169
808	500.008012630819	500.276774330281	493.174548052352
810	486.629278704748	498.285710534232	477.441075341012
812	481.311795484135	484.65388704967	467.492809635994
814	485.637311510559	471.898245007102	466.517331973334
816	485.69733208992	473.954543384688	461.576211741723
818	492.097763805086	463.857196596561	477.739529666818
820	480.57147078633	477.674398432485	491.946359833467
822	480.303102280625	476.919034771633	489.47029012152
824	482.213654695981	481.265088365888	484.782686859553
826	477.57680852358	491.790233752898	485.305420364769
828	471.244700748513	461.87021875546	477.00294650443
830	475.936734812692	487.309914015271	498.307051310127
832	488.266343227514	494.678565594029	497.851590831779
834	490.148541463557	489.933520737944	479.5294700917
836	482.269493652071	482.383282760016	466.521079762642
838	476.082306769249	479.741709106002	478.827025838807
840	483.928562493212	477.168548338286	483.54809528621
842	473.072795913391	476.01648967016	460.919618743087
844	467.775687663383	465.284898536413	456.663756353389
846	464.368048059507	464.391203929959	460.304296582523
848	466.793839851594	475.690223661034	461.611526331348
850	485.266364160792	478.745760868792	458.584256569681
852	461.839345753009	452.690531562883	446.685508257666
854	447.479645623001	461.491152441962	461.223553878742
856	444.941388310856	464.19704213938	453.820781683986
858	445.053087758597	457.973333331904	444.65320119502
860	436.873829116457	446.699194448862	445.671653801018
862	414.22560396717	425.117101834487	412.982556161356
864	442.522748956353	421.778514908825	429.637318557202
866	429.964389626704	419.852505924069	423.720654816318
868	421.016537729554	422.505580825723	417.907235213251
870	413.004877487967	417.246660883226	409.806251785831
872	393.172440720662	397.587468179263	391.833562983783
874	404.967053608892	404.586745631869	386.612684619988
876	404.654159294588	410.064695880514	412.561118254459
878	396.733346589774	397.1449418331	410.642210668805
880	391.554585647263	397.288893950759	414.632609675098
882	400.218082262273	406.805017224503	423.51700035248
884	424.978581555921	402.332276558364	412.521500420872
886	423.389117932223	423.229075835421	409.332416533124
888	409.975994968649	424.088014623836	425.921828948623
890	415.85891607999	415.538578571784	413.893037554558
892	405.082548896784	394.388176325071	394.203893115503
894	376.462912589176	371.852382192684	377.744846042205
896	367.9706628636	370.093931255126	357.788039713392
898	361.6663421128	373.491514292242	361.739947581329
900	346.882193823804	357.98334993334	367.221359961433
902	351.189488635819	350.607336924334	349.569615323471
904	352.48040396012	349.510095847034	336.822881071218
906	350.681749536446	349.258131310133	346.602989538166
908	376.60491353757	348.801802336408	367.536026601757
910	376.545910467438	362.297411821285	368.545047944731
912	364.258512660994	364.092216780641	365.839897658749
914	360.882671686231	354.19980512459	364.30167914525
916	360.702672996701	347.752620024304	356.05705776732
918	357.643435782177	351.128667671304	349.185383075235
920	354.719747048148	356.684189850184	370.297344442215
922	366.355665223883	388.573280867482	389.610648276907
924	411.286425619291	412.538074962716	409.511413203076
926	452.527683342319	445.369750281003	461.923837682017
928	490.047648624733	481.918134651899	508.401798344762
930	512.717161319725	503.365724934142	516.118661744494
932	490.658564948437	484.704173779628	483.616336696308
934	437.556333715281	422.206863470525	406.218190451947
936	393.978022158985	405.999455539199	378.499108138738
938	360.555856467093	363.485957249875	349.718786378
940	334.085426604798	329.156920264616	321.252054764119
942	313.084084231777	320.309794178271	299.025723567006
944	298.906202955647	312.122679090745	283.152598482117
946	291.567667243498	304.21849978232	284.706772354816
948	291.774451854206	305.896905412483	308.32715831779
950	303.356489923755	309.335900882627	310.783074915643
952	315.323237452422	308.737673223867	307.892455224717
954	316.832701711046	305.23882252732	307.681686836476
956	305.178208829248	304.625216320805	303.135974952871
958	300.341015014043	305.944294449754	292.699738494881
960	288.442762496418	306.01177602832	296.693054663268
962	277.452477702788	283.163468115214	276.390546876146
964	274.795495563941	274.247969407998	271.02348761115
966	275.170351200291	279.483977268991	273.363393710589
968	268.619086248134	276.184497612204	261.881380272457
970	256.980146326961	261.729414558891	281.278774365447
972	268.547768299257	254.920251426069	282.306512717212
974	284.588674954247	258.57175638695	269.077816178797
976	277.302938918176	266.906053298636	276.478748647435
978	269.013912723945	277.300135350857	292.212664038833
980	279.855445025496	282.97900319323	294.279588243623
982	284.680846569419	271.411033479798	287.139684151087
984	284.36969337033	308.041502018651	312.969078629065
986	289.482217890885	293.649683015197	283.855770476585
988	289.579138670155	281.491931886376	278.464318855028
990	292.404263627342	274.75707710425	286.953584453429
992	296.829202660951	272.618314706685	287.479456341917
994	289.958429786582	279.80183016168	275.021168430946
996	275.706059896002	277.595416638795	260.720089037383
998	299.33857828939	284.430434166061	271.028974723965
1000	286.413335173283	283.02735767981	269.0441328447
1002	297.354089004087	293.405464589962	293.365478496345
1004	322.61731741488	307.815852979742	324.423663958251
1006	323.525182648994	306.295797812102	325.682278676717
1008	320.521382961545	289.92699706902	320.172748539479
1010	302.398246888774	320.463007362427	321.184866788375
1012	302.64007004438	296.140621633858	294.942150138622
1014	304.752160796909	307.33822341986	292.104117069085
1016	301.358300290605	320.576519287845	301.709771717228
1018	299.97206882087	309.424122828441	309.955413557627
1020	312.681216399247	298.243576732675	318.878574593722
1022	304.45574996561	284.171394982074	304.818023999815
1024	299.503696546406	294.193271511264	294.557220993139
1026	276.29333593639	281.152502923061	281.220106081099
1028	272.176283772429	272.275259356347	279.132372427424
1030	278.612348162661	280.323163444894	285.425258426663
1032	275.376771118271	292.663495708454	290.996772929446
1034	275.697421768978	278.988177563224	294.884964495831
1036	269.47985213311	282.797833912977	270.981440979046
1038	278.866515709013	289.816623720643	268.346606665128
1040	270.136826282319	288.556012564774	280.688880460974
1042	263.567841611064	274.812005589872	271.670713862792
1044	262.881481268113	262.603233559986	253.614210817306
1046	256.713337549476	266.764181515948	262.023473858477
1048	258.512602168686	266.041763453569	266.072231064635
1050	263.199783598581	236.206599208286	243.380216013637
1052	258.978661554387	237.025028457982	242.440099799978
1054	262.587051232873	247.02399997267	250.442953863991
1056	262.425675724571	257.133611082678	266.072367144438
1058	257.242085315064	260.851973530837	269.118641548484
1060	259.486108346111	254.471997569485	242.303196490606
1062	251.892610903191	251.081115226489	271.363805701144
1064	254.052011372256	274.45980226461	264.501155000738
1066	259.015553582576	256.529023101365	242.264092639157
1068	259.642272707067	259.401026331298	245.232049038583
1070	263.929532691706	271.144653817582	255.742533663349
1072	268.303949490435	268.303949490435	252.931859754028
1074	256.82209671756	255.169995852826	244.867146816545
1076	255.779784283675	241.370089161546	249.875556840034
1078	263.613370771542	252.806355852225	259.106415255077
1080	276.489722994662	275.266448249491	254.745286380097
1082	261.362839969892	276.854297510304	247.567621562958
1084	246.447341548955	269.392939990759	245.315697581789
1086	252.497479858603	260.325991275728	251.099297630824
1088	255.618160632563	236.845387581191	257.344084364416
1090	229.575189461928	231.055997435302	222.698370141281
1092	221.643141636988	216.65743353003	226.374731900678
1094	211.341040756291	225.183889733911	220.983482307866
1096	205.996905723242	215.546079743118	210.053847329245
1098	214.252583550009	210.161995627762	206.329634165731
1100	223.096575460969	219.252537929401	213.775483205667
1102	210.827337808795	218.39345547094	222.394270992078
1104	213.32565859222	223.392136527722	220.5795968826
1106	207.873853057504	213.670514361168	213.859248164529
1108	219.132876447506	213.359285185646	215.628822986369
1110	218.73340291861	218.602144083366	211.500589077115
1112	221.517426918875	224.95396502759	223.47589502383
1114	235.753451908812	227.319671708823	245.403873322995
1116	250.104167194993	226.546786278551	253.17848686089
1118	256.722844204492	239.537667819707	274.713631583825
1120	270.245418717847	262.475121195355	256.806919371718
1122	260.507028359628	261.078550038844	254.531583452767
1124	253.164666718607	233.107436229303	246.468035053366
1126	231.4593737498	214.668024628115	231.789499142533
1128	210.124430584056	211.306670717465	220.837565584249
1130	212.384387681048	207.03293910418	219.097107624214
1132	221.923754384873	200.131025009085	216.318166589941
1134	211.175405006771	200.152265239934	217.00281891942
1136	194.973550274794	213.725727681063	194.475165751362
1138	213.441925303445	209.966938787732	203.30243588483
1140	198.925339994698	205.466802999491	205.179619149562
1142	183.621367417538	202.220234860585	205.129224695407
1144	189.70987144265	197.840965140868	202.541102581669
1146	181.182839038194	194.089458433007	180.106664751175
1148	181.355490930057	187.374127303187	187.014392994577
1150	194.931001864772	211.256920889109	170.982253767385
1152	207.537803464921	223.1630514535	203.095522440115
1154	210.23470229925	218.728919605104	218.053681389412
1156	213.597909693158	215.909827215974	226.181141255737
1158	220.335345297343	218.501889578276	219.280630889569
1160	222.132053960826	211.959323085577	194.658782386784
1162	210.366128210278	184.665710780586	193.377958376118
1164	190.748513460123	183.915320623529	168.558250463744
1166	197.370963939865	206.971917014397	180.478670425519
1168	181.13312324353	172.295823398214	180.121856553254
1170	179.081318888398	168.815169918564	175.727599964015
1172	184.718056847056	178.201646440258	180.636651698708
1174	183.729680254829	177.320493830521	177.920705851931
1176	171.893493014394	176.55989744459	157.861539879842
1178	150.061664776783	177.902199673943	180.411978543188
1180	177.22974200982	203.055040132269	176.562993294794
1182	165.612895505235	163.853783281657	159.533676508644
1184	169.552954814833	161.731074879754	170.987300401969
1186	162.599034579326	154.592625614084	174.213790570158
1188	163.412761159593	158.639451530556	174.910591865198
1190	173.594894667291	177.055488380316	181.850634761887
1192	170.245631584236	182.368350109216	181.62590624783
1194	175.487582204885	190.126458945014	162.614504990982
1196	158.606937624833	162.550088404476	160.44112577131
1198	161.789882073479	177.774250470709	158.084702267138
1200	164.08052332427	154.066001351345	155.579854851799
1202	167.215869140333	163.868354754122	162.77552501746
1204	165.427835681145	176.485307802368	164.432850353172
1206	160.17453949605	169.347842169609	158.581964035574
1208	161.776591591444	173.289817039152	159.912435161371
1210	171.10932820594	186.003150186768	162.166332555915
1212	179.112328390344	197.413424197267	185.067074063525
1214	160.73386081771	154.570254503006	180.36133870001
1216	144.687686340372	163.892462673382	159.559864287198
1218	163.343526605403	170.815049893182	159.734561165797
1220	182.180274463356	178.391463473416	172.030659499097
1222	181.547796620781	178.626107805519	172.965152814669
1224	181.192257376585	162.953168085002	163.838734762335
1226	198.506680854267	177.627893514445	177.118609961219
1228	217.119039383641	183.12647698395	192.234710178605
1230	180.262719364919	178.037299518343	188.086204742963
1232	168.125724062984	158.537204683334	157.727535899268
1234	169.483147023819	163.639214540267	135.651639815815
1236	178.772326458013	176.804680101821	147.060493860886
1238	179.789196881085	173.623920742614	160.549377582211
1240	163.41398249909	154.910494069297	146.720558875501
1242	148.493449652096	143.860998792605	137.261683761747
1244	166.30284220872	144.929993670837	175.896383498485
1246	156.444128839802	154.578699563732	147.900493129911
1248	146.545204787945	126.287383977384	139.418031639215
1250	159.005441142194	138.527472447949	148.877058812663
1252	154.691545788178	144.55934371313	134.659713627379
1254	150.108635316709	138.950066710369	123.533107678582
1256	157.627889813829	147.443697360386	134.100251192336
1258	158.460999370952	163.66847198509	147.596873714562
1260	139.041891078629	134.118893542967	151.398474568862
1262	114.149853783326	127.614270185173	149.142146225242
1264	117.287296209496	125.954297248774	134.862706964773
1266	139.518021332947	144.450164980086	129.513942651974
1268	162.329095459966	156.877272178505	145.743386433064
1270	154.38222932318	149.17616246185	133.077318923885
1272	138.190467683585	134.618853758528	127.678776876253
1274	128.848987584008	128.28702183661	134.652486857793
1276	124.292422807373	129.163109083633	116.025898179228
1278	157.66815902616	131.376672945044	129.683679129341
1280	149.04380824649	148.596307065568	146.176997553936
1282	168.759516442857	152.451483599452	168.453182950117
1284	135.19907890691	145.6839738521	145.747669973894
1286	122.302993263186	147.130994390319	125.487931706711
1288	129.772695595289	132.16661050408	116.236186968589
1290	142.281144020318	126.005588719399	110.917768449191
1292	140.41613701727	128.150363779583	116.341079414067
1294	119.905966735979	113.908444515143	132.02105982168
1296	117.206785942121	125.247436065788	121.412196826537
1298	148.403446498192	135.271361334646	140.199899998885
1300	157.512172055569	143.624153197429	151.49619779612
1302	148.798231743036	135.450580709469	148.217602660461
1304	160.675004103219	147.516019386503	152.000443515623
1306	163.115674801837	135.674821511818	159.400125017682
1308	152.751297610712	127.430039914026	157.991503736751
1310	145.001641159623	138.132897253207	153.046891561258
1312	139.603846586346	136.424795408638	147.872118423768
1314	126.863684472407	114.415885002267	128.800127653901
1316	152.30706432982	140.591198720723	134.091202309618
1318	128.292185750624	131.476113644019	144.366977299136
1320	146.096204105361	135.609269048759	119.776340099001
1322	139.826033812707	125.8777281248	130.465506147756
1324	121.418794837582	108.793251959292	117.204865201869
1326	100.291649456035	102.686364726872	112.570978484135
1328	101.786511792269	109.428465858108	111.608272747233
1330	121.492101475154	114.650924405139	107.923575977833
1332	127.238634500146	113.271351311598	115.704007324063
1334	129.383545126182	119.079604283169	100.690799230526
1336	128.030287917918	91.4734029916843	99.6020083184558
1338	135.262438744534	132.853864038259	122.74779761238
1340	132.650065617755	131.428244874179	110.596458917468
1342	133.757278399846	137.50534537701	112.186542758816
1344	118.437971027421	131.691733542522	120.47412121568
1346	129.124790820843	136.946341359017	133.491416411132
1348	142.67907529641	141.326382651206	147.509086029579
1350	132.774354200982	145.638385990756	150.344532024684
1352	134.037696236271	167.328719453801	136.951791426961
1354	147.515656557931	143.723125100897	125.810365932454
1356	146.665619020102	121.658925720327	117.32966738093
1358	139.182469249326	149.0714600717	143.185205085838
1360	152.983534031667	156.665552783737	143.526840523131
1362	150.427792034049	134.533147584923	153.832544438504
1364	137.785993094119	131.677656150358	136.927521310106
1366	138.945206013544	152.127482407326	142.209280537636
1368	146.603796313813	151.879162013039	148.444731706758
1370	150.478381889888	132.148597066657	141.27286932441
1372	151.508625417679	126.926470555556	141.526322340836
1374	138.451724301316	117.104684186963	116.841610850124
1376	119.646624792408	133.998730893821	114.08960977369
1378	114.093563805014	120.516331144322	117.24472231502
1380	125.194262204113	115.317678058023	121.836301693197
1382	115.647869077721	112.235760649722	103.757223581896
1384	126.247777745184	115.139111816517	106.766674690838
1386	126.233693238074	112.994098699603	118.806470951092
1388	117.837988675046	108.141177384852	129.282573860633
1390	103.247138303642	110.025815518811	127.132323831739
1392	90.1598637096211	102.542944109947	115.96683776699
1394	100.922213996936	78.4019788493933	112.575514879627
1396	118.324380234086	96.7558939330886	107.685456753699
1398	104.1176455166	98.4604004009703	105.340113089074
1400	87.653645632049	94.1177519078753	96.1535872891459
1402	96.0385326696949	105.456733286722	91.1355744677658
1404	123.845356380657	115.745448112719	113.955572880896
1406	115.334720974536	101.330215168918	103.399355387326
1408	97.7682876657492	97.2753249668755	92.1565083806072
1410	100.260050086762	120.104514402572	114.780410575823
1412	119.029858691955	124.816429350227	134.797622181077
1414	127.253799168337	106.753764783996	122.173121718202
1416	119.293997951123	110.253708371282	107.710751884885
1418	128.288471010803	104.671866315117	107.019395621754
1420	130.242394267876	121.339992628816	116.697196976588
1422	123.96388907356	129.110659478448	122.80341580836
1424	160.792460994223	106.15657894465	121.728753493483
1426	121.955886248429	108.001206514579	100.436738750007
1428	134.609025696574	112.781979892042	118.246585016984
1430	160.454539603791	120.277742641498	134.764137407147
1432	150.473935242709	138.376598149664	151.333057660926
1434	135.604623270276	153.695938643499	153.899858947112
1436	139.008911080163	159.700725115897	148.867228238284
1438	147.900008127927	161.95847945534	155.846367504111
1440	163.923104088405	163.721202955078	163.226893814201
1442	177.789181240527	177.120763686983	169.587860432029
1444	174.602911271071	173.526631404054	158.210427985797
1446	218.537461606519	183.592918693956	252.069526336611
1448	206.653082015205	213.404313084473	213.793128006086
1450	207.705107461497	211.500248838215	200.924018919687
1452	196.551128398749	190.986046539393	176.498544406562
1454	186.171825457971	183.229419936024	186.079564310314
1456	187.234801784275	193.026908490689	188.123881800162
1458	179.217801900096	165.880931723121	155.894219980682
1460	163.908078907916	135.974703166809	143.392825251243
1462	156.334250947293	141.427880941579	162.559421643924
1464	145.868064044456	132.047662402565	148.217166336979
1466	131.58475173084	134.761931116315	130.011036505501
1468	135.187819608179	146.217048225306	157.523399783308
1470	128.043122942548	109.667587455802	103.225061444736
1472	110.116579211291	116.004835039377	117.35928272081
1474	124.51540587287	110.947281599473	129.893131397085
1476	137.995956398068	103.984734988139	129.39954917637
1478	113.860125994147	119.942207235531	131.028178414129
1480	94.4599407802589	120.32203972596	114.272956641531
1482	108.54960520545	119.3029927855	111.17548354221
1484	125.469452838813	107.087608622434	110.567217365011
1486	127.07016942427	114.48018919707	106.328893808861
1488	120.812499930431	139.309737799858	119.128916119763
1490	113.947936469901	119.27010169806	130.600933502955
1492	122.929579447672	114.887510341646	110.962183011715
1494	103.212462006688	113.452244546472	105.031783307065
1496	97.864139286276	97.7219116528075	91.3098634150231
1498	103.916269449493	100.208914815353	101.822682277089
1500	107.989048357768	82.649541668233	92.3111344899205
1502	93.1039409586267	100.725967170064	93.1476674932793
1504	97.1908495723292	108.303396647226	104.674272833965
1506	102.967334504942	96.2513282684979	96.595152136412
1508	119.583769927425	115.055025955609	106.604112083447
1510	111.624375066439	123.9935516	104.734102421524
1512	96.1176564027488	106.61918617895	90.0807752244375
1514	105.149632620698	101.6482690778	97.5193072026827
1516	122.695724313864	127.726849571629	120.083355244936
1518	127.523900790328	142.259599054139	120.991400853078
1520	124.878077243767	105.120081376777	105.217223236044
1522	140.032978495379	129.182699817998	121.669396573868
1524	127.525384557406	123.05313539064	119.139639806808
1526	129.084767985764	115.402080282744	128.965219374322
1528	157.184299056269	141.52131348262	128.992640949158
1530	134.673665636784	137.421068846608	136.929724005103
1532	148.118915246791	136.121547470168	143.569351930938
1534	138.931962616808	153.574551361618	141.732242821871
1536	145.61675737077	143.117742240224	156.514113094298
1538	135.222986323806	143.703505725815	134.6729173528
1540	129.644798617316	141.349015833973	138.039334912766
1542	133.473539184785	136.083546498295	162.156465462631
1544	143.871581222961	156.660781164312	157.820609690402
1546	167.008975630468	169.353816348079	147.939376948588
1548	171.907746332737	137.925034541875	146.671612217687
1550	160.93402648626	129.674571675932	142.45204676183
1552	157.22554950669	153.702003041817	149.615126595779
1554	151.056826173245	195.348496872291	167.11367636961
1556	165.105263274372	172.660071022463	146.297890838257
1558	216.934578338512	199.745678614285	217.120554651382
1560	184.032314546714	207.806790431534	213.43521561467
1562	158.998073867492	183.324593378369	183.987530288087
1564	199.022723120278	205.052479720016	205.052479720016
1566	211.643701645105	193.545648118152	209.72563015382
1568	222.559011337588	220.557764079289	192.410746322007
1570	206.254094048489	224.525718564265	184.822036331098
1572	235.544298864831	241.964673721857	233.265771008365
1574	256.783687981771	243.081588117714	258.310141244633
1576	247.144753854751	233.229425804549	254.902106365188
1578	261.158263565696	255.712504316763	265.288866625871
1580	262.772336568634	260.23117109572	257.811324061751
1582	249.736319153904	263.107209731285	269.989673940401
1584	243.248076714148	285.008595555196	264.739431599846
1586	267.311025789932	270.666137138398	269.91814079044
1588	311.97377820287	285.980949149961	284.381921118993
1590	329.387951752566	316.259089839901	286.775424235889
1592	334.188116617785	335.873893151131	333.056014649464
1594	326.018294812687	318.467512889256	351.103449270354
1596	336.41268194454	347.150857774373	337.33780269032
1598	358.121765376626	358.126972130223	363.527305187118
1600	359.398897474598	334.601419490222	378.806304819537
1602	379.418214144326	353.648724307886	387.74761879335
1604	390.22116237928	377.971755116432	370.113073948156
1606	400.04059099358	396.215868406849	370.038589207983
1608	395.017335453705	422.802074791303	405.532211989059
1610	412.729121328382	420.911103072932	438.950265998281
1612	452.736586013861	422.12430869326	436.477625627506
1614	467.191078016085	451.259009181431	424.487297261331
1616	464.286594330781	463.714242460984	448.568644430654
1618	475.003384994236	471.551198067064	484.109958636027
1620	501.715405436046	472.139310123961	486.378741936936
1622	505.634202102396	483.290084328124	493.52154122524
1624	512.334799258164	548.405235168213	516.168785141657
1626	538.032630932054	550.328387559912	538.125728689743
1628	543.8225021052	541.037240307116	538.872264064746
1630	530.276689688929	535.576771839205	590.55451977619
1632	558.416617282042	544.025354162932	542.116469039433
1634	567.104686743272	545.89984903191	549.492627654776
1636	569.574284538658	543.964855926545	581.427556661167
1638	555.12353846315	539.660085185019	581.370952348603
1640	567.913071468209	559.849505509902	564.083382737749
1642	559.333941411305	566.381784054746	536.504263689545
1644	559.028237245487	566.616094613493	549.207320185345
1646	538.605472308295	538.468585296483	563.926597489072
1648	540.040176112215	535.408118257075	567.6785204919
1650	567.220808783377	534.678405471634	566.404571755638
1652	558.753814935719	527.630764263384	559.122815785518
1654	540.663585496266	533.846305754792	532.817771638804
1656	528.344014970893	535.300196128849	524.492144628533
1658	519.379529116208	535.311915456447	541.347750271802
1660	531.263331395558	537.638582328656	526.425443425994
1662	502.688521185485	508.858116074253	505.082089308854
1664	477.899839387549	476.334631554822	484.853096345477
1666	475.398941530734	465.487702366762	459.851918815214
1668	471.526977040881	468.15755435814	470.049367745115
1670	453.653659916001	434.671617426593	465.534987243231
1672	474.843294384161	427.697259507541	430.148937755485
1674	438.269326881926	436.162353688912	467.314631224093
1676	405.020658395129	421.43126435915	410.281047532627
1678	412.69888528109	403.894720592702	401.493417734063
1680	379.474154010004	388.800268059991	403.906915343608
1682	402.496673258054	376.21755288945	343.12068056365
1684	334.737202916209	375.214242650951	370.53261476716
1686	384.571557717522	347.194934754964	371.368802927503
1688	353.338167494288	330.701286270432	334.487835300577
1690	332.681315781593	312.381479080162	347.29584114877
1692	283.736193587979	321.098892579572	317.286533897336
1694	270.657254393638	302.118702613907	292.284535801147
1696	289.129508597274	281.051116318572	258.658203209656
1698	273.779501586535	257.575070880529	272.417400730775
1700	250.336409523012	253.553058612577	266.897918929664
1702	235.387838492476	233.558046320502	229.043939270975
1704	223.348637333647	225.542700878552	218.904957098104
1706	227.739499433493	215.400549436774	220.102217010273
1708	212.771148223592	203.025694655624	196.508606662317
1710	202.070993775887	201.670767220778	181.833775691326
1712	216.921264722904	183.645912464027	172.600520139937
1714	199.380230790054	183.894790188926	162.469273729174
1716	169.741541866956	176.666469473247	162.760235441105
1718	137.138633871103	131.746792271368	117.292502624205
1720	143.569752089147	127.188363936649	117.291036204933
1722	158.970460468014	136.089106262489	120.878913713935
1724	135.07316750602	125.171751566231	115.717392507384
1726	124.236682769236	111.497943020202	109.603843864573
1728	143.194033776858	126.084779846757	136.963297019972
1730	110.162848476482	108.427754186978	123.510549001045
1732	120.208559965317	114.93696658653	116.146687436286
1734	114.539952982169	106.284034432829	81.969085388839
1736	88.2115013914631	81.0817221849283	69.2986851319868
1738	71.7033809287119	51.3412365810086	61.2256705471851
1740	59.8726620079924	74.4334708285201	88.1425616514329
1742	53.00946761143	62.8202162508979	93.2222128144888
1744	66.3446999839417	65.4706817397567	60.5104921730993
1746	51.2243718101077	51.1555154898249	67.0256979225444
1748	62.4823072844479	52.2921461795649	53.6576215088078
1750	46.8238305303718	56.7175139117933	45.6890533504176
1752	47.0029495034676	31.2694626338251	40.5264100267839
1754	47.0664990208116	30.4449271574845	22.7675707973004
1756	41.7760388692037	14.414622156749	45.3896309666949
1758	35.3822359509402	20.7246889310348	17.2375274535689
1760	27.7356291344032	20.4757445695756	28.3990718962567
1762	33.3271563393486	6.96894429493975	25.4749128681311
1764	16.5788989528682	-22.3891905609249	2.2373227555518
1766	19.1288076022707	6.12802385481448	14.1525453461865
1768	36.635359702794	7.47983205986578	27.3877888085494
1770	31.607392254935	11.3877445273249	27.7306321093077
1772	4.7084781966846	14.5575876686782	20.8108865140856
1774	-3.4655621742805	4.3384238157313	13.9085414842057
1776	-10.0655438645704	8.9949010831837	11.1581277464047
1778	-14.981076927242	13.4433667996197	6.48652624713218
1780	-2.23864561537785	-10.3174247594973	4.55939129543072
1782	8.41404674694551	-27.9133573886707	2.65433955888993
1784	6.96207782174173	-13.6504794148119	19.1990988406444
1786	-3.25223341657722	-6.81015045858609	14.9700783510374
1788	-9.61849884456718	7.21897593178769	-5.59372929289698
1790	-14.4300271063951	10.4023942989718	-11.6343315312203
1792	-17.2113434046823	-12.9963252240875	-5.42296612551588
1794	-4.00256275471439	-22.790536455202	-17.5387468388062
1796	-15.2430846443905	-33.1207331948394	-43.6750668562534
1798	-35.3434527451854	-42.4760963380609	-55.08326765689
1800	-32.4237456226668	-30.0484560767172	-57.5589482449645
