# Supplementary material for: In vitro and in vivo datasets of topically applied ketorolac tromethamine in aqueous humor using Raman spectroscopy
Source: Data Brief. 2019 Oct 22;27:104694. doi: 10.1016/j.dib.2019.104694 (PMC6839021; doi:10.1016/j.dib.2019.104694)
Supplement: Multimedia component 1 [file mmc1.zip › Raw Raman spectrum dataset/In vitro Cuvettes/Aqueous humor from rabbit eyes/pkyj_day21.txt]

cm-1	frame1	frame2	frame3
350	1150.9923487295	1164.36374703474	1153.78216280197
352	1166.17234720525	1143.51234872546	1153.26546598601
354	1176.65842345988	1183.10558555707	1181.28534237412
356	1176.02419394829	1187.81071043371	1175.98951297318
358	1170.83464734769	1176.84553677502	1159.79537395222
360	1168.19215407125	1172.09563603445	1156.18289642054
362	1178.00275613515	1172.24513719778	1150.37458896414
364	1161.51370485063	1160.03723674362	1145.47536517896
366	1140.14600809109	1154.32607193866	1146.34730173415
368	1130.54834305276	1161.1951354682	1151.67032017094
370	1159.1499471557	1135.20970941643	1126.5977062473
372	1149.57086177109	1146.27846544718	1134.62492163983
374	1141.11617672346	1161.51919575573	1136.10684804032
376	1146.31628556786	1170.28601753261	1127.80247265878
378	1157.79910404088	1178.08479777013	1153.95063397001
380	1128.14909943401	1138.45944880546	1155.43154336204
382	1122.35289792078	1116.11213967296	1147.14403558469
384	1138.58338945904	1117.87453956359	1140.51832436546
386	1146.14895369655	1131.43426316896	1153.56383396908
388	1143.86364298686	1131.24637939844	1136.65645358038
390	1140.58328475361	1136.6976602686	1126.30176483323
392	1138.39823973753	1146.71438262221	1129.22834544066
394	1138.82620553858	1157.96262608196	1148.96743556195
396	1134.48832918656	1156.32896400376	1144.61262040146
398	1135.294421647	1151.08918551851	1151.57233838518
400	1141.59214755938	1145.94882186311	1151.86597477869
402	1150.84243943487	1141.8646015348	1137.50774952172
404	1142.49296062418	1127.1625057743	1138.28510323518
406	1138.78500637777	1137.45053404602	1152.05381146054
408	1143.89021053803	1149.93874015525	1151.69410397833
410	1153.93294227082	1154.19271640374	1139.65218923963
412	1152.08207949766	1141.40507050794	1152.81463597847
414	1148.14310761056	1146.41686107755	1130.27694498985
416	1141.88853163769	1149.12759762848	1132.07832523406
418	1144.84279162737	1147.21084729973	1149.41977332887
420	1174.15806578593	1141.59198815215	1155.59029939672
422	1134.18068989657	1163.90535476583	1164.62297793102
424	1142.64332967771	1166.98506196515	1155.01810197253
426	1154.98266766777	1157.4548696076	1143.07624017744
428	1139.72142394001	1144.44315169515	1141.16968621098
430	1144.06436160346	1155.58056887066	1141.88574905241
432	1158.48523457755	1157.47102701346	1136.55899460594
434	1147.64066659649	1149.66926663571	1126.63453086479
436	1118.21402286152	1132.80691711779	1117.31125373971
438	1131.97370952158	1109.3722589309	1123.36653712975
440	1123.62233062146	1121.5780960029	1123.57506234151
442	1124.43962731206	1131.90655450399	1115.24760693953
444	1135.82614618972	1137.14736043815	1108.14054113084
446	1153.14774953141	1139.70189109277	1115.74423120607
448	1126.08790510877	1120.81308038145	1112.74047282291
450	1113.94628728754	1122.99387795204	1108.78269400274
452	1109.51472465279	1132.4716011003	1107.30084154124
454	1106.2439959148	1135.61090503459	1109.19057972962
456	1094.42607311971	1105.69371369513	1106.90204053501
458	1083.0313051738	1088.22717118325	1101.25930088285
460	1074.86452016314	1081.07418686555	1077.06280868875
462	1075.51226160486	1084.37435861799	1052.81007829307
464	1094.92701252814	1099.25205728871	1075.37676864789
466	1058.57477797928	1073.04847228755	1052.20765873257
468	1063.49843445061	1053.04533976879	1049.990532183
470	1082.25325154993	1049.2616970991	1053.56308310194
472	1082.4733846852	1063.3781291061	1046.83069344508
474	1036.78428805869	1049.47590441295	1038.38312080153
476	1041.15177594592	1052.93663372755	1050.53200049108
478	1038.58169931911	1047.4391657062	1051.60742483019
480	1024.11436580637	1031.94196831679	1036.3472644642
482	1039.47614187917	1029.10679858307	1021.22727050301
484	1035.3466892186	1046.77966556434	1018.18321530063
486	1025.23300971943	1039.665519635	1021.29237443691
488	1018.67076268398	1035.47531752027	1024.9662147865
490	1023.13311065821	1061.09539427989	1024.162080362
492	1023.9271303214	1031.81943131724	1022.67769800321
494	1008.28468187292	1003.77521109023	1022.50961857278
496	1002.4318467203	999.135435063924	1013.66713119659
498	1012.36065414065	1013.10582716492	995.655772627679
500	1025.0505218246	1006.54633220353	978.517819055484
502	1018.77334139343	992.856450538056	980.888858811078
504	1004.06656117396	983.990878945781	996.496168983477
506	993.328338696303	977.160417446067	1007.31069078659
508	996.352243893596	969.678376900038	998.45981466253
510	990.777504580622	979.775695354567	1006.20589387745
512	980.765639772527	977.805880647886	995.439561505242
514	980.427599554405	969.032438958756	981.208086219934
516	981.963925286559	962.381274012256	969.977156020406
518	952.81987554292	975.21978280094	963.899022522451
520	969.372359706729	981.598663304358	970.48575521704
522	975.463766028257	977.347159404344	973.117739429685
524	967.043137020499	966.487842444975	969.671890230707
526	949.501192742832	954.276079892082	962.329923846874
528	962.050484437714	949.717472275483	973.024382380735
530	955.181494661566	958.058912354618	963.544102552182
532	957.991125623044	953.883083463886	952.247535096184
534	960.336504753785	946.019046351703	942.657261468424
536	929.157972450107	963.509929374881	931.872099058429
538	923.560724429758	920.470536511952	929.274160205595
540	934.776803437228	919.881064665315	927.752229577914
542	945.458115009507	930.238910414335	926.253863829846
544	940.446355795826	927.252544201163	920.436069635695
546	902.171206124939	899.189618708028	894.218586984709
548	895.075171765227	897.810877062534	906.611453935658
550	900.148999781257	900.649808201342	901.613144927886
552	901.230472555817	897.228768621522	885.769363248643
554	884.33525208099	880.746980690808	877.626068387526
556	873.741453442305	869.689421025835	874.021616504282
558	857.165781846436	862.549617902597	882.438188112198
560	852.737975205634	867.119330087563	882.500979399366
562	859.247668861246	878.77617521046	867.663540868071
564	858.886489415721	880.831157828104	840.690726159204
566	835.917350663732	854.299448614879	832.277615932701
568	837.889149404751	842.092782660475	821.138192833868
570	837.902606924968	835.938367625701	819.116665165064
572	820.193260324753	828.780930072232	830.150037637187
574	802.589815289205	820.559263481071	834.582010056531
576	790.719377474466	819.312346835034	802.827928255508
578	805.152748271246	815.355546243828	791.638818349212
580	818.302361490118	811.607648162595	791.675697477299
582	799.731253353141	811.569406391763	783.866996420664
584	789.688994803832	800.608351733374	784.150853811882
586	797.696738233592	800.426852189712	779.257148422603
588	793.834294850682	786.424106566218	781.071486428135
590	782.671153403695	771.019576093212	783.556285070403
592	787.40894909694	787.623016858548	770.278189855195
594	749.202354963132	771.10899277208	749.988215824577
596	741.972674077483	753.637352490111	745.937569165355
598	734.446379603851	740.031910073546	739.472242867106
600	721.40527800508	735.785506091228	729.890661162466
602	731.973697204402	749.151318240414	740.90909738312
604	714.324261460107	742.396284739807	716.552899298888
606	709.86839202435	724.659549987708	702.729678577289
608	705.473077359239	705.871089590902	704.124084758061
610	693.668582290425	697.680407774074	714.538159551414
612	690.990424120257	720.168054534646	703.806789093023
614	709.160209281247	696.637457491098	695.176166175601
616	695.89661885934	700.052949848802	689.447560040189
618	680.799451982183	710.783062714935	688.449440555266
620	693.246490465401	701.165247444067	691.618708546109
622	690.863825522498	678.8245016864	685.43312602221
624	668.375723102109	678.955646397305	673.337961430801
626	660.575189487526	677.705628308033	660.033248380134
628	656.51838065476	674.154054342699	651.878467314648
630	636.437903888899	671.061898043508	654.121172664981
632	633.130378874022	641.535459365059	654.639130703306
634	622.183948210137	618.763398510207	628.019221574266
636	615.589587761631	629.22066527166	619.26510463782
638	618.162851730542	648.01263939137	627.295814461676
640	630.024087648183	627.590222119618	629.139086898973
642	623.79534844562	594.041388745026	603.259471564928
644	619.033670274558	587.302249997309	593.600240553865
646	601.138065829679	584.429552948111	594.945926199956
648	580.729961603194	582.533725607965	594.000651696521
650	583.909123612852	590.326233405959	572.418257457216
652	558.343687344702	581.569544576413	571.356795514903
654	552.811285156262	553.304621736357	562.253473330934
656	546.360018797831	547.2014938205	550.479341529535
658	537.872155358555	559.459410362975	539.552186492912
660	541.657216644579	548.838933671667	531.501036618775
662	503.994336016581	505.39793664307	503.955008989279
664	498.870261648893	477.649656858121	503.850423775228
666	485.607784624122	474.452224367403	502.258070366472
668	470.175853654739	481.174127388622	492.610017770599
670	501.538267110679	461.046462988428	488.887148365678
672	480.922868589452	464.177386550722	487.154027256219
674	470.39072289678	463.879616766917	463.782044543056
676	462.593985424595	466.047985297105	451.037693358874
678	458.223105137282	472.5257040454	457.392931390101
680	465.507587400902	481.17017107677	468.429221258806
682	470.650870978746	473.217610744755	455.59793603715
684	475.952402996926	475.345671602208	465.382187079577
686	483.263053818663	479.924963170704	478.407293592946
688	490.302676448941	482.888723431856	491.977057980505
690	491.55222411798	483.474336891577	517.097478467569
692	507.663879201097	488.346255087478	498.093987249204
694	501.801577385998	492.311552452518	504.847934337706
696	503.790430556467	495.554543006777	511.666336231576
698	517.863235527125	503.550208548033	517.826632887467
700	529.451085625189	525.0197725655	539.960030717718
702	542.48836994967	550.79693222728	557.41792399735
704	541.85260669942	557.08885115397	548.403908322528
706	550.629739658289	555.444715003692	543.818926559538
708	556.330165494424	551.025999079545	549.125299621517
710	532.851045594205	546.059733524941	554.993008184842
712	549.498727258284	549.455428945711	554.958052855929
714	551.502871646663	561.129725670329	548.713650141507
716	560.351300990095	568.827999572236	551.450286972773
718	569.465151527098	571.451817622468	556.641072521525
720	565.656159224252	572.276624384207	554.247423513901
722	572.289464072724	571.521165333825	575.660734031693
724	561.216994182143	561.916642968899	578.561687307101
726	569.625999849332	581.818149145572	574.319375988225
728	581.865126226206	600.986672848111	573.048219668747
730	577.641928692677	587.635548813758	577.353778234022
732	575.649590614114	578.230124202576	560.00094203216
734	577.28795188599	576.004646164354	571.265357885803
736	583.916462018899	585.079173270981	575.825766594852
738	589.944509231808	596.779588343468	583.197491259158
740	595.251166070915	604.386119451269	599.797054044468
742	614.478448908356	610.195559619442	610.575673658293
744	619.079226371034	596.61846300793	609.560595913311
746	609.861346766927	592.541527150294	596.999242942865
748	605.47002528469	594.423398956255	596.360803882735
750	607.512336206566	603.238067823289	608.998481844366
752	596.854820947143	626.40107043893	608.895290524704
754	611.931486010816	596.068587636473	604.011664436669
756	601.763511883318	590.69759358397	606.222583463734
758	612.84733546332	598.337232655046	605.973275811979
760	627.774817611619	600.68222584289	603.746021029863
762	601.963649231034	584.445120599293	605.829991087697
764	600.743452722494	610.275428473641	614.12944767766
766	606.890244421568	594.424819815715	593.524625981156
768	594.305208823591	595.998642971276	603.465485097184
770	590.533304391746	604.212292110757	609.542703610715
772	611.979186025771	599.226198767798	582.999850684736
774	591.236765635207	595.598208400541	597.995197199484
776	586.592469610522	596.851067765752	601.036070839034
778	597.98468086777	597.746454157256	592.190045589873
780	596.450491889178	595.726256387755	589.84887603273
782	581.50174081993	593.062692149361	595.449780642761
784	591.785652228489	597.115013716287	586.707118794407
786	590.294751387384	579.41745767982	578.115825914677
788	588.572288763682	574.26596734586	577.288531166732
790	580.876363622494	577.415326107025	570.341628842706
792	585.410850032541	586.050368354306	569.414339501032
794	615.409342438213	595.357524500647	588.509909178589
796	582.73714132657	584.039533382546	571.562990853032
798	574.855072055596	565.053106862711	571.355907451097
800	564.602055339981	572.915692866075	588.70505156601
802	554.073797339682	582.687337126068	589.497350834389
804	547.624015938064	574.740462479318	560.694241857936
806	543.909143028875	560.325024797893	539.069027753669
808	571.18583793579	556.021983592118	558.053986341528
810	557.769782971458	552.135714228563	552.569407219518
812	545.510955113149	558.87422230954	547.259808479163
814	544.499885688434	561.164050097079	548.971923966113
816	544.062349877637	540.200676270128	550.218572866775
818	550.008935592222	557.476944791553	536.595166464151
820	554.461264159729	555.078453358394	563.77240860773
822	556.582993620844	554.746153711766	550.517521411964
824	560.56491155448	552.677801439322	536.211313518627
826	563.77159843057	546.204669543496	547.939240400956
828	551.408704521627	542.55822559519	551.997100929712
830	553.071410248382	541.616934346916	544.319541724918
832	553.72466155049	543.756483289348	547.878340973004
834	549.626140236559	539.879473531514	551.792243756219
836	545.480198751996	535.626385132479	551.88446086055
838	547.870072827251	540.128205708155	549.559143586748
840	552.617917325802	543.830964331348	552.744517768354
842	536.328585336928	530.803989441519	530.569289086589
844	534.293812589632	538.324624671915	526.658069353281
846	549.431245841438	537.409208852037	533.371921226998
848	557.815703189461	523.03259897876	533.814999536631
850	521.924864045978	523.434473352729	513.713140359439
852	526.335861035855	542.54078261258	519.168415001075
854	533.706483110744	542.859135469656	521.797716568277
856	533.08926274743	516.553982750585	511.392623430222
858	529.219825762369	497.682305911407	504.461881136111
860	522.664085229802	503.988395258126	508.122082286453
862	496.916080572531	496.205758982922	495.58321441695
864	506.250738443875	506.136949192817	511.297264898856
866	477.97799043707	478.810099726856	491.050255171204
868	472.456651533975	459.738743407813	479.396946348389
870	477.442126462416	453.448330793751	472.230440899441
872	462.915323959293	451.205051613118	453.801165096677
874	475.631973611151	479.900048547019	461.749948078063
876	459.426411116794	479.722351977935	468.45431986761
878	462.775942232794	466.449692533629	473.146144302854
880	466.291102583913	468.195188464947	471.694527848203
882	468.398346968153	475.924448245504	469.568456390485
884	479.589352681534	463.44254042297	477.798786955246
886	475.298824987786	476.28388877986	497.590239050393
888	485.602006263657	462.388955931762	472.708157189452
890	488.947358501159	460.191271467806	473.839678527468
892	459.950789123062	449.054767577229	456.956385413515
894	420.401230829436	429.106476208501	421.011083228015
896	425.645336908021	424.629430376083	415.573964941075
898	417.113288749146	411.785514107063	403.280362701032
900	420.716236732249	415.815909802397	412.598277747636
902	415.471615146331	403.205834506143	400.068226030601
904	402.707048432514	400.871743765419	403.748483240395
906	391.571445173326	412.246911914817	418.49962349496
908	392.802651632474	403.830881518588	383.697665544893
910	400.410090459612	410.374974727838	410.89760903175
912	411.240290989877	414.918006599432	396.510415772241
914	412.152864769503	407.284674103161	398.619195745244
916	411.910987020886	403.594612019958	411.535369547248
918	413.547012818465	408.792231999812	419.090138631303
920	408.668699368491	407.906832384608	414.059066956041
922	423.092280167458	420.687694403778	410.425758909122
924	459.407165893832	459.624681086919	455.206806497776
926	509.683821203156	501.847440404626	494.67554463591
928	550.7699872937	546.957082914392	532.27245264994
930	559.282242260723	577.429439349904	560.55430820272
932	523.57863148822	554.216190965422	545.236383298848
934	479.386586750999	478.648521325804	472.957135820228
936	444.153502178406	449.202286183368	445.370240090033
938	395.363747886886	402.822043367254	407.404099370965
940	369.46649774889	368.567879989618	376.466216045238
942	370.068036258041	361.501544145241	361.47278329112
944	357.690922103786	358.121212354153	347.388137915422
946	347.53004457131	331.309942219754	340.565565528808
948	343.063749901794	348.661655658455	328.911169992716
950	352.035713482359	365.724211465078	340.918101243671
952	359.825318982504	366.935350732312	349.065507026736
954	352.211030568239	346.999926685874	349.713087105483
956	332.237229121142	319.729221626785	357.309437115587
958	362.127856643305	361.361788921343	327.33514583347
960	335.317718449209	332.69266511694	344.306003045944
962	332.096927219362	333.759709268619	327.881104072096
964	325.218114324164	329.280860385704	319.445252148338
966	319.997328556701	321.921030459482	321.542335031602
968	332.459532575216	328.400030277049	311.935957100627
970	325.384768878297	305.519196955978	298.637123428276
972	307.107883035173	302.498405041512	290.777171878084
974	308.336414379789	319.115899716033	311.278088899826
976	316.354966156404	316.379749746785	313.05360629858
978	330.524851197198	314.825910914015	313.715275005398
980	341.003086344285	332.14812276847	330.429846952848
982	316.742498689401	332.615920642394	326.376860914985
984	324.948172409382	333.430197844605	323.21459167396
986	335.754257789591	320.744595644023	305.545966893198
988	340.659355007511	325.015738071587	314.224058424729
990	339.817545324786	338.652422046316	325.62408947197
992	335.332928134556	344.131543972731	326.549006695669
994	328.508484688338	332.280220564183	331.780182230713
996	318.983377110808	331.970518234469	338.946372806182
998	336.435722494173	348.963363077183	329.198895312791
1000	341.214087964442	342.276090599464	332.259064180844
1002	360.615036062864	365.571518327381	351.57572237965
1004	382.704626901855	386.53138755719	373.697763394265
1006	382.617738182328	363.410345203002	382.164873405027
1008	374.609586320541	371.732934572505	375.638368975516
1010	361.2142421037	350.214637869073	381.960414100079
1012	352.084275004737	359.663504010342	381.91049977442
1014	348.482547407804	362.729399449353	359.380987464608
1016	358.386374906907	370.048783545688	344.150836400176
1018	374.511167434089	379.321191165989	349.20468074174
1020	373.639704622326	364.282428724187	351.554083958461
1022	351.436012453992	344.408893167729	334.592662609014
1024	346.282099141656	349.824838613081	345.661174519272
1026	323.716726228071	327.705472554577	312.014584584955
1028	319.831829727378	323.618088254058	306.968014494834
1030	332.246708986429	334.225822931233	328.862076428234
1032	340.887760726609	335.678353459054	339.162563221351
1034	342.44693133476	330.762313426047	331.577383391278
1036	326.817544019966	330.462563064106	333.636995247966
1038	336.617522121603	320.964428687901	323.916372273445
1040	337.9877498619	327.915442367941	322.822680098917
1042	323.628092189968	313.509462422494	315.236529356372
1044	300.161625965213	292.846290879923	305.597959795259
1046	286.814469282941	305.442306904895	308.616525028763
1048	316.41945714659	302.424242805424	303.819955788157
1050	317.556760409759	294.627381520213	296.023617308499
1052	285.038326473686	289.845070028758	277.841118243591
1054	281.667404102887	292.971881584703	290.846412797466
1056	297.160789596207	291.050885102285	307.597371013418
1058	304.271065695692	290.68889128825	310.981658260968
1060	293.053841188899	309.918441987893	312.226832595695
1062	284.297557696438	305.991838594873	290.266363586954
1064	295.82326317235	298.883971590501	308.493286424973
1066	292.031509370671	296.658955548274	299.820384442085
1068	301.661748501902	296.061220376906	306.215885369855
1070	298.442524302599	294.888068808841	309.453372601136
1072	280.093019676779	292.954993396256	306.186125834617
1074	289.227477418884	292.687811281958	323.675721749634
1076	308.897069922107	300.82427722633	297.85949863845
1078	295.314520797015	283.289121920823	294.826307821046
1080	300.128705424119	296.544861176626	296.923486705497
1082	309.862936378972	299.845557883591	301.870768134811
1084	311.131011287216	289.646255264529	299.183947187751
1086	296.886935867923	280.83030584761	288.636351665598
1088	271.223153542424	281.392297689829	281.526716422946
1090	260.57312170594	271.988451076806	262.288124300048
1092	257.88384092236	262.795105097932	259.315010221522
1094	245.642759154827	248.23662369582	247.076279412966
1096	252.424073210309	243.134395061073	254.648509836182
1098	258.18850401028	245.987648961255	256.641377681925
1100	259.000410937785	249.142793954893	248.758660884086
1102	274.414499746555	249.219247176788	260.410682724604
1104	255.362370259192	253.67544451708	258.071680140801
1106	264.482227945798	245.819880250282	246.459240918873
1108	252.581039520869	247.928804823734	248.44452758247
1110	256.037537980429	252.377151816216	252.683988177747
1112	268.698253712583	253.112518784262	268.662830811897
1114	280.477928583212	267.064334367347	284.097967124401
1116	290.852092112686	303.631276479339	282.047661388239
1118	297.30421615345	300.71971834597	303.236796649495
1120	305.213575550808	301.084984430906	314.927216600046
1122	290.386089658609	305.036981587846	294.00895187961
1124	285.252471052106	292.915553161568	278.152500459463
1126	273.877825782817	265.423862494631	265.668144729873
1128	256.749282105553	241.956817667768	260.675994222163
1130	246.929312570925	238.560361755611	262.468560441535
1132	245.176243989495	245.42809271107	248.763160920493
1134	257.35289939738	243.619781230406	243.146359567267
1136	249.848459541094	249.968238254164	221.37908325907
1138	236.924886043065	237.632223793462	242.936073080899
1140	224.960179616687	235.740729785028	248.879668832828
1142	226.871065197742	234.03218454173	239.682088586215
1144	236.005320522609	229.288600048876	235.670452284424
1146	230.307542774098	240.114768199145	233.536065635158
1148	227.881927428271	243.338520097931	210.330806774188
1150	226.058903403059	230.588547935786	233.595598581501
1152	235.419912191099	245.58962467321	264.837551392437
1154	250.507675896145	255.859661283628	268.433373932277
1156	247.629629535346	257.719771535092	262.599517567849
1158	249.203491090824	253.633588829062	255.792690998742
1160	262.981959640983	253.848761534165	242.87798966652
1162	227.354298044439	268.022070862787	227.481871792406
1164	212.938776456502	206.115843573422	228.678242606274
1166	223.625357904448	220.862936690811	227.025423382739
1168	214.994683438986	205.066865392954	222.065343947574
1170	214.136112373842	210.52505098899	221.310844516832
1172	219.204074402895	214.931515144391	217.103651946657
1174	222.915495191534	208.377799828968	213.056713664591
1176	223.370481636772	206.299560323707	216.444529258503
1178	217.169503672281	192.93370352171	210.252731925958
1180	219.86079428636	216.747878712742	222.180243183935
1182	200.967103529073	207.392675085249	203.993038314544
1184	203.662530291944	199.100019203185	196.890182996038
1186	210.606384495093	185.27537960603	190.400948708372
1188	207.341124947435	186.078200236272	198.223422501755
1190	201.099841567906	196.947129112277	212.161929559064
1192	206.334226988238	196.654351734943	208.26606824376
1194	210.442097898056	218.216402751843	213.108685990282
1196	216.29571806272	200.670976195883	199.574190467647
1198	193.831951490631	195.908660959539	193.912288599656
1200	189.405910753212	201.527195586809	208.089301320602
1202	199.35862530124	194.773890691246	217.019384417787
1204	209.336744488579	189.713493781841	207.914384734196
1206	199.130510301713	195.622493278072	192.819492446414
1208	175.905999529645	199.206560377143	191.565044438047
1210	207.310111580904	192.829528627924	199.83155669714
1212	225.524199303348	192.05012058405	210.581648660362
1214	221.814333200644	188.939023667335	196.220469135141
1216	205.128487231136	198.575898380654	194.029208125056
1218	216.022236669454	202.741330593279	210.798397425657
1220	213.678771762971	206.753581459181	222.338369630065
1222	202.089288768451	213.434001580109	217.257120892421
1224	216.313761808329	214.346490307778	210.482757645231
1226	222.259862011709	207.846250244023	218.833068282938
1228	237.504523807573	226.485207720669	216.891243517783
1230	187.852083225522	186.2911717664	219.015602979611
1232	200.199722241598	185.74590357503	211.210308256829
1234	207.581262773213	197.227333181582	201.571241062636
1236	203.423462255714	211.336325611715	204.267173226043
1238	199.801667573584	204.54793862815	195.293126752141
1240	192.233502508461	179.952151844865	172.656199400403
1242	172.633489719804	180.893408789952	178.745449071157
1244	192.737261649506	190.698049757177	171.820736594653
1246	172.461972160886	201.148491106708	183.625396863898
1248	167.285539610701	196.422412472088	193.56471592519
1250	180.104985875747	193.463358868884	178.55204521039
1252	170.816219672169	169.944341299068	167.579264577329
1254	160.304277859868	162.931853847983	176.002062813354
1256	180.390128834171	184.48435967948	189.655023993624
1258	207.417051943216	197.163859222787	185.648074122711
1260	173.94860833698	178.286222642602	168.385363979737
1262	160.382296722126	167.550139902711	180.986152056526
1264	159.476512987099	170.914297034844	178.16991238372
1266	166.395336654295	180.867020173295	178.046809131771
1268	174.790222310002	186.343075083602	182.833618518774
1270	173.83368257355	170.81638026185	181.063949099175
1272	175.208557682408	167.764831084279	173.451631108387
1274	174.246316296755	172.738239203251	167.245412926421
1276	159.3899336427	151.763633087483	170.662415156016
1278	166.885343132343	155.775653465154	189.824093539602
1280	191.432742948486	189.64998523316	179.870710689761
1282	174.880453054166	191.693308475312	188.2387286214
1284	166.415965604022	166.671280578857	172.301477588545
1286	159.75937075518	162.576807825058	172.83318329559
1288	152.734637932774	154.294956883231	164.808066584524
1290	155.582321309663	160.132452524562	154.2950615184
1292	171.636003079041	177.007693180136	165.266996664684
1294	182.268864785571	168.551704420256	180.481432164488
1296	168.148515444493	154.154722280525	145.497782521412
1298	194.338664616456	173.026244342872	173.855773018085
1300	188.115018911809	183.644070777577	190.345395506468
1302	178.26011650536	186.802495812122	192.268516154604
1304	171.288725451049	182.802837078176	191.647984577928
1306	184.221132574958	189.133009881505	190.37249631819
1308	187.559015830642	191.806001911088	172.500788044
1310	183.413521336897	180.551988265809	168.230560275123
1312	183.681365463549	166.006327298403	186.78434465224
1314	159.709951380746	158.166318608212	161.075228399253
1316	160.849506422001	147.319990645438	156.163160178362
1318	157.754705926246	172.5559263174	159.028277083604
1320	170.677250726282	167.118445829025	157.687920610054
1322	188.20667598353	144.671287078859	169.314659252649
1324	165.90896401575	131.209028636514	161.656000396711
1326	147.761485295868	146.280336728947	162.060922296678
1328	139.308924855886	154.674819329915	161.973094762967
1330	137.007501277983	146.944341112108	153.489049571903
1332	153.236205734722	151.886168136675	149.775026982799
1334	156.398624056598	143.971562995762	135.655195481238
1336	142.642549093843	150.966951818743	174.887121319061
1338	165.112096652103	166.608819082695	157.876838686454
1340	166.076325483851	153.128437499635	157.818092007845
1342	152.558843681554	156.407076717438	149.765181163875
1344	157.273532827607	157.694452545388	153.814941863847
1346	159.108769381748	165.426568437477	168.443721671291
1348	163.480932305868	175.888638672141	179.446935480217
1350	174.86140508265	175.316457705975	181.104386502972
1352	174.746599886378	170.801682097667	174.53942479848
1354	179.763688864831	181.374293200986	157.868681830822
1356	170.132000983203	158.700175589142	176.936432422667
1358	175.092349819212	190.810568173613	178.80006044027
1360	172.968807698051	184.663137205432	177.836471154166
1362	183.835673693706	191.056003722485	179.578645707824
1364	192.299412700582	184.707269828753	167.597070293241
1366	189.597619659335	174.951790505672	184.62241639954
1368	190.288061256962	179.850954174362	193.552880971543
1370	190.776285762531	179.914086699412	183.607729014357
1372	172.417520633775	159.755090006595	184.406224059574
1374	153.877629113067	159.318605055142	151.131674857821
1376	163.618834639475	145.362487208342	141.346022215439
1378	175.406202427112	145.310676723456	160.28268894646
1380	139.307573064827	154.403465921103	151.864553842512
1382	152.001558345744	150.054034536558	132.510553206191
1384	134.977000477505	147.24698803451	131.564477618761
1386	133.409268926216	141.877651436397	145.854715872114
1388	150.865240163636	147.343734252612	146.045882891185
1390	158.240936290232	146.319773877134	129.584787143352
1392	143.777206043389	125.96786793444	124.931877538929
1394	126.060375267188	120.403815286869	144.075248095178
1396	128.180903530576	143.312129648873	152.061408936796
1398	127.169006185874	124.984329954283	122.027811592179
1400	129.323123330601	118.243059056516	128.219091011798
1402	121.113066583272	119.513239909163	129.423694887455
1404	156.473021926941	146.140469269747	150.439624190442
1406	141.906922577312	144.367037982801	150.704783700385
1408	126.499618098729	126.240787232247	131.100772952034
1410	145.209241829537	140.306646406546	148.436443756759
1412	158.749688770774	156.054354175363	163.153308503045
1414	144.636117892331	141.9365685483	141.321891645421
1416	139.09898804011	134.004979365419	137.546035342971
1418	145.597893679018	138.568306108788	141.854170251203
1420	136.739499730372	158.834728253682	131.851517387332
1422	169.366266913847	172.474289306654	159.503377172903
1424	159.141206327877	155.366876776592	151.601732999755
1426	160.247335695053	151.30160847939	144.170889032951
1428	158.010178012608	155.255725809699	156.29518178063
1430	154.905241491155	145.01418899402	168.182967508052
1432	160.853139720731	153.958274497938	181.087934442132
1434	176.138440175053	180.436813199545	185.572864133712
1436	187.919881982121	189.282561591908	185.468617687991
1438	187.164555674662	181.721116895014	182.797735905564
1440	189.815196639594	188.08163597918	177.715043309323
1442	217.853129401198	186.328483905106	220.904199393983
1444	217.783966234669	202.278954379192	217.312454584053
1446	260.099982901136	247.108097477914	267.247594405958
1448	254.833327782675	239.423227485501	253.997186613878
1450	255.260905202792	238.777992727954	242.177799009141
1452	213.448124359137	210.261164335195	228.045930381763
1454	207.351763930813	191.790161844214	198.488725576464
1456	219.581517180135	199.249377021734	194.357474561824
1458	201.386622410076	191.900085625303	209.409554368564
1460	179.292602022302	185.399981313837	202.808857129006
1462	180.596612533418	194.949760504234	177.195259144011
1464	167.63866366732	178.627892620315	167.387420187576
1466	152.358248310137	169.584661218996	161.653372717501
1468	186.210531991419	180.290041519772	151.980773845536
1470	155.596913836124	128.61141321617	144.186264017084
1472	159.506840649182	146.321724454176	138.490939566712
1474	155.179696857518	159.154522464784	157.025943248345
1476	157.978051133167	143.871518326406	151.065644039761
1478	157.952742760502	154.828381173317	150.225159759032
1480	124.895683059859	142.479723902241	147.034223085714
1482	135.813880078293	151.433172756703	142.004239031058
1484	144.705306807225	148.200873021082	137.989713353713
1486	139.268079362175	138.70208509271	134.490500983143
1488	141.883763782385	152.647071415664	128.762253585313
1490	120.420609235822	150.213635065187	125.144106812438
1492	139.453158138236	153.018664339103	133.748792823842
1494	154.370050301329	132.190742199177	129.524993087864
1496	143.066802735828	135.906373032091	133.984613590023
1498	125.024977429586	131.238665347521	105.252910072066
1500	124.777541121668	129.800722419524	147.524872375388
1502	132.401096021393	132.476758807182	149.277793480476
1504	132.939846118471	134.145523779196	143.810290394736
1506	142.410496889779	156.800579917542	148.150007371084
1508	154.573534303348	158.441003224305	157.861468408501
1510	145.901000013116	144.316328853869	154.027903136403
1512	133.616637735983	125.173501921083	149.903843111642
1514	140.669742421298	114.169489986274	146.815834576196
1516	151.447918478749	130.371487453906	148.305306391942
1518	154.743287154042	150.715306900345	161.785007856719
1520	167.302015513654	147.383528128997	140.786265439711
1522	153.930680938346	185.832242855269	173.013707754967
1524	142.513038558175	161.866847309618	156.915137809076
1526	147.781268867902	144.166057060267	155.768833688964
1528	187.795122259733	172.926745512566	206.618975841636
1530	168.09848021931	159.000781384994	173.548052740136
1532	164.684996911482	176.258810918935	147.369464686705
1534	173.800708110716	170.627966206715	165.274000688167
1536	173.783850216355	173.930627979676	174.715023198259
1538	188.002667334956	176.373589749374	174.559522461908
1540	193.87913975368	173.09750340137	162.130652186283
1542	190.229002504188	181.912653129736	170.213798060844
1544	203.57125424517	205.382094893128	206.562955258528
1546	217.195313320058	208.832526777221	210.840573693187
1548	205.971790768937	183.017437302345	178.073331087407
1550	200.864597542839	183.314148474564	184.854633922649
1552	199.260796304054	185.009398609598	200.762211822097
1554	191.247845200794	204.589337721773	222.807541396961
1556	213.955060322143	206.645591299188	213.188735788665
1558	279.271893537311	261.461377371801	243.257679412994
1560	266.443062547469	238.943540210352	256.205292804866
1562	203.566823489476	222.891783034479	198.983038481321
1564	235.760286132263	226.279842514204	245.948623588421
1566	229.376667968309	236.113587451582	237.825446077219
1568	229.449397980755	240.148073984165	238.32020931987
1570	235.378255609547	257.947308275833	249.344697198486
1572	271.320714216557	283.657981338459	274.990247297331
1574	301.475698188417	295.333905635276	283.338156542557
1576	286.449689526179	298.495051794638	282.797462143443
1578	279.398005834018	305.519602420204	311.833749048345
1580	288.207518044679	297.875852067229	330.977898751377
1582	269.953645811777	281.010807720719	314.611507576767
1584	326.632539163701	312.890699424063	307.208408856667
1586	345.862602781729	340.135212258947	307.290416593892
1588	353.96219436526	376.572779711211	348.770037568213
1590	351.726624452411	369.59439164999	369.004917225648
1592	369.369381406896	356.619339156973	370.845707679654
1594	379.039965115965	405.929334059558	411.927492207764
1596	398.502329416245	383.42120690024	416.983540777411
1598	409.443903682362	440.425351839011	420.988688786897
1600	436.806568113517	411.199486994463	426.535839399808
1602	424.331568422317	411.100884742309	423.100215646289
1604	436.593400698206	448.076826066458	447.461802955094
1606	461.554866995047	463.222057538531	470.268369417354
1608	480.588522974084	480.271277815672	491.199156958783
1610	487.569514703026	496.633404506657	494.540440712822
1612	491.16820020099	520.669089097536	500.644336068191
1614	506.521063247634	539.698987332254	529.450670905042
1616	536.291587018717	535.3361566147	546.494307765709
1618	565.669538163191	555.982387591109	559.898370637904
1620	564.190479434618	559.639002900871	577.138941456253
1622	566.155222485127	554.077901608087	567.679244469804
1624	613.187821273452	599.584833132152	607.950890161412
1626	617.597847151746	603.047166122085	615.030310422395
1628	631.72084913706	640.541095797768	643.442472912466
1630	659.181265641753	651.67130930531	648.482011643344
1632	652.429424303367	658.381261962604	665.554674025942
1634	635.811558129234	653.273270974407	658.908107051942
1636	673.971774476337	643.351451028335	655.427635376486
1638	647.538041930705	653.222675322363	659.16167162774
1640	657.701383876056	634.731740067757	671.50079267806
1642	635.064210897013	631.475587962094	644.753261516142
1644	638.634491256765	650.88472037075	654.254545138577
1646	648.459045081866	644.433163265806	647.429017613189
1648	633.745956185891	653.727788975824	645.371803690048
1650	632.324637998298	651.572960660589	647.732150212081
1652	644.793552828627	624.942748079643	631.058572146057
1654	636.915290606254	603.695175612679	609.85260191867
1656	620.339584731443	601.623330959475	604.828368433231
1658	614.694997969355	615.892256590433	605.570589786377
1660	606.90253611381	628.36604169079	610.294345364724
1662	586.045154973837	619.645817883843	615.131504720143
1664	558.468010058744	587.447421928737	578.293154138006
1666	553.102900636073	565.105135897867	563.115148178322
1668	525.679573104158	549.683337535665	535.356363265499
1670	525.306706962469	551.642209240999	515.325455065157
1672	533.853050834956	530.013752332938	515.124493386549
1674	537.45131079855	491.965649494074	552.901270631614
1676	494.429192282865	480.831489682328	503.332199238132
1678	483.774877564999	472.321813750973	485.0192224532
1680	431.958036419292	464.001506808032	464.632746354629
1682	446.713312464948	442.392684273828	452.845793860132
1684	429.463121955967	450.552846893118	441.933886773709
1686	399.928516148839	424.269690014681	391.492991207963
1688	390.1488361037	396.736867962867	393.223388511438
1690	408.912168276146	376.656335133853	395.445241873836
1692	383.529385537492	356.924636780892	387.627043545192
1694	358.86935118831	350.999764715083	374.81944029175
1696	351.768938987116	341.730406989573	346.775159689242
1698	332.351453517641	319.878094203746	310.220118149996
1700	313.419562996697	310.834848937302	530.205738828656
1702	287.021711207719	308.989475096419	966.131744982494
1704	265.508034003335	296.187929608989	779.734237842012
1706	267.07289100115	277.047624885559	339.250207560152
1708	254.130660120116	255.96093278089	238.418298124534
1710	242.952243503013	249.934192939552	221.314554514025
1712	229.326459020844	236.009660174955	216.301115874887
1714	200.312429443507	210.2114304816	214.036440924378
1716	209.136366631172	214.698860244029	203.984538102188
1718	183.890788336616	191.781392965984	175.306818983091
1720	172.353913632047	176.417705245454	162.833484201107
1722	177.462157036174	174.093109217039	183.582555681163
1724	154.085639282952	161.648710515814	159.929420979194
1726	154.890306457914	142.921672785753	127.077831502679
1728	145.70155171619	150.615259206409	133.771932350196
1730	122.837976854501	141.639599168933	127.796413521654
1732	121.756355084434	149.807806635605	154.45056933087
1734	114.900187870577	123.055732730121	132.56969740175
1736	135.459588229269	107.517264821278	91.8329104517235
1738	69.3827371047768	75.0658674240504	61.1845196968152
1740	88.3268151214439	112.19902607193	114.619003339424
1742	104.128587878453	97.0513262142353	98.282511170296
1744	96.5266720378087	79.6483096327897	104.651134122594
1746	86.4640275676014	84.3418630812036	82.3133177998288
1748	68.7075122633167	56.1553369608153	66.0528962094321
1750	72.5675488815207	63.460676601947	82.2409906801023
1752	74.2860165747899	73.2099170270635	73.5107266439246
1754	65.83326980721	52.1190564307471	60.1951525438662
1756	51.8912394730449	60.4672836355089	57.006336898439
1758	60.0594237945343	36.6124424913448	27.4256492660222
1760	46.5068040845659	45.6023730705871	57.2544816258317
1762	43.7853247852681	63.7238783968354	52.4295348469977
1764	22.5113566446618	32.2137745670713	27.1871609262502
1766	20.4835894846208	15.4549551037345	10.8953720585656
1768	26.8633393362249	24.3159272274073	26.93817458903
1770	29.9476278486127	21.2653886690538	25.8084404957351
1772	41.5402133037559	22.1621742480581	26.7890927203273
1774	38.8103422255291	25.1770630328637	30.2262265222191
1776	16.1842005983143	9.73650219514392	26.9387572417597
1778	13.2064374161816	15.9929800838294	24.3904291702103
1780	20.8445632780137	26.9384222249948	24.1331950309068
1782	-7.17849830457197	15.8603304476503	12.7870438539676
1784	12.457659333549	13.1709665444743	1.8523054013706
1786	12.3897648737523	8.14272863873326	20.1467511737445
1788	-8.70764318551538	18.1079556514513	29.7547697497906
1790	-1.69143660654648	23.4734495594894	4.19933142938202
1792	-7.08681788933498	9.19231408347295	-21.3144143763227
1794	-24.0577256317075	6.40568683725766	-20.2142130602302
1796	-34.0972285336529	-8.89626509416893	-25.2817949451366
1798	-24.0395769941362	-19.9167981113111	-23.6363034196456
1800	-9.22357330820103	-6.82040661299775	-9.40525243329886
