# Supplementary material for: In vitro and in vivo datasets of topically applied ketorolac tromethamine in aqueous humor using Raman spectroscopy
Source: Data Brief. 2019 Oct 22;27:104694. doi: 10.1016/j.dib.2019.104694 (PMC6839021; doi:10.1016/j.dib.2019.104694)
Supplement: Multimedia component 1 [file mmc1.zip › Raw Raman spectrum dataset/In vitro Cuvettes/Aqueous humor from rabbit eyes/pkyj_day28.txt]

cm-1	frame1	frame2	frame3
350	1072.29685609171	1071.45521555617	1077.07336365789
352	1080.33499000525	1085.03292201131	1076.32996977805
354	1104.9719914887	1091.86089621243	1089.50540577358
356	1113.08698833969	1094.32534059955	1095.53974723226
358	1111.28122168243	1103.19481640751	1095.56594989642
360	1106.42988826399	1126.40150460177	1090.8745565996
362	1076.77300314822	1097.63933793911	1065.8352875522
364	1080.53149033959	1074.76893622308	1075.19529231468
366	1080.4168376301	1063.80687562183	1083.68639259986
368	1060.88914016171	1068.11069260151	1073.90286159567
370	1083.94888999351	1085.20913840281	1082.74503833951
372	1082.35275470848	1080.18686094562	1093.31165946693
374	1065.0376918134	1081.82710640796	1091.94687151787
376	1049.16090728949	1094.13940640016	1081.00370868492
378	1089.1139198176	1091.4793456552	1089.34196892421
380	1067.86528586313	1089.81671763802	1081.75278229422
382	1048.89619712115	1082.42957369981	1062.62777381004
384	1046.1968230111	1070.98886908967	1046.01624130658
386	1063.13691927867	1061.81346373988	1059.75731002919
388	1064.04413810105	1075.17197461534	1064.73877239639
390	1060.64550602842	1064.70505851614	1068.4967801058
392	1058.71359824131	1054.9210529415	1063.58427316613
394	1063.38735755033	1077.49205734651	1042.13858035629
396	1043.21444963745	1079.64104145532	1069.8842733329
398	1036.91423816542	1079.10084371119	1077.36993790973
400	1046.47470468317	1079.75082488637	1075.22121497552
402	1067.69897604474	1082.79633428131	1068.9896316527
404	1060.42375244851	1077.76641815605	1045.3309645199
406	1064.54697547835	1066.70430477519	1059.97748953869
408	1066.84885234536	1074.23739648843	1080.68918664071
410	1063.9390914653	1091.09780156938	1093.7395443778
412	1059.19383602605	1061.33633586243	1089.95873518495
414	1056.78887359251	1054.98259458383	1076.65564020585
416	1069.59864632896	1054.11950915478	1062.70697668546
418	1087.43814983078	1060.2905631297	1055.6485005526
420	1091.92924825324	1079.35675585031	1064.74510222488
422	1056.8794635637	1065.55913926013	1077.25912298784
424	1043.33479276457	1078.0330923437	1081.8913557008
426	1052.88201188814	1085.66574867334	1088.9148105483
428	1078.57976984866	1068.52168340465	1101.82423980198
430	1057.59123360267	1073.827638483	1077.19150605415
432	1072.0031985089	1073.73251333835	1072.22108165489
434	1069.49512748248	1067.89271217623	1066.63469993529
436	1050.9474873685	1060.86846287791	1056.67042363035
438	1079.32579734326	1067.47214996956	1053.76210172385
440	1079.71138679473	1048.4481894497	1038.61399864764
442	1054.50677327633	1040.93881436206	1039.53811202057
444	1029.72510741838	1048.4681593899	1042.20837870154
446	1039.99703192401	1068.04493151522	1022.36615072473
448	1042.9872344161	1052.4269534071	1024.92819378854
450	1043.25945695662	1047.36980114104	1039.63109294613
452	1039.3470317314	1038.33830749155	1044.53305850778
454	1031.1313875409	1021.22796224133	1030.07308826583
456	1022.83051041459	1027.42667885517	1022.677783413
458	1030.52745871242	1016.82436142288	1019.21319665751
460	1021.37460344089	1008.8593481002	1022.10988483422
462	998.282140910417	1010.17048716305	1027.38996863207
464	985.279973204707	1024.03026895644	1025.3499987546
466	985.450327986081	1022.26274361222	990.433767447264
468	983.835754989175	1012.05381056763	1000.31888755309
470	989.428275954865	1002.11189846054	1014.73064235907
472	1004.00473221268	996.540274547337	997.839553585671
474	958.801980678571	960.420314771391	992.136098283957
476	963.178659414281	974.258098961474	979.597221357565
478	969.058035222385	975.081961463563	965.540961272303
480	965.862033278927	959.794128176487	951.92693717414
482	971.536520430177	980.937276468659	938.902409671905
484	952.386561945278	968.00088011984	928.04795635765
486	963.663136616884	961.82185351598	938.789152989395
488	973.368409579545	956.935151803417	945.493618849984
490	946.816329107419	944.758389699841	924.019083211238
492	936.201885657306	938.700750293692	932.996080017216
494	933.449748106592	930.224249341837	931.782460381369
496	923.618904269054	922.256536871002	937.365237770958
498	910.481663853416	917.697007200986	945.243584536286
500	922.042935537633	921.48124922365	922.958879065616
502	922.100128919929	931.046494980498	923.287099094511
504	928.003637377097	929.860622378085	922.478156165436
506	935.101445649035	929.246939731905	923.49885749855
508	936.474458366188	940.625157908217	930.55241128039
510	927.795462080322	940.668410447455	930.155041027111
512	914.470015575647	918.711186790999	924.76777155805
514	913.640695839444	895.230982322759	933.402800770103
516	919.239202590185	885.78587339602	941.627913093886
518	900.177503758149	910.075430164996	895.819594342773
520	902.556522710781	915.843237880056	904.904040890558
522	911.865750629748	911.108543672194	916.271914845448
524	911.958544359579	897.75947309615	913.394566358731
526	892.101859503331	881.649856821272	892.205708757408
528	869.539697662624	896.077802928088	905.704445286333
530	891.411048890985	878.895432392578	882.653052596056
532	897.749337956019	870.459037410924	876.591157315146
534	882.434122295733	872.36024072486	882.041769745134
536	865.615617783735	866.665339690082	861.514937359858
538	854.656112874052	848.506112455275	837.671794924262
540	850.646962728138	839.36917736129	832.201073390423
542	857.81777918894	849.417328699612	854.111732049991
544	869.46901546889	871.246829994408	887.486474988317
546	846.846706834062	848.629079058062	843.952530329378
548	835.094827833836	841.801852494807	833.448660291034
550	831.857802380088	832.265915591669	824.212805284582
552	828.242161516121	819.334622480177	817.483610189057
554	815.064998602776	806.025590849834	818.8893410299
556	807.303163163518	795.940107431914	805.53686761314
558	799.658080243095	794.748893137083	808.799411688673
560	795.004242742105	800.611468729557	814.729170803205
562	791.209821901007	801.759706394095	810.456953325571
564	781.224667389991	774.053399544374	779.513486045116
566	766.16146524727	781.968457748094	750.203179527091
568	766.101364267025	787.018189702428	754.356621731803
570	764.343398980778	784.972557160142	760.778974313572
572	755.298924404498	774.567371272647	752.001070570059
574	767.610903087757	757.848628514531	750.72000150297
576	753.777723821629	736.117541302792	742.79748454863
578	749.673869249931	741.008924498487	749.737253925169
580	745.810095311255	753.673272900092	758.0559747983
582	726.998675626766	747.51229941994	749.409908790383
584	708.343361570041	724.659565733107	727.973071550718
586	724.724177653859	710.884072289128	729.323662100117
588	732.367843912909	708.106919196701	718.569701274834
590	726.144236574288	714.602050115514	697.02414617846
592	720.617002776909	725.475278168251	685.786592457181
594	687.584905266231	700.932495995751	691.41708601584
596	686.659211909713	693.754809457287	685.661868616457
598	687.720728325241	681.885510240953	681.139069286298
600	680.956105427492	661.972824373951	682.961665860375
602	681.70733293244	655.212767893897	687.488472001652
604	660.445771100576	640.308919777786	670.45045693718
606	651.009789450671	658.720969527527	652.951084773353
608	645.861909020831	662.761951765822	630.070183643958
610	638.418893059466	632.072417358445	607.175954895834
612	630.946137650073	633.61474672376	625.313791394325
614	618.036132164222	637.80134222232	646.109663858226
616	622.473305358942	628.908584992982	644.78838971649
618	625.714126228881	608.276245918809	628.485811051965
620	611.760731258516	587.340003652497	612.237907062938
622	614.095004574665	617.229509162842	624.077895462022
624	619.867843755474	637.606330105417	624.760977639116
626	600.070539937776	614.941477149374	611.471779105334
628	583.667951894499	582.665427467394	595.994404802249
630	604.492250009076	588.142035802428	591.535922500115
632	559.189010585813	596.735256277509	573.416942508647
634	558.048223517649	570.380746490506	556.977192943182
636	568.918398905513	561.238959176275	562.510626212109
638	570.222555442592	570.742061868037	572.557634366587
640	546.985323387848	576.314659337559	553.102819158404
642	554.136144754832	553.285110057314	522.393549689888
644	538.99403662513	542.733381112478	520.815407591996
646	530.900266146321	529.36962469368	522.158305363688
648	531.68055969238	509.941177192282	521.499585535262
650	525.532238541668	489.246658129119	526.012969151199
652	504.321390278242	489.190701066937	499.518026181681
654	483.838041926599	485.797749097956	488.908601705803
656	470.748258495603	482.395629449047	479.593320543142
658	467.324408600603	481.443322660772	468.904768733095
660	471.83525216555	484.237505325848	463.389385690977
662	447.05856157049	431.485621126427	438.111875530405
664	426.020925838676	414.254972706887	437.804203189607
666	424.767680107731	412.614031353918	437.472011573443
668	428.908080215225	413.086736497415	422.250327783078
670	395.658376335745	407.749964515939	386.596510783054
672	403.687592057797	409.961770367014	400.924238006406
674	398.424828139085	406.177832524056	407.784169237042
676	393.777591402206	400.771535228693	396.922823283222
678	396.94050936881	397.748323632162	380.831815914941
680	408.581151127745	400.776859485338	393.367609033234
682	409.749843353061	413.109756504469	380.907224763148
684	411.485954027528	407.233881142138	406.970404837566
686	415.86190227975	408.908980855153	423.504717968277
688	422.879798204563	415.902276337024	418.558573857325
690	430.626960068769	402.42240213326	412.612580868099
692	434.937782316452	427.686909478375	429.591748342507
694	433.497617660286	429.934994666163	445.736502075704
696	436.551351092309	443.316168531122	451.443304625915
698	451.079812752544	464.111685820102	455.801019724673
700	480.023144420895	462.952241788692	479.802113091262
702	490.565979133442	490.635085536232	483.9728548449
704	493.296965162335	499.279860243386	483.821449691119
706	488.287876861083	498.807439956536	489.978055104261
708	480.714243848249	488.912370206309	497.456921439207
710	479.147853696564	467.595888911627	494.906757849049
712	494.763785371115	483.692494728122	509.063346043206
714	498.623923214356	492.472483981048	493.34511543442
716	502.521024152183	504.258579064994	494.370352438586
718	505.892974626026	507.375025390955	511.687417404186
720	504.532644715759	491.156331682838	526.616561772221
722	504.178749441448	516.922947882621	533.690250385341
724	508.527810431017	515.756981426895	515.887948988753
726	517.297683270688	523.405594031276	511.494322611524
728	517.240374158579	531.829659410965	521.892441463484
730	503.020353336271	526.398060119269	534.152671312985
732	514.758557398287	512.415979554706	518.69900038104
734	530.714829761103	520.897225028803	520.33857112241
736	534.611982249141	528.211964502486	520.867078445087
738	534.271658033774	526.9340182334	521.163944290348
740	540.344368958004	525.536509723485	526.173449257923
742	561.542073471258	562.635548532033	543.887077952053
744	560.521825356193	566.633225875166	557.866472302693
746	554.212996387608	549.799274809722	562.493428608015
748	547.640493258283	551.531202705168	559.842390971535
750	549.97079630318	574.431328841848	558.69675740678
752	574.408205982138	576.160448959614	573.900380556786
754	568.019105491937	562.784658561739	575.496425535278
756	549.512602037647	549.758029787508	557.203606449175
758	544.843147721916	547.795868953029	550.265018321447
760	555.704681126485	551.432010472291	555.787407480031
762	566.676408330287	546.8949567436	557.835207052054
764	548.916713510093	536.145494635786	560.113699263647
766	548.239230156609	541.6249247328	556.043655741296
768	538.736725858918	539.693877958599	557.037486137154
770	531.862224008771	540.386699612597	555.929762808053
772	540.575364749463	550.432110295274	550.300147852521
774	549.506544484062	535.701168662662	569.810924652893
776	552.568686283008	539.892873600488	537.565617453705
778	547.019396601182	536.655156392648	541.215661929547
780	534.163776872953	534.63156359041	553.627203133183
782	522.406977588043	531.532567504382	555.328955017344
784	527.469546666373	508.194322351369	556.498575112586
786	541.092489692335	519.764575253849	795.634232491201
788	540.942888072655	531.975331471559	637.194484640191
790	529.162264178657	528.43743728074	526.25227026462
792	528.246272870984	525.966983611673	531.079236923265
794	555.616515036353	544.750518701882	530.067191074284
796	539.591017570166	520.534783741811	547.616122406867
798	539.946229219253	527.633326996902	534.652357008061
800	530.385697169654	527.088130708535	532.023296927332
802	523.307118873472	525.854679930747	521.940294128906
804	523.644371883196	526.743207391062	498.951876961402
806	510.133159557086	510.163683065416	498.710010604928
808	524.151756394278	517.048307198223	491.053365709163
810	516.66940475663	519.708603048725	494.17852843231
812	512.823607899345	512.772920898249	501.607117393212
814	506.287957310461	498.058200736497	503.324732222779
816	480.784409860159	485.611054728854	493.340901082204
818	494.39205974279	509.527176194112	500.779703904137
820	498.754782829543	514.219234864788	505.33442519952
822	500.48987748955	498.169036089679	505.028037975886
824	502.654936381729	488.38347416865	496.263508876901
826	507.740987193865	491.929550892332	484.300196473699
828	517.924614108801	473.812930852418	488.357262193303
830	514.362728522388	487.848549320769	507.597555139089
832	506.147377400895	512.378072486939	514.865508991161
834	504.847833856041	516.926337748917	504.299747527233
836	514.414149891217	501.680216343082	493.929598116055
838	527.529318997423	487.484412810061	500.432951397579
840	508.301353387843	509.403218378706	482.236561316448
842	483.284725495452	488.686700891228	477.424290916945
844	485.944018347803	483.923655845796	485.842504576616
846	491.607651207893	483.205075404595	499.138441529596
848	486.144048788925	479.48220526978	497.80867282138
850	476.236660856857	480.510429476327	461.447557187265
852	472.221308761428	494.865763315606	476.315344109714
854	485.339930528873	476.150615507927	482.568193844329
856	479.457534075947	477.181318288241	471.439120757479
858	468.328599300923	482.890623499845	460.04939350189
860	462.249598693316	470.464472795261	460.481607598727
862	435.392179114226	443.085218454177	459.008106002549
864	448.914846719824	456.081833185331	441.522018103366
866	437.332631283556	436.900577132914	424.050881658481
868	439.770765070345	433.758117230197	423.896211678918
870	438.416898645498	437.304588329609	431.756514184918
872	409.581844470854	423.919488489263	429.749432761587
874	414.961312183134	430.333484098651	419.665201067506
876	427.444746307294	409.109579469117	413.147307805611
878	422.001530617496	415.102446410477	409.333666530669
880	425.40097573945	422.530534826934	413.621196657853
882	434.921433969041	421.267281107857	423.750946295719
884	429.947600773001	420.824919050194	430.467785181751
886	437.988286779629	439.572577198942	420.313584571475
888	450.822306715039	426.148786542027	429.947460415136
890	442.137991804474	428.027432561054	423.756629362393
892	413.74760584982	414.279719613723	410.568918930705
894	380.628155310243	387.08206506431	394.318691022732
896	363.318713058729	385.888785150513	370.662459076629
898	363.489814996648	383.875476340269	365.433097251982
900	377.089260960774	390.583513472434	361.730932308782
902	373.240794224145	365.238389919893	355.041629887668
904	370.054755014388	358.01050922771	346.452241665758
906	373.571072547803	378.134737115867	343.156229277036
908	366.976932957497	370.390673941492	354.174886270704
910	378.881423011556	365.413269927153	350.793280482401
912	373.363102161427	365.216978443439	359.320378051046
914	370.918693444558	367.499685985539	360.521441513115
916	367.090913028227	368.938230171913	358.439329466518
918	361.203343682782	373.419824056805	360.45493200476
920	364.501637897401	389.709034835634	369.94364567217
922	385.451461591944	374.558718462289	383.783286547519
924	421.687841984676	422.518926903519	417.639301020654
926	477.039440878956	490.128869732705	467.312137781727
928	519.881981165181	524.783476372914	513.00801426557
930	528.528651138535	510.550775931484	534.711942643783
932	505.056775893176	479.124609452082	518.325036081312
934	432.677860020005	430.408030372329	438.254072904559
936	398.803236940485	408.651183509187	401.974942933954
938	361.166114211405	370.994345269261	360.804160136967
940	332.157732312319	334.334950155033	331.658685211848
942	317.06123757912	314.322151538266	319.872909712074
944	302.99074434528	309.598118776385	305.163877099481
946	296.758922788544	317.236015325092	286.720271884581
948	296.587620585522	301.483999757675	293.807315188373
950	306.437982608347	306.559175479139	298.57829704807
952	319.897615204781	315.695830198854	302.286563099993
954	316.631618905708	312.559838413277	301.136733868843
956	286.345474188797	297.647905337684	289.082147371448
958	311.714577706936	301.758862036858	288.707246238715
960	308.117954649233	300.949235448801	289.674213959248
962	275.905495836722	285.74048064862	284.636599810034
964	272.774416294634	276.945150095172	283.806564551898
966	286.741528398402	284.351226537895	282.719322718712
968	276.581278605451	295.315071685189	273.041226137649
970	268.334802485302	263.378562214277	267.613985758093
972	276.641047988392	260.153260818436	253.192119544511
974	265.940953249315	263.277050781173	261.046990206894
976	264.189169311992	266.144150487766	270.232196746841
978	273.256834811072	278.785865165838	276.276592817672
980	279.71053584844	295.852954882188	279.142616181579
982	270.494148695679	278.058004298084	273.602182837729
984	285.529992794855	296.501801763224	298.298153002202
986	291.884099082457	287.757135053777	287.532180310522
988	295.813875484746	277.639494719601	278.963101963167
990	294.123937055922	279.165466816021	278.115985447322
992	285.786849665372	294.717715097129	281.081348089408
994	277.707788187932	310.818611689791	285.110426979823
996	292.750369582415	271.325724510321	299.60195381489
998	303.416399631792	277.729704445013	293.655368168759
1000	301.05738700005	300.586067442423	302.259059230319
1002	313.394172822711	323.167260746752	323.955269804917
1004	332.794307865289	338.896157830482	336.226933381938
1006	337.989472137742	343.185440405622	326.151112348797
1008	336.15008971865	322.907279761235	326.518321645524
1010	351.685278447529	323.923887641753	338.558455440171
1012	321.534814369907	317.604564053236	332.601385395818
1014	313.055521611188	316.865336287393	320.981249987974
1016	316.367949415668	326.90607418768	318.619113505578
1018	318.045313008369	339.56035740194	328.031692229626
1020	322.678804625316	335.277813342028	333.003162392001
1022	294.023952641941	296.704481401864	298.515552479695
1024	296.567736812466	292.042382083752	305.104495988876
1026	278.722919429725	272.059518161855	288.394781231986
1028	278.708686713671	265.319170701352	290.766370345341
1030	288.786406625715	279.940766557284	302.345097646964
1032	289.187505937648	298.565541454142	298.544524082507
1034	294.435605730451	291.030726437355	295.235760231228
1036	275.250045328283	273.023451386325	304.949024498936
1038	289.752555753344	280.430816853531	293.577710867838
1040	285.400229674053	274.425000515768	282.464956958952
1042	269.033784561092	281.047414050262	267.71503787928
1044	262.67329302225	282.321930390222	252.219876501893
1046	274.403432597025	249.285362306347	244.80225009813
1048	269.533584877991	256.444422370474	242.477136672785
1050	240.294990079446	267.083443920613	250.729880435973
1052	244.200186170499	250.471995617696	240.634657831818
1054	249.119231588382	259.226739544658	228.49769217811
1056	246.735532218439	261.797049585021	234.810751084021
1058	244.336914970111	246.542578273121	257.009186316158
1060	249.296418037659	247.143153858081	269.159680754085
1062	239.286004546166	270.798502741193	255.565413166774
1064	240.791929421113	240.339417127257	260.504672985217
1066	245.629785003864	267.18333987266	248.125919340429
1068	268.097543684557	273.134173304047	251.717642355755
1070	273.568127033159	262.248687117285	247.003267055237
1072	255.996242039563	254.887709502353	229.85780734121
1074	255.012825885598	248.485169563657	237.316588415593
1076	245.4640993675	254.107840305344	244.132648198975
1078	245.949139375554	237.624294329807	245.23952089151
1080	259.220949480849	256.348604824677	261.907451930263
1082	255.724211173912	257.147484564036	253.863165521173
1084	255.948003504049	248.601575209503	238.361234552818
1086	261.221613336566	246.534154652728	235.327646092686
1088	236.656009366393	239.919968600843	232.110602210702
1090	218.572596384573	224.915379865289	206.643447764846
1092	230.523642546449	208.434056169874	223.708050045345
1094	215.333298140356	212.128055715491	223.953290620926
1096	212.310072267265	208.76155734951	216.727157206865
1098	219.855959658222	197.485723099505	201.098661109582
1100	220.024411153064	197.035028380298	189.753629138816
1102	207.044278977722	219.268333023074	202.104719367914
1104	208.29241962447	220.547337581502	203.960702602945
1106	209.587829273835	209.554428420911	205.258623110713
1108	212.739344888311	197.163444587627	201.700731877655
1110	211.106133676229	198.043428965649	208.607802988094
1112	215.721604687714	222.757725699651	213.266240945028
1114	229.072017858789	247.503634616981	212.511566994225
1116	240.071795293541	244.856067252309	221.007650811873
1118	240.729382919781	257.973957092386	249.450047977257
1120	279.39349818747	264.578895031207	238.432642949165
1122	257.53736883877	278.089617179906	252.946091356502
1124	245.581470903853	257.099704962191	243.811892547495
1126	224.152105806198	230.034218121209	216.085496682406
1128	208.373986150974	213.138541946915	199.799740297099
1130	216.708450306102	209.720881029099	209.571238725696
1132	209.955092084619	227.142849836163	216.570015311517
1134	204.907551706364	200.510937700651	203.269700752447
1136	198.577334580426	205.736991706462	208.818435746048
1138	202.479374012835	188.499420023039	202.349184376036
1140	204.3902194952	184.95427964799	184.652380672622
1142	196.384369198823	186.866020060369	184.89296312341
1144	181.310514473692	182.992229268439	192.46187421892
1146	169.987975461394	185.490127062323	169.08148234629
1148	169.515491836905	193.704128586597	190.081732843821
1150	184.365271592528	180.254632997116	185.641127331444
1152	196.577830475482	203.34785820128	207.269818951091
1154	211.382000007941	218.724134629939	201.195224088865
1156	221.816123410127	220.174224394473	200.781742650557
1158	216.010115532533	209.112328345474	212.38986912796
1160	196.004540252253	196.472766035747	214.667050044091
1162	184.673368511015	203.089126598758	199.982631460874
1164	169.612063228491	192.579260754543	152.394830698133
1166	178.23446716439	172.783898027632	163.221345857412
1168	170.27329001766	155.857072011241	176.556402016449
1170	169.424085314313	164.852535598431	169.802108770794
1172	171.772858852188	171.180710418025	162.924974478368
1174	168.916110544595	165.5173102816	164.764713741272
1176	164.990142763854	165.967539345725	169.778137497494
1178	173.541282195138	168.635582615653	191.017513154042
1180	179.587508976047	169.416083062276	176.60915386682
1182	145.607046565988	161.274519032471	158.777192812277
1184	148.667396472897	142.784243087845	158.876951397293
1186	148.257043016199	144.002217408588	149.620660802347
1188	156.687235997702	160.051002663969	153.325477502079
1190	167.228583424378	169.09907581299	163.886295807751
1192	153.234857106895	163.059087337331	152.838391308849
1194	162.009681933854	163.426898668114	170.053119092183
1196	162.510504589446	149.219442019045	164.537578995929
1198	160.382029058616	154.446470051652	152.684104532511
1200	153.710674008413	157.695035578947	160.941397498197
1202	152.548878564017	173.002171470903	160.232059393672
1204	157.374462073925	171.491238632418	156.919484685882
1206	159.093061193532	143.306632752906	156.493361629306
1208	155.55313341604	123.05605296954	149.278723701571
1210	167.093036597413	143.43186859462	141.237749867009
1212	162.214946672178	173.763428227965	151.913680061259
1214	148.02828518883	151.167332671325	148.892444855176
1216	141.189143421749	148.449597479925	144.824864301433
1218	160.204843298496	158.183085463748	157.357782610248
1220	163.290183952442	156.668758793178	166.856107477417
1222	151.560234886549	155.758830453688	167.080740435387
1224	162.296074110858	171.990810936503	162.332419090044
1226	181.804240453744	169.381699184358	140.40338606421
1228	175.634543661689	156.305932346957	168.469234499957
1230	163.520853351364	151.35245487275	154.587998299873
1232	149.242679661971	140.019194237701	171.070404840966
1234	140.5810380182	140.217522415273	155.995983396151
1236	147.009760343407	149.350642563846	153.294390862476
1238	148.394476523681	150.206170054219	156.560892747706
1240	133.125124694329	133.648728314446	144.727617459995
1242	127.6269049198	119.635288663799	145.119917213486
1244	144.166677651627	152.768741180667	148.188845065407
1246	154.512077089587	139.387391916009	138.987657071137
1248	140.847692684975	139.256109938736	137.356939237746
1250	147.543323316661	136.382483927136	136.171788908514
1252	129.912419778697	138.629511503578	131.749712922452
1254	126.444215564864	140.670881819642	130.475239276483
1256	144.089983406814	136.335606176602	130.258085923176
1258	141.543407942712	127.830592511333	129.720408430031
1260	124.179183893611	122.029802234046	141.072358726455
1262	121.208137721503	127.545288439952	119.717178285424
1264	110.377066282014	118.897368796763	114.421803048836
1266	141.166131369386	113.684485852231	123.827639679963
1268	134.028455674224	128.658760796804	134.154274237984
1270	111.645838008741	128.060991762668	133.665535208966
1272	117.701235901012	119.124555634767	119.780074452357
1274	132.684101329121	120.13669249571	104.499656873537
1276	116.944372630468	120.256424024306	106.757493992268
1278	122.513496381455	101.92060694768	128.278596943896
1280	117.369034004812	130.564656918558	116.670329266712
1282	142.087744037717	135.315094955091	141.276587967235
1284	134.651823821503	122.424311874898	113.363022834493
1286	115.26218135065	106.509180520629	105.170054501112
1288	100.471339412001	109.931391158718	108.975572179648
1290	103.875761721086	102.566580803794	106.694932463615
1292	115.979596957566	92.6432549862207	107.943146448154
1294	117.065204993735	111.37632364329	117.446520427522
1296	113.283857724114	104.334966165859	98.4924290087443
1298	99.172219764093	110.65409001122	117.204105681355
1300	114.802164363153	121.166788995267	117.454648316781
1302	128.188502556565	129.416905769614	144.558341991716
1304	126.877152032132	138.050089834945	146.32077187172
1306	127.789340567587	134.331802078249	142.027432197008
1308	124.507835016531	129.085650551094	132.948010354346
1310	114.934099216596	129.878214603535	125.511673777818
1312	111.193367630628	123.60802316077	123.896031894969
1314	117.762194140775	100.415606263573	112.827663291225
1316	120.068129542269	100.567521274087	120.295067951278
1318	99.707267902251	121.958277270352	104.413199439
1320	117.037746120584	119.726316161702	131.116284590363
1322	121.64320370494	108.982887366472	125.8777281248
1324	109.84673436822	98.9282211565227	109.319993163756
1326	99.5061618887583	86.2244293881047	99.551075172574
1328	99.0289834933165	79.8506923219398	95.2456637171282
1330	96.853810356366	86.4034562821104	94.8685647206433
1332	90.7806071662083	97.5620666627728	100.214517023858
1334	110.664550476572	104.910320685769	101.766206826469
1336	114.144736419493	103.209450386209	120.728550272137
1338	99.2969470975302	90.6215904010073	96.007913350835
1340	87.6155432026308	107.421205911746	98.5530275490097
1342	88.9256994350223	92.835162866795	101.528894675171
1344	107.632443336404	111.402306547521	122.661862029141
1346	128.841298232742	126.392571456628	126.179952015553
1348	132.09100669423	120.210074362193	118.890217725632
1350	128.941947045141	120.361124097467	125.89023737744
1352	138.218591597403	136.200402555528	131.491968646477
1354	124.300952055195	134.483194875856	113.547386449809
1356	130.113472559835	100.56573193765	109.649185781623
1358	151.326807782888	106.224454006741	137.824385354582
1360	142.039810804448	135.324046551478	139.068607623518
1362	133.383671814956	114.971525605743	121.190979958825
1364	123.766607286541	109.832989830992	120.436416998687
1366	123.593234201325	133.33857094984	127.918713022756
1368	134.882862105349	146.189865758512	128.541556363938
1370	136.547469932165	126.554234271729	124.626642395283
1372	114.750965714765	112.046202739121	121.477955741112
1374	98.5866750554912	135.237973823704	112.614136455411
1376	109.977148949642	90.6829496132739	109.720931539741
1378	103.646458247731	110.480394653839	99.4358143996429
1380	94.1237102878521	124.093546311693	90.5113379107132
1382	88.2585228038423	91.5748078566853	88.8430188412601
1384	78.4897875734338	82.2413416634322	88.6723246167503
1386	79.5973070062122	76.0657920992636	75.4592209637669
1388	83.4609695845545	83.0048665457694	75.5168765936088
1390	87.9661389820178	90.2971325569094	88.13046942064
1392	89.3764742504607	76.3152956795671	87.9357504096349
1394	81.0322300325395	67.0149085261281	82.3379048687824
1396	86.0686933896681	91.2186969282333	100.071566631517
1398	81.9258885817057	69.1658517093804	89.1773997174622
1400	84.8427785972757	84.1969188860234	95.3354983215596
1402	78.9250217000657	81.2251194894744	96.5024693097194
1404	93.8931043810634	95.8796810839412	94.0224044249486
1406	90.2218588045715	71.8843935492207	87.9129807245457
1408	72.0564810112346	54.9623122893274	85.5080900155853
1410	95.6128175261505	88.9284274147328	99.8704620408004
1412	110.510526659588	111.043506325104	104.764086990076
1414	88.756769157122	98.0182742760483	89.7231156573911
1416	93.7721989682102	109.946356112613	87.1333332982777
1418	93.3773865004534	107.691491982978	93.351385801089
1420	111.44143459733	101.573695824203	93.7592246646162
1422	107.607056961132	110.959031721374	119.678420806335
1424	97.3824791229304	90.4557261543832	119.008293672768
1426	88.98595465741	92.573640476159	95.5101231998681
1428	104.796406785345	107.207859741859	104.889001286022
1430	121.038506293538	109.148386059954	120.128440942594
1432	117.872626204317	112.891369754239	121.002975898701
1434	123.055711926795	129.013288795504	129.872963400403
1436	138.300941284468	145.561074191161	142.081370195937
1438	141.059919509901	146.976746019592	136.722751488411
1440	140.69750104024	139.444319470509	136.847449456824
1442	143.346811836475	146.178153740759	160.23756084104
1444	176.838459183969	152.901449860548	182.008557630633
1446	196.22374203414	203.571694728374	164.1497557832
1448	181.075186753892	184.455751038921	174.960740642218
1450	184.78531163288	194.30113995647	185.003913129255
1452	171.622151734973	173.297233128502	198.847648852605
1454	152.394183493582	155.944326335466	160.666957671015
1456	164.433916144601	161.982402799337	147.000883292103
1458	154.917368354831	148.791066536842	147.938417236999
1460	129.902449339098	113.066681576514	146.562589782559
1462	129.874236230701	101.757633394896	141.844297730922
1464	130.868007115525	122.440842878958	112.400442296373
1466	138.689380975279	131.948227005392	103.206445591446
1468	125.706623008767	112.647930016091	113.949593392971
1470	108.784848601256	87.095781108581	101.168508229642
1472	118.595183870574	89.8679746883865	103.995881600263
1474	108.905309660489	106.449375631944	95.4272293600811
1476	105.591328984499	87.5038584571044	89.4137653897921
1478	101.35014382069	97.1204238436365	108.430495884573
1480	98.2093013651938	98.4062857373133	97.8966236969551
1482	100.291164272452	99.447526243695	100.938879227028
1484	90.7962429194772	97.6621067088553	94.3646832447035
1486	91.8225095778682	93.3332742187795	93.2263709477238
1488	104.262078444681	83.8950640672725	107.475166314625
1490	86.772076406097	66.8944499314125	81.7748578925017
1492	82.1815405635944	84.2915835417142	79.1353978078797
1494	80.6237148004944	90.6518903875445	76.6814365720651
1496	71.7537065263656	69.2613501601805	66.3050675949797
1498	98.3224367354831	81.5707952089014	76.8337834067978
1500	74.8105847343094	74.6631672908546	48.3604991487217
1502	71.507418314512	76.5954844446766	76.1415077299467
1504	65.0830676705325	87.5285011230067	75.2272035509019
1506	83.9105194241165	88.3618045067363	91.6166904398031
1508	110.68913998585	109.79248727245	106.875749576228
1510	103.855115640411	118.238135769931	110.376705696763
1512	101.51298215324	103.571376114541	95.1978124346985
1514	98.5058333008809	91.7585654588054	77.5130854239246
1516	92.0990353932986	98.4950080112608	80.6418611065965
1518	125.310418969177	111.77281679649	91.9201336393716
1520	101.333623364133	102.31666606452	102.268095134886
1522	113.31674095211	114.540684128607	117.517937114303
1524	107.053698556214	109.902179056401	104.684678389803
1526	112.255647313163	113.269036492226	85.9567938023841
1528	115.819497705672	122.264816870571	132.771628720922
1530	119.807938451677	119.134748745778	101.712873702648
1532	125.708866625208	139.333814239237	114.951138417115
1534	105.917029414671	129.545530553513	124.765571249319
1536	103.203453160268	138.91809779947	128.837859940654
1538	111.123788314062	133.764383117569	95.1219022927631
1540	118.57215586169	130.641881296936	97.2636783281542
1542	132.000085159678	139.082973614127	123.624875495897
1544	152.707002124153	134.988761749222	137.271382280306
1546	154.632703644193	119.167478658489	140.581102936576
1548	132.110898677222	112.00914323612	121.733201515651
1550	136.785661886115	122.487241940114	137.850131005558
1552	141.379047405262	145.820169895888	131.308215045772
1554	163.165475078814	144.476112682314	172.586097962712
1556	198.05201089581	163.865773803102	156.041716894599
1558	183.302718619597	205.212851580485	209.748108504277
1560	178.476053872205	202.018381729175	182.392392847662
1562	153.531137288412	170.181694829846	174.238744012726
1564	195.27817743527	195.522412627111	184.094163855091
1566	187.979766963203	192.71023801277	185.602952004352
1568	186.650747587467	189.456440128735	201.937389292087
1570	186.067598148561	190.372781075398	206.620167737577
1572	207.330138367018	231.739850971473	231.771019643837
1574	235.327606424962	237.191652076441	232.324456274294
1576	235.944801229209	218.343026890139	219.96914649812
1578	232.516038376231	241.33940258946	250.339867583988
1580	243.185662236759	250.363568984638	260.653234019683
1582	242.269465414032	253.183366648732	237.379032236501
1584	253.378172398227	267.548676222206	252.262317005671
1586	284.771522053851	295.429020722314	260.942184614943
1588	300.289414932702	325.428008441978	297.435731000384
1590	293.513132528921	318.452622677078	304.703921371204
1592	321.027564026751	307.448110914539	322.342161446891
1594	309.574913842088	342.16930101337	336.673559135963
1596	336.896513338399	360.082211275661	350.881480326076
1598	352.716225566133	366.966383952712	376.32567286739
1600	368.030409122392	380.700228168035	360.779162676202
1602	368.501398708605	375.219987432642	381.166692581357
1604	384.959192935913	373.228056490968	397.943224268102
1606	409.631815005964	389.414727277908	420.495495085128
1608	427.063231914273	420.883617435642	423.325821253593
1610	450.664119280171	443.241689635846	419.223224651673
1612	457.167448802357	462.730978054749	444.842373070652
1614	445.718125689386	475.58180724075	471.457877086115
1616	468.224234755425	482.352821890901	494.806917698565
1618	502.904514630662	509.981564358722	532.140305782146
1620	499.050297010703	507.395301971927	508.011492499656
1622	505.9737140977	507.105214086898	493.00532922935
1624	552.672459899875	535.435168539167	552.025988979622
1626	554.751998011578	572.791393225997	549.879558298704
1628	601.484855564314	552.856630713473	592.954897195141
1630	553.957737650343	564.888200943752	566.998985432062
1632	552.087546074901	575.495941555493	568.278090499722
1634	609.15864533594	573.502098020109	571.841328165091
1636	607.045691749821	585.433020350224	594.743693017181
1638	606.414019809868	587.841636486348	612.21204535579
1640	598.103143232068	584.549683293788	615.407272922743
1642	574.401393657693	574.345046432123	582.958701190844
1644	595.340406740864	569.512752374717	575.55997598048
1646	600.805899307529	584.42967821574	584.775270625355
1648	586.919148240113	608.036144060678	581.17279302719
1650	585.950267506263	608.254775406836	586.431155638957
1652	574.437658281681	581.589413821424	574.339258055068
1654	551.439985850642	561.637657970631	545.942412980135
1656	548.006464482705	555.717534676583	537.972282275172
1658	555.720987415241	549.52402399601	552.353564859332
1660	542.733977709565	546.446711036593	551.545947169771
1662	509.789042704778	531.435796301696	511.271729910325
1664	498.06517881131	499.535193797184	504.967830611306
1666	505.101504550391	496.053096395654	503.095939594716
1668	490.92194107219	498.102702002946	492.440934076583
1670	470.1456797555	478.700195282282	477.146678350295
1672	469.895410272441	476.716797526241	443.051216529418
1674	450.982007307198	466.774200623468	474.337286742954
1676	436.904235868677	434.599804310919	420.951403396674
1678	401.842965405119	398.430349438982	428.692394059102
1680	387.598253082604	367.855702129417	418.33109507226
1682	387.616088483742	387.908781289427	391.358293109736
1684	381.793602896736	380.069810872854	378.924179837653
1686	369.385012519732	372.886001918165	350.462628444842
1688	356.032953985043	363.416426974579	341.562845190466
1690	332.419893125498	349.349306362571	340.124212278269
1692	303.989585877075	322.760286956292	306.826666706052
1694	317.345922325656	315.626053488383	291.122936422843
1696	291.134250042686	298.453435967227	287.99547782245
1698	266.987045185227	270.048430194424	270.658888949069
1700	259.400562959601	254.744707257052	251.500373448649
1702	242.284874740089	221.788723646015	237.873616038736
1704	220.066796733165	213.521624965949	241.234439722804
1706	197.203333868501	204.244962089232	230.665077539043
1708	186.879775612249	183.430519977297	200.761864947057
1710	187.191442358847	186.092788121476	181.230142357215
1712	176.782715780655	178.88364910541	170.960150255265
1714	161.385998974589	176.504018094529	171.90646578165
1716	148.098724489992	175.667996173343	163.497831257382
1718	137.258253544579	143.463079541945	129.487268588686
1720	133.318475456451	139.425637576459	121.743200819012
1722	133.47151633422	129.436924291552	130.234599280475
1724	111.592206990737	115.064215022014	107.569388419278
1726	116.012742758505	102.569153907338	94.6526713470301
1728	114.414784503263	97.2611694303292	93.7532134924422
1730	115.650753495122	85.9090970921752	95.0442777136508
1732	117.259281927293	94.5273642721953	105.216240567891
1734	75.8639982086335	85.8770553421004	77.734338443768
1736	81.2767459140706	51.007793582876	47.0584452619908
1738	5.99691784591944	25.9602290430255	32.993151228474
1740	77.0991193893631	80.473177693368	53.1778316942165
1742	78.5932346255782	65.292268915274	11.7591924974019
1744	38.6411409821514	46.5295637286438	50.7422953907067
1746	19.4592440599284	40.7884063457945	29.5509279228274
1748	41.8305825659034	20.9413912482057	41.4786140598488
1750	47.012140989395	20.2278006878035	14.9035190080772
1752	26.8013648409387	12.6251052298018	-11.1188824863176
1754	2.4713706882718	0.654271633981627	-4.21657587052487
1756	-3.34396579681539	6.92388016744709	0.554050558256928
1758	-15.1419493121433	6.23562289989407	-7.19171757960677
1760	5.96275012120283	-2.81492317834914	-0.0609820487191064
1762	8.11306433238158	-5.50847915751878	-15.2773293241007
1764	-29.8466575071233	-17.1217055809154	-5.95840891579361
1766	-14.2466509521152	-3.92924490695822	-13.1007831220982
1768	-9.20659260206539	-10.0521089879483	-0.772551942885586
1770	-11.1093939099386	-31.3733481486562	-0.472586198325199
1772	-9.3558898912062	-19.2742620741794	-14.5094709148685
1774	-23.3398790733317	-19.6451027587067	-28.9172518729234
1776	-31.944062000362	-20.752941007039	-29.6269212490204
1778	-2.08148278935324	-18.7912226786084	-24.5348679640087
1780	-4.96960152510383	-25.2266543500273	-21.370902540809
1782	-29.7695179636477	-31.7343195071158	-31.7908475278917
1784	-48.3367774218662	-37.9316169068992	-30.4428554552427
1786	-49.8177081366113	-47.9826743908153	-43.5833730358711
1788	-38.1027877192613	-42.9315392908154	-36.1231956685311
1790	-41.1140076070276	-47.1774669973318	-42.0214302223841
1792	-50.3411154143304	-57.3936388771472	-54.5867709852637
1794	-55.2176502518664	-56.5229712846998	-43.5498378546543
1796	-61.3606854158084	-55.0138658655869	-50.1755103991902
1798	-62.5707315489076	-49.6087399309365	-52.3572591861532
1800	-65.4740181415509	-48.7008751137963	-51.1040418089996
