# Supplementary material for: In vitro and in vivo datasets of topically applied ketorolac tromethamine in aqueous humor using Raman spectroscopy
Source: Data Brief. 2019 Oct 22;27:104694. doi: 10.1016/j.dib.2019.104694 (PMC6839021; doi:10.1016/j.dib.2019.104694)
Supplement: Multimedia component 1 [file mmc1.zip › Raw Raman spectrum dataset/In vitro Cuvettes/Aqueous humor from rabbit eyes/pkyj_day7.txt]

cm-1	frame1	frame2	frame3
350	916.985566598567	920.71002349531	920.258202464629
352	937.034344602968	938.901739383339	934.759969384477
354	959.708119022017	941.32206125249	959.528968139688
356	971.465752034899	947.25854165595	962.96297888509
358	975.669508832984	947.119589888643	954.473129876343
360	975.818551195862	932.51571821942	944.614651010684
362	961.498730639359	942.160599226109	936.771256150545
364	953.320851992453	947.291489115573	945.332780171875
366	946.114018949351	942.503649605146	938.861075033308
368	938.408066510378	927.963889604458	906.728007399904
370	944.427731276686	931.683969805737	920.531828730108
372	944.52655304964	934.92898530291	935.309485838663
374	949.773046542847	938.849630612157	940.185189455066
376	956.317091460722	939.311921673015	933.759966673531
378	933.183866365346	918.48307306475	926.211309999763
380	932.829057043029	923.580282310692	924.899955927418
382	936.303219924856	927.952234328973	930.520702686755
384	935.628606235162	930.305667493229	937.145303693954
386	921.76704324342	938.853920618694	931.9642248226
388	914.350139929701	927.297426526877	922.102443091042
390	911.030463975945	924.074751735552	910.406913860114
392	915.893370735142	921.521267661103	902.815952924829
394	933.050254612868	909.117345230969	905.860193291426
396	930.880202492695	937.541252033711	918.32850407298
398	929.501200574012	937.18346145068	927.011657101713
400	927.51987505324	933.348479907399	927.11498885938
402	924.565622718478	942.066923414167	917.41815770993
404	924.853480207987	956.425986723354	911.804808173498
406	931.18580646069	930.676151768724	916.946297802585
408	941.680196067159	923.87855916587	930.377758345036
410	955.058438285379	940.677760094965	943.968938235679
412	969.259684692106	932.523217133209	934.453093981421
414	961.051550468232	926.823724889835	923.743903016445
416	951.238041536221	935.893566757899	928.429767177121
418	948.545956924876	946.75278375132	939.445207061937
420	961.504930493361	937.03451349185	939.268944341917
422	941.607970840898	939.230733197483	943.387366633952
424	931.64211073472	933.871235747088	939.844039389765
426	932.820075770683	926.675613897027	932.175520317999
428	942.279563553445	921.900777617868	924.226283870124
430	932.27652421348	914.633227306961	923.301902008355
432	951.807152745793	927.56857322647	917.521688820127
434	949.318579819416	925.13967302962	911.087908749363
436	926.735147194588	904.456045209099	906.273305163458
438	949.430006547346	897.271329084159	905.431582222714
440	933.848271041749	913.54022364611	918.706801776167
442	921.141025190728	908.556694681945	909.641977599399
444	920.026201983872	902.580824923893	898.476664943911
446	934.037343905076	930.671161463962	918.699871522394
448	913.625518430008	929.285782646107	891.063195981624
450	901.524951073161	911.975832230376	895.971791290356
452	907.761534640576	903.267114145255	908.074010645002
454	930.094029981203	911.727793534451	909.554564363389
456	919.375271045169	894.631758347648	893.816017806432
458	903.685974486686	890.31936899518	894.258430777326
460	887.359930244387	879.194651004749	889.315845007793
462	879.769810493705	868.193839339082	877.6390270414
464	897.989868416362	882.302112336351	868.101339291145
466	869.662391527072	863.784988452909	862.383214508669
468	875.623622849367	866.651324531537	881.01359581218
470	886.681563567777	871.259183896785	894.887268145492
472	875.357475757261	859.244151511998	876.684006112822
474	869.250544740801	849.511980007175	822.000060741169
476	868.00460139131	846.765183499463	845.47929596876
478	860.294271921868	841.798085441736	854.465111473238
480	847.685680327795	834.800399322986	838.292557315297
482	845.365595394626	835.184712153166	857.808807349949
484	839.567710497264	831.279303531551	844.381079743709
486	831.121671337936	827.559278603811	837.225131233504
488	828.481240197113	828.112024225182	838.344392636155
490	839.556428078966	834.04963215106	843.512394481301
492	856.719361201002	810.196475833251	821.028315287892
494	842.965691496919	816.290539554569	829.228409621748
496	832.439866793957	829.5071083042	841.151224901841
498	830.293665433533	838.011189074849	841.883837197825
500	811.895084946555	834.296021198981	819.84252125294
502	816.009736243941	828.585547032117	809.741363977876
504	825.598983617734	825.958273471	802.44810090019
506	829.540377239361	823.0176929471	806.307774520496
508	821.157618398553	815.665381560635	827.510594267155
510	836.127648859615	802.61774137511	831.900819256748
512	814.996336981714	807.720896703986	831.350677731168
514	807.730829079451	810.730062570979	814.037698330227
516	814.611903127905	807.86630609176	790.813165686515
518	789.889661639261	808.524043775074	799.759855120589
520	800.244848340123	812.088407116337	777.289832492123
522	812.507827031523	798.770055156682	779.467072161467
524	812.388900030852	787.699287955667	789.198501469951
526	794.925079777324	793.6776475042	789.272415888623
528	800.144176412182	792.424807189152	791.257721259633
530	808.322291104435	771.693474863364	795.058268230373
532	795.449599717713	760.506777900333	785.102689799987
534	771.224851126628	763.442849599961	770.256254473188
536	765.981078872364	773.494776677495	774.746597729367
538	745.938151828031	747.223134194027	735.571802430178
540	775.161039587665	753.088013161843	735.684198962179
542	793.021944542945	766.979408845851	761.304088368452
544	769.690314387451	770.350539576175	789.467361820597
546	745.415019410521	753.994338319759	766.639956754039
548	754.961780823415	740.234501412294	746.355972366092
550	760.381426456471	738.258546914106	735.87345983357
552	761.844934373811	739.557329970873	734.52848133025
554	764.185535425343	732.463635857595	737.793451014371
556	728.974305328601	722.883884808588	717.965111766643
558	725.200197448376	722.036840947393	710.135770148608
560	725.53276051539	719.590426085481	713.094608482308
562	720.870071592573	716.084986283234	717.519492203663
564	713.873253308324	721.222988975625	703.964614143151
566	707.109893348607	694.924114016554	682.968062886144
568	701.433216473499	688.211156581861	691.798432314214
570	697.935001841908	686.025117711156	694.923978561998
572	697.518767955793	679.540332265273	677.368128504756
574	701.329567487417	682.39325962599	685.373101572837
576	679.463537445814	663.322415876752	672.704506814531
578	682.390954359659	670.685771961339	668.431816526656
580	689.397240155523	684.479623989754	657.600978017755
582	670.273459196548	675.735402154907	625.095391649891
584	642.094290977412	664.043036003058	635.901989544783
586	663.990653581323	660.452911925329	643.842855779896
588	671.406463655326	659.661858306806	649.191014515026
590	660.014879859499	654.656306269332	655.237157175873
592	656.846354223744	636.624492510261	666.899114493093
594	632.761948190953	619.609847580032	633.38510778746
596	630.34042684935	612.35794703482	620.496285367606
598	637.005318991392	607.969473824739	617.174490780574
600	639.483289715807	608.034662998697	620.611277556427
602	620.022522290181	626.46684604589	639.00996704199
604	616.149972242021	613.746388289401	617.314845857243
606	620.236635872403	605.825544213346	612.263752792195
608	619.933967744825	605.405330742921	607.762449931528
610	607.934488351052	605.821770612166	592.674650287446
612	589.516284314275	577.906527268253	579.940617444186
614	614.247316337252	585.925219802117	601.86016686007
616	610.313490763069	582.521896775675	596.540984816174
618	595.639993891655	573.435231070001	575.827391375589
620	595.057531301359	571.095056211776	562.759892109294
622	592.631710590571	579.114759464739	576.479235125081
624	589.178390358714	575.571976674084	571.340207589547
626	575.470055470467	575.769957290832	564.161255877252
628	566.019666325131	571.835018526576	556.266235798065
630	576.789302987857	552.516048504391	545.10252847549
632	562.001894898446	542.009325032877	531.729736411396
634	548.896129441854	542.552020879699	544.617989881117
636	544.409872967324	545.278048594478	548.948222154503
638	548.043129668482	540.431240060146	541.037892896498
640	554.460056919512	520.036116442861	530.47378435068
642	540.526217338343	530.04954809565	505.025615560966
644	527.741385234833	528.372392270072	498.516413891205
646	524.955641337646	521.497294579317	497.80927352471
648	528.398683950155	513.744096562216	500.414739124176
650	525.47672806933	508.36034137521	510.021234545729
652	501.864166202473	500.608507868711	521.962803030287
654	508.944150241237	495.815518907407	488.072627924885
656	517.340418896838	496.882712781701	463.928130928071
658	513.850628896886	498.954746635212	461.178214410077
660	497.739969590362	490.383541378217	456.252466403647
662	470.604648820889	450.197253057199	441.581042887813
664	443.147985086466	441.880424513448	457.023249688707
666	434.895359818103	447.218366117623	457.960643652064
668	442.716425401511	446.083911120877	440.042091420127
670	442.235221647209	416.173805305591	436.126290919403
672	434.738271414136	402.894245068386	413.635095214699
674	441.306600888796	421.168595408961	425.625391635726
676	442.382342568845	425.267304320383	430.502586635872
678	438.244267714876	408.730637958058	421.619664506936
680	447.923769560265	402.584408616305	425.522662829562
682	448.180907373773	413.462314935378	425.259554588245
684	456.343923429998	419.396015623383	426.285689365748
686	454.598559471561	418.759360385367	432.663736191238
688	442.332561088822	420.906511522461	441.122974820684
690	434.271060007496	443.727045372261	441.714730332468
692	438.586908824359	431.945345435271	418.213460428463
694	448.05909814037	451.635212168314	446.869108261291
696	457.340509556106	463.359452350135	462.717159365577
698	458.320733899935	457.525898568216	455.662816040494
700	443.679770242499	448.162090532104	456.384454660785
702	477.717464626878	470.930392569701	470.337402271184
704	481.496500443745	477.001534354299	479.987785375719
706	484.718273556535	479.679737078548	473.726538132895
708	489.855693019955	479.981586725653	456.594272653396
710	486.522940582053	473.609858765481	445.99503274681
712	503.12815772527	478.412934502958	487.617500455169
714	496.704814658717	484.349387716582	473.258187290354
716	488.095817376523	484.066942380451	471.268104789239
718	486.940389933907	480.575927630774	482.790601536132
720	495.182788127091	479.67839528801	484.375364039292
722	492.843523391978	474.85225649437	477.582852800535
724	493.937967743475	484.872318644976	480.135263261903
726	502.591352995401	497.691497401252	494.602033683552
728	506.374289467756	510.043896357154	503.870854052348
730	495.036851517708	516.180195839106	492.921008723723
732	484.463065106672	490.286969056896	475.901901133825
734	492.394442125386	488.656255741754	491.224145795482
736	505.940679391708	492.281626922665	497.914908236221
738	514.791503339946	496.19670244118	492.503813235215
740	515.746331554184	500.100772199427	486.333575979022
742	520.532826285345	509.852852604897	510.993194721449
744	506.391959666673	518.225470107316	502.052741419521
746	492.08867875439	505.541787728502	499.736787221053
748	491.299789013068	493.219265011872	509.085554265618
750	505.923369056365	495.590039586901	522.51324378096
752	523.790792288716	513.842180304115	520.551908192905
754	506.409860558671	488.972684865292	491.192302752385
756	498.24562475996	497.481298838705	494.80879854254
758	507.85719725059	497.209442269965	505.133071071155
760	520.878245008991	491.247876090535	508.383498514822
762	514.03524151422	505.35827855656	501.985744849162
764	508.790568350986	514.640865377632	507.760725328904
766	513.771790002323	493.181598629862	515.671377808611
768	509.102835726045	480.71521526829	498.215037949696
770	507.062639989758	484.764552028484	486.690163664465
772	513.615739963717	500.689031032668	504.996751104403
774	485.270138493051	515.642666196511	500.313898239308
776	500.656828289284	509.283291265393	499.58387439251
778	502.381695691333	496.640105143294	500.157312385633
780	499.458268765472	488.910567224461	500.69917482912
782	493.905899412827	484.212893682849	492.685546155337
784	471.642813106791	465.580124768782	460.783048965989
786	487.723976877439	490.773404071838	496.610195253635
788	498.07399124995	494.248086944779	495.532710718201
790	492.372240936458	489.084986717474	478.305606476507
792	485.276385700594	485.660288166729	467.829151467965
794	495.093622080079	489.145175151474	477.769156885136
796	483.475998758234	485.667540444623	467.119481162372
798	468.536284285409	467.143160019306	475.328851798392
800	472.092518735244	458.485356706819	473.193769547792
802	468.867370845486	464.417231193329	467.646939213067
804	453.996506913234	475.160755291606	464.11518103695
806	474.665130197435	463.072562736016	453.026050085633
808	480.430771921967	467.508636604024	467.121784058274
810	463.807815212042	454.973735179176	454.097388024634
812	456.276319129861	447.47781113549	455.339538325814
814	459.057956773716	451.123121173696	462.520754096058
816	458.018864185727	459.890314463121	446.60639808533
818	476.23912445987	465.748460783004	463.78432727981
820	474.285800169179	471.430615578402	469.434042882444
822	469.283514912594	461.019187408181	456.787650935504
824	465.712476167731	458.871100405168	442.688354718088
826	462.622196786737	469.477603428628	440.720219433109
828	454.117829672286	452.266782659405	449.858343439887
830	441.147961912833	448.635852042453	471.652841271372
832	449.709848744836	451.842555970604	460.690143639538
834	460.730485915891	453.206358786287	448.051034137596
836	457.40499224028	454.271944496826	453.276998333242
838	438.851681929418	458.557172822893	477.560013622943
840	461.793711175695	453.891629520421	477.591215692804
842	454.531208586686	444.857795226854	439.695590066777
844	452.541343421652	441.889925814888	439.428875453117
846	452.534821207914	448.736218635781	452.292828173515
848	450.954457828689	454.419745135429	451.346639850263
850	448.587861691052	437.986181881998	427.777092316398
852	439.831425997391	432.896464508523	443.672670520038
854	449.062811274044	445.35447961823	448.263417198028
856	444.137340826568	443.915261804582	429.016543061499
858	430.669129301125	429.923994063902	412.184642974872
860	420.21002366148	415.106214025528	416.444369311421
862	412.884572507065	410.949575046824	421.808411696044
864	420.671340130137	424.54925634264	416.990284687855
866	405.741562146199	397.976180487194	400.574335665032
868	401.269055252515	400.818930825147	403.474382169032
870	398.499127088919	410.616749831385	404.060094304952
872	381.645504716852	387.222603232436	379.340024841179
874	389.740787779051	402.220210581115	397.544550759614
876	392.713024442982	393.496978807692	384.442467290007
878	397.562751338652	387.905160195761	388.200077722886
880	396.27090741198	385.464056883399	399.343630927944
882	393.525253813728	386.551538350841	403.66607557189
884	402.635808631115	393.933618422144	396.357421616134
886	426.20814990496	414.834321075111	421.538090684907
888	432.191976837357	385.492074775278	406.241731327258
890	411.690601252723	380.858402052003	389.933067970859
892	388.482827628484	376.392077689058	379.650853230432
894	373.759378207834	365.764933292925	375.407772515172
896	361.780006369112	370.753914404277	371.992323302738
898	366.805268842464	366.602720147259	344.117431756056
900	374.803201946734	370.646900113733	355.758371380307
902	366.845418044716	339.252072711852	360.095986774015
904	354.533059739659	328.530768117001	345.434964461972
906	353.249653173051	352.684939227262	330.304187509368
908	369.251921881697	355.57387797905	350.909314686868
910	357.188876128818	344.023010055042	347.519910906535
912	357.480781544662	351.948888858949	349.455734594495
914	353.759935144561	348.23513639432	340.455791768752
916	347.619456027816	348.648956225982	339.569409019864
918	348.029296659008	358.944033000432	350.484833479147
920	365.157395250271	360.833782486003	350.023335947046
922	386.107838836808	375.759477465295	360.012815991015
924	422.344472545922	414.025790442806	411.35620736233
926	454.269390889126	458.750627284836	455.523753572809
928	488.444006662806	483.471797491869	480.463550573346
930	508.851101632113	479.202406395817	487.382761407176
932	472.001800675263	460.345150980934	478.83036313551
934	397.885540959471	415.996251065402	408.041739375293
936	378.311958703555	391.882692000756	375.821327950989
938	351.609348709378	353.164887619378	346.598011998575
940	331.69619698899	320.503484113413	326.511637653696
942	319.844148857953	304.925715731052	314.774100388321
944	294.222805184047	295.718218866073	297.579355405219
946	293.548059048593	303.922293207517	290.24188808599
948	300.439589292888	295.208946756566	295.953515314177
950	316.743790833616	302.570521367728	303.837691198679
952	332.354747478527	309.983021248163	307.985603411325
954	325.829115960857	302.238172051218	302.555970273758
956	286.983334775939	282.402838947275	288.429949247823
958	291.084101140222	297.693410950029	298.688898244052
960	316.499717447201	290.255320079604	297.749211951273
962	291.371628030951	272.200631029333	290.74081251409
964	279.723593444087	265.378838220594	283.874102198354
966	286.974639529971	268.087727843205	280.562383786166
968	281.17193351493	267.399968786495	274.314725632608
970	268.413855514242	268.17669642742	237.282562091141
972	269.974672389129	268.863609789251	248.383413907316
974	277.62941419451	267.303330035868	253.1874468532
976	273.723046855626	263.033594816578	261.89139756811
978	281.431814874232	266.867659687984	280.333253559775
980	301.369925785026	281.596895950513	299.918293214122
982	270.374643064568	288.511600016343	295.327470663282
984	298.48107448903	298.996975320209	291.604132027061
986	289.183352746934	291.547311675809	279.651027797808
988	283.668508976839	283.90334419867	276.02282692525
990	286.553475562046	289.943991347519	277.838710372266
992	294.338049443817	295.234588815519	283.317738047169
994	302.179825441193	271.437209834833	293.730165662428
996	287.967308780328	273.229878600185	288.693201019663
998	292.879285539077	284.090777032126	271.269927760904
1000	294.646613738789	297.491127760373	293.854724606434
1002	308.68036719744	314.947363092022	309.696804171132
1004	320.478852624595	318.604193821437	310.987820193272
1006	315.703284681312	302.375149359511	315.464875621577
1008	328.142858483004	313.67141886846	323.479246438883
1010	315.830970936456	333.808689767876	318.118184484116
1012	310.721552796427	298.078728675843	293.257824578545
1014	305.667237648764	294.61735819041	301.701475261222
1016	309.163610483833	315.94531022396	312.626277208075
1018	317.692636431162	322.148466343606	302.706998630277
1020	312.551880350233	290.39130340762	290.105195964949
1022	297.320048166818	285.65641942912	294.711874516004
1024	303.455670804454	295.713609125432	308.121399141352
1026	279.189826240243	286.991955701849	279.166590154702
1028	273.208149919222	273.739059182219	271.460879790146
1030	300.953092680704	277.891199535054	282.852388361972
1032	331.535319970405	298.275875639908	282.387225386133
1034	306.471019374561	292.843721967743	271.325092844046
1036	305.572609804033	283.093834020595	260.977560785168
1038	292.366727130306	292.049118898755	275.535627529563
1040	289.360600600348	282.086505859284	269.162375863638
1042	289.893908067769	272.199227846982	267.548233215311
1044	290.337196717843	269.501528773241	269.919232025586
1046	290.802712811232	269.381969684646	257.517201844607
1048	280.059828503035	291.121434693761	259.862613734821
1050	264.516190701845	251.176219589845	253.83559417884
1052	265.319131679282	252.300324478421	257.715395820418
1054	260.947516974125	245.374997370062	258.279303595241
1056	262.688663370338	252.479798218578	265.14225080615
1058	270.414401790099	274.794896724606	274.950162723877
1060	267.647665141417	276.189240389905	268.114760299176
1062	267.879665672658	262.603276798003	247.304621346862
1064	274.351196104331	269.891349203309	250.296255625855
1066	276.757912000293	262.351630224161	275.366653162722
1068	268.196574601006	259.12155874443	268.930240391855
1070	261.252766379649	262.239069983223	252.918684393169
1072	265.067952579278	267.524096899813	250.322443500189
1074	273.18178406318	272.080556458961	250.13709745612
1076	272.77805477459	268.637953482185	263.051173305125
1078	293.514130303365	260.591606679847	257.964262003314
1080	288.345263088045	259.406791687606	252.903433146983
1082	276.142660815242	262.292849259637	250.304596893396
1084	271.793054674971	274.73121886667	252.708413336495
1086	271.284492398384	281.355331613686	255.628884425453
1088	256.980557790782	255.444012273726	249.388049356279
1090	235.857323169433	255.217543540808	241.160656033463
1092	257.801995381973	230.882990370213	225.486874948216
1094	241.255687066955	226.974482832377	220.420873873971
1096	225.267401640019	213.859216854382	221.748033771153
1098	222.565105057546	207.674506113328	215.840745319562
1100	234.84059354235	219.643885164308	210.926945889137
1102	256.220192989796	231.240771714157	227.333830601886
1104	245.186210699958	221.384348592339	224.911313904125
1106	234.086596678598	219.500576517757	234.177784803949
1108	221.208285662377	231.413158364249	236.681756735881
1110	225.243274823532	231.44563147177	225.92223751664
1112	241.353948900328	239.953033152657	227.906224408006
1114	252.296535261354	255.494118025872	246.426654160876
1116	252.096116152284	258.781315995793	259.108717783686
1118	272.359906439153	276.165222788351	259.596321558068
1120	273.320724472323	282.791622386656	271.864265662887
1122	275.135142710975	272.721819817405	260.867796076536
1124	258.636724319765	259.723182961645	236.944480953636
1126	239.770265108834	251.232978731952	229.025031042843
1128	236.912386220416	233.480904603962	231.243682667575
1130	243.504619099079	212.146948923062	228.46035891645
1132	224.896547488824	237.267200109609	237.220706178938
1134	223.053086255328	225.909418610441	250.655141626734
1136	220.503654949096	206.114035493003	223.677797911497
1138	216.877355449031	207.392654389877	221.367295709808
1140	217.883589246541	214.711275503656	206.925823726429
1142	226.409223560286	218.935963769574	203.311993760655
1144	226.124985361719	210.872932882703	208.722218214401
1146	203.833414850432	188.979498582019	188.255340440356
1148	224.814587579027	196.100369216951	227.013554556271
1150	211.400029839	201.967046355781	211.026335421235
1152	246.745673647372	217.359331951367	227.180860437813
1154	251.282110985602	231.413469664255	244.846459350631
1156	249.37214921811	247.98325497668	245.984824306792
1158	247.545652975669	242.998140573388	235.68689813376
1160	234.987468223727	220.490356800603	228.008354777059
1162	225.107663190055	244.973982722666	224.228658580484
1164	217.847846793461	198.682206664072	208.512489887687
1166	227.005167030781	203.499690045195	208.513066637281
1168	214.83618041811	189.243123144068	185.621523203918
1170	210.483170777963	185.935888254377	177.459564897834
1172	200.225780319732	190.313038841711	194.930786550893
1174	186.790861255781	188.797008192134	211.61326549831
1176	188.904398201455	182.325288760101	199.128869287111
1178	190.96058407454	190.841334239552	180.742629009711
1180	208.186913661181	195.545793378694	203.255367427124
1182	189.155018095478	184.087507351995	181.562831706152
1184	181.730371672877	189.018735261444	180.616703542378
1186	181.533206663045	192.410087532626	175.403068148577
1188	201.582168741412	198.442901334562	188.026399427838
1190	222.095328720879	205.01594183074	209.948330771781
1192	207.127158584329	202.701986322416	204.856119639818
1194	192.964840051471	209.855163643816	211.144260245495
1196	187.451327843777	192.977560896605	190.255388483532
1198	184.271549786352	174.714340597991	167.344149539822
1200	179.065497768766	169.147702656552	170.613192726651
1202	178.218142224813	175.312810146076	173.359977621367
1204	183.696836322285	181.583550054286	179.110999048663
1206	192.49193522702	186.999810420205	185.476898041793
1208	198.381223304425	196.784726074181	189.426778055893
1210	196.222071257926	197.665865433612	229.513271675971
1212	210.356017541253	210.446269988896	203.028280552297
1214	190.517957301124	182.2809957631	186.807639148985
1216	193.011192814436	186.735790963301	174.473161961571
1218	211.901489798148	195.140712793934	196.166573964616
1220	211.784366268001	201.740784796622	205.367840427441
1222	198.144554363023	203.29018608713	195.56793802931
1224	201.645263361498	202.77346480973	203.826845497526
1226	215.119941182262	221.677244183603	223.217993284249
1228	243.398581196181	210.124552407386	232.968831148987
1230	192.09440998335	195.899669371483	196.564177758937
1232	194.284676856995	181.333800393011	197.860152732613
1234	193.81937342998	185.296079647789	192.286444431499
1236	195.624749314042	201.544599555111	194.462763790069
1238	194.851084790439	207.434232474069	193.404489033329
1240	179.109920521469	188.558128233076	174.070741089484
1242	163.903656423494	164.927617731294	161.503298138274
1244	193.294990350987	195.559587104004	186.070227913517
1246	188.386127024208	187.862169225584	177.652971662059
1248	181.53826036354	160.488712041412	169.187961400932
1250	183.825931960864	173.385762178766	171.150190240567
1252	188.077932722842	174.520856754784	160.932883988561
1254	180.148122870121	176.305218431791	167.167914576692
1256	174.908430652347	181.093321661787	182.977080232245
1258	186.19849405861	172.214541310054	176.370045861662
1260	182.125342519822	170.598796059501	172.059893082336
1262	196.144415380394	149.25170546765	169.101965584573
1264	160.915698454944	170.853042070027	157.695553280409
1266	157.041469058092	185.729626247054	170.573320976562
1268	185.115002682367	188.801398708913	172.268989402811
1270	186.358592106867	182.531517070521	172.714009410297
1272	177.265983004445	167.916700186015	181.996765462947
1274	182.916334319337	159.764407705415	179.569713719868
1276	188.392061958368	171.69220248693	153.906803782122
1278	188.41860335139	183.19566608915	160.412227484715
1280	202.954891652136	209.240642505036	169.808124404105
1282	218.852703727718	210.452009260637	175.66867615068
1284	185.359161069111	177.283567767634	154.963952731603
1286	161.538371425926	164.856933375975	142.968869776603
1288	164.047624624937	162.355448663041	153.827130918634
1290	173.450510505139	166.752679697589	165.859358207157
1292	177.472057411734	169.976434343414	164.226114823301
1294	179.039429743582	157.642647448465	156.792626285579
1296	173.788779100704	146.04731076305	150.420619791726
1298	199.252834325434	172.222137665429	172.18566262515
1300	186.433273758899	193.845604839982	169.593677008993
1302	191.984688855917	193.145947021068	162.739486344381
1304	208.934970591455	190.530690797647	184.417212151774
1306	207.066526600885	201.533451313045	184.534641091509
1308	203.720252358754	200.522478196702	175.863611091491
1310	209.084401375319	197.460373226	185.487291329952
1312	202.935050831232	207.173785734843	188.50159538632
1314	175.013225207404	192.1099724456	147.895600004135
1316	164.175460281323	183.715129687407	167.085979425663
1318	161.088708742896	172.465184492085	172.216752006089
1320	181.69156453828	185.555470039844	170.336046952378
1322	180.55660234489	173.285736462011	136.01397406972
1324	160.348905881382	165.287908815785	146.282920508937
1326	158.798543404735	154.503158985032	160.908477945075
1328	165.628190604501	149.976771340003	158.1025442233
1330	165.224529406426	160.87021520882	148.089163902895
1332	165.461487462993	168.194810663162	139.026304028923
1334	156.619985744634	153.397468826978	142.974558458175
1336	176.318701629824	167.367747230913	154.913776043251
1338	193.531044830315	154.905398059015	154.594112555873
1340	169.901435263545	178.727770768926	163.020808139854
1342	161.14628639162	180.291211126611	166.833777485698
1344	173.152881952861	173.068995643306	163.063364233074
1346	181.376786484267	171.638778413417	174.087505189531
1348	184.977363891722	179.773072963651	172.938094618411
1350	183.721352200165	187.124918774837	163.11552242451
1352	173.922952376255	183.079588124118	186.644011063025
1354	185.91519934202	177.74410119001	185.611627965334
1356	158.870150455213	166.006712483092	155.817062810503
1358	198.741536724059	178.723257093886	173.954788017345
1360	211.048607268506	185.806134944019	193.582459261094
1362	210.594308993037	165.795027720168	177.420985829099
1364	181.168897580786	169.675804029271	165.953417237321
1366	173.6706342634	181.152501945961	172.342591197369
1368	180.339594101561	188.763034683508	180.893581852634
1370	177.606225503302	190.885023585054	185.562818405601
1372	176.292362949977	181.327858253948	189.584177012986
1374	176.428280264254	165.35644126037	179.649448624762
1376	166.190745437709	156.111321739101	166.760914872307
1378	177.183612781404	159.99947706718	159.561010496139
1380	163.15338022681	164.704503726201	177.544453609891
1382	149.859521050301	171.301394524309	151.420406833595
1384	129.843574102784	153.207585501851	149.193322902406
1386	144.303935978384	140.278395810184	156.008345032405
1388	157.054142653407	147.342498151649	156.612872826185
1390	150.658481048411	150.433415741428	153.889735851234
1392	146.185333707732	137.867001032327	145.775286619852
1394	154.416297691402	130.27485690644	132.663527651037
1396	172.196830442535	125.640594726751	141.76843814896
1398	151.954417644778	126.434343900128	137.381502988514
1400	152.516627416773	151.224907994269	149.24758777445
1402	146.546998562441	130.44631403658	123.943529160542
1404	147.204673843824	159.474436988572	141.318611363056
1406	147.87298820967	158.937902886562	137.506374854528
1408	142.258637095232	143.736209577898	136.089516298084
1410	160.909006575748	146.87399520604	154.107575152406
1412	170.192742400106	162.520677418148	161.593148390219
1414	149.420539677514	169.787580624005	143.177005140546
1416	147.38867907611	162.804141974774	132.519973681532
1418	159.545142323919	145.344655554147	147.146707561996
1420	161.85333300129	153.471782158198	154.421709663086
1422	179.63649927602	167.927896062776	157.294903068644
1424	156.126646926498	175.188237220401	160.247154580041
1426	154.975114973222	170.315699100879	152.68402916616
1428	179.55944031511	172.118975980727	171.06259948523
1430	173.957343189659	160.231712076051	175.00133006137
1432	177.238606576825	172.065615133074	181.998647606727
1434	182.45837674889	182.511189882729	198.950633643476
1436	191.159006044347	180.332394168382	204.778007124785
1438	202.027682119979	194.620152364911	190.608113335425
1440	183.716387870003	217.044020300048	178.849873285261
1442	207.284248470703	227.689849250338	189.127954045484
1444	231.391685262078	247.346055945255	199.516342944244
1446	239.018210469709	260.080172753243	244.340701411444
1448	268.865012888869	234.977910157687	235.004012266738
1450	241.573124427517	248.772891941512	231.903906381425
1452	215.070306879345	220.109902314052	216.337381365081
1454	201.338869950754	188.726837743803	187.905920697745
1456	217.361871093113	212.605642560946	190.863975136921
1458	202.934143862028	222.585302172821	174.991495876237
1460	180.329205342443	202.467898847517	155.77291479668
1462	194.226340138335	194.299282280192	173.672335518174
1464	191.037812058536	183.072301655228	174.421966713199
1466	172.18848601045	173.101995954637	158.982802658096
1468	175.99870816238	170.164995249191	172.961493616327
1470	155.81868565022	129.715923884813	123.370423042414
1472	173.635677817136	157.860212790933	165.396026733346
1474	172.719210042647	169.800855242511	179.108384387497
1476	146.32326818261	158.696300636925	157.780050236546
1478	152.819303703602	168.901849188923	167.12679830915
1480	161.217926271886	164.753101374642	158.408541732034
1482	149.490027892975	149.389069069283	154.160009917155
1484	143.445967329531	145.386175507086	144.17470844323
1486	155.418994766035	148.618109112155	142.160456765328
1488	169.490356195845	143.102626114379	155.215171253906
1490	167.548735434557	137.569822365248	142.701702341201
1492	142.928558763044	146.010947886108	135.719245254468
1494	156.076680724626	138.812544340345	119.609508377894
1496	143.991282353374	127.10695276298	131.167185877805
1498	149.122782551495	142.944839543713	152.350317474968
1500	148.960264454056	136.305500257141	142.499217042461
1502	131.198847132882	154.853489876213	127.442492195479
1504	152.96183341841	146.473421179686	133.414379050867
1506	150.451279173248	143.561132790861	126.613024165991
1508	150.280167994072	147.544729449056	138.206383438068
1510	147.894201701386	148.180316659194	139.38901297315
1512	143.738650847767	145.358789194144	128.424611798389
1514	151.601039486485	144.811915618937	130.540012939014
1516	175.005450916753	154.556069349835	151.222036785309
1518	182.037056377545	167.156030170086	166.684573797208
1520	133.579748758341	155.034572541453	141.963591858632
1522	160.459855971015	150.543968802468	161.129564163498
1524	148.316093974643	157.181299059017	165.513811559626
1526	185.802447618819	160.636531898544	159.782540868069
1528	207.263446551659	178.824622147766	176.01693628701
1530	169.872604233531	152.959985737613	171.137017065985
1532	178.521721410097	158.174677561855	168.297075116193
1534	181.658169843447	182.727935202528	161.011931657678
1536	184.958874287722	187.73650605463	153.541093739137
1538	168.319027008241	157.93407370696	153.005193934246
1540	163.125618344438	155.620256666605	167.375782262432
1542	183.678619325564	174.537252504565	181.152837196229
1544	204.022002288987	184.181855361164	195.956243809237
1546	202.475015737576	192.436737449117	198.796041755851
1548	194.180853748955	192.063227250841	169.380478888597
1550	216.779742462559	194.47585999989	180.02496100262
1552	214.575729897335	205.974950465401	194.235834321138
1554	205.933208980257	230.704227483256	199.823370705935
1556	210.896160111025	174.189521128022	171.071685456668
1558	228.574440143396	225.094405311242	218.15658205352
1560	202.463584783367	202.256637758239	219.844465392413
1562	197.239389704166	196.383478350129	230.510971644048
1564	241.655519267368	246.184588201121	223.462614121713
1566	227.429137496216	224.010699566335	209.090132801413
1568	214.162756276134	242.833868195079	207.247600690966
1570	240.65678358155	248.566021162352	221.170616353616
1572	280.600909127366	272.099258571185	261.350248830903
1574	272.587913135816	275.568860658148	270.240819770641
1576	246.61162819786	262.438617204759	255.431493887667
1578	266.921663119146	284.115917226962	272.88160818469
1580	292.175874813347	292.594253032869	278.660502461074
1582	278.804311597898	293.141430872845	257.65621647758
1584	278.943497051749	297.731942852879	283.251405002716
1586	314.168431471915	279.517790002186	290.228561518524
1588	337.160418886769	315.003648726735	317.302075470315
1590	322.953893148213	319.710126416513	280.6271903672
1592	356.397512477249	315.619821912709	330.858096749497
1594	368.38546594329	378.538313995766	343.217213065989
1596	377.926293555651	372.597080371733	336.210640978609
1598	389.852539277615	385.695375289263	357.527140984919
1600	372.138457185459	352.948762999629	373.017800985354
1602	370.376364861956	361.736328319994	360.023156751813
1604	384.016724775871	399.261513623553	358.646666901381
1606	404.095775557414	396.573830951607	388.80423959688
1608	417.732818367114	405.956454400707	402.536288898439
1610	424.033669395701	427.232192874394	408.526314372729
1612	437.505323430243	435.551958304384	421.279393809911
1614	460.014880223486	432.957430472593	426.65047329132
1616	473.928737244138	437.441283525065	436.729464774367
1618	479.556671815131	478.135672363215	456.063268876648
1620	492.581264052553	490.767668681476	473.942509389705
1622	496.320314196679	474.304982420586	498.058267179155
1624	516.557184351804	503.542278084735	512.561580738247
1626	511.448827020363	510.916700122955	512.908990778928
1628	522.641997427707	525.929923664233	552.97124022943
1630	536.51655943586	521.536282642116	509.41500451748
1632	522.149606033463	540.316191958194	499.118444100776
1634	558.800837468181	552.568499221576	532.954680234913
1636	536.694067141725	548.767349331028	516.17564175841
1638	550.247917822508	539.548231897508	536.857597530221
1640	567.552939263383	553.639347120277	551.215022846083
1642	534.152435066725	538.615416960048	520.570095709772
1644	545.272023529283	543.4428325237	543.731389767039
1646	542.667263317351	532.131284192102	526.211393883325
1648	529.724360062696	508.338600290308	523.255175685696
1650	543.967183219654	511.987914267067	528.395178552948
1652	546.792767426077	521.490340140316	508.42092553433
1654	514.483112906374	504.119573108622	500.901431132299
1656	492.650552716446	500.558754988098	504.975711797763
1658	495.544764069052	508.124590366371	484.70998642739
1660	503.353476716173	486.632734111604	477.785215566744
1662	504.004728280458	479.579126095723	497.283372816668
1664	467.522564931593	472.416597415495	471.584391252701
1666	464.772611444194	475.927592932882	471.450120563906
1668	460.983629544666	460.220714983828	442.548427943875
1670	476.188194838726	448.211264453619	441.606682640446
1672	433.593566591957	443.812897075601	433.893786048847
1674	444.391460885696	413.815917271512	427.230922094456
1676	433.290228894159	388.266722312093	415.233240767157
1678	390.520981967739	407.969101995281	421.852597640534
1680	372.890224989796	397.727762919169	410.376073537162
1682	376.909785497708	372.835388660074	363.481013530843
1684	347.392599014224	356.579029180153	344.118955304572
1686	374.935782341189	337.124786084092	340.908952145047
1688	323.554973563208	339.307501518877	334.179372200931
1690	349.770243334275	331.262449190549	363.072732935935
1692	346.538807599994	302.909642867361	329.821396381583
1694	319.572111840087	297.244491271069	314.817439969607
1696	298.059496520891	301.90331585588	290.346371150015
1698	281.906785135687	278.854491362463	279.701860630188
1700	273.597231556528	284.246638938867	263.625900402423
1702	259.429986534739	254.756237439157	244.213935577709
1704	250.052364972845	231.944374845238	243.340558612913
1706	236.537561831506	223.033231685583	224.205302997567
1708	216.833694870033	206.369305447278	197.820255480297
1710	218.534017790764	209.995587844872	200.144894339813
1712	218.501882468668	212.539402544134	200.393626923154
1714	214.213259072172	210.336764536069	204.163181932948
1716	213.457190563191	200.932739382916	205.934780311653
1718	181.923688780942	177.309375058802	153.637561170696
1720	190.190375440189	159.916716141953	139.848434676823
1722	173.871804519927	169.790995379203	173.472151959368
1724	173.716472873166	152.263289444119	160.617414136652
1726	172.418674908305	146.522051433612	147.733053812022
1728	165.5272834139	154.015583704462	159.19521826857
1730	146.066774764605	141.922221319059	144.719837751524
1732	179.019793195071	138.732292891173	151.548609148047
1734	146.225837302829	121.11847670179	138.049662507898
1736	141.769519284242	121.742869423463	126.512065895911
1738	79.931438199947	84.6948140329216	87.1176527997787
1740	116.998035391362	119.561320913309	94.5507754563028
1742	97.0900572232536	106.803978340176	117.507015606794
1744	109.366743680515	91.8504023696037	94.5819361008612
1746	76.7978630687696	82.7140742791557	65.4791468831495
1748	106.32587086852	80.869551757463	81.6710227216609
1750	118.762635027909	89.3943435540574	87.4408241484388
1752	83.3659695722182	88.3118713774963	85.8455678716323
1754	104.356221181394	84.7111106148834	62.1939615035854
1756	82.0088936971985	80.9068068738238	63.1670444769965
1758	83.2584622873054	61.9349320873958	96.9273906248432
1760	82.6220983789685	72.94676874672	89.7479394551689
1762	81.7653052456277	74.8616251557977	74.9642734669723
1764	65.536085236611	41.2512197776967	61.1561213042332
1766	65.5056243509883	51.9054334026848	59.3567337556106
1768	78.1640318742648	86.6409216354316	51.9946676085047
1770	73.5326379314422	67.7660630907243	57.8560420305133
1772	63.6443505543369	53.6116284112603	43.3730763399976
1774	52.6955418212564	58.3406424191269	48.4942358434781
1776	48.7305207904074	66.2601990994314	38.5440560846347
1778	62.6814788672427	68.0554559025375	47.8674174285842
1780	48.1622841675283	46.6492838679731	57.4286458342803
1782	33.6654305265364	38.1514836751103	44.6283948410099
1784	52.4126195730568	39.6284700268045	42.5521579616083
1786	69.7011971264288	42.9206294162287	34.0658661678612
1788	53.9495347010201	56.0870074843768	35.0061564257657
1790	44.3199198262912	55.1904072933292	39.8820703747792
1792	49.4971591172919	48.2315934278735	29.2681431245361
1794	46.6494740883913	53.765822206034	23.9302845468724
1796	39.4537984969792	48.0772020946015	6.70479940887923
1798	34.6312343404417	28.6115049203407	0.0359089798788208
1800	33.4951202900035	29.2338242748905	18.6012532715735
