# Supplementary material for: In vitro and in vivo datasets of topically applied ketorolac tromethamine in aqueous humor using Raman spectroscopy
Source: Data Brief. 2019 Oct 22;27:104694. doi: 10.1016/j.dib.2019.104694 (PMC6839021; doi:10.1016/j.dib.2019.104694)
Supplement: Multimedia component 1 [file mmc1.zip › Raw Raman spectrum dataset/In vitro Cuvettes/Aqueous humor from rabbit eyes/plac_day14.txt]

cm-1	frame1	frame2	frame3
350	1142.01608166686	1119.85811682608	1129.22235541876
352	1168.29754085467	1088.06890574948	1149.08313171802
354	1145.40898124671	1104.45445163704	1156.99619132764
356	1121.51269265593	1109.45340204576	1152.71237477716
358	1104.31351314729	1109.44223474034	1132.24588729491
360	1100.33048584692	1111.60582640669	1094.19288104605
362	1122.64092469207	1092.05853249504	1095.8190580503
364	1122.25839608988	1083.6953505689	1100.97309518416
366	1103.90672395233	1083.79200251671	1104.83477584054
368	1073.89625008513	1088.53761293427	1105.20934545973
370	1058.41955836736	1081.32766122694	1108.561406759
372	1086.99806519999	1089.2309365328	1085.7980088669
374	1098.75042635737	1093.17146146461	1086.83643509109
376	1084.85372979192	1088.58704510618	1114.89774876208
378	1098.22385291418	1085.01654142637	1110.84540121147
380	1099.96858376022	1085.59406810261	1106.99459348597
382	1107.10035954174	1086.76719931176	1105.40886280464
384	1112.25312164652	1086.58530151582	1101.09824371487
386	1092.91806096213	1082.39829567005	1082.70547210329
388	1076.11016122487	1096.49450175383	1092.90387765477
390	1086.16881553883	1097.12010891211	1086.88133451456
392	1100.096104168	1084.02841011751	1072.63833216975
394	1089.13279684351	1060.92215303666	1064.23419242156
396	1074.38924188873	1070.85131711378	1093.3110681246
398	1089.42541790841	1072.23211871962	1092.40805157615
400	1097.08476234018	1068.90338756577	1084.80761383398
402	1076.87182031261	1065.73319401702	1085.09395475103
404	1060.47798369611	1079.84802063941	1085.06477423364
406	1106.05551890933	1087.91572115211	1080.10344741555
408	1118.7357281671	1091.77818913967	1092.19316002819
410	1091.83618124176	1092.66546622013	1116.43009247408
412	1105.82500980601	1092.5284948567	1113.60108240511
414	1100.08695921107	1085.28233720639	1102.36652562748
416	1105.05459238659	1084.11366601681	1103.77267020653
418	1110.78730248996	1092.33287984174	1112.84947718839
420	1095.72173050575	1111.78287201857	1117.28520166192
422	1094.9620914815	1089.51949472328	1122.19697972549
424	1101.09099209825	1096.48743181755	1111.31267738789
426	1100.64002633191	1099.48887556218	1094.50122011144
428	1084.67001042194	1078.03585416558	1081.76071376019
430	1065.94271129587	1091.0389108818	1090.22865536212
432	1081.90981152986	1086.48580508232	1087.94276597929
434	1084.55740994708	1074.72099446367	1081.60007339118
436	1068.93701330078	1064.05064974266	1075.62701813642
438	1074.62052439265	1068.83581568237	1076.31306914983
440	1090.1753028308	1062.67411478879	1077.49022862666
442	1083.88266784128	1057.9543963761	1065.8706411145
444	1064.95809828359	1059.07416347095	1054.96529562359
446	1052.40423863835	1069.34897579668	1065.32697989259
448	1063.52919914709	1069.1277059132	1075.98090969754
450	1065.83606623286	1058.79232155201	1068.77458599988
452	1072.27158102006	1055.50945558879	1067.00627475398
454	1082.91015582242	1064.82348942694	1079.35473464658
456	1048.37899485864	1054.3047799767	1067.95045787144
458	1042.21805643337	1038.61387364436	1061.53521527255
460	1046.65413686034	1022.54863586082	1056.33416202739
462	1050.39844873034	1013.94468777108	1044.32657788682
464	1039.29206026616	1026.44497647148	1010.91664194945
466	1048.42467849899	1043.62284158856	1010.92042298009
468	1031.0807178784	1037.77469882814	1026.79523524491
470	1020.61830336194	1022.20431955488	1034.67771466886
472	1040.25865471955	1011.61365726095	1017.75886795953
474	1001.39675201692	1016.80017792369	1012.04719820055
476	998.146253228337	1000.08377663111	1007.45214220844
478	994.946226568519	990.843507218797	999.277239860295
480	993.152721084565	991.450523637604	992.206047065008
482	1030.75986777392	979.876885639487	1003.4012210219
484	994.18931006713	977.959422645169	990.12850282345
486	977.080385434894	979.968194569038	981.784041569369
488	978.645903702554	976.922202137466	976.430607870965
490	986.439037673186	962.441053975551	968.943274944377
492	972.186821165024	967.324313238449	956.054690681794
494	969.407153838112	957.80624682433	960.296251614363
496	967.47785112948	956.065291382333	982.291610974391
498	962.460235340318	963.80180961262	1006.63565684162
500	955.3370536333	960.348258549907	988.603828896451
502	982.144587530562	965.507471958388	971.491211736616
504	983.450587987451	962.23168185	967.465333815822
506	966.457507625957	947.909822435918	963.632291436067
508	948.335921388533	924.997410249021	948.798791535525
510	965.824776990495	929.6646569789	964.448882503878
512	954.165978976238	927.534123533315	953.84562595356
514	943.656117282608	921.725175701266	947.967852789441
516	940.409762484678	915.676068039424	947.056692842983
518	931.527747118571	915.074093697273	922.949705912005
520	938.834060025677	926.781951197711	938.068570382847
522	946.050061425584	925.933225467558	931.306201367996
524	949.416727183243	919.193938293997	921.822691504205
526	944.600065743533	915.496607317427	927.763231540519
528	914.618058973775	925.286702094241	930.150899077123
530	906.270845624364	909.561354451003	926.79862247383
532	907.646858735581	909.713051767321	919.705148449069
534	913.334726409792	914.371402949718	909.842626380636
536	919.233225877587	881.796627244361	898.126368692876
538	892.991423276417	850.025078887852	899.624579536772
540	888.089718175711	856.163395632589	897.630291895803
542	894.722240460854	873.986745522644	886.554522684617
544	899.912950055142	882.86872587284	873.206241180147
546	878.765877521583	870.061088483987	900.426567680677
548	867.552274295228	863.121709351168	875.555466037549
550	859.686985262629	863.2318720529	864.473294404953
552	852.979993695224	862.272711996041	866.151402391362
554	846.117531132704	851.568667495464	865.717956717229
556	841.598794312637	848.909817627771	851.408581308058
558	828.839777260496	837.664676072641	838.031707160148
560	828.643590838536	831.703821828906	840.167996768412
562	837.972147521555	831.56458380333	844.304055197968
564	832.850420162374	826.884458653427	808.822546263173
566	815.183070706715	806.972971633013	803.333236901981
568	813.633981712423	798.186937804935	808.836338061533
570	816.117842702326	799.279059097649	813.73830603961
572	813.616568482564	804.700074359765	811.384284161408
574	807.251836786124	798.325085201624	805.954174389351
576	789.615378117743	794.799400693754	800.046693178122
578	790.580884242291	776.749273351916	802.881437234939
580	794.974314745824	762.783385414641	799.510362877021
582	782.754301360687	774.882133213825	776.013375253744
584	776.445494413183	797.274106203694	774.869911263385
586	775.648283211568	784.735384123775	762.09539486906
588	760.541957554947	768.890537228299	757.316640106322
590	741.920284475243	759.849463690595	758.287188135774
592	748.219350517236	757.81025283115	750.536800685111
594	730.283017105758	744.119954633458	725.527262309327
596	734.914494422529	733.008122715865	725.204065312588
598	735.459547584255	725.129298399086	741.205638647225
600	722.136568258205	718.860078781608	757.780740963936
602	705.291371590738	709.112832502454	745.094152830867
604	705.996102451282	732.592915274963	723.572882888157
606	708.076062930591	734.667115290087	712.06734193943
608	707.482187256858	717.611259878752	701.681246242582
610	701.887216801777	693.069760960463	689.414612627464
612	690.670327798807	690.391093645703	693.854269777868
614	702.429944335949	700.475267086176	689.771619782314
616	696.267213618937	701.720757940266	693.703495148745
618	681.50285561189	685.688270763083	691.614626461092
620	674.235104046402	655.728790360238	675.149609670949
622	683.725964960838	665.686792693357	692.720552079068
624	691.382456367416	669.350015816885	688.991655796501
626	677.08871174555	651.133550108512	677.451946274839
628	661.975292106319	636.810946799689	663.102718045787
630	670.8382541377	656.54773130247	650.459027356008
632	630.339891369656	649.4343902017	658.130606434665
634	616.865406284248	617.118328198978	641.020660280394
636	627.281499649779	615.129178196088	629.47826046963
638	643.885152077512	630.608171961004	625.319217215654
640	641.692122451245	620.933091745885	617.989101314961
642	627.321293525556	613.262107663207	611.754527585884
644	602.695324725141	593.079667687715	609.263901292917
646	601.158241744435	588.985597727186	607.03183584159
648	613.333938338798	597.132877205567	602.95757282129
650	602.316693812636	592.548912394706	596.00726441678
652	590.671453088138	575.625098199326	598.295535156145
654	574.69688376232	575.43691984033	581.4804601315
656	566.847098623894	564.902324265418	570.079513097243
658	569.687459499552	543.249733328847	568.095051534917
660	577.254030895547	531.050392741053	562.899556389323
662	542.0810875271	519.918176617266	540.248439870899
664	526.598961182499	519.417154694105	520.856911076832
666	516.893039584077	518.611168338775	515.64199752184
668	513.489853966988	509.561659190122	520.650738360926
670	529.99991329483	487.097640956364	517.910031510249
672	508.874689443662	493.107993375689	503.086081054575
674	507.317290494942	475.651799752881	498.711219368704
676	501.645396641837	461.895045006592	503.829316213997
678	491.41641284359	464.078629928704	508.153634283678
680	498.219683560699	479.942401316032	492.723140895827
682	507.300454117591	469.072438709205	493.534846309629
684	502.513263577413	485.602351163585	511.06251627723
686	505.168931648572	491.265044857142	515.543845985726
688	510.296196820078	483.083194049583	508.650179402396
690	490.897307860585	489.035619334882	519.125648929897
692	504.078861011565	499.773605725767	512.818149068749
694	528.768964024663	515.247869799221	518.73176389622
696	539.533703934456	521.691855487087	526.81985977421
698	538.898755690246	525.194555340508	535.593910809756
700	549.434743596082	544.711474772756	549.451746006054
702	559.058682087323	541.097294591389	559.565845494134
704	551.503840652359	546.275142577344	557.150888327281
706	557.790278435085	560.641414278688	551.864445615294
708	568.725268608456	565.633127392101	553.02500446773
710	556.482722055967	538.826603012873	567.244737703189
712	560.870496663881	553.51471102527	568.203537792507
714	566.684412946738	567.228616428119	556.500218322812
716	559.619222693278	581.180492563088	567.980970388787
718	550.015900311137	593.642159472405	585.736145994792
720	554.946316878212	600.458436891897	579.608542793764
722	564.524224651137	587.904743170815	585.274354606549
724	572.892033441985	554.206013600374	580.835345938833
726	584.965102552405	555.833319878319	573.710275785376
728	594.139842847132	578.797668321689	576.294232906281
730	590.404394000774	591.295579950184	589.179737156199
732	561.184988569286	568.519149540295	559.957985567448
734	568.587654966477	596.200427451027	558.881141710229
736	580.365547063302	593.316358160183	574.711338683295
738	595.28833844553	580.481546082792	588.504927040952
740	607.812552834431	581.839154914796	594.723271273636
742	592.746288258606	595.097273075378	620.90932201304
744	598.089671760616	593.243778086994	610.195087969394
746	583.480559325039	587.179319941792	588.103549532389
748	586.471478272867	588.315514969541	579.94072832747
750	612.947299137558	596.204728783869	596.727836790234
752	625.913430310762	596.605868948537	630.648876953049
754	605.063335315092	593.216545175714	595.825696144319
756	596.723629801907	598.469666722605	595.323245755682
758	595.129534612918	596.790164030969	599.520517284306
760	597.444851318759	591.893012131045	602.562012137136
762	601.428690402664	595.135916062178	610.023716397962
764	593.69544324052	578.383556444913	594.276144091853
766	589.031049408385	594.561827408509	603.365646964925
768	582.629081769494	593.723381697781	589.031012547678
770	581.863697482914	585.919267820285	579.311694758606
772	592.58202519751	589.605813740546	598.826350043791
774	605.568004854098	595.540505861972	592.68037872024
776	598.165342269432	588.103228690078	569.867307221592
778	589.878720759626	593.036862972215	576.109012234252
780	589.038902401898	589.909789437625	581.792008789111
782	591.483716057268	575.319798004157	574.816690415874
784	579.226026635624	573.107046771357	575.670438428223
786	568.597928652091	568.044212515589	575.677879536614
788	584.540248136043	566.758046623321	565.063859602155
790	582.295535287979	563.134528316245	559.949406810679
792	569.157766280024	562.82436485469	572.547277221408
794	570.734503079544	574.116559860309	601.813279946366
796	550.675302162835	584.659085370354	586.945559177284
798	563.665362971967	567.725090633388	562.583571437568
800	568.962324698649	559.191140068648	557.381420657733
802	566.680128500243	557.825272473791	562.561538141704
804	560.237991435912	554.496570842203	565.116005756145
806	545.275604827872	539.007980737007	558.36690262439
808	573.454022377775	562.113100167846	548.560593102822
810	545.309286152592	543.010831857353	541.782035049649
812	535.667183986129	538.030925333591	545.335559869973
814	546.730856584265	546.19315716711	546.668617567513
816	540.875214037845	537.000542153674	529.773573127293
818	552.485321164884	547.576238146843	537.250655687232
820	562.621805736536	553.482931305059	536.397673076367
822	558.798860620872	559.031629470802	533.33578662108
824	552.040764150237	553.951876017492	538.614139658079
826	554.726367150225	539.453061417634	550.499658293172
828	572.151811834991	539.387289451762	546.398646058183
830	554.116687448229	535.329035788841	556.878028964479
832	536.683985864366	550.683980094769	559.821569002823
834	537.385477174681	550.879299297156	550.327638469179
836	545.73264052421	544.975315207569	539.961871993298
838	544.491931308258	554.203962687619	543.295485272324
840	552.364716440697	549.575511428478	551.688848201073
842	525.769875544639	519.08271940171	539.053590146665
844	533.206899871773	516.34833529105	522.248431495491
846	544.943307155233	528.032044948157	523.076660100619
848	538.897572497469	533.199626028408	536.641202967318
850	518.742521397937	517.1265647477	532.651278251766
852	523.151457591493	515.761680150663	535.494828365844
854	536.745818358508	519.112911662378	536.851774251784
856	524.183663592918	516.136783989263	512.419880188399
858	505.083588521815	517.319651428973	495.179801587564
860	498.096020310928	521.254290642459	506.076837161784
862	486.606300748564	491.803037846234	508.344387308315
864	489.662616547071	487.408467581278	494.586272074471
866	472.080481974597	467.815193080196	477.524106506696
868	469.141391825214	476.825368579508	485.057882004143
870	473.032148776297	491.512446611653	492.844523503769
872	465.069189055833	475.503563417036	474.524365327861
874	470.867817983981	469.580987967236	491.471997155098
876	475.966637311556	454.857474985267	481.599765255529
878	470.019077537208	457.332802874718	485.463859135569
880	476.141458363314	465.206007398975	482.58163406601
882	484.966883752933	472.152009392608	474.3517847301
884	472.183717112303	479.958044556848	477.551507909032
886	482.345319836809	496.002536817749	478.078156848246
888	487.199376803919	499.976116365912	482.509033028615
890	481.888860780943	474.601550554864	487.153566611368
892	466.633572600702	446.559431152607	474.96647971383
894	447.852829992908	431.099210125687	450.13458594499
896	434.985066253781	424.599736592664	436.102326041174
898	421.589231635047	434.399745724942	420.548551966447
900	426.045643273328	426.420739161069	435.692372758981
902	413.263790879784	416.123168687109	433.550620254464
904	403.211161691415	412.082855170675	416.067412371483
906	409.444674975482	413.360101842072	401.45420249029
908	421.949348216635	411.762273992302	410.194548112521
910	416.550223080969	429.222110691913	423.836759847557
912	428.445785095766	415.387733100948	424.584238229657
914	421.394180146975	425.884090580761	418.408648895695
916	416.42343825378	432.789860262661	417.374419195789
918	423.096507771933	420.915916907568	423.595831162063
920	421.041079008792	415.476691292793	426.02044912593
922	423.982365433032	413.486721917668	434.987104049409
924	458.750535332586	457.067940584972	467.25184175727
926	511.222650683224	502.579551456686	505.643247709422
928	551.229386345603	542.865918127086	540.577432307037
930	566.035381248639	559.261614981964	562.507965325286
932	564.634233596268	518.162051620994	557.281897725533
934	487.437058049117	462.920913278681	469.582609661387
936	458.753823952051	450.018673006867	450.242242230329
938	434.501622873407	415.522745134662	431.756267894951
940	403.96687457622	390.179449756618	401.839394954342
942	374.54781192855	380.346457146375	371.714227176606
944	362.295457185178	353.57951739312	362.372592602498
946	358.790890478962	356.186985775272	373.853005300491
948	357.52334032961	354.529276971492	381.138710325018
950	360.644821516534	358.106911646386	376.35348201235
952	360.670536981654	364.972354493868	371.330316431135
954	358.15069525684	363.688194334764	364.890173919809
956	360.44408989917	346.94325482619	350.814973812097
958	365.73446858601	356.138696894133	369.529170510333
960	342.574084737053	353.161945153543	373.505890514127
962	346.213656625868	343.071750022942	361.38438813511
964	347.904699625389	336.291075150626	347.688361670737
966	340.050299494098	331.801868682772	343.343702404869
968	332.362471289523	324.029105490381	345.75472672566
970	324.723241922794	318.641038151241	326.273573292004
972	330.879115086073	308.719401070271	316.668528980588
974	327.823567573715	322.925258023796	335.036694594111
976	333.900229557608	328.313818235011	332.160179191014
978	346.710127950497	335.279544550917	333.008688748887
980	356.03869967439	355.685214512772	357.93371807082
982	358.343135950806	367.110007589812	358.171961914871
984	377.336560544655	370.189409241891	341.363458819344
986	342.475293156268	343.262634757659	349.076759360749
988	347.895525850405	343.071734272811	354.951218988397
990	358.721081500272	343.478144278758	355.551817811609
992	345.630644222797	336.070217842251	354.010379173695
994	328.611222516151	346.538515494563	351.942350142672
996	349.571738075217	346.275308599515	339.617688401708
998	351.972860969282	360.568316686404	347.214757491419
1000	366.325561458701	361.788367807018	367.908103256856
1002	389.820085877226	379.721514326493	393.58884759274
1004	406.624710154889	398.517872234978	404.529688415125
1006	400.557795793755	391.385287941559	392.191774084768
1008	370.352032922933	382.863937316625	387.781336014816
1010	387.10312245493	372.38151301428	384.845341218851
1012	363.01622747837	362.281901148997	389.597801245429
1014	358.461402302966	370.649975472097	373.85532063061
1016	372.240936338432	375.11868280376	377.006218999126
1018	381.216153694253	366.070108648389	395.325410399996
1020	368.130179689886	359.869321709307	369.179076673341
1022	351.761959387044	349.335022451065	338.215004160139
1024	378.299759648672	347.65017710971	341.825801793549
1026	353.978799861954	333.813232866935	349.72806129763
1028	342.307150410888	331.606043055846	349.329222788495
1030	341.330516216949	349.327615150052	350.474805812882
1032	328.038312827964	367.128530797753	358.959413272955
1034	326.367288802228	342.599311001365	352.791253181766
1036	334.912418687348	329.91880924209	349.550738039145
1038	341.512711445571	331.812027951853	348.489364431078
1040	327.510186393877	336.977535066042	341.06904204199
1042	323.797153101636	341.443530204803	328.6155164592
1044	321.623848788333	344.06314492806	325.109795140251
1046	301.054671506361	341.373846400517	336.040550285862
1048	328.262705759114	320.548199840248	320.619290932735
1050	324.642353406619	307.996035564358	324.734474776846
1052	325.585209985924	300.449689287041	316.559672895103
1054	319.790236467476	306.746044868474	304.484354987307
1056	314.274984524501	322.793579435676	312.302475361663
1058	315.194332999258	333.303129603195	324.486199668774
1060	317.8377956504	323.641939095184	302.882540025096
1062	305.503470858907	307.707152217057	303.757383147129
1064	315.773115475026	301.465036235685	313.778491997813
1066	322.906549462375	312.0798273772	326.124967368534
1068	334.184525393975	327.575827223033	327.940178452571
1070	326.707464123068	320.772812517011	323.999442125308
1072	307.894253180946	298.101511515223	321.076263691131
1074	318.32796450166	300.395712622407	318.485307441159
1076	311.329516826896	307.939537783782	312.701868743289
1078	316.623627815197	306.18020356575	323.892826562725
1080	338.84927001165	318.501486288838	305.154954029785
1082	336.686629812483	319.771385345323	305.921445405562
1084	319.975311969007	314.672027430625	319.335430049169
1086	310.801361348296	310.379288563097	318.127312598482
1088	308.74270988987	300.678245903914	294.339705649811
1090	279.099465018185	285.774118428131	285.57195251743
1092	273.395969809988	278.174328953899	297.194227769102
1094	266.634338491399	273.904707578874	278.527213778552
1096	262.69089263412	275.248366571357	286.259337184734
1098	261.007361135581	275.344936584043	289.204862120337
1100	264.977019310064	274.8833288767	276.959992969567
1102	277.011049926562	278.541122944828	287.203725641046
1104	270.37176111937	258.258784087169	286.172999968847
1106	278.404501018545	279.052876120558	280.133849220957
1108	281.777743248726	278.478548241949	291.369828898936
1110	286.064540509711	282.776959572227	286.897091107372
1112	291.605920685945	285.396665527858	287.355133632813
1114	295.865517344592	293.994351450965	297.972225643388
1116	300.611611622092	319.384720579766	302.594416307008
1118	320.158386878678	319.375048514171	313.219717071452
1120	338.158872926218	335.487579684252	318.002802044022
1122	321.362639160239	325.579800638346	339.547119763586
1124	316.548154812673	296.988706827355	326.776485794095
1126	300.763961670691	282.160102756021	303.809009965753
1128	280.982761616904	282.24642854668	288.9701139025
1130	276.650862046806	277.541580998095	287.78257593874
1132	272.503849991375	264.130823883397	304.136144419586
1134	270.106191962693	275.068529476104	277.636043857195
1136	258.049673151581	250.297370555478	276.966416708507
1138	276.010306155936	239.191554446254	279.262997273788
1140	282.268472591265	247.19580606776	264.458958739138
1142	278.229576400439	257.159549956431	257.093642357125
1144	273.363042691176	250.247238084202	266.511268881596
1146	262.737445532284	233.267744927096	267.277683735951
1148	259.617068309448	267.059133448109	264.987814128759
1150	244.954029208825	256.267148316598	270.931853648523
1152	279.087667869525	281.569946378677	267.666058178751
1154	285.081796948556	283.8825083154	265.265146551674
1156	281.140808764586	278.932418121779	269.788274910523
1158	281.136928775343	271.080519630127	270.715233571403
1160	280.923012612009	256.792054843423	261.600872402367
1162	277.455118398208	253.580325926856	258.8173687668
1164	241.56769374979	254.12331910211	252.204326579231
1166	256.380261145443	254.408671095207	262.143956197011
1168	244.549452802022	241.930049795893	240.624883170956
1170	243.627457654104	236.101152575834	234.400597800285
1172	248.00748714535	234.310803551562	246.185841617996
1174	239.721930249819	233.690207852458	252.090144082378
1176	225.449981206833	234.9612803938	236.202901658855
1178	244.668534421691	230.715741094057	219.104670399783
1180	251.276544854518	243.274322367181	249.473599200828
1182	225.411536669828	230.059836550631	233.35007561874
1184	221.242084350086	231.918087767626	234.70807575876
1186	217.792932214501	222.785632943363	225.820077096867
1188	224.360359490461	230.430460409897	222.084950220328
1190	234.360632766375	243.346364529718	228.760967491061
1192	229.642377464965	223.08374086133	229.594259139251
1194	244.311139971616	233.958641914471	242.836309190756
1196	216.071001399449	237.140088092432	254.041307342501
1198	236.300929322752	215.738489376655	241.350207069019
1200	228.526218771725	224.17602062579	232.510580342259
1202	230.316054959505	233.221387038241	226.490705762613
1204	228.324274604969	233.090855080896	226.884993987486
1206	211.840973561186	220.62743502875	230.683605854098
1208	207.039199127644	204.977469133913	232.812545817168
1210	239.690899565977	230.165448118578	245.746306864631
1212	257.945971423906	223.334134808501	251.810720855437
1214	219.423386794436	233.790627538322	224.506793526208
1216	223.178070292465	223.307091629558	236.321536643753
1218	241.343796234272	228.689933001696	257.755319913879
1220	247.458074809099	240.56345055823	265.956354828868
1222	239.530035512152	238.207523100357	257.111834127961
1224	232.660400359796	228.675350311799	242.597771956339
1226	238.00564481803	244.037818468499	238.709134313957
1228	247.798597682614	244.916052773904	247.817021621355
1230	227.495802828813	213.648318715743	217.444670770965
1232	226.891472013817	199.674211845909	223.244956541105
1234	230.84835621888	204.383787192318	235.887958156913
1236	240.359406882896	226.683121631387	243.467899797444
1238	240.106795038473	232.853123248018	238.351352691305
1240	221.316854114805	211.448545634956	224.31032581189
1242	206.493978690556	204.714358889104	217.205043200334
1244	218.909837401684	219.371714646367	213.544050843427
1246	246.185965744342	215.918551408109	223.347649046607
1248	217.179002741051	208.615666368079	225.554408699614
1250	221.261109266298	207.512873285595	231.941502250873
1252	214.007854291968	197.21382322907	211.112455983063
1254	216.725761825182	201.272261329325	207.759659499571
1256	228.811229186262	213.720879349534	220.299292273254
1258	220.737704057293	205.050123802521	211.010495368129
1260	211.281386264867	191.962150762488	211.384287671557
1262	196.310783118867	208.105699097005	190.755631865926
1264	202.551576321806	203.266535759488	196.243062494852
1266	207.361520721086	225.628373788798	203.415805803375
1268	205.939324065973	230.515129580847	224.806417256468
1270	192.924653608437	212.591253521017	212.104200789687
1272	198.106995401137	198.164756178152	204.297445141101
1274	214.063253775681	199.852431350288	211.818081020797
1276	201.000425311267	202.726124975818	199.525386461654
1278	186.625853663035	198.609818203162	215.949319832965
1280	222.048325389655	210.299834305545	216.172783952601
1282	222.721461482108	222.607883830878	207.0146291372
1284	204.357559481637	204.74079718772	220.189734987962
1286	196.029747800009	200.815497751778	210.876999486845
1288	200.399767591627	196.191453700205	200.926296568916
1290	207.250079080979	185.92500937556	206.406519970823
1292	217.63068388051	188.466162935899	208.974150233193
1294	227.256477913438	202.096238149795	194.860021466328
1296	206.542763006908	183.062008495262	202.707523767656
1298	225.503741001515	210.754600049077	230.456596359274
1300	205.390428627546	206.026222662461	229.430425113564
1302	224.347446409229	217.74838949389	245.509583085983
1304	231.156006308909	210.377619623214	246.983955152999
1306	211.834621522157	214.368149426311	233.932250349808
1308	213.151452692439	219.000984270117	228.157347022485
1310	228.594213592352	219.083645106546	236.071409407652
1312	218.140181267848	215.596940325682	234.195797460569
1314	204.861047989271	193.90344585714	208.225050119815
1316	217.125960553301	200.685306597531	224.079214747556
1318	208.942500349744	196.194095880455	189.041918170875
1320	213.881496539515	194.389714817903	204.059743609342
1322	212.786195917386	204.771537874506	199.787249327344
1324	195.354462416382	190.958446715293	193.481592713263
1326	182.031764688878	192.455337851929	196.727770730227
1328	183.425095415838	194.611082059698	200.044152315252
1330	191.817626166352	178.074392037151	197.25191749776
1332	194.723267269505	175.509132029239	192.220162253398
1334	187.864727747153	201.224237774252	184.952117192746
1336	182.097486845715	188.072069459735	220.186110086201
1338	191.716729280467	201.50520258709	186.53475205046
1340	217.022323150762	183.736720375068	177.350164416612
1342	194.864445681617	184.881270425361	195.402014212753
1344	191.211880894622	187.829085243463	207.629888205037
1346	215.559137396072	190.380997421026	221.286326893258
1348	216.3169241889	193.240170500336	223.645840559734
1350	204.209580995987	203.857724089016	215.862422264179
1352	229.958773692708	221.779903560524	222.964844264102
1354	216.856198689453	211.509990380341	221.60792875445
1356	196.566483157978	202.460869464384	223.32527677744
1358	231.82349482059	232.291902621359	225.240722218614
1360	227.437156113735	240.942651965384	237.152587671452
1362	227.329570669276	226.751178567762	219.753748680388
1364	204.785869484116	205.509449820123	207.232632308112
1366	200.951550258018	189.476021980929	211.613250213588
1368	209.2201977774	198.085925231946	231.994454127403
1370	207.721228644429	225.399525710023	237.211302365214
1372	208.481744795064	232.48871415703	213.069730993136
1374	215.213837258768	204.205293961462	208.103926685125
1376	197.412379390381	201.582574829225	181.410745166378
1378	204.407438420222	191.961812506071	211.365578579739
1380	192.559881330458	211.438188356659	198.909764818757
1382	193.329675193031	204.734514762539	205.610303240017
1384	174.305753583908	174.394949985568	196.193815601056
1386	168.169264056262	187.554234500744	193.693283933902
1388	181.270830809137	203.761994886819	192.307520893522
1390	183.574728331749	190.40875951654	188.661859560056
1392	171.524301390359	173.059689234646	181.667327563002
1394	173.452541125557	176.924207778508	168.643973065265
1396	173.193447746447	188.034034524521	175.429044631462
1398	164.788814206634	155.542993367891	181.137426802072
1400	154.853863996628	156.917298844614	159.900395135721
1402	161.360411742661	146.395617250885	177.309714956966
1404	191.702433392051	185.5765694256	201.96131842138
1406	184.09420674398	171.658453170431	202.497643111135
1408	172.467540010877	161.322025384724	175.526743568385
1410	177.31346657902	179.665731340927	176.987719248654
1412	185.120229349675	194.173893152596	193.877643104527
1414	186.86256089656	178.633898996828	196.431404466925
1416	189.601467051834	152.504517704581	196.172385708515
1418	192.274317639112	154.101677468519	173.834939324273
1420	202.228328555164	179.796139253995	185.358384996768
1422	167.134484361986	183.548570140451	203.189486576249
1424	187.176024755425	181.673840817953	195.129090131196
1426	190.540569058972	186.046540591289	162.751231336307
1428	195.911422762956	196.227043253041	196.683553463602
1430	196.440008901103	198.260139602991	199.946348784111
1432	195.16895243154	212.649497339278	190.416281508263
1434	202.276373563652	219.923187170943	207.064729256173
1436	210.294845533042	212.185059988776	225.910581032416
1438	212.347118542234	214.767222291804	228.802180267467
1440	217.287696203142	228.809990853002	246.138686264904
1442	218.371421423254	230.02553760843	255.951242823766
1444	255.362093634018	237.521676348377	258.152481004684
1446	279.116673284279	286.645157020033	297.998432922583
1448	270.027867260387	269.292980974058	270.508039563678
1450	282.799118486125	262.227989354039	265.223198529413
1452	251.43432590689	256.094616942042	245.638791156977
1454	240.354619422973	239.906766897627	236.150608687323
1456	242.574789480805	254.351389554632	240.287306429912
1458	219.530544969258	239.268985559349	229.523967590311
1460	207.232842001248	209.678700267924	217.6802267617
1462	224.136336338906	208.345426674452	222.564847385195
1464	217.470887280997	194.058978537834	215.139649481198
1466	213.158910069816	199.859947019921	204.180621088233
1468	226.500755194868	208.700050787007	233.585760688438
1470	177.590917573181	168.578991026923	189.51006631048
1472	207.661200937307	162.979311547297	202.244340467656
1474	198.708943809322	192.127480611849	197.787538961675
1476	178.26977039599	181.229145676539	184.188520957087
1478	188.885536318702	194.678742137903	172.3448633811
1480	177.827588849068	180.870303021525	150.068336703141
1482	166.404750480537	175.286928075299	167.498262742305
1484	171.471935793598	173.885825695058	175.623369009784
1486	190.02496009983	168.499269019559	166.863692266992
1488	200.458190086357	175.540702621324	179.691641817402
1490	179.593880482954	176.698595768151	185.277600345127
1492	163.703378472488	160.072809768865	189.282710086079
1494	171.95159711471	176.013453620933	199.032302133307
1496	164.365248134475	154.463563705983	177.260458426778
1498	173.940317239405	156.914493021014	172.566459633003
1500	153.375075777634	151.508709463848	163.481394964757
1502	174.220420881916	164.737043977199	183.41121962729
1504	179.065408678746	161.68237050159	166.042639043179
1506	171.140143520673	197.683226222771	167.871588563502
1508	193.766326646972	199.834557233901	186.837080708829
1510	189.552197452757	187.476428133732	184.890354622157
1512	167.415420392436	162.92368883317	176.307645006811
1514	156.958775381001	147.672469507094	171.204255415881
1516	167.392033001035	175.678711192328	176.591795165644
1518	204.90080615792	191.254876483927	202.106394537276
1520	200.710688598015	173.933070403805	186.906909227359
1522	218.333342184783	197.352229725132	194.639660055787
1524	188.274854394189	187.688929560437	185.266677144038
1526	184.426545034095	207.764930081979	180.492536929284
1528	220.7456496769	195.370461079383	213.152539538021
1530	203.36101905514	176.995967848973	213.195507834438
1532	191.040299934143	209.728742205998	211.744262312282
1534	199.092542590401	201.951508097684	231.992674549667
1536	217.34055046434	217.863164513888	243.105847829245
1538	202.642319127814	201.753658924741	226.081207522589
1540	195.032264092276	188.472676714892	216.758616484304
1542	209.219033014075	208.134998791288	231.825221099794
1544	227.623512651609	217.91829728995	252.484983579346
1546	237.269424532764	217.193030980126	249.649609101779
1548	225.964606396366	235.200668803872	226.480209436727
1550	227.104742032199	233.322421349044	234.672307983042
1552	234.123499809726	239.346692649859	234.874207568747
1554	248.285297981927	265.076501418676	265.478338739241
1556	218.039937342958	218.906620284428	234.989675052866
1558	238.598099200946	232.799397466061	244.169383526875
1560	273.084460353061	257.813905499982	268.108185249244
1562	249.207113274511	259.394035946191	250.780441972044
1564	267.985321368777	273.779113355815	273.425166436765
1566	267.025802933263	273.03884812171	263.607365003383
1568	265.48150644088	286.882804827348	263.703179660586
1570	275.027654408429	297.035964376594	275.440256755475
1572	303.848037337188	305.768461688703	298.849836376833
1574	322.637055294984	310.317490687007	312.376748038619
1576	311.313647759338	304.904349776988	310.471976250833
1578	308.419582825969	302.038019190766	316.172308638802
1580	328.706581607696	305.914042001052	333.687436157039
1582	331.775540633914	311.30743680943	349.643394441476
1584	340.37437890334	325.227916852521	348.713722407014
1586	359.768667102907	335.297879011791	361.44622277714
1588	389.890869479921	350.240926182259	376.762315009807
1590	391.477589816818	364.417836785073	384.05931219284
1592	376.529186090959	387.000446014606	399.729721665328
1594	393.050537399188	375.641577645001	413.310858541319
1596	412.340199953282	414.226782250102	418.6680821083
1598	437.735598817758	428.440643695403	456.528923946632
1600	419.613285483147	427.772377689249	449.796588525232
1602	440.873282318091	446.717631823612	437.791095461838
1604	461.954949411958	450.18394598102	452.931616489161
1606	476.868466114749	477.552497659669	472.612237119369
1608	501.009184844856	491.405658262661	499.090727489196
1610	502.030387829081	488.624436283935	511.068958580736
1612	508.646455854107	506.950749724318	507.175377954365
1614	527.243880942903	531.006581218998	522.334026102391
1616	538.275802353748	540.851385767835	544.637785275417
1618	572.050061931054	545.308422593686	553.575405494613
1620	557.198820896732	535.670031387338	573.591131660646
1622	554.104406608175	539.808260752888	575.691876388671
1624	590.668759162682	602.229105859183	596.998949451142
1626	615.123408180084	602.854111200956	584.545222834957
1628	633.267045624373	592.16345026582	610.248550367373
1630	611.640808262782	628.778111403836	602.821129457683
1632	636.904468989491	618.826761049623	606.278222453128
1634	616.689075429043	652.726910344525	654.658919112373
1636	607.045691749821	642.842931137224	643.280049111968
1638	619.859497312534	637.788339516175	644.95926085093
1640	619.68500476562	656.111507352615	647.854739075139
1642	651.278692679415	624.331759642771	625.583840404907
1644	659.822780438514	646.984072874713	636.966903452864
1646	626.392968555685	641.782901328038	654.501242686041
1648	601.702586557192	617.394155298776	664.364533159287
1650	620.359294326792	616.58177688947	669.745579637359
1652	614.191196986848	618.530358786443	665.657053541233
1654	579.478330945341	611.281681482956	634.992225284249
1656	578.292988300068	616.601595930253	587.399955024618
1658	587.321773420421	614.10379991531	570.607335396284
1660	588.636749041169	589.440979607589	597.670676828067
1662	596.263599711042	580.001948770237	609.74640206403
1664	564.2934531983	558.028610221384	583.087982129048
1666	556.336630680334	540.587591208263	585.922608085585
1668	537.503682026457	511.190298555656	557.882518401241
1670	518.74608073659	520.641069966081	561.210152763469
1672	496.279221921571	516.995838537832	516.581063055168
1674	520.182450504044	485.320942320939	547.301121339356
1676	506.602876093636	493.148227709355	499.152498771384
1678	482.807257916383	476.993339091606	495.111425488672
1680	464.517975527975	457.707583556938	472.759924129707
1682	441.347373315198	437.612130735448	450.409055638742
1684	431.33947243364	435.932687516604	416.414196149544
1686	421.751764404434	442.007932715399	432.354494507668
1688	406.221453074169	418.139381012662	429.748845851508
1690	400.588017955737	387.653781835699	417.967903074757
1692	368.527632276196	373.472266546374	400.468910787061
1694	369.717415119288	360.13922492388	386.031755197347
1696	362.992475161278	385.737911827571	373.809328538655
1698	364.564449572899	357.366491009672	352.405410872299
1700	340.246102724026	331.557098109487	334.370913658164
1702	307.110048591622	304.418574349013	325.829621529074
1704	306.269521224199	286.513669758695	315.707711260731
1706	294.069005362784	282.332400731334	291.134645106085
1708	267.885149262424	267.48314793753	276.6880223135
1710	266.183607632632	255.437666669203	275.217058481784
1712	267.724804809395	240.932248054042	256.019182507171
1714	255.126044723624	232.685898967054	233.691947581652
1716	233.159440159907	230.238080182449	222.772048750471
1718	214.28136343603	188.888314395884	212.201269263562
1720	219.020435782679	170.322017825344	209.842480552822
1722	212.584308531677	194.981091016356	216.79724843779
1724	192.178134109916	198.331790069825	198.469666044127
1726	180.620862594122	170.535451915133	184.430813230293
1728	191.368488988829	185.815295910999	186.13188717911
1730	166.814561621139	187.844970627797	181.401871312489
1732	187.62854738479	184.436453449894	197.542903458841
1734	154.44829795557	154.901104559599	176.293440612792
1736	139.886768247704	143.180238047339	170.893583915304
1738	134.863552693538	118.559366199445	126.205458042426
1740	148.621520731028	176.522913434447	164.525390135867
1742	122.790017264457	141.190012339586	141.093184817041
1744	141.100052774174	161.898686272359	119.104141243636
1746	101.751647444886	111.029436906761	107.392433374141
1748	103.747589419237	111.223767820447	76.0267900626498
1750	97.304214547982	95.8550405556763	117.311822893665
1752	106.35128584941	94.1701731285202	107.420738000361
1754	89.728348082742	97.2239945374971	77.7605938764154
1756	95.7000352850566	87.3142875964882	83.1318469838348
1758	86.2560930963161	87.9090783882852	82.9024354526316
1760	81.3791713027806	91.2589535086111	88.9707772485349
1762	102.559513893703	81.1981152100542	104.867233901176
1764	82.7142931085596	69.260237958875	93.9142357803628
1766	70.143191136485	66.2871850948922	78.7671198287044
1768	72.3093894747207	83.130308785939	64.3569491858784
1770	82.9740406808854	79.331589690642	49.1899913101955
1772	63.4842606101922	76.3110381892963	47.7706421571426
1774	71.9495531076797	89.7597697740107	65.2940820405321
1776	64.3572361976418	64.553131872255	70.0409469885264
1778	77.9884313060418	64.0747502010666	69.93210211987
1780	65.9395275752865	48.1413552931483	61.967646732946
1782	57.1737097727022	43.0809308437701	64.0679584848301
1784	59.8843736578954	39.6236107791422	75.0353641162775
1786	62.1526364848407	42.3597065409384	60.413707320491
1788	78.1855878412075	52.1739710241248	53.4054476006801
1790	72.2639576299569	47.6409414435184	64.2589674777366
1792	55.947537125738	37.0453616030777	57.6926987081731
1794	53.7810749485651	31.0695117783119	45.998720164791
1796	18.9048757624897	26.4529114111057	29.9911781689151
1798	8.3783732962261	33.3054279881819	26.7889501492821
1800	40.3133849761641	38.643665241191	37.5189828815115
