# Supplementary material for: In vitro and in vivo datasets of topically applied ketorolac tromethamine in aqueous humor using Raman spectroscopy
Source: Data Brief. 2019 Oct 22;27:104694. doi: 10.1016/j.dib.2019.104694 (PMC6839021; doi:10.1016/j.dib.2019.104694)
Supplement: Multimedia component 1 [file mmc1.zip › Raw Raman spectrum dataset/In vitro Cuvettes/Aqueous humor from rabbit eyes/plac_day21.txt]

cm-1	frame1	frame2	frame3
350	1088.83852080559	1140.89451027774	1109.91528218885
352	1097.28745572083	1150.56840965512	1104.91864820882
354	1125.0832035223	1166.28985474677	1123.82473656383
356	1121.52039953929	1163.60350005476	1118.49787000339
358	1112.63163176637	1148.13614797938	1106.83158489314
360	1123.737619008	1127.64466268704	1107.36225682795
362	1105.55464729007	1135.66658189604	1105.29343611592
364	1112.16018250422	1139.59653351125	1103.4446921737
366	1109.47658254204	1135.8922113816	1103.36590842591
368	1084.20087423945	1125.22381985976	1102.39916692634
370	1099.93102575618	1130.42152341365	1071.33629986684
372	1087.01429534089	1135.44509298451	1072.77860885208
374	1072.22667325768	1126.54414307753	1079.94484781412
376	1067.6163673022	1104.58604651848	1083.44112261436
378	1081.91779214957	1092.76117571626	1084.9107155505
380	1080.67359840519	1103.56937984092	1099.94493473916
382	1076.55418193183	1111.96480430733	1093.64899689554
384	1073.32707165965	1109.85784503795	1075.41545380011
386	1073.74421531683	1090.52882919081	1079.48387942229
388	1076.5897047741	1107.93506713796	1070.15749364778
390	1082.4255099853	1112.26432995204	1074.24812090285
392	1084.2785295066	1111.66551327008	1092.63929090996
394	1074.26626966146	1119.52512265913	1122.08441993628
396	1062.28372380892	1102.90668521909	1080.83610868577
398	1082.66350814673	1100.84199399352	1062.28189469344
400	1088.72986886206	1103.24234042584	1062.05416941956
402	1059.55407644893	1102.82411409857	1073.28354423493
404	1071.40598237774	1095.93454439515	1068.27241554713
406	1075.37834067666	1100.50951588003	1076.49104309305
408	1084.61479057322	1101.66930959125	1076.12327703871
410	1092.54655997281	1105.4944802977	1069.34446387964
412	1064.15482697339	1147.30643586487	1086.48331395445
414	1072.51264852662	1121.028338741	1078.70885478811
416	1078.3679599241	1115.64407030246	1087.66521969756
418	1080.86828557344	1117.19012554705	1099.16778984544
420	1087.18819252679	1085.32654914755	1082.76666891819
422	1101.49614001535	1102.72221267968	1085.1088139912
424	1098.27386030362	1107.49972650881	1085.68034680913
426	1083.72021489412	1105.02892767024	1086.94920392553
428	1067.60082677936	1102.18840862439	1090.06960852626
430	1089.22327084176	1115.17226993866	1085.84091325814
432	1109.76584962143	1116.35748601764	1108.096790822
434	1101.85723780938	1102.27405399951	1101.45735383259
436	1073.67323149961	1085.92809945932	1069.62723457745
438	1082.52178916042	1112.43430347434	1088.00169359399
440	1056.42500974023	1104.1374996052	1069.42881233374
442	1046.46047530768	1091.94050048646	1050.66514559361
444	1053.27091646253	1085.69742225931	1044.5683998836
446	1067.55214490878	1092.7342313098	1061.03959143134
448	1063.25731265992	1078.44030497163	1050.8662209721
450	1054.33705524585	1087.07251212783	1051.58023790728
452	1053.54028043986	1086.17296220471	1058.10246897698
454	1064.55801884483	1062.61131215747	1063.72803358015
456	1061.29606450765	1062.52147011859	1049.12555109552
458	1047.95830240727	1059.90106737613	1032.7474432462
460	1033.25624162147	1045.47889553571	1025.7276018037
462	1014.38229014544	1032.063687235	1024.42475126389
464	980.928800670436	1051.41524282918	1015.10056124707
466	996.601189984509	1024.29802995517	1011.87109607996
468	1005.35073790567	1032.73830261945	1016.56838373101
470	1006.46785495936	1052.25217290783	1023.2479195353
472	1001.34627035071	1054.09806333099	1023.41617387487
474	981.113827300182	1012.50653938756	986.377159487992
476	970.928209784653	1016.98103788371	980.969033928939
478	972.347320738664	1025.13325107892	982.116277866479
480	979.536127162253	1021.80542713184	983.037364095777
482	975.222409406021	1007.10955528396	989.659414698796
484	978.907241156072	998.206530803999	987.842352785369
486	972.458630797236	992.918999226693	968.177318017139
488	967.031234141218	991.975239851454	952.905753845821
490	974.118390361797	994.443410055477	963.069231451457
492	968.978124804531	977.002756426166	959.29390017601
494	960.771527980037	976.361470558408	949.951273793399
496	958.665145128278	976.522113981176	946.90525010539
498	963.922808784227	969.980722463062	948.020954035175
500	969.636610535676	953.706080552026	933.534060870093
502	963.280647007257	967.55771356367	938.688131245745
504	950.792517884514	957.902429310589	957.637405495693
506	938.659571807341	948.119387815662	956.979039029941
508	933.777370528435	965.081057526841	911.796087733174
510	945.779778367478	977.024878502584	922.001736614181
512	917.681594464082	957.673764902376	939.173776203654
514	911.289215066209	952.599976754386	943.37365280942
516	925.890401757882	964.762784864554	934.761117115137
518	902.220454848478	959.140198282306	932.334898788591
520	923.025148235117	937.930665582649	927.843330113045
522	930.210606693849	948.867406000266	931.284294377234
524	924.658402108723	952.708207454367	929.581000408599
526	912.954900531099	922.285710790081	915.824502997981
528	909.338821901503	934.846785039178	928.850694320989
530	903.778223727383	929.12056029028	906.475877961409
532	890.749356201756	910.638973663067	905.886791131178
534	874.336506957981	892.093896095823	915.578874674729
536	864.933568606264	893.81797525832	885.321921928684
538	871.025997167366	889.058481489567	867.333731374495
540	864.068147152316	889.801267648366	869.254119918482
542	853.445155649486	889.659557391959	876.277798672019
544	847.444638287624	884.938286166328	877.679636295956
546	854.106823943819	877.724708151371	869.515990669027
548	835.102735107866	869.377395705771	848.752337675528
550	839.001991055509	859.795815452384	835.097395997412
552	850.914945183932	854.638487963439	829.306819848606
554	843.501035601277	858.12903827195	829.287196983564
556	814.766639904949	835.906668332544	851.323264129543
558	804.463930122794	846.126824433607	830.340207034465
560	804.519021086455	853.900281424631	817.941351787704
562	806.140047813267	848.060546093118	821.294906618819
564	796.682626966748	833.16273885032	813.301059744653
566	798.37136234521	797.077004862861	776.547126788039
568	785.311687299337	803.865289717623	773.584960726567
570	772.290642224915	812.725684347048	784.210287009404
572	769.299706434774	802.635388558702	789.706446538668
574	772.255892243291	813.596037833117	778.628259204291
576	754.443521305355	794.627752188523	767.921452939512
578	760.638798509672	774.50059805634	754.205931044331
580	767.73310886533	768.473641712594	741.218179737542
582	746.902788005337	782.468092633326	733.430209281422
584	746.644987814274	757.328651114759	728.439044345174
586	741.311497162955	754.514595022322	738.236321571098
588	745.996286038647	752.54587919095	743.778086807783
590	749.686971676532	747.013081843861	735.78827401539
592	726.253584119106	741.780048085949	709.389229659153
594	720.102443521264	736.575047387735	687.672813669432
596	719.70449734018	720.6374645516	700.147446644429
598	708.668269059815	717.79267869991	699.319730921862
600	687.724939896923	726.328773110782	676.554999364565
602	680.896301362102	709.472411922771	673.537027959209
604	666.874088291962	704.794310474971	685.267584730609
606	673.275400888991	706.062308698925	678.744196954194
608	681.163377026428	693.873576423099	664.797253679985
610	674.6172659709	668.028646090568	652.85956256538
612	650.083850667469	684.793935813154	642.07575021392
614	654.553558257619	666.240174583089	653.073430004268
616	661.95766488684	665.875156667723	646.868130122881
618	652.45946755093	664.973783308765	634.346006313792
620	620.888863624334	646.787938860018	630.489196970794
622	635.109030609349	667.673342691433	629.029499633435
624	628.842701510963	655.094073655738	624.916941013098
626	625.910678903135	646.71280783812	625.524510079011
628	616.594508057341	638.367615569914	621.611999400567
630	587.8555890819	616.946155000279	601.841477087362
632	592.632379552223	601.702608823919	585.158965307111
634	580.405266155994	586.982556032344	582.651056293192
636	578.198980310677	603.046598858053	580.599624161334
638	582.759408094468	616.933015986322	574.846385073209
640	577.045920958982	572.36672160825	565.89593537497
642	556.892401375524	581.926243789629	565.38745739648
644	562.444610227309	570.684799076211	563.366261943646
646	562.354435471101	562.051593602628	563.495500679655
648	551.026772552158	558.453377703511	559.599374064896
650	538.939346040578	548.988020367622	539.753139484136
652	523.965808018156	525.362792137637	533.905788376213
654	509.382671645766	516.919985657714	506.271810121386
656	499.124038339159	519.752702296063	491.66276730165
658	497.101797226609	519.154959594797	487.014218718723
660	506.739514744101	491.322480619304	458.718048462956
662	474.79553359595	487.347256453694	449.845338537545
664	467.758280688115	478.329777987384	454.259803417704
666	454.068493345609	472.808121866863	463.178945028329
668	435.018239335846	467.52304432168	463.998296482971
670	442.255698394574	448.339033188173	440.406467138779
672	440.565110455703	454.384737853182	429.524129370606
674	420.86552317304	449.707172002972	415.580053260974
676	415.139439078869	440.683618797565	412.207951814978
678	425.231853598438	431.25589533158	415.618392664124
680	424.38299897002	423.175124090197	405.542990110195
682	436.266148243937	435.542342654796	404.7633462514
684	424.024332135939	432.999888514323	425.927046080738
686	427.11759268715	436.581318460321	437.465028617213
688	443.803017298032	452.957751170027	442.512741454129
690	436.779737079326	475.491582200389	473.336568357774
692	445.98104389332	474.982291850288	452.319915528839
694	454.696769932947	491.252038300046	454.46451032648
696	468.202560629945	496.191666196663	465.382158272027
698	485.334712437625	491.472281501392	477.270560193311
700	500.414860231112	500.618889150774	487.52023450902
702	519.308213034558	525.394173916289	503.461306057573
704	511.76760933155	520.245975622591	501.894209280893
706	508.690633968631	510.867368519164	505.812131999165
708	511.467151812955	508.7963419787	517.453252972491
710	506.016151579553	517.092141441719	525.960284598571
712	502.497464849879	535.199166586193	509.687048078397
714	520.590548557422	536.670995548629	508.174473028599
716	533.639126934674	536.005104732481	515.693150316122
718	533.560500829808	536.643603178768	529.779522459302
720	523.421241433968	538.787111588716	546.673120735606
722	529.011065184008	551.795433696945	546.376216508353
724	529.166250088964	537.401016271886	531.745855120985
726	535.063041545898	545.424508487171	528.342648836041
728	542.027112131078	561.066979313368	539.306724164274
730	540.403768135004	558.57260897337	556.548551273554
732	517.034358735447	538.210899633344	552.533874668699
734	533.504263461707	546.499482755564	544.154414959167
736	545.815763676901	553.663402954744	556.954620836102
738	558.23024940999	565.428160364271	569.618923270374
740	577.38718509796	582.656367472448	567.444784758252
742	599.59106411529	583.98514070767	566.283278132687
744	576.351717531764	585.83084843804	545.24506269217
746	572.378926252802	580.311747079975	552.598061875895
748	575.617341329224	582.852756180403	556.34477762923
750	578.618095462449	589.546298250438	554.157562923782
752	584.925199283644	573.022491349724	582.944189604746
754	582.531244047812	555.154238931845	570.568177778187
756	562.98199334871	556.355990232272	569.887293872936
758	561.841081120316	567.606581029227	573.588221842011
760	568.77469212259	582.859439331447	570.770197974941
762	554.093410420252	595.505907778279	554.093046024403
764	570.900089122249	575.747640595688	563.384782093196
766	567.31156758625	579.08287271708	565.068616342461
768	557.287091988309	577.690698743171	562.564880239156
770	552.502903958142	576.757371635165	556.712314694352
772	557.542320150897	580.9761787337	551.416175563895
774	556.410984635712	563.742937103781	562.367071589585
776	561.104904560166	579.945129660475	551.526004831514
778	569.394116518855	566.177280110627	549.215532577975
780	568.334570078019	553.960367876464	552.004248481487
782	553.011352848491	555.837407707515	553.102386583288
784	531.274425918631	548.122966569109	546.656312868685
786	549.969316416086	572.414054780021	556.758321753692
788	556.49639464209	566.129718244158	549.069665567643
790	553.559367991561	561.143728822969	552.956469615046
792	553.255779366729	569.124003287733	564.394695076898
794	565.067894216003	583.756035782258	563.825093314971
796	555.698825783184	563.225888553127	548.843847300992
798	551.845541024693	557.641187236802	541.187000469985
800	546.816738598835	562.587854337358	543.72159173725
802	547.000835379728	564.044918025757	538.880209802137
804	549.241511751827	554.745315389895	521.74802044043
806	529.639611734734	543.358180665477	516.94665875996
808	547.638662994399	547.219230441762	531.045489314015
810	536.001728298729	525.937177780451	535.383686147414
812	523.253369344059	523.463225674853	531.265148277011
814	527.245879331901	532.006660959727	519.870596221717
816	548.387011700747	519.88184300308	504.535318492153
818	535.276850892161	528.894042376753	504.77350310145
820	534.722337049798	535.954734670677	510.761483921852
822	531.679228362011	531.751631439302	518.856824493892
824	527.638667906505	522.833015627601	526.939324809219
826	523.972158652985	521.048445954669	529.399848892029
828	516.740666476912	540.011459938441	515.39215808349
830	530.302489282586	534.397048699033	510.270795447967
832	540.438457432037	528.191127473887	518.460879250061
834	526.810520094243	523.225523845815	521.031202298264
836	507.653699533559	519.942519280969	516.126736889848
838	511.835726706362	519.929420823148	510.216218224839
840	526.469390838716	533.52414014692	503.486541294786
842	498.946664696988	513.60615773	478.997276123497
844	501.049619509106	511.958523276726	491.081568991411
846	515.940285154699	510.053571158691	505.485985723951
848	521.702111402905	510.46580335984	501.371819559555
850	506.987048419088	539.179087582387	487.056625860197
852	495.644442072249	512.63819554548	483.048280472259
854	500.98827372913	508.983600056518	490.39847588813
856	498.879087857351	502.652547477956	481.011333728586
858	487.673811325404	498.880442892768	469.189324999151
860	474.990249934106	501.536838761709	467.267547766589
862	472.471435178997	494.280968153336	458.395768067232
864	480.830327075272	484.699161611253	465.669111654956
866	461.885685606224	468.958614569404	447.736912542872
868	459.724204739843	466.369262825335	448.991127669769
870	461.311277069616	467.311777438103	458.647123285383
872	443.99844175277	456.750891940027	452.771583205976
874	459.412594244445	454.589124028741	466.572466139504
876	453.400417879277	449.111719195486	440.308178025098
878	440.284559611096	444.277852276945	434.159532320459
880	436.528849024935	442.173041356904	438.464845848664
882	441.370928260127	446.781368421831	444.50986991274
884	443.211131843376	462.43670469782	450.642940734808
886	448.569970399821	489.192072476752	464.560511084123
888	454.36111490118	484.41533782083	454.634916299469
890	443.057768999955	454.289108719475	449.93643481399
892	425.038500093268	418.237526364016	433.421819449926
894	405.813208685176	397.833973933809	410.899447084178
896	384.94453809061	405.446967382498	410.236100178841
898	394.793479005382	396.400702411239	396.331663870306
900	390.563153318765	403.715933512503	381.17121891662
902	390.396437717046	396.899127937294	390.124629642591
904	380.858349914917	387.230640249912	394.605100870581
906	368.013932116494	388.518636966938	380.933259675523
908	383.249384551329	401.290622555056	369.105010079233
910	403.910175293447	370.779516877456	393.00106602879
912	394.793373436892	397.805905525033	386.221264926706
914	384.375853919334	400.739905838476	379.429023446078
916	375.366879116297	397.795971284276	383.935346282728
918	369.807054006096	403.616847609015	395.210510237833
920	376.180061051254	400.304432855991	396.636577444593
922	405.350917348721	407.057446807942	397.365462681294
924	456.920207134924	452.28890233468	437.990763437307
926	489.2523377677	498.709136775944	492.44649222598
928	529.176472889285	538.028584440415	533.422368519608
930	562.322319816448	554.988574215736	542.789161261344
932	518.5246639821	523.929029369171	515.650017464497
934	468.25047095154	466.495064950157	435.020635842897
936	437.102962732807	435.42871880374	415.114222431475
938	403.971463456117	403.026182290428	398.725288401971
940	372.01147147208	367.057679798451	363.513779428258
942	350.116531664356	339.328640217725	328.911895380323
944	342.095043010673	334.887084924714	337.228783810513
946	314.186674257134	329.184581605002	328.194385702454
948	319.875895828325	334.141812529038	329.809243809697
950	334.329155722591	340.157968145034	330.123951326985
952	351.483707847757	339.551043095265	333.393146170571
954	351.31169512271	329.232951979144	337.204718393204
956	318.523259567914	314.878626885338	334.690237281329
958	324.333290696214	323.483721063517	336.59775261225
960	326.836908511651	322.493080638705	322.599135591412
962	304.144947508582	314.648640855493	310.470710726378
964	294.061486159938	313.516727156674	306.033386389907
966	304.578873451225	313.964271833558	305.278584540521
968	313.534783854564	303.594055451011	300.248125554595
970	286.127401045428	288.595639552323	289.197876736121
972	285.228320995723	304.582840579473	281.367139828512
974	286.586601805354	309.451444666929	307.700864315235
976	295.547160702541	305.741178824173	309.295630328504
978	306.164594380739	305.328598800736	303.182345764775
980	309.262992834254	312.960329189531	313.267464132357
982	302.628186456513	315.514217002208	311.39505809552
984	327.885696246312	326.561602161531	320.738544943548
986	324.572049820519	300.705571663822	309.260943698067
988	313.515684947211	305.049046572221	310.076626801156
990	309.707364237296	315.86343886677	314.108562042509
992	310.556215300143	319.457691933326	311.927933920523
994	300.93482879654	330.649470982019	308.874251863789
996	293.620581661632	310.202656838803	323.443271089966
998	310.214865582243	331.726003197216	297.150159671307
1000	325.848290919582	336.516300408757	317.013248889028
1002	345.559982247614	342.46218083229	339.732683937486
1004	356.44743744719	352.375444645981	343.69440401729
1006	349.62136065651	358.043273497224	341.239370052744
1008	354.283328548297	360.385266466435	364.927060916602
1010	351.292335764973	354.504924334627	345.137210745896
1012	338.026834458109	348.542896751729	338.345270607468
1014	334.311737089158	343.454777076644	338.044865998204
1016	340.190468184582	352.072871009549	344.735756659091
1018	338.853487005277	359.511874452954	347.98472652289
1020	315.752460151842	331.736255408463	331.184617031603
1022	327.963745667182	321.769956357323	322.38572251774
1024	327.091090628144	328.844631306962	338.328347626873
1026	309.967383954309	299.847641229905	296.435666845868
1028	304.686795620658	300.377875796307	282.494945240351
1030	310.040223481895	322.572469206693	296.957866784823
1032	307.809252749336	329.981904041061	303.867238199726
1034	288.304097911752	327.418385999593	311.270011365985
1036	298.014824437322	329.476475210998	322.758443773922
1038	300.08572410522	322.856420052487	314.202875186267
1040	290.674775785242	317.852094376764	305.231924770154
1042	288.935178520402	313.438699931839	295.408154135416
1044	293.61208017589	307.897096697318	292.915908088647
1046	287.44037865507	300.155330401547	298.975234041825
1048	269.678306030554	287.066322060179	267.625360037874
1050	274.369669904866	278.073185048179	281.840138629574
1052	264.213146880818	280.504134691939	280.752126822721
1054	266.183763873456	278.358098413865	279.108838926301
1056	278.314658581425	283.112788139445	284.581736580166
1058	287.075587612813	293.450539785654	289.582644177082
1060	284.076882417532	291.641586934759	281.968014526786
1062	286.131949979463	287.693393153678	284.020590890094
1064	270.959242909521	288.201336753994	265.914763605802
1066	276.763835144917	277.805798486939	276.944406037316
1068	283.227285870111	274.701278523728	290.650312864335
1070	279.493161505154	286.390073879631	294.466054202599
1072	274.820215472706	295.857460592606	293.71650329456
1074	285.765932749919	279.00226201873	297.169836418149
1076	278.705327761457	285.290540824711	268.873599253028
1078	281.056196659454	295.172335635221	262.221972907578
1080	295.281357909853	304.138344837441	285.81273360968
1082	278.606413634014	293.878985043118	284.682429540141
1084	267.338503111964	282.061167807751	273.518293101816
1086	273.003209291804	279.163065444627	271.87408523923
1088	251.627148250845	269.617908673269	264.586806095705
1090	249.550312037516	252.203682292957	236.099922262274
1092	247.150071178642	246.32496593751	245.320186784496
1094	238.356133584026	249.296814630304	233.628245139153
1096	236.42401434479	254.113577362303	230.431279032443
1098	239.353599445117	253.323236707388	235.501836478955
1100	244.71714619404	245.5151692506	243.333905826146
1102	249.277337525514	239.68561772031	254.783994380397
1104	220.857026872042	257.14434308689	258.013613398824
1106	241.533089373507	246.352680807442	219.400373958984
1108	240.915332967205	243.287299995108	242.962129199387
1110	249.747222845259	235.456493793404	241.089156962046
1112	260.453376193453	242.443819796029	251.736836855458
1114	263.989044848894	266.907306097235	270.220235103009
1116	267.494831060492	283.803018804582	259.127006328438
1118	288.572408619386	269.482719034427	304.525034695168
1120	296.471466420192	296.229562353785	310.555882345239
1122	292.062692066437	311.809887188159	292.197520769109
1124	266.48514363972	277.629153334402	275.619916093921
1126	244.477067693429	252.637203549012	247.972262587479
1128	238.464381798455	254.85467334834	238.393191273841
1130	244.919086112281	258.535903978829	258.885574464366
1132	254.439459884263	247.115484423311	240.074353637713
1134	229.761378943492	247.852861382038	235.714076976082
1136	220.906216502072	230.671326863055	224.105877230907
1138	233.985123589744	250.765497550727	220.828231471944
1140	224.213501606872	247.171280858695	223.835969426037
1142	215.481338705872	235.627681874968	225.25155706091
1144	215.710888760785	228.745621604053	220.416556404452
1146	197.490253342032	208.153356676085	213.288624130122
1148	220.329621130519	232.985773599258	215.376631282497
1150	202.403547596693	222.155523204059	223.19630433061
1152	237.636161904923	240.18103542474	230.058269200628
1154	246.003327009652	246.385759579215	247.459855876374
1156	251.065811673769	241.105078274035	253.354753689482
1158	246.40312976594	235.885096174308	237.005038947401
1160	225.247633758825	232.01029900032	216.133553797578
1162	234.428452438366	216.005036620194	220.355417120138
1164	208.953716029981	200.289775898967	203.338683865353
1166	210.385486727328	215.238924303349	224.481598441439
1168	207.886880472469	228.558137776004	207.462550218606
1170	212.104924768527	213.412026397768	199.545286095838
1172	219.790920012825	207.525493270849	197.987231995671
1174	211.586702321707	216.530540430263	201.78104714797
1176	187.234873797187	212.737593436759	216.648737815681
1178	198.966920022224	211.895200906605	216.063694113708
1180	179.275254278703	204.048834103166	202.939191478092
1182	175.702408114755	186.156432735656	186.475435869593
1184	182.954810732179	192.356807290901	175.054227613962
1186	178.775824758978	180.570109085168	175.37196427289
1188	188.461340752163	175.992924749402	193.233646295878
1190	197.677120781024	191.303684965561	207.179855801361
1192	174.929695041406	199.282887935129	195.022739626038
1194	197.525347802503	198.708160712427	197.962325483338
1196	165.938249017496	199.880795357601	173.729467745088
1198	181.452651240708	192.982646268528	172.647828131335
1200	178.239189123248	191.432782486125	177.707243791846
1202	187.841974665726	188.115404659178	173.195285611828
1204	189.617781131422	184.530220978038	179.812607660812
1206	177.146940862288	187.292536098567	194.119342228527
1208	178.060174632779	193.289029595779	192.049411298639
1210	191.988836840188	182.933479348803	198.717067172026
1212	211.53890166118	205.182821123882	204.721956585104
1214	190.796338974068	190.950037134297	198.275004573376
1216	182.200088408897	197.802106965802	180.059842930175
1218	189.660982834287	206.449426037835	182.800370983158
1220	189.919651802358	207.722356186457	187.602869763322
1222	185.223467977858	206.435332290825	186.246513568023
1224	190.504869556287	206.455221394102	186.934278711536
1226	189.377163204859	200.079121550206	179.453502308658
1228	195.596277494579	197.396816754383	194.576252262861
1230	192.552632268708	182.05441209164	189.760836710964
1232	178.61207437622	185.167750828367	174.903080582627
1234	185.560882062765	185.284589100091	177.279409600156
1236	195.221918897932	189.352802174343	174.77361684878
1238	187.660561851656	187.534264148312	170.759389738559
1240	166.879306390354	177.695378832387	166.405424409261
1242	153.64813909778	185.257556835296	145.370778574288
1244	152.002648280631	205.736208399863	168.311149034783
1246	160.968903599521	195.966513600075	170.330052988235
1248	181.999642295667	172.204328559069	158.422743006081
1250	159.548941646504	180.64648751423	174.428728255319
1252	148.73081678046	171.158622461164	165.384120245496
1254	168.812940781356	172.161864351493	146.327308015656
1256	185.042857686961	190.743898817164	157.595167186059
1258	168.382541774142	187.226026216507	183.147325268052
1260	154.906051844572	156.723890902626	152.669781383366
1262	168.210406876655	152.347241331936	173.753384880439
1264	142.075600533794	142.298476025552	155.441042812758
1266	142.500247965712	178.117062945087	169.830631873931
1268	145.208210402225	179.866768723024	168.064457644745
1270	157.412119042268	163.636695513101	159.303570560681
1272	158.500569703643	155.666256578515	150.243607754716
1274	150.430766623205	154.726188803487	140.015471111916
1276	157.413764088445	148.20098452045	134.590614325247
1278	159.029041269126	148.063307417067	146.558469358971
1280	170.581412672359	155.254975569236	147.261050531163
1282	164.426068815167	169.57640575683	162.173889958248
1284	148.795524298526	177.393443174845	147.746132437805
1286	161.237681805542	165.884246726465	147.381556830404
1288	150.67669197714	161.019408704179	150.73057799448
1290	131.665851330486	165.898160024419	150.926745205995
1292	141.83564827767	162.162894346713	142.298616265608
1294	163.502178408465	145.494896014043	130.579057400775
1296	142.336125178681	144.881492885967	147.371557651661
1298	158.217416960886	161.515636185222	144.316594855925
1300	144.594891998146	158.17186664226	164.425428129431
1302	159.067251190433	166.11264709255	164.156350215925
1304	163.979999290393	172.266499900006	174.594290203065
1306	162.661293425916	162.600919343328	163.158833716132
1308	165.60277623117	153.136655571147	164.11221447954
1310	166.76453453886	160.524087376557	176.464690437476
1312	150.918043620695	171.557457442987	163.81088785758
1314	124.07084850485	158.416159247216	142.033191483545
1316	131.408240609153	147.696983257384	141.195748776545
1318	154.366447169941	147.555982350815	127.603682811432
1320	147.371587440404	152.291902779599	134.230533185441
1322	136.879498742288	153.542818410085	133.594333420295
1324	129.446718957746	148.448436301781	142.306356950774
1326	129.107439362931	125.028970848504	142.553523971244
1328	130.244591258833	122.970148325815	129.848003204853
1330	133.197141315092	146.195238250927	119.332147207551
1332	134.642276043003	150.237439848671	121.610242421641
1334	113.373352700146	156.881913900104	130.557639014197
1336	143.652161013087	158.899759747386	150.262081185481
1338	126.580774431898	144.899963800344	124.838779199399
1340	124.39183214175	124.412753570428	146.681048225259
1342	138.827601448134	136.401790542094	135.964388069679
1344	131.245796748875	153.545612771267	134.207672682252
1346	134.851980318029	153.950006342262	155.901179807702
1348	154.245556348891	147.476250020936	161.057162286374
1350	160.585694727925	149.610355231517	159.91409634548
1352	154.629388844113	158.574306632824	185.96235440955
1354	168.807742341655	166.084042957651	154.392386259732
1356	148.068591264767	150.475774418405	191.158564018603
1358	165.42158086591	160.070649080926	136.38421061479
1360	172.883513767136	171.11785064476	153.199625115391
1362	167.94102924458	175.258976029121	158.449414305747
1364	152.89698832567	162.181907349395	157.987006357566
1366	153.712632845613	176.714956842558	155.176185605495
1368	173.262207953343	190.118450665262	153.642267518077
1370	171.006977027538	171.523168625355	151.482954511557
1372	139.937868587412	151.488917077434	142.155705776666
1374	151.194970564399	152.805554744653	128.853987554002
1376	154.058336893484	156.162565221081	121.491390143696
1378	139.757335658006	160.841605836797	144.410199511246
1380	141.422031484411	151.864553842512	162.784739401457
1382	127.831718170904	140.015089474762	140.601018880152
1384	141.28639056717	126.190977805516	116.657219051498
1386	130.46240427263	128.326974125538	112.360972713758
1388	137.633325851818	141.615879205482	120.028268498624
1390	139.826896837309	137.988894578284	122.616792954119
1392	106.859801989859	121.451054762474	114.389431563538
1394	99.0594279209673	125.874671520612	103.329786252194
1396	120.739989754669	129.849294313731	97.5242215383983
1398	116.733430314644	105.902278065332	98.7206593143271
1400	104.324528280943	128.246690478513	100.037570947985
1402	118.310921727242	113.44607395191	95.5843887350273
1404	129.122515846173	117.934992487348	123.236453365405
1406	117.164123331326	117.751394692572	108.017111547377
1408	99.3882829056782	134.870774681899	96.0702484816894
1410	112.491986529511	144.47916996707	114.716569860228
1412	134.511066853939	129.614598444911	123.029234340884
1414	132.345559404959	124.04742121609	111.549269355666
1416	125.160435123435	143.592026449345	117.395671637741
1418	129.30311572748	132.235123381953	115.750416836762
1420	113.326221821941	133.107928255734	123.990817340207
1422	122.735525371488	153.314941767341	130.939400341529
1424	151.767154338985	143.630296075087	138.008619670629
1426	115.64685001152	133.799250175135	132.373338532983
1428	154.841048526116	146.045507730717	137.233046410752
1430	150.340659578916	152.353982472885	155.06879834758
1432	155.068092762832	163.983489415115	156.727264524852
1434	170.279157342279	176.078294809473	154.178589079787
1436	177.320080035857	179.537649398638	169.61230225562
1438	186.638002845262	174.85137652938	179.851079326593
1440	179.671407868766	172.152318450376	166.345917688335
1442	159.191743508886	199.955980987007	191.722788414604
1444	184.310903640567	201.951605891675	206.68359173624
1446	236.72886722843	225.613682665871	248.133723428557
1448	243.24796446398	219.708217906558	232.116671339524
1450	239.089592029048	226.829761913396	213.974519226401
1452	201.917129359691	216.93011791717	203.798467278694
1454	184.263516708204	181.352913044682	173.826267908672
1456	203.682561290387	190.77890603704	185.207542358249
1458	197.64370393302	182.907012919579	176.874704259505
1460	175.360373643604	158.289023991005	165.433006602682
1462	169.471541635526	161.024403761142	179.490168463622
1464	149.840610964553	153.572122686464	154.041432730891
1466	145.890504422465	161.449922408443	157.152568264517
1468	165.562958419923	170.338550366108	149.187101709359
1470	125.505792285956	131.25962977981	105.143007276021
1472	124.95204428886	138.550677960585	121.892160611385
1474	160.056853014717	143.348700704246	143.547862947937
1476	126.396985263063	159.429832865666	128.969329883957
1478	137.204811398166	148.619360909359	129.646480426794
1480	126.702944629054	124.10774557138	113.073849298755
1482	134.215573698065	132.31439084676	115.090797214918
1484	145.219947699941	145.604797841196	114.099220634552
1486	134.606358674499	139.018455138863	108.686479970463
1488	120.806573786147	132.561068044117	113.484029730115
1490	107.744586628695	126.777636409783	104.306258052198
1492	103.116619656561	110.476009939243	113.542821530986
1494	127.296232683445	118.995349721832	131.887106571502
1496	123.260061098358	102.244384576405	116.993613274528
1498	139.100393563668	121.663295307562	96.2944510886791
1500	104.090198086282	119.413320475809	90.7258509327268
1502	113.673120852841	131.361962987976	116.68292091617
1504	120.619203216632	136.559297266864	110.489576333563
1506	130.459275161783	130.20252136684	119.571619261897
1508	143.15180422363	138.342202184458	125.59792200302
1510	133.132895966918	131.783452933716	134.849585713766
1512	119.928153625258	115.83760509951	131.012499878773
1514	127.60019111573	112.23162764162	124.673580614968
1516	143.20964350748	128.688336764968	142.840744556344
1518	142.186744094763	157.393134781244	148.102459715486
1520	116.639946932377	151.70426636761	122.683915923594
1522	135.947255541654	160.674802584739	126.924891727413
1524	163.943275143036	154.891942225646	133.115881057804
1526	148.086781986029	152.821648405118	129.164467060058
1528	140.505889305869	159.091360239827	153.546665752126
1530	146.14566746473	163.440342029695	128.168847341012
1532	141.57298239687	152.977912425483	132.587975671496
1534	160.418363675917	145.985815649442	138.243155159583
1536	160.239753310436	150.69801667997	153.55698091794
1538	155.050612992811	152.471997812402	133.036582105948
1540	149.535143830544	150.216968410014	136.465160933482
1542	157.300505743084	158.073004124013	165.610513893824
1544	173.986341855832	179.33976359999	174.41072316641
1546	175.039696075804	179.05676805342	166.676094411563
1548	171.30932178737	155.063763284144	149.714482702188
1550	173.996919086715	179.454125973508	144.525247476209
1552	168.078452215688	179.973982429853	178.941809121515
1554	172.710933184995	209.174955693789	200.183785288874
1556	191.118547364052	183.253067507794	220.166821229575
1558	229.692332498676	232.280875145477	245.494481362582
1560	222.813888252826	210.305809235034	224.365990941284
1562	218.859681142391	202.844820293787	201.741454061654
1564	225.031660619201	217.424586942835	223.648955259567
1566	224.058038093882	227.029311990265	214.179390942057
1568	225.740184388515	244.760808627376	206.269772813993
1570	242.128033513352	235.83738661455	218.087730915264
1572	258.412619171956	267.319014165888	261.599374058325
1574	264.905890446454	283.69795155951	275.813828733336
1576	259.963349819451	273.353028481585	253.177068173223
1578	259.885374144112	297.491503070026	254.818966697666
1580	276.756825338672	302.586858287338	273.648751755948
1582	284.565371707916	284.851609109649	285.650747678391
1584	295.643451166657	302.106974059694	301.419782751479
1586	322.126040241345	318.528119429222	290.281834366399
1588	365.83074528045	324.912797374388	307.323529887511
1590	322.802068303873	325.408170689347	364.065997174511
1592	351.307039858874	370.704745426238	341.213147258
1594	369.895775358096	386.92620132033	368.973276085526
1596	363.604591624756	407.843955579793	371.819056076594
1598	399.53870390751	407.799111599084	373.893255015433
1600	395.185738733501	413.356607789	380.626241921089
1602	409.237093384682	412.642869411274	397.031268712635
1604	436.265955649527	434.429395476174	402.311101698157
1606	450.892231347429	447.05279998792	448.435571850537
1608	457.6627921555	470.03700751795	456.854692854281
1610	466.192573513122	492.88632102753	445.900092798097
1612	484.343530371177	500.904933245807	469.516740755449
1614	501.242154650881	499.805350316821	485.004496988786
1616	511.766473937607	510.378158544694	490.838487028502
1618	520.886595635194	543.278066899193	519.060190468988
1620	508.931990395136	536.961001178679	530.246249588659
1622	534.700421805811	554.291832605886	537.730795775107
1624	567.076761987491	599.856454250257	562.169841039577
1626	591.326655567604	596.089337995548	570.789302448533
1628	600.615496490365	608.875021054324	581.137012589441
1630	595.205477443526	596.482170012895	595.238507342811
1632	595.528965162346	626.887957186064	600.748057334227
1634	631.848335889403	636.695025998043	600.532415608831
1636	613.596657053277	637.529015682784	608.934065322681
1638	617.058548524489	630.925399438765	622.436739525556
1640	605.920760326652	652.68580544201	611.656603170349
1642	585.816232518573	626.145890335387	589.709521256397
1644	610.077603630298	630.636943902984	611.872145475856
1646	595.058805203561	630.555737383558	605.335590021599
1648	601.608691029375	621.345115335537	600.556990690136
1650	619.422835265879	621.143919537018	607.242364732501
1652	625.928114892719	613.401266080051	590.467266967734
1654	610.678323031917	601.715615306228	566.888237962278
1656	585.712025131862	589.266036738287	572.06689054732
1658	583.441240026907	570.27516984654	585.16647199858
1660	587.261768491826	573.70703605921	572.783653667789
1662	577.162963044309	582.441722727959	542.438733271555
1664	548.384337435361	544.960319937333	506.828646099611
1666	546.339960374217	525.887822265848	497.708904508111
1668	516.869340277691	523.88780093011	495.257962302733
1670	502.926016595275	545.527858080434	514.240190992131
1672	486.983892611911	514.729823721003	482.636447413972
1674	506.821606432733	480.243366198045	485.861372921563
1676	463.991721069539	447.323617516257	468.028367320031
1678	464.208543471615	462.862247179356	448.477195446895
1680	434.244216844934	474.414865008752	398.649008234879
1682	419.834882392487	435.029046111216	406.185454385604
1684	411.721877323592	415.289946998665	405.284384589437
1686	406.063302126739	434.471818716058	404.179273626904
1688	356.068347505974	383.904660865112	382.694060296829
1690	362.191479112204	376.293004137272	366.37078297005
1692	337.91011623836	360.153613093955	339.22302599531
1694	334.001983148152	340.373882056184	337.469883610425
1696	328.588146985529	334.760558784797	322.031353252762
1698	325.435996241806	335.157745541813	312.352178173267
1700	290.910643108317	307.18768158801	298.535589931923
1702	256.082526917843	265.869574739358	274.951002853764
1704	260.208019167538	245.13191775134	255.981899312007
1706	238.879195269433	245.93713319944	237.125270278193
1708	214.145908487369	236.143490741366	216.431693545139
1710	225.292155362711	226.546819205007	196.448705072591
1712	214.920164667175	220.8228924528	194.551390388973
1714	201.335639422547	199.690963674538	209.598545394851
1716	198.739300792518	177.534504031338	192.719437705444
1718	165.73043572172	150.062221079777	162.179448947502
1720	147.456569252064	164.631032057834	161.783112198063
1722	152.009430000436	145.889031355448	165.222989878392
1724	145.627760931179	134.282807403374	142.808930385272
1726	129.235883458904	133.530235046439	142.93254894821
1728	132.467509186308	129.846056755754	146.651325520523
1730	112.783377885121	127.617533777833	97.487720098463
1732	133.556580546963	121.224028097574	111.697554796433
1734	144.347695093519	123.701484739565	64.2789459222794
1736	100.158508074717	102.092189827581	67.7579505494612
1738	65.5802666084712	61.7877427332567	55.8079742063079
1740	80.780266810053	101.237474240976	97.1059294491478
1742	83.4695606885484	87.2696258315311	55.7332718344252
1744	74.4606213982832	73.3899037055207	97.3305511730065
1746	65.5356217610623	79.3648774700369	35.6419961008897
1748	37.6111918859233	50.1040005386363	20.2586535835843
1750	83.6263024247746	54.0074763862051	54.4160284280681
1752	46.0606362722342	54.7093170346958	53.0116560629221
1754	30.1521472307804	35.49748456742	37.2439437375563
1756	43.7731313918449	33.1058669230542	44.8187415450083
1758	30.5504289564328	44.9854529754459	45.5703577633936
1760	35.002288380513	49.260745214196	48.7381206222518
1762	35.9233413477559	38.8079913570973	43.5995080955085
1764	16.5788989528682	19.378884620819	27.4830012754608
1766	15.4811411661356	15.5853109688644	23.4276789171798
1768	12.9705584438645	17.9368353555386	7.68321461863198
1770	15.8379244651757	7.74529353708146	15.3411881025415
1772	30.6371259940586	23.1468893747821	22.5516168473271
1774	18.7978808728907	37.3178105972115	4.08650341266945
1776	1.34385930369134	31.7689344190561	3.11529461768591
1778	-2.76396597286265	34.0105896403106	7.09312388067581
1780	15.0761221079554	18.9433585783956	1.73323522696263
1782	-3.35753618612689	3.18031807360931	-7.45230826233011
1784	-4.88913410572483	-0.519394758421389	-3.0694217209447
1786	-8.10833013129708	1.74810548399941	-8.81349519244411
1788	7.48373030358209	4.5422755003414	-0.505082801798808
1790	11.8884007584784	-2.93132398257192	10.1397312779457
1792	-16.1602394476335	0.486541209236593	-8.50557053044596
1794	-16.3211290755267	9.65945645525917	-18.9012656561313
1796	-16.9656393329446	-10.1579478045775	-37.3829986885542
1798	-17.3811710355796	-23.7557207548226	-54.9638503217131
1800	-19.7234890250886	-18.0537692901155	-33.2898478693265
