# Supplementary material for: In vitro and in vivo datasets of topically applied ketorolac tromethamine in aqueous humor using Raman spectroscopy
Source: Data Brief. 2019 Oct 22;27:104694. doi: 10.1016/j.dib.2019.104694 (PMC6839021; doi:10.1016/j.dib.2019.104694)
Supplement: Multimedia component 1 [file mmc1.zip › Raw Raman spectrum dataset/In vitro Cuvettes/Aqueous humor from rabbit eyes/plac_day28.txt]

cm-1	frame1	frame2	frame3
350	980.473224020311	1015.75365707566	1001.54813742875
352	950.494762662545	992.127072084221	1030.10507677342
354	990.685526825065	1019.92895879971	1049.89119969475
356	1008.38569764052	1028.34441152582	1050.72615851402
358	1009.70294272863	1025.45166038961	1051.07974930773
360	1004.70221511865	1022.05478343294	1068.14759866959
362	1022.53378333896	1034.80667235751	1067.96699558717
364	1006.68643869034	1034.7898154012	1065.66494990776
366	998.833670555642	1024.06882821169	1056.17491594774
368	1016.76679364476	1008.38564477941	1040.97534782697
370	994.836975373758	1023.1592525408	1057.14219537859
372	996.171058502045	1018.47388775045	1059.91268221912
374	992.335582576271	1017.36743426317	1050.61164034116
376	981.951886859494	1021.49432417444	1038.32646674549
378	1000.45157982961	1004.25235575231	1056.77456165549
380	999.130133450282	1010.11465396269	1029.03482542536
382	996.60239568071	1015.97638258636	1023.87820954568
384	991.737024831969	1015.11810623597	1039.37496169209
386	974.534380620084	1002.88421580706	1043.07727182493
388	979.287975872796	992.975652472308	1031.17476038524
390	974.825940504159	994.087998138827	1020.16670558714
392	967.870120844022	998.465752306237	1008.06552568633
394	968.952606056661	996.401422477644	992.052496372846
396	973.107001116049	1000.96599962906	1021.24993653622
398	983.907980761231	989.484985665406	1034.04636959058
400	991.853741568733	982.296875792066	1020.57071877929
402	989.506914045606	989.311907677807	984.139754971486
404	967.825321975009	983.101545577294	997.050651321812
406	971.569986191793	999.78444129835	1027.04181478774
408	988.146948383368	1009.92169284622	1038.62250693457
410	1005.34732026474	1006.97192817976	1032.87372992992
412	997.763530283919	1001.66962080898	1051.31486139207
414	979.823120425537	1017.96305018451	1029.60551535804
416	977.587573613744	1014.27955441628	1020.83112376517
418	984.0974162844	1003.83546597146	1023.49210069189
420	982.916605661137	1015.76671184412	1023.58631399772
422	987.988848603796	1019.71674505207	1042.19698055527
424	991.282129268923	1008.8578414486	1043.82540883237
426	994.495925667837	990.852500114729	1042.92422406103
428	997.853086432581	976.899544289712	1048.82450573584
430	990.071957047556	1012.19053806723	1037.83035814886
432	978.939894733717	1013.72836802229	1050.04104527875
434	968.651691992336	1010.66576832804	1054.345304552
436	965.135834382862	1009.13465286127	1041.70914527131
438	982.326507028273	994.974193393823	1019.3345789712
440	971.548542048752	976.488719336563	1027.37082099298
442	968.482604934012	967.349698837386	1010.7441514938
444	972.205665422721	969.919597273238	994.047679571067
446	974.818503923688	984.238575135997	1019.85284521793
448	982.88204152117	994.553385854114	1002.94379324411
450	973.528342779562	1002.7011223978	1008.14651069288
452	963.711842188121	998.417115256976	1016.90946359849
454	960.593551519513	979.01641858719	1013.8447159451
456	940.848642381366	966.102441616926	979.66457681441
458	937.586094374812	960.590752550059	983.76365662432
460	940.507622328275	961.629325744606	982.358879084496
462	941.665079582293	960.675492625724	971.862736654218
464	929.945545785537	940.338719315578	968.377020599443
466	909.634940074588	941.204274028857	959.538179227049
468	904.531198137972	941.989856774981	972.006468249016
470	903.285096218603	937.385129256994	981.803966515373
472	894.98174494744	925.118881043935	966.292496506965
474	885.234835739886	918.537443417594	925.645153749617
476	897.290911913746	914.009985106502	942.817053078915
478	894.746769949781	913.145910539139	940.205729690051
480	878.708097737698	914.147916549963	913.932555447909
482	887.382869816708	910.604496286717	928.602424661139
484	892.502766348604	927.431941879185	928.25878057388
486	885.390355748322	918.88343033225	930.995848396291
488	870.509326779278	896.835633639876	930.449616113519
490	856.109105152818	880.437130478741	917.783092309357
492	875.553991304763	895.329710530096	883.465242552715
494	873.720196708699	883.636699969948	890.569163094641
496	866.397035512284	877.691929475238	891.812906127614
498	860.442062274158	880.822555391532	878.430664319784
500	857.231900737231	865.279194226606	879.841465698355
502	864.616128824102	862.820939588321	882.930561840797
504	863.941549221269	858.645255262835	881.878054432256
506	853.882223668345	853.775799984571	883.068087085209
508	837.934695901049	852.317848891845	892.19303840125
510	847.819106541166	873.66220517595	892.326934766724
512	847.019925161357	863.388291251319	889.524555828313
514	850.902025150591	839.532802349473	882.049269900251
516	854.8139099498	821.745521630405	874.372840741533
518	832.90788825873	842.268009220035	879.262105246703
520	842.105089832088	830.88863222666	882.609030479901
522	845.657726641984	832.862590719362	883.202836972763
524	838.181193680613	833.963177319639	877.743647048545
526	820.237338095842	823.34115176312	866.37310341106
528	812.500522134191	834.558103287069	870.174308285686
530	816.854069845834	820.226894253241	863.270583756306
532	806.163494823578	814.161457094778	861.83567924112
534	786.397908742329	819.405094235387	863.085567735309
536	782.546602657326	823.901466535619	853.681249240978
538	779.950546999245	811.343554312819	824.467261310607
540	770.686052196257	815.678696101187	812.4162353835
542	778.267739023674	814.621873664059	817.889658047966
544	802.283580688607	800.705589435111	834.189281883342
546	778.091843517197	803.98784606761	835.694461150936
548	759.27394491473	791.637960805236	802.153165510188
550	761.133112954625	774.85930890333	783.69131325601
552	768.034700358372	764.220278116729	775.856206083626
554	759.444400561452	766.971764209715	764.522007332301
556	754.507102622541	738.744715164707	765.170504523664
558	737.464018698339	757.776639404015	760.724760179714
560	733.64170342245	779.835937263613	766.306934645709
562	737.989884406383	780.995719131781	775.718013755519
564	718.440568340445	745.72612852568	762.865524810365
566	670.986685436286	712.68497355196	746.820955341092
568	669.941653330755	709.818135856742	739.294151601559
570	686.25838810894	714.390210207781	738.593553708087
572	694.888070785337	712.452315216252	741.083106455315
574	685.575185021144	716.74888914113	738.383692562931
576	679.635185951046	702.409970206053	712.450535824702
578	682.038562188069	698.18299064141	704.986363472116
580	679.649982551419	693.021558016105	708.524443423716
582	660.909969728075	672.568083125851	706.558922387925
584	665.194737877578	666.047914891792	693.042673939205
586	655.861977573192	678.296238656222	706.603091595552
588	655.748669380976	674.639842817599	705.971554793595
590	662.139511488313	661.295977377324	692.99366462425
592	657.942255073297	666.978226491948	692.613294492037
594	623.954948827068	641.481039151637	664.29157769521
596	615.159868060284	634.484431800982	669.152704995832
598	614.332902182278	619.605831171002	664.548936286941
600	615.402383875638	603.487244478385	644.639890085558
602	626.253105951557	639.890906938534	652.104443149244
604	598.353416252842	619.105667205644	628.057136921856
606	579.996202578013	602.374550790762	622.420284323496
608	578.500217080855	594.427849624613	623.337310999472
610	589.618323284409	592.227218598377	620.233905932891
612	584.003124050906	580.442329626778	615.119499581754
614	587.073918417465	593.096133165595	619.489906434265
616	584.647567799101	595.732342609811	608.530856129019
618	571.965855336609	587.140434679108	600.612280780477
620	552.151412705487	573.28867954451	612.144266630139
622	562.063890966385	568.952189970809	612.577607445642
624	554.737895489657	564.805498030733	600.624989452756
626	542.82300720796	554.564195412471	594.525868236014
628	532.228099128978	544.295789036348	587.268722465145
630	526.51473445393	541.180933420644	567.262668016649
632	521.24186657925	523.512784556691	553.424372643078
634	512.581234119958	526.240700950578	525.265503124161
636	502.072081604347	518.563143867343	529.927718441865
638	494.177427652972	508.899354529048	544.853226749756
640	494.050327466901	519.618069827756	517.772292548416
642	488.234947776477	480.265541499945	490.880128520632
644	468.866744592141	471.207542272129	499.19109870157
646	460.127084991356	465.607359039944	506.417388939442
648	460.13979319524	457.658872220831	500.834605834335
650	450.108919890595	454.203431844746	486.13247103554
652	426.056612620766	450.803912893179	481.755053379889
654	426.307825486841	451.413915968412	476.245921655618
656	422.203293973513	441.063494588628	465.424132358017
658	409.960065324412	425.4924451589	450.830094458223
660	405.519030494523	427.126898411448	438.820494097263
662	381.566328268239	392.599005325165	429.905302467836
664	363.633430216981	386.003276360454	406.130420319883
666	355.537705542932	381.360733950049	391.562981291287
668	357.072693367906	371.025655611923	390.875820498958
670	364.131173216201	364.076568556562	390.777716056832
672	362.027978623019	346.489741178843	388.650216794743
674	349.180532140986	342.585891278887	381.253340979885
676	334.784834276288	344.661638092939	367.308261945711
678	328.243069398286	347.459221931501	356.724879646961
680	338.993344560284	348.011195334203	369.909260092494
682	344.914606805409	343.256032513544	383.166698054151
684	356.255796766016	345.374785467764	392.983123049804
686	359.386700263141	360.847456968951	390.508020173516
688	356.955848478755	380.407293798146	384.856589439763
690	365.711860562883	381.399900050884	400.116761776556
692	374.326938582757	383.690020834226	395.597903435916
694	373.489765904069	387.419705428056	405.28849431306
696	387.835248442381	387.793828162744	418.517848708507
698	409.317289178208	388.518578239712	423.418907193805
700	407.718707111107	399.496342982426	410.124304944758
702	423.589192903688	424.182183202206	442.661881097562
704	425.903973991229	441.517316948796	457.761103621732
706	423.291073226994	449.109458616435	459.637371732894
708	426.113667762696	451.898703888773	459.325935164176
710	441.417338628353	457.919428516282	469.77200798223
712	418.188931667958	455.339181578977	471.623989624577
714	432.766521645255	451.507337456677	487.890488101338
716	447.196908537715	457.928399189302	486.684289332256
718	459.769530253966	466.478956164574	482.312784517977
720	476.143108839259	464.979897468968	497.946840555732
722	447.146311872566	472.463409430196	479.829516699072
724	438.858117379044	450.022446270845	482.015486074132
726	455.372753212582	455.690830299684	496.138311176353
728	471.675841452493	475.613416702721	506.718781542737
730	465.581180948347	481.492426996283	503.897599888384
732	458.914821389935	465.937871301974	508.700734701497
734	469.916171137838	467.572381951895	499.866339756062
736	469.985128607021	479.590512900024	493.069290422214
738	470.715154723672	490.47829620521	496.779108184803
740	482.467804973156	496.407710926553	515.383583199678
742	499.670160602743	512.620463331037	547.50865086745
744	509.811984847515	509.445921292752	535.144234971901
746	502.905599466117	501.816095460741	534.590212949137
748	492.528470366267	503.606895882554	537.360100877584
750	491.158579445811	511.187651843389	535.547194233226
752	506.826479961816	501.307342165992	527.043133249317
754	509.404663374324	505.381444906298	522.639036788477
756	515.804835242377	510.931533752262	540.026140067701
758	514.073660188954	523.021949844383	552.944081519835
760	510.490903952393	526.148425247213	546.492735648253
762	516.954388959763	501.698054491272	520.534133646081
764	494.676394010706	511.480950329201	534.328535053328
766	503.495598043905	514.870384111224	531.516718193121
768	506.660584024894	501.029022649784	518.658156428841
770	499.947107360557	492.794417956889	516.956581394609
772	493.203400784045	510.413814135727	535.961547881996
774	511.678132237362	535.947046365341	535.322831886779
776	504.629924245605	518.166783707938	538.170493722416
778	509.705182078557	505.486793174064	534.529013543057
780	505.338656510528	502.368005935553	527.286902288087
782	488.029128412775	502.817518250939	517.236595050724
784	484.348725347463	493.603590786642	501.366140576715
786	479.673028532217	485.393582971764	512.927196888854
788	477.231787294549	499.411839656369	505.12859569846
790	471.128988080397	501.743135834306	497.884253787531
792	475.904570173098	499.21545983613	503.645751744248
794	501.952091061142	510.214323538021	522.776775092378
796	473.529573178821	488.954541323671	513.791182701323
798	487.380516619203	472.909411703413	515.860287029311
800	479.754478539381	475.456871065481	506.954683619169
802	468.360522717446	474.496648241097	497.245269533258
804	471.070213287811	461.325312239397	493.666706789716
806	477.938841656051	463.557390831364	486.235809439859
808	467.327831580215	481.327459532258	475.982359713648
810	455.544705005523	457.722131132927	490.320690160982
812	460.146605685585	452.762386484354	497.736830837488
814	463.790707705065	469.795671006996	485.270055033845
816	440.953052423161	476.890240560996	461.265386551879
818	458.125041658295	470.917338398692	480.51939796441
820	463.309980988212	476.120764142217	492.362033322596
822	458.695441835435	468.798061335364	483.708537753424
824	452.4242708923	462.326393090631	474.929062869099
826	447.55194699273	467.415256388475	480.363961436651
828	436.643440983841	477.541259202483	492.0474315262
830	467.764925856387	478.607348779544	490.015147735299
832	467.367053570112	475.465768317864	477.229645575967
834	465.954568384723	458.904596997765	470.842010751191
836	465.98177607346	446.516547975584	475.107906226876
838	460.880335299795	458.346478185061	487.484412810061
840	473.410071691853	466.185855914234	509.403218378706
842	460.999675782585	438.026536412828	468.529164015042
844	429.963374879441	441.070412179617	466.421375862936
846	426.995530070606	456.499078047404	471.110007629644
848	450.811058789568	462.412076230429	469.950499840236
850	447.265353979403	449.785635005966	485.022485874637
852	426.962513182348	450.476332971311	478.91363256452
854	441.067484946655	441.606083686739	465.025620540487
856	431.707697106723	430.181233487369	437.895182933361
858	413.276549595111	420.082682410095	428.724334373171
860	405.242569999643	412.96527216716	444.797227927093
862	393.673408081562	407.749075193327	426.386686880004
864	389.304906325773	413.432100173154	429.389840350877
866	387.134014803254	401.78758545122	421.345068898181
868	400.744189956654	407.866770589045	412.025803697069
870	402.568613290676	411.647014453166	399.917352577786
872	370.270183492175	387.677447569836	386.837268309413
874	371.474914595816	393.101388520933	407.685667573796
876	398.237076985906	389.376777837018	396.271862406994
878	385.048386119351	398.693171771374	398.49042322807
880	386.2412763545	402.846257071968	403.010055211187
882	401.597355527348	400.377302197886	402.152744177838
884	395.347132502971	401.820451919762	398.798491356298
886	417.317451435282	395.425521790835	417.021249934994
888	392.462067826467	395.619451293226	408.366913477166
890	383.631915106003	392.935393530721	406.160974710783
892	361.259881896803	374.247941919019	388.867074762047
894	330.116993083389	352.613722240521	361.02994558469
896	331.768596979181	358.45792079035	355.243324419642
898	312.569582076756	347.313076230386	352.189549579102
900	330.908167675604	341.921716491835	361.101041337535
902	335.090211174021	335.577270681163	349.778444162396
904	331.787838376546	335.754294205386	343.300818846371
906	327.115427274648	344.376609683656	351.444606476641
908	316.501604416802	352.345663144678	352.644517140388
910	344.630768058637	341.331926624035	345.990215782903
912	329.087470493097	346.03623049357	357.390343319599
914	319.289401445601	347.213035622446	350.05620606191
916	324.477239255859	343.173586793167	346.171630873594
918	338.84754312758	338.00633598329	351.035872205036
920	349.900956005817	337.811535381552	337.525747108943
922	347.848997431227	351.620801549163	367.207396074659
924	398.514978055513	403.950646867052	414.569578425523
926	431.683462419686	452.317823921881	457.279423827015
928	460.418026049258	487.416740875623	504.471916842612
930	483.219312512825	498.330735698332	532.20906531731
932	460.669296490634	465.227566368455	481.289892549504
934	393.698102990329	379.507062418941	417.128764262614
936	359.052836442559	366.722245705956	387.177104154609
938	333.273587160323	338.1443428135	347.221735069418
940	309.08000357617	312.623903946363	318.307510382128
942	287.072350905987	300.213117400385	305.195515394059
944	272.265253208747	280.317769225591	284.610308091928
946	263.838166020813	265.77918114575	273.398272835838
948	269.384250428384	278.222977360303	288.196493809409
950	278.818600901323	291.691724662378	282.285937447436
952	291.461140236332	292.844594396093	280.135554841238
954	290.179471061704	280.190757005207	286.161749791364
956	261.924692891175	265.172117399621	282.345874514741
958	283.912206845256	275.968551923369	281.404827537609
960	262.179957263527	268.7114748897	269.717672678902
962	252.618433159538	254.139507725151	271.24445053324
964	241.826901100763	257.40214640571	258.098110393194
966	238.358189930855	269.020424165874	250.074951425275
968	249.808470514124	262.449843216139	268.86759085284
970	226.302865658393	234.438821696778	239.168326671473
972	241.517810664517	224.029112624118	239.289223347738
974	237.255785706378	238.639895030418	252.083282834804
976	229.720622250255	249.348069618323	262.500657029672
978	238.864631034582	252.852785158965	272.420839231069
980	262.869804785814	257.920753549837	283.538264565734
982	265.170836648748	270.470020148729	283.499684872486
984	281.91277346649	284.937584657387	271.254817015898
986	254.358331947953	288.769431398423	269.254872013661
988	256.556852440036	279.903409803496	277.199903893423
990	262.809833341005	275.160781948912	279.344323610594
992	253.561198014234	274.923308696985	278.754312500177
994	246.343348854295	265.005401765843	291.55243342686
996	260.133264484358	281.732143795023	267.526961524095
998	274.525218027901	277.048938375756	282.488775790468
1000	270.977394214162	275.574887859005	282.416368526936
1002	293.396885466663	296.734528721022	304.409093956834
1004	316.689239651766	320.348523473036	331.735936232777
1006	299.331722714687	318.487778966955	330.572532263025
1008	275.50979935782	304.479648412866	322.213495489633
1010	302.542897861658	307.205621891721	322.649090758319
1012	292.205062099813	298.720910191936	314.289949165786
1014	285.020644042528	290.506596843871	315.798175989732
1016	286.174213630417	296.697585578137	318.560102208413
1018	285.837018996878	303.215530725714	312.175742302599
1020	273.897022791104	280.604866345474	295.574058799445
1022	257.475686872692	292.212482773184	270.407075334645
1024	270.581623763433	285.715942524502	272.009131921134
1026	244.535492430207	253.315802585345	264.551037417944
1028	232.167486558779	253.421237892988	256.090111137508
1030	239.865096754765	271.5579471659	261.474502568742
1032	250.202374826032	274.910746339468	275.50287534808
1034	263.883119892548	281.143543590163	259.701426801975
1036	257.071458983942	259.594053033518	265.863085918157
1038	258.62029598449	245.867891762493	254.547063815632
1040	243.910115191359	252.233151061737	258.494069050666
1042	237.553489171187	252.682002580928	254.432092949766
1044	241.976638368327	240.094762465075	241.767565615385
1046	237.273717490674	230.433250150083	241.751749144244
1048	220.072098888975	237.556595686975	253.594600150465
1050	211.053867210469	237.473835570729	250.541540133784
1052	220.305880688008	213.535996041777	225.629822647233
1054	228.734093130478	212.429769701699	218.032834583362
1056	226.138213840684	226.920782312396	236.087254639607
1058	224.634380322963	238.039595796905	248.490234183332
1060	242.254173747886	239.26185415743	221.594536036327
1062	241.854957281907	242.466421376248	228.986771163335
1064	222.496411992621	229.064914826957	234.453300264253
1066	218.722819677141	224.048856845841	234.661711604766
1068	215.402688934136	229.221462271091	233.605089132166
1070	214.335033961495	222.977707565311	232.568216236454
1072	218.163187623557	214.593660997594	235.004325460177
1074	221.821941292674	241.957167297175	243.215045951811
1076	223.749589003529	251.818856998494	235.465861717906
1078	215.885642185075	230.230473276179	229.579522641554
1080	220.407463789939	233.247743839959	236.579171068205
1082	231.747064520648	228.025101599327	225.069240137582
1084	233.542490200331	215.315839329262	208.470430574075
1086	217.510197703318	210.77383929398	204.489979422463
1088	193.309597942016	216.209292093765	208.105098482091
1090	182.530739313589	183.954305160606	206.570985872675
1092	173.941395738262	176.440095901769	207.781223231623
1094	175.692313413073	175.58954561629	183.81210894464
1096	169.937205122944	174.815080859096	176.284801242371
1098	174.170658488836	177.157431852507	179.240412605424
1100	186.372174176746	182.472229897334	180.701249376583
1102	181.972908689153	182.969743126548	187.038275976095
1104	198.04528960282	172.371128624429	208.085960097443
1106	166.277738775779	182.73572498415	197.903318541155
1108	166.19683101502	185.393520495366	200.045769440012
1110	165.95585149743	184.563939784874	186.316999467128
1112	177.151048529942	184.335169599341	194.047928040412
1114	193.558139309879	189.426710349749	212.136363830968
1116	195.376444137967	202.279946977672	203.053099030334
1118	208.679340188254	217.65246124788	233.512274429214
1120	221.516223783547	238.677064221069	249.523506566536
1122	220.984104777004	222.201236630398	234.604004472592
1124	208.086937982029	209.562178269439	221.807203887875
1126	188.060349024247	187.207481112265	202.760728068941
1128	171.269793224508	177.354083756041	184.961444325252
1130	168.784146307662	194.27375471403	184.127691097098
1132	181.719857773391	185.315493965668	195.124063064311
1134	163.909980793666	175.140171607484	188.144032412678
1136	169.73091451186	169.042446071337	179.305940955752
1138	175.22296360817	172.037287396452	188.548129238503
1140	170.431953078719	157.95282501987	181.819782507839
1142	163.282937819689	150.423892824027	172.321559328569
1144	156.113365267296	154.231835570211	177.551141881434
1146	144.395033049783	140.191566313899	185.449574781701
1148	154.613955060777	142.936416623127	170.996942265116
1150	159.790259161414	167.413088234465	185.848385727856
1152	178.311860732585	182.07537823723	202.493046964783
1154	186.196938711673	178.11593441278	209.705866906622
1156	188.739120995128	169.197161356997	209.336418727558
1158	184.609051924912	161.598029761616	203.079587111377
1160	171.205119722577	159.798544526589	188.644070995961
1162	159.592979329746	171.904176563617	162.932952606938
1164	147.786923695645	141.882870746245	132.912637304004
1166	143.368291209052	149.098225674023	158.818605060703
1168	140.126617623629	148.381084194207	167.155271841811
1170	151.012245817702	144.205067078437	156.612614596843
1172	153.392016027423	139.705938082101	148.059902488952
1174	142.575231633109	140.494058194079	144.870534505431
1176	133.618369478744	145.209168235773	135.08524337727
1178	121.990752888254	132.864617210145	126.942527866013
1180	147.879109968982	130.39876459649	158.755602666431
1182	122.064923975745	128.043935243591	140.129404685723
1184	117.397376786436	127.977176966985	130.396919701966
1186	115.964712864354	121.203371966967	130.449940759524
1188	130.658030254756	125.672270390167	136.519697279928
1190	148.696337769296	136.156548604862	148.889171090688
1192	135.481638768168	131.510200413358	163.0980558797
1194	119.113016010604	141.239176497091	156.712283355177
1196	130.307063564125	126.36119218786	145.178487811088
1198	125.908737668277	135.164992425043	146.310503396324
1200	128.315904684179	140.840880291064	126.064051532441
1202	123.733335266903	128.772433097823	141.863808585164
1204	117.094690272309	122.628767382187	157.193718871621
1206	112.66085779788	128.407763580772	147.55819176421
1208	109.337700879634	128.240691787589	137.963071817521
1210	119.959215936955	133.738548392669	125.306939879809
1212	145.517274450418	157.958678182084	150.194082405748
1214	116.237487699781	136.205689011382	126.57681910864
1216	111.540845761611	136.990891919401	132.337155729097
1218	137.986235137776	145.856576752639	145.322896517797
1220	136.865615421229	140.922215263171	149.84243431521
1222	117.9198046252	129.52597954189	139.01765478837
1224	129.863604268415	129.681628190241	128.670733705577
1226	139.446728470009	131.004854518881	157.466967789858
1228	137.278812653046	137.057725388154	163.595202343067
1230	127.904267070895	122.543663306709	115.613240750492
1232	111.708106897349	121.634701710044	132.815600135493
1234	110.466687920454	116.420824139654	131.626852594006
1236	115.595063334308	122.29943544198	130.908037008994
1238	110.946982394545	115.258109155711	129.639155033277
1240	98.8463244847307	90.0800193514231	119.792507216672
1242	100.5658051863	96.1842156876122	123.145278317916
1244	115.115520074072	112.622761579539	126.565260362223
1246	107.236504314628	101.246035123711	108.235841426809
1248	77.8333351605177	91.7573358785367	105.687838775038
1250	108.070761209265	109.214819719763	122.893490316201
1252	105.180484969523	107.966898481791	122.021707232729
1254	91.9074650813139	100.079136896763	118.766524617609
1256	97.2167250480849	100.897152706051	115.606421983206
1258	103.933242661132	105.7136737705	99.3122670783216
1260	106.394282662925	113.418624043003	95.1420541603068
1262	88.5659014258334	87.8123062083563	109.137294762483
1264	75.443464853287	102.165082818735	102.605178392321
1266	93.0160796631451	103.147047028701	94.5939358862679
1268	103.99339613965	105.899503434803	96.0032996516774
1270	99.7155545378598	100.518917485151	99.6079812067545
1272	89.4742576832051	97.8889361653382	99.1331261365779
1274	85.5612885431715	101.246302291326	97.66818235692
1276	86.1051681288283	96.626112689542	98.7692833841816
1278	76.6140995970813	87.4030336792278	97.3837888007695
1280	110.213141966787	93.6633236244893	128.893774498461
1282	115.036193193049	106.510454587754	112.421435627078
1284	97.1571637717649	102.878658376965	105.743917510574
1286	85.5314913381862	100.604241874958	105.982992050309
1288	80.4789099825827	86.4131188033646	98.2526344728165
1290	79.7484019643704	76.3800856519648	93.0495792537151
1292	85.9470600403953	81.3655264587074	92.6511303456484
1294	95.2797493988727	88.0688331981688	82.0892535941383
1296	92.8636238047482	90.2514947036544	69.0126976479394
1298	105.648180049419	88.4778766306454	94.2646818806207
1300	61.8512611187191	87.2124021090941	120.89335093988
1302	92.0581432091132	100.494454012371	103.209138766753
1304	112.352902453318	98.6194522736244	107.682072839204
1306	108.02399270213	97.0039105666472	104.020878147427
1308	98.6361704739707	92.6237850605779	103.434295083532
1310	97.6773681617663	91.5662662544949	110.846801388262
1312	97.1837856760771	95.0834362215263	108.362117954264
1314	85.3087376413957	81.12372870886	94.6423756199966
1316	78.0782715857602	83.4454330564243	84.0878061804144
1318	65.8262731406785	78.6704965935671	75.5823876837721
1320	72.5047883813317	83.7569534389595	90.1921556856662
1322	68.2436674500682	75.4160755561252	94.1344514691087
1324	73.8754674941675	71.8237826884858	85.4312819346794
1326	67.6974727928124	64.0834381441456	81.2935982801756
1328	54.0152453907842	54.5982112217376	76.9358631671731
1330	53.3265310515596	52.6078681849634	75.1470850253182
1332	68.5200812048811	58.5428856422766	87.4811740924527
1334	81.4101116790549	69.0614536765739	86.7050407302411
1336	42.767288163771	77.3920540951315	69.0284918906059
1338	49.8326417253391	85.2855835347837	81.4683033328974
1340	76.7141088032658	81.9586677926296	99.9515553300017
1342	85.7764313848825	73.1916052635008	91.8562662489547
1344	84.9286336751416	73.6690781935218	87.5372942063837
1346	69.8351730810166	84.9320308005084	90.2923217306482
1348	71.3993244061269	85.1210443070217	95.9214356638824
1350	91.2252430061796	80.2499035097718	96.8008769811261
1352	90.0316761249376	98.2418751623799	93.8128749799171
1354	91.3888495108461	107.286242507553	111.272711876206
1356	81.9215354255531	94.6713456312441	96.593420817003
1358	99.2006372190116	105.756046205972	116.993232976817
1360	105.836576154666	92.6751122831134	114.687643377489
1362	100.554182256813	83.2755035420013	99.9131484624778
1364	99.0946712152915	85.075285407713	83.0823200237125
1366	106.010768131464	95.7512166384353	95.6157069445847
1368	94.1179546613615	102.606743067182	111.760023023919
1370	73.4121705482606	103.228457736616	102.657897227536
1372	80.0978202446982	98.4349837818018	87.5133187276095
1374	91.8787923700041	77.0522204490376	87.0519850845067
1376	93.4215731230793	70.732321710386	75.4564587517897
1378	61.0121538148675	66.0376289283325	103.184447606561
1380	61.8096562802592	64.1240153783199	79.7598924986434
1382	52.097913654104	76.3659661507203	87.2826108472909
1384	48.5115197221927	67.244886694509	75.3870117727341
1386	52.1519882889033	64.3129073127602	73.4363366909197
1388	65.3800315771572	65.8361346159423	68.9312039113092
1390	63.1503247918096	62.6144727740416	60.7157356466562
1392	40.7439514634018	47.9108659509314	61.9394483453428
1394	35.7132041175905	31.7090763457894	73.8037646565525
1396	45.963790435172	56.7686539725405	97.9606690297449
1398	40.3085265454152	57.3590888866141	61.505362281206
1400	45.6087937260927	47.3156284420638	64.4016263844246
1402	50.5092458320717	64.4328961588399	51.5601827024366
1404	47.8515372873925	61.1486711922852	86.0204651974177
1406	44.5270072497869	39.9543099384363	67.7026714249517
1408	30.1967512535175	40.5247778872292	47.8345963564309
1410	51.6662443798794	54.9851110136198	62.7359604371368
1412	67.1678329574294	60.6807681677461	76.9219908917625
1414	47.693183239727	61.7501929303237	72.5705558794231
1416	51.3418357008486	71.6119020287871	75.9852378153143
1418	57.5132745874512	77.4121565546865	71.0919741775339
1420	52.0199508380835	76.4136336657459	62.2249922330845
1422	51.3743506544822	63.4054334428653	77.3225107603677
1424	69.574346330654	39.9587233072503	94.2484272545662
1426	70.360960162994	65.2638644983664	72.0878247857787
1428	84.2318429411527	74.8533563853837	90.4750410595619
1430	81.742139346532	80.8913446669034	101.06208408657
1432	93.9507581847798	78.6050374699321	112.983552197763
1434	101.35259426898	93.4335992165052	127.987842557349
1436	96.2093434173054	109.968379453394	124.08140038733
1438	99.7065356014578	102.818825874359	110.741671898793
1440	106.22808129957	109.883189084347	121.064343622203
1442	121.125501850224	131.497293168083	129.287404736194
1444	119.572550429545	132.04315423399	144.835483413151
1446	151.558552738803	172.517354427183	183.638518990637
1448	167.160961138426	149.735660692677	171.527972139088
1450	156.633161757641	156.884369140953	172.53474352751
1452	151.339114852229	132.620855473218	145.841283120312
1454	136.626566038563	111.804223576179	130.194476963964
1456	123.900293430316	132.279587409737	124.149392824567
1458	94.5002885961686	113.903042254944	118.11256086794
1460	75.2727576032143	86.5528571386984	116.900397801577
1462	88.7662269903787	100.994663972585	118.99538379115
1464	89.4680518791941	91.5608065511951	104.696383654365
1466	80.2890936979944	88.1906332646925	72.2211001553922
1468	94.970409928648	64.2817414140692	69.8047508553826
1470	52.5078008553938	70.0560404411169	65.5591817380977
1472	62.9666085460663	63.2009108411661	70.8543410591678
1474	81.6443052408142	80.7003893999207	77.8236198907454
1476	66.6550135457819	61.2717943168048	75.7869520995998
1478	63.8599002107309	71.3012178871309	80.4528118834606
1480	47.5235717049339	57.8058757495667	79.9358152203924
1482	44.1053113352688	58.4771306901534	64.8873910099128
1484	44.3565152964723	56.0706384731771	50.9468401116502
1486	52.3320625939859	61.9629195951915	62.4665078088286
1488	71.7232574849017	82.5991618595828	82.563604993877
1490	68.3376942765512	64.2684881413248	74.7547432526239
1492	58.5933302166576	54.512834807912	67.4420911622019
1494	52.047986311334	52.4643128160887	83.0916317604997
1496	58.8263121061814	70.3314301916804	54.4799373341765
1498	50.6423911124854	61.2488903940848	57.8857361983838
1500	36.8625183089533	30.2678055842205	65.1951963737151
1502	50.7011770791238	49.9327589377237	60.1946269676505
1504	42.6279615531911	50.832856878289	45.2862560057077
1506	66.283975663551	62.5019131164951	64.9407744162621
1508	84.9652019604332	80.7806151418804	77.3476417157631
1510	73.4424784990589	79.1772524214387	91.954959484023
1512	55.1109430210807	68.9973103524272	86.1772767347602
1514	47.0842630095093	65.8066434208754	65.6062515251495
1516	50.9443141550464	74.0383336042415	75.0159552042553
1518	60.3092561752857	85.1702147493027	86.1501279374006
1520	55.773662638937	66.0338386451165	64.0265716790945
1522	94.0436358730798	85.5462044174892	72.822708448392
1524	77.9033053875474	70.183518887626	72.3664112210206
1526	106.976170553064	67.9548858021327	73.8226900117263
1528	96.3246184456781	81.3238749012827	108.173481652212
1530	72.7549419579361	59.0174712742648	86.0830343794452
1532	83.4775766641197	76.6103387845958	94.0353991543917
1534	84.0751590624617	88.4239713654968	112.654536689018
1536	83.0261419753087	98.8411437773909	105.18080252979
1538	70.6136204713057	81.7293759672027	93.767537364498
1540	70.4492957796861	79.6325064558772	97.7905195093802
1542	94.9229255469153	105.615630353485	114.00352246469
1544	119.679640677639	123.712519917515	125.125345988133
1546	117.161061985332	120.171339092191	121.174710453051
1548	98.752729740393	109.646029942324	114.399863698251
1550	108.473278095522	115.813086882609	117.752387720554
1552	117.181469948201	136.718785663763	131.235035667971
1554	93.8528319274998	132.298142375999	131.023592518261
1556	90.4907198234531	116.790765586025	123.934542817958
1558	153.519794641489	133.224847188906	143.248506246456
1560	130.920994101352	161.606432824764	151.65388261713
1562	125.724199001514	141.961567437422	127.134086397713
1564	138.509615850877	157.097820811287	150.511234996365
1566	172.182751678025	167.652193381434	176.795386804365
1568	153.544229998964	175.700435784401	186.023631278151
1570	149.649225139107	178.453841669034	169.454137797294
1572	195.522290372323	193.861455522847	192.190156398753
1574	205.518131201641	208.773137864176	199.83718373386
1576	188.475048611746	211.678668330793	194.263516756456
1578	191.318642446642	216.692946446046	214.276296107909
1580	189.210910406387	212.773310915813	209.415231046315
1582	206.677018473149	204.267404092881	213.702459409756
1584	202.676187175523	241.499858748861	212.505221420611
1586	230.323620377804	237.365440618185	230.013767269045
1588	268.888196370052	259.988120097053	276.234638386805
1590	260.603510380002	301.733439359316	301.429789670637
1592	271.323427818494	290.727321595426	280.546376358676
1594	274.675426215283	283.903479543386	300.43148923482
1596	325.086120312145	307.958916575327	323.273086240646
1598	345.130396319381	319.737075843003	354.227143311167
1600	329.39631446815	311.813089806491	339.66279760013
1602	332.52753806979	331.169697577442	351.773758154535
1604	339.569289763022	334.090967068216	363.6295674428
1606	375.626109361257	364.985536872806	382.821984966902
1608	395.179704634208	383.344222139237	409.099760266641
1610	395.208979509496	387.183131918791	414.995098644045
1612	409.107008413116	414.526661875235	421.240486680797
1614	412.615693652513	436.335137934649	426.122611561885
1616	420.183777314963	435.487858435452	424.871268908821
1618	456.816521680654	436.832864293914	461.400251375359
1620	447.554148082699	437.824608382141	485.52722888267
1622	470.498399460359	477.798558385596	509.458455062681
1624	471.725517498348	491.923542342214	538.907854028511
1626	530.905266817377	528.380849263996	531.656908284645
1628	538.772991633139	516.58715807876	538.870758264089
1630	493.309972691081	519.359438355234	533.40653353218
1632	509.933861992442	537.095858670203	541.848839309317
1634	541.951353578987	535.392752076141	567.566569455927
1636	529.634581947158	539.670882413173	558.518042131575
1638	567.19458131023	558.791734946096	579.660957830483
1640	554.57928796014	551.627901595463	561.659058463555
1642	543.166741304234	539.955840173048	540.935250357573
1644	558.653196419738	541.394382594829	569.016578806533
1646	544.114701581634	537.208522953421	560.33270618503
1648	531.034391517333	529.280727686867	535.264548342342
1650	527.52830711626	526.167888944642	533.412892128715
1652	519.172476627125	522.550871670298	537.593748996329
1654	505.273412301825	497.2617307666	529.174453997533
1656	505.851811884012	488.58257003945	523.762061223325
1658	502.274655009873	516.975103532059	521.979762501208
1660	477.40471557813	511.273772117344	519.404503588398
1662	474.725738301928	480.616395698711	520.30647064667
1664	453.328466652173	473.985816894229	490.135923508807
1666	444.468213422493	459.20668179866	490.098710473149
1668	435.529967291456	469.711094953878	463.921574340524
1670	402.359533445779	428.695035724309	442.620110636134
1672	423.927989415465	424.251551675669	411.442644114994
1674	416.481178496411	410.682832086734	445.508036949466
1676	362.546034214494	371.992647191534	418.131976660395
1678	355.768549395726	378.441645243073	404.97885613167
1680	362.470709384117	344.048022937451	370.374502910846
1682	357.295108637216	339.817515146184	344.205490928236
1684	362.906727229161	326.650754753297	355.039868436544
1686	335.691239940081	324.620364649624	353.929845950592
1688	308.076030961729	293.05978300972	297.772237114279
1690	308.294238592721	306.071414093231	304.032716334551
1692	306.467329370203	296.917623735705	278.517112708416
1694	295.057729659456	264.205243916066	285.212297731605
1696	265.99650415987	247.031170076322	265.999689997482
1698	225.96798796193	228.409822980509	243.142788810187
1700	207.947820502674	225.617924397287	239.365618255262
1702	194.097730307389	209.515898278239	231.887896194582
1704	181.346620539802	198.838973239354	206.087727089419
1706	164.913661509943	206.602487038761	181.941314952274
1708	156.195942825075	180.807222341336	182.985985254902
1710	147.096827659242	153.078532746464	183.875074561142
1712	123.698246840149	140.205474518572	156.072882340188
1714	126.823614074052	114.23956594447	136.571539011013
1716	125.475114915817	117.785235961339	129.077691889993
1718	92.6880846649908	104.745502695977	100.518879457621
1720	92.4051665248467	76.1892781229418	107.759132074096
1722	87.4412861280008	69.927242544403	110.766879859946
1724	69.0298367113709	83.7785536403284	92.0644337027367
1726	71.3985007799261	74.7566789521036	91.9775899520715
1728	79.5820032610064	86.1673893774466	73.6171935780098
1730	66.188056429839	86.474341392426	60.1670976197249
1732	82.872205685703	70.3454005188165	46.6951410902104
1734	51.8680241822774	64.8114962807162	53.226443994362
1736	28.2106369122287	58.9064902246464	40.9605148416025
1738	5.16941168145141	9.3395110990756	-6.89232031536812
1740	29.1623124892779	72.6604854808502	19.482403419298
1742	10.3537180007588	28.8795888551979	5.42897817651564
1744	7.90841047226743	14.4421956275449	24.3933739801313
1746	40.9702124219027	10.0437419574876	-14.8164232136056
1748	7.54957767920584	-15.4641612369571	2.77041402685596
1750	8.78914994262638	-19.9487097645838	-8.85638695557472
1752	-16.8234557305234	-2.16274471021986	-8.48887937847299
1754	-10.3998228501557	-38.9589391727766	-7.52778430536835
1756	-32.3218820841201	-28.3276970388378	-33.1395446499137
1758	-23.4958949390998	-30.1555231667225	-20.727142083363
1760	-26.9531622178625	-22.4336694201005	-21.2611514288674
1762	-28.2387744335477	-35.8025529038311	-3.79716908450341
1764	-29.3099458187243	-38.0515506801391	-24.5700110254434
1766	-39.1291111262872	-25.6587015962381	-41.0571141470836
1768	-34.7018368898906	-28.5152646256193	-32.4006564418262
1770	-39.0178080918393	-45.0953755175304	-40.4594518020187
1772	-36.6136081654495	-42.0422818282775	-38.6980411139186
1774	-37.8453842816868	-33.3704782537636	-46.5432759344714
1776	-44.8618453070284	-52.1630773237869	-56.7301993254933
1778	-49.5756875063111	-46.4194765885577	-52.3527140573268
1780	-47.8055298102338	-57.0928203513658	-46.029898356896
1782	-58.7592793670502	-65.5404720376263	-55.9902742780439
1784	-54.895030878568	-61.6534777524814	-43.7595557858579
1786	-57.5345797662614	-64.2176872927088	-59.4097281823995
1788	-61.2749639200208	-78.1124386963756	-73.1306658444453
1790	-54.8499923888832	-81.0453607120161	-68.7421245875694
1792	-58.8430289085967	-81.5725388898508	-81.6031762801893
1794	-64.9560799920742	-83.1428711821877	-74.0895140362751
1796	-68.5303763121282	-72.0302370717588	-68.2999403230554
1798	-84.4913532372018	-68.187187394518	-83.0686403342449
1800	-90.8466541874538	-69.9169932817618	-87.5004842576687
