# Supplementary material for: In vitro and in vivo datasets of topically applied ketorolac tromethamine in aqueous humor using Raman spectroscopy
Source: Data Brief. 2019 Oct 22;27:104694. doi: 10.1016/j.dib.2019.104694 (PMC6839021; doi:10.1016/j.dib.2019.104694)
Supplement: Multimedia component 1 [file mmc1.zip › Raw Raman spectrum dataset/In vitro Cuvettes/Aqueous humor from rabbit eyes/plac_day7.txt]

cm-1	frame1	frame2	frame3
350	1017.20304644384	992.128492516717	973.56069036494
352	988.035029275051	1002.71901381586	995.743437714452
354	1032.74810687054	1025.60645943044	996.940305693428
356	1029.49908981251	1026.8148429099	1013.57197320044
358	1013.43764105852	1019.60024081358	1022.73291339391
360	1020.57853320667	1017.8853495187	1001.97082904687
362	989.64932015866	1014.54872518236	974.743400177053
364	1006.36104034826	977.889897127503	958.65705001736
366	1024.51525250299	958.8222173043	956.569109301905
368	1018.04029515668	981.087806560604	967.492534239117
370	1008.95883178146	981.164337479544	969.856330954857
372	994.209385550101	977.419497465907	966.252468248152
374	978.380774479978	979.643092614208	967.371541778114
376	969.144824084574	988.161518034115	972.97458163714
378	989.945051133068	990.176080127358	966.763320215707
380	973.636263052072	974.386910963832	955.361594065173
382	978.006374226227	980.905239851678	957.167740495054
384	1000.99346191643	998.239826996474	964.107135324393
386	1014.39108328936	985.59146238031	951.544909638919
388	1008.24787390997	954.279706871233	945.055270774677
390	999.563644825466	963.326188086964	942.067968138219
392	991.464987847508	982.23760444382	944.416401770255
394	986.009278418353	970.350181703192	953.654820375377
396	975.998265899451	951.700761812968	935.489316214075
398	976.878536058397	964.380889147028	935.01635113379
400	981.073793811106	972.6851555515	943.567503846773
402	984.874478622846	960.103176256166	954.025615540239
404	999.148998463528	982.162040997764	957.440464481364
406	997.76718442276	979.067131235423	961.137407855211
408	996.614946608779	979.465609536969	965.044088952465
410	1000.72228983343	986.123799820762	967.71458340154
412	1009.08042209718	977.138659326086	964.621037686228
414	1010.65790167414	991.47249304533	958.179799171637
416	1006.4520627066	990.553050006021	968.253426134014
418	1002.6005857172	979.11706003982	980.506858670293
420	1008.18380014819	972.957248840541	968.900542632242
422	1004.41345101661	987.816951326421	974.711577870061
424	1013.91347107749	989.243626990538	966.121669114177
426	1010.60438713659	984.670442323171	952.53747275864
428	981.904133047401	981.057729590338	943.763962633254
430	1000.42217679206	983.260688892545	957.32694829659
432	1008.80579042551	984.974050980525	951.035171099177
434	991.9169896065	983.171069102791	953.678754865918
436	961.113280882153	978.264337144586	963.478544532399
438	969.698228171615	975.034850813927	941.689097450337
440	992.657715695962	980.879349367198	943.495597736783
442	989.747917151702	961.413527217213	945.717499124307
444	975.038370791139	941.499759086978	948.619512476449
446	975.31129053013	960.538639876545	956.273999348769
448	972.051682268352	947.335999962664	924.961416309484
450	978.868519222231	952.566012988977	918.490392725737
452	977.26398548547	960.739698523293	926.334276241377
454	961.478375878441	958.365483254206	937.859591154754
456	967.588374894232	925.463682739416	933.048796505663
458	958.87248170414	936.581054194195	916.089198071104
460	953.904006436265	936.252661484576	912.44338862561
462	948.064645680609	925.761320014186	917.228944359716
464	921.794605414772	937.678353064682	906.383856963427
466	929.804434906269	927.931038948192	895.709289432915
468	942.237130729307	939.170384069338	895.187139641581
470	948.71635031684	950.725592426274	903.339666714585
472	940.113101310779	940.104644951017	912.868395503656
474	901.746482962863	887.210488464395	870.881127099376
476	896.680925687741	884.494329910394	881.586731931965
478	901.716052086681	891.556046849024	883.805342503438
480	908.959860151511	897.925312380147	868.468415472326
482	919.520958696388	914.382188834112	870.291045752809
484	916.766204782169	896.909609639614	880.378608370335
486	908.820434808739	888.820446064512	875.131821015465
488	901.236328657627	888.601620028559	869.193772809074
490	897.830236827284	888.896273357076	876.287707000716
492	881.737235907881	870.522858177866	843.784364196655
494	876.221128296533	866.603812267244	856.539262697392
496	877.52186947035	867.046527109033	865.948352343225
498	881.203736513671	868.132807698152	857.193588003848
500	878.953464807246	870.897256975152	843.892859076437
502	887.658797240583	866.08750714548	835.305088141555
504	890.107096693521	872.083856415841	848.769140794543
506	883.239242362268	871.478659680024	853.176740117824
508	867.561740913325	849.540068742429	821.045543990165
510	861.768566723363	864.916454208041	825.907343322697
512	852.568726435204	849.725792539397	838.140647787433
514	853.96315500783	851.95102468517	839.506864554942
516	866.463883462297	869.329001867205	833.069613443642
518	878.267919125351	851.594188231928	843.450116796132
520	885.930588354259	839.723216370222	840.60991684405
522	871.741223454099	844.158413492365	829.986331397666
524	862.041408482594	850.501902338958	825.197757961352
526	875.868892034388	845.847958063847	832.955076510713
528	874.118148407614	833.939176273555	816.428678646571
530	849.496021870399	841.73383472114	790.700227285537
532	837.249139578529	843.957967572713	795.885843811946
534	838.653747723146	832.846605316633	811.33648585788
536	837.590061622808	807.67838852502	778.749070951737
538	816.261855491637	793.835153176824	773.510447460843
540	815.737944882417	806.477136577415	785.048551937102
542	821.711954955891	816.482569493085	798.010925033108
544	821.31759374298	807.979428148648	797.846638796396
546	801.366218470407	793.582612196453	764.328937280446
548	817.088322707925	794.365758828513	759.21734553675
550	810.066475822054	781.807034595558	756.618879286689
552	792.46223730585	773.652148604472	754.5102464742
554	789.145056265685	792.128510013996	755.246528542417
556	784.657313667865	777.85916880856	759.625776758908
558	782.07931442118	763.991453907011	749.365089497123
560	784.453953685402	768.098187500427	744.907487441541
562	785.93764278418	777.233701977196	750.768351438
564	771.256538950922	748.493460662285	759.786090165913
566	744.282893015289	740.101582862774	715.472513653637
568	752.264679318317	748.503998892945	715.478471806979
570	764.360480124818	754.439236927676	726.290333684796
572	758.093982678662	747.270893361548	720.002837022575
574	734.795959587744	738.486863329757	688.694879819518
576	718.950335891077	727.212609995045	698.078039224715
578	726.720030234626	733.933899773053	706.500823360371
580	743.288870206433	732.908062608577	701.954564140067
582	747.142946648276	699.360862720029	681.243553880402
584	719.581983071956	707.956157350283	671.444762125316
586	721.307761672983	695.578410284196	677.350185092985
588	728.540512957454	695.594630685837	688.868283021755
590	725.912357000734	699.992311918263	694.844819123791
592	700.669706235923	677.879097417023	682.000949680434
594	702.53044880157	668.417615124401	666.881339638854
596	702.802176203481	689.653721893546	658.653480749678
598	697.106621212838	691.165236696074	657.87815022668
600	688.748583031019	669.107167953045	663.710235979561
602	692.3147477324	681.705325374583	673.487076478643
604	681.054720249043	665.974722079074	668.378306031694
606	666.795336329133	659.80154070004	655.392387816845
608	658.838975667107	653.028510283178	640.268307945832
610	661.648484221505	644.461004227947	628.62414178596
612	668.438344116678	667.378163627877	627.314966379548
614	670.578887157897	661.389268685628	628.235103190886
616	674.523375497555	650.790214965468	625.672572929148
618	664.726579663635	641.243868920582	618.151197725925
620	633.375173901961	635.117518950361	608.645628069132
622	630.966194466445	632.234030038231	620.484037598659
624	649.433960392476	633.592709510914	613.86320943466
626	646.487881472846	626.746349260309	619.397498855769
628	630.705082463208	619.370976704985	618.320439356016
630	623.625370118619	620.599491443839	584.552072552005
632	617.448966944403	590.092722641121	569.291668975095
634	612.208840602957	582.712312711821	572.886398031107
636	611.651132371308	579.664912408221	579.066087274598
638	613.226868639325	579.013566567269	582.111937064582
640	610.506443466606	584.52593736844	579.644545243874
642	585.097074278208	570.127394441812	550.385980718918
644	583.859590088975	578.401935596417	546.080166110098
646	585.527250968857	583.556178475362	548.702733244156
648	584.347184275862	577.330751171543	547.67976635647
650	584.205539616052	562.483944622272	536.983117319052
652	597.548188502036	548.938768398782	541.704929958937
654	578.479237874785	534.338018165397	534.653216570569
656	566.02964413723	538.783860752946	522.814158927646
658	559.069078336787	551.301724386943	512.548881956574
660	524.646343091923	535.351722022917	510.085798982811
662	538.12261464524	532.918863609129	513.875234263111
664	537.021996274903	520.267218907209	493.582260273391
666	532.885576050869	518.197885616497	486.287380313778
668	526.256353466669	517.472331049028	491.087976823615
670	507.628427486734	481.014306162764	471.918312697798
672	496.684775667453	479.288365978209	466.813613524208
674	489.624650977734	470.498650684981	465.213180772916
676	480.851303437751	469.328942769999	459.068737346377
678	477.551055089641	482.296091773017	454.139725259367
680	498.748304665717	507.751944810411	469.125527788681
682	494.710041079325	490.607633611453	471.844754475765
684	506.271372390679	495.305100356714	475.45348580244
686	517.584583327101	487.596235295204	483.042248533051
688	521.457417035849	472.543312700979	488.955564181797
690	518.653070031664	489.273450672919	480.651635146871
692	520.644314225703	514.657757916835	498.70105330285
694	530.72489767135	518.453394324281	505.322017499554
696	536.876459720014	522.271987091058	499.874511268529
698	542.850527591785	526.323307685261	497.337936452913
700	562.054415964509	516.624469542985	521.44392323791
702	549.142802697575	528.670116599929	514.378140821212
704	550.046769719433	527.0554979212	516.128108036162
706	553.710470592639	526.305337505305	511.577485959102
708	556.453440260334	526.83112137743	504.859183878856
710	556.90692500962	521.714932795836	510.957925715461
712	528.380486357627	515.754322041449	538.393319850315
714	538.31674311165	531.789364438542	532.299193570994
716	548.082597717242	536.624395614023	531.967097732955
718	551.02013405791	540.481130066334	538.806725481173
720	552.261006363396	561.179595042451	540.471363599973
722	546.546666425628	540.188700580861	539.17970974931
724	559.453779351487	543.697855352685	511.296620448717
726	560.848154850734	550.997717466142	517.233430088715
728	553.931828772307	558.908035972941	533.348056548132
730	551.536050693407	561.341454160385	527.979420187837
732	568.817502983929	521.165764000054	529.855797367038
734	553.189264917289	531.049382799711	529.206783866455
736	549.651588911604	555.00424608447	531.850873862301
738	558.59308125261	568.964888555942	538.036176210547
740	573.521414092094	562.213418834868	544.811465355281
742	588.268029996584	549.617668377441	544.139669166199
744	578.895526464557	545.100973553648	541.131296128075
746	562.345216756912	550.013061304538	546.678974644695
748	560.670193961226	553.629297828587	552.954402776908
750	572.828456604702	554.878155099089	550.668907834894
752	570.742237649712	564.782558752484	531.230383871885
754	566.348578270105	574.860771963014	517.843862390487
756	558.044557960453	569.375060407167	531.287069190045
758	559.861730688494	550.995866457527	541.699193882542
760	564.191675971525	536.714138982446	539.359509060213
762	554.544974702866	546.978351289354	528.840740491793
764	554.317868365992	559.775724874018	523.598846846853
766	569.516148404072	561.551692971011	524.757449606153
768	558.150852739686	539.286225210315	523.339749654139
770	545.358923648307	523.678517681525	525.623867904307
772	556.544472698803	536.239667630878	534.303062856331
774	556.923298519035	529.558424578914	527.117282755569
776	543.926514447369	531.039367284778	522.941240508847
778	540.096721042003	531.331325069999	525.654078183381
780	541.123382197196	539.683933364444	525.043494604567
782	540.561945586732	546.074748650293	518.328498860199
784	533.660901350114	516.368533127323	514.232885749554
786	546.278818682852	534.536665221814	515.170943774778
788	534.31634228027	525.742562915729	510.329787031859
790	522.945220237651	508.041728262372	512.838812119519
792	524.140080168457	512.242039615437	514.408487712322
794	537.153843922149	554.035508457245	502.389464891487
796	534.329540347391	529.337660767222	506.089454409315
798	528.519296886727	541.348047211196	506.451211451175
800	531.54960986697	534.95044812003	515.928246835922
802	532.568785444063	525.320524649687	515.764473285546
804	528.782258343171	522.113937618522	499.84539431619
806	539.375802050419	501.422585197369	494.992169062072
808	541.936844800673	516.392692953011	503.022213829922
810	514.385525451243	511.902721995644	486.219121876278
812	510.924702790703	500.15481334925	479.922850191543
814	519.922738752451	496.950852343489	482.806402180822
816	500.091883616323	510.645153231592	475.759213716009
818	505.992269647108	496.980167113548	489.361583634777
820	519.4846848642	497.213790609331	499.638678864473
822	524.727907521144	505.441088475825	482.77310609439
824	521.344236817433	504.455244232905	475.822398797898
826	514.301378922279	489.253494942953	489.871744945652
828	511.563662313362	478.932696490218	473.848704931012
830	497.616327974956	508.02290033455	495.668430754425
832	492.084098982839	528.008156341734	496.548029107419
834	495.827308912336	516.47165276897	486.891438052302
836	502.951981792582	500.378323000419	478.230911339276
838	505.712029532848	512.256948665033	477.77104289476
840	503.148940114645	497.191394641896	474.676076117378
842	500.114695708073	499.853443300909	465.799089324534
844	499.158000087526	497.377807358866	470.635389644127
846	505.502525631416	489.8177685038	474.935074053723
848	514.056422721793	479.504034509636	477.430960242371
850	510.075840269578	469.160343286865	491.587069311756
852	497.160841135769	474.586766780007	478.13529969819
854	489.362728250872	477.599981877359	466.226412461332
856	478.985663248054	472.68732628574	462.754093622417
858	467.752169705266	471.930847635518	454.122706584901
860	462.149516869408	473.408201226104	440.654237723047
862	471.783568176831	438.62738151195	460.84716113463
864	460.674938987243	458.977181897891	453.466416762155
866	452.485169242154	444.71978758315	435.252358059091
868	459.65859657786	443.381261508027	440.519852971684
870	460.074138942949	449.654870719645	445.883093885578
872	437.322251932109	440.796332527235	422.630994553909
874	455.409054571321	435.476043394318	429.047606236169
876	448.522865310764	443.898947423118	420.435257669131
878	442.987718714472	431.192178684565	415.784334343038
880	448.793449002655	428.86840418001	414.14121525744
882	458.940966317405	436.899654413543	415.10167666714
884	458.876746173553	434.916619990082	419.732203588292
886	459.947211043001	452.587455627035	428.847910548602
888	460.494362090769	458.564635396111	424.723449554574
890	453.629725063472	443.177656937411	426.202059637645
892	433.571371130391	428.03121875269	418.785320842346
894	412.040325060219	423.245820687767	397.87408134522
896	412.486653634033	418.945540158868	376.447702549299
898	417.449347598623	385.082169283312	385.767987765051
900	421.715056912606	402.26150688862	392.406869305428
902	404.749260044388	395.754092295612	385.253411220118
904	392.383409186791	386.515232110696	384.870092835884
906	394.747681823401	387.409161419361	393.865110819197
908	394.053473940661	381.980512667258	388.192237067944
910	410.381342692522	403.18311360796	376.174419668838
912	410.570675258822	410.16074843961	378.318772147575
914	409.460580171576	403.430059178974	376.084393279113
916	413.289931607305	396.497844523574	371.60336426112
918	424.069296884311	395.656971477859	372.631479062619
920	438.305818702006	394.968534712235	386.000151034085
922	424.296106928133	410.473830371183	404.780965980714
924	458.202662367883	449.301216428544	423.665903632386
926	496.580429642008	489.497103956638	464.017638047454
928	529.269878691059	522.571377475711	509.399819851234
930	546.719254611261	540.597844942292	531.886745179759
932	531.56522048726	531.887542586021	506.333849808066
934	461.459192188052	466.196576786149	433.406318938693
936	442.364948390713	437.492946250417	416.388115272415
938	409.281196375811	394.314512876056	400.706339251958
940	383.26045201337	373.615451106101	369.521932968541
942	374.045189605384	377.585458486531	338.279570333416
944	362.659452769409	358.589206676735	339.231623160226
946	363.039603732786	336.7725735461	337.41063233135
948	365.177067159676	337.616475899132	337.769981158502
950	366.536015478496	338.494243827822	345.689153702864
952	375.259541196918	337.753690271	352.408305394157
954	371.133502679435	339.081199562396	351.249038927599
956	330.946398983572	345.851221632386	341.795043239198
958	340.12655554918	351.687365493844	331.395746745186
960	342.886985498093	343.755576701079	349.131018041638
962	346.477157151552	326.948895011399	327.138545365837
964	345.755045094157	328.077820334819	312.009223981755
966	343.518630177193	336.494441975743	313.61441628891
968	341.438183972312	324.745844822605	312.3242022434
970	320.260540920774	296.218293064469	301.283231250287
972	320.063254761962	304.75453029065	300.687659362878
974	331.435564218285	322.925258023796	310.136979567702
976	333.341194244646	329.684980507442	315.935853913642
978	333.63170257923	339.160732933997	324.859143482204
980	344.315104134193	353.677120343038	336.184427470325
982	357.978933539267	331.218739126547	322.692015853405
984	336.624193719597	330.896770634476	328.054880930407
986	344.160519605977	330.238353622218	320.406518820907
988	348.305037059099	326.602326248454	330.574114932157
990	347.700485289398	327.19651354838	343.299287484185
992	339.002293545593	332.648268490944	340.374012165973
994	318.624701795088	335.85398078225	322.076676619348
996	341.278234262119	343.033455767624	327.485642305646
998	338.473665297782	340.22178694975	333.133015913862
1000	342.295778441666	358.121814656499	333.972049886421
1002	358.850576124625	375.573034166949	353.434403228844
1004	377.155258120181	376.996912075348	375.215434741243
1006	383.539436631709	361.527026067293	373.734976116924
1008	380.291829553473	344.373986316245	365.49902759425
1010	379.08315888233	361.082424347841	339.331507588259
1012	370.994946982388	374.86007060213	334.404401856048
1014	357.47414799374	357.3239966807	338.349032889815
1016	346.707915265649	350.143672697679	346.094787536337
1018	348.007485156639	365.902115192161	348.676424497054
1020	363.090478019397	362.579992659502	336.135644751022
1022	362.483575938077	328.109054071791	328.507256416221
1024	349.35843248378	341.369022855208	336.294059731686
1026	318.16671196981	329.511811934361	315.025150217928
1028	320.407018299111	323.351113881508	304.020879430334
1030	345.946306162529	337.795006791892	307.752489297576
1032	356.675901510864	356.138604625666	312.199917308949
1034	341.12933097194	339.179516243814	316.327726288431
1036	340.243610112101	354.216762286925	318.381755112416
1038	335.332388428256	341.464188676676	316.409743177459
1040	343.470884689651	335.064398605859	315.062841126651
1042	340.028177287751	331.516984783957	313.294918702831
1044	322.809110350804	326.851109865436	307.827258361824
1046	311.767583346977	320.99648376731	301.100991117667
1048	312.973337138767	307.382868305066	312.884473273158
1050	324.228794746626	316.850447392146	303.305745731017
1052	311.302300676106	300.629857115112	310.648617291543
1054	316.923495511663	304.996862407429	301.540035140669
1056	333.977457944284	319.993604782567	292.555104923322
1058	335.418605709623	320.652551191378	295.724697351017
1060	309.73160392479	301.202713330253	300.599518725199
1062	314.221856325191	309.891428832876	300.269225421109
1064	317.302565301464	332.4305769168	298.529212865279
1066	318.544036478746	317.692247884477	291.546785705824
1068	328.603107874527	322.945990654417	290.986369546317
1070	326.840121380096	322.74541972416	296.293982735142
1072	314.77588449444	307.339986912341	303.622038121292
1074	323.991272489982	314.316757378072	309.046806738496
1076	327.93601308297	309.13271569295	295.957099227859
1078	316.104586093934	301.039860270354	303.937002055949
1080	319.046548848933	318.408565185459	307.822051303668
1082	327.270674641574	323.001111239515	303.349019826074
1084	324.538917805798	314.553715664809	300.69829892846
1086	313.473722085159	306.126720097158	301.102533289075
1088	312.263256705676	301.730585984638	290.576311123068
1090	293.075486161251	294.819109818537	269.508625668887
1092	303.755702426939	286.882557560479	265.876484879358
1094	293.887479879353	280.030988866821	263.426481618121
1096	293.009430002938	275.931582399887	262.833893462256
1098	296.224018893861	275.418077734695	264.508354986746
1100	299.460643339939	276.292719077492	268.157390031606
1102	309.838212090948	277.608155043969	272.385046811624
1104	306.383378162485	293.922000678426	273.177848904272
1106	287.422352084667	282.535958944884	288.055355200599
1108	272.187445909935	288.688785878075	274.562989560674
1110	272.957856555665	292.135638322705	269.100242691009
1112	286.361342357351	295.863016193793	276.895091421594
1114	303.787907125641	297.893711508331	285.771799139311
1116	319.78496030826	296.109336327746	290.506507192843
1118	336.393161688951	318.183333414096	317.529933101816
1120	337.429524763501	318.569202692137	320.431072461582
1122	338.200914968811	320.341076217226	322.528460096561
1124	325.050579283359	317.434718962187	301.152754127052
1126	308.458583778687	303.837624351583	278.527399595752
1128	300.324427001884	291.777323413465	265.576261345384
1130	301.590771785503	288.527977687586	260.341777154379
1132	300.368089935851	274.356881279462	262.213860142083
1134	298.018135143157	276.412294997241	242.634688169987
1136	277.675716844003	281.849752900909	250.727011898709
1138	284.758738434293	270.778784444498	262.401142891471
1140	275.569414401955	260.899302731791	259.535535377572
1142	271.29631546944	266.432154689777	255.708117444758
1144	279.410026688539	273.362120990698	258.246043548007
1146	265.616543124036	257.237508131366	255.123120961899
1148	253.246451862162	256.78181511092	255.24234302003
1150	271.409177264494	256.278811852329	248.299783665111
1152	287.610352889308	284.163721874996	284.101126864331
1154	278.079673921986	276.833179339531	272.517654250237
1156	286.118269251554	273.434417021864	275.639901451772
1158	305.838403236453	276.160406109306	284.574532150554
1160	304.585744597101	268.058766005821	263.180743159583
1162	287.512023047265	271.057121396258	256.649836247256
1164	254.875968532387	252.733797949983	236.376615201
1166	272.382553536199	259.647396076948	270.60255128902
1168	264.218513171536	252.897207233874	265.719325275277
1170	256.465378892776	257.467747434833	244.624866559092
1172	250.421281106868	267.803678349229	245.022756046602
1174	245.769265749047	264.080893887989	253.19364147305
1176	248.36579598627	244.82098056912	237.895028190851
1178	256.28772779457	246.752781025242	239.467406092728
1180	266.834174667456	250.721723541981	247.400638170134
1182	263.281340613612	230.150964553476	219.186490819094
1184	251.031123011936	245.366579122447	222.160413644562
1186	247.194054544882	244.108728142481	217.721314048479
1188	260.472832549633	247.24226514398	217.963048492458
1190	272.466255163078	258.772934760969	234.160674872432
1192	262.080432636456	247.803580794074	244.201158887277
1194	258.406755339154	243.034935409317	225.915204756142
1196	248.887652204677	257.582770400498	235.113013685948
1198	256.608968423603	237.180206097115	232.665889623184
1200	257.924276765436	238.36412275618	233.671197865774
1202	250.287452751226	236.299531735483	224.280684462385
1204	246.612417776193	236.654104064912	226.506586719777
1206	245.329272005605	240.075280007253	232.053118718275
1208	241.562966749789	233.281003956781	221.206875260057
1210	265.497112241723	230.124154937426	253.687174830902
1212	267.520417303395	265.309232336124	252.307109317477
1214	243.13092090569	247.566207887703	238.446266898249
1216	242.152441508125	245.40676053098	232.803849399969
1218	268.516519823272	251.114866875791	239.066147683674
1220	276.801545428799	260.192260664397	234.873066406263
1222	263.11026065704	262.049210350275	228.746251627155
1224	263.428892165313	255.523461183926	243.632980154543
1226	279.121639513996	268.104603558125	259.828191311083
1228	266.358410307035	282.792761375283	262.812603603651
1230	254.852949778156	270.707320052954	248.376295840841
1232	254.695446204601	240.285708612793	232.619082435776
1234	260.676490053362	228.830217334127	234.244825422784
1236	274.106530526187	247.48352057917	243.8791857998
1238	262.997592071629	258.377618720406	237.452403594337
1240	228.773135304363	237.800227354273	218.169143033363
1242	233.101068445616	223.280582439376	220.343618525863
1244	261.09502889514	248.859398163993	229.472282028387
1246	255.640803590817	232.202884625774	221.851420119419
1248	240.605359142503	228.722944290505	214.157758949053
1250	235.451753317367	241.899226762193	213.058510288225
1252	240.001261463545	243.113783362665	222.631409619294
1254	244.23038003889	240.18243858347	229.211989250418
1256	245.835103012278	243.193784759024	229.399211339508
1258	240.370164546557	243.583085844963	228.530874430786
1260	216.218035353312	229.477893122314	220.11437987434
1262	247.927951822416	206.732414402773	218.584138876975
1264	228.467135879929	208.016965371511	194.618067905172
1266	239.008964098332	223.852658827841	197.810510626985
1268	243.564732182521	232.813554043759	219.720261282365
1270	247.129450477205	247.021877146099	215.576971240585
1272	247.900591952624	244.413999465361	207.832711518451
1274	238.344812944665	220.123746860175	218.776707325415
1276	227.10803690493	209.57317173157	228.583139396287
1278	243.468680326845	231.263716074327	228.076832185455
1280	266.841547224926	238.744719002261	243.471462730294
1282	246.772743077785	260.215930078791	243.102474408397
1284	242.846938932321	238.758716408986	235.829761153584
1286	242.0553754352	234.396499708932	213.438312592317
1288	234.762301606079	213.087330205469	198.780745628479
1290	231.26103338591	203.643031736787	196.040918875791
1292	236.265463532553	222.830904356442	201.101293989515
1294	241.983724300346	234.870783145801	210.139232896579
1296	250.117424282132	232.198713580676	213.89837278184
1298	264.081520859449	246.874742400396	239.516198835815
1300	247.702229512769	248.811442672154	259.785489797168
1302	255.497047856583	255.55121841928	253.17680414817
1304	275.878255536149	238.743771132214	247.247744807653
1306	264.65730626816	252.414952864283	244.371383892388
1308	251.436172755184	262.745487850658	250.221911951353
1310	256.388829537947	242.421356989758	241.314661243885
1312	248.824910428788	227.348551296883	211.412520638453
1314	217.745890348461	248.870168730238	213.454010546876
1316	264.406714809271	237.648410696888	232.281868261091
1318	237.677493121373	224.289764494262	227.867122638623
1320	261.6492808235	227.499905612575	247.026138176946
1322	257.140560023135	237.727620838561	246.79874714035
1324	238.716352181783	231.976005585287	214.031041612992
1326	229.538863298725	227.06962248786	200.918027554695
1328	233.789917431571	212.197776594029	208.863954293013
1330	237.383099760422	201.058311792837	211.569545856262
1332	231.931974323828	223.120246512472	209.648624193869
1334	232.931986386559	226.837425381932	215.506055150755
1336	235.616453058754	215.747533061946	220.721289641085
1338	215.68321101828	218.588638944483	218.249041591481
1340	225.103849589351	224.670611740036	227.961738467254
1342	242.297675511567	229.107927423573	212.176235398003
1344	256.850057978459	227.523412558123	216.112266451302
1346	264.060182691591	221.298859725178	240.193916577259
1348	254.230997365169	230.334168167578	241.670797159561
1350	248.727514794953	243.952886960963	223.051875299719
1352	270.029476843506	236.820313092842	227.796067373452
1354	262.286367615228	248.096547910485	225.23389926234
1356	260.162556806969	224.192148594405	203.251932191192
1358	257.46266805999	265.688661825892	229.979527456335
1360	264.052677576454	264.029925965507	226.985078591777
1362	249.448019392736	265.737480786165	227.958946109298
1364	252.553140162841	244.789460586952	226.936963955548
1366	251.823715848742	236.055683558536	230.925907812021
1368	251.066647843613	242.607412833721	240.179815777767
1370	254.618067933668	237.021324234966	238.813619951593
1372	245.303456603773	223.489689005755	219.624700859675
1374	228.831852887636	228.439715510009	209.097869581169
1376	223.029000408763	184.033899446593	227.202441414014
1378	220.497284423901	213.985117703648	194.608649134221
1380	218.974459456725	211.439490002568	218.521448557934
1382	237.092077354469	221.01031390697	222.862969919648
1384	228.071379771596	210.813962181198	193.086159104822
1386	218.771754282773	214.543043248217	209.321647722944
1388	220.059312070876	226.665998469558	222.718055942877
1390	223.433983268878	224.718259343675	212.26124491281
1392	215.329941563599	213.415897705465	202.773474084047
1394	204.079632300205	212.391093584546	193.81910951683
1396	224.297299452469	210.88274118036	199.18485075444
1398	198.573189505262	194.980146477369	187.245297359665
1400	228.287444219248	204.47899611656	182.992326746358
1402	194.821794813614	192.1427135479	186.76602600059
1404	224.656100453276	203.505125966824	196.696691357255
1406	220.749842152826	190.628248635729	197.83644526363
1408	208.430644968928	196.260840779939	182.407978151845
1410	214.986517898367	219.963594156218	182.722691359896
1412	218.797369710913	229.657617965039	187.953994248189
1414	212.047271987695	219.027394078906	192.732260263162
1416	220.742202259745	208.783656921586	210.516163552787
1418	236.983069479876	207.807688998844	194.495227883314
1420	253.268603315333	227.419209971979	208.158354334154
1422	260.480830492792	239.543659918051	192.108869904068
1424	222.220345520711	211.105670953229	237.734291898601
1426	228.959007664705	211.629451946297	183.837791752275
1428	257.234736292826	226.948686646469	221.765860962481
1430	252.804789988301	227.531532532095	222.086520604569
1432	236.265337601741	238.9606265624	221.258866234486
1434	241.249280660148	245.472843855577	222.336439352382
1436	251.030648792065	253.027383211002	225.636486106971
1438	252.008375367903	271.539937222572	252.120843962477
1440	270.032654867701	262.047116408825	268.570614829954
1442	281.381294492911	249.015467435923	257.122860082123
1444	293.345274215235	264.520869658547	261.514237543233
1446	336.638817258	287.444651632475	311.525931469468
1448	316.738340455199	281.639332688133	253.918880286726
1450	317.6671451293	317.295153910424	265.079070817194
1452	295.319190467293	305.427083844945	253.642069352128
1454	272.970081679019	285.901883475151	243.623958891803
1456	290.938902558148	268.535006051251	265.743216306464
1458	280.135611043748	245.784681766225	257.725096760367
1460	254.412718307791	237.098922527339	236.547211462904
1462	258.393010705842	244.359023335225	236.990937497869
1464	240.885348094549	242.962790344214	213.029030316473
1466	223.807408479487	249.211985542465	206.030960900992
1468	243.033376756849	230.979607703719	231.987357874223
1470	190.822488054838	206.947419989155	199.428104786208
1472	227.028613649372	195.414224178779	186.996288169447
1474	238.838340891687	221.783759471396	201.104218249194
1476	230.579086412727	220.115960891101	193.017146574578
1478	223.66462268912	231.616306552929	198.54749650244
1480	218.17746809415	211.770761525967	191.062715435127
1482	210.125961487344	199.045719143405	207.83892706088
1484	209.162508089759	204.860804537707	220.491781125208
1486	216.007244859693	213.743267781833	208.043167638969
1488	223.644684586447	218.579598641374	198.505447558396
1490	229.189893126757	211.191705291472	192.539226014796
1492	227.729291545874	200.489843659285	182.683582666149
1494	236.87491967281	205.84504902507	197.431475186377
1496	203.618103155015	192.754695810368	179.608900769252
1498	208.71169524219	190.724759528787	209.674278810877
1500	207.816800079981	186.078834739952	194.272583152195
1502	231.855446900777	211.276194022754	189.570355042007
1504	216.032173716697	194.298539662818	179.314765976029
1506	220.136973158238	191.989478989937	182.004917796323
1508	220.123877999527	223.258174677196	206.501386253836
1510	215.19017920868	232.620126085478	216.989436586283
1512	212.052760315827	215.940009028679	212.507265707577
1514	211.535992771813	208.796562844255	210.573667260746
1516	223.934934137466	231.931193008621	219.062960544071
1518	238.617219916954	262.280464374951	221.850368217985
1520	223.51495442543	237.374694090103	183.714926478033
1522	228.69955665804	231.726546346363	208.132337622622
1524	225.863484395674	209.358156144419	178.610795476111
1526	258.89375226547	263.522353252168	229.03668723459
1528	248.610476583027	238.094881083838	221.672625300612
1530	223.776197046123	230.490182399403	198.693925012671
1532	233.51898028011	236.417221425027	206.371333791618
1534	236.332990649783	210.086192053888	224.986441254765
1536	233.237833026008	229.038188585254	238.710815800238
1538	236.020330130835	203.195389281816	210.592643590975
1540	235.336620917762	197.81192905006	194.455172792612
1542	237.369454016095	233.130224756549	202.609789546122
1544	259.636062604843	261.6656855914	229.534485338592
1546	270.727254699625	264.036373368232	253.998747176896
1548	247.315447545535	230.908712611304	227.540511545453
1550	253.781821674237	234.349732118816	220.392467211877
1552	249.021462177446	258.508455044645	228.129089699444
1554	273.901697368384	256.611720051907	284.610961193931
1556	247.688843950937	240.814315879415	253.2203251818
1558	282.627605081209	285.257588824095	263.409108887821
1560	300.527472683519	312.740785665589	260.002503765791
1562	280.739632289431	285.461911308126	259.228301718761
1564	296.67696379556	275.954612543334	280.121463978896
1566	299.079597762463	278.793062595567	284.170610431607
1568	304.121155906267	275.152816683314	277.558259772923
1570	305.677349335572	270.737981034245	277.098420919983
1572	324.152303750754	310.870408789277	290.685584927857
1574	331.694724803746	321.44130598406	297.004276904919
1576	326.20378480816	296.305325758046	308.693452784251
1578	339.405335837413	320.454862240386	330.508849108027
1580	351.893972686961	356.260865632692	325.723511168359
1582	349.893887661336	347.556045591564	317.008923282994
1584	346.226806331203	340.052050356791	326.942573189885
1586	358.308189638907	338.856297773265	326.392953300127
1588	380.246000719588	358.00113726378	339.918008469839
1590	390.948845330212	387.419253862849	376.483924787361
1592	392.791743660989	376.421366855881	349.681361152635
1594	394.392354522926	422.959760021792	387.975643674152
1596	415.991073042988	382.024657233954	401.877613314699
1598	438.528431340034	406.203033047337	424.4121472917
1600	447.65220447588	414.083733513275	425.114335493003
1602	434.547114020416	428.035019064445	411.389167043799
1604	438.916873864207	453.259061537839	444.403705719751
1606	456.442979568757	462.797905516271	449.784047780249
1608	469.498274650471	459.153260498215	449.081359380996
1610	486.978756282635	478.404348691496	448.630233274278
1612	512.741845388304	489.733091248817	461.955062884992
1614	522.734957974229	481.912527357523	493.700815040893
1616	520.580879291687	495.197238405882	504.011643759962
1618	541.335712703081	512.592496983505	511.025937408635
1620	558.829074267935	525.459450528375	513.608220192876
1622	552.794315621296	521.286504941805	511.161068045041
1624	590.359073110555	571.292372377131	553.48054855019
1626	576.430043155915	577.74027116932	554.0101566658
1628	596.785196842753	543.784298933215	548.213523849562
1630	581.178200206151	548.769957157638	535.65604359749
1632	593.90743982636	584.223722578406	556.551175375447
1634	629.765980878232	589.262743453761	568.901076054705
1636	598.175039216455	556.412560650767	561.354955729137
1638	590.615006669203	562.545744978118	556.943847402029
1640	618.270748379829	580.236787087874	564.636717261743
1642	593.153454514882	541.730332415351	568.284257198226
1644	589.258533975076	584.042332939306	554.45817038114
1646	593.849231769908	593.834652053494	560.671548834477
1648	600.556990690136	569.494781340911	562.180063557951
1650	592.511914298007	572.89026693396	566.25903251799
1652	579.147185478021	587.062907320962	553.846122739207
1654	550.905437492375	562.244633697241	525.972244405107
1656	526.94811844022	543.335434824681	531.029256000226
1658	541.938948325847	553.145524885223	549.612019554442
1660	558.49194808579	541.25619065853	543.082769365794
1662	555.516209447391	544.447020930475	529.082319603734
1664	538.693471137413	542.366502779094	503.352017620647
1666	535.767906957559	509.423691871209	507.72115205036
1668	534.914447700226	468.809990027659	498.213180894264
1670	523.808134514601	477.389250576386	470.029888090867
1672	461.687481759966	488.971951779766	444.229830549062
1674	469.835267625354	486.473821705081	446.552594830343
1676	450.279575095998	444.275304033969	402.493863464156
1678	448.244163666191	430.126077269126	444.234403762001
1680	436.702553510557	441.220607650994	423.483467461772
1682	420.134537244416	410.180852411327	414.754674002177
1684	409.71435027645	424.355891537286	405.131826135646
1686	426.002521882499	388.325059426021	377.888081245975
1688	412.655253383511	366.146606986265	380.308252681195
1690	416.098564601768	397.469172177394	377.184102931084
1692	392.920162435141	363.900855479718	363.774484891105
1694	370.429019395889	335.40266147117	338.876194490989
1696	379.575057541139	334.754187109573	332.438337995742
1698	383.766492041845	333.813827157997	325.927999739911
1700	371.856089007446	343.398154136302	323.867553608592
1702	336.272654724875	334.145056555962	301.883162469929
1704	307.588740735101	318.989551861213	291.512806918121
1706	280.565929809882	298.179200710532	287.614667391067
1708	279.650209828558	282.560263572419	270.30813488639
1710	292.934746338957	281.100353680953	253.959190962314
1712	268.304872527294	263.842848088289	233.889055841409
1714	255.596434391461	246.560986549056	227.358708195178
1716	242.26813192738	239.366120808355	232.61833633422
1718	201.375504487374	227.725510915328	218.64533460788
1720	204.905291386861	216.115142423422	212.228325260505
1722	230.547482038278	219.682360161228	217.949989021409
1724	256.43393073782	234.53369042783	200.464014172325
1726	227.812300505549	201.485656891776	200.990379777956
1728	202.816918401266	207.110049458042	203.652757714377
1730	202.539608165441	190.252637063846	203.990287584826
1732	218.000446290464	190.481321726152	196.527435326583
1734	212.386387348553	187.279026747513	168.263925365467
1736	193.297793415613	173.107173924522	165.861456091947
1738	156.870762749086	157.464039164436	103.308333363853
1740	200.661268286059	159.767326031993	174.410025283636
1742	149.866403545539	143.478092711126	158.1361191568
1744	158.607853414641	146.523780346973	133.919748042561
1746	135.144563997113	136.772352799161	137.173109278488
1748	158.561585724902	147.434252401432	129.415944389284
1750	159.349335664097	133.825858895788	138.425553579362
1752	151.971253311119	155.065765637806	125.764285787523
1754	121.406742544689	156.255065673172	117.409124625251
1756	134.602855702307	133.080483911142	104.826102405946
1758	129.065279532518	128.184744874406	120.240868094251
1760	157.274906716477	132.014234726838	128.285453498275
1762	120.25852726186	138.632627624993	118.601165668546
1764	105.419180303047	126.034862049719	97.3517096550866
1766	94.1131602547477	111.283033898859	104.066259213792
1768	114.918946741659	133.339253277343	102.610377217441
1770	118.837907390942	117.707256265736	110.216163181732
1772	136.529588304859	101.87376611434	103.912459078767
1774	122.007763850418	117.438072663074	122.785204706687
1776	115.241995311696	134.607477021533	108.704750907223
1778	120.734045471421	134.761433209799	114.213242602373
1780	116.654390473894	109.184589134859	113.30297209786
1782	101.195151092924	100.782228619756	96.7656259651259
1784	103.14154205215	96.927794081755	96.0215823251116
1786	96.7461804061372	87.6430474563983	91.6256681219091
1788	98.889951436606	84.9477838222835	98.1928430558899
1790	122.869310931137	88.1472524031943	101.813435445407
1792	123.135635540729	82.3511946138933	102.825309729357
1794	103.120164387572	70.0117911822449	108.935004658014
1796	85.0721212920727	52.7235275701042	97.4805730209207
1798	87.4276760809642	65.6524142187157	89.8438858215188
1800	109.026652983487	84.6806516199269	82.0679286503722
