# Supplementary material for: In vitro and in vivo datasets of topically applied ketorolac tromethamine in aqueous humor using Raman spectroscopy
Source: Data Brief. 2019 Oct 22;27:104694. doi: 10.1016/j.dib.2019.104694 (PMC6839021; doi:10.1016/j.dib.2019.104694)
Supplement: Multimedia component 1 [file mmc1.zip › Raw Raman spectrum dataset/In vitro Cuvettes/Aqueous humor from rabbit eyes/plbt_day0.txt]

cm-1	frame1	frame2	frame3
350	1066.23440615318	1071.22224784066	1066.43729709319
352	1095.51624644299	1054.34718240283	1083.72168923814
354	1107.70790187862	1080.10335681351	1091.99581072195
356	1096.39467730245	1094.94795768262	1101.30625201679
358	1077.45863034089	1095.20580479527	1099.58854983461
360	1066.70598911129	1079.30040427875	1076.20319421305
362	1059.62987803058	1051.51665576612	1064.05720650382
364	1064.36966021908	1053.48543854177	1064.39940581603
366	1054.3008237034	1056.39812809339	1054.14801816898
368	1021.42541306706	1046.43942377157	1025.36914117231
370	1034.37031688016	1057.10291320277	1029.59798220263
372	1037.94350972581	1051.13138216869	1066.3550968829
374	1039.04806240214	1049.75225545046	1073.5245039131
376	1038.7126419932	1055.96945544838	1042.81390047319
378	1031.06792510113	1051.05551844536	1031.04556797089
380	1016.61893602559	1045.20948409157	1035.27445867599
382	1015.23338634737	1046.12063405117	1038.89935682657
384	1023.13760585926	1047.16241576758	1038.56842636496
386	1024.13847914647	1031.191104443	1034.04552921606
388	1024.90071686885	1036.85793443976	1040.43991146936
390	1025.87456438352	1042.50010262338	1040.9051463863
392	1031.82041796194	1040.43859112807	1032.2442902909
394	1047.35126767405	1024.89372246766	1013.24576401429
396	1031.30941120928	1055.86042666346	1025.99073922107
398	1035.9379951033	1052.27776618588	1047.34761505828
400	1038.76507138503	1043.84718171475	1059.42664645114
402	1028.71808584009	1049.40001226684	1053.06886538639
404	1035.62561847337	1060.81694727953	1048.09766000315
406	1043.68570589968	1070.88277804212	1058.13724960947
408	1056.6018803856	1074.33240374656	1071.31994389358
410	1065.73154862297	1070.52144774673	1074.28621170814
412	1039.57070974345	1063.05358972247	1037.20334468227
414	1051.87535082441	1083.00507327207	1058.03499457119
416	1051.41370634609	1086.7306938648	1057.50980869574
418	1047.4891282825	1074.54713297145	1047.03675146636
420	1065.22234759258	1056.83879395874	1061.14197233851
422	1047.79628010906	1042.97431692391	1057.11884873939
424	1046.65452051237	1044.67070353391	1054.93509423809
426	1042.13294693553	1039.61183777144	1053.22181268884
428	1022.89191907488	1016.81974690601	1049.60393185985
430	1031.8598625154	1037.12290313929	1034.07701006128
432	1040.39521570322	1044.82635442415	1062.16382855887
434	1046.30980666368	1038.6309597826	1064.82909806879
436	1044.65344390336	1021.47536672828	1032.83918727689
438	1022.27391604696	1004.1210836655	1016.37233394247
440	1027.05430161639	1032.2153572145	1027.46093952732
442	1023.10446404471	1034.32674397609	1028.49094523716
444	1018.67466635524	1024.44227732892	1027.03023832154
446	1031.08112128488	1034.64824380498	1039.92120547911
448	1021.85558336647	1030.39958062206	1033.85355084187
450	1015.68247408885	1025.34085878548	1035.07829369345
452	1012.06004949192	1023.91761799231	1032.73638855566
454	1009.11773425234	1026.21862298952	1021.8721646474
456	998.06273974955	1016.09616395178	1014.46468286935
458	1008.31894454831	1008.77920156325	1001.57164238767
460	1007.9298050257	997.319934557976	999.961507502804
462	989.386488805858	991.831673460023	999.201031269811
464	954.531660682113	1017.03963682586	968.455426098653
466	958.568602964891	982.97136987094	972.629002753376
468	965.26303250841	982.757990170175	981.136222651659
470	970.864788231461	998.711275979575	992.514813511295
472	972.753893288618	1006.20488655059	1002.47265771792
474	961.158969190156	966.449055812179	967.258222858589
476	966.077293665647	978.454210219161	971.93097027931
478	967.657776470054	974.039728179817	978.501652517373
480	963.814096825853	953.635187248577	976.799492597345
482	968.118155617398	984.327331870334	976.122649591654
484	967.820746088729	969.159077615907	964.074839476194
486	965.649086725988	957.471239469345	966.721048859801
488	963.578958209963	956.90038235691	973.652097791637
490	961.322922458536	966.940952687157	971.287494514729
492	929.748198361793	940.836026906817	958.39938371987
494	939.341340795094	932.848279027917	940.974396465697
496	945.157583742831	935.764098256449	933.969365580213
498	935.326909036793	945.068034542722	939.706034758516
500	927.688940923053	956.242883209849	947.661246239008
502	951.950742289293	946.957519700214	947.408800714107
504	932.708741872178	948.021496227481	943.094129351946
506	908.583908817597	955.091911273111	934.618688223557
508	923.832389357359	958.423240529798	923.768506628983
510	937.231833624978	934.081029776549	936.249121286055
512	928.275557484188	927.213770510637	937.612254398558
514	910.719275731509	923.711368229396	924.114580459426
516	901.276718037425	918.267718675576	903.421288031714
518	928.815421982408	910.74480421083	898.189131515446
520	921.287069913239	922.486353628772	925.285810865985
522	927.892903097905	920.87673029295	916.629940811045
524	920.547818233141	915.919840871784	900.298176669877
526	884.097879127442	917.892704996559	903.663789077101
528	911.00739962747	922.133924981768	913.459006703574
530	911.254576188577	903.520684376836	909.902722612066
532	898.18935485712	891.532014386675	898.93269747046
534	884.149758237099	892.409509906908	892.725123717993
536	884.9457929634	902.013722240921	910.209469223523
538	859.540178635642	873.973579562249	893.730442820392
540	847.274558506025	865.873161638335	887.352441001844
542	851.898334196693	882.297915738997	884.724749068938
544	869.297321551524	911.906363122962	878.431783980629
546	875.549800413321	899.173168142661	856.298182247235
548	863.857293007206	877.831925754459	851.980166109122
550	856.893784970511	872.107218934272	850.90433358976
552	850.497631842219	870.222610809587	848.849896672639
554	836.869544053815	853.452452804008	843.633711169268
556	836.547256424053	822.384077721603	837.253473114419
558	826.882991566513	823.705622671724	838.033847478313
560	828.526857126887	835.052860115043	846.217003114976
562	837.441699433725	838.476987723423	847.411087683134
564	827.643163075684	813.256226609131	810.072253375162
566	793.535454688348	804.016844761691	813.575637992553
568	789.147896507118	808.567656157353	812.463976884541
570	797.494406600612	807.565954638773	813.556279073946
572	805.898448156149	795.429469538001	818.602846343932
574	818.737231079471	805.913234219304	809.900876005758
576	793.343609652337	805.567861833112	798.222121103547
578	793.164596107833	790.662382111305	792.933693147612
580	795.718442688892	777.992677515115	789.130712214881
582	770.500586783263	785.866138132635	780.556573027928
584	774.995573725879	804.042411597342	776.597311051404
586	777.768855146065	797.557404769542	769.004079233257
588	775.277483867705	776.377514055283	770.003667700554
590	763.346088856396	754.949252285125	776.078476813834
592	737.714039586436	752.504080425348	774.558266116316
594	743.826097953876	745.414835605281	764.643803067383
596	747.934735855932	748.948038347862	751.669624092816
598	749.713365030957	756.779981777054	748.194924004912
600	750.736803361347	763.602429664005	753.609399029014
602	755.555728304842	764.1335566211	749.440989334525
604	754.194428950604	758.516313901207	744.937896445178
606	745.539453153589	743.659363686858	735.382921622287
608	735.39304641394	728.610170828778	733.031165040506
610	727.41618676239	721.454922397208	741.195814585113
612	718.594814372959	727.820870243545	736.184255441743
614	716.530723267228	729.012027884202	728.53747888778
616	710.684454789253	735.322711823476	719.360231989306
618	701.688059576753	734.781080382194	711.427228977157
620	695.068527482393	720.120840006239	709.491437906121
622	714.074050407253	727.730767434415	728.978575220601
624	704.882254303821	718.488667988451	717.83322135064
626	695.723778645968	709.8281995824	698.392383373839
628	690.432414759425	706.135058975952	687.567662941779
630	686.980731034111	706.544661981281	695.881048993375
632	693.71724523072	694.209952247048	677.339333541977
634	660.071769815853	669.556826074001	662.072534278536
636	663.209380992887	680.23700691648	671.753790359581
638	683.38189887108	700.549215190744	692.9648757016
640	660.348992706636	674.186585550945	695.396267884076
642	659.407026099535	659.831509846843	670.986611431086
644	668.978877999608	669.973326007823	660.479642448905
646	667.107687384523	669.3501944183	670.109899437903
648	654.224142338284	656.363253273499	678.802413623861
650	645.174813340838	650.755925501451	648.089162734001
652	635.908226943309	648.211214186656	634.497867957586
654	641.984513531523	646.232810011101	646.232818927635
656	639.052810023546	629.539907382565	644.523873466894
658	629.866686492236	608.57242057734	628.552891719783
660	638.840678276867	614.928500163763	627.969547708768
662	612.972185457424	611.217177492796	600.146694953115
664	606.726941824451	609.989651305438	597.812611197437
666	601.033324722429	613.080989665999	605.72116567077
668	593.79615104635	618.435216207377	609.785519207666
670	598.48256560834	620.214320257783	596.682819825343
672	591.326965159373	593.200429665432	594.36751175806
674	592.089541935963	600.363698678943	594.500159278284
676	592.834732160156	590.733371259694	590.869096851572
678	590.099083763846	569.772032716085	583.929294979315
680	584.63815892202	596.165549608472	580.434754912323
682	568.583503127573	584.501838975634	570.204699964792
684	589.421080053952	594.984523684286	587.663593140992
686	604.657548476027	601.098652542454	589.870440542145
688	604.865570316127	595.976433737519	574.313259187131
690	609.620797408283	590.431356784377	574.01705163757
692	603.438124015117	599.356406570381	581.94306047206
694	590.961081949127	592.986180544024	584.369520122023
696	582.041794751258	595.180367064008	597.00883415213
698	582.39885823869	599.965929576012	613.821033740493
700	594.023313901363	582.485966182901	613.598914032932
702	607.117713417699	614.195707127829	611.516103791891
704	602.2139094742	614.737713140148	594.908410845057
706	610.626039024103	605.825447657869	592.825806564556
708	617.525440389768	601.601241433686	600.918521982598
710	588.700295094348	610.065668081203	598.535413797283
712	591.643812301648	613.520031590008	612.786988419686
714	596.374439380566	621.950369206643	617.539155872369
716	612.773937643213	620.057714479541	623.248692295618
718	622.346621520227	610.773633577103	614.617064249651
720	606.254045888497	605.498511724999	580.940147493853
722	628.724052819981	620.076598245497	619.650898156031
724	609.839785908523	616.10737299393	611.559789163501
726	607.024597965335	610.753597603661	609.795984595932
728	618.449393495602	614.74654511329	615.28248183495
730	621.751663205038	624.891151013345	615.660904242527
732	575.745919349522	588.305582194524	600.858866231857
734	591.290666127036	600.326155390385	609.249913872456
736	592.945596546066	599.982502188701	606.405590071014
738	600.763680421245	595.260161097702	606.262512756212
740	623.211971862063	597.25370052287	619.026629934939
742	611.630182413289	601.072553964915	630.805634087898
744	619.517334495058	601.621241062165	608.985353184397
746	607.774845050897	607.13265220982	617.399886375192
748	602.46868786945	604.9578497637	624.109304713534
750	606.277628282331	597.565155564887	618.474259959944
752	590.888413617521	606.066840804972	621.685809093827
754	619.937870491965	619.648468547713	606.823654442524
756	610.91459110213	617.760200865297	604.495702940542
758	602.263324685449	608.111250018822	605.89707746142
760	599.667976314435	600.83142528985	606.188638538799
762	591.147579751592	603.813972207383	604.061240677863
764	593.432325879349	595.079180505425	605.847414987696
766	589.412501786681	600.092886893805	586.81879450537
768	590.085147970598	597.762084223379	579.26559771801
770	592.188392004516	594.73168563499	589.421012721833
772	587.842930639074	597.327804507729	608.909222640533
774	567.0882791005	585.641961461151	607.803917517267
776	577.421961574706	597.561324956055	600.340949871371
778	580.215662213248	609.15399266035	580.695565562233
780	579.735114314567	595.551772738905	568.184911153684
782	580.404491908567	563.036255903631	569.475097615434
784	581.506423652342	556.515838812344	571.293065257919
786	597.228875807157	562.070986521487	569.267881530843
788	578.341760999782	576.629078570236	570.224455111508
790	565.94160109849	577.997640257181	582.927338958097
792	570.532283907145	576.883045511313	592.810115327483
794	579.796735797608	591.226408262207	581.425969745475
796	551.606851613846	576.327049310121	579.243830885277
798	548.308288166351	574.998731345126	556.336246554706
800	556.484651436894	572.901573889015	558.563576316461
802	557.877355960189	568.737358985065	558.463594727648
804	547.107543353419	567.064723464323	541.177600374638
806	543.904055777486	578.261525121004	539.497896083743
808	564.589777968024	557.452525846957	545.488569398701
810	553.55782136926	548.839884610949	537.682140442653
812	548.674097272303	559.033391639238	545.720811443943
814	551.088513314457	568.019568000569	558.58601569657
816	542.382951737367	551.342206292048	546.872774862895
818	544.206412817094	560.90263102035	537.367213131266
820	549.074112424014	563.975905093718	553.642559251527
822	559.067104966229	567.117127411644	548.337129907363
824	565.959102914591	561.568879892613	546.45965536552
826	563.257146943899	549.315057545789	560.644829793669
828	551.327616610147	553.905386468344	559.613548514229
830	535.346345665429	549.343461889148	560.765944379464
832	547.747441042655	555.199981421153	547.020994093174
834	552.157101886474	560.610069738671	533.000408578749
836	546.366134101852	556.442747643043	531.602623744954
838	545.618145798248	543.295652589316	547.236817694808
840	557.138660144925	556.378391610266	556.673792642888
842	543.804969464916	550.369505108213	542.210502086899
844	542.196954908572	543.358152088378	543.239321929683
846	544.817348665794	543.93563923972	546.212815994104
848	542.687672978241	543.836746419185	542.707621090123
850	532.695258396885	523.197801105194	536.246213727815
852	525.567681309388	527.6096224136	513.901803783362
854	546.280844447617	535.871713391193	533.140040982327
856	535.920110964151	523.323437039524	513.835115921442
858	516.636991472195	509.910531428052	500.38791085761
860	510.975032069106	508.963147552408	522.740642616762
862	493.678836848675	494.309546719171	509.68541876842
864	504.626971197165	522.672717302354	514.328038917848
866	487.096278476225	500.17145834735	504.173433559577
868	486.603400555784	495.856567236199	497.15419180788
870	492.870309646453	502.371247987412	486.093887543794
872	483.543822875339	489.878995286589	467.147015075529
874	500.473142192474	497.754528227569	494.746006399837
876	490.625897783964	493.962144389928	473.357587091802
878	485.844731384288	494.543927643155	463.629855714053
880	484.482433186277	490.649930878599	473.68215617923
882	483.44416414466	489.965381607345	487.924826205465
884	482.338407882462	504.763607156007	486.379564335117
886	490.889881253928	494.574876681907	507.772438252426
888	499.993682792744	497.553710915272	517.626944207239
890	492.006409931243	494.148902264351	510.644947814296
892	470.575698636569	476.52977452656	484.181016195321
894	450.642102276287	459.112255193705	455.67441110204
896	448.591128238205	467.809420967808	453.919095072633
898	434.639364467913	458.147064817335	449.126140504599
900	438.574699174449	450.734825866459	452.752826380843
902	439.218618470061	443.001357892617	437.85833139569
904	434.84920602182	436.014389641826	435.920821003716
906	437.685566664386	437.434995397333	454.914273144748
908	462.720725080633	456.639120504222	461.433803620678
910	432.901151048586	452.412512874861	441.418279910521
912	428.323230924731	446.485713409851	440.482616819409
914	437.233328506885	441.24096053004	440.875467842064
916	446.17981413738	437.475884404901	438.681256081972
918	448.342524367702	442.288293145138	437.085904272117
920	447.448222508605	464.97965090764	442.574962022481
922	453.151136092302	447.711156929941	443.894605994741
924	499.201054101286	489.716844325725	506.415820311026
926	535.433791201325	531.42812447609	546.678979717522
928	557.842991198641	566.227194258405	567.318621566651
930	570.498371175756	588.096348061028	578.893606278815
932	569.553292424258	576.571091716074	572.524380768584
934	505.611107823759	500.507092139691	504.175303209286
936	475.179119301667	482.598907123842	470.780307826055
938	448.563421187066	451.349172145115	439.151005509772
940	425.509950233815	424.904897246797	419.920123240904
942	406.751249700382	409.810808877353	411.871971643125
944	389.911826922346	386.035283009416	395.71407476767
946	390.825035497965	388.061616097962	387.742586705336
948	401.08574322323	389.917184555337	398.101721982045
950	409.415832280294	407.245071230769	416.581336489699
952	411.464969541109	416.025578654111	417.71601465241
954	399.469708734142	404.455978755124	403.315635433682
956	372.583564292365	386.538571972008	395.997180474881
958	379.004960876142	413.682540535023	387.32880320653
960	396.374970209371	391.011800779009	387.980935501207
962	378.120080086966	373.918178522454	378.764817186581
964	358.085221079331	375.11379445137	369.273032152433
966	358.907741806655	377.882432125073	368.905072646633
968	374.320484142311	366.911885017257	371.205987149653
970	357.11884164707	380.746061101437	331.990698966582
972	359.808894313547	372.895493585105	379.265414045448
974	355.619318791439	365.93019017384	380.046073356508
976	358.059619017894	372.266018691783	379.921236734298
978	365.703466568895	387.692414005574	387.74199799037
980	373.913911338798	397.859496757866	390.870517948402
982	384.379473955011	387.487508097061	377.685383146465
984	365.291739505727	378.059899713074	391.559745867734
986	377.110057933525	362.025840679027	389.645862611525
988	384.328724515108	377.067308819762	392.033598848658
990	381.352027467811	389.912351398863	386.676276872118
992	375.730113910827	387.965373499595	376.080390765566
994	377.81791537628	393.312357763365	381.542706932192
996	383.983843975517	374.795465838082	390.596752427562
998	386.351296301199	392.567700279389	395.28592521846
1000	395.894859002556	392.579643656621	392.940207149029
1002	404.389786413984	409.063605945637	409.451903512965
1004	410.193960191112	429.861983072844	422.788647576178
1006	413.711397634936	429.105370020455	410.104448311306
1008	407.70820203418	431.483078232108	419.810563208828
1010	410.603659106733	425.71946652245	411.128419545148
1012	404.675676937063	406.727165661826	406.70545676285
1014	401.659496853541	406.153042991616	398.613319627641
1016	407.798329689398	408.937366380459	400.111042090503
1018	416.689151002087	407.91665703068	409.457425739488
1020	414.814167557191	413.745184984274	403.768173266687
1022	415.404135610106	387.477094575354	380.413747885671
1024	412.929606215482	388.206855640106	387.352727953071
1026	388.054256630936	374.372517515213	370.605606551196
1028	380.293455157587	374.735182605852	368.178035768631
1030	389.577646178576	385.384574697548	377.045400453777
1032	395.379586799735	391.139686444402	378.44558013869
1034	390.82396813892	398.182293524889	379.505061430058
1036	385.828079244747	401.445821928307	396.916134821984
1038	400.600105925347	383.636251611379	396.893004756936
1040	385.029565970424	380.172197292357	396.019678544044
1042	375.8500095402	372.324549119864	388.724634217648
1044	384.688895925781	367.895669749352	377.580643452504
1046	389.463907687447	381.870976217677	372.407640153742
1048	379.921858893372	361.092428464415	372.945832947294
1050	380.487687376309	364.627511236683	374.104309835327
1052	370.327581953851	366.356780548883	365.025272324709
1054	364.917434880161	356.133649199493	360.006468307829
1056	368.69655171209	359.837964049204	370.492636093622
1058	377.359255421743	372.50954702976	380.064963853741
1060	379.536451690423	362.359882161894	363.069180452452
1062	356.453055810101	371.120842424569	367.021220604207
1064	375.850737295256	384.303448681252	384.183989929328
1066	391.689924713751	372.559988169193	372.779778640067
1068	388.10968596056	368.960668143469	373.17874832944
1070	370.929195961039	369.361773375523	372.619658669522
1072	356.286408929199	367.273490444943	366.619923939428
1074	356.238618362727	370.081337593183	375.114408962159
1076	357.815498315622	369.255224511287	353.040502490055
1078	369.893405719485	371.887362617085	367.726434914796
1080	378.101014928564	371.790439710055	365.513151897791
1082	374.074788685488	369.038481903072	374.676468778272
1084	366.221444150064	368.192563600572	383.444020311815
1086	354.324206188081	363.644477799056	379.612660284144
1088	328.583052877928	345.44201396819	371.187181299075
1090	324.789403564826	350.281837034107	349.023411562504
1092	335.957011658091	337.348813686034	339.362662603116
1094	340.990727252764	334.932086346536	329.879638027986
1096	331.444491847019	335.316079259708	326.704334412485
1098	319.739105452352	332.970633909302	322.577364081784
1100	323.486104488839	334.24995094193	323.236327664568
1102	342.569574450529	344.131580737063	341.758563434931
1104	327.4114117863	320.292962560532	340.245266345386
1106	327.411050261493	337.414985630766	337.938771754504
1108	337.70569600645	330.079437098259	340.598750727343
1110	342.04205382902	334.042318807486	339.543383693308
1112	348.073456084364	346.534729361052	343.726589410993
1114	358.094711586381	355.405045738399	352.42911136943
1116	369.446520154899	359.923486773639	360.833065022324
1118	397.946463793003	378.125413529054	389.979432044557
1120	388.991282317371	412.548553983248	382.272871712805
1122	383.023303180264	391.33614572106	394.020962784646
1124	366.338485083894	363.744121648187	376.377928912153
1126	339.521096157609	351.95881881033	343.96268569543
1128	331.128974548073	346.389527220558	335.8223398194
1130	348.969702217231	334.820486086851	354.101012439953
1132	341.265540804497	332.837301504571	335.50981141061
1134	337.078502210398	341.34983209617	332.584318901367
1136	317.213711116395	327.098600190447	345.99295002858
1138	308.655886444843	340.022293539619	347.451996253717
1140	313.226735574819	341.782464302597	324.819786874817
1142	319.566000031513	335.771865695858	327.117417044484
1144	319.995203410275	325.971895638281	342.027816229036
1146	321.606105685612	307.947429670038	302.510761276742
1148	344.129368712685	341.872380072761	316.931413776427
1150	337.286631784778	331.164412150652	333.234310868022
1152	336.209412362202	362.180420549228	345.430421091819
1154	345.192631429401	376.90775625924	353.734054684555
1156	340.724311319069	358.601396434443	349.557873890297
1158	335.921326030433	341.326858960225	338.168237002068
1160	345.217748613086	349.687918619841	333.169207685868
1162	336.301342299776	343.924080337714	336.440402643386
1164	319.92230353833	307.378820735709	314.206883595546
1166	328.424337490444	329.897965940131	322.42178981458
1168	311.400806578115	322.750185217449	302.23743093479
1170	311.076001518415	321.893205204527	293.25213731204
1172	310.11792339955	315.038436965546	313.588494010037
1174	295.77825667275	296.054131020418	335.515820304791
1176	288.394620231357	284.502961877291	325.241841918194
1178	312.863206515928	295.609229869787	309.442773362434
1180	321.355119870779	306.10190225181	301.463004456659
1182	319.580137278756	302.61849282473	288.017427462654
1184	293.43195927931	311.08728415855	294.411491703073
1186	291.675043559643	316.565971494017	291.050258438662
1188	303.639044934584	318.822831958413	286.179848640623
1190	302.110273625982	320.741888914391	292.874899152032
1192	289.744968073702	320.753034222488	303.42373103184
1194	301.771179785508	320.109500954381	300.888280022395
1196	302.284372561315	307.921603647468	299.395703098256
1198	301.749560101489	302.037125014913	304.224143145106
1200	288.907661520886	301.697564110475	288.57335264289
1202	298.615970314651	306.303211448789	301.850686412464
1204	322.007831105706	309.859661006091	313.431370421657
1206	327.224499395443	309.88970926878	300.567698197688
1208	310.071958218296	307.65334929146	288.211814607722
1210	323.221799820035	302.104701786	291.051521785639
1212	323.962797484388	330.604038815456	305.305493037169
1214	290.04137267624	304.244720397467	286.206371011386
1216	305.411221058949	305.210947967953	287.880217815511
1218	323.742602253439	319.451261571566	317.751090862092
1220	324.885929106951	329.638104584565	335.483076428597
1222	315.139678679251	319.978242638408	326.245732215838
1224	310.45503969415	297.436357216535	310.701684886932
1226	321.881935502444	302.93378282701	302.080677424644
1228	337.410319402538	308.789235505742	307.246631388311
1230	314.025877286291	313.921064110322	317.048454111635
1232	300.848393124496	298.028668988276	308.30190051023
1234	311.202559770519	295.047525391909	286.22495755165
1236	322.708836117452	300.352076815833	296.132331894792
1238	320.078663783232	302.285440241468	313.843341124787
1240	311.086498649827	293.760894086963	304.523185316146
1242	312.036370824126	282.606721300848	292.244574554039
1244	313.375234008965	313.45406480363	285.335351735094
1246	314.324778463918	294.848119969441	317.65034868902
1248	297.45269490876	283.672734900392	289.226206293711
1250	296.573871947533	318.804967309197	307.974934539533
1252	294.92812730673	310.460686007225	304.064017812957
1254	298.799094805981	301.522083418975	296.208060281937
1256	314.025527717649	313.093789068952	305.219599728019
1258	323.015938070543	304.86019016729	307.87877775167
1260	301.09315409202	286.230446907002	291.256345849354
1262	289.68345870326	296.741742641436	277.722174986649
1264	305.372734004432	285.760032863331	282.075603520316
1266	297.31292361461	295.003848511097	296.477756494119
1268	321.150232300011	326.735304883472	306.540970588382
1270	314.706923973422	308.912640827011	313.005212155122
1272	301.572148608654	291.715976618913	307.268035519689
1274	300.833575186841	303.335741752434	292.39236626449
1276	290.038795356727	300.504051656731	285.27929467665
1278	303.476086906904	310.358766027298	289.898884423725
1280	329.218918026285	332.523391101401	317.035356349612
1282	326.248838254513	313.89447459927	310.536272666113
1284	318.666430565757	323.904366207343	303.664957081055
1286	290.508692669339	302.421568352735	293.955316601591
1288	282.646893261175	292.199366988047	289.907508050116
1290	288.572173077081	303.371499935227	291.374463128377
1292	291.526093272495	311.759729169529	293.460013408382
1294	294.966958094364	300.535790800778	295.573655084298
1296	297.223914545252	283.913172410538	301.339647131431
1298	315.001648158747	319.899238303962	305.979626026737
1300	323.657373070139	310.952024357688	318.289143121493
1302	322.222328539216	328.78018937706	310.157251281396
1304	326.35699101211	329.196542051641	335.280092246365
1306	318.716567924945	320.861907587571	321.442856180474
1308	322.318935138713	322.650496276071	319.339275001934
1310	326.343138333988	330.051968988795	335.794172314109
1312	306.833200496144	326.953650841803	315.759039341744
1314	296.269831089804	310.886221388407	278.753733954594
1316	310.101995376517	276.237906727473	283.23022205963
1318	315.578873122009	286.111275788102	299.838178726524
1320	305.430929329428	309.041410490822	308.564055672724
1322	301.758371339381	314.204469355762	294.991125141751
1324	298.989240502214	299.717584763716	300.98564529572
1326	294.330647584631	299.104777098703	294.233170503198
1328	295.906531250976	308.171218793264	291.651308907346
1330	298.764407435356	310.948555853025	293.185847466652
1332	295.034555605013	305.459787202554	279.683986814343
1334	309.519762670986	284.454420478137	315.852262727195
1336	323.046528685527	294.491984762825	295.114269161324
1338	281.991987562071	311.175065995864	298.871078199644
1340	301.928563736243	310.464249452826	302.422634901478
1342	279.675981799185	298.553220981258	320.804552489267
1344	291.856887333837	304.311497653156	308.5699848977
1346	313.175461927994	298.173101737869	302.076889950247
1348	318.205204292375	293.416784466532	313.327050847738
1350	321.863698651158	307.717396054945	319.99106407354
1352	324.540792340012	315.600932508221	315.044591475778
1354	296.518167628304	311.342507048894	310.083958567331
1356	332.153006492767	304.178212981318	312.989707039577
1358	321.772728942523	310.840455333406	329.750837000532
1360	338.466508949499	333.254813513288	334.588294468217
1362	321.932511593498	320.130343674881	323.832296267876
1364	315.818151920965	326.961144880684	311.181931329064
1366	316.668542742885	330.20608077545	308.602130080173
1368	319.369225045719	326.997478429001	303.770376579744
1370	320.360570584789	320.496179803775	305.09981171533
1372	311.880349142957	307.282508774763	315.607806724657
1374	299.487888678017	310.357477424007	289.756142634652
1376	295.391470433959	307.328641749485	293.133511660421
1378	316.488703857967	310.217437776308	292.878047370323
1380	306.178918594597	317.466443332986	290.06407662752
1382	282.808214586306	285.245844425726	271.306596062994
1384	279.806355385263	290.962059862527	282.495545639653
1386	298.923804555125	307.317156482475	293.148947595051
1388	296.317409516547	306.001859797104	290.574721257853
1390	281.671529326011	291.615345576904	279.2619267163
1392	274.46820560945	277.25498928764	265.723884918468
1394	263.756160643618	273.992033306117	267.425856103582
1396	281.111324509621	295.702512721211	299.544150747759
1398	266.895913013912	278.400769773777	277.025115517462
1400	276.467401735731	287.175408030432	255.884935961283
1402	273.413895835172	264.923568498193	273.404103129815
1404	299.530845946685	272.782976680472	283.121795538363
1406	279.055831192222	263.656339904349	282.952756606172
1408	265.0771334564	274.031646199619	291.268237678789
1410	283.648230425641	298.820085575435	309.553414183061
1412	289.310749542765	302.194922423682	306.302292107884
1414	269.38573347469	287.96415764498	289.115931945325
1416	273.735882148409	283.157109550155	292.376953064059
1418	296.627713982853	272.960800105632	280.358936730679
1420	290.41096853316	293.643940713221	288.35770091962
1422	310.938779853493	296.801058616158	305.571365528773
1424	299.79326833356	302.332971391247	281.362769948129
1426	281.808204042124	292.223333855321	269.924832867072
1428	298.984646729636	297.62957026862	292.278476107844
1430	308.556984101746	299.277393557747	292.62371288147
1432	301.431105145398	300.605204317701	298.263904917887
1434	308.237909756555	311.669275944407	316.231714638092
1436	322.136148295196	323.345022946037	329.690121116486
1438	325.822008348521	329.573320045396	330.40148851505
1440	337.161341483784	340.816449268562	320.821264353636
1442	335.410721591566	341.37951549231	322.538024066884
1444	344.936173823862	325.625669714938	348.641808560043
1446	373.079188800295	369.821779906844	361.55136185712
1448	382.419039441836	377.176734108801	381.92581608402
1450	374.352698108935	369.548285044781	381.268652352683
1452	357.812010516911	349.80873232176	357.38247672794
1454	353.837396282343	332.550867946441	326.104450156438
1456	352.699853352112	332.214807129959	332.905392579457
1458	338.270011498008	324.75186588382	332.28469941689
1460	317.490271210412	317.528828793156	309.488744716636
1462	315.146045326903	319.67507884791	301.233628192716
1464	326.062433634015	311.064928775474	300.083356033646
1466	312.599581179624	315.933571025386	293.636213574727
1468	323.974897432122	307.008388077848	322.359704352408
1470	292.418989692257	274.815307153009	293.537361099281
1472	287.304892371808	283.53838078472	299.726433031563
1474	297.229493763135	302.520612009895	292.574010842874
1476	289.116777518286	289.807121114267	264.547119189898
1478	302.409386803318	285.390734958229	291.164089322224
1480	285.661244148681	291.3249590439	303.450869918213
1482	283.1315727616	288.496277405218	293.985919165342
1484	275.186502766747	281.266708802335	281.412457025075
1486	264.919082069683	290.344326980382	276.836164756363
1488	284.142222696958	302.692795864944	287.642247717049
1490	297.025604635637	290.061113785608	295.9029089928
1492	288.393634401207	277.165831991972	270.390867657199
1494	280.867913643021	269.866844566529	265.719846786079
1496	270.119212003214	285.544021960313	271.86487329369
1498	278.735743032102	270.976833325383	276.02377272945
1500	275.549162814155	268.599658611102	246.87544540139
1502	281.912173242853	288.602665457797	288.051162689952
1504	297.870460329863	272.783659588389	287.748087945444
1506	284.463531178177	261.473395028589	275.262900393495
1508	282.295949248978	272.296328187129	298.645281433165
1510	298.668434223096	271.466423215615	296.451043300084
1512	298.332952456432	272.592372358186	285.890506619943
1514	278.713699006225	275.787088505463	285.355276268132
1516	286.998498340507	278.617206111541	280.989751482728
1518	312.292655435181	306.158374936328	287.431696861164
1520	277.152553944348	302.30408324522	265.397223104964
1522	297.688004865539	296.339719932473	300.470745314775
1524	267.445643397915	295.930818483672	281.821311565764
1526	304.234469313662	280.321039995332	294.711603759287
1528	311.377218377175	303.934246354755	302.39793461637
1530	301.770416356303	293.282306988803	286.076976794018
1532	288.916050585764	297.156198512365	318.876152407684
1534	309.416710086692	305.851944716346	317.036073130762
1536	305.501075636452	309.911994844261	319.780009647498
1538	274.578446709827	307.067797509776	307.691360243424
1540	279.46797549909	303.242976411724	300.513561572379
1542	302.051846907629	303.207423867168	312.121480030486
1544	320.144948148351	320.735378331051	330.996808669479
1546	327.603658599203	336.970468600023	336.635957138309
1548	306.207474010428	320.98606717824	318.894558988792
1550	324.078436647806	323.432323506206	314.628268796669
1552	313.002163154807	329.036441916623	305.777348878971
1554	326.755369498065	344.336439996736	319.662074548198
1556	292.554122385885	336.425250074699	296.766467211364
1558	343.825798757171	358.30284978537	355.671848803454
1560	351.704105394106	342.977582835269	374.00475110031
1562	333.367999843398	345.239505006263	335.468064366205
1564	333.886456032944	377.962045792032	346.908563039875
1566	368.612073784448	378.166672147397	349.978479281576
1568	364.682251540137	379.143625399438	357.519406534963
1570	358.896096929001	383.35675665046	371.827155262163
1572	389.004465697396	395.980196216684	407.030204254497
1574	397.31001247845	406.000998533579	412.365556533572
1576	387.219358080769	395.502359979274	395.068152906367
1578	404.656174068553	388.006961526333	400.930073050754
1580	411.541490319872	400.587125482973	397.924641571113
1582	398.47566995954	403.914748485954	389.398624354893
1584	413.382512965306	413.24261579959	408.527310871841
1586	425.219435788092	416.663865235836	439.545885732511
1588	430.435094442365	449.447203368662	469.943549616055
1590	442.515723867274	429.885241472348	423.494087852716
1592	456.216295234873	440.621419674514	430.278745585146
1594	490.200513807975	487.977746621484	460.124329195506
1596	470.307545414775	461.952185748973	478.086921751369
1598	481.734449799636	468.807414534716	499.740149159832
1600	481.072702944594	489.778200839333	484.055192088639
1602	504.123310593461	490.089001432638	484.060507750499
1604	509.659816590112	503.256044056741	504.278246188768
1606	519.8622624772	526.67811237892	543.524047088062
1608	541.097781212448	541.41502637086	550.472326882981
1610	527.162852182104	551.594842222844	539.345088466507
1612	526.864657729412	561.389541664822	544.534510846552
1614	553.793319961009	576.381548736527	570.94383216658
1616	559.319708071432	594.333717834432	589.951418384731
1618	577.067976652335	600.097583471196	573.587842193639
1620	569.306165969432	596.289925593503	583.780920308944
1622	573.036354414796	572.002039425921	594.480573197728
1624	627.069205236857	606.657948320907	608.758978811728
1626	611.095707692168	607.151304840451	619.008032328591
1628	616.226983372348	640.443329166818	633.092872649452
1630	656.898725677157	611.647414242639	608.451510600817
1632	632.507996065356	637.948287423867	644.077881052829
1634	662.812422144141	665.466708554788	619.343361839691
1636	636.589182134624	659.575902898277	647.999531964695
1638	654.146619094397	646.304578034574	694.624022361849
1640	669.550783949793	650.77096107678	647.257549936116
1642	650.58101862274	617.139227322896	660.165018015747
1644	669.118696069668	646.418600986478	652.419532833772
1646	666.47008035916	659.513412821539	657.237902726213
1648	626.947900633728	645.207368102467	637.532480635071
1650	628.604049582964	657.647355330442	644.960679459896
1652	645.213118338679	674.682507027462	647.063580775457
1654	631.348907642977	633.866633583268	612.176212688974
1656	620.466621155623	603.94644297313	600.652329588917
1658	620.378850550981	617.285323012361	612.539696547513
1660	617.216319452897	607.603960178539	610.650818525492
1662	610.869968926778	609.979133721661	605.458706149015
1664	580.103364468379	589.107822608318	603.992340691753
1666	571.269570851562	593.478525450663	587.70254677394
1668	537.707366013421	544.743100461513	597.183457211824
1670	530.897860779954	560.940516543303	554.644440337163
1672	567.72655907081	577.993654156481	577.832412524078
1674	523.963699334861	560.914323279719	588.69901519233
1676	533.747582981	512.406871252907	532.151899131728
1678	547.428493978579	493.0305413285	528.24083652884
1680	502.58075691109	518.309407633866	514.652134693335
1682	480.08426432921	503.733838621382	453.059487853906
1684	509.437705049742	481.300253563272	441.366416727188
1686	473.819230565329	467.166418446238	454.345048456565
1688	457.834461183583	441.868540551382	451.40066087424
1690	432.335773240961	449.076137252182	450.499926328266
1692	435.417051579832	439.39726071283	448.946966347329
1694	426.724040311043	443.124124516187	427.07702617057
1696	424.812168282327	437.198407769822	415.929967922893
1698	414.462432446463	415.870124076535	401.378614377924
1700	387.711837467026	403.264658520422	384.192260971277
1702	371.328871401692	389.587416613622	367.573598074626
1704	363.879959565938	363.093060186732	377.007321967868
1706	359.242331491693	339.278645001967	365.103524446964
1708	346.467537288632	334.786166216593	339.081957898834
1710	328.020908212172	335.596288440027	333.680391546749
1712	315.606857072527	331.554427154377	330.454043857487
1714	307.785067355634	327.431993330687	329.789146173251
1716	308.112990762446	314.814070846237	316.186179268888
1718	293.70797000034	304.551463036547	309.608798932553
1720	285.35053774584	297.576336685753	293.843544573532
1722	294.755669919433	287.394986891297	288.148074914357
1724	267.023339835067	269.704987763699	258.875335746961
1726	268.95667778575	273.041457384973	263.209123344123
1728	286.982888488105	286.938527345273	284.266410720496
1730	275.830330669848	254.198901414174	264.607674431208
1732	261.286410473846	278.939742143482	273.039318081174
1734	246.801939254594	243.619465065185	238.772424007268
1736	245.137029902166	243.972265584537	239.612993187871
1738	221.186283115333	188.302529527661	189.917755372232
1740	261.774878206803	255.714698734176	239.143364801733
1742	217.000610993607	213.31673887768	226.511194313183
1744	222.585890168261	239.110193565841	219.334397200258
1746	214.006532810299	201.072409265001	188.320091795811
1748	222.645538871676	216.946170955552	186.53258824278
1750	230.847656995955	218.212004965129	206.110991329493
1752	191.265086104576	217.63907692854	192.661937459488
1754	180.296533912056	199.79014432017	201.067223853217
1756	180.178755543066	203.642155900448	198.527058475054
1758	194.138927791252	202.848900252882	189.421559773381
1760	201.618150993358	189.902408034441	196.582808284934
1762	196.952014975323	190.327059920133	179.795463061923
1764	180.924506025256	182.782001635553	153.183843688277
1766	183.636380973839	183.740550776567	185.538772379109
1768	189.135485307888	186.994838316603	208.240774772676
1770	181.540032128042	169.47776916549	168.161374262623
1772	190.632712262056	175.102706480089	170.132085392592
1774	199.763268272273	185.441955668701	167.656107506482
1776	185.139634958694	188.987542348766	155.086756106389
1778	178.672905442197	195.003460964715	178.9288670589
1780	184.337674444531	169.15636948706	188.855746468817
1782	178.805463006674	151.589277683615	174.015128353423
1784	171.205109851361	169.023884613456	179.424185880761
1786	165.708967349564	175.8217956003	149.994762652619
1788	172.64499686889	178.170856821161	157.456774321261
1790	176.273985796955	181.586169988734	177.148320537222
1792	160.062104618632	161.868540981744	165.522653450707
1794	158.216896312529	158.205456755631	164.73587510543
1796	149.714557353487	156.769030255271	142.660084451704
1798	136.004432387965	148.895459946107	129.891228123555
1800	138.814387020347	145.478849730664	141.112775578375
