# Supplementary material for: In vitro and in vivo datasets of topically applied ketorolac tromethamine in aqueous humor using Raman spectroscopy
Source: Data Brief. 2019 Oct 22;27:104694. doi: 10.1016/j.dib.2019.104694 (PMC6839021; doi:10.1016/j.dib.2019.104694)
Supplement: Multimedia component 1 [file mmc1.zip › Raw Raman spectrum dataset/In vitro Cuvettes/Aqueous humor from rabbit eyes/plbt_day14.txt]

cm-1	frame1	frame2	frame3
350	849.705779535217	891.58596665463	912.2099830198
352	826.125863933018	865.570820718166	905.049804018734
354	840.861090003356	912.129481823907	921.146700050754
356	837.051959971955	905.707502344101	915.732137226475
358	832.333943590435	883.031708856321	901.920858621211
360	844.043534280701	882.871486395331	893.670445770806
362	828.508693692545	871.886397256425	880.372778341098
364	819.72029715618	867.993060278012	869.861630818645
366	813.171459688402	859.096583981891	864.357833424793
368	807.120175039884	839.73903110218	864.041655839136
370	810.319483613097	826.436580482694	859.469742555095
372	802.470674270545	846.844170870363	880.941690815458
374	805.691810848998	857.030907663195	896.972630260784
376	821.901082073188	849.430695841049	896.460433633451
378	826.814392208625	857.523145888803	881.163954907064
380	817.569303096864	855.355798145431	876.087682095469
382	807.416329321537	849.713290467396	866.106210043943
384	803.981960861784	845.468899377676	857.652998595497
386	817.876770097819	850.117629375027	870.498222897698
388	798.150977213851	826.798146381183	875.063324866768
390	796.744690683189	845.768472354137	873.801864974397
392	804.798386668744	865.495846109063	873.112256099412
394	807.281627561632	832.862404518736	880.138277189117
396	811.250030641162	832.683813742168	888.545284557448
398	807.48625383162	852.045650291035	890.23537435159
400	808.910916637547	851.832450678835	879.178782867382
402	818.030196948019	817.258278813339	857.921260299528
404	788.496818305421	832.318859807398	875.176657526437
406	793.883482469431	839.412951948296	880.178409488469
408	811.044196460893	840.243183740253	876.000584181299
410	825.030900853068	839.499503799281	867.166781350059
412	813.024896466964	850.305163732915	864.805817968029
414	808.011775177701	844.855275850431	856.66924908606
416	807.171217548917	841.853891913581	856.837674472633
418	810.729770118501	841.284539142424	861.307924445383
420	819.452829352139	839.054063684567	860.848308036968
422	812.281693561764	841.639772153562	874.705925340095
424	814.855252356369	844.843228118443	860.87105408753
426	813.489198248084	847.538867211116	854.83447985451
428	800.128365043478	847.666819956878	878.467861158873
430	801.568688199941	833.660035437096	873.047691347797
432	805.897009038439	861.610287018957	881.337712461991
434	808.10671626935	863.751056423759	875.662184315032
436	808.046814114219	834.695647161888	859.817686229154
438	810.996934033189	835.334411657597	877.639124410361
440	811.405605638392	837.189018995946	849.566409874619
442	796.408635634865	828.588498144253	834.157782269038
444	779.538021446294	818.967956793575	835.536556587214
446	781.428467171756	823.024590902224	847.82383904191
448	780.252498045833	807.297514589356	846.554707336506
450	785.176760374763	812.287686168491	835.659351540612
452	794.468423074639	830.6833477565	836.590873203282
454	800.790593728542	850.863277275566	855.22741814021
456	767.65482229341	834.130440847082	845.304639150656
458	765.196962017815	803.11804903086	824.488962510919
460	768.306916973711	791.286799860513	817.444439785501
462	768.514904663381	793.369269895823	812.823363625158
464	761.548462667571	780.069059354239	773.616779123646
466	763.259529017157	794.819006888487	788.067352367221
468	760.813571979586	795.040634653742	803.0551085207
470	764.810843348469	788.978831483681	815.24181536487
472	779.222283645308	784.614141636144	822.256844225823
474	743.645928560905	764.925061675478	804.368183624289
476	736.455282074659	771.520933645703	800.944325822631
478	728.3125977451	775.400278682505	789.141886628011
480	718.647772315027	771.460125163771	769.029887526388
482	734.264391674417	773.985163846642	762.898176294658
484	718.489806575455	764.791023312607	774.960390054167
486	714.627194930425	758.372504132071	769.305622464909
488	714.845355317816	747.372551543569	765.270846517043
490	707.806950429571	724.672896800277	782.262910922331
492	708.081560932771	713.557864532185	764.323680712866
494	704.08494071104	731.891280794422	763.473240639305
496	703.166051544632	739.862385590989	758.283816038193
498	705.826435560746	729.572104815035	748.363733624579
500	705.044837888903	724.256342329254	757.296060393911
502	687.877127160414	738.347467521256	748.863214054879
504	689.359305542448	743.571478562021	747.37489598755
506	693.541577770835	734.848987011756	745.064752491288
508	682.868754078373	714.284515485167	734.01477100638
510	688.448634744705	729.914040416731	744.553149054424
512	696.601588760864	713.449448393439	733.918014484944
514	690.916848114079	706.497986071396	728.058629019307
516	676.039129300069	711.711974683792	730.416351694128
518	678.85190770822	697.025474151157	725.445076984911
520	703.463377879713	721.91521345071	713.933941842575
522	701.304209688168	720.840582929681	717.881233128452
524	681.65254787412	710.751318551642	721.427480120562
526	659.843582877289	709.992533678437	713.342784368165
528	663.271881971858	712.01216214216	725.069677900539
530	666.187765531222	691.482134769865	710.448486016529
532	659.554233984747	684.319580122876	706.879242325306
534	648.449026923766	691.007426291219	715.162705418537
536	646.898473613104	693.633908292914	717.328615558671
538	633.253013577932	681.898558325105	688.638280837536
540	641.776789408078	677.456671034794	694.437189707816
542	646.214361471051	683.017917493093	705.629685954573
544	635.592963983057	693.014088831842	703.23576291141
546	636.123281844376	678.322541711088	689.501879566766
548	641.752856088541	678.823774998747	685.172891924236
550	636.126570117271	658.145681884946	682.120570125257
552	628.980832386196	637.658339773079	672.523373717361
554	632.008174281462	646.301493433226	650.758145213215
556	599.663130171211	634.905763913359	644.482835514928
558	588.56440582087	634.244208745964	638.699180250126
560	602.112310503681	631.59656919664	644.830710552063
562	617.181365738101	626.054365023091	652.220594243256
564	580.315593667463	626.154285112785	628.11786351151
566	568.637425476944	593.890189125765	621.786004414094
568	571.423050543121	602.585820262277	600.056122417343
570	576.979288426233	616.23188270731	597.856357983986
572	579.213969431515	610.709407418724	623.581404126599
574	586.637431797123	598.956708395777	606.68896835033
576	545.261264656923	579.868379779602	601.122931213463
578	539.791019217397	567.98774210154	597.686849411422
580	554.230088938974	563.051360177904	596.350134296366
582	554.242034996734	562.372591401044	596.451211452407
584	527.252549523481	570.705112539905	576.133222365293
586	532.740744804478	563.010828425323	596.164546008553
588	544.047240460114	561.073723689432	598.356038453518
590	550.564758272884	561.620082861379	582.762405260224
592	547.928424106266	547.652712030491	580.430930060858
594	493.642158289845	525.905186489689	553.973942169338
596	497.333072098649	527.367888346609	556.999087375093
598	500.95050279822	530.666599125821	550.06424190116
600	489.542219151988	530.865381270244	529.76162760157
602	503.0912020878	544.30431393213	540.840424882873
604	477.177142036838	530.471877075862	521.509859256481
606	483.32474640501	520.561084963585	513.376467124561
608	494.121808867647	510.657174674758	509.272465687384
610	488.555433694592	497.083584721337	505.43854915561
612	476.207636200294	481.894465347169	516.368451740585
614	459.108532163975	498.970381918172	502.476732325768
616	455.959694166391	494.163769370853	503.896214109255
618	459.26713068985	474.389526161416	508.708180589466
620	461.570392884977	458.738210402314	500.750746069949
622	480.473289288646	479.065687815531	484.975768376604
624	449.699812600971	457.832668370493	501.436578678607
626	440.3341035347	456.876732658143	497.010939489205
628	442.527245657568	470.199119333884	485.302040889278
630	427.03153410106	472.22053258879	493.762593604997
632	415.028404994147	446.883935869712	483.702330823819
634	409.345360561035	425.511435683797	448.767584001043
636	412.066128159113	417.33958072153	442.718419613338
638	418.265774491633	420.0228747118	453.028381134991
640	418.246216073936	425.906839873101	439.229024937257
642	386.033730923236	443.543105080653	445.369047968456
644	384.942714358022	428.386101909259	433.076216629694
646	382.885857415724	419.962362212133	429.066235715143
648	372.000719735337	415.114554449753	427.691929801565
650	359.721940419919	384.908568530622	403.785767245469
652	363.578552509697	382.987427273412	410.020384105134
654	352.839604112752	374.62928284897	398.022347824032
656	347.865790848858	368.537211453988	382.001155572366
658	348.64598574959	364.855662783718	376.145317230052
660	338.707367206016	356.706457513494	394.428391001608
662	327.164494610079	335.546264160201	344.864274642832
664	310.399156388805	326.325350420372	341.184069949308
666	298.20680203668	320.328884097146	348.421806724276
668	292.364021204589	317.070484416762	347.673208903229
670	287.233212091109	323.506270236079	334.42419262702
672	289.071077806589	307.40804281411	323.15465763112
674	279.40939914921	301.699286756004	314.257263788308
676	265.434617179291	292.046443047202	312.720660771851
678	262.551650016875	287.634507083425	316.688946608747
680	293.469245436397	319.525240190864	317.697796178982
682	278.426183078926	308.895385619091	305.121460741773
684	290.926834194759	312.526029417268	309.75310777318
686	301.062131725915	311.518992269902	318.139727737198
688	297.796040593506	307.714474879466	327.56090635149
690	287.435061281665	320.871021565066	344.11371933579
692	300.335964320068	335.770844268028	331.706415812766
694	322.668804747553	337.877026996658	344.839178326647
696	333.017362439149	341.861877385768	365.409276826895
698	333.04065193711	353.430742831218	379.21137247556
700	341.522991859987	370.607309689863	376.75295136259
702	363.216677955088	370.270153232874	395.536923185408
704	353.979962152893	361.068491203424	405.831719521999
706	353.487644268509	360.287791283411	409.062760134839
708	365.763409750841	374.171417093521	407.68252581762
710	373.805694066565	398.648180219457	405.547292182176
712	361.323093799777	383.732037083389	413.726820530866
714	370.234444951522	379.319613997663	410.255692820808
716	381.826118864294	383.414358348014	412.70198449624
718	388.364692876412	389.637585337038	421.598654048366
720	387.174607962251	392.211542824031	428.89009601513
722	379.264279476725	405.021635203362	416.597553345483
724	389.185985756013	395.132334026024	414.080288991351
726	392.094159968333	408.51619322032	424.180136503335
728	390.7493844859	422.520803433892	424.467949948388
730	392.723391627698	411.91123101462	401.158884009041
732	394.836131892394	415.547177106512	402.296820448187
734	382.173846107243	422.225101894937	415.867315550914
736	395.038723717741	417.963537652532	435.659617369582
738	401.515403243934	422.379943326011	451.426396583018
740	387.403765968165	442.650621564918	455.752827398078
742	402.089886721707	447.41335747442	448.59021146149
744	422.498831260631	437.978932390345	451.395195704381
746	416.112453062799	437.179545376223	454.764339178701
748	415.446332901291	444.907950085926	457.709303548727
750	427.169581564093	453.989547544962	461.750222952767
752	423.222079708953	451.318865681028	470.183446498089
754	433.26648265633	445.399445741362	448.29799865422
756	429.440814965905	449.796350403687	442.929362674473
758	419.768639400265	451.855127041898	451.486589436907
760	412.358678487118	450.919333934313	453.345211498821
762	413.193537266984	452.880621269371	427.424019924625
764	411.937901900182	454.137417433511	441.701937425697
766	418.227332235335	441.213393585109	458.477387775268
768	414.90182522697	430.042011630724	450.684448311937
770	416.531590423405	429.265476763442	442.370900459828
772	433.147773157922	440.477012632787	453.848878234009
774	431.953400187609	450.364578442786	446.622327639881
776	399.596742039178	442.685938799361	445.224243107771
778	409.254819000499	430.398859105131	440.659209391773
780	421.045789701881	425.764994732635	435.505730032845
782	414.397529136864	432.124387976403	430.668516230436
784	409.214600886444	440.663451757116	424.086790082461
786	402.917662232606	421.235130851637	455.304371169195
788	406.903612330771	420.453503492815	455.236218644577
790	401.64257119996	415.239710545539	444.506337217031
792	396.000138320312	411.808558980773	438.363312795851
794	405.923899860785	424.378430730734	445.036725337684
796	398.628541482213	420.707244786683	453.663923121576
798	413.556511965741	416.173020030895	437.434625434788
800	411.404729037081	414.175941545779	434.83368059539
802	403.801662321984	404.483809284446	436.262585437482
804	400.61262081731	392.589948113482	427.152372611299
806	390.910946043155	415.676207323306	401.110076235193
808	396.959960128008	409.343349128901	425.760609457979
810	392.233617954378	409.910739192744	419.162263549006
812	383.788611322526	410.865936201661	421.585138642018
814	376.794000693413	408.282726925842	425.356193855917
816	374.197543072422	402.622933547354	403.257582203704
818	377.389802104204	407.390569117324	414.207924739512
820	399.936464767132	411.489566160146	428.159150899709
822	398.497131595114	413.171934990368	427.182455244821
824	395.864655312991	414.152334092092	414.062241476498
826	404.139507267318	417.406906311243	403.851790801503
828	396.107450008854	426.298972411032	422.58972356955
830	398.644718663279	404.477904956768	417.889708929276
832	394.599751636518	416.460530577357	431.48529827885
834	382.018688749833	413.777328750522	426.809316894712
836	378.410967063548	401.959240250029	417.841042466887
838	395.496021380134	404.997692755648	429.419405514885
840	378.822061860562	397.706170060544	415.363810465143
842	370.147458934238	390.779466401055	412.232724668729
844	372.606209213306	396.924718797247	407.657824331733
846	384.462277188894	407.363056010966	411.824530845226
848	393.448817717263	408.594914912392	418.431485404086
850	381.0910139534	389.489839235041	403.393005581556
852	371.766071516636	382.269526313099	373.090598593697
854	385.272048165812	405.455960486232	398.929024642909
856	377.576008072794	397.830452374308	403.989471915758
858	370.841729160266	381.685914563588	394.13596090236
860	376.75081787128	378.179751805362	385.663478636281
862	348.233658935982	356.539036211251	366.144618424003
864	349.581239758051	379.540666790134	392.323125965913
866	347.809563018391	365.810485468242	377.202532117054
868	344.532577428294	363.862739558958	364.083235419386
870	335.044673353526	362.577586208688	356.313952783892
872	320.70095483219	341.657875207265	345.264444968674
874	334.769985235061	362.066184672808	359.815422336332
876	330.847035126054	332.330694998914	357.505076539757
878	332.128401325544	331.041016306375	363.15305281413
880	340.820676544933	340.213828734586	370.139880432783
882	347.726520147403	347.455021347282	369.050220629135
884	342.184408550533	351.268103792978	355.72975175947
886	345.449654020474	349.177761374061	353.102199123397
888	347.410010825045	371.579141290852	368.646490657397
890	335.902771213836	361.370994311244	363.724899584152
892	320.261331061104	340.069415627247	348.917070739727
894	308.183097832507	324.444411531973	336.540482510373
896	300.463153099159	313.820780908849	330.138434961915
898	287.772449460572	312.974679467166	314.715413027295
900	304.94500966494	305.90310953796	325.893706620148
902	303.239912098983	302.107721644826	312.228657253996
904	297.722830051954	300.490893970709	304.415090823486
906	299.057821061436	300.675867902475	315.229480266868
908	297.204513714106	304.463484697472	316.218284801585
910	291.507505282907	299.873490639528	292.586953872941
912	289.951340067468	307.400465112216	309.377196359409
914	287.220036948644	315.793885437098	310.347726493771
916	286.727759674197	308.277050037532	309.211496582508
918	293.228943888843	291.429023280458	317.121501116253
920	308.710622716251	299.385711011483	321.755030019637
922	318.661049564558	327.389307353707	330.623122115968
924	322.11385179625	365.508995635596	358.107520122303
926	367.826204621661	400.6525189515	401.480181440606
928	415.132159503749	426.012394828355	434.601307853092
930	426.689541320031	435.380013803804	443.752469802078
932	400.836059322377	422.061009316425	435.625339232072
934	344.200319712114	376.51357710583	377.42054831425
936	336.476595617916	349.360936597489	342.8978976752
938	302.046450247218	315.213059934205	313.761474869345
940	264.646758068134	293.214837355524	291.548893056975
942	245.566976038031	281.900955490134	274.682093778771
944	239.015201757855	254.964235684015	256.967075033728
946	243.934924795855	245.996077936946	255.212324565842
948	250.785765008329	257.95889182642	272.929208617011
950	258.239960324667	265.188914249877	278.271447878634
952	254.600442296991	271.66637392149	277.738006979254
954	242.943524020336	268.310407696496	270.62897954694
956	239.531807933446	243.091186823921	251.827066660955
958	253.10228794136	242.672339871972	251.976276241197
960	227.073481833234	245.630285289042	257.092872863616
962	227.772402898589	234.912639128834	261.551173204986
964	225.312266299767	230.267451733827	248.012214139621
966	223.406082986713	234.802458310696	240.689804839333
968	233.79556036427	238.348904941377	264.03696718913
970	206.891306490608	234.02379329484	260.860373402419
972	226.469851818483	238.472926422522	235.360042081759
974	214.601344030489	221.996619937838	235.932527487302
976	205.205721942752	221.189675852726	230.990022289814
978	213.780906810029	237.766069720124	230.003692953965
980	230.793542702879	252.812276321764	243.919620821514
982	226.341570975727	246.815585670777	251.247278584181
984	249.911953995523	260.152077016579	257.763317640133
986	234.505051031842	244.262330724223	255.03190676125
988	224.942610587895	244.646321153959	264.70228455277
990	230.148153599766	249.479810155758	259.201661412
992	236.41958322338	245.247587860128	240.206503828712
994	225.663444232972	234.547150459282	244.278552824587
996	230.758012218192	222.414864210308	245.982658857241
998	219.508496072506	233.494437155843	264.37711311762
1000	224.069044338303	249.240817825723	262.553371748076
1002	255.183928939405	267.538058029959	275.118402354817
1004	276.248231521263	279.40162489354	292.837468658519
1006	259.419176775789	280.041055218745	291.295369029438
1008	260.747451797086	285.01308294336	288.052158150001
1010	264.561371577854	269.15114247522	289.591413431275
1012	259.12887711013	261.471783867901	256.602624784754
1014	245.254087686409	257.137205875418	247.536627462004
1016	247.533832452229	260.101828949779	255.147355929667
1018	259.837317088115	267.250690987193	264.331078056807
1020	244.592582293952	265.030146663398	272.929940922558
1022	230.490159535946	243.349093191058	260.011206321201
1024	210.146213563503	255.5423933058	258.502125115599
1026	196.848004802124	226.662197513862	231.766435948562
1028	205.806931764671	218.288301110095	227.941046387692
1030	220.899014082904	238.956073254023	242.390998101172
1032	224.906451692639	257.989537058567	245.295430752856
1034	231.822397857467	249.936147688067	231.350343393199
1036	235.025020449579	254.914699743048	252.245771769999
1038	231.082546647853	244.480249321468	265.507253815778
1040	221.09546154392	226.405772032288	245.346466923123
1042	224.774342605128	217.436987430288	229.017581046658
1044	227.760354548544	218.005542509897	229.921583793773
1046	208.682594570214	218.140850079502	229.910141109859
1048	215.126168227276	222.893992465507	214.595883596771
1050	191.819808340766	221.019955592392	230.576582876058
1052	184.227037404783	211.144694991765	228.698948536856
1054	183.873532841687	196.966898299934	227.281785964852
1056	203.594032042163	205.181651434731	234.765854065462
1058	222.546320428384	224.988298189964	239.564839577763
1060	202.969374164889	216.686528945204	223.554619825825
1062	207.934728448835	214.453450254504	210.507698882111
1064	211.57124212172	223.77247419302	222.480133105154
1066	215.77525810958	219.951277056186	232.819025536199
1068	209.773866261583	226.646187005464	233.036970016423
1070	202.328264925321	224.388430058643	221.559772221433
1072	203.151613450155	210.380267402553	215.801493771713
1074	209.158602219375	216.788869923698	235.58564310884
1076	200.737053691425	239.964311024761	223.570414996304
1078	216.453075507325	214.196608107924	215.761019878975
1080	220.274314164959	221.511471140844	226.718039008448
1082	213.190174068682	220.689720133244	230.652505479954
1084	209.428217823233	218.956652254423	230.365666846401
1086	213.388178248238	218.420325209807	229.742877335058
1088	210.0189104432	196.559817306047	219.17693412114
1090	179.597744430019	183.327590837433	198.605878281094
1092	193.543974171385	187.138788985321	189.684258029048
1094	196.102413384012	169.187473904646	182.551611313415
1096	185.044829444245	174.738297918513	185.43411982673
1098	170.469642689849	175.225198266764	181.177111057038
1100	164.98244459915	162.685760596958	176.886968759962
1102	172.904800485136	174.344849886408	196.506113500101
1104	176.548001000684	192.258913807087	180.358848162132
1106	190.754776641801	177.109768617004	196.207371191668
1108	178.590272027452	175.280347152165	192.105069604609
1110	168.629759711852	180.268230723443	194.427022044902
1112	176.695884247614	196.394595253425	204.219731390913
1114	184.326700169962	209.600252750693	208.655986047868
1116	176.448725852321	202.589165633616	208.22846644522
1118	216.085784518866	205.000251840131	245.960295469179
1120	233.334477737138	241.106173707128	239.970855205402
1122	209.783283736277	234.807165908936	228.793758372257
1124	203.966562527952	219.042060523549	216.353253511261
1126	201.951841691388	194.106464079941	199.694748962348
1128	193.905445623758	178.571919151756	189.736236392947
1130	187.099132557773	189.483464774926	193.961494804344
1132	188.169141424443	205.420831629215	196.00747413549
1134	160.199106956832	181.930231222689	199.200154454897
1136	155.247034109132	169.587180056176	183.951281745834
1138	163.741126264759	175.266360153769	182.075518208669
1140	160.000928572105	180.188451470943	178.709810576752
1142	152.379063768868	177.11368769745	176.310058440509
1144	148.521563211989	167.670806720544	172.709499201441
1146	142.903573609784	158.87162556979	161.68745415392
1148	157.495625589448	167.119251206551	182.66287637023
1150	153.662207759422	162.652858233864	176.926373844427
1152	178.075173724087	186.441371217207	193.921459968498
1154	177.948321102648	185.67288829421	207.736928159174
1156	177.078912713936	185.964238725168	199.683359754953
1158	180.330487193662	187.633200047554	186.942267538217
1160	171.882414826954	174.694676445911	190.587632876228
1162	151.237954756276	160.742446896108	194.054115768095
1164	130.976372254671	159.994698110887	175.739294237416
1166	147.955867691499	166.109945500516	169.257654119873
1168	137.017669204036	158.043075007252	152.473226602405
1170	143.617091788201	157.415501357903	170.678285901152
1172	150.978222065905	167.444493720356	176.342881143273
1174	142.963645734791	169.655425496622	163.586189847923
1176	133.619927530181	155.089912487385	166.964421952453
1178	143.340048304783	158.91633425323	151.888435350526
1180	150.086631464068	150.483364802089	161.918600063763
1182	125.264035041008	142.827256611359	141.031715236235
1184	124.283427373186	151.941333011028	141.991252413982
1186	123.468837123533	143.305814121586	140.414606300123
1188	128.384629155268	137.495303003694	152.131397030828
1190	141.855583513502	142.173847503842	170.782640825469
1192	146.030013293301	139.411739171616	164.846573615713
1194	128.961977938871	149.966887199971	155.23350493638
1196	138.819769508327	127.735472999407	131.665429174039
1198	133.716970855668	128.547187445863	144.06673467753
1200	138.076008906867	146.477859152635	144.038878779959
1202	143.423182456204	151.275115599881	132.179961814142
1204	136.328851612804	140.725485252573	142.035211493437
1206	126.175143893673	135.184667957536	154.365236565302
1208	128.60079609682	145.457965732023	132.36415177505
1210	121.83046287253	144.56700471031	149.354267461339
1212	141.291728733307	158.635571539412	176.304900212829
1214	117.303179958956	130.503177177365	139.546269086705
1216	110.078333464228	147.865091454875	129.423118835524
1218	125.018850483401	149.677635301812	152.034813361501
1220	142.879510291441	147.034975959206	157.078557430585
1222	151.022108789847	139.510175225154	147.176186647576
1224	150.577417513821	125.846219663115	159.000452594309
1226	146.465777631634	160.610375503399	169.725521033498
1228	158.746302725885	159.876871590048	166.956769659042
1230	132.366240930185	151.239847780485	143.532309744548
1232	150.853455953892	133.454956509341	148.718443959976
1234	151.762279250744	140.339216698617	147.627288293288
1236	148.930900975243	137.489803116091	153.281707483106
1238	140.171809116285	131.675853297298	156.919092852833
1240	119.265858916185	133.544210569114	142.520566086542
1242	110.38629119254	121.23073850658	125.461503747661
1244	127.908879506701	141.699270461708	138.316439424901
1246	146.598578142993	149.24543311973	139.569215349368
1248	114.730438070965	123.910575898061	113.618118247681
1250	124.227225812203	130.444985071114	129.892974416071
1252	113.678761098068	139.7657046672	139.672168269645
1254	108.986368061566	130.68568824651	142.95876072525
1256	117.258396250578	128.084937712446	139.978709770446
1258	108.521637037764	142.680324909939	124.294166197233
1260	100.776174714141	116.269941892081	120.04737240137
1262	95.6769361103547	120.36932975993	102.929992035036
1264	95.3495630434453	107.459584749018	123.018282530815
1266	107.870577955701	126.276506170172	133.993733952177
1268	118.922456176077	137.663730802812	137.467572218932
1270	111.854574893597	129.092088779559	127.118470892139
1272	98.3198907857808	120.741939449435	120.171442069638
1274	89.7889391819663	114.17215566318	116.261991919587
1276	87.1350827432338	98.0456542036803	108.399661265755
1278	102.883281705574	106.036913636896	134.98406829161
1280	132.971535841831	135.415706530181	140.689396146008
1282	128.530979385481	129.546357784456	140.794698363461
1284	116.785091203191	108.910140416774	129.158573205082
1286	100.036305241525	104.888866946557	120.738368393734
1288	87.9589867677656	102.319457362096	111.871931088968
1290	97.0724860247664	99.7862118785263	111.389310384545
1292	107.435216688434	105.8113381215	122.692938865907
1294	93.0783429952828	115.179797326493	127.966904099568
1296	94.8594632703965	114.010753242744	113.024291962135
1298	110.638615751708	152.439454144918	143.467170704196
1300	110.878092339696	116.793198399115	144.495779129092
1302	116.595713255926	111.764492558717	154.883804623699
1304	120.980576887244	125.574022331699	146.491358783877
1306	115.348649747655	108.645190683425	140.974887059891
1308	115.073707949882	102.220034279701	134.106279285376
1310	120.108247955574	122.690538029279	132.181261679856
1312	117.535190764171	125.401345883868	135.229246926572
1314	112.61356509471	94.5708907350191	115.522474885751
1316	109.599187112985	102.645313883863	120.446979258817
1318	95.9306560532639	99.4096566348835	123.972068727416
1320	106.721412950934	122.757742303563	119.862467205896
1322	124.630316279549	111.211584429556	133.412041218175
1324	97.1334194200543	97.3479975431301	112.337388308491
1326	75.2475855906573	103.576979889383	102.027966497241
1328	82.992892424856	99.459892889582	102.701240005993
1330	86.1109533397042	86.8825648598413	98.5611303730089
1332	68.9929179061952	104.459623500242	99.0262251039782
1334	85.5005219916493	115.748259456581	91.1560654903786
1336	84.2891437847804	93.9494874258047	94.2366569430596
1338	100.561011958442	82.8643935962812	99.881817252439
1340	101.50973065996	81.1700848983686	101.88406616347
1342	86.8922322989764	91.9441862284974	104.67816272531
1344	96.1962801537161	110.973295832785	109.88788846551
1346	118.689142830163	114.347582903714	118.500147771429
1348	114.527152111353	114.598667230578	123.241597136033
1350	100.323696987902	120.603881898742	115.984873865421
1352	116.730992840747	115.608709947686	106.493003933255
1354	100.365249830934	115.113727811145	120.516863604333
1356	68.6186273055543	115.739722783586	129.824515287514
1358	106.060959367701	108.222028063763	137.844161247129
1360	111.608394654697	143.293710341331	150.140271747109
1362	108.255287631344	113.775416418521	131.867045730566
1364	117.020458358803	121.564671678712	125.58179704652
1366	121.961196939279	132.744494573256	125.421579996424
1368	110.896367485372	123.966476643574	129.613737438139
1370	99.7797885815154	109.718342271522	127.559119952566
1372	106.430594849931	101.872171162227	111.667672824078
1374	114.426970893559	105.701530884398	115.026303784344
1376	107.96891645319	108.792057731281	126.382239896671
1378	111.132464359233	111.163515297585	130.311366996212
1380	95.1400561068345	95.1400561068345	122.006343485982
1382	91.669675653193	97.1275202121542	114.282930148657
1384	84.6904584792982	85.104044025608	102.779927857851
1386	93.9265375003634	84.5185802001631	108.566850766903
1388	92.7288720571639	94.0291956205181	118.709403420815
1390	88.519865166245	92.7192284343419	106.880282119791
1392	86.4530082096441	83.4662692393995	83.8869436124108
1394	72.9187975552118	94.3560367944009	86.7627403754857
1396	96.4863634607465	119.34210640588	103.795541664117
1398	57.2564839618768	83.3669679179922	87.9177523002227
1400	83.5941164888545	79.0090741853332	85.9898682301614
1402	76.624923910657	98.7644566725315	97.4488676056513
1404	93.9730382096245	113.14996839459	118.740596973655
1406	84.4070304976772	87.34823878765	103.312472012419
1408	77.9914699759895	68.038682317978	91.4307294632958
1410	97.6884391871464	90.6038209105017	112.966695529598
1412	102.957502538872	105.958781903282	126.326763753362
1414	87.5495809243387	99.784725479273	113.985811394208
1416	96.1655271762215	106.922131983469	112.271737307372
1418	99.3793290043238	74.6457690116957	107.235324914772
1420	97.176086862786	80.8574715147013	121.676953406675
1422	108.207434122142	103.440396958432	109.588551307175
1424	107.219634449669	100.249988733977	134.105611877909
1426	76.3655597122345	93.3506714946282	84.2721489414632
1428	107.691748708731	114.610487088186	118.980878729575
1430	109.849879040679	125.305609828586	119.174485098472
1432	107.832671073889	126.459884779649	112.69226465394
1434	109.353731382258	124.383372504499	140.943106996406
1436	118.016372128183	128.970158972294	159.914675058093
1438	142.036346717594	141.533307239944	144.172209782802
1440	149.233053459956	151.440035876363	140.112685025141
1442	130.710621846957	171.679495096336	131.882239105314
1444	150.188767184232	156.601461483928	151.603302136081
1446	201.700973868606	160.71181584823	180.25813935414
1448	192.484142416701	175.480066109085	155.484240438053
1450	187.082848421911	193.417471960689	184.152851020411
1452	169.59913793403	178.017598664034	185.272113171038
1454	141.804214257161	148.623696567875	152.273264915118
1456	151.156611799878	136.594329886656	155.148310013283
1458	135.125220307168	143.413344328534	153.322850323922
1460	112.971601541797	139.935192771494	137.180069568235
1462	125.564029135266	120.272026191948	145.026824694757
1464	106.332588633886	112.621060931446	153.818262025429
1466	84.2897178353201	117.395598661143	141.453230732226
1468	116.678930698108	120.880660266082	118.795172632115
1470	57.3927602330817	75.2043538480442	98.2014946832382
1472	80.0386433719855	97.0509398040316	91.4567246649186
1474	81.7084015250216	107.634039007489	104.956431742006
1476	88.9772345059823	97.1218281188873	107.81086044491
1478	109.929207166879	102.721916080421	113.563934941474
1480	89.2523415548533	98.8538008520972	105.941352167668
1482	80.334738906955	108.543610632247	114.247159186161
1484	87.4304674570811	109.761080026815	103.571562824172
1486	95.3343328860141	106.213036117506	89.0771928939849
1488	104.853731177825	106.507684267071	99.1377310567648
1490	95.6716296853738	88.5768753852494	90.1035554151605
1492	72.26218059767	99.248207530008	89.5460221509849
1494	69.8549148788758	104.608569401598	114.284897555981
1496	66.3406245033469	88.1741099177436	120.163237289932
1498	77.7606220653328	116.515009467743	106.592494841992
1500	47.6047117309886	82.7969591116878	92.7258825596507
1502	80.7100073434024	78.2517100479178	86.8254162234677
1504	62.2020157491183	82.7033723138874	92.6029872294082
1506	79.4821159657322	103.879641811345	105.997560867434
1508	113.460838361107	116.531213484813	108.116559442892
1510	100.819227784436	110.325818865	98.2221153815582
1512	71.7189261106505	91.1126805012258	92.1608355548402
1514	71.9945916012466	84.2889979689525	102.610594588867
1516	93.5746311978431	100.819150162425	130.996344509458
1518	106.220230047338	106.292703031611	148.284024151272
1520	81.5830168615277	90.658477084403	117.768702421664
1522	85.4964677148618	107.052249235791	119.366286054706
1524	84.8249782215314	98.9873473055442	106.947234056237
1526	97.3470395662969	117.977336553218	110.308568029331
1528	105.53350120559	130.846796218135	120.207617570555
1530	94.6620661791422	111.984062937222	119.689693826366
1532	87.7797495950943	124.728488608321	102.86339306769
1534	101.0027071002	135.86295639119	121.534144043098
1536	111.519512993665	122.499149476779	128.249800598848
1538	101.486510056561	109.115116136818	102.696888642537
1540	87.1912930343458	105.925339126781	90.1814828124733
1542	103.531787092089	121.995653549862	115.990458094487
1544	131.314346986829	153.682263517573	150.305731293494
1546	129.87380172469	157.309936507866	156.639283341631
1548	114.889348429945	125.265556731847	134.394168185349
1550	104.498896306014	126.669840305397	118.246983224032
1552	104.681590730618	125.469820122862	139.158286718685
1554	123.653295470112	134.792011774641	128.37755624362
1556	147.513469874252	147.969122299563	148.9600740843
1558	181.189222719235	202.603079766127	202.644520862212
1560	161.995125872297	155.115472037641	189.908542259669
1562	145.412453070458	168.576540063231	164.603504457113
1564	145.551589732918	173.560150059024	177.1701722794
1566	153.478659779473	153.90794426623	211.373291496449
1568	167.081260244942	183.873770367848	200.703979235808
1570	175.978227586761	187.126245733317	203.490753641267
1572	208.85605840391	210.132853213381	230.468288299311
1574	207.75728606173	213.863099113175	217.556748232735
1576	174.868266413159	193.635210649993	190.725736191778
1578	182.366149728382	209.007637640275	210.598167366377
1580	203.742465243775	219.92400621235	240.816553401033
1582	203.599611471089	217.042274358967	248.758175729047
1584	207.081458077089	217.083951115818	250.064167848485
1586	222.237721477932	266.266947130441	241.764630626141
1588	232.647194193447	259.873329387181	281.250608592306
1590	249.911101055458	278.306912717389	282.608168422301
1592	252.728178304648	287.053077422701	295.30565284718
1594	264.482559254193	288.475956997621	289.14686555949
1596	308.301852755221	296.798055103602	315.965138824557
1598	304.045540257311	309.445873314207	299.893583022557
1600	285.343647214455	313.526293119352	320.666560195122
1602	286.142812860534	340.948123566284	338.567206547653
1604	293.165693618842	331.878585699454	348.720732804535
1606	326.672121527995	345.810443234428	345.952652574861
1608	342.241025166548	367.727196860212	366.827086710946
1610	334.382175468372	373.861577213562	380.300822590908
1612	349.874726026886	381.373763541496	383.548818715857
1614	374.361282876485	379.17188273375	395.167416497202
1616	390.216789607718	386.558082944875	407.315812727661
1618	403.970546780018	423.839086917614	430.481119838337
1620	378.12899996757	418.531866666348	431.684462898521
1622	407.447438101259	430.148737870894	453.019793638181
1624	432.927904289225	429.203921793773	450.901345846229
1626	444.778132434897	439.719497206644	475.186781791885
1628	466.680158944506	477.514074960299	517.011910372574
1630	448.767239558218	516.733387438066	488.863800399317
1632	456.964760018316	462.895871844629	488.879737335192
1634	470.714971256106	505.774016402867	487.388538132383
1636	477.318576547803	504.167957167779	506.781958539698
1638	479.488687985426	482.206900957902	540.751039454944
1640	471.589632828949	485.582243950121	504.731090957485
1642	435.889510437144	465.020652745119	478.249622298615
1644	455.088949507143	477.569785667045	495.613330303477
1646	467.619437904547	507.127672184192	474.338240611539
1648	449.400581118848	505.243606495932	475.118336285281
1650	440.037723774304	490.746451449777	489.253152642749
1652	437.644100930387	475.794542312253	492.143951734799
1654	434.517696129594	456.358052317755	490.978999383393
1656	448.388900438734	434.641535060726	465.187957100301
1658	453.285191539075	445.245275563761	438.721100765783
1660	436.300442379166	464.404387805127	443.254124799724
1662	424.444166970209	430.095978300414	428.872182874148
1664	393.069427586522	434.38813971664	407.071134349231
1666	406.619260004235	408.96654952849	412.39475136781
1668	358.67847813571	432.940732965225	413.02792206867
1670	371.275569196699	407.421587223789	389.194325406728
1672	364.040917397315	391.417679634972	373.775443988351
1674	378.558603311421	388.282234917701	385.383061712863
1676	335.156876483457	354.21524412425	357.622451823216
1678	368.938385212573	377.080784464519	336.537198487105
1680	331.629253972765	327.68197526312	335.401297739951
1682	306.314140971567	347.727039514212	335.036961607804
1684	295.15124675635	306.848528362977	319.05694004178
1686	277.122158292113	323.669518984007	313.666914098501
1688	257.210928771126	300.217721632097	278.767673370745
1690	285.321105509853	293.757009140828	307.039808802327
1692	900.441508830883	292.005547613764	271.349407124503
1694	1178.28522717293	274.717219660154	295.137841228996
1696	571.015525861948	264.420746374528	279.535889447862
1698	237.275111776819	238.928805155943	255.798376626878
1700	227.267776020327	209.845230094222	247.76092370323
1702	209.973346321233	198.970016734263	213.469708936598
1704	179.856139077746	194.149968473174	196.029272266396
1706	156.696616395838	193.099411485859	190.746068513067
1708	150.545968927354	170.014920714086	181.631803039422
1710	147.992075117611	163.543062128429	183.885277103938
1712	139.785731321143	190.068955828642	175.822246882908
1714	139.524415575883	177.643981445817	164.800684525075
1716	135.64833323197	151.327666341421	156.619608041434
1718	114.656391661076	127.938837890179	136.128491703238
1720	102.433569907463	134.865346711273	120.835379166767
1722	100.615149436679	134.090843459696	109.615769408521
1724	120.495755509402	89.3827857741057	115.786330494535
1726	95.9398068626374	96.1276265260356	118.004727376245
1728	123.634229153036	109.342781378989	137.444486973528
1730	79.0760477804492	104.320769410189	88.8480245997039
1732	95.2047581350915	112.615896569942	98.2517851939511
1734	78.1743170865847	87.9146850602274	76.3965485670703
1736	83.555343833002	72.7561245619349	77.0164352380028
1738	22.6687332613303	45.9235402401315	26.8288860578634
1740	85.169823973905	84.031489467384	100.520932968711
1742	59.2719026665343	62.8976782689345	44.8559450272243
1744	67.7301367944282	40.5071971396679	67.2580581178422
1746	60.5586361498956	33.4950687297515	42.0278201108856
1748	40.6177764458625	57.7201115869108	48.1151541945604
1750	44.3021034638069	51.9598017510749	49.7221785149831
1752	40.5264100267839	44.5333222992161	42.2207473001701
1754	38.5916631547575	10.6534266276218	36.6634940791923
1756	8.48186216556133	17.2105516884467	56.3224941363297
1758	15.0727442429244	25.3753050320146	23.1247050473347
1760	12.5591919241768	17.3332223366286	21.5914028384186
1762	14.5327227652231	38.3973981123991	43.2915631619848
1764	14.3522709799979	18.1588772172951	21.9013529428999
1766	9.2018947056279	22.4377785678183	17.9823653253782
1768	10.0592303195015	7.88659717739817	14.5867559628252
1770	16.7061483831316	3.66660115455235	15.3573765617825
1772	7.31957369654678	-2.30083585524013	20.9023664821683
1774	0.803471601776635	8.10092792863516	16.4791713800791
1776	15.9239368368829	14.9612621358253	-4.55813366213204
1778	5.51026036348308	22.0967775027031	17.2725447842504
1780	8.96133428659423	15.9382868536651	24.5747418409517
1782	6.94475217127848	4.23227510304807	17.1079280132744
1784	11.5320105862566	-1.98002391390775	10.2448489858393
1786	1.29131012422381	0.610213865282041	-6.81817339265451
1788	2.65983818427831	-4.52013344896824	-14.660997694457
1790	27.0369642707351	-12.9274767093435	-16.9465157229987
1792	-3.90286862784999	-6.71916920527281	-9.88308342881886
1794	-33.838100413876	-5.89762674102357	-2.66292305118597
1796	-32.0126744771461	-24.6509535899323	-12.4729378501571
1798	-39.5856489631874	-23.5653393598172	-15.1778534745102
1800	-33.2619707200728	-12.5139889394787	-7.31642014962282
