# Supplementary material for: In vitro and in vivo datasets of topically applied ketorolac tromethamine in aqueous humor using Raman spectroscopy
Source: Data Brief. 2019 Oct 22;27:104694. doi: 10.1016/j.dib.2019.104694 (PMC6839021; doi:10.1016/j.dib.2019.104694)
Supplement: Multimedia component 1 [file mmc1.zip › Raw Raman spectrum dataset/In vitro Cuvettes/Aqueous humor from rabbit eyes/plbt_day21.txt]

cm-1	frame1	frame2	frame3
350	965.925771994012	1010.38536305201	1006.48057279688
352	953.064232142345	980.776790709761	1022.56417574424
354	960.940057011915	1013.35349836625	1033.03343790273
356	969.959304069047	1023.19859710352	1020.1259728258
358	984.566374630904	1026.7094923722	1009.65932954941
360	1007.26930214018	1040.20828107099	1025.21237054498
362	975.896877147889	1000.05816286139	1006.23270704599
364	977.564498785421	992.970968023438	998.0655948239
366	975.103357250059	987.973355373378	989.439224710029
368	953.130676081647	969.896479161857	978.407862295701
370	974.299820154792	972.26150775442	1006.01381055417
372	973.935206823603	989.951767343776	998.290108484236
374	972.814385649715	995.508026339294	999.516918534316
376	975.52829506484	986.381780279807	1015.07154496877
378	970.230221155934	992.060070733821	1002.41307940633
380	967.202417988839	983.852526402798	1004.98891303741
382	957.147985295677	979.157428249956	998.433999439153
384	949.410806323178	982.318725220507	981.599203500087
386	967.509294594934	995.306406034108	962.13679839741
388	953.55661100781	971.609889986539	986.851129496401
390	951.731608456061	975.833889732095	1000.12197194028
392	958.597690381849	992.029579566382	998.215632917147
394	965.734659435231	995.420667417592	982.233994172483
396	956.213541048242	977.641431736355	960.828547182515
398	939.402488783197	984.069694205374	979.522836844701
400	933.382224688884	986.771631239014	993.498556542315
402	946.016125080638	971.908821635009	977.454772403893
404	946.716643404294	975.743376699323	965.807529564559
406	959.322451167636	987.169250423286	996.670030384342
408	968.96969288497	996.555638024083	1005.85386183306
410	975.84162311115	1003.29108883967	989.247128718833
412	996.459898422433	1015.75525744535	1002.59775298196
414	981.599675066099	995.910425923606	1006.75954308642
416	962.23409910652	1003.28949666525	992.79008994351
418	954.439233847255	1016.77969637084	978.615680950614
420	975.550579829466	991.485647208748	993.323621542219
422	948.605417790361	999.845712581035	1008.93649327658
424	956.021334309744	998.972089148899	990.539439408811
426	966.458414096012	998.323668811655	980.615130017555
428	958.212006901235	1003.22558193027	1004.11559803135
430	968.591001555815	989.548381534203	980.466949822502
432	973.811004478004	997.230118605118	988.549811050707
434	958.439888416026	983.813762864762	985.888475272626
436	932.9864376631	952.631356479725	969.094088431598
438	948.41812783188	963.04375572243	976.305717900175
440	937.789412907061	962.936473992267	980.381488415533
442	925.982942478366	964.409269509063	983.552920701742
444	922.547598774394	969.026015441669	977.333854675377
446	935.409631986954	976.501595144245	950.621990735549
448	938.546586152913	975.051909413121	946.038330703827
450	929.670643232088	968.788721827828	959.570232564159
452	925.612777570979	962.764016496531	977.030788970741
454	932.946826603373	958.287587057397	983.403616554399
456	926.314450042847	943.528544105626	944.642559453555
458	918.100891237237	926.774554010828	926.858475359723
460	899.924808796989	924.666646992201	922.514959416749
462	888.72041615804	929.922221644494	929.900823176152
464	924.243272382175	918.185608029063	949.103784347861
466	880.187979202557	922.985405811598	925.81771294531
468	883.324883040845	919.571050054586	925.810846174323
470	901.460181819426	922.297709539939	936.596019053095
472	898.115427053003	939.203769651441	939.891817423023
474	862.036056359991	911.279196843352	898.801376274732
476	872.885034440057	899.764085977466	905.406345371582
478	873.515100231001	899.827362328234	911.745483284057
480	858.504866997104	903.613942612016	906.726825733757
482	868.502293631324	894.583780088424	906.810222578
484	870.360021167968	903.845007832189	904.957837897178
486	854.103970943403	883.214930904998	899.129381718487
488	839.198248985287	866.191367808511	893.189359432814
490	844.342606953345	887.58266237271	890.612315451523
492	835.074632543832	885.614972767852	880.897964278381
494	824.948019008246	879.362498585955	878.584940373565
496	821.577338109187	872.725666192787	876.114323117568
498	824.092271670771	863.915345667675	870.95084171668
500	821.264865625516	843.294915587218	864.554050721881
502	829.134942368206	853.953154721925	853.541052134598
504	824.547313389972	858.032685082261	842.196807969937
506	815.803790776912	852.072988250099	839.914137250652
508	815.139747220192	838.732670738282	854.041564023062
510	837.01315929802	843.101892890088	866.19320255164
512	839.480472492561	830.599123135828	867.361545379561
514	820.788748770537	829.253548042438	861.010621525467
516	796.542214278523	835.008312463469	852.356264684426
518	807.341936198977	811.694523593873	851.219232325851
520	826.279000400484	849.077966463553	841.618795492563
522	818.89784461009	849.671125877592	848.662768953088
524	807.349393973147	832.364438896436	840.628279921895
526	810.882076192752	822.01734321885	800.65920232413
528	810.084107252299	831.847908507967	821.594689185978
530	798.940118419877	815.749163011626	818.497811029405
532	790.530782662448	817.650675877297	807.386169909597
534	785.659528307432	826.186677922434	804.832850168644
536	779.026921838156	798.236434355699	832.504183303171
538	764.934115906382	769.684071926068	800.518760636211
540	757.917233990615	783.625321937571	799.07140785662
542	760.691684135089	805.957768248293	809.101630603674
544	769.454037891833	810.877869779593	813.168517725532
546	762.410127884509	784.845247464516	794.127710011413
548	739.876593676812	772.370871331109	796.829079687194
550	741.155514980913	766.681233425235	779.421947515023
552	749.909327054859	765.664736164771	756.211490698823
554	739.903741385896	765.94978791595	752.950367568961
556	725.662811550851	740.517573574971	778.753668522503
558	725.287381962719	738.498360794816	758.449401534133
560	725.416026803741	740.264316532267	746.099979045521
562	714.948434065763	735.138618959905	748.340743892142
564	680.814639394097	716.045260345781	734.910277933613
566	679.097371941499	706.178035724995	722.492016546724
568	679.172981517194	712.043986105742	719.029715614429
570	675.115654455795	719.751488189195	715.968434104811
572	666.766345603508	720.059782334734	709.710964837863
574	667.730198022837	715.93039849379	711.661410320864
576	666.289945065085	693.153247213612	695.392880881236
578	662.327947900022	691.460358087565	689.865157922448
580	655.894004393075	693.565976346706	690.765414029304
582	647.848315797976	675.218308274577	687.610490470695
584	645.046746750991	656.934420277448	675.470151198715
586	648.115286379349	657.059232580789	675.592682583156
588	642.459628279914	665.965970118456	676.944907733043
590	631.264559574517	672.762669632384	671.947635206978
592	627.732784148346	664.036040723936	654.043777865477
594	616.846926213667	642.782477894191	648.350324634995
596	602.059291346371	634.067335486897	649.210476383344
598	599.415872985786	631.729768113544	640.630703293986
600	606.565400220359	629.323083705776	626.384286115301
602	595.69936794561	618.396444033791	638.150991548943
604	582.856697798829	624.371747807601	629.123538171208
606	572.111079870775	632.237027415944	620.607027239233
608	564.310065000287	625.289274679177	612.76022320524
610	563.165955760468	602.358435321709	604.279340018053
612	583.165421591593	605.29978698176	592.97946044644
614	578.230793223587	586.249102845186	591.627295255165
616	567.551781616006	581.708661507609	590.658579171486
618	550.82658256256	580.95289877072	583.613162355384
620	531.673627712705	569.602760117905	570.059013226016
622	551.082610984124	553.858044091065	579.504086923305
624	543.12249553134	561.822437105765	579.416796404311
626	529.387192796766	563.809664094131	560.829514799728
628	519.584693021407	556.388702706577	546.14296994161
630	518.501324009321	545.94368052783	560.815905669528
632	510.362075367977	559.76232789947	556.991992969437
634	508.972967044034	535.508368374958	543.941177907632
636	503.741896732697	535.534920297306	537.598608865241
638	498.917077827021	542.708970719091	535.459948799234
640	503.330308948549	508.149586359632	526.563734511831
642	476.431143488949	508.09239231562	507.823578902246
644	470.003765235154	519.416860784636	499.327631438453
646	473.865521593916	512.80244478897	492.769430516975
648	473.133803702837	487.925115106454	483.099997173312
650	449.650393469999	464.182153057559	467.199761848355
652	431.842866347635	475.187719269915	452.264872472398
654	419.113113009581	459.540495346829	452.058014343514
656	420.311913861968	450.750031658836	447.34665934372
658	430.198749845624	450.299291803344	438.429683094036
660	431.455106337166	433.992364780089	441.057607683805
662	408.523353107367	424.584077531335	413.318481399692
664	398.531117471575	399.955802361028	409.477149376807
666	381.286166319183	394.182784498115	401.637398408184
668	362.275802904217	407.436189357573	387.742815905519
670	370.729672288651	408.29755031145	389.56821595969
672	350.717451121121	394.057443950116	387.925684979795
674	343.662944615209	372.374497146661	375.546515479357
676	341.369370154055	362.941577038073	371.912466639135
678	342.287713429369	369.558007486266	379.586760497421
680	351.012408715768	380.788660388436	384.849958105882
682	341.888563357587	391.147248262021	365.087719664733
684	335.576869294197	388.101765305177	394.903437336759
686	339.57651658879	385.955011440245	406.068924635924
688	354.052863074321	393.038970223126	390.249874056132
690	372.646397211121	411.751544117739	391.677283609669
692	396.89343285106	413.107131587383	391.052382168417
694	404.545605528188	410.607410279056	416.310406781757
696	408.841971738233	414.449110866438	431.16694659083
698	415.232246899952	426.825353118815	430.912333200459
700	423.540175787744	444.220932567482	434.386254285594
702	438.934509970168	476.298521787069	446.359160296307
704	429.133177186788	471.917696702329	459.863886771388
706	423.651464988888	467.499677928622	452.853924760005
708	425.9279709074	471.982426347196	442.967920408117
710	426.174488000435	476.953366525181	463.602722221023
712	442.724389517791	456.705108332086	444.324752210945
714	436.325796156602	470.19056778487	462.417136722444
716	445.022141027999	482.954045194366	480.872199406103
718	456.947137812262	479.181082458555	488.794202618595
720	448.540506839482	458.595536735106	487.904370545398
722	462.906322358618	475.934037723622	492.459798726249
724	457.514352091333	490.425497662448	478.487990144961
726	458.208393025151	491.634312836957	480.843171176734
728	468.422094626761	482.914503985745	493.374769341223
730	481.638825458494	471.430254109863	498.975740181256
732	475.994192870917	462.793171484973	481.472749914479
734	462.550250541399	491.448885968493	483.803958071471
736	462.950366033594	498.878560544207	486.296367992235
738	475.325104168052	501.037970966189	492.017684714703
740	488.828391085228	511.966915414814	507.022664943728
742	481.179458829539	516.255114589062	537.156746577444
744	499.622840049078	510.14898065128	538.917528465415
746	495.164984704732	522.907443814183	526.144506313951
748	482.847533735117	516.134232657184	514.891681043809
750	475.893162472485	495.226371402708	517.861818827335
752	479.839542893971	519.549714206991	541.579166363522
754	489.398389167244	507.158561262584	519.710770652374
756	481.67256841407	503.612003318338	512.536811184795
758	486.188396074175	497.203215196063	526.846935228616
760	492.887123269913	494.961535502925	539.599561490784
762	477.146403690997	511.198395426887	518.558901049024
764	503.457563954137	523.989051842338	508.305115427576
766	509.736125174611	520.584495700474	498.437798474054
768	489.56298972256	498.218629924631	496.801777846922
770	476.446743889199	488.481673488407	501.82221232997
772	495.418125307474	511.00826414797	509.951326566237
774	508.354866752843	516.903126633568	520.881210106884
776	490.60927829568	508.966003226842	521.264269298695
778	483.159468520468	508.036344714826	511.957812713165
780	479.224730549082	500.802957298719	503.611919389233
782	470.917791303869	489.613449606756	499.584734640317
784	456.140301457612	499.682362417868	492.723977288623
786	473.213950116475	483.373625300479	507.313487539114
788	482.167303268006	490.878656115874	498.152025695804
790	466.413452710309	494.536035307846	492.933182441883
792	452.610083323521	492.966944574214	497.106900269032
794	475.720928913417	495.375460145142	503.578611594257
796	485.969405428482	486.307980692194	506.772294477484
798	479.857645582247	496.050594947525	498.042370524392
800	479.768597516441	492.432509408494	500.663180096233
802	473.380383581475	485.173093653757	495.156602506521
804	458.524315849792	479.560264005713	477.437423199356
806	462.287586808747	458.768148070043	484.833736881142
808	488.699670427776	477.8360032755	482.847181380876
810	461.612466739372	471.919073593318	474.676430719703
812	448.063801453185	470.789777624298	465.091053037711
814	453.32998023527	473.182213964347	461.465548233784
816	443.836756492823	461.5502151884	468.572133800995
818	415.676814590941	452.985345232075	467.22702192631
820	456.445047382563	475.623295903403	474.338349225851
822	454.177197226469	473.732260617145	469.590138926253
824	432.786232519757	467.706776850419	471.473770183636
826	430.107954610483	474.334401829516	484.507793505757
828	459.213745924356	478.765750790112	478.122500794849
830	456.10905863751	471.530120310823	468.291503969349
832	459.427440131131	478.864066755401	475.888113339014
834	451.027933502267	472.877747628908	469.458485048651
836	436.390693364367	460.126860285143	455.692405241649
838	433.995666239738	462.288312558523	458.065552001286
840	463.188313681804	485.23943058363	482.578157772652
842	427.638481343871	453.533832298932	452.43531768301
844	436.930682860372	448.428843411648	453.326224281908
846	452.408862718475	461.596961291846	459.276780778051
848	447.861404431642	471.019780833652	455.401709169422
850	433.767574422276	456.425382187387	453.635629782799
852	443.369459885397	440.326854508805	454.853618564826
854	448.76736932249	441.752103855694	442.956297390183
856	430.292838124314	446.578326315252	442.832579478567
858	414.57155683771	448.717811373637	438.593726326629
860	418.069081803111	438.790016899456	421.748875590491
862	409.684072653569	397.633221351812	421.828824957355
864	406.917131482102	414.77593513048	420.682158157824
866	381.798047853618	401.892327896691	398.82428928273
868	388.564006577914	405.637772298047	394.080866458141
870	402.995253371788	414.703232007128	399.822413812336
872	386.647865679135	401.484671548556	397.284238620996
874	397.923906582374	391.989645807	410.665960338656
876	394.029962825105	396.52549708786	408.942857978379
878	387.874437201154	392.641786783386	404.142409286167
880	381.913085992845	399.427173377938	398.974263424509
882	377.518491057633	403.684852000332	400.105803397764
884	378.328710506518	380.930179556144	412.23968828231
886	404.05289524584	395.415286350842	412.261555050393
888	380.49279674802	394.639949256871	400.434984816454
890	388.928201970046	389.858942534576	404.518651792064
892	380.634992135979	382.594844696449	397.963420991927
894	349.980715597673	369.024390499599	375.572337238325
896	346.599407959052	345.263407780344	361.175648811591
898	348.947701201816	339.526246426265	366.740797229126
900	343.745072324829	356.663417588729	358.620337642106
902	324.772668562402	350.309838474828	354.965805464613
904	318.877249918367	341.664730257543	346.25904815741
906	325.72799935666	347.50922726605	336.783803632884
908	311.723713278534	358.782785639842	347.512365681062
910	327.310143235852	336.887616793768	332.673206203813
912	326.155228269887	336.384579433118	344.896888260999
914	331.282459911043	339.72054387794	359.71394758768
916	333.330867381859	349.773510077337	354.758931006619
918	326.709782571541	357.826733086026	338.768823309596
920	323.645903811091	342.347367407847	352.504885850507
922	371.923749322697	365.465579958309	360.307380278718
924	392.878133978829	408.151006263107	396.662013932288
926	429.895072911733	447.193046557455	432.212695405008
928	466.490171967905	471.760496905589	465.858143711561
930	479.563829264862	475.01617839668	483.029363351936
932	457.470504463331	452.85790643207	451.433709358894
934	382.766415956759	405.179736652855	393.268132235649
936	352.969413467363	385.008934419822	379.055505950497
938	331.188582465196	353.513376367286	352.088721955487
940	312.442874505533	314.401551130276	323.791331488493
942	295.39095597477	287.057286522129	303.206938720387
944	277.468644672105	289.162843804144	284.336015949089
946	267.927364578325	284.052159707229	291.439252296176
948	273.870324407095	290.976799206558	288.596756885918
950	282.686062141943	289.7526387297	308.134682799441
952	283.623343663802	288.777263494845	313.75713895023
954	276.24326897149	286.286042250077	295.840242666832
956	268.447831267633	274.815571023177	279.126739365862
958	263.015831291148	282.822674560424	284.339416749161
960	268.317934854364	295.874422959086	287.761737378453
962	261.654987670478	281.48270748941	262.022302661655
964	248.161014447817	271.543926213181	252.068460170174
966	242.817652092256	274.558166946255	254.214153314434
968	252.437661078316	278.990739046833	244.703734694283
970	248.123373561367	276.954416164073	253.928891731629
972	244.255004997801	255.380244694882	266.970250313542
974	252.076763073558	249.145954822264	266.628661403837
976	245.742080029719	251.036581900644	256.888805148857
978	242.133594573319	262.936887320109	258.219703357027
980	252.812276321764	275.598847297715	273.21995137765
982	247.177513875034	257.558723952442	265.460379212154
984	269.038199078604	269.756148223183	289.021671116109
986	267.566422022784	282.501529059423	269.294083692826
988	278.023761075843	276.433305086951	273.759878794362
990	274.813100082496	261.66912559838	279.467157426921
992	258.876607668206	253.612628411738	271.217207287731
994	266.929364835752	261.393546415791	266.552461086188
996	276.760051407292	282.134869211429	267.178812751499
998	263.598126885162	282.002030378631	267.289358714111
1000	268.09226804162	281.274378056552	301.427176180283
1002	290.099228305921	298.938686243716	322.924584107506
1004	303.69412176	314.575644070748	325.78928462841
1006	294.513329154883	306.79656927374	331.311712784397
1008	303.55238041952	309.346289780243	346.276097312651
1010	292.359866596234	316.719241745846	315.4380282539
1012	272.349700108833	288.599029179354	321.869178171391
1014	275.952357689434	286.085228163167	306.813015846349
1016	284.917154345025	295.790699541182	303.040595124078
1018	284.810851352506	297.721395230899	315.962632874627
1020	283.785360557621	293.830469717795	302.547433288004
1022	281.382184011889	289.09752426541	313.583560161604
1024	275.085465263258	291.469001613086	278.525748087257
1026	259.892574806805	266.063728080033	273.132748296135
1028	262.823504728688	255.308723432613	268.21377849179
1030	272.893012701864	268.861008164159	265.93254914167
1032	270.570336514614	288.247236388551	280.078118863753
1034	265.513259823011	290.132008906594	298.861106287591
1036	263.420323351663	281.560660084799	271.420442749465
1038	254.698095332206	262.217538021652	275.069719386382
1040	245.799408733424	269.019318354926	269.418650416437
1042	248.079311066876	271.143892064377	262.848371404096
1044	254.589293992985	263.648376197929	256.818813686319
1046	248.656615347148	262.832418708255	245.500476474288
1048	232.694450955707	247.940657127044	243.136908650319
1050	237.967222915743	228.218157768154	242.460977323426
1052	228.337776505725	235.693938421302	240.273903988182
1054	224.08029633818	247.33034361195	242.676546819652
1056	232.129447382759	251.880048993757	249.699074841954
1058	236.644509621425	249.730054359541	256.294519662829
1060	220.965972123368	246.832901001634	256.145481937352
1062	238.578200485508	239.224456366978	249.750477724228
1064	238.446164749227	250.761429276629	254.871943748252
1066	243.296452125825	259.060696305675	260.909305518867
1068	238.37217782833	253.828792753858	252.171840559735
1070	229.040207861366	246.135195007598	252.053016629046
1072	228.483209709688	247.920270876049	263.73868348827
1074	239.675521702178	256.192551987296	255.091151410807
1076	226.453392088446	244.824014495755	235.217551081003
1078	246.679310356461	246.409513247398	257.534716876765
1080	246.240578690492	250.709300675887	256.168285562738
1082	241.272334373055	247.129720916187	255.888119004081
1084	227.035537389127	249.267193974838	253.895602255853
1086	212.383057914358	253.765113075522	252.555501641207
1088	220.620280516338	233.459259498502	262.25301809374
1090	205.583780557092	207.379649515479	221.468565732856
1092	208.133169446386	209.564338745549	230.292909143292
1094	197.398038430301	211.700728045032	220.556154637407
1096	188.953487695596	205.890975733769	197.71351589747
1098	181.415936013123	198.443255356778	189.448597123377
1100	177.79680531221	201.766359713267	207.552705091167
1102	188.694156671496	218.611212161006	227.861292994946
1104	201.681936538339	215.546357914849	195.66502459241
1106	189.564586549208	204.503687897269	183.685751553615
1108	186.220107558478	207.062817919377	199.522893435603
1110	190.810615124154	200.62937869314	197.626644495454
1112	198.058516042946	208.213821856912	203.639373042377
1114	203.798465278058	223.324430004378	217.515695526933
1116	214.87730002483	222.244630848451	219.970790639542
1118	256.763679413422	246.851299255872	261.93148412385
1120	247.012923323176	271.055401569366	254.702865846365
1122	235.355910010261	262.145668137639	251.058734986366
1124	225.17913061464	234.350117517929	240.734303889678
1126	216.594991964422	222.505718665263	226.968239014616
1128	213.102946684608	219.411045061736	218.166067400565
1130	208.543852773883	206.183955829701	216.745860881953
1132	182.422131291834	200.82457926625	212.280824862075
1134	181.141654291733	191.94720809407	200.244567084493
1136	175.063161718645	195.425585336819	202.323291317921
1138	179.414440719616	215.126132923171	193.49949349128
1140	181.547313783349	211.237062785403	189.37058216331
1142	176.813796873677	197.793904914784	197.362198892398
1144	169.14994151152	185.541652040938	203.416184163243
1146	163.981585420777	167.04560886202	187.979247104146
1148	158.178329140875	198.073051709747	175.49351304616
1150	147.907850775195	176.259287135641	196.144050780541
1152	179.135374463749	197.037511458315	224.714230681327
1154	187.589836117193	192.894615555376	204.750669014197
1156	183.655227415251	197.28798464633	190.15099074366
1158	182.203582520838	207.111784608233	190.435065532725
1160	181.074532418783	196.924780591665	184.372684507806
1162	171.14125910637	181.070590007461	185.484757381388
1164	169.741866082801	167.310674715625	178.229315756897
1166	161.508864783429	192.835292596369	178.500328257963
1168	152.119078102724	179.329341448873	167.192414299739
1170	141.832776590598	166.500740110195	152.760191219966
1172	149.167182187017	159.074620840805	158.185009374061
1174	158.567325236691	151.606390117047	174.98767770686
1176	147.614466666457	146.086018590491	175.88725564705
1178	159.219885681313	149.489783637663	169.391765347869
1180	165.944752219288	179.29486053714	170.171231669667
1182	143.592820033625	154.447896065411	163.252316413286
1184	130.848800503298	141.218694156013	156.410573224837
1186	128.430433976708	140.732182839895	154.561521738397
1188	148.442428456639	145.196433889351	157.667862148078
1190	164.690814701494	148.746022585959	162.832134203403
1192	146.327873030927	154.547940502492	166.874651522663
1194	160.579573160214	174.653352086928	168.04002370224
1196	137.01197057187	143.732792781247	167.20425239234
1198	137.736494611774	153.092175109473	149.594223107532
1200	138.479699680155	140.487644314124	158.422525997762
1202	139.842841121378	142.137238578616	164.234281513554
1204	134.377166017026	150.779511614273	159.392035691505
1206	123.188603123451	153.199024968557	157.063742773865
1208	122.947699139158	152.363364331678	161.15205345851
1210	148.618156641455	145.254041475536	144.812374983605
1212	165.402589241386	168.811061779425	162.269675196559
1214	126.686995297597	161.598020484056	146.405829583769
1216	126.539213968305	160.756177286427	155.62498100578
1218	145.963772461063	160.403103308397	167.577236581325
1220	145.431757702102	161.216034952088	167.619982885989
1222	142.060958696748	165.019447368417	158.490495685956
1224	163.428285980972	165.856513309781	152.819658342574
1226	161.194467009843	155.999552964093	160.893761518628
1228	151.530728484738	177.239128196308	184.208482632857
1230	141.302436231517	153.804202320471	168.209154811798
1232	140.624305506698	147.908775175909	147.95285625067
1234	129.87351612423	144.385417768712	144.242309637081
1236	143.540714943982	152.50564120275	171.02434703382
1238	141.765395581642	155.289948209009	178.538945347292
1240	103.832737597321	142.469829554061	144.358253224235
1242	103.653593357419	140.100147777686	128.433350567863
1244	140.631738787144	150.656252255326	130.914217855142
1246	140.492907992864	144.254301040994	123.769283439797
1248	112.510675058258	123.907324808819	116.61660441499
1250	126.684001785584	126.614436401319	134.024801521874
1252	128.029627440754	131.158443742017	138.442438708467
1254	128.355855923894	136.168206936567	140.783212188322
1256	132.348746087306	138.194482037646	142.131576708113
1258	120.648355073802	129.687827223852	131.561352539461
1260	109.348501918693	122.551135043888	130.682192463848
1262	115.567773724466	132.310324727946	115.689506216031
1264	99.8343953838538	122.994093935922	108.302709526266
1266	96.1259112204284	135.525709286338	135.25902921506
1268	106.042362297883	135.418606060699	135.748013946578
1270	107.154557948341	119.679467481658	129.420986402908
1272	101.545571528189	120.899655982641	131.550889549326
1274	98.0268334798578	127.40868203199	127.374796261247
1276	94.5664743859671	113.270474825506	111.210772880186
1278	94.6283643545196	141.899999369554	127.990685313637
1280	145.580329312707	136.82295480474	143.757688042304
1282	116.692904794963	150.210771229517	146.166457364092
1284	101.354731214649	140.528312144007	122.433335536917
1286	101.606491635299	120.420994200386	118.146430173791
1288	103.870142321849	96.4824875168211	121.93166581172
1290	101.839427145422	97.0724860247664	120.706382720099
1292	101.51342754316	110.899405219247	116.813319005093
1294	106.97351083611	105.128119383545	114.823782375468
1296	104.560156571193	112.228645730215	110.580061005301
1298	86.0434505132997	129.517715212197	134.441832659433
1300	103.118866216922	131.990411485724	136.922828468538
1302	122.492825478094	153.547060285255	142.940042976474
1304	126.116850649002	148.136231873467	143.388018089692
1306	130.512719297212	145.472632378908	137.880535257031
1308	126.714584182714	135.706629732885	127.486763470068
1310	124.504909860179	123.258592615614	126.757991022383
1312	129.023288549192	125.031787609889	130.218837031257
1314	106.670825193124	124.311842647836	107.687880741178
1316	90.2870751507761	118.292921477838	124.037075560449
1318	105.681693438073	128.530463920052	116.374743406355
1320	101.647721146165	107.417741266443	114.313072909869
1322	95.5295499795915	122.459499489098	105.813482589744
1324	100.397884745565	91.0303740523723	103.268956845437
1326	84.8474186174233	89.4275837676237	92.8390137396228
1328	74.6278323433932	110.06958553138	97.3329954216494
1330	81.6348791637577	102.888970243845	115.46090725549
1332	76.6163537976722	89.7312367558648	109.70647555196
1334	81.7744319967701	113.798522719014	97.8086135266953
1336	84.1977716656539	109.471202517484	100.106814278078
1338	95.1463771587558	117.427487363788	103.482136502277
1340	94.1977966570675	123.130099510932	110.792156413448
1342	88.3330235475872	116.445488683461	111.226015259742
1344	97.643738005083	113.363405508182	119.161327910604
1346	109.519561217012	108.407773965452	123.422666987497
1348	110.887876583166	119.015718658263	119.770122150006
1350	111.65089339128	141.484584907169	118.617897278361
1352	117.256004967932	141.855273175001	125.642050188014
1354	99.1678503365332	134.689797296733	127.926922563086
1356	109.513205888766	115.543572088028	109.972138027158
1358	131.479610514224	138.292793155351	152.89322560043
1360	132.887358566986	124.14148062959	140.510134120308
1362	127.730951209075	135.7758901894	116.316234887236
1364	108.208053534957	122.135432070544	123.662122174627
1366	116.317206448251	122.812380688121	126.384830027237
1368	122.545712837946	136.75647141023	125.002863289829
1370	106.568389069193	128.292161077095	130.736570669694
1372	96.4581459432114	105.565139148499	127.580489416691
1374	87.7170863095014	110.669765348844	117.104684186963
1376	98.5524124539171	103.491260122465	132.768887326296
1378	118.339012025566	118.525317655678	100.305240673501
1380	96.1564019258169	118.25248655584	119.464828115571
1382	73.9316808365692	104.146728343733	85.3369981954016
1384	87.7089185738725	93.481361846822	93.8625509311391
1386	93.7920707439834	78.7812385315051	98.3913007244784
1388	86.1135329517365	82.5635967185482	90.9588483444243
1390	84.0775624247062	88.8610193112105	88.1001019864598
1392	82.7302117819698	75.2899325691869	89.7445029791755
1394	71.1118881712169	74.0141185240036	94.8326212212772
1396	81.6387403933792	107.048864720925	112.371844605766
1398	77.5238235785362	83.2926082284617	78.787938300555
1400	81.2447382896528	77.3176973167305	109.998145055899
1402	70.7657747074391	64.7835619139051	87.9838242515014
1404	73.264832880607	71.8440591783527	98.0692254585696
1406	65.501588982936	72.8191984100949	95.0133817144371
1408	67.7401716724539	86.9719973672527	88.0483162261754
1410	101.843778876012	111.521288290804	101.230748325469
1412	104.577183082319	105.564232540869	102.582342618321
1414	75.7961198344329	79.4730984652206	89.0197764626114
1416	85.1969856273206	90.119536069847	94.8519797244994
1418	67.0447034433122	109.556853522045	76.9429891367977
1420	90.1889498626816	99.4745411671385	89.8211698264639
1422	104.516007177543	117.130494517718	99.1825380712587
1424	82.4842892297146	112.228590494553	98.1514350472857
1426	85.1408068134094	86.7806895254317	98.1479754143016
1428	84.7874099452119	105.678052511234	106.484024261012
1430	90.8274126778328	106.642142555479	108.745496477037
1432	112.769706884213	109.952755053528	114.307215776207
1434	132.173257082423	127.670963754318	129.118915063181
1436	137.092066633628	141.961080229439	145.146944310064
1438	137.308607813027	146.11892580233	147.420482002027
1440	138.85950345541	149.57419357196	142.542455959759
1442	135.845780345427	152.877421593438	166.953608140382
1444	134.905623186206	176.389100356269	153.572676545697
1446	177.078100907055	188.153665173828	200.010784050358
1448	173.288458304624	173.579171897504	184.87382162332
1450	169.320932855761	193.105872659595	202.714698787904
1452	154.0221153327	174.223550833885	182.138052020418
1454	123.961238900082	155.070114357877	161.289023706356
1456	136.922390475396	170.129829520517	153.059321528778
1458	148.462090484142	154.628678002473	134.272571007324
1460	136.350786912122	114.482800760887	136.22058141358
1462	133.877439749578	106.496414303316	153.349314347229
1464	130.662700902788	107.019965242996	126.436358432558
1466	113.23816406353	94.9116818153996	120.15944841809
1468	128.295985727986	102.886784244845	118.48164292928
1470	81.8963731499684	101.182368968023	113.434175426466
1472	111.591433936548	104.87893392326	120.655329205541
1474	93.4943756917994	103.681724393471	92.1105500725629
1476	95.2551098189583	95.8959531907851	99.8210790958673
1478	90.1570850747241	107.409763509755	118.879161853188
1480	67.8911954220798	94.1023172965051	87.2480956135389
1482	65.2322294934122	94.4926514680487	95.9959935977881
1484	75.8985295588012	102.733510543418	114.832483861378
1486	78.2207382701074	103.645983180806	102.179715755122
1488	76.8120480071116	105.492793065243	96.2293587698185
1490	75.4924703787868	100.58981052646	103.81443996809
1492	65.2131264726169	92.1009005295188	108.991730581089
1494	63.2331127377073	90.6518903875445	111.878967202394
1496	75.8156260314335	69.7591468773203	69.5085621285074
1498	83.664382381305	94.5465364283908	112.122198104079
1500	59.4000014927377	86.4284787568985	78.0848388661292
1502	80.5906180229615	75.5126248766062	91.610831210479
1504	67.9907194203313	77.1495169426559	101.539027282835
1506	82.2876827576491	90.8648542552391	100.936485521825
1508	74.6029825961731	97.1115061769198	104.72906642159
1510	79.4729703956326	86.874983108014	105.377861076592
1512	92.2891466404043	74.900463852899	99.7482829444718
1514	85.9317671023229	75.3351972159818	102.049052869252
1516	84.8405744244162	99.9522770067577	110.708307009283
1518	92.3561174703191	131.262371082037	103.643237379512
1520	82.9736404710809	106.215044665198	87.1560552851769
1522	112.696769462254	91.1116853159615	88.0145248477475
1524	74.2031088875509	102.128790222608	105.296664222724
1526	90.3861471033462	107.321533208338	114.176160238897
1528	103.158458374981	120.878643248646	113.250194492861
1530	82.5258304981511	113.066630905283	92.2967190383662
1532	104.32668068757	126.924763860209	104.10303263622
1534	97.8971467013377	105.592187453465	120.005173712533
1536	102.141389593846	105.784749050399	127.498128026395
1538	103.904266045517	113.756023224954	109.383214789238
1540	101.937008408301	106.451122047275	95.9545123305813
1542	117.074492317273	118.145844092636	119.833926328001
1544	139.712203210822	150.305731293494	150.743295970692
1546	137.235010173757	149.949054107362	149.613238451402
1548	123.200166851065	133.304770048618	139.146513081607
1550	138.477664972322	160.686728734522	143.840053158646
1552	125.876337151594	149.687907091051	147.436182696517
1554	118.457875975292	130.635846281607	159.923444860579
1556	119.127963172818	164.691033796816	159.446314238845
1558	196.534502287171	197.46743556861	183.633230149252
1560	175.65706803026	192.95012962871	177.767393786227
1562	150.134732089153	157.5632391805	161.924516601351
1564	160.504960735528	189.391214879305	179.320859729497
1566	176.31876379006	192.292532960079	187.968187529136
1568	167.378487548949	193.190422662975	185.747226536495
1570	176.562234613861	193.050818943031	190.357271522745
1572	209.774749708431	228.32467525543	233.073750988363
1574	216.981076205609	239.920743086905	244.11121679352
1576	204.610583470259	223.876434457853	227.254334895106
1578	203.868107677672	236.548368680359	233.37301473725
1580	203.273348826011	239.166567269847	228.927640433046
1582	209.074434179376	230.138842261906	230.592169792462
1584	218.540080229307	253.46324082846	239.475168385314
1586	231.855128305637	266.377479644924	266.178159050649
1588	257.887229705545	273.70663022348	290.657894879419
1590	287.238153847598	294.90463615968	303.56787750724
1592	246.598844563396	299.701488647114	318.242828543421
1594	326.608400406727	305.884151601207	303.534441333464
1596	321.110914752574	333.876568093192	320.534931423366
1598	320.267366442386	334.121108567827	337.346358942061
1600	322.773951121001	329.034874396877	354.851177511584
1602	327.29327755442	327.04030212178	365.521567495546
1604	338.387619687025	339.737266867731	381.157962470491
1606	367.515740233589	363.029049261106	376.37145199633
1608	376.146260454212	381.802128470553	385.856784289645
1610	368.536331205067	394.128738876612	398.960282830619
1612	387.677239016077	410.766745595336	410.545055546834
1614	416.985659644641	418.783693857241	432.39377868871
1616	430.672673996854	422.229573140833	453.670004804151
1618	451.335642620513	448.870270118682	476.59789210063
1620	457.654159679117	456.823438835516	475.112513813169
1622	445.827545710391	459.144277574075	470.873251455781
1624	472.457476280619	515.102624781235	491.555467244066
1626	451.922156076813	502.159636261574	505.309278470054
1628	482.639991776332	517.632195928288	528.676982290331
1630	516.911748894209	538.58110206517	534.584136403692
1632	491.078969572786	507.625025937059	557.550554817392
1634	482.51627725415	552.498748091257	566.01584828773
1636	506.999066447646	563.389035293578	550.515821230002
1638	534.672611256866	537.11196044394	561.060995901773
1640	543.054855728192	562.388013125199	556.134000120545
1642	493.012408742097	511.676127148422	556.692733435617
1644	502.006766874185	530.286739855756	535.122078766556
1646	503.620178982553	539.894694084184	526.240553316153
1648	502.756680664966	525.102735043979	542.464504924637
1650	494.574603296048	541.739893611348	550.902154713156
1652	499.072942217717	543.907738062915	543.586572779477
1654	503.115669209285	502.512310758246	532.8988968399
1656	485.364377682684	476.371292499304	519.039916168568
1658	466.798289782175	487.187545056983	513.016482922106
1660	462.280911849594	493.265492456047	515.307429520486
1662	464.108081796518	479.240051465628	491.432806845292
1664	424.790460442542	462.776336275479	458.173899801147
1666	429.799598952339	444.849124737973	448.510497806105
1668	431.404466165159	442.234265065593	429.72317288243
1670	407.22887328139	443.237121850199	426.607332552419
1672	414.032221192026	427.604967289682	421.408440748375
1674	439.241866579909	443.221312528145	451.000453196311
1676	386.241875814054	398.472781311327	388.323943998596
1678	371.864009577796	373.15204792488	410.224759990981
1680	368.710325924363	375.291176242092	364.137965073079
1682	341.069558052345	373.028196515116	367.648333272877
1684	323.497596670954	334.779966684852	328.189915496906
1686	329.871848747273	319.552295306562	328.121354048057
1688	332.375097263659	319.483729039194	309.702306743398
1690	300.154215013124	322.037355106248	301.737518404817
1692	259.746411629199	297.98671402934	304.011291309233
1694	278.037417862343	282.917261762726	303.143864847216
1696	262.90870534143	268.68399185675	292.258723304673
1698	246.992315458839	257.265295885221	268.458510061555
1700	229.40351534077	230.585935745632	250.794612501576
1702	209.062029917774	213.476868301655	231.125482789593
1704	197.038359384053	206.953316406547	197.107794605099
1706	179.003609114185	208.95206623249	176.659884687889
1708	157.085012269864	193.831797954255	181.409535678224
1710	156.686514668428	173.742969474619	181.230142357215
1712	159.514685742537	171.80037576266	167.118274664277
1714	148.391625952715	168.517522277826	159.775645955463
1716	141.164122454484	154.276381850789	152.242405289854
1718	115.272218288475	100.578689294359	121.895713143008
1720	101.617545854396	115.647513398902	109.174927678017
1722	105.845438896633	140.566307699382	124.910245492214
1724	99.3872620161086	104.990800792861	76.2161757644919
1726	97.5155724053869	95.6867302244986	119.613121406365
1728	87.8960352492791	122.424831326203	115.934470546818
1730	82.6159955369928	99.3283495142662	103.150919420935
1732	86.4988775866231	107.295740011781	88.5298138511383
1734	82.3884340962687	88.7070966172768	99.353077798976
1736	59.3164143004274	78.7041625453987	78.4271540011002
1738	14.8083049114138	17.189992827901	61.9821859980097
1740	64.7535617585403	66.3013484206412	77.9713099947571
1742	57.8954764266548	78.506089855287	59.2138061530068
1744	66.5020595428037	73.1145244775122	45.1441269181573
1746	30.3772037662215	36.5123653798263	36.0868460157591
1748	15.4370912362588	46.4952443113517	38.6670974040871
1750	24.1348394990408	51.80178427393	58.6391021935952
1752	10.0017495187322	40.3693578215783	34.9689178926211
1754	24.3727501991288	-16.4469002565228	15.1659645163145
1756	10.7069022755723	11.9825009226299	4.09029952227523
1758	-7.01688163846062	17.3646763349689	28.0900158756237
1760	10.4754682376826	22.1140274303627	24.7907847937558
1762	-2.52118083700279	27.0004062513869	20.0038178166771
1764	8.38316728152277	5.36063327772428	-4.30513863800375
1766	-12.6841039111829	8.44652002412508	3.00120643232344
1768	-24.4373532018151	7.0730669423334	5.09295340782736
1770	-24.0560692496874	-1.72848613084381	8.30252487006405
1772	-13.4790158041031	-1.36186071255738	1.89090003371879
1774	-6.81632178345216	-20.2870880184176	-12.0713575246736
1776	-4.97231151168406	-29.517780161551	-3.44154487295387
1778	-8.75405675833325	-16.3648321444338	2.49630442902915
1780	-26.0354766857551	-5.085730558226	-17.157319419066
1782	-42.5886428530982	0.993819520098276	-21.2668621604434
1784	-38.8378286635426	-0.885766859208542	-4.71080730299351
1786	-38.2945497635809	-19.3590500007508	-2.39480323550499
1788	-32.6327943127001	-31.5033319230622	-15.4091131686319
1790	-19.7954691002712	-24.1469728745954	-32.1317930998081
1792	-35.1849645316479	-15.2517200898777	-26.6418112946434
1794	-68.1602781968496	-22.1092770465394	-35.6950325438573
1796	-77.8614332613124	-40.3672360875168	-55.0522718637656
1798	-59.2995213840233	-55.6284693510374	-42.7599525773745
1800	-35.3786801530025	-54.7645461503119	-32.0325102232175
