# Supplementary material for: In vitro and in vivo datasets of topically applied ketorolac tromethamine in aqueous humor using Raman spectroscopy
Source: Data Brief. 2019 Oct 22;27:104694. doi: 10.1016/j.dib.2019.104694 (PMC6839021; doi:10.1016/j.dib.2019.104694)
Supplement: Multimedia component 1 [file mmc1.zip › Raw Raman spectrum dataset/In vitro Cuvettes/Aqueous humor from rabbit eyes/plbt_day28.txt]

cm-1	frame1	frame2	frame3
350	1086.22904009151	1048.02634673077	1037.6551726319
352	1066.53955712523	1037.22067152333	1045.79930578236
354	1083.69299063334	1061.78806438536	1041.694559756
356	1081.58755800197	1070.71955337443	1031.95487716968
358	1073.58774073043	1069.41583824518	1028.96775664183
360	1074.08140942368	1063.86760756497	1042.76695204813
362	1070.67465831426	1026.44688779412	1024.68502320755
364	1056.85932117417	1034.03896257973	1028.70096133042
366	1047.17070454191	1043.18731559563	1032.60862685831
368	1049.86341236826	1031.78834325085	1024.7778726132
370	1058.69327034387	1040.15009233259	1023.04140601334
372	1055.94187698722	1060.79531193803	1038.69670350054
374	1056.29121373388	1057.17082017331	1049.8430027979
376	1061.36702160768	1029.00107561735	1048.26941323437
378	1056.44814436486	1027.7739214275	1033.29175046543
380	1029.37493088141	1024.4423816417	1022.13761015666
382	1025.76612816874	1011.96915424207	1015.68254498394
384	1041.35200085303	999.726584887146	1016.45141689259
386	1048.24880490292	1010.38498918168	1029.3529587755
388	1040.82433725457	1016.04341241859	990.670532130449
390	1055.37539641573	1017.84936230343	989.827842612615
392	1066.13179973494	1016.22765005316	1005.17778561146
394	1040.93043445119	1011.90369792036	1003.45800396117
396	1033.10783566123	1015.98635214385	1002.08240961209
398	1042.37349677806	1020.57943574722	1017.11464294568
400	1049.50285096179	1023.18560664864	1027.12897135913
402	1042.62158018361	1022.71299482952	1018.68655832044
404	1028.57051086984	1023.26203943877	997.402362291069
406	1048.41858682755	1018.7626786535	1005.23708555006
408	1068.72264413348	1019.39765320494	1014.85535351421
410	1071.76337514704	1024.33004766388	1020.2975093006
412	1036.95461324306	1019.97005407507	1031.88049188323
414	1046.29875132914	1019.72816171431	1004.61485291773
416	1051.33093120466	1027.90163956348	1000.04845162554
418	1048.65076061565	1036.76224644625	1018.05515636417
420	1043.70029726649	1033.65218152427	1044.47135289718
422	1051.5119519447	1029.8092302641	1037.89070920225
424	1058.46679742714	1034.94224137554	1030.48659841429
426	1059.5505921532	1039.30087135146	1021.56660406063
428	1053.32505353687	1035.87363266746	1012.44785748645
430	1060.00273266429	1031.6880100086	1023.23696331683
432	1062.69696593678	1033.15331151782	1036.44973061462
434	1053.11647246635	1027.15358029482	1021.27096673743
436	1034.76953049224	1015.23769493661	988.101363712796
438	1028.2717972221	1017.38537947262	1005.25333621925
440	1012.69430298218	1012.05795070984	1010.83251444509
442	1027.23311243318	1010.39008030567	998.934811001334
444	1043.66272135418	1008.53663859318	990.423592607919
446	1017.15764152877	999.378898761937	1013.90132214735
448	1029.23785460681	993.368131009516	987.942657520266
450	1025.62521343106	997.800841388085	998.951623434995
452	1019.86322632188	999.804969773462	1010.20115999162
454	1017.58412845288	992.073476136081	1000.06735132002
456	999.284555762257	980.539602085362	982.195341135314
458	992.101835602943	980.159675435917	967.546346078343
460	991.502720158186	968.032649675833	954.196607862721
462	990.649283250848	951.202828143518	953.194201592535
464	977.636013662999	956.786946639174	988.355839809538
466	981.724057239389	948.407029394499	958.740349432707
468	984.202969311628	943.698594801048	950.260696308482
470	985.949695622501	949.196659055332	957.057095567954
472	987.252925383438	963.215662977797	963.576013097627
474	973.836079375956	920.753646361952	911.126163010369
476	961.104597597721	929.618733079849	903.850006761848
478	948.412347908745	934.344726119412	923.469343955584
480	940.288674488939	926.623659546826	949.866895466116
482	949.551005380853	937.678026501	946.400164731137
484	941.210222477912	912.628894691225	923.203896926086
486	932.263114099436	911.582241640087	910.838121133556
488	931.109474186844	916.649547366022	909.537089449103
490	941.841609803941	904.963913036409	914.44016993369
492	926.668941906693	899.809680181297	901.540577546534
494	916.125505354975	908.505801722734	885.057791498679
496	914.650568794892	909.653557089638	872.416294605813
498	918.46895844258	901.166681294267	868.747392553501
500	911.71263961709	901.708058469315	880.221866136157
502	910.328653666823	887.835268415911	881.998644035716
504	909.813851838802	890.618475962953	884.781891046189
506	911.492509188467	901.536775009368	888.454101249456
508	914.939795402094	906.575072857122	892.592585087329
510	893.895288811874	884.167797626292	906.969445828794
512	906.8822709369	887.417079204529	895.629432565314
514	907.532387729103	880.729792082877	875.286233269547
516	891.761588682627	864.87051781491	859.938152046596
518	892.516658920268	874.826319075248	868.965038021911
520	900.399893269867	869.339976623514	862.557505059068
522	891.415064438644	879.16979948815	866.87884202778
524	874.320262262954	879.622009653629	862.112507574201
526	860.784589971451	854.352916210418	836.995734979574
528	867.8244528171	856.310045908305	848.669094733015
530	856.172974172186	843.374549445213	853.051636196329
532	855.302858007376	841.78222697153	850.806286470856
534	860.324596400989	850.050912684785	842.436892117269
536	847.21165947704	851.769834472249	828.858225956726
538	829.410274052247	822.689599248627	828.92042628327
540	835.590585728603	823.524828464692	826.786659557371
542	847.843537750819	830.170530329707	826.859965580414
544	848.810655194568	825.318435867553	825.548636825904
546	815.423607701793	804.445858406733	794.896330474145
548	823.392701166479	785.97968906885	806.910009093609
550	827.218603541144	788.12392428163	782.650468566161
552	821.271277903179	788.990101153608	760.207958302864
554	809.911488073973	762.494192093759	791.787255120059
556	825.438112314883	758.952374367971	761.683853442109
558	796.036227503932	759.100559831133	761.63533170158
560	785.311336846924	767.372630743045	760.431024952479
562	793.430542947954	773.022419036029	753.681885175273
564	768.027948761532	748.939846396596	757.569249992934
566	754.746989538344	741.601570239289	739.347572789937
568	749.195885198723	737.240839812428	729.334905184438
570	747.111279483561	738.999090417799	730.277376205753
572	747.716743609664	742.929621088993	739.359888191394
574	760.957189740284	721.488532892798	740.875846589651
576	734.778623532482	713.742001163746	709.200635791515
578	722.951614911688	700.657288758099	700.188687514248
580	718.42029522929	696.525793864332	696.157324988601
582	704.809054126148	713.567668925003	671.450751320888
584	691.760201186055	683.117787782305	665.869944077845
586	695.502557881751	684.720527920632	668.007153889013
588	709.729151205971	698.831032990728	675.415587693591
590	720.483686169266	702.309529510224	681.295092795636
592	707.631364033532	667.103874960718	675.636105601011
594	689.215646925711	654.339283082976	680.793070028291
596	683.619304433924	655.485360397356	658.81911151883
598	674.910642405299	650.659492592886	641.342411388122
600	661.892713839373	638.1392044434	637.91639462128
602	663.167325214938	640.422305204047	630.747789339056
604	658.081742534837	637.639828422833	620.318007285122
606	644.58688233581	635.254845500185	623.002425890762
608	634.30764884054	620.096066928254	619.118894542194
610	632.809153862082	595.805086860174	600.170022762377
612	627.705439547396	617.731352531824	593.139508607165
614	616.744314190453	624.879389187165	591.80054189436
616	611.918439229067	613.618398752455	593.373868677892
618	608.192647383031	596.702022404911	584.20860628102
620	600.553538689074	586.574932317576	560.68083190567
622	599.080684105408	577.966804874638	582.478940690509
624	589.278086777938	576.03394863474	577.313248768482
626	591.678556930041	573.648763845938	576.899708095287
628	594.893419927565	572.115353384035	576.302017432459
630	580.988535897819	572.079979451561	562.857408931704
632	566.203313026997	542.502032049205	554.264207422002
634	549.979004376642	544.23166752035	518.871982503698
636	549.687600182672	540.93396446901	512.162851816569
638	553.586889609383	530.604478081753	521.292836518299
640	537.69741758951	525.468162799144	505.380920440621
642	525.672568318195	509.123872045625	524.01427284665
644	520.100064955462	508.315301389597	509.039163386592
646	513.927806333428	514.962689697792	496.530619143777
648	501.042923412227	513.428138958024	492.463858790739
650	476.520118940157	483.832077385519	484.490441506531
652	473.588925903232	484.259386050899	487.319138996801
654	468.037106139052	466.543341334807	462.390964725069
656	464.176572303908	458.740235746406	442.72777727288
658	462.412737994079	461.629745876504	436.538262123808
660	459.717891245868	453.625612481208	432.067022078017
662	428.639092846145	415.774782496049	410.10215022141
664	423.991477286326	401.062081959777	403.272388431406
666	421.99928301588	395.295885194023	399.400003120965
668	410.837374102513	386.914397380881	393.874499674465
670	389.604050267579	366.543347828031	388.967731900153
672	398.122653302536	361.534762572393	388.777343872647
674	390.067136663869	350.886665623517	374.56925891258
676	377.872695714376	365.531519149184	361.186300936844
678	378.015850938375	392.330450401411	361.133292853399
680	410.388700258712	376.420413079726	384.193441337837
682	410.10240178397	364.419980257561	355.683634118938
684	408.906107319385	386.534612353093	377.847297891093
686	403.171466530308	387.777388568212	393.128738150455
688	396.065299569626	372.590109293189	388.172261036696
690	396.607432929383	396.662926908258	388.973497533982
692	400.38312983628	403.856098680863	408.849256479322
694	426.654668328885	423.389542804531	418.131937616933
696	445.359615553963	437.191059179532	431.236862663425
698	451.898550593357	439.000387953866	448.456999780725
700	460.597651184957	433.119817920055	459.461404510961
702	473.08388756279	461.266420358765	456.752111164218
704	478.938992060444	459.554021960787	434.630488975515
706	470.681523345414	460.358155256682	432.824541561045
708	456.084765639727	471.323891025433	446.309749982012
710	453.249873759895	484.290040975484	447.088938965773
712	493.896465848282	474.365024678391	456.78033270224
714	503.892112379267	483.673813046405	470.450791658608
716	497.257332551298	487.64410593098	485.627785853808
718	490.88397191987	481.156847854835	495.677132843747
720	500.030839447997	469.440761794157	493.108209148795
722	516.439015474993	472.491676181835	475.477522660192
724	493.631488209258	469.699302018321	467.163175128944
726	495.519065734245	485.08658211816	483.848091233945
728	511.429598245273	493.887776020899	502.750542662327
730	514.896279160724	477.855628188687	501.443639733469
732	497.423788938383	497.968818743919	501.782734141887
734	496.186256331363	483.52239354998	490.718480406207
736	515.106091663619	483.579256807505	474.038796783062
738	529.681669853121	494.916810360143	478.635200267668
740	531.26771959134	510.621808059883	514.624674655716
742	556.439010706237	533.798120061454	549.234831181222
744	542.802366079636	528.117118653434	527.50585363989
746	541.615866749389	531.813006311992	523.058331276276
748	547.972020320909	533.967696691512	512.803397513067
750	556.353060415093	533.225977885132	499.653335415079
752	564.600891077826	542.295573193111	522.334600336609
754	561.203923245507	527.913536173578	533.899912806287
756	560.140690892707	527.094803325538	529.440807144736
758	555.635598866029	531.269053269518	519.972875577276
760	548.492548157784	533.385424790407	516.200069217133
762	543.811206581635	530.116411544059	525.880442367144
764	548.091050673919	540.405638688484	537.170866611596
766	546.011627083207	532.378823086884	520.74480703402
768	541.557894508875	523.014712329354	514.405767801435
770	540.571308091205	520.970354159245	524.986447323014
772	545.644571754732	525.777825925291	543.287238641017
774	547.528541003505	515.56639162764	538.120233973807
776	548.685835025638	523.817709829745	528.470790531089
778	536.318689226024	516.829988015737	531.140493623561
780	526.996606609512	517.491268363046	524.001131310022
782	526.399767682978	529.011684461078	507.008411121133
784	522.575971104281	523.011757029986	512.330446123425
786	540.752463735445	529.535144070991	510.732530412902
788	522.760594918903	521.87921998875	500.552575541988
790	510.521818678005	506.459459622768	495.5260918933
792	519.684705357465	495.288676915234	502.621373590971
794	542.538614720627	499.611171365353	516.785527624518
796	526.474034793081	511.970483619898	487.387617864762
798	542.183921770858	498.41787268746	498.866238007733
800	537.165006730012	495.744194846673	502.895981667626
802	521.126673040627	501.487075239821	490.105305100575
804	512.402419346259	504.791486696252	468.337294958037
806	522.444568677722	493.798673810283	462.384244585129
808	506.242462550966	476.906735658323	495.295730395541
810	498.285710534232	470.392186952345	481.186846617139
812	491.101325446854	483.738895582966	470.216459056877
814	482.678005285098	497.135310632168	472.449959772495
816	476.909737975988	482.067599730903	472.929291315759
818	489.482976724749	471.463607303567	483.437667769677
820	500.094259340218	478.398666520946	481.950854283622
822	493.324251589685	477.422952139795	476.450592898897
824	490.841702316142	476.244731854986	475.21297670946
826	498.872375415644	481.149748754528	481.56040172517
828	486.367888743191	485.186326049875	490.100986970401
830	484.848570391907	501.309656581015	476.650020708503
832	495.034738724164	493.215902560897	495.720327457692
834	501.509650860285	492.326966747578	492.776478961503
836	494.063472486109	495.389743342473	479.359245830291
838	476.645832306725	487.553975088035	488.398594126279
840	498.039392868309	486.546969277328	488.955041203201
842	475.824352775364	475.936432630661	486.153832976286
844	480.521752234101	468.743770222547	478.887618973376
846	494.935499637201	468.580913896382	475.322873466519
848	497.826739805288	474.788052074569	471.491755302754
850	479.774819641853	482.071224966817	453.466915240946
852	471.038579752138	469.138090825384	462.556759780161
854	486.540722449718	473.757850939936	464.341001631448
856	481.344263886249	457.122747227332	453.654128229837
858	464.5045301442	441.6008248658	434.98211789215
860	451.329971497127	445.643211278559	418.876786461097
862	436.627061615514	443.628151301038	420.540867976658
864	425.936363410712	441.955539052226	422.564221638546
866	427.411317829123	419.579023010129	422.193177693716
868	435.509592974296	415.523349223807	423.854274891416
870	432.528333016446	420.363240891255	418.022582617398
872	413.744026172714	409.941987493115	400.410772144243
874	437.72871003932	400.961609627241	408.999774499151
876	417.490988245522	393.945713968546	416.596182257384
878	406.974558524688	406.102234467767	412.49755444764
880	414.269815693197	406.310398751762	408.898301371602
882	425.404721196942	402.548912892716	403.887630464881
884	422.42055237467	424.800915700285	392.806369867894
886	443.843152000836	438.730496437016	426.550875144188
888	430.678807715744	422.907201656619	430.07850563867
890	422.008599973774	422.251593947191	414.481513872785
892	410.502825972748	407.144910994439	395.085522483866
894	390.427260173019	371.66569622507	381.627977809295
896	367.539318033569	344.511969303544	373.932681038967
898	371.479193495975	345.245417675972	353.603358144945
900	372.215460863221	364.117862032277	355.215157643475
902	373.740698918813	360.69678291574	361.038616170535
904	375.965191066545	357.132087754161	358.861744981099
906	375.085643289157	363.748172262843	350.792654395489
908	366.379224966078	363.188366881169	352.402327067721
910	369.564844693819	367.456047407671	351.740689461174
912	370.916644412719	370.369582852699	361.098697471913
914	367.576194535023	364.669303090656	345.770246187413
916	364.599351848366	363.674543991743	338.618428077855
918	368.612181088049	367.152997419482	350.563553297131
920	383.113262173359	357.269207449045	348.904940936545
922	387.660693749713	388.064185766469	372.029352406953
924	417.421785827567	423.731600393439	415.19131811525
926	456.113631226677	465.176449294092	461.014586463265
928	502.411712308604	502.388140987536	502.701318635886
930	531.69679601887	518.646470001779	519.520162169263
932	497.299713988052	495.257125088603	479.636168382413
934	435.937213557824	423.957466218655	419.885200870536
936	408.261199991576	385.866791525391	382.741872890719
938	370.139552622182	352.645118393676	338.831623749891
940	345.8709660237	331.945720539225	320.04847823496
942	336.896330842726	320.761743028326	317.96513527923
944	311.498686660635	301.247901841446	281.241189846684
946	296.934991347192	290.577471340951	269.476865905807
948	297.926125946745	294.451462576652	286.71452530575
950	309.21827822008	315.204829595444	302.056344218921
952	320.077027258318	319.463063581241	313.805329187981
954	317.44556703159	300.462232284696	307.736765990075
956	296.796910270294	282.431128306841	274.3761216664
958	294.190544348359	292.684345239694	294.696405987886
960	281.898972960048	282.280241085188	292.305403246616
962	287.035947706701	277.692006793076	261.359586985491
964	292.959571340409	275.390334320069	252.812099234498
966	291.92954153233	267.534104643001	268.903679752796
968	283.45018926872	254.281825506488	278.294238346031
970	260.534821819914	260.69238571592	264.405167266755
972	274.68615053094	251.470449779978	261.497551111231
974	278.291043304049	266.661260210068	254.293784125345
976	279.601367629895	272.123576527069	254.070815897177
978	285.386736430426	268.239575722898	264.172125994794
980	294.601240001488	268.354942284899	277.722817014427
982	296.074318515107	276.491922953584	280.226162212705
984	294.055661907062	289.821517590817	302.079166990823
986	299.427174772056	277.887377989768	285.543575759228
988	301.253867781395	284.787360616057	282.169258793404
990	291.688080311944	294.064318124398	283.040125960246
992	281.103389688338	290.536434439198	280.231371151314
994	291.485092350834	280.414804701009	281.706745665596
996	308.298183044394	277.635195935533	278.356155725844
998	296.616965813748	283.362110715758	278.700291665912
1000	290.700103164501	315.26026926577	296.639556868135
1002	311.032980448425	328.666240629978	317.708266957144
1004	330.742729176044	332.378451201343	334.315126896274
1006	324.470834440543	347.416357944452	344.945562787769
1008	336.691601997809	334.681309446143	346.580641297536
1010	344.109450279624	344.415351319948	333.139278356578
1012	327.197645232504	322.538849833312	312.3142055727
1014	319.379865497228	312.142376892099	297.820771216158
1016	323.149649155795	317.537789933498	302.74813499462
1018	332.33621835059	324.750299268534	315.796156660648
1020	337.137020800371	317.101182250289	305.414875631856
1022	296.813163612126	293.697906011157	276.166434896653
1024	311.278675902013	296.018128417659	302.261365711403
1026	276.17926060727	274.020089746088	273.527841751446
1028	272.402018318347	266.001582822329	253.968643086638
1030	288.024936421166	276.321290407671	272.359738947392
1032	285.144981918518	289.83810967251	302.268144924277
1034	294.656717498131	301.222668617756	282.05782158979
1036	293.164216654865	292.655380183381	278.201644366261
1038	294.875658154645	270.732864964758	278.577266269326
1040	281.258074905591	267.544240289708	278.263194895194
1042	267.379736365568	273.158521456273	272.079034114858
1044	257.933794659756	270.47661194892	266.575173612355
1046	251.081206928906	256.437662849214	268.459468774179
1048	268.247047501577	260.479223263346	257.812206709731
1050	264.604214510337	235.404067258711	261.903864303993
1052	251.036222369464	231.068199069289	257.083344765939
1054	247.804977656632	246.114437398692	254.949229078552
1056	257.123985444435	257.964307745606	253.695384651775
1058	269.557023334447	256.695238857953	251.513305533198
1060	270.839507448928	252.624359792466	249.383494742235
1062	249.431367481028	251.034954092099	239.974403864492
1064	266.483117121033	259.212331897351	239.150255903847
1066	265.305114936347	248.390852534402	242.062071602156
1068	259.457615426412	250.889166258693	239.323758779162
1070	255.320519057107	249.680033367294	243.576660251476
1072	258.380071971386	242.827724453477	252.765094896625
1074	269.956599748003	258.159165758756	244.552114993007
1076	255.577564733224	256.512051328323	236.198128762554
1078	261.73375993161	241.508138315771	249.009018819805
1080	273.869795357738	257.219600331866	249.864651459586
1082	260.815367873311	252.60405672953	259.281881112597
1084	245.042044082029	245.863004581308	259.052802552322
1086	244.240350364112	251.165279566914	242.587615406781
1088	242.401915206346	241.227406277382	229.61491573478
1090	235.39234157482	209.013785745306	190.620554098443
1092	221.545313265492	190.786865553558	207.249603104978
1094	210.402488550329	204.108413532295	196.083542452272
1096	219.483885043359	196.098153422801	198.709239167902
1098	224.962284350135	196.228928940818	205.077304872916
1100	217.675427485079	213.052302565748	204.641046862693
1102	215.577223204932	208.576277391924	207.543658894388
1104	201.959366527781	210.448600344903	202.589918011591
1106	217.238427758186	206.2176641136	213.040168125999
1108	229.556914095082	203.7636229126	210.575812937605
1110	221.056495528036	200.256912913987	204.377383896708
1112	218.619515803294	211.201504138015	220.129128080638
1114	234.594483815247	225.06635564713	243.075516628651
1116	252.305274876104	222.972272364839	242.536716507124
1118	255.601669368825	248.005889198167	258.757295456893
1120	280.445105415897	286.67858912965	267.250188273173
1122	266.685634702834	279.644739172316	271.128735195176
1124	250.337744284116	250.977192152973	250.028848933295
1126	222.396824784874	222.433122745004	226.674411582012
1128	205.982363618701	216.018725257397	217.742027425023
1130	219.633830989006	228.543830270072	215.672414152369
1132	223.887212056857	219.542808415467	197.363586696039
1134	218.863523296596	215.147382001004	199.287188840696
1136	209.575647366772	201.16039409658	175.061599694825
1138	210.804466174927	200.73730433231	183.918846495593
1140	202.624394751081	187.145263259304	183.638138980131
1142	196.390494010299	187.268078909994	180.322568356044
1144	197.975096776238	195.552432035286	183.394624174548
1146	196.55586174783	170.145002831786	180.223139840944
1148	213.732720198784	188.756940904843	183.380392919264
1150	203.524630849987	201.696981136222	175.069565291335
1152	212.741003210226	211.459764214732	202.762987197117
1154	208.605775147231	209.108615077627	211.266377622274
1156	207.639850058999	208.07693308614	217.218170084497
1158	201.794060480395	208.945240327299	212.644765948091
1160	186.429613391802	201.160837706673	193.234986890733
1162	196.905463410045	182.291502178235	201.796769823571
1164	184.444791994281	173.084924810715	193.238534979604
1166	190.120136203969	180.113639371757	189.761857267527
1168	175.735814210396	182.307859549264	164.530902241101
1170	175.869221065541	173.455050366674	148.377653232324
1172	182.463600050295	170.862036088512	153.001627351881
1174	173.129252262294	170.571356630604	159.959978563333
1176	154.806201779346	157.329974410603	154.214620184103
1178	180.089450755271	152.690693481015	167.464721298973
1180	171.627525809049	163.378815454832	162.315333401784
1182	150.574349580727	127.888918415595	156.15230943769
1184	150.297080896057	145.440095372242	138.752315983557
1186	149.261612428325	155.832785441399	136.846773564868
1188	156.146571598261	157.884328724919	148.230982306408
1190	172.285184407076	158.585958059707	156.952077863891
1192	179.258630651892	152.297570533662	155.92066141614
1194	173.355311083805	166.124267602609	155.1053848038
1196	159.148733186446	145.899975027698	142.234319331367
1198	173.015730153785	128.466850336838	148.785086439941
1200	160.686979747961	144.480423751133	153.365855897948
1202	162.518336241942	151.359491756892	142.756293809082
1204	165.200346987123	150.779511614273	131.67712631738
1206	161.256017798567	149.388900033148	137.511403172268
1208	165.132116797505	146.62104764074	157.149630646284
1210	159.313604527161	166.322065454912	166.434427296271
1212	174.756205152046	161.442999716926	173.753825927406
1214	158.770681783347	155.492443464381	139.483927330348
1216	155.032318356762	139.122980774154	142.089125096469
1218	168.545467046058	149.636136002811	148.354384116279
1220	171.707148780853	167.08616260944	149.351757998243
1222	165.273308530128	167.01233194551	148.684151731206
1224	172.46191841059	159.396739307961	149.202570872808
1226	186.474025148623	174.395305728376	155.146447561727
1228	180.317627830203	171.639853827556	175.696524078878
1230	163.51973993475	152.912252915258	150.230837616552
1232	151.350733133552	143.86170594927	143.417071120583
1234	152.931692646298	143.271889864537	144.540016448041
1236	167.814387084313	151.708435956777	151.305605540668
1238	170.780082743462	152.748059131614	147.973127566882
1240	148.767281503857	144.465815649937	134.543725957236
1242	129.524003277793	150.05555379381	138.522139388249
1244	142.389309447906	149.664774494601	149.408484567647
1246	125.492445773038	137.673251577308	152.083133524364
1248	143.363664840088	140.204882516921	137.680782638704
1250	158.634597321921	142.298964750039	137.334866586305
1252	143.733810537277	124.449423553859	135.827649592227
1254	138.380296937566	124.060924034378	141.709596787433
1256	154.204129168365	135.51583972027	152.026379521284
1258	153.746929581901	128.652149764411	146.139947620889
1260	122.772950462318	138.630285451869	122.148716245786
1262	114.850698254458	136.370458795089	115.640813219405
1264	124.438934813698	115.705023399671	110.41978806187
1266	136.454070664626	122.411799048081	120.438941589225
1268	136.469739000216	118.360630284839	116.757281015164
1270	117.357954786145	112.550364509783	112.253051478565
1272	114.924683552899	104.977642693893	113.046387993378
1274	127.65158348746	104.383907206069	112.839208483659
1276	119.61632723487	122.984194172909	108.009907082532
1278	118.950300977368	137.484833065151	110.031568483605
1280	133.245008785727	143.91928569097	131.499542835477
1282	148.38423676006	141.203143020447	151.016194056507
1284	128.355472657177	109.302401784877	100.578701652801
1286	115.078430663827	102.16886674441	107.461303100671
1288	106.688530237069	100.763955406991	101.519580371225
1290	112.282631874976	107.848906111861	93.4823193718074
1292	121.248405283563	116.615430814326	112.524680029842
1294	115.648503055592	112.451726362323	127.68356371194
1296	122.724985262932	123.08369845588	111.163964603583
1298	118.856531206276	122.153645126361	113.092937345569
1300	126.447856350746	139.289924090891	108.199952503317
1302	127.230952157	146.408570364836	124.962606389395
1304	148.462726254627	146.677764268871	160.427033021402
1306	158.781836562291	129.793807370841	147.767573478614
1308	149.607320271737	121.74848395475	127.430771597267
1310	141.9012624137	125.003153697168	126.727869943495
1312	140.83743106292	118.942675991417	116.111426315052
1314	122.241632650822	110.587944036202	88.0927271129352
1316	122.374098630787	120.711740735994	88.6997443574512
1318	114.707741998031	129.462322186956	105.583335875331
1320	119.624615960267	101.970047171851	112.117430781388
1322	133.247051784499	102.965405296146	112.308630192654
1324	109.394790167594	101.03518597438	94.5517224470961
1326	93.8643687535807	99.2892459834818	79.7445848880334
1328	97.3501560927921	96.6971201695031	82.6663744632115
1330	100.842844618952	89.7386733350852	88.9286904847339
1332	101.425633112369	90.3077704648943	85.3824332717656
1334	103.014997902667	112.297945104203	97.9072998187682
1336	112.404147547237	121.324728350885	101.159852952459
1338	94.511190920243	82.156887040419	116.704284190294
1340	125.986057418722	88.8164425175292	94.1598157399398
1342	116.700928157201	108.775712195346	98.367380545853
1344	113.61580852185	110.69587574325	116.922808860408
1346	121.032280526488	119.07966577955	133.88193936052
1348	124.947420171373	125.680673858351	136.768523588064
1350	121.726281967444	123.914407083467	133.93312063825
1352	123.623861146139	132.265085594992	133.654674965734
1354	142.561545575143	125.810365932454	105.675638171399
1356	118.239712513988	117.380659840752	106.817065462806
1358	146.424507906127	145.564495650972	123.347895763448
1360	137.732270412154	142.557286902811	145.59674491658
1362	118.993995095906	137.629041446524	141.233377283756
1364	117.069581454779	128.409066798403	118.676589254645
1366	137.944600555407	123.752187307055	129.073890967612
1368	145.358884131903	132.940784460585	139.291451750021
1370	131.795512202624	138.041049696021	126.90763219493
1372	120.410917369505	121.482882826173	121.69431966647
1374	105.360326075188	109.327199760694	115.496572634341
1376	130.292972359206	104.826836220358	123.813574664845
1378	127.098106609502	126.977656290206	115.090947266392
1380	118.506898422063	118.619825735283	107.782708603866
1382	112.820734476464	105.316198207892	98.882919481704
1384	104.909536224603	82.6030079656091	95.9823979068208
1386	99.0729024428055	81.3200689477377	95.5148326855089
1388	94.0415566301546	101.067263038712	87.8786122606214
1390	96.1023204080658	104.293855803736	82.2824208675825
1392	95.4706936258793	86.8157232957932	75.8052709456599
1394	83.6189295841496	83.3716005353848	62.4848960856993
1396	103.200190405083	78.5654299721406	81.3621736317434
1398	94.7974649883267	77.0033057518226	47.6388646754815
1400	88.025703611432	69.405100209434	77.2006669938268
1402	77.7608139447414	85.143568968875	91.0974640411691
1404	100.375537475692	97.5034224579462	91.1440232065072
1406	97.9320605800594	88.3490147603282	84.6242389349448
1408	96.2126712389519	79.6374798639621	77.680609813421
1410	103.802359225084	94.9785067370756	83.6747080559704
1412	100.271862664392	97.3397984515334	89.2039689556106
1414	98.5553716735145	83.6095949880616	85.783129721114
1416	111.610915730563	96.0377288516154	92.0097666813317
1418	83.5927195197213	93.0218377953179	105.343962676341
1420	94.9084518167925	105.128560996958	107.013348221569
1422	124.139951004123	113.693656711387	128.822125121743
1424	116.235755330459	124.0264354921	99.6617895726498
1426	89.6760037651167	98.1891438983256	97.8023702426089
1428	123.553379896883	107.365669986901	103.19092557861
1430	119.830962565403	118.204024055597	116.995355306846
1432	128.85651608986	119.98534007733	129.789339574332
1434	145.212151093933	142.014034136658	135.174785967826
1436	137.89369640502	156.668665994219	144.111619607323
1438	139.930135399994	143.119104124002	146.16595250583
1440	169.430139508209	151.321684282569	126.223266214495
1442	157.139526767106	153.804985158009	150.156787298115
1444	175.152127616038	195.305797508928	168.35090984459
1446	228.400888880233	215.569724350637	184.334853007926
1448	190.481993322652	213.655873513776	178.112693053261
1450	208.486515642277	183.836431863226	191.171065079159
1452	189.970951825392	175.171395420446	179.959011083417
1454	154.021688870295	169.149767146951	153.534870128821
1456	160.968773086324	169.994155592774	160.06856883982
1458	153.964015018458	155.206058707189	147.97870293734
1460	143.944536315679	129.002915755336	126.834629080337
1462	165.322453832933	123.256962792013	125.943974853681
1464	150.340545853651	127.618565789987	110.73871661296
1466	114.108248664152	113.101459022422	118.442599141232
1468	146.096690135847	129.704043159784	87.742603618202
1470	90.1043768701274	60.5538241168195	103.058732584164
1472	105.056288592722	104.94053282929	106.762654844844
1474	133.867957004351	97.578319569767	99.0712634597057
1476	113.073484909198	108.318485869255	86.5317962411744
1478	108.993100807111	103.954213492863	114.415415286193
1480	97.2521242100516	90.7641265658688	101.73587591292
1482	97.9741569799719	97.4513791419013	98.2950171706582
1484	99.1081535781009	90.0629796926517	96.0133949767794
1486	93.1238074436818	90.9623938698637	81.2601763925302
1488	92.113976439447	110.957412901863	78.4067396535154
1490	90.1591792050088	89.8298344781821	78.4155669885141
1492	93.1765908546077	77.4546126988537	73.8240439952309
1494	107.366347187851	66.4278792308549	72.0767878825816
1496	104.7739842412	81.1948375363281	85.9323383003714
1498	115.278243207246	79.2358261074876	82.1877062654737
1500	113.530664742787	70.9142084978942	72.9442184205232
1502	70.261442891348	86.1763874025086	79.4102324017765
1504	84.8605340056229	69.6830208445374	77.6385588723531
1506	97.5074594428154	78.010537820972	78.4414317618575
1508	111.205375715746	103.144099401662	104.3941298429
1510	107.197760361884	97.5783567264902	102.362615128305
1512	89.3642310692841	82.9478332265557	82.2954446141844
1514	85.6653185939917	83.5534869986541	80.8008457485756
1516	110.738383420258	98.3982015712149	98.4304703845635
1518	134.819276937961	119.721213752785	118.850010041097
1520	110.409083587009	101.797164567318	97.1395844423225
1522	132.234557857635	121.744001627809	70.754978620216
1524	99.8658644722892	97.390379805902	97.7097733058304
1526	117.017080090351	88.7711472957397	94.6123851472353
1528	128.948518683415	143.922911281297	110.75156851386
1530	118.461559039879	105.997911676069	92.1511522199407
1532	124.861759086868	125.732608958737	82.2498082623543
1534	121.688068820782	121.200805878974	113.676682310368
1536	128.396578362169	94.6920057386175	109.232720918699
1538	117.474524411692	95.8467021213885	105.735206182147
1540	104.823523167355	108.601329065491	108.339495865976
1542	109.776975652567	111.860818913964	119.76872481496
1544	127.062685408355	125.033062421798	136.926101169444
1546	144.258772724055	139.910775818903	128.202059537527
1548	150.392751033224	133.631589489637	114.208102379572
1550	148.308069038484	148.498667852571	139.656493380216
1552	137.646815886343	152.617558749335	127.064924529833
1554	168.457547628095	152.774636089174	139.931917447924
1556	151.024823549284	140.887479489264	154.225505116149
1558	206.620831608364	195.499492124063	217.452083420066
1560	188.491222087712	195.593477449464	184.135788059278
1562	154.001099753812	183.737782483895	175.260389594193
1564	199.807246369023	178.780571672594	192.249796167502
1566	211.7731170024	188.891974576939	186.279487771633
1568	196.495440423906	195.269923126926	173.819086856456
1570	199.185570714431	191.618342892861	182.735760266892
1572	219.387111589134	221.35417687345	226.658608268645
1574	213.575263099612	235.089526786453	238.819155407709
1576	209.336538435599	228.412028524048	232.791480597231
1578	235.618269803183	250.407284591051	257.713241594336
1580	242.44669748976	261.243668876393	256.583400854528
1582	240.015026435296	251.918985822143	230.103098080034
1584	269.853160917185	266.88275202155	248.790470115828
1586	287.816780293559	263.314463789258	282.253195133135
1588	280.497815051495	300.641788115795	294.718187538463
1590	307.383293710267	297.267818794211	283.410197628719
1592	310.205891589099	310.954438025079	288.205945990224
1594	317.335737266403	311.630719038713	339.694943116177
1596	355.506217440175	327.279297983599	321.607148619786
1598	375.339838968143	341.964272983875	359.498808783414
1600	360.816155799675	353.466666728251	354.518239400327
1602	373.252057950143	357.112156794776	353.005110930562
1604	377.923378969701	355.252615456621	356.234950602656
1606	390.902936549013	374.316881362531	389.027347187593
1608	405.524718786464	405.635462640998	420.986868087581
1610	435.152544415204	425.624491451056	432.042637618422
1612	448.721948919437	436.990005438102	443.554078090299
1614	448.389312452162	454.009599930804	452.834770492037
1616	480.739911053928	467.086773188928	456.342490817558
1618	498.611905181864	470.217368332767	470.158977927433
1620	495.011049951359	482.903704878658	468.387366117816
1622	506.161140095411	484.875951313006	469.741751466583
1624	564.607656398522	514.390990110963	516.87364510793
1626	548.715347340448	529.199128840223	529.132490731263
1628	545.273943562878	552.836776227152	513.723984136048
1630	557.35182068788	545.389086079816	504.187588145633
1632	577.272505477225	561.126400044835	524.991709998024
1634	568.725159041788	569.282363654356	567.130257512866
1636	579.030663197196	581.213350912066	590.815435562185
1638	604.592172004236	573.611647104348	572.883831302148
1640	611.621438807313	580.00842040567	560.525915304524
1642	571.632204780828	559.598968763898	565.105351292334
1644	592.980393007071	561.013210153531	574.521337085642
1646	573.677163736441	568.420379010146	574.89456712634
1648	550.470753362401	551.843381835583	570.340314746872
1650	555.065655454473	577.509338603496	559.039346538391
1652	557.519718462219	564.402237925722	538.432880016431
1654	544.375713230308	520.446424042378	515.430521821266
1656	531.765164779286	534.856320711872	499.390621539766
1658	530.66914706302	539.896413317419	504.058157514
1660	528.089639719066	509.411644325426	515.307429520486
1662	509.070802019181	504.656717418999	505.334866679189
1664	477.409834392258	499.731596959901	504.038425778655
1666	480.653813766802	487.432331264789	488.124299989735
1668	480.65137274563	481.966681763059	446.377039987563
1670	462.742361682686	471.968832907652	432.677728125689
1672	454.773802288309	442.842210294988	460.646766569411
1674	459.661669490454	434.019665633377	457.248766134607
1676	407.325089952887	404.934825865375	402.315675031855
1678	416.111501247227	409.315398287541	393.496663345057
1680	404.652925716859	391.261683428093	396.981752545918
1682	372.389387405302	373.281389914845	359.246346197878
1684	360.452215762807	364.751004880351	359.753569146818
1686	342.693218736947	331.823421032475	335.140995676321
1688	363.582800215028	320.136564534893	306.2242208129
1690	338.807254027713	317.340128421252	338.77771911747
1692	342.177555698989	321.860978115586	312.977614574558
1694	303.519380936925	309.510131197703	278.765919811579
1696	271.006212645805	281.838995211243	280.634876008951
1698	254.759687620385	240.459497660541	265.829900922193
1700	246.826061266875	233.289012418956	247.302720724665
1702	229.958835356962	228.59007091051	221.689454980368
1704	219.057709615508	219.603911822515	219.298406787707
1706	215.405986006533	203.660181026261	200.132257555441
1708	179.230772764659	179.949708619446	182.615539652907
1710	158.680416364169	176.611713543139	187.696665804903
1712	172.060533552155	173.901309087414	182.705853687606
1714	157.543827167369	164.515693687253	185.772972681432
1716	144.90681259969	143.198099015419	156.843455563934
1718	134.382903234497	102.240114609661	121.776093469532
1720	137.251191418957	133.307000756554	110.521875082554
1722	143.936985650712	126.553442700309	134.492126152449
1724	123.419033071573	101.965849642526	111.419515344347
1726	132.308356505572	105.20073065247	86.0748443344165
1728	113.585248241542	99.19247207905	106.94289487949
1730	89.0251116235308	99.7522827394543	79.040271831685
1732	102.072087150283	89.8846015769308	90.8515065298139
1734	95.5711374579332	75.9102840664436	91.7429112590803
1736	60.9561106035513	63.0707388921703	65.9542846160249
1738	37.6032346470654	51.7400697316059	29.2006273532595
1740	52.7150932444025	56.5190763117664	74.4334708285201
1742	55.3750100010058	67.5222527732857	62.8202162508979
1744	46.2148446109198	54.9294050414378	28.6198235205779
1746	25.7321183140989	15.7905285341356	36.2810335342375
1748	12.8800091344629	25.5890850388413	24.0455097602337
1750	59.1737405887865	30.9099333130111	40.4572887582645
1752	39.7477963975311	31.2794337289876	26.1864508136664
1754	10.6181066855448	5.67150910184018	1.41643119777465
1756	17.4196737190793	19.6635393858274	3.63440434753567
1758	29.3806193805375	-13.9721397362479	2.5259384215358
1760	23.2865454215959	25.5314113218463	1.30921383481365
1762	14.9238360773318	1.71288583212958	10.3083960623855
1764	-5.87595540076035	-15.2642099706185	21.190572722764
1766	-20.708625402555	-8.38465814939833	-4.50304049227995
1768	-11.4757868993117	-6.01704666613108	-26.6956845478925
1770	-21.7138247030701	-20.8456007851142	-23.3897775686334
1772	-4.95832407406123	-19.8009246255725	-18.1745442524344
1774	-23.8897680306512	-25.9565571204009	-16.478535754318
1776	-29.4953936612254	-27.900258935677	-19.9665668944276
1778	-20.7247222126423	-5.95799797405324	-24.9613895308157
1780	-19.8579022412538	-3.63551688181093	-25.9517611882349
1782	-9.3605817850223	-36.5551257072845	-29.4087084381954
1784	-17.6805725234705	-44.3115435608698	-11.8234781585383
1786	-17.9005822740462	-32.1563192442869	-26.6431950728306
1788	-20.1819981944769	-12.1980445413464	-41.0539614270027
1790	-22.1723542375892	-9.60645509211632	-31.5733791826656
1792	-25.2642983962705	-13.2001846040575	-40.155315118306
1794	-40.9353826033548	-5.26975193121996	-41.6242683832829
1796	-49.029045683318	-30.7289311529022	-52.4300338327556
1798	-52.0024388870112	-42.5695711823691	-59.2995213840233
1800	-50.4263491472767	-43.3148967390037	-46.1929302814173
