# Supplementary material for: In vitro and in vivo datasets of topically applied ketorolac tromethamine in aqueous humor using Raman spectroscopy
Source: Data Brief. 2019 Oct 22;27:104694. doi: 10.1016/j.dib.2019.104694 (PMC6839021; doi:10.1016/j.dib.2019.104694)
Supplement: Multimedia component 1 [file mmc1.zip › Raw Raman spectrum dataset/In vitro Cuvettes/Aqueous humor from rabbit eyes/pnlj_day0.txt]

cm-1	frame1	frame2	frame3
350	1138.66640588724	1124.47869659031	1118.25187566854
352	1136.3502956627	1087.59976632424	1131.68639017206
354	1145.90881369414	1118.66477578477	1151.54428334314
356	1151.83432405689	1133.98348129128	1151.19821992795
358	1157.45229110483	1143.68410340941	1138.72501897191
360	1164.99636457541	1158.90893991857	1124.09680781544
362	1133.88693326107	1144.36064181103	1134.42225669935
364	1139.53794392955	1138.69154303179	1127.71537972701
366	1141.42986474368	1129.64672019896	1128.1628623944
368	1121.28009175451	1113.02216645864	1145.67678704621
370	1135.19385809117	1116.37823135759	1138.95496223114
372	1133.74619556931	1144.50087951685	1145.78023991241
374	1131.84322044174	1155.95552183544	1147.41075999952
376	1133.12182866175	1140.51146801742	1141.94393245494
378	1130.42608840714	1117.6674174407	1148.85312854785
380	1129.87880544293	1133.18628404619	1143.33262046076
382	1126.15008081937	1143.10478876173	1134.04736659211
384	1126.46572386856	1142.7208545831	1128.80673153619
386	1148.23100903464	1140.22045846327	1140.51058997286
388	1119.47831136526	1117.62427300455	1111.54802609536
390	1107.38062430999	1104.836002952	1106.81042426574
392	1106.77596100287	1101.09701026417	1118.36467598717
394	1105.56878096454	1102.82129816045	1130.30210094317
396	1109.95101682472	1120.889011472	1115.94581086896
398	1113.28176149201	1131.39938672728	1114.84996011644
400	1112.1665811216	1131.12427505054	1117.69995752573
402	1108.00579707939	1121.18744024531	1114.74418880334
404	1128.40748462054	1125.18219995309	1079.16451191978
406	1115.56410731424	1116.31304097422	1099.42598379977
408	1120.06374853297	1113.00725678245	1116.15013876045
410	1140.32060566002	1120.01202623924	1116.2352618744
412	1117.02675734777	1132.68381843985	1121.6088391474
414	1124.19049557214	1111.7614512348	1116.10567534423
416	1122.00479385799	1112.72982968539	1117.86781436798
418	1122.38626977646	1132.31852535057	1125.19036817393
420	1151.75047905268	1153.04225369024	1131.41369265821
422	1149.86540978338	1119.64748989678	1117.53189678988
424	1140.45275138495	1107.46639391616	1113.78450337068
426	1123.43969067847	1117.60563910999	1116.7366203795
428	1105.3294778095	1142.31172279039	1123.63477797115
430	1147.31663318663	1115.83394944541	1139.32088749646
432	1154.98828806535	1129.47591933388	1129.98471394031
434	1140.48022918568	1123.6508935527	1124.14012286767
436	1123.90369095731	1091.07389770548	1126.3684191917
438	1154.87879757429	1077.22864879466	1118.35645990243
440	1124.30705568015	1094.43406857909	1120.35707776372
442	1106.83185821404	1101.17501751526	1098.54231782662
444	1105.13907132349	1094.24059013406	1082.50364867613
446	1108.78438698913	1077.65456883978	1117.35907862621
448	1116.65995053244	1086.9325066756	1096.69002549806
450	1085.70818145269	1091.65147302159	1095.09301533302
452	1071.31113011098	1094.00603142401	1106.87232416424
454	1093.73735357933	1094.11250234992	1118.39854658224
456	1061.49012824782	1083.63728191834	1072.58078385413
458	1081.73364907542	1067.94602563515	1060.73907126141
460	1081.07267573467	1065.08675970316	1059.65927757041
462	1061.80955920563	1070.30635366482	1064.55091012702
464	1068.46454201651	1063.77886300895	1077.57979905756
466	1048.91358566796	1044.93752879352	1053.96520870613
468	1036.48262991539	1033.87006808543	1040.60156475185
470	1038.54054199202	1038.13039531979	1037.15946973165
472	1054.99165524177	1056.59326285257	1038.29246880904
474	1038.82296063855	1024.08042343868	1018.49877531915
476	1031.71514328983	1013.54095823359	1013.49034486046
478	1034.47931697488	1013.34519865513	1009.86064183805
480	1039.76049188599	1017.97660907463	1005.29458391692
482	1026.92454519097	1023.76298750482	1006.50029576095
484	1030.367863187	1030.29269603294	1024.06538287418
486	1017.09926326877	1020.00597274833	1010.12568056387
488	1001.6791634612	1005.99920352019	988.306022888265
490	1000.61886716041	1002.94959216372	987.427523675855
492	988.192402463263	999.638037590743	998.240215115045
494	977.684412199249	1001.14334922111	976.615498937947
496	982.980953618854	989.637161136151	971.669741765025
498	995.207148768578	968.764444667368	989.431897952596
500	973.026356518087	969.446410316776	990.615202415527
502	983.439382506091	966.910203905385	972.491775916078
504	995.085208902449	973.014908101565	963.963382865764
506	992.627242060882	978.134706127222	964.681190468001
508	968.784577970241	972.263949596864	969.805583089326
510	983.018840497261	968.572191418101	964.740002144803
512	969.244884313831	963.275002111789	965.670637111617
514	953.88349600058	962.865279457284	960.295195990316
516	946.912961635615	963.294886969162	949.119671396999
518	948.65520960277	948.438668219092	944.863725561869
520	965.702895964889	937.130336985887	957.216217688809
522	954.519854870282	942.353142915806	955.770286794708
524	944.277696216619	940.320353492652	951.882763969399
526	957.872767604259	919.396739066051	954.803570355007
528	953.774922639362	955.99969294065	943.772257361054
530	931.397557241973	942.380043475095	931.189498445431
532	916.898412519087	928.480169474992	924.32623922229
534	916.464887961561	924.146988415563	922.370524327772
536	927.46265605111	921.70318479041	919.926502785365
538	898.078069614366	904.988969212935	902.294418593442
540	894.224301066562	894.325690512954	897.308385815552
542	895.78057970881	892.718092191712	903.048988371451
544	889.755858553826	895.835374277785	911.022012513152
546	879.294524771176	878.869413562786	892.697796624611
548	882.059815008688	871.019609611558	890.416960849475
550	874.486295863687	862.736126047882	879.315947534702
552	869.17947067437	857.27061788294	866.097893336319
554	882.444895397419	858.184021693939	863.256845477807
556	869.989272667469	836.893048084887	867.577333814623
558	864.017742252626	838.506356110298	847.95555891665
560	860.908311951876	842.269203578101	846.592358737409
562	853.070264295747	840.037197841515	853.51283620682
564	826.973476384167	831.184071953021	811.991430998567
566	820.863140223774	818.830838206905	812.643780368941
568	820.216255248263	810.833003263858	816.877046758188
570	819.286491313557	809.18810147762	812.720804020179
572	812.332827801894	811.905993380466	797.421431616603
574	790.034390559471	806.007888815438	790.100879241598
576	785.926104340185	784.689414235266	790.202088216025
578	788.355602279598	779.985702755764	790.823862665029
580	783.486819296405	780.900222686029	784.845489107147
582	762.679264148524	772.578235794552	766.312990228504
584	773.749778028249	788.375259458817	740.201055409137
586	765.574384310854	779.552915538948	763.136216224361
588	755.184298845834	769.573370134474	778.599744142971
590	752.035781971176	762.406261763834	778.257803868503
592	762.56614798868	752.406353838527	777.813393136034
594	746.99045771522	735.413979214239	734.889186178715
596	740.296309221807	739.229629638584	738.729717939923
598	725.218425420405	739.948680868682	734.604318308001
600	704.016709269606	728.731273046711	710.092638185179
602	706.124367564573	714.704203438687	706.985350615477
604	709.580382173875	689.542003216955	703.451853720119
606	703.172528853102	684.605890492294	701.298065912888
608	700.325110364164	689.352391430683	690.501187369822
610	701.695403759235	694.053793626264	670.314550421926
612	666.740244217466	697.547870917157	667.616535612636
614	694.807092211369	671.234199838969	687.082538352064
616	685.406055593313	663.141494914503	681.278726212454
618	660.297422401659	659.141410749579	659.695055407326
620	652.910556341781	643.869090176659	643.088070969206
622	653.837089923654	649.544402553644	663.021298108278
624	661.0365228605	643.647474561696	650.706341197218
626	651.635092801816	634.153062198188	634.043509702092
628	637.289419854235	625.344196855377	624.92756590605
630	635.032667260916	619.238299142916	628.746746004883
632	605.010444386815	602.56484041111	626.866323978694
634	609.438422787305	603.194095093308	602.127012638947
636	612.183421378973	608.446711692989	596.763349110703
638	598.88107752607	603.210407780935	606.302144241077
640	567.962849373375	574.452579551885	604.035657233327
642	586.626541317275	590.243742514907	568.558287885059
644	604.899589668246	591.27702208121	561.043043470992
646	589.854499949275	572.772114487713	555.898348910053
648	553.305839057427	551.68130864117	551.078976788121
650	536.67225867396	558.800210163422	557.753272736045
652	527.944475134627	542.374926287064	522.114604810775
654	526.649969108042	530.062309639769	509.040070111078
656	525.119585081876	519.723328585138	512.684133352693
658	513.665662790498	511.062168909875	517.07022053691
660	481.049826470128	504.917206843474	497.137013397462
662	474.638732668259	471.52097264899	470.000405303625
664	471.976554835118	464.495571207127	463.032081221557
666	459.286253345166	458.363815232355	457.653344740029
668	446.308571291366	445.20026892234	446.766771219059
670	464.536745235142	433.245024710295	433.814793648784
672	427.019818464995	452.368854008227	442.776936553025
674	412.70520069123	444.721092399544	438.093927462825
676	416.105291034177	424.52312203842	430.292227428517
678	431.760214937234	415.090482355135	425.848791436241
680	453.849458925579	447.847032162449	427.38705447743
682	432.249269911422	434.984208223337	435.387445723181
684	440.268018031148	442.173472951015	440.263064908785
686	448.804132274769	448.804132274769	440.637759808184
688	453.242366068146	443.637018989665	443.176842883074
690	469.819311799333	425.068761403303	460.740772797588
692	456.609003522834	461.104901217253	449.470740878541
694	464.311633729023	474.488873532987	453.103571619332
696	476.529105353179	487.839210577807	461.248674152035
698	487.285198127264	503.847522921409	471.468405894615
700	499.131421455602	511.022904989356	487.37012761339
702	533.708309690204	519.632575665345	516.545007254034
704	534.872562438194	504.901246378735	515.80785018735
706	537.018779544637	506.975405662434	517.263057604297
708	541.164377203121	519.093349067961	521.378711360887
710	531.67864833826	512.335744681266	514.044239796183
712	529.166009388118	532.403460964813	532.148471222179
714	516.455214719621	529.002661437241	527.990558683903
716	532.256596587682	540.975532320368	540.039346573736
718	557.520401664215	553.112855251676	550.018852203627
720	556.63056888947	538.64544893306	529.865382938338
722	551.908500703501	550.17403596423	551.738900193668
724	543.406135099647	550.781299505526	539.048022821863
726	547.305917038432	554.368059060329	532.338999365175
728	558.109286615915	559.176004333771	540.159067193465
730	564.435621532183	560.359627337956	553.189465771931
732	555.481233396179	557.343216131293	524.889729470282
734	559.104603272787	546.831478573265	554.255502128638
736	556.862340293467	546.297589830894	562.386700136354
738	550.944277316698	562.92004390928	558.373507351608
740	554.962189571011	587.816505109777	561.510611996519
742	601.515067837434	580.696814775347	584.20639764393
744	585.114993837421	576.452829852023	584.215550546833
746	586.055690809063	572.096889503282	567.126287902698
748	589.214698593863	575.978638245952	568.415754999646
750	582.286250205405	586.612224068945	589.8089762858
752	564.490043163765	590.457793944257	591.850237009066
754	598.523986782658	587.566080939357	600.936756711209
756	591.338094846024	570.260989419081	587.472325458483
758	589.695209865582	570.48310390978	581.542986012714
760	597.237792092747	580.714734032136	586.800717887161
762	594.190908026148	574.450242722718	591.641387900856
764	595.975229323785	576.230857995961	599.938180785787
766	594.020345181838	569.119629340561	585.72020039647
768	575.451357219024	562.561288264221	577.397989192799
770	567.967012806394	569.20237679538	581.38011730046
772	589.345024890981	590.422842087876	592.89835546087
774	589.740472527739	589.811724580476	592.288492430189
776	584.719013824494	585.187377771001	579.702950098235
778	585.962902227068	574.566662655537	563.327357735755
780	585.560603434792	576.052257798294	565.501548867252
782	578.691721266571	585.778155320336	580.436562519896
784	567.761601990343	570.800987805956	566.254740056878
786	577.892036700038	576.882057864396	559.662629865923
788	575.019240399399	565.551457295754	570.05260020861
790	564.451567268312	558.469270884492	575.384146579406
792	559.427131189267	565.61584319064	576.413299516383
794	571.005487485602	582.115948175385	582.051440318118
796	575.930252205721	558.011877390623	574.262707085525
798	567.387676724163	558.342096232774	556.133798209171
800	552.177048970285	560.644563188204	569.905574835021
802	542.400173226528	549.525218672881	570.723457608261
804	545.162097340083	531.454954510325	540.989077989566
806	556.307035423116	548.718734795749	541.359360480865
808	557.335657918795	546.263497408327	527.073109245225
810	545.189931662465	553.760092874886	518.028190904801
812	536.792031783627	542.92468568462	524.504934644297
814	540.242595157489	525.813320506896	535.337142524124
816	553.160769181414	533.284532433591	532.233283811339
818	549.843854374968	544.371494034349	539.197780772723
820	557.757406379745	541.222165446541	536.920425455292
822	545.546394548319	528.9069567939	534.362085148337
824	533.704587163257	524.072571204963	540.504540124849
826	537.407095012088	532.533915976593	553.777583610643
828	545.03344309475	538.127023785539	555.775512989809
830	533.197057127488	534.586382823907	546.026175190811
832	537.910162711862	559.033281717369	558.123863635736
834	537.604072399463	562.982446718753	542.401687916238
836	533.993167097037	544.391548742576	517.621302261021
838	536.960926143986	526.12234564065	523.800187065703
840	535.973080461623	524.609254951226	533.228073234954
842	523.034330090567	509.692040620507	514.411397122958
844	525.89301433649	524.437188764856	508.435280050378
846	536.812496219772	537.813548172299	523.471075476402
848	538.959297961088	531.785583749078	532.362942161511
850	517.332053396051	515.778463944182	489.520130195707
852	530.136838889363	523.859064369094	526.972395834415
854	522.348536195706	524.675409146098	522.541423867626
856	517.246425597928	515.304646970422	509.92196212934
858	508.260915411924	503.113758712951	502.412378556406
860	491.950448765902	491.085326067697	497.70884828592
862	487.859555185032	467.425756215026	475.112671576585
864	487.780553066348	470.95403463974	485.504768045183
866	472.842762967402	475.52674594797	466.185888649115
868	461.054633392515	474.494231300485	463.573462450974
870	453.896654114904	462.983845446093	463.22529526236
872	447.263994104768	447.314377906294	443.720404095266
874	450.43967826994	467.508169396362	474.026054514443
876	457.353897359212	437.560785303855	468.369182899861
878	457.461793009864	432.648239639019	449.223325564592
880	446.764049446631	443.267996824142	448.189887953076
882	434.912045754821	454.28869327074	462.251518955878
884	438.086166704847	455.585786629687	466.286835130797
886	455.220392644016	456.122644398205	470.029539140494
888	481.112973419215	468.295245527947	457.217644351697
890	469.340062822945	455.497642389546	454.144075945416
892	438.195162610625	443.015547914605	444.58052777746
894	409.141805628639	432.053402134113	421.425950576357
896	393.552624815182	398.433212939174	395.685791134514
898	389.912438729071	391.013023083414	394.199533702553
900	404.527205748991	408.033256457076	399.083665082307
902	396.487892853207	404.350870147826	395.804849694664
904	390.385091185363	405.43588149127	393.430866564591
906	397.439013903693	413.280292466066	392.016445055106
908	397.261124003757	392.391727388373	379.348748226609
910	384.175282191545	394.004942866168	390.737941254986
912	397.941562862628	391.328650223435	393.60881209179
914	394.122891539168	388.372829655338	386.485907725416
916	390.83236778438	394.541237899226	394.593584069997
918	396.615684941953	404.431050271081	410.89295623185
920	392.557724562783	396.990276214638	390.995791461439
922	411.344738429358	403.192824410682	426.201314638065
924	458.672583625576	435.076944256196	465.31684094505
926	506.016284589152	490.996232829258	505.351799559338
928	538.461575691429	540.949098516808	537.229599939273
930	550.033942268939	554.521863126867	549.185181032266
932	538.260697680314	518.188303992244	529.333394756241
934	451.617791905887	472.327539552913	464.739658948774
936	440.149991297131	437.856877550266	421.181960759428
938	398.588476111452	393.550208747587	380.031341545586
940	358.055243655342	356.570328797622	354.287105068361
942	340.581771908073	330.814189491632	344.21653950031
944	327.589423397363	304.471862730347	330.101415687651
946	321.892796238707	328.208931589109	301.6477028033
948	338.851686585652	326.621506724476	331.288338807987
950	342.119319326857	326.770667235172	343.783043644068
952	341.18275250535	329.964083936221	337.826185498572
954	336.212418586518	330.799211967307	319.710079659944
956	321.444777871247	325.429654295418	298.96702483482
958	334.533819193541	327.888029968402	318.751097420649
960	324.411693174599	328.080631884678	312.705444061102
962	311.893963685348	304.396462316568	296.188302400832
964	307.324551610174	292.195707229814	287.963935813807
966	309.53390135178	292.599909145612	298.39972883899
968	309.834752217274	285.67406298919	315.538927452224
970	299.920650824811	271.790661692079	284.182346693391
972	304.898682069468	275.557523320873	287.656135956038
974	302.943411831044	280.987544578421	284.560422655515
976	308.306076429345	296.994644649626	286.723647885503
978	317.383481638818	311.00638110989	299.526213725514
980	319.543614097904	316.089745877948	315.162482528787
982	310.094390767475	330.639653999736	312.695725423564
984	320.574750283292	316.678975335236	320.902339603804
986	314.627092939348	309.147821618206	305.358289704408
988	305.281947888039	309.723407015404	294.342771012782
990	297.942573221901	316.112702452703	294.836524418041
992	299.445258272025	321.605915495365	306.066261749586
994	313.420191994857	318.983907168758	321.897748527562
996	308.447435333298	315.179681675558	319.828607240359
998	319.294647042223	323.955982158274	304.677291938127
1000	326.880143558024	336.996845654209	324.465718709833
1002	342.505001726118	338.576370358802	347.795546740626
1004	357.661007440529	341.056344146027	354.178643505346
1006	359.862717053818	355.631799514988	345.851292342371
1008	361.241474196642	349.619716504176	345.609282867007
1010	365.220387939489	353.579549312633	354.78139306337
1012	349.2231868484	333.195311926062	344.483337100155
1014	343.149322096522	332.939121811375	332.027909225052
1016	340.101951238834	343.478697373698	337.238957597797
1018	333.53189669344	349.546736623197	346.77539299979
1020	329.461604458435	347.508899501161	324.033894640904
1022	323.581027435153	319.451901027069	312.895538589809
1024	332.563402500359	322.646679317967	313.829172925188
1026	303.992724859445	308.541322338632	297.532133065689
1028	292.579624197029	299.219250687514	291.572501946216
1030	303.723808330541	299.913133737124	301.459558505365
1032	313.895877451083	306.84338843995	313.492904787184
1034	312.793163027618	322.223206874996	311.20127926491
1036	300.101748977151	304.227351663587	307.945537669463
1038	309.21799070808	310.101284225545	298.068328410981
1040	299.859045030213	297.787967645983	293.818637216905
1042	289.654084665446	289.294631592924	285.817474290207
1044	291.661471570992	288.873466320475	279.46674032545
1046	297.215547921281	281.76700897784	286.35575910503
1048	279.415290331033	275.23322931801	289.867903896001
1050	276.371902217068	273.378797653103	283.256862226534
1052	264.416201601455	268.071604760425	271.704121026828
1054	266.578986887367	263.01251141831	268.763097877709
1056	270.55298639989	261.065772597454	278.077316677731
1058	273.291345877978	267.975839488183	286.016141829767
1060	283.312219057278	282.957569911999	275.212369658644
1062	265.526131564073	267.575942474254	269.441108846873
1064	278.572125501507	268.369134437967	278.69158425343
1066	258.64256550853	263.411363000056	277.811721631563
1068	261.900601896261	271.529589594802	269.025050698068
1070	270.867317885947	273.418639791522	269.015346518249
1072	268.75891552213	266.676779688698	273.770504400109
1074	273.575141411926	274.360818275796	261.148335664686
1076	276.208934565573	250.272521413459	271.6540134951
1078	274.832367961714	274.776689753465	255.364756430907
1080	275.545211559626	287.547783508702	258.602370992906
1082	273.295985650839	270.614117005697	263.27822200299
1084	276.328888035667	259.097054381883	274.448307874878
1086	275.828584638663	266.696883821151	282.097939064529
1088	248.335709275554	260.568313973147	257.452513342235
1090	232.115664643057	244.983180924119	234.486002623517
1092	228.666083101138	238.574747603723	214.170425586579
1094	230.609667376114	216.664050601711	214.175568305915
1096	227.634839094028	217.834092993286	216.976088024473
1098	230.414913291173	216.357198239993	220.114186118437
1100	240.038114526866	207.273171351948	221.299445107321
1102	240.870200975439	222.61395307808	218.019883231409
1104	232.899033441828	227.002976022362	234.803591613698
1106	226.125332293373	228.962696896449	225.215064129492
1108	222.236154557013	233.790490326406	217.697078955568
1110	225.418512902242	231.971685155477	233.791392598081
1112	239.408097704807	236.006982496778	245.233034381937
1114	254.843066848843	243.293691521795	245.478913955647
1116	260.864180612831	242.909628831293	255.516020738024
1118	273.852332852609	257.784621252341	271.294419340154
1120	276.072932092591	282.630632698551	285.463195318121
1122	275.85667814479	277.104180102038	285.696109338814
1124	264.944574339475	252.219873441599	275.340135306846
1126	241.224035123255	233.7813788248	247.270150178949
1128	220.277814281427	223.851676947108	224.799872963166
1130	217.627929631322	217.203437994083	229.346752766779
1132	226.016309304687	226.197446857424	234.65668211113
1134	228.624664469337	222.449113013489	201.680634450188
1136	219.863097993801	218.583546107031	195.211545677113
1138	219.625226029283	209.711872184	207.464981965876
1140	213.112856027681	201.552716288604	198.14084538215
1142	210.131325485159	201.878447241101	195.197055526686
1144	211.076434586952	203.887027437753	197.365513363969
1146	198.953814302933	194.583257271182	168.706749473934
1148	190.296412995733	199.745973624799	210.127730954811
1150	209.676009323441	199.17891764221	210.859899399882
1152	223.147402700834	214.196334203551	218.892906708024
1154	219.472574257164	222.51560930177	228.847279087812
1156	222.765028411517	232.08743744989	227.006450082913
1158	228.52718870112	235.123414034488	211.834914614425
1160	223.277574848698	223.703092374756	203.164772530948
1162	217.925079374233	215.663129058991	223.083019879336
1164	170.335297582615	203.85088270965	189.153086774926
1166	197.456629665414	186.53523503994	180.764787871051
1168	197.749380596796	180.648544424647	181.636705007831
1170	184.062302219032	178.199631342353	182.062524771987
1172	182.221942891044	175.360344033567	173.177601582835
1174	187.7310240528	175.665247744512	167.512507143218
1176	179.553661367645	175.519368633841	176.070420127936
1178	168.792785170309	153.040320307372	168.182951311521
1180	161.005363481855	179.545269655708	184.122321872083
1182	154.02868520273	177.652856069921	138.689295596082
1184	155.570947113499	163.830140158099	146.553763502742
1186	161.798951706701	152.89069537104	155.23814665219
1188	168.621012112955	162.001210026179	162.87109267483
1190	168.014165855049	175.091532303639	172.004793342878
1192	162.584684454547	164.53719468575	173.084940653966
1194	186.210499494821	162.248033396128	190.612106271005
1196	182.70208102422	166.760260259042	158.355831751542
1198	169.83212210161	156.36250530251	168.872508218222
1200	168.43913933668	160.607088620201	180.068424402755
1202	173.524669630905	165.170539849645	169.365876110452
1204	168.459537156782	166.006128681242	163.865239451609
1206	161.384964867232	162.69988486151	170.042479266131
1208	171.425660609079	154.622667889066	162.353403561438
1210	174.3610815305	150.798061637025	148.141629826907
1212	163.393029641826	176.395152660472	168.991566674712
1214	191.253120993428	136.378206956696	153.361058946032
1216	181.914744785581	145.014149691236	152.859109774461
1218	179.746984581535	156.802203572265	160.595595922105
1220	180.614789926232	170.422031002391	163.818593989389
1222	175.856437856652	174.234458623227	163.458275681549
1224	174.508021093458	161.792632079467	169.119800269027
1226	183.075975658469	180.74108331103	180.142619685277
1228	188.590075180549	186.248533096292	180.151812381534
1230	166.086321307963	170.442368574671	155.478834288472
1232	158.119528376982	153.769903515844	151.786806686026
1234	156.206467566857	153.229399457258	160.727955222635
1236	170.180636063491	162.29313946623	172.491923732067
1238	174.894865281311	162.78931773785	170.295584934992
1240	152.547173524574	150.44869947028	149.187382272099
1242	135.04703264082	145.219954316682	133.686539911121
1244	148.163493760794	162.258100371154	161.748297398072
1246	138.263831850077	149.596589479535	156.76821921599
1248	137.831325526838	143.851055486146	147.336932299513
1250	150.501563728113	144.42493410356	158.714671722746
1252	141.554960607587	136.309933976025	148.029716800327
1254	139.250516352337	141.330652264387	138.986608174439
1256	149.629286925823	155.731689888664	138.426266340732
1258	145.537159986472	151.642993456839	125.702220481637
1260	134.102880937917	134.585362761268	119.51685276287
1262	133.963594152779	118.886485823288	137.055072267346
1264	141.531528215534	105.15308590903	128.502204765483
1266	146.504030234562	121.413900096413	123.293563297471
1268	147.639884167137	145.191170102906	136.702157005575
1270	137.631768168549	142.679679921898	137.037142106113
1272	131.775453746474	133.262381688714	125.081354290656
1274	128.078006151884	131.899027541759	114.482828660136
1276	115.858897038843	124.403608403556	113.186942434442
1278	128.101389171216	116.405336261348	132.051844075447
1280	137.384923070892	122.04605537941	125.499695514833
1282	150.312882393764	146.245635554372	143.108855680184
1284	147.974376426584	120.097284164677	125.344243468282
1286	120.072994892568	113.018242438525	122.211117919774
1288	111.638018106669	118.450074912421	114.466040012593
1290	117.981696303325	114.813309205444	122.043404891638
1292	125.675616202605	110.9772646724	137.597053946306
1294	132.409733121425	115.561112760281	124.664794494184
1296	120.727156477802	94.6457313172775	114.762554985287
1298	167.241649701398	128.739030532525	139.381424366181
1300	151.43293575473	159.094804339425	152.143942106923
1302	146.867883836815	147.084566087603	140.619799268062
1304	146.708831849704	151.240142132493	137.662029856961
1306	139.634777152226	148.837333784024	136.249951052914
1308	133.664197768899	138.188216480385	131.789009740074
1310	133.417302680761	131.164221518557	129.349849687657
1312	129.909071524423	127.865776061635	127.846758064381
1314	117.467764563263	120.251754034803	117.762194140775
1316	114.28615239149	123.96204845898	120.862413973799
1318	111.078666493156	131.227681158022	116.178028280872
1320	120.475973068188	133.651478165908	131.762588968574
1322	116.592383500924	103.833609385634	121.156886788135
1324	92.8446927805032	101.669216240382	101.363595084618
1326	102.926232173554	109.435688929837	86.8006515639062
1328	113.799995886375	94.9363064266264	83.2083471229887
1330	98.9528846347994	86.3081706305408	93.5450676301616
1332	97.3774968159735	112.520671591212	113.086781464799
1334	105.941455944105	103.290773545169	121.294975046379
1336	118.352623841506	139.883813751319	115.93753793125
1338	102.75262571267	99.9918384211653	107.17678030321
1340	112.388312660533	127.306692395345	109.885768827576
1342	123.449112809074	112.709667785474	112.554394370454
1344	123.310167684725	111.840152344214	99.2766386394742
1346	125.268251373149	119.695341001933	102.916828291684
1348	118.47141531821	119.770122150006	115.27209200221
1350	109.044082020497	119.155836965226	121.845535399548
1352	121.222650833726	126.610214975519	132.192826956302
1354	121.124006357706	127.425191771695	124.806904349672
1356	134.740866514433	117.916760268452	134.017793734054
1358	131.90087880743	131.355667660278	137.385641392633
1360	161.018596397924	134.869112773085	147.857132526372
1362	141.518919117983	134.099005656426	143.121503603822
1364	137.730631078182	136.731028926201	137.644862726152
1366	132.721051161376	131.514605773752	134.937633403573
1368	136.580619786513	129.718000205966	137.241990821421
1370	144.721225420343	129.976032030366	137.552355613002
1372	132.129058934274	117.342405734001	126.705179545136
1374	125.569523486917	111.135088943577	114.158952301455
1376	103.699479616793	119.749111756369	106.220146933047
1378	108.45082335862	115.777821344249	109.386104943293
1380	100.13481183649	107.895635917087	117.772220063177
1382	93.0346145822574	112.527530879107	116.621869876976
1384	97.9287327747167	88.2911355324331	93.0580149094421
1386	103.919145053926	91.2486063595371	85.9568142196478
1388	100.214389807397	101.088276755094	93.1491281680029
1390	94.6054722940063	101.500238347158	99.5711337855922
1392	94.7186952407524	97.6527885667005	95.0973512545987
1394	97.2648435974102	91.0823989484635	88.254118958304
1396	102.328272384413	104.328543281531	113.423775262005
1398	72.2011970657938	85.733076068631	96.6847024617964
1400	95.3200404741912	74.909803956077	92.3402604111057
1402	91.2586380580818	79.7483564056815	79.9095304225942
1404	110.511388661832	88.9913126458115	109.736351788762
1406	87.34823878765	92.2250279111753	101.613394717989
1408	83.4471613728698	84.6919176370986	74.4282698165186
1410	99.3638326829153	95.4106552601	84.2877386065136
1412	105.751136448627	101.318432553563	105.454886400558
1414	104.065298226452	89.6677017249533	101.421162814859
1416	104.447122510324	89.6083427714226	94.0496255712018
1418	94.3417220355956	80.3571645588417	87.7553011838897
1420	108.438239478901	106.262378519955	101.772995471491
1422	112.872635630545	105.727398270397	126.053554913294
1424	100.38785274986	126.419088759455	94.5057837374346
1426	96.1166741038482	98.8803542417109	104.112567715197
1428	114.953486334582	96.169134466733	116.891508555968
1430	117.4136250679	121.933191466345	119.666280688362
1432	133.81566222006	122.938694991292	138.874360900411
1434	151.493938997414	124.45085010182	152.240655102894
1436	153.208706988149	140.277930714253	145.093684328463
1438	155.124529233172	146.953232667842	151.101253643652
1440	161.430670999137	155.157805815791	177.387833247513
1442	160.02537891116	167.637118011168	164.869519634697
1444	176.538886632169	185.647733898065	167.435662479075
1446	190.843690793932	198.274993935427	214.744439589406
1448	182.113837687625	205.147309832706	228.471495570666
1450	179.897162774289	216.118666292931	218.467332989462
1452	192.11144514319	206.74062315796	191.823587236157
1454	186.605349267915	177.156066666733	176.896756366784
1456	188.537011488783	162.469477357221	170.577423481156
1458	167.075978832895	160.81539815665	151.916318608841
1460	139.594234490005	157.976326935503	129.038041219161
1462	137.37604932813	143.391472637348	127.898487511289
1464	127.605805438041	121.743257988291	139.077104787409
1466	121.713058224249	127.927497448886	127.150692545806
1468	115.96509373398	115.27087326631	115.617983500145
1470	85.9774097015569	79.3313210166147	82.9731623418494
1472	77.4464340286315	124.660794368122	121.363817627312
1474	123.289157206365	113.33911934381	133.119766711614
1476	109.959297364787	110.84764185739	102.638265295347
1478	91.6981093645545	101.668796425682	101.382531100611
1480	105.314053790824	90.3166114510849	88.5628962524348
1482	111.900179027665	94.1717912773624	84.3450168301522
1484	97.42300479034	83.857505018729	85.214720305325
1486	91.309966943931	77.8731651960401	88.2705288215082
1488	97.5371132660767	94.9808657164032	95.6258537481059
1490	91.5511977725621	90.0757435202364	94.8036391091161
1492	89.9546111840497	80.1697504609107	96.5279784632423
1494	100.454684220434	78.0362195626959	60.5604762256812
1496	80.5886837038439	100.857665150087	82.1210035441165
1498	87.543101197826	85.5165876246985	79.2700989439639
1500	79.5826615712783	76.6931772134836	85.5252738957106
1502	72.7197401868327	85.6349576184734	67.7829996282447
1504	78.1130918047496	93.8110830563506	71.1090378079438
1506	94.7660810996342	87.9537921900864	84.717331457284
1508	113.732475853889	108.062480931558	103.868673538431
1510	111.675261898202	111.010861335445	106.58424663089
1512	102.92982068672	102.282848666624	94.62041254966
1514	91.4370496024798	95.7135580832393	90.1686416155192
1516	85.7375239910584	98.3659327578662	95.3707227335008
1518	111.518397401328	119.322230364181	100.049713056349
1520	115.013858039039	85.6535110875891	113.503924477068
1522	101.027572484509	96.3920488208197	124.456571297155
1524	91.5601531386153	108.890766306628	99.0673807224681
1526	101.334180387304	94.7717832958235	102.413985461612
1528	142.227677777617	107.113935209717	122.300155487476
1530	114.868077112617	115.259089034519	129.433260173467
1532	135.086405380772	120.959397591535	115.339078685992
1534	136.599383586147	112.416438000358	112.951320679899
1536	127.661741257042	128.543356125489	115.881822376542
1538	108.511427435328	115.821316315678	120.905052913852
1540	102.146474967913	112.011510223574	106.032188928051
1542	115.542178002837	131.617006581069	116.139884791704
1544	128.117047001491	145.927570942757	153.323799040091
1546	137.566750222696	144.929588914571	153.62868018621
1548	144.797983655585	132.192231322559	141.916289602091
1550	134.65672364723	142.109930309621	163.538981053788
1552	168.964665650953	153.785237733917	163.199450105845
1554	181.522038050792	161.94615553791	183.794135667987
1556	162.129208958765	160.66189327484	167.228948199592
1558	170.130553498577	147.701898217105	177.151258948471
1560	186.3904428325	159.28916004367	184.367936087128
1562	179.15399747574	168.687793856883	169.241769899046
1564	192.140084440293	204.023721279431	200.73456366154
1566	198.493911467434	209.278466120322	203.265420931875
1568	214.290547365787	204.91646442736	199.078212487168
1570	214.84895034951	207.422108102689	207.204174764677
1572	229.606702202209	236.270970149349	228.802221312526
1574	247.899027544807	235.910166888767	242.786863667472
1576	255.275351894654	226.724947372627	243.38986975362
1578	267.846056487228	258.783879994732	249.715997993141
1580	271.455384261852	270.321568042233	251.747391491032
1582	264.872576997592	253.15953719415	244.738369484003
1584	276.830416324796	263.550802297422	287.142943389708
1586	279.955933241386	294.933617816506	303.347127441094
1588	316.901655112597	292.8468785667	318.385892433693
1590	309.399921671398	318.166797941415	315.244505851409
1592	343.829965679144	331.85542467397	335.846938342361
1594	370.273543999448	343.217213065989	342.587853713937
1596	366.483641655999	361.76675260655	355.236829485601
1598	392.418831467817	369.93429915765	395.118997996265
1600	392.092270219037	399.088810382643	370.133554466542
1602	377.520898399527	394.017913112405	364.773815993351
1604	414.586036443221	406.895332379652	386.348707102611
1606	441.955621334408	439.655879950728	420.078697449257
1608	447.373149930511	449.343232612141	448.336125209639
1610	452.322458807459	437.418521730867	459.803966239726
1612	463.506893224506	442.631348948722	461.185024078326
1614	476.149370963484	473.037550335572	478.80070672961
1616	502.263797905151	505.380942943616	507.968300393864
1618	545.482762028925	535.738052832272	519.263309216514
1620	542.436763504021	554.821015524589	534.275100542671
1622	530.778983845203	534.290229810272	539.923115753268
1624	578.152255493802	551.754367861517	552.387289373771
1626	583.387871282451	552.447095028055	587.924179734786
1628	626.361195887141	582.858887852333	567.267255456671
1630	597.488017408122	608.041939849673	566.23755929155
1632	615.450393400357	579.361138121504	618.336936357349
1634	620.743736764564	571.705708708676	614.170408474811
1636	609.811203431015	616.347657940236	601.226158563117
1638	627.422674586956	629.272100997777	611.511808158779
1640	639.545224253109	634.187095795756	639.018162162627
1642	634.237133613941	603.556887965943	639.438850339471
1644	630.885030687077	628.248102308388	637.907416166848
1646	627.077403614747	635.049518904632	604.442449564734
1648	615.619625795462	625.977173190678	593.046538810322
1650	612.285395512742	622.997884443566	610.418772003957
1652	605.090578783713	612.858700286734	605.534744350417
1654	585.566947158561	592.837650057207	589.99180603696
1656	564.526642665198	585.985078237084	592.852183484583
1658	556.664167703015	583.881217819069	596.358186044967
1660	569.031530503838	575.054149028437	593.989651833423
1662	566.499100704546	576.504859496823	579.835468659663
1664	536.931860141969	544.030915104682	536.344656476821
1666	531.98994827502	512.408673450526	526.004407880254
1668	531.911009282785	476.246256332397	522.903928586636
1670	487.083974660312	462.814197760024	515.881619098707
1672	487.468696504519	507.747194834801	468.161963950247
1674	472.158295367047	491.515682965455	483.664524114396
1676	438.255468874276	456.849539650256	467.262397925043
1678	498.821694733901	444.948063590406	461.996578934798
1680	418.627258246332	445.228350476445	421.082516209476
1682	387.922705381915	409.435196304626	386.231623267227
1684	399.577611297754	391.089827747814	372.192261138077
1686	368.818659194687	364.86718744043	396.742921535499
1688	368.093487558207	328.75440569849	378.539371264854
1690	365.392543290872	350.661342128087	363.533049787963
1692	347.152817115237	325.59736778527	349.619707892286
1694	323.615179433967	326.599289449265	335.516568385982
1696	308.488782127157	308.511082990443	305.807666105502
1698	281.483100501825	294.621600580648	272.800040208312
1700	287.041998008319	273.643372754592	256.376102400867
1702	284.131699633816	249.74220737887	252.6357986353
1704	259.80531476106	237.480459494797	257.393690836142
1706	231.252367788057	219.511999377543	229.485896866605
1708	209.638827118533	204.718766750201	201.449245078946
1710	206.095991798649	192.033683037516	202.118390949963
1712	185.026124559204	182.185538108615	191.20942025565
1714	172.981159854015	184.154038980085	181.058666996304
1716	182.910180082821	159.988663063893	166.41919123484
1718	143.917204919149	132.063569715077	142.076350093633
1720	153.740705822561	129.397234193842	130.224732946807
1722	143.183897627651	127.75077024979	133.164297969773
1724	129.572689031482	103.719261494209	151.369175682233
1726	125.855952961813	108.558908824648	127.496975479303
1728	120.436561431871	102.434500943048	102.706731068326
1730	96.8491311806898	109.808674428828	77.1298832383475
1732	91.9641010208206	113.438357308875	113.777054240323
1734	84.9586141728325	79.3860773510638	74.1196875857177
1736	74.4268749638887	86.079896197402	88.2595323957351
1738	19.6128315947582	41.4057051433711	39.0651680772537
1740	40.3900082213587	59.7907715768764	32.3397762445958
1742	35.889071253634	48.1621898052235	56.4222226642296
1744	42.0191942897448	19.826583310629	43.8767097768173
1746	18.5764933386216	28.8499832776289	34.8598136930382
1748	29.278407263402	42.7083881347023	30.6438825926448
1750	24.6711160361704	28.2637580350563	20.2597318116202
1752	4.45090478134441	26.3468267172595	22.1861859380093
1754	4.4752898430352	-17.2090598203159	24.4433900832828
1756	-10.512632415062	-10.3976381681149	9.26187361788069
1758	3.00275918522807	-24.8596053132858	11.7731286113676
1760	8.24415169999667	6.55578379810166	27.2197792237413
1762	7.24766932957915	4.18694259677285	15.3149493894405
1764	-16.7800577233529	-17.4175459301259	-15.837567665699
1766	-28.6551631535992	-17.3734683746063	2.35000155354945
1768	-11.5186360012987	-17.8120296691933	-16.0244357422845
1770	-5.31044215073876	-31.6681522743885	-25.6996451967688
1772	-9.40162987524755	-16.3194639590896	-21.5187849667933
1774	-21.7335714955395	-4.29174003877448	-35.5266747888752
1776	-31.3759700626894	-16.9945796182696	-25.210921921276
1778	-26.1650686812708	-29.8615077992341	-15.7677506275223
1780	-32.3710379121387	-27.7064637671926	-21.9170937227542
1782	-38.9328497239201	-31.8734320225252	-48.8482720820155
1784	-43.0413893272704	-44.6852045331503	-49.4188863574097
1786	-31.0023817574327	-51.9652950563261	-61.9659728574794
1788	-31.1778515533084	-40.8402141486671	-62.190679031323
1790	-37.218028135113	-39.2091907096642	-49.9566186349616
1792	-40.7574605726767	-53.0254337448598	-50.2185658529763
1794	-30.6224626522023	-53.2958939661277	-48.0860493916925
1796	-48.0304897306692	-61.053437430378	-53.5217471661055
1798	-72.3324770618229	-77.9264221229535	-59.1350824798867
1800	-59.857336802992	-72.5575934005703	-52.2566013179329
