# Supplementary material for: In vitro and in vivo datasets of topically applied ketorolac tromethamine in aqueous humor using Raman spectroscopy
Source: Data Brief. 2019 Oct 22;27:104694. doi: 10.1016/j.dib.2019.104694 (PMC6839021; doi:10.1016/j.dib.2019.104694)
Supplement: Multimedia component 1 [file mmc1.zip › Raw Raman spectrum dataset/In vitro Cuvettes/Aqueous humor from rabbit eyes/pnlj_day14.txt]

cm-1	frame1	frame2	frame3
350	-108.437440305587	-111.686274658528	-94.8958130810427
352	-122.44129555911	-126.160361954837	-119.291861439694
354	-111.249950679231	-104.185355637481	-104.875384412611
356	-98.2979755192449	-88.4247975389846	-87.663259552208
358	-84.5953071977456	-76.3561113024153	-70.6328192694308
360	-71.5769281129826	-65.6353452595389	-57.0061282865067
362	-69.6163699971144	-57.1088161231501	-60.2613231263443
364	-60.8632336232816	-59.2879937132364	-64.7668247208095
366	-60.5799643976629	-67.1921234119591	-71.5268231734192
368	-71.1535895528526	-74.3361211060084	-78.3838165943533
370	-57.6381274133173	-56.592867646483	-68.613557976568
372	-67.8623337984722	-66.023894306606	-69.6641443429394
374	-80.6954647561314	-71.8128126875303	-74.2947745072739
376	-87.401581694819	-68.0476180123841	-75.8854310619141
378	-80.5489676003051	-65.929568283537	-60.1884098803705
380	-71.2496219264405	-69.1537974357321	-72.5575832942895
382	-67.4903509840915	-77.9166535187143	-82.7358233141808
384	-66.137251083235	-82.5565470683211	-80.0638823440582
386	-59.414929835583	-65.9466162169971	-54.0867479565138
388	-72.6167519665	-69.7541313571612	-61.098522431595
390	-71.457901891898	-58.9040738325553	-72.9655816590015
392	-65.5993338620482	-55.5088687243939	-78.7478097551435
394	-66.1997242249136	-80.5123579831845	-69.8011094189843
396	-65.8350474824387	-70.291702615617	-67.5589970302133
398	-64.4699877349763	-62.1964462982947	-70.1340760332919
400	-62.4421970716791	-61.9874171735596	-70.7638091748116
402	-62.0099546411536	-71.0061679327766	-67.2585978976244
404	-75.5240497362066	-78.4331476714497	-69.1066318048429
406	-71.0145715134577	-78.2104072907531	-66.3364201689757
408	-77.0909901238693	-76.314445271803	-64.5055117727035
410	-90.2978353849422	-75.2841406836334	-67.5683734195832
412	-80.324265471248	-77.4402297404974	-81.8749863103355
414	-98.344848145525	-87.5429439613682	-92.6005272904705
416	-86.1214893883996	-84.6594184368197	-80.0969613700792
418	-65.2146321279183	-79.5954744931352	-67.002942866078
420	-71.5508761794297	-88.9705994838776	-84.7570987823686
422	-82.159910787745	-84.1991644225176	-82.7793602405696
424	-80.6886280045915	-74.2821304077487	-80.6338631068067
426	-78.4698689816953	-70.8641103477361	-82.9965301895328
428	-81.9817516262818	-78.9033951384472	-92.4524816453658
430	-82.8819810160874	-79.3403838610464	-105.91957033134
432	-65.9163357908955	-89.1181856974084	-93.5669830588573
434	-65.9870023431059	-92.1072464547473	-83.5020918404801
436	-81.2626373682263	-86.8207756325095	-80.6582097966187
438	-79.0304083212624	-82.241526015775	-75.6307270400413
440	-75.1316471482918	-67.3940681639557	-88.2944106694927
442	-74.5354620015766	-67.639144832832	-81.4752500335556
444	-82.1714773116142	-77.9101034198269	-72.1716715568764
446	-101.330992316376	-88.3427494132642	-83.5134085036229
448	-84.8211624935986	-82.5854399674136	-78.2380362555313
450	-78.5815111667332	-82.949259016452	-78.390091964319
452	-81.9430816478707	-93.4795290137327	-88.8689550197486
454	-90.088763952457	-108.236650505717	-105.537330404023
456	-82.623693248692	-89.1518826638318	-96.7145696828257
458	-88.5457383049589	-89.3889742795196	-97.646046953223
460	-91.0387803168093	-86.4029146713193	-95.5852772857509
462	-92.8217855467061	-86.4936491758719	-90.0969400502395
464	-104.84626418673	-108.856581513187	-85.1996504690436
466	-95.9458743101498	-91.5102494639399	-88.7824452474209
468	-86.9031243431523	-86.399773566658	-85.8101658860643
470	-87.3726303802831	-92.2616047351672	-83.1751052572413
472	-100.16405941479	-103.448900922653	-86.3231402527612
474	-95.4439431330344	-95.4499500335134	-93.7834580546185
476	-96.1217898600549	-87.1176791158953	-91.7624271851649
478	-99.5433455389269	-88.3592483081598	-91.3227716397772
480	-102.906804652949	-94.7883062775784	-97.1554547689662
482	-101.649602849181	-89.71648485923	-112.315628785612
484	-102.754584131825	-103.55835366659	-108.917928021059
486	-98.9500228276545	-103.772812016555	-104.420701958412
488	-99.7816827390386	-102.434922123192	-106.430572542432
490	-112.555263878195	-111.060165203837	-119.543386760438
492	-122.68129038747	-117.874534357474	-133.469140201311
494	-115.213352618551	-116.911896829745	-120.336132937401
496	-112.944983765793	-123.842240262017	-118.027835338054
498	-118.500286201743	-131.164731065461	-126.163817183577
500	-119.726652052346	-108.312200427712	-113.226881347356
502	-107.784774531745	-97.2817689501324	-106.73853586954
504	-111.04193783424	-101.974192693499	-108.206520993706
506	-118.381646056393	-102.393301612117	-109.386492449132
508	-118.901572233219	-87.1566399473577	-103.974793693487
510	-120.585868070891	-114.489959758275	-102.356078818775
512	-119.440686216846	-102.39026313085	-105.156656985095
514	-123.715320200397	-99.1634814492575	-114.105180829317
516	-130.287356916633	-110.214379153	-121.30319834707
518	-127.197420977463	-115.2479131055	-109.102961350075
520	-130.827192432971	-114.106303159441	-115.209505586867
522	-127.148623757931	-118.592324864573	-119.322112206868
524	-119.702598240421	-121.055386824648	-117.479533076426
526	-113.918060435421	-119.156621327769	-110.559147035613
528	-122.7369612085	-135.643178594959	-116.980641958254
530	-112.665947225954	-120.278533279298	-112.614751729439
532	-109.887781233628	-110.368361163371	-106.688631926111
534	-116.447498951437	-111.871681273614	-107.74425657664
536	-125.528583500101	-120.168086030572	-125.094486086849
538	-114.114835649009	-122.65290818651	-129.970450987674
540	-123.027881466451	-124.687778451655	-130.194259675923
542	-128.696557531531	-124.302455465032	-125.571835467747
544	-124.119131566132	-120.697626412002	-119.811100818384
546	-130.156625357721	-114.648344334078	-125.841262258874
548	-134.437666650274	-129.177601593674	-130.119334909562
550	-130.588337229861	-131.195385644222	-133.918936867603
552	-124.602036211141	-122.840487532167	-135.553965018149
554	-122.947328828118	-113.88714031636	-133.13731150782
556	-118.868987552861	-134.443203245493	-125.665805597741
558	-124.748097428013	-131.756179275972	-131.296106711637
560	-133.294318386026	-135.262913727181	-132.309708175971
562	-136.521696140528	-144.986925136795	-129.060753722427
564	-124.10522166875	-143.746050674877	-132.601192478294
566	-141.263641478624	-135.019704649377	-137.388238030604
568	-139.039452037607	-123.700659767667	-139.323509772771
570	-132.229868203321	-122.969627523362	-144.072965687199
572	-131.98237107076	-132.753352058192	-149.77844676172
574	-144.639666510273	-125.519320784876	-137.668092066105
576	-144.077234665754	-139.452132403155	-145.881901606442
578	-138.272853512016	-146.657903701922	-139.170093479468
580	-141.267532020016	-146.532146855777	-132.976681535964
582	-157.959968828129	-144.211756343107	-143.26636598048
584	-130.191323818799	-157.482590436691	-147.243213942727
586	-135.024657976091	-159.792037710695	-152.077001356817
588	-144.655539140418	-158.435417809327	-147.02224530311
590	-152.682507741231	-157.563468858079	-138.952858857645
592	-159.576117391222	-160.328069362755	-142.228447617777
594	-154.080507892593	-158.771245097677	-156.87107142488
596	-145.604969191899	-157.958258002635	-166.58550799622
598	-150.064763755542	-161.640596095929	-169.737009929737
600	-160.643994753767	-164.263225049169	-166.744258988338
602	-146.736759656922	-149.847300428824	-160.162828585626
604	-163.361868884211	-162.163057595711	-153.594011985318
606	-173.957181161938	-162.754888426579	-153.348943127684
608	-179.768083677742	-169.206948679083	-163.388723351887
610	-182.629443099482	-185.475203816684	-177.794738011128
612	-183.195795717852	-184.561929920377	-168.960973646708
614	-165.210692280196	-182.377726716189	-170.710043109912
616	-169.036361846922	-170.603557221581	-174.313765209685
618	-179.869078153163	-169.042480292198	-179.371822903844
620	-182.06908567748	-186.985220789882	-184.019148632373
622	-178.815035894841	-183.248485241207	-176.805398247575
624	-194.59537259209	-182.891128146249	-186.44790565313
626	-204.906469140476	-195.342542394874	-195.190156929893
628	-196.199678172828	-204.346237669307	-197.70739475955
630	-168.371342663609	-195.458826762394	-193.429399081798
632	-195.107530686298	-205.830253125229	-195.869112071739
634	-191.772830931106	-197.388258613237	-194.079293546268
636	-186.014179334391	-195.323841446251	-198.559771909166
638	-187.339536377768	-197.175467504723	-197.756797923336
640	-198.109370220585	-193.023563924476	-179.127336080989
642	-204.043120833713	-197.95094694413	-210.034307478447
644	-205.560579894589	-203.342793233776	-206.887195687624
646	-210.221504071497	-210.221504071497	-202.834203157864
648	-215.997381223867	-211.304595872019	-208.153202672477
650	-217.208899881684	-198.143099448137	-221.899270465154
652	-229.428635878875	-220.435069050337	-226.596627678087
654	-235.548558789209	-217.109781702146	-232.739975142521
656	-234.290199832532	-229.993599892148	-249.227927364205
658	-230.881828177933	-252.076945999409	-260.643067578167
660	-234.49048895867	-248.030337430126	-238.870989797385
662	-238.559104649509	-242.029773469607	-241.935740960889
664	-259.656288686274	-248.259378246644	-252.533592418518
666	-267.520973139176	-258.676969620803	-261.972718285937
668	-259.194353915136	-261.165711345963	-262.150088299689
670	-251.035835712748	-242.229121209791	-246.343172874409
672	-263.116186587499	-256.330333778758	-248.792155787304
674	-258.767430046114	-254.404950504622	-260.403199578325
676	-255.648334679918	-258.106789277697	-262.154261511813
678	-259.734973104704	-265.089088735733	-260.368830399063
680	-268.188391639808	-257.046181575426	-277.508534223541
682	-260.015222390487	-256.977642417014	-263.764797543052
684	-257.493034309107	-257.813842131541	-246.133994623393
686	-255.910910531263	-257.180592966544	-242.493907580804
688	-252.327674800145	-253.599812105055	-246.654727120876
690	-244.711933100817	-246.187762919587	-237.433544370212
692	-226.411687513582	-233.012771571039	-227.813051720293
694	-228.162913081956	-235.402043400079	-215.529214503752
696	-225.757264352347	-233.331890876052	-212.801902183396
698	-217.563981313003	-224.935837743569	-215.491404986096
700	-213.200190334241	-218.544214433553	-210.552769939932
702	-199.084067194668	-219.261434798468	-194.908867644875
704	-219.447517667794	-203.525922545909	-203.690064242187
706	-217.235868236667	-197.254830336945	-203.153179314826
708	-200.987295120098	-199.508795977421	-197.40503354944
710	-201.535253640995	-197.442865996291	-202.786111644584
712	-187.303166125704	-180.118221609999	-195.759678485468
714	-187.249387902342	-174.81573238038	-186.426839304589
716	-190.129757298146	-179.77297316625	-186.238600013081
718	-189.482206771321	-186.142576196921	-189.788942046174
720	-184.014673807659	-186.628679635636	-188.708292628957
722	-191.722444538298	-194.858552674091	-187.659139520738
724	-181.407301147408	-185.514407458183	-187.638078014749
726	-178.015973577597	-178.531042020895	-189.878815682251
728	-178.365168562156	-174.336584595186	-187.428008813263
730	-176.947029816009	-170.505136303218	-178.397251423586
732	-178.328354652787	-167.732149257292	-180.816959928304
734	-167.875688047034	-158.405604582288	-154.154692130344
736	-164.736382434373	-165.734823409821	-152.24685934131
738	-164.456298394351	-172.525818647965	-159.486704803971
740	-161.460844069342	-168.341143980881	-162.167027155056
742	-152.606236631104	-161.561329058103	-162.678389500268
744	-135.376518166121	-143.887668462109	-142.628066069936
746	-148.374645229505	-161.382288087299	-152.497471634708
748	-154.975401731973	-168.940994067609	-150.444247573571
750	-144.383469916426	-154.593351612743	-137.839200010306
752	-132.451892045271	-140.129689661159	-154.723142534484
754	-126.486030146607	-132.590793097269	-140.906220282369
756	-134.200282525528	-136.217653928533	-143.317561495548
758	-137.727337747871	-143.703305883442	-138.854375522408
760	-131.052002169702	-140.768360350875	-131.281554080114
762	-119.410763713598	-119.588840972359	-133.581357071712
764	-140.82430518723	-130.489639706171	-136.075435165136
766	-142.286809100239	-135.228145730855	-141.606510678716
768	-130.82796282227	-135.822008075168	-136.168699187077
770	-123.194475104771	-133.987104710391	-129.67090158997
772	-126.279318180848	-128.627909140224	-129.354921007815
774	-117.560931226015	-111.475246165651	-123.269524224753
776	-130.589446896592	-121.575378275005	-126.353634141394
778	-120.853614625726	-128.740300330722	-121.754156424005
780	-108.682459081656	-123.066724215176	-113.609794986195
782	-107.955139737279	-112.664040118943	-115.51366176117
784	-119.773384892408	-119.978790931057	-144.0131443764
786	-124.626062929546	-113.710780823771	-120.782590327051
788	-126.975932892788	-126.477306439765	-119.592649976461
790	-125.061907807674	-130.935119362554	-126.044310759852
792	-121.138413212052	-120.117795917007	-127.220909642838
794	-116.879921055675	-102.212057991864	-117.014476341765
796	-103.714242471322	-110.904424074031	-114.533129775788
798	-127.007107262098	-128.879524749234	-130.523157557189
800	-119.390763262683	-123.881743736284	-121.14863665974
802	-108.824923761934	-115.135525961459	-109.226695997589
804	-106.984188297536	-111.646699628559	-106.633310886869
806	-85.0458502453817	-98.0654456356922	-96.6682881303011
808	-93.5593249536821	-99.0674575796658	-91.7554372012885
810	-94.2853023234217	-87.1486884285894	-94.3701132133522
812	-98.5446036826522	-95.8239224219934	-104.867293450867
814	-107.026142952791	-117.008957509452	-115.883452018198
816	-114.553381780278	-125.468406170784	-119.447787055873
818	-115.461992679328	-118.816484931837	-122.535046541515
820	-129.094042694778	-131.253950736729	-124.554936848304
822	-132.991318363218	-124.548668434809	-122.511287692928
824	-134.300566621407	-114.206299044033	-121.119264891304
826	-132.26288743061	-113.717624246829	-121.346640444355
828	-112.568482957374	-122.129145296502	-117.855789166631
830	-129.230227925425	-125.744721061814	-111.157742483276
832	-123.957639395076	-117.995614672296	-116.001578967579
834	-115.496432165182	-111.146680776096	-119.030688282762
836	-110.581983857961	-108.546332074095	-119.355058622051
838	-106.912783427524	-110.598604768414	-120.050480455342
840	-90.363539169866	-121.324083823391	-119.319643914395
842	-103.287926441553	-99.694083028714	-106.867381636613
844	-109.905405920755	-103.884803358011	-108.698874067749
846	-108.551994599257	-108.166434147235	-105.845746596972
848	-110.373919945645	-108.901251990204	-102.063812914292
850	-128.693980195229	-124.215486384034	-119.295937607622
852	-124.380135365986	-138.063624914137	-138.089958310852
854	-125.358494791725	-125.586852954754	-129.125314995713
856	-121.530315623434	-121.675578026718	-121.28103587254
858	-125.351758897819	-133.171434825555	-126.021283797241
860	-137.072287331308	-143.630619189836	-138.774052368202
862	-131.18602630211	-114.715059967289	-137.276319380266
864	-123.8356327843	-122.891330005529	-132.143017544803
866	-118.259978787405	-125.235294206973	-124.307021863914
868	-119.628350428798	-123.727810244916	-126.346704332253
870	-129.067180131789	-128.587358069859	-131.533347656028
872	-141.847272099429	-139.705855230031	-129.618981097436
874	-143.266050494381	-121.586463433013	-123.255436563317
876	-133.642285921925	-125.433809167443	-128.008883291139
878	-135.887110125365	-137.552271975571	-141.976145355821
880	-144.699351621152	-137.418308439765	-140.052802171351
882	-146.812373996127	-131.251048337706	-127.857581370306
884	-134.687109809913	-136.665457815831	-126.952857294643
886	-139.198843409736	-145.680114554427	-139.336947565134
888	-147.427673768404	-154.756219442384	-148.107975888693
890	-148.801578792327	-152.195836263264	-148.253834947013
892	-143.966001073701	-146.11385771627	-144.657817867345
894	-138.059131641889	-138.412266201226	-139.864510523561
896	-138.074807885387	-127.663904608199	-134.976917106635
898	-147.669825351284	-135.57489230631	-141.183044009814
900	-140.438061666662	-149.704519931118	-143.3641896751
902	-132.522604506095	-141.343372030554	-143.464808695869
904	-134.429858433225	-136.152449653679	-142.570408920235
906	-141.757136696892	-142.756547181678	-142.756547181678
908	-139.565129959967	-145.62511431549	-145.731930964256
910	-137.825443770056	-142.768133983045	-144.021212518595
912	-144.654761354726	-136.765242285487	-149.298040461901
914	-153.298541309713	-144.105042100581	-145.935800943776
916	-151.459521822994	-150.188274683835	-137.017773444476
918	-142.097740319458	-150.64873929312	-135.506577877658
920	-142.792460419168	-154.265655256856	-151.8901093845
922	-151.340475993087	-136.948414877192	-131.122542254867
924	-133.742316156221	-145.698881488422	-143.075599583559
926	-133.22309543318	-144.958537916326	-147.957489858794
928	-141.003912278653	-142.871941017633	-148.520127264723
930	-151.206150663378	-147.780944178627	-151.599753600151
932	-165.107167817097	-156.792732041268	-157.313976309143
934	-142.178217176609	-147.72383575844	-146.511771455036
936	-134.283974767746	-127.645686733205	-153.388487557957
938	-148.013355016422	-139.381453170365	-153.612453222904
940	-152.026461852453	-144.210920026592	-148.345738332554
942	-145.641333184961	-138.255114692305	-145.97084228689
944	-152.250015650994	-151.051953436945	-151.898804002642
946	-140.202757448255	-152.389940627946	-142.761496594335
948	-140.429928232289	-154.753981545459	-149.698391528701
950	-147.852327740505	-157.38300667726	-152.612032978565
952	-154.55030085655	-154.86690613338	-153.364847689771
954	-152.502434989857	-151.768266726688	-149.416684960858
956	-140.970377180866	-156.533590527601	-139.587781378173
958	-142.012272515566	-163.518669510859	-145.32982684061
960	-142.911286164605	-144.883576154286	-143.02896122596
962	-155.219591885385	-152.414422105288	-154.51829944036
964	-158.866399365528	-154.695814514651	-162.934305630995
966	-147.326367970366	-145.816681901549	-158.061024540907
968	-133.930129033032	-138.629988060051	-143.796178031198
970	-153.668230593955	-146.683443951896	-142.403586740493
972	-149.367753666723	-150.683203192608	-139.274518844308
974	-123.616298297633	-152.147431609746	-134.60794156012
976	-125.27148999126	-146.75260353736	-133.375231956131
978	-140.230122245166	-143.065011349401	-132.425386520167
980	-147.180585418738	-144.204082460967	-134.287215630052
982	-150.781891374885	-141.284470239071	-150.557217121298
984	-146.100128100193	-163.412993054702	-153.026694454893
986	-157.742879195101	-161.443846805601	-163.946826609427
988	-150.800918969352	-153.248936188367	-148.985169874335
990	-149.062255327024	-155.648236614175	-141.362639108927
992	-151.450800975618	-163.527516624014	-148.774983444273
994	-137.022920933108	-158.623346892654	-146.958155051944
996	-143.390954113404	-151.806455567904	-132.909458641203
998	-129.282606833735	-133.08874563296	-127.66301587982
1000	-130.949291016199	-141.708346570673	-148.875726187918
1002	-135.298629486462	-152.047149783976	-157.777490057626
1004	-140.302028136175	-154.183215459468	-149.797555260803
1006	-146.894849813705	-149.176036137246	-138.720770344673
1008	-148.095532654401	-138.714016704539	-132.625227204267
1010	-158.052596323249	-146.228995607242	-148.00096749324
1012	-149.774324874289	-149.631261347995	-151.453776021989
1014	-142.987030752636	-149.358581119933	-148.313515101657
1016	-144.888075832436	-151.556927680811	-145.949391237342
1018	-153.227355620346	-156.296488733165	-147.357951732602
1020	-161.990167006003	-158.27508443942	-151.930636612228
1022	-175.366819177976	-160.638399902353	-165.277167528561
1024	-153.448017253118	-161.305566927712	-161.046966792928
1026	-151.751323802658	-154.167411817559	-162.807909562233
1028	-155.375161832135	-151.746463558388	-162.842841257544
1030	-166.775035935888	-156.894047227082	-162.655154723179
1032	-181.774625691567	-161.938752127597	-167.015040926203
1034	-174.354836825037	-154.529143992694	-175.063657396128
1036	-153.984671184066	-148.906538208451	-163.925274184607
1038	-152.899389149213	-157.609816186028	-157.09904245015
1040	-152.718303491401	-164.438105395713	-162.946703003768
1042	-158.615347118647	-158.146840632283	-166.351331381149
1044	-160.994773538376	-150.813951982448	-157.470821518754
1046	-153.57088958372	-155.393543846256	-145.126136271333
1048	-164.214992192633	-150.752212600606	-161.346524366451
1050	-142.97483739724	-141.286061568239	-166.124492412384
1052	-153.009352495306	-167.410689777703	-161.317204134615
1054	-176.373796167214	-176.030081396123	-176.55408451039
1056	-182.527856225461	-176.209223799693	-176.363472075087
1058	-176.092861031743	-176.641171727841	-159.943972380541
1060	-178.995978586359	-172.013813867053	-157.895186173511
1062	-158.119787657774	-161.776473834287	-150.791842868894
1064	-157.059106600466	-170.722487729256	-155.367670221259
1066	-146.832637088146	-171.074618533117	-164.835203512703
1068	-154.973630845083	-170.422817766139	-162.832235544893
1070	-171.33990231145	-179.080540413008	-167.936419146356
1072	-180.56093405228	-189.654156700165	-181.577935500096
1074	-175.999587199126	-184.816429133164	-182.315275497503
1076	-151.959826166558	-179.698182533565	-175.304468080773
1078	-177.124004472062	-173.929324049456	-170.121597258706
1080	-175.499107222226	-168.707009582448	-176.965463688722
1082	-165.869022838021	-165.339410689234	-177.393582533649
1084	-160.320071480697	-168.049620115413	-176.971229904191
1086	-161.584052345636	-171.035081320063	-176.96608323942
1088	-165.556574946543	-167.919414805406	-171.549013394451
1090	-168.082613046227	-190.222302305342	-179.188924719024
1092	-174.437003332716	-170.116498518744	-190.665859477283
1094	-180.929320889533	-172.000378086141	-175.796484512781
1096	-170.165197772406	-174.853527189659	-169.21451479959
1098	-162.733551617782	-170.887234927152	-167.497020007094
1100	-170.437668962686	-171.213192100954	-167.952675939073
1102	-183.892496737106	-184.847456583721	-177.066719325527
1104	-195.173234149522	-176.618025730198	-187.666410946319
1106	-187.599533915391	-176.737212366331	-177.493730275333
1108	-177.550316397674	-179.934184357024	-179.736075778379
1110	-178.432823244141	-188.316663593996	-169.947603746961
1112	-179.874116894743	-187.053825365985	-172.845356287793
1114	-177.572462485879	-178.834673090613	-177.085504430656
1116	-175.025675820827	-171.322465164405	-159.645681097117
1118	-171.402896660174	-149.967751448649	-158.600947837929
1120	-183.88071419226	-198.29892110551	-185.418887427001
1122	-176.189688724871	-191.373974687594	-166.944190167705
1124	-168.976509243885	-184.291539201853	-163.375177124377
1126	-175.591285262989	-188.799737706237	-175.598181277093
1128	-183.536701993215	-191.342277981198	-184.213161569853
1130	-182.03281354354	-186.482556146175	-183.563331444934
1132	-183.968822982704	-193.301482966368	-192.932990815268
1134	-185.665270539897	-196.955302771408	-193.305322266857
1136	-172.139781092751	-184.776385545573	-175.954503636615
1138	-179.584042389742	-173.484311473634	-173.642599278055
1140	-182.355295261378	-172.590990124925	-183.149250588861
1142	-177.874597150132	-177.647555625496	-186.697505314662
1144	-171.070873129595	-177.57114445093	-177.883956800978
1146	-162.99628759218	-167.18214754325	-166.915983058097
1148	-154.051746844202	-160.400784899261	-162.948166196869
1150	-162.125439565052	-175.137246474777	-185.006126269149
1152	-157.860872675219	-164.022436419713	-179.457618205653
1154	-161.527754999621	-148.79235656407	-171.522036531411
1156	-167.22538809678	-166.304889285541	-171.8542193255
1158	-166.09596551778	-179.258831450955	-171.208535250006
1160	-164.891974991268	-166.057445371335	-168.388386131469
1162	-181.562063536625	-181.909003030268	-181.648798410036
1164	-187.08022529145	-190.106212352793	-187.836722056786
1166	-151.524925581672	-167.823383407851	-149.656793841078
1168	-171.381197126311	-174.258239192173	-175.784857089801
1170	-189.659776418295	-177.817280017235	-188.792369910763
1172	-179.409531475299	-177.909582268754	-185.904616135094
1174	-169.206260830901	-179.187517768172	-188.852987105059
1176	-188.99994566974	-182.649046659759	-199.673039162503
1178	-204.301012364134	-189.681801437519	-190.723821070632
1180	-200.645721808421	-196.243759762022	-183.705686666447
1182	-187.993778916039	-186.683985790191	-174.739261402529
1184	-188.532564147724	-191.596193633825	-185.376710142875
1186	-188.586353025601	-197.793008534343	-203.808971197522
1188	-200.011702473975	-200.89886324838	-207.860253761352
1190	-208.543814544852	-199.809565455033	-202.844230820317
1192	-194.893881720174	-195.051891251227	-204.459999099486
1194	-195.758769589713	-192.996514966846	-196.426079681954
1196	-208.767263421154	-201.190057369698	-208.060720008932
1198	-193.364794584609	-198.503496016496	-199.086127943718
1200	-204.823603650009	-190.576096933951	-195.874570168311
1202	-208.41096678299	-203.433436645718	-198.557050045509
1204	-203.410574583421	-202.760025731332	-202.551236240577
1206	-198.721620016859	-191.05585601367	-205.823814401585
1208	-196.52839857306	-197.319271522098	-203.610538379096
1210	-199.122551468444	-198.069681885668	-188.395357080534
1212	-225.201525677961	-205.363004651402	-217.926622651434
1214	-201.957026008915	-195.37229347852	-194.829308575383
1216	-203.308021820398	-207.921598618581	-202.462535502532
1218	-205.835705055839	-202.811472842046	-197.887085810211
1220	-203.329519911715	-191.472666853178	-200.060266530363
1222	-201.24889542622	-190.008529511738	-211.717478192343
1224	-201.052385117835	-194.637073279542	-210.239745953205
1226	-195.771667811775	-191.789638585678	-190.235507653147
1228	-196.090178851891	-192.094597975256	-184.908830628939
1230	-203.665844078145	-189.80507607839	-211.477183500891
1232	-212.455293555185	-207.602798982664	-209.457553344289
1234	-206.967076088682	-196.106823021306	-198.733037248124
1236	-208.52706028292	-193.750483546046	-198.862351808045
1238	-223.213484169504	-210.527960280534	-208.836209393815
1240	-228.9532701516	-220.47571888117	-218.378199125937
1242	-212.732503861369	-210.980715304304	-222.178831039102
1244	-226.841669131324	-223.758441650754	-219.277328936681
1246	-223.605171153213	-209.806610564913	-211.025082135293
1248	-199.932903514336	-211.96933938493	-194.309661240465
1250	-184.14300457651	-223.669033067816	-208.681708299529
1252	-202.656283861133	-220.617948998957	-214.69089919578
1254	-217.421736944314	-207.223371989946	-205.986737566878
1256	-218.820674107113	-205.045000279271	-199.533707630413
1258	-220.595378671748	-218.288524191411	-204.444789323165
1260	-211.084123055734	-222.532231364332	-210.404020247459
1262	-208.36051311425	-224.982443439953	-224.225698023307
1264	-223.392118400493	-215.414598958901	-217.555593373608
1266	-224.10828817695	-223.179740928408	-226.924923062935
1268	-234.178015770669	-216.372034652673	-232.685976649868
1270	-226.095241321092	-220.371420155975	-219.793774074642
1272	-216.935009192702	-222.379392796723	-218.117056148969
1274	-223.245401227122	-221.019105543284	-227.15896834408
1276	-236.798533763411	-225.99505500626	-223.640273705445
1278	-244.103239064934	-217.844970065994	-226.217412450238
1280	-217.4485644321	-222.354320244124	-225.673457079813
1282	-225.054308470548	-224.821706440741	-230.354588405367
1284	-232.766452830477	-215.66753000369	-231.871305258755
1286	-242.280372242393	-227.487506893434	-231.390860728505
1288	-243.084100521698	-230.066619603761	-244.642073735401
1290	-236.358387174559	-226.435090981198	-251.982993440169
1292	-224.944884482545	-227.5028205064	-243.526849381748
1294	-219.889576823024	-231.689821101188	-233.638037046127
1296	-238.213950209338	-235.877999445534	-232.650450112805
1298	-230.422916648515	-234.596245021621	-242.573303498246
1300	-227.825350714937	-232.007507902817	-226.563007340412
1302	-239.002231889478	-236.407492525679	-239.20292926068
1304	-241.248279026634	-241.178478136557	-235.040198045791
1306	-244.2706150766	-233.942271719623	-238.562692172313
1308	-244.538441705992	-233.076427196768	-240.3604611538
1310	-244.803939834038	-241.897340173845	-242.350973767391
1312	-247.33781746286	-248.602610005678	-253.465112212311
1314	-248.482015968281	-252.276525361357	-258.077098986917
1316	-265.934288637385	-254.725252941698	-238.451640715131
1318	-252.011996428937	-226.450903233377	-239.605942129399
1320	-244.553464542291	-243.802464933053	-240.720921287158
1322	-232.205188551864	-247.05251516852	-224.575495161532
1324	-221.527381574743	-244.005547317205	-236.557831846302
1326	-227.527817286572	-233.453973248109	-230.774018380905
1328	-230.901358973279	-223.065695669777	-222.251483656085
1330	-222.680312712771	-216.426065009795	-219.095895267193
1332	-214.679062095202	-212.400650839562	-206.607863195479
1334	-210.213609772462	-219.649702723145	-216.131256386785
1336	-245.174895320704	-238.570164593222	-229.853185053946
1338	-247.632110220174	-226.367692495296	-233.01641106863
1340	-234.222069587105	-249.259018264467	-235.438415701746
1342	-258.896925124309	-249.597807066131	-247.383229704955
1344	-248.962547490138	-235.462993432438	-243.819418304515
1346	-235.584666940514	-222.427404859097	-243.774986406613
1348	-238.234860013094	-231.295957766174	-244.097982403252
1350	-243.023778146093	-247.611100919214	-237.254444679272
1352	-239.942717981049	-239.45320725827	-230.271171285755
1354	-237.171268431774	-227.248315099608	-225.778259312757
1356	-241.374043255536	-250.529182316006	-240.055671791732
1358	-214.795742283873	-234.168385927377	-222.098283885617
1360	-221.663848322539	-212.133176114276	-245.753013086876
1362	-228.40677898574	-228.656297190524	-227.913259751456
1364	-229.905787922408	-223.718789293299	-212.898729234811
1366	-236.498128570239	-229.161872716945	-218.976840713076
1368	-228.555425498622	-229.10607969855	-228.671517613701
1370	-220.925253138123	-219.741852546383	-234.882729268964
1372	-238.871885679044	-229.225474813145	-239.596478950415
1374	-245.242271213749	-247.745074571127	-230.369670809156
1376	-220.18544224105	-244.405670400951	-221.365469825575
1378	-245.87990247078	-246.189916865799	-240.69062895462
1380	-235.055986981694	-236.632414076628	-240.017003916048
1382	-212.540186830092	-236.255120723866	-227.21997626997
1384	-215.746768934715	-217.378275706329	-218.774041857091
1386	-223.665723418834	-209.590445844824	-225.361956466496
1388	-235.545762789267	-230.313103238852	-233.48076048434
1390	-239.52544083882	-242.175404661845	-232.304233748748
1392	-232.05207054141	-231.767532523588	-230.362186386918
1394	-232.993912079217	-234.545289789888	-237.476401407015
1396	-244.070650010628	-245.122583035754	-239.534747912056
1398	-231.461646851399	-219.809872048844	-222.952016424351
1400	-210.001982273224	-209.695486592602	-219.33495437164
1402	-246.016245065089	-222.35304717364	-233.731138441122
1404	-233.545222276089	-216.704058464118	-238.993889404272
1406	-234.057343647703	-226.056750856299	-234.035573778257
1408	-238.706880215298	-237.756670839573	-230.348094711256
1410	-243.14262053297	-237.791372894079	-227.117972772995
1412	-242.615906283371	-236.470469605569	-221.067012299469
1414	-237.844502033777	-238.429491173707	-221.622586090505
1416	-233.206185631658	-235.127072128384	-229.885036943315
1418	-226.92339379988	-234.322997186155	-226.112343563186
1420	-235.529497554056	-243.040158691366	-228.236083600721
1422	-234.987457028041	-235.833139729175	-200.584942301966
1424	-247.036014864748	-237.065840300054	-233.368300626089
1426	-233.094732306305	-225.220889377667	-246.263856768735
1428	-240.374253604481	-223.540998733819	-243.582470403197
1430	-238.372258553378	-220.762112736611	-223.281498036624
1432	-226.807966426586	-227.832065438726	-226.060962406863
1434	-213.502431344572	-231.710645110228	-236.235097071242
1436	-211.868162036698	-226.829575163482	-229.420448557483
1438	-221.004361511113	-223.468761918685	-220.974965625611
1440	-225.624993855867	-221.366744634865	-227.511222060892
1442	-229.502856549365	-219.583980861873	-229.973629884641
1444	-218.524155923291	-247.580982491275	-237.821969510276
1446	-204.687127574693	-228.69679133793	-190.982184087503
1448	-212.050158237408	-209.030837875939	-226.077220164024
1450	-212.750998347991	-212.596419169853	-227.854451042094
1452	-200.416601398698	-204.128922498007	-224.286402574921
1454	-190.654373813214	-195.286277912805	-213.78690663237
1456	-184.907580764067	-193.373317760723	-206.763165323713
1458	-185.805041783022	-207.398393102796	-199.048895831583
1460	-189.640963186828	-208.41042764986	-194.291981550362
1462	-192.006379792372	-194.857159933611	-193.375242399315
1464	-197.514886235655	-198.863450061767	-194.379049184617
1466	-206.720858788852	-199.432861349398	-209.297559128158
1468	-207.042538728931	-202.460230240131	-214.541223973731
1470	-223.769162249534	-233.759696712918	-216.820302412099
1472	-238.061185622929	-241.16197397806	-221.56547216778
1474	-226.955003549109	-228.113415513836	-231.679775534375
1476	-211.535423783218	-226.878705756324	-216.773116548243
1478	-208.711231246098	-213.052425845148	-203.059587144836
1480	-232.804886487107	-207.709808034679	-222.124683621185
1482	-232.785086347768	-219.686344807081	-234.632436476008
1484	-217.979306170218	-227.511258274778	-226.962937530873
1486	-223.745765004067	-224.895008186318	-220.163303883374
1488	-237.737271503885	-225.290918002358	-220.272278974275
1490	-231.685936919012	-225.429983091155	-218.95573744081
1492	-217.836878026397	-212.18663906105	-222.559021396081
1494	-206.89147942507	-212.016534542104	-224.808866847136
1496	-217.606591349814	-242.414985434578	-228.121336016978
1498	-221.825792535631	-231.554151952594	-232.330403209433
1500	-223.735864708208	-244.766672488075	-243.086502083292
1502	-224.307715876828	-232.602844092465	-240.42459892165
1504	-221.152152179035	-246.232481636152	-233.551393034547
1506	-229.345435168268	-239.171725618954	-218.610655986635
1508	-218.606072487708	-236.001906172007	-220.911130351642
1510	-227.925855089973	-229.479766985166	-231.444136948308
1512	-225.049082088346	-212.87349082075	-219.258098664035
1514	-228.069882073563	-214.112965646491	-204.730445009898
1516	-241.19662468467	-221.135803784511	-217.988239349826
1518	-216.894465977063	-213.939532397255	-233.294721874406
1520	-222.573560425941	-238.309730368451	-227.731993758823
1522	-215.412146509236	-223.098871562391	-225.608511816325
1524	-227.310697781134	-208.366791973196	-239.70185420693
1526	-234.96017617217	-245.654069857395	-243.871956588884
1528	-233.255077595661	-236.635978461011	-249.503613583436
1530	-235.116473543931	-227.693933502857	-217.268182112883
1532	-210.883955074869	-207.616335542356	-211.397360961039
1534	-228.698053498891	-211.248310631617	-222.092920217555
1536	-229.732298454632	-223.130955883788	-230.967541250193
1538	-226.213061132482	-236.279165303446	-237.357284521913
1540	-216.209624496496	-226.572418012102	-225.140553948069
1542	-218.530584282432	-221.593772343132	-221.564699606137
1544	-235.205493502688	-232.269008102196	-232.842282147589
1546	-235.474149280576	-234.917304294315	-228.513124501713
1548	-229.726696192881	-230.397596675498	-226.873811019291
1550	-247.860140405007	-223.278788167605	-248.5856091547
1552	-247.27249037154	-224.744476756154	-226.99010335564
1554	-246.091441223422	-244.985670525727	-226.482004245349
1556	-207.34273548166	-205.890105346631	-207.388335306561
1558	-154.427610622135	-164.261866283157	-155.414212140041
1560	-192.651325871162	-198.996918425166	-206.6661942173
1562	-214.403127715033	-220.454599057192	-207.775875240955
1564	-208.373507878173	-223.334599127945	-225.811804440283
1566	-206.423203494096	-215.355325691987	-212.659240192715
1568	-210.555477224924	-227.066489158609	-222.361495865989
1570	-209.663458163763	-215.795247407245	-223.745792554259
1572	-207.280321985869	-215.147315439382	-220.602385301446
1574	-216.679676775125	-236.069109742967	-226.79319546627
1576	-217.486059430718	-230.765776251851	-211.682746746602
1578	-212.558740852172	-215.401914115653	-200.128401956573
1580	-217.562356083769	-212.411231009519	-220.300159658317
1582	-211.377642017006	-195.228675070012	-218.431036591693
1584	-211.335791687558	-213.051322053472	-214.758268362487
1586	-197.205510903274	-191.23254169168	-191.085383696782
1588	-223.906189229745	-208.729579947998	-190.490585692116
1590	-167.039836467095	-194.145818591111	-201.792599704998
1592	-215.347927220259	-212.274069492554	-191.69766919783
1594	-197.713331260223	-185.833205781572	-172.016425834551
1596	-207.798253943953	-207.373907881334	-199.432302718371
1598	-196.481896426065	-194.912610233211	-194.599304896393
1600	-200.041055498676	-180.050281773791	-192.488499361599
1602	-183.947926662259	-195.55111716775	-188.299123101818
1604	-170.186800625741	-191.002879028247	-186.686709932283
1606	-171.814269579535	-178.186405523255	-166.117976708038
1608	-176.742317587642	-181.124686241371	-173.878908602518
1610	-179.383735414082	-185.027833429056	-189.31479444157
1612	-173.273067806698	-185.851673438211	-182.708022727694
1614	-178.238774188896	-179.186922245073	-177.498486478486
1616	-177.842291383648	-165.632077907031	-174.475382203476
1618	-155.644963499628	-160.943772890342	-161.249046762832
1620	-173.877999510665	-164.126369115366	-157.18325432708
1622	-167.144457255462	-176.521551263669	-152.110360085069
1624	-147.049180898702	-138.632553010782	-144.319030307725
1626	-165.645710551098	-163.542116916096	-155.985295806177
1628	-150.164672987399	-155.63863118298	-147.149592271709
1630	-150.764612382031	-158.278138408622	-150.140372499081
1632	-146.448421238462	-156.012534408262	-159.032225075444
1634	-162.154876216246	-131.684522980361	-157.936883415688
1636	-149.572879520136	-126.938000814306	-146.137214079955
1638	-140.03197810002	-145.7766241041	-148.572563656518
1640	-123.983122261864	-129.556869672687	-128.695713677583
1642	-135.179597693487	-134.607230780237	-126.224320728107
1644	-137.224730170066	-130.479646821933	-138.089863989944
1646	-140.605407035709	-126.286751087753	-136.31919257724
1648	-149.793004237128	-144.661044478498	-152.197146104651
1650	-156.700347532014	-148.844442781589	-147.638448632866
1652	-140.705869786404	-131.370910435607	-138.31875826001
1654	-129.47033707585	-128.356580729832	-130.131716544993
1656	-127.60374941745	-144.077239421538	-130.65271513836
1658	-125.116599229006	-154.059041717506	-148.708637481592
1660	-131.920096063966	-151.808602363298	-151.692907533013
1662	-136.503192254879	-158.347475043396	-153.99781366479
1664	-146.389045710774	-169.268358583034	-156.39302834723
1666	-138.27525201662	-141.768884859938	-123.573864587551
1668	-134.283426454601	-145.429003472153	-147.123046665336
1670	-167.481287622449	-141.793989354112	-158.101055809673
1672	-162.130454022358	-142.710589141008	-139.19002750548
1674	-145.154840663914	-142.959266634925	-160.162529487741
1676	-157.284002262698	-144.819095536594	-155.493289471368
1678	-137.927999609164	-140.823867162451	-123.379548269048
1680	-160.846097663562	-131.555783991503	-139.827130953112
1682	-152.455974838948	-160.038875817218	-156.395607558433
1684	-156.189334111436	-143.101623079582	-135.629869014907
1686	-150.751581226459	-140.889227201719	-149.558625510711
1688	-158.144397298975	-147.310247546783	-170.62830188818
1690	-168.467404378146	-163.493345091951	-151.860997776576
1692	-159.479267773949	-161.228408286851	-141.623752412589
1694	-167.406014110038	-151.216248533333	-146.791105789189
1696	-172.031482231558	-165.518639264921	-160.417856658467
1698	-154.698234572466	-165.478496321799	-161.29172707227
1700	-175.94210524836	-167.78670871308	-157.770446249374
1702	-182.690802721448	-179.477827896168	-155.37299540788
1704	-175.338843949443	-177.30201685928	-164.417863910279
1706	-180.348293679181	-171.009441933891	-158.981242091156
1708	-178.296758614732	-166.889606052942	-157.641393850152
1710	-175.428713647549	-173.180157856697	-182.062297442412
1712	-188.883998822283	-189.166289820838	-193.339514313594
1714	-191.263407912489	-184.404367044899	-190.447315955472
1716	-175.497024370819	-179.727672774746	-193.860703356716
1718	-179.663208550366	-199.14737521843	-192.161687617143
1720	-193.008790254053	-203.925483720024	-187.654782676869
1722	-192.746878864495	-198.374946762044	-185.974436328462
1724	-179.699800513099	-180.25459510122	-196.44626926565
1726	-195.456413244906	-192.942834199514	-190.958666196677
1728	-191.961422374723	-194.055119394582	-200.564870392595
1730	-180.295948571374	-175.393851851401	-179.640985591627
1732	-195.730762041478	-207.986309737013	-209.814325663253
1734	-171.937528456028	-190.43587932671	-192.357923427243
1736	-189.557875080817	-180.931476204513	-205.827330255967
1738	-166.019208374736	-166.294608750098	-189.750959926408
1740	-175.870763932137	-194.526442692717	-170.882907781919
1742	-204.216744264974	-191.891793889432	-219.589282798818
1744	-178.074832504447	-201.611128858826	-193.509663124254
1746	-192.886638462811	-192.437843728601	-194.493448810036
1748	-206.081157897935	-192.520993745602	-215.142203618817
1750	-191.264425350511	-179.237569921903	-174.475794783408
1752	-190.825037365845	-204.66722283742	-198.606355504282
1754	-194.720089925071	-212.478950873638	-206.511474951814
1756	-194.929627163947	-201.568109532023	-202.761097024007
1758	-203.109405160385	-197.921808504716	-200.301449425032
1760	-195.343145390021	-192.065269699519	-185.645051619249
1762	-193.747074367425	-167.462196318017	-202.990962652046
1764	-209.264230853463	-166.631251668349	-207.863951266209
1766	-216.02125281446	-198.496081730087	-193.647853751203
1768	-200.408804569002	-206.157479777023	-198.414925419486
1770	-201.516967035331	-202.845489804255	-212.238105230127
1772	-193.958775047499	-208.47801790667	-206.921832288186
1774	-210.206205808831	-213.865990354993	-198.768587000984
1776	-197.914646205165	-199.517079650294	-176.402478564803
1778	-183.971342369081	-214.106976700096	-192.420949839288
1780	-187.50251352576	-206.088613451602	-197.316279823922
1782	-204.382569329025	-187.041797534	-204.103840461621
1784	-199.13246565443	-196.352066178477	-205.234695443936
1786	-191.924783384643	-204.311451031118	-202.977899721418
1788	-199.464497762697	-188.290727696873	-198.642347313648
1790	-188.095153271104	-192.418608701157	-190.541900967436
1792	-180.033198585601	-185.113190209131	-176.413343702749
1794	-193.100526873562	-170.452819487044	-194.619362922028
1796	-193.484580331115	-182.736004842996	-198.10851057388
1798	-203.249354189304	-188.942247415286	-193.271482260789
1800	-225.045138214883	-197.35181825801	-216.230764584771
