# Supplementary material for: In vitro and in vivo datasets of topically applied ketorolac tromethamine in aqueous humor using Raman spectroscopy
Source: Data Brief. 2019 Oct 22;27:104694. doi: 10.1016/j.dib.2019.104694 (PMC6839021; doi:10.1016/j.dib.2019.104694)
Supplement: Multimedia component 1 [file mmc1.zip › Raw Raman spectrum dataset/In vitro Cuvettes/Aqueous humor from rabbit eyes/pnlj_day28.txt]

cm-1	frame1	frame2	frame3
350	18.3388959026838	-3.63715148440699	12.8991427825865
352	10.8732633396823	-21.9473363156196	-2.11598065687265
354	9.62383885951899	-10.0555310760465	9.7483637193713
356	9.29573573649391	-1.35039703809053	15.5528527272968
358	11.115840471182	6.66656206790456	13.7693458146143
360	15.7028260780755	15.0178133397915	4.21486002789032
362	16.9355672678989	4.02606692400573	-0.631751820091412
364	13.382359086194	11.0062269241219	2.29728231443279
366	3.09364068835129	12.5501259958579	1.60326722010164
368	-9.15753134173809	1.5648325451664	-3.72866309779113
370	12.726300009729	10.2944877368075	17.2096353211703
372	18.5992657403411	6.5047930501196	6.99092473538268
374	9.913718259885	5.82453530348139	8.44001666244207
376	-2.24360386634822	10.3116874283605	24.7693430003894
378	16.494489295947	11.249487610386	24.2596729905155
380	13.3445403059955	-0.629084566181087	8.10233972755907
382	9.93988766508247	-5.0926093780127	0.581836283824881
384	13.8636725162184	-0.786032485097253	3.5125532445458
386	32.5534958986971	9.03852553193363	13.3253589636901
388	12.6865249966634	1.38066702270377	26.3409266166239
390	12.8126921708083	10.0481479448741	24.1748107502652
392	24.7625154224483	20.802571304273	22.3456194329155
394	36.5715271837119	18.4345313881419	36.0889785408485
396	33.1697154599857	21.1351674400248	35.9719717420553
398	35.1382572027701	29.9012549991972	43.2412674631762
400	29.9046628870926	27.4831902360304	44.0732440453938
402	16.0628787136051	9.7869835456855	31.8986438110151
404	26.9852962761131	9.54746984631441	13.4139424383844
406	6.48621553740284	10.0435410235042	14.4883416654626
408	-9.36912646124361	4.03954803719772	4.20534638555743
410	-9.82458997583586	-3.53263316315409	-9.42964137417148
412	6.93352185972186	5.75264695725373	17.6294778065536
414	9.49729982436429	-0.0226608024471178	1.84737525486476
416	-1.8590346049651	1.64944870943407	1.74978851367352
418	-10.2715055549078	7.27235245319051	11.496448350074
420	5.4892766688233	9.05257113437863	15.2789431924634
422	6.76950504864266	2.86275704591578	26.8691237759784
424	4.35391846825009	0.930489881735184	28.431369058764
426	2.87288763663899	-3.30440964085274	23.3530686297768
428	4.43229086094208	-11.90035439684	16.2557705504948
430	2.06418044874788	-8.66604519605346	22.2616089169731
432	-0.197713876381135	-0.0432528537387254	2.66655910341936
434	1.68124984837104	5.81060557711343	-12.554514174029
436	5.22353628705294	5.83147429690322	-10.4575409727544
438	0.677690741074969	-1.51315345437341	19.0725750329168
440	0.474228577485071	0.632362613846592	8.35387552709381
442	-1.1908825037845	-1.13955782300084	2.97372072381524
444	-1.55765088864977	-4.14007562792876	1.2807778926956
446	2.46265403713056	-3.95203801732854	-3.53322846900022
448	-12.1077632545725	-10.5857229251612	3.3337581989498
450	-10.0160978089511	-3.66321515750825	4.22214932806308
452	-10.9221506783896	-1.05675148757298	-0.249400419580676
454	-18.7956810452651	-8.28661822096022	-5.635708064673
456	-1.33092067027544	-5.26342834495736	7.19748024561288
458	-16.6119638413687	-8.69824060171629	2.39490542607074
460	-14.7406106587557	-7.52212764536695	-1.00487082642047
462	-0.928015646332758	-3.20576881511857	-1.28254165298528
464	-3.05178570382973	-2.51014196431023	-2.4663797343462
466	-0.40970321718048	7.03367728942317	-9.83691682767451
468	2.54171919770427	1.28580854771158	-2.4341153257959
470	-5.1868944001841	-14.0413214549251	-0.417262654796616
472	-25.3763645993334	-30.1412664172198	-13.993123067005
474	-10.4502271469738	-20.3560498048114	-0.0159307956244601
476	2.33931189956836	-10.4455927282078	4.5928516781506
478	-0.674107624616804	-16.0219930673975	4.01520553239684
480	-13.915162934927	-28.4985842191116	-3.51916751791274
482	-15.3633765575086	-17.8188867154697	-24.6452366073024
484	-15.8499203987293	-14.9943436397056	-27.9291857307707
486	-12.8089748496307	-11.3045557056941	-17.1492737153791
488	-14.3796852046538	-13.5214344403615	-9.17514573025103
490	-26.2024644010339	-26.5263777982079	-18.0461570291783
492	-32.3036379530334	-36.408374569725	-34.9914195480911
494	-30.2269399207183	-30.9361400624583	-36.588353731857
496	-24.9897521767112	-27.2854257511243	-29.3562591531323
498	-20.8802126068281	-29.3632280661856	-22.6099209695995
500	-24.1269692401001	-32.6399358502663	-33.4309764344949
502	-8.19093064591627	-14.4517302710292	-12.9954543702804
504	-13.9459777911177	-21.2644907468845	-17.5967715264782
506	-18.3110940043242	-32.0527018756114	-29.337315699861
508	-4.52549801900202	-27.3523009266781	-29.8766402130021
510	-27.6849274177017	-27.2444804732322	-30.7145353952948
512	-21.0805150965507	-23.9205914979234	-22.5627273354304
514	-20.1705952556833	-25.2439806732269	-21.4643207004758
516	-28.9154573153407	-32.6403517691218	-28.2781441340988
518	-32.431379205702	-43.8243008470433	-34.1885397952611
520	-29.5212856131708	-33.7826096625833	-37.8204488263783
522	-26.6029433852611	-37.2732976383633	-27.8527804914495
524	-23.8788547431998	-35.8669642454242	-16.1785453366289
526	-22.2210611987757	-21.2778774241222	-14.3912077080747
528	-27.1407843836179	-33.3817337056984	-35.1118018238958
530	-34.2804929157934	-26.2394016614962	-30.923951773571
532	-26.9215319812963	-22.6840757234352	-25.2094214969445
534	-20.3505365405281	-25.8112383008728	-26.5196094720736
536	-43.5295957310554	-32.0806305916883	-39.1684862965369
538	-39.374670513479	-45.1833332066145	-28.3100381417438
540	-29.0280789106683	-31.3245009848688	-32.7753468242217
542	-29.0051355056421	-22.6643251069213	-36.1962589827417
544	-39.0244013041443	-31.8021329909082	-32.0732256205621
546	-27.0372526750096	-41.0651681498797	-29.2557697823917
548	-37.4536816772548	-47.7950208853961	-29.5801684147129
550	-41.8680614436196	-46.8387817359489	-39.9216943681032
552	-40.9991271386807	-40.9592761301752	-48.9625247392031
554	-40.3960118278768	-35.7080719149868	-46.4741292418519
556	-50.911832962852	-49.1269051739141	-56.0162371709598
558	-38.3511256328779	-50.819869013086	-51.4964243605172
560	-40.0382867534728	-50.2615419442496	-48.8344509646768
562	-52.5509350473667	-50.7793242061321	-48.2264394877077
564	-47.5529434846346	-53.0408891992646	-40.78913202209
566	-47.8403261377955	-51.9531086840123	-35.7508595988681
568	-47.1210633108378	-57.4743346682314	-32.1321143817305
570	-46.252857124516	-60.1642397794236	-32.8140028325592
572	-45.487366287345	-57.5434276552156	-37.0237089209407
574	-43.7181637392017	-61.0928742943178	-36.2372162262696
576	-52.0745441526879	-62.4715210986609	-47.3138948614645
578	-52.955571958742	-57.577126259771	-45.2031140230073
580	-52.195019844932	-59.8188343662508	-46.050944096307
582	-54.5786388355754	-76.6137378061583	-63.1912298056312
584	-37.281687893016	-63.2900543865807	-57.6546257457102
586	-59.2203384307157	-48.6960881822462	-57.0346187297863
588	-64.7430737623607	-49.8953877771046	-56.7647420061033
590	-56.5927740279349	-60.3148960280218	-53.3923538836121
592	-59.4508893447419	-63.2602777005197	-44.4903695041744
594	-50.7755917165759	-57.0542877433142	-53.0059032844761
596	-57.3043028915138	-60.0016775876723	-65.7691111151011
598	-67.3496728974249	-65.8654725558915	-70.3614985840488
600	-71.5755347419295	-66.4462977102909	-69.3317118171392
602	-60.5696580878624	-49.5810331283742	-80.406855010686
604	-79.9641523382082	-65.9251336563092	-59.8155049537829
606	-77.388884393679	-81.6583848787098	-61.4750376913428
608	-76.555214008123	-90.3398310000762	-70.146023640576
610	-84.9896786735307	-85.7466386018144	-75.8667998628512
612	-73.071055345369	-57.513169873063	-82.2300274768808
614	-62.8345125717754	-71.9209306334711	-66.6146788922103
616	-64.9481175448102	-84.6427690572185	-69.1299795124619
618	-75.6499445686306	-86.8123865418665	-75.0522084536479
620	-86.9691698708066	-79.8596356304804	-74.0094467658008
622	-80.4916239123851	-89.7183100178115	-95.747222959609
624	-93.2871336316662	-92.3651289582365	-92.0401362927034
626	-92.7760284782409	-91.429518776977	-92.2789322487617
628	-81.5673906909107	-83.9066115965534	-91.3116235837682
630	-71.8881827627891	-71.1777389200555	-82.2991425922706
632	-88.2308054683263	-92.9737918172459	-96.656880854943
634	-80.1435327004404	-92.8672277433174	-92.8599646338794
636	-82.9377281097703	-94.8518999062663	-89.8302401900609
638	-89.0881087732597	-94.3537460122937	-81.8757354662325
640	-81.2669053158448	-81.002732959749	-60.7764704792278
642	-102.550330690513	-89.2871854154526	-85.0335040592329
644	-106.392629020697	-100.03362185855	-91.0373891701733
646	-112.858275961614	-109.932249626778	-96.7327770560235
648	-119.054483800888	-114.787619100856	-104.325077604896
650	-112.238393294954	-110.978832412267	-108.878297910861
652	-103.285819866086	-115.542771668356	-108.94507298309
654	-98.4907798208149	-110.788989059608	-111.993223957108
656	-112.467708742674	-112.862081101401	-116.989582637071
658	-132.165269593719	-124.948963225745	-127.361113197539
660	-128.52926093809	-141.62101098075	-147.378975421513
662	-131.482688848417	-140.050369122881	-129.177456844283
664	-142.106701296109	-140.999841831	-135.140707782368
666	-144.17382028353	-136.763682932811	-138.539314002091
668	-134.818471745627	-129.47015497378	-135.37902021951
670	-120.997937478828	-128.305207721705	-136.367993572735
672	-122.853223400286	-142.834132008362	-121.511430656411
674	-133.672009474768	-143.871025861678	-132.541701539772
676	-139.67434120724	-146.493538894834	-138.798105238443
678	-142.232389925142	-149.981649931783	-135.328944895774
680	-152.366617012184	-142.956557922527	-135.470551811149
682	-140.548362101925	-133.66612221449	-151.022462893853
684	-146.261615122557	-135.163522038173	-142.091113430907
686	-146.08012078746	-132.658229199052	-131.208094727864
688	-134.131156792714	-127.253768339878	-125.938871805717
690	-117.356830404217	-129.146225002406	-123.733502648084
692	-124.226102444722	-113.014333409413	-115.263638437703
694	-126.056461335513	-110.535522911978	-115.169127134372
696	-119.731422938286	-118.775590903023	-116.281773269768
698	-110.376855671089	-127.005429759859	-112.529371120517
700	-106.150734769872	-121.066532828934	-100.19510551122
702	-87.7685102236905	-106.221154960703	-100.266985202016
704	-104.641051502553	-117.091631405151	-105.537601654717
706	-107.891648779392	-108.050395036721	-95.9071814908647
708	-98.5107575110941	-94.8801193286752	-80.6720145754396
710	-97.2819631278852	-110.825535529194	-77.8341274139496
712	-102.988888073108	-103.170247787145	-64.9920567800326
714	-90.0869772357394	-100.742182468005	-73.9156263377814
716	-88.4769187172889	-98.2735354622568	-88.649008288558
718	-89.8419475521343	-93.6928035846216	-100.877444624988
720	-80.8527566444181	-88.7354966080348	-104.77129832682
722	-84.7005846307069	-99.8233193358156	-95.2666665272647
724	-82.087356104728	-87.6416518489883	-85.5972613431036
726	-86.3750487673448	-84.3526545860402	-86.9938539174714
728	-91.1274652445761	-91.8161852861613	-92.7866406838176
730	-88.6448955334696	-99.1101329865409	-92.5113963737344
732	-79.0345898088869	-74.999762036278	-75.1310889913946
734	-67.3069847776564	-69.8388392417414	-68.5642752272194
736	-67.1074033859946	-84.0203518804241	-75.3141575003235
738	-70.1899578795854	-90.0107880512587	-82.1778656597639
740	-72.6406800292835	-76.1357955022284	-77.2500356479741
742	-82.0853348010775	-62.6807831133824	-53.9069145159335
744	-56.4788997622842	-65.5547508308345	-50.9277062850115
746	-55.2516059881965	-80.1081085930226	-78.2987853922694
748	-64.0517484688065	-77.691178592317	-83.3003744391784
750	-73.0561748396951	-63.7723564844555	-63.0784291266649
752	-78.451699683855	-72.8058912911639	-60.6738435774325
754	-59.4805225349882	-58.0164893147013	-49.027688336886
756	-55.6449300890658	-67.2170031125918	-48.7151529164046
758	-58.9104263582874	-69.5208448690978	-48.9156983732998
760	-56.0173478741434	-58.3098977994704	-50.7602813697174
762	-39.5036379834088	-43.4652401970724	-58.2272163369608
764	-51.9612697021874	-62.757177284315	-58.0741989909456
766	-55.4364947863378	-62.9557210111851	-50.7613512030751
768	-57.7574964472282	-66.9905259325735	-54.4160793928704
770	-62.2006399755543	-66.2566872245391	-57.6200373745647
772	-65.2743315175544	-54.7852507603505	-53.4004101333467
774	-49.2209956765513	-48.7531177569981	-61.0722387996905
776	-61.7533460088016	-52.6809973858112	-47.5242437035643
778	-57.6806338183961	-47.5102834289185	-42.8587316140826
780	-46.9246551099063	-46.4692418422365	-42.9384130816713
782	-41.9585347385731	-53.868450621492	-46.7866039611157
784	-52.1396556130292	-62.0363666971108	-57.8018952295419
786	-57.0400436042422	-54.220581101257	-57.9323418769296
788	-60.6001721344068	-58.847146103065	-60.6001721344068
790	-49.4533392210986	-59.151422580685	-55.7101671950253
792	-37.3546289450252	-54.1649962088051	-48.8928125131325
794	-39.6567834583134	-51.4513761030106	-51.0867491322732
796	-29.4645888033028	-65.8676041772631	-67.6386688685988
798	-56.0801034741536	-52.9190874227519	-54.8793677801008
800	-48.5562147622632	-57.7008975170934	-42.3900578990374
802	-30.5893042879685	-50.1624241207474	-37.8340427198186
804	-24.6309548650918	-24.9433838557356	-36.9769550937472
806	-30.7641993668288	-24.2544016716735	-23.7823019518506
808	-6.96261704259741	-4.20855072960559	-16.6376703723103
810	-8.13303719072834	-9.14371834895951	-17.8776401106015
812	-21.1421667657481	-23.7764181194419	-25.0491125444315
814	-33.8420020341683	-41.3677316386381	-36.0028758372823
816	-39.6567552902274	-56.2892460441135	-45.5245947770128
818	-53.3965849892477	-45.1429355765209	-32.7279229850734
820	-47.3631957289894	-55.4897283001285	-40.9153432930459
822	-44.1667810996486	-49.0637450381412	-39.0333718593102
824	-48.3859543041497	-44.725130383686	-39.2741584881671
826	-57.1804486310432	-51.7510990061962	-42.8119228761754
828	-61.5902715002283	-55.7376756758699	-30.0571431543796
830	-56.5908670615786	-54.5471802078054	-34.3292917113506
832	-50.2037654499205	-61.2388721053192	-32.3164741669529
834	-42.6206873856311	-58.8813578807591	-33.1566340435817
836	-37.2243144189461	-47.3398948341124	-40.1581984442558
838	-36.3694057459053	-35.2164860980813	-47.9531500686931
840	-35.1001571282059	-35.0383365659061	-31.9544009995367
842	-32.5872659586909	-27.9266725282434	-16.6782625740903
844	-36.1132261621222	-43.2921337687229	-33.1447246622411
846	-36.4510412733533	-44.0180511468016	-52.3207065314554
848	-35.325786243358	-38.200966668778	-59.356176766829
850	-43.2462708932713	-65.6843055523582	-59.112850140296
852	-53.6288907079015	-57.3901770499839	-67.8752565262504
854	-49.4331909258024	-52.6821045751779	-56.7507112164586
856	-48.5398313343629	-56.1657861195891	-53.575380390086
858	-54.8430900976559	-62.8456640828108	-58.4748555803793
860	-62.6217537876523	-65.8524453302609	-65.6108684932934
862	-57.3985864483676	-60.1992528844917	-70.3078806195379
864	-54.4925897928853	-62.837461604456	-74.6082498094225
866	-51.8563420638305	-59.0270331998673	-60.7802956612988
868	-51.9227584762964	-61.3228663922311	-54.2850082185023
870	-57.5588869253709	-65.5981345313577	-61.1068821576051
872	-64.5933989150735	-63.6612232762357	-70.8629690331177
874	-50.6004910662837	-55.813533622576	-54.0598440986999
876	-47.8115874851654	-72.802180289052	-55.5468861013912
878	-50.0576186047567	-79.0511688684354	-60.1593251516408
880	-58.8571173929828	-78.3431641294908	-65.365546970277
882	-66.4151304734601	-72.5041959870994	-68.7398291203066
884	-64.1734579198598	-64.8149687651905	-69.777597730052
886	-64.1347749845036	-74.3425287835779	-75.9324325950113
888	-69.286516060854	-82.7989723409164	-84.1595765814951
890	-75.962758622371	-78.3845270950987	-78.9272028426258
892	-71.6708524589183	-75.3182720003382	-76.198424367182
894	-61.0978328308833	-73.7403218049579	-74.1835538050188
896	-62.0954909340595	-64.7010873215008	-61.4150776738304
898	-81.3919800343975	-70.4243879172298	-74.4927253246067
900	-76.0293028543518	-81.1937838375081	-69.0443751763999
902	-77.4498275663694	-76.8103148129676	-65.0256994646824
904	-70.0064907940356	-71.3013830478992	-60.9455939948916
906	-60.1481970615603	-71.6649718894045	-61.0106183925964
908	-72.7177527598766	-73.6973188095687	-72.4064109189723
910	-59.2064584301489	-85.3973487125616	-62.9038145547344
912	-69.2479327080833	-72.1429453120818	-66.7621046662632
914	-71.6074794654878	-72.5543258646838	-59.6728389737239
916	-68.4547946163645	-75.7792428729723	-54.3206446128657
918	-67.107619358887	-76.3973709903321	-61.4461105506678
920	-71.3161802142197	-80.7809972312908	-78.6699422896234
922	-66.6119757703074	-66.3076099316311	-79.142806104582
924	-74.1359872034693	-71.2187698702171	-68.2873643470436
926	-75.2734931126784	-71.0262005015304	-69.219727890233
928	-77.4481157805556	-76.3123347359062	-76.066468030597
930	-79.9360800831171	-86.9779734493089	-82.2975413348993
932	-72.1133630197908	-87.6615372704476	-85.3067920024818
934	-65.8036047237324	-77.907611575836	-72.6590298570705
936	-75.1373590656783	-88.4760890625616	-66.2414297059602
938	-85.0331766420143	-86.2397966508605	-69.1458220478869
940	-83.6174010293196	-70.6787457996112	-65.9982835352909
942	-76.6302541791407	-64.8844195166644	-64.4128996847715
944	-80.6953739518052	-89.8366657906556	-82.9405000948261
946	-87.3594921010046	-73.7950677466822	-73.3085416214409
948	-76.4275085507137	-79.4530465018791	-78.3730047802504
950	-80.1544337902929	-82.1224732984471	-90.1235116997863
952	-79.329990337811	-78.1781996476453	-83.9735441725497
954	-76.1356699518968	-75.5315219746934	-71.546686217199
956	-84.2909833573873	-84.156729951519	-78.345155927382
958	-84.521797356594	-97.3273801935829	-76.1997953922381
960	-76.3607754755691	-92.5112080442273	-68.5091545263096
962	-79.2558743894257	-90.6590996573181	-69.2800769055389
964	-76.8007089584919	-83.5205040358433	-71.3615850069962
966	-70.0808398792806	-71.801607720261	-69.6413052323941
968	-70.7667429987177	-64.095942334878	-65.6224827790157
970	-87.3892119796016	-71.9450373952194	-70.5969347007825
972	-76.4668885481658	-68.7175646454956	-75.6775705072856
974	-60.7592785582438	-67.9985931623632	-62.388865515692
976	-56.2837377291956	-60.3304391347548	-60.3084530503789
978	-61.0241778992936	-62.305152409211	-63.9568463324416
980	-67.4698275308864	-74.8713643578008	-68.4333711504951
982	-72.1896950807198	-67.6293322376077	-85.2197254756606
984	-85.9200809097509	-76.5884876253294	-72.1426277412083
986	-90.8176523456381	-88.2702026710052	-88.5517856669674
988	-81.0691828122003	-81.0691828122003	-82.2402627451423
990	-74.3976946846463	-77.4426112037491	-79.2695611152108
992	-78.4658225849002	-82.6398892976533	-82.4224230473533
994	-81.7908903137082	-80.0011480386446	-70.9443288161035
996	-53.8081525786008	-64.6361638221669	-77.1995555799994
998	-51.9890168959072	-65.0973332616985	-67.1283043202091
1000	-58.2464793015439	-76.4361307950862	-70.6059842755997
1002	-71.450433687499	-87.1571273044031	-73.2752346686612
1004	-82.7428462158535	-81.4372897124348	-66.5984218721099
1006	-82.8965450761362	-63.1328610366815	-55.3649204536791
1008	-72.5430535966235	-71.7263102525736	-58.7062348345894
1010	-84.7657009908279	-81.5246713049143	-81.1961315326464
1012	-75.5112997616723	-80.3114613719686	-81.2227187089657
1014	-64.2359857932411	-83.7016728557513	-70.3656963211387
1016	-68.3302390896915	-90.8120460569691	-65.9348827226731
1018	-81.0748346061766	-92.2366329564688	-74.6739128948819
1020	-81.9113536858258	-82.0234314391276	-88.6635467299738
1022	-87.7134174130258	-83.5471925134864	-91.4296583747015
1024	-71.2879261521023	-82.8909661662349	-93.7816707426751
1026	-79.6365782454343	-89.9772771025339	-81.8289364628342
1028	-88.3345109418603	-91.4292570509578	-83.8206524519373
1030	-88.4409002925521	-90.1664171728017	-94.7106604916904
1032	-80.9934970117865	-90.090587077994	-98.4573970757801
1034	-70.270089316861	-83.3826040273727	-91.2716891165134
1036	-87.3236358833055	-64.1421428541405	-80.6555899453859
1038	-69.8824098873641	-86.4086355484117	-81.5740373221311
1040	-80.6117993692166	-79.8857855384311	-76.7965066873693
1042	-82.4072973372506	-74.7438657142684	-75.2175841924334
1044	-76.3020068244577	-80.0065608307283	-78.7889096845094
1046	-83.0815619354212	-85.1178404425144	-84.5165511366703
1048	-80.362596955248	-95.898653963016	-95.2242850544543
1050	-74.6357586185074	-99.458692471583	-75.864622764596
1052	-91.9961833984783	-91.5742042160898	-77.3991410913597
1054	-93.6493941454111	-104.352453791046	-83.3100035166198
1056	-86.8931242114876	-107.698151838389	-87.7103728792609
1058	-85.84251946519	-99.8279500808952	-90.5042681289304
1060	-90.692010806837	-103.038507822395	-92.2873806962863
1062	-76.108322519384	-87.8241345868388	-87.0877490434008
1064	-100.099706631277	-96.8035870713638	-93.5707093650522
1066	-89.8876932167467	-91.309168826886	-94.4094377514415
1068	-89.2199333950178	-90.3065513239789	-84.9844656296235
1070	-100.332177941788	-97.9323232446347	-87.6804732593041
1072	-107.60153508241	-108.799704751476	-98.9646858988891
1074	-100.650321675533	-113.07512220004	-92.5529744642464
1076	-98.6640136226217	-101.001669221307	-90.5646195421642
1078	-98.9091134014817	-114.885069404272	-92.6579450128989
1080	-94.2606496157477	-103.386378830454	-93.5442546064579
1082	-82.873877755428	-105.010651002478	-87.6616570110436
1084	-82.7198586488453	-107.050929730131	-82.3611550077587
1086	-91.4547776459152	-98.3019513964631	-83.6130756527011
1088	-87.0268361113331	-91.7146579102084	-89.8714651765475
1090	-80.4750340225574	-105.581916969841	-96.7192340847903
1092	-97.4563031639854	-103.720017610703	-98.5998618688165
1094	-95.183745905469	-93.3929222982836	-92.1065428132428
1096	-93.6762080791458	-93.7845884015594	-95.061958587173
1098	-91.2227416007515	-93.8834110331058	-97.0858655727781
1100	-89.2765258750443	-92.8188855516254	-97.5125597194086
1102	-95.7741140728685	-102.259259633396	-107.139253807744
1104	-106.367810192416	-111.528217072426	-114.322948575728
1106	-103.084081520936	-103.742624159857	-93.6446160202695
1108	-94.1977086480049	-105.21832971853	-101.497561406682
1110	-93.8676130898953	-109.310437607294	-103.184387474788
1112	-103.581490760952	-109.333617101148	-108.898987833425
1114	-112.629964327941	-105.404566929054	-110.854288971159
1116	-105.65250139973	-100.467690921583	-95.8979612513985
1118	-78.4656023851482	-93.1713621737672	-91.2317466629702
1120	-103.304466564517	-110.842559382174	-101.078486985096
1122	-101.072264084879	-96.766322776599	-81.5340958224147
1124	-92.0657370566573	-102.367104540866	-90.5767706561016
1126	-98.5414334068816	-107.934666210295	-100.386979099868
1128	-109.799056791596	-107.447855968677	-99.1595468411854
1130	-112.934694208959	-105.434350017494	-98.7357845255745
1132	-118.34540937618	-100.003956048854	-109.108760578286
1134	-103.715060515684	-97.8682245872894	-86.613400370047
1136	-84.4205949321191	-89.1676840165882	-94.0016424086117
1138	-86.4403288162293	-98.5632586808109	-94.7717606016953
1140	-94.8590241686778	-107.189976015904	-94.628944123939
1142	-102.819537816783	-105.663691026505	-100.528670203912
1144	-99.5686572948203	-97.3397732132424	-102.354378046833
1146	-80.4655377750895	-89.9019156178428	-88.2165973456419
1148	-78.3472119974422	-81.5217310249719	-85.980588386959
1150	-86.9573169678783	-93.4632204227406	-71.9869869578519
1152	-84.4854940500683	-94.9118042859655	-76.2532701009911
1154	-73.0364414211749	-79.184543209959	-74.9764378538996
1156	-84.6113280992595	-82.2414671344987	-90.771729665676
1158	-95.6276849833239	-90.4987602449322	-102.660577346979
1160	-86.6237232050157	-89.9772096133706	-91.9091755529875
1162	-94.5580455833931	-107.641675614103	-87.2389543723824
1164	-119.733630265662	-108.66341072764	-91.6640408219556
1166	-81.6249801919026	-86.536276645268	-84.055036159312
1168	-85.287145401357	-90.2218268281896	-87.419891403647
1170	-93.9418648913856	-99.6507224245791	-93.481395880341
1172	-100.233809250681	-98.8655010444847	-92.5683681099052
1174	-104.395845371641	-98.5221333001628	-90.7093054536405
1176	-104.674816262003	-115.795762913732	-96.8801521123489
1178	-100.875088600009	-136.805620638401	-101.914026302843
1180	-100.17584722563	-112.261901729698	-103.927902801868
1182	-101.115309212798	-109.432581678138	-103.71672781447
1184	-97.0703494180628	-114.214386589412	-106.552234397693
1186	-106.106585461271	-117.753471885203	-103.732574179493
1188	-120.413658163818	-118.762129545373	-104.633539167084
1190	-118.036152187961	-119.58155530111	-110.436707221914
1192	-99.1156563174785	-120.126677097345	-113.382677011576
1194	-108.059997608521	-115.668882341571	-116.862570827296
1196	-113.396439475278	-118.265573092288	-124.27222403338
1198	-103.087720085982	-113.674090168639	-106.30846451318
1200	-107.387795712047	-117.006316139989	-113.945906306951
1202	-116.984594683177	-122.016674785368	-119.73682711817
1204	-118.908197069331	-115.890282708681	-118.406141357165
1206	-121.204076447925	-116.172162186314	-117.539467557901
1208	-127.323584737508	-131.113088985127	-113.845315065052
1210	-105.772808771209	-110.095971374011	-91.4230839398608
1212	-114.928927254242	-131.088984367294	-123.501457523186
1214	-96.4172124078703	-111.047631490901	-111.923600438212
1216	-108.367611405446	-118.06476802645	-97.5686431230126
1218	-109.714009645129	-118.134618163081	-102.571962143663
1220	-100.536587667308	-114.229645726778	-112.438266473703
1222	-100.337646577631	-113.145536996346	-116.042597777918
1224	-104.865445523661	-112.721195387374	-115.871586766859
1226	-85.0499286884849	-110.745673645138	-113.289614212424
1228	-102.573966864817	-112.181410884661	-92.228619427988
1230	-114.966629597798	-122.456845493775	-112.31018291272
1232	-118.906225022581	-120.018170419171	-122.78908041693
1234	-114.269607944296	-122.728110511761	-112.672181058304
1236	-120.888384037883	-117.25110869823	-106.849103762182
1238	-135.854972234875	-118.196184742191	-111.531170251756
1240	-139.003360751345	-132.3280026785	-115.944145716834
1242	-124.732538965948	-136.345925726089	-116.737293385337
1244	-127.342800346333	-124.969190654002	-131.062277237472
1246	-130.996862378844	-129.331182947167	-129.728701046098
1248	-114.41783111165	-104.824444257865	-129.41867364653
1250	-119.426713248541	-120.675524235143	-119.171838912965
1252	-134.930605535287	-129.439972462013	-120.603552475734
1254	-125.734685992747	-116.961440021026	-115.182810778882
1256	-109.061661608535	-109.333239914672	-108.610167895773
1258	-117.472537335756	-125.59022439488	-120.303453249336
1260	-127.098788297718	-140.345965458807	-133.722376878262
1262	-113.204993586868	-127.439843410451	-119.957280210591
1264	-138.819193719918	-131.347319399687	-116.59157492618
1266	-125.864738844507	-149.027698111897	-131.557742030284
1268	-138.528907605257	-134.342801230581	-138.555911306586
1270	-137.740700807121	-124.322782110544	-132.116432352796
1272	-130.221193004174	-134.751763462227	-127.536681417611
1274	-125.821729027257	-140.780758137757	-127.788553843725
1276	-119.190894517188	-129.057328877259	-129.114372863562
1278	-120.545560068516	-137.094749423653	-140.118798574615
1280	-129.881559212685	-135.034708782869	-117.728179702312
1282	-124.060187370549	-152.761939609709	-137.625056540116
1284	-119.139106670673	-140.155600136752	-139.586681703098
1286	-125.025178820182	-140.430655553168	-138.697158238089
1288	-141.854755447994	-144.176055952416	-142.856328244061
1290	-147.20444750158	-136.766276749254	-144.817598345454
1292	-133.893706755987	-131.712975949535	-138.451396484986
1294	-123.042621498415	-137.02042969057	-133.408820074005
1296	-133.946482141657	-124.617064621237	-141.29317937604
1298	-140.805690906041	-135.736097146715	-120.924644426076
1300	-126.819841112504	-119.499783330687	-142.732561674879
1302	-138.220176469721	-144.246853571637	-131.708960384557
1304	-140.372590132043	-143.69587117114	-123.727607042186
1306	-136.473518944723	-132.809678739058	-129.058557063679
1308	-137.892777520208	-135.70657277002	-136.658826249369
1310	-139.145597570691	-145.546848231936	-146.328111932739
1312	-141.532595471068	-151.338983537329	-154.411111594776
1314	-157.557339521443	-159.345784682035	-148.907517029035
1316	-148.64295763648	-147.942800082411	-159.678239025442
1318	-121.040243719999	-133.172978481538	-144.162721169325
1320	-125.844312805792	-134.882541272381	-132.055777217001
1322	-120.271217971132	-140.816654353471	-138.305636926116
1324	-123.45193595725	-135.812226905713	-130.802436803911
1326	-121.344173225903	-124.015621845034	-116.756040773605
1328	-109.638119427627	-119.518863730735	-105.403649770552
1330	-102.209692578595	-124.936191847796	-106.028383420978
1332	-109.718332306572	-126.788804706693	-115.43634881977
1334	-125.006700962713	-118.464243759124	-112.473620077105
1336	-149.61880713946	-129.845407101276	-128.892350455207
1338	-131.653456559054	-127.969609241649	-124.702240827423
1340	-132.529618416888	-121.341393541133	-128.680481477847
1342	-140.628276491799	-132.815230572298	-137.828359523197
1344	-134.530499635516	-142.737771759326	-133.048124381147
1346	-119.368644337721	-134.322022489296	-123.130316701717
1348	-118.11087839633	-128.119784871646	-121.715107428902
1350	-132.509398916307	-137.680691036194	-136.333343670624
1352	-137.955014715639	-145.210652533115	-154.292879111903
1354	-126.973598142246	-140.579863036194	-145.676102493163
1356	-136.376517864673	-147.452188777936	-136.036777623805
1358	-142.442409271479	-131.594944985139	-117.012288194373
1360	-128.245986908677	-141.917412027626	-123.423999982442
1362	-131.489629408747	-131.451009181758	-105.737471509265
1364	-112.048382770215	-117.934673833795	-108.882834881306
1366	-119.593567115605	-124.492221225193	-122.926866577253
1368	-132.054442181082	-129.96791749645	-128.900980253022
1370	-123.763717780325	-138.917246712799	-133.913245566798
1372	-118.524658293119	-160.611769120832	-148.492704472976
1374	-133.46992646376	-153.337179183613	-154.583033949238
1376	-150.631066986333	-130.996539135455	-140.280519547976
1378	-156.515199434495	-124.170218979268	-158.117506910818
1380	-141.257013138137	-138.613612981788	-136.713224485973
1382	-128.637533582319	-139.432993080683	-129.70923840058
1384	-122.461702918303	-138.862700945791	-125.7419025238
1386	-129.866470120377	-120.913896085973	-120.900294327324
1388	-135.043331315523	-134.404494400107	-125.172491513641
1390	-135.361522831824	-151.431561253002	-133.722184650025
1392	-139.168966648505	-143.541100630443	-133.113983290915
1394	-143.985555838717	-142.194503835827	-132.539658227003
1396	-137.227458731234	-140.068579101866	-149.464053970257
1398	-116.626306081432	-129.169017375399	-122.217526032075
1400	-120.969947205827	-122.168679992628	-117.641816815887
1402	-124.682865344588	-138.982969429263	-143.993455521576
1404	-116.816883105604	-135.034337254493	-130.613971198571
1406	-136.454983786051	-131.18706869139	-137.329449286003
1408	-138.183383794258	-142.873508635495	-135.150635836892
1410	-138.122046159206	-143.280497522565	-133.520189496522
1412	-138.859671369643	-131.053361588065	-136.532309467635
1414	-129.682752349064	-130.648819895065	-139.42365699401
1416	-123.21325475264	-142.460217127353	-141.499773878991
1418	-132.350650251692	-141.815435950713	-136.574638807858
1420	-137.308857024026	-145.494479137057	-133.857531512143
1422	-126.836248452288	-144.122079400512	-143.116915081598
1424	-132.013630986821	-153.494292124697	-135.844779111561
1426	-119.990015486624	-150.876622949797	-115.145961496129
1428	-122.682193975311	-133.640306930058	-142.224407349297
1430	-113.715781495824	-139.071669362907	-136.501118474476
1432	-117.707170086548	-146.766356814458	-134.587522268827
1434	-129.834761057758	-143.638965685968	-136.31553257185
1436	-131.555560219774	-140.095898420281	-130.478872345186
1438	-125.987135603952	-139.467848131841	-125.385733444811
1440	-126.758819280066	-134.16381035326	-126.488060317712
1442	-133.084220970398	-135.813480407651	-138.128581900596
1444	-142.61114323175	-148.0313625797	-148.971434533528
1446	-135.460657934334	-118.023628124556	-129.9731494876
1448	-121.633555470231	-130.275058539088	-119.470287640444
1450	-119.511179565516	-120.590849245987	-122.284861361515
1452	-117.353620504375	-109.461612768275	-112.001086157122
1454	-102.898516223537	-111.370881996814	-97.0494294832558
1456	-92.0955282421755	-102.578229382389	-88.558677483492
1458	-86.3642281908934	-91.4575041191638	-94.5114647235391
1460	-84.9297438087214	-83.9556232433168	-91.4799481294191
1462	-82.3757968781282	-85.5054151390375	-79.309038078746
1464	-83.6367211005086	-96.9302417581717	-86.9322401253314
1466	-108.831459315495	-94.5994447055002	-96.7340414663415
1468	-115.222446590074	-105.441484801353	-95.7915700592285
1470	-144.571678857734	-118.560354185068	-127.983376851188
1472	-143.000734699911	-142.866626670194	-154.054414548825
1474	-127.524885912529	-141.810122964621	-133.100635082237
1476	-115.791332937354	-127.205724973564	-103.807730716953
1478	-120.420675317215	-130.098049887544	-114.761399719262
1480	-120.876793387975	-137.130282941847	-127.658011515513
1482	-115.712917163227	-132.286817606052	-128.720639410421
1484	-111.824906248703	-125.569567238281	-125.569567238281
1486	-124.198319346163	-137.490886868403	-130.53534034877
1488	-141.028531199689	-148.925878357675	-144.274974760545
1490	-130.051977779338	-128.952527314484	-143.272005812647
1492	-113.487581661628	-112.061983378498	-117.0424824931
1494	-143.093718055819	-133.760387843106	-121.618593044127
1496	-141.91504374958	-140.474107118374	-130.724469531708
1498	-143.550232435449	-149.195919675766	-150.969185739284
1500	-135.394592790685	-152.588171912187	-134.270791542835
1502	-146.321398403456	-141.030027062211	-127.34897811866
1504	-131.142307808339	-125.250110831489	-135.79207462847
1506	-133.18349404403	-139.848778297293	-141.623587754877
1508	-120.775020751757	-131.108921873357	-129.947761230047
1510	-126.838270938518	-131.067968286843	-117.410924459411
1512	-122.250584578608	-139.316032635373	-118.01409292042
1514	-119.923865891693	-136.763912958418	-128.343889425055
1516	-134.86377454067	-130.872455214218	-131.672374356376
1518	-129.883223292549	-133.901482111991	-127.112363125747
1520	-138.932746273757	-143.660444595932	-138.881610964546
1522	-128.242015063219	-129.606452263979	-146.53821246332
1524	-116.867608528773	-141.700116537104	-138.796364340501
1526	-135.205459313236	-141.699383581693	-150.611163998408
1528	-152.610084329879	-128.892318437514	-145.140854425289
1530	-136.324411603304	-131.473752525838	-145.620905582755
1532	-127.129201688564	-136.330731846908	-132.549706428225
1534	-118.527916679495	-139.216408199639	-125.424080519543
1536	-117.058732054295	-134.078907488134	-122.956624649079
1538	-116.460965290311	-122.40655842838	-118.973506973926
1540	-110.9064999876	-124.454830230315	-121.17847324035
1542	-120.717819637284	-139.229533764003	-136.647804309758
1544	-137.116676097309	-143.730242858708	-144.303516904102
1546	-135.61108737146	-135.04537421395	-143.22849283783
1548	-127.78202851824	-130.943110746402	-147.648039374786
1550	-127.284500608751	-128.401712822354	-137.096532086516
1552	-127.182187275772	-120.171812676559	-146.688663153577
1554	-105.09363031259	-134.688611001427	-137.537056324437
1556	-115.901125954528	-126.310664547864	-111.67675289324
1558	-94.7413034768049	-113.645529907223	-106.501122896579
1560	-118.416479803004	-122.667925352682	-122.128600716344
1562	-129.187126373079	-125.250964178726	-127.861675878263
1564	-140.214060892317	-136.787953192302	-127.669982309727
1566	-138.131917491968	-111.767812198546	-119.93711769016
1568	-143.947564033957	-108.720784596964	-123.955626252357
1570	-139.69579510641	-113.676756510736	-125.098619734994
1572	-137.109873261685	-116.82053855323	-127.099201662538
1574	-131.413871365588	-119.330100998	-128.975643673996
1576	-115.878674644874	-123.264568307057	-122.255027441365
1578	-116.625566779651	-127.677248402628	-118.218870847867
1580	-120.751811684742	-125.907372601986	-114.978337518761
1582	-98.9599084644086	-121.99855262019	-106.019269916544
1584	-109.638246177865	-121.739008882387	-119.58660548879
1586	-104.67556104591	-104.488143780165	-93.0124359637036
1588	-97.0148313879473	-111.20670898897	-105.872374411794
1590	-103.332348787011	-115.525120458699	-84.9929964795957
1592	-118.590469963449	-127.857439858923	-121.668583632938
1594	-119.209713473036	-123.621883782508	-114.499854446995
1596	-123.462288503738	-114.656314060337	-115.495048883753
1598	-107.019096518119	-117.497354437366	-96.9767686873599
1600	-106.448292223888	-120.170787487542	-105.02192952253
1602	-95.2537668354253	-108.7958855003	-91.7199651507197
1604	-88.4394261883364	-94.2145922534964	-91.7320663702818
1606	-90.3384062144863	-92.4307397415451	-74.0553015174477
1608	-92.7215238417726	-101.455537732524	-84.0440417103571
1610	-85.7402392225974	-109.223106362003	-93.0754387430084
1612	-83.004866384355	-109.048461890193	-85.3781011521106
1614	-84.1112738476446	-112.325651337875	-90.2674797831645
1616	-71.7677230605871	-101.012872754691	-82.85827781335
1618	-60.7868711405768	-71.6169947555707	-60.0396600388162
1620	-75.8768974612868	-77.4642146373842	-72.4997163451731
1622	-95.5962316582277	-73.4143713738739	-76.8836133061521
1624	-65.8448158727296	-76.9713495552283	-49.493227625141
1626	-64.89944378115	-92.0464268515799	-71.3959570518423
1628	-41.3403458025696	-59.0758135672733	-48.0108649077696
1630	-36.4774921808389	-61.2445913540512	-33.4711625655964
1632	-81.6721538864291	-51.6292143895194	-52.2393477809196
1634	-79.0278384543218	-72.102342400409	-62.1475135108254
1636	-67.0900169149335	-65.5597128700447	-49.1615750132175
1638	-57.8063193622168	-56.7384536643232	-42.3627984942216
1640	-40.4187042295896	-50.5396638278039	-34.854463441709
1642	-54.584733340916	-46.3716312446371	-49.736007423675
1644	-48.4063337117801	-61.6632517338373	-61.397138719935
1646	-58.228457592496	-62.1893204042656	-58.6074225301533
1648	-62.2009699266909	-67.1630132236129	-59.230260511164
1650	-69.0342203720068	-72.1466433721596	-61.3506004999703
1652	-55.6791436075953	-59.4034923001838	-51.4911648174928
1654	-41.9203940267012	-57.6431474180945	-45.1919955340017
1656	-60.827063919927	-72.3208526298584	-59.5620329982459
1658	-73.0256280209931	-79.5562474054666	-73.3915188865449
1660	-59.6838999666239	-69.5395042138073	-70.4650628560883
1662	-58.9745465116945	-54.9649625390252	-66.7688081256818
1664	-71.4021076033756	-61.5068075541965	-69.6861581834481
1666	-67.4152891966177	-57.6507806023844	-75.9193255152906
1668	-59.1521756563486	-79.7301940289319	-66.0699666110679
1670	-76.4261327525186	-86.538379921318	-73.1533057255315
1672	-44.9518183033276	-69.3327259922331	-67.4310097248448
1674	-63.6300708270349	-65.9414158251722	-74.575833643849
1676	-56.813635695759	-59.1211393177222	-76.4220448974233
1678	-46.4526552518107	-30.4882521456963	-38.901635630682
1680	-49.8539864315044	-86.4356313489572	-59.4557163602347
1682	-68.1239291857718	-88.2503500713518	-77.1172784922182
1684	-71.7301170490422	-86.6510922912736	-82.6535703646285
1686	-65.5709331200109	-64.5977924852344	-63.1783378126556
1688	-63.5988607827105	-74.1991053523742	-70.2846214270947
1690	-88.0971643613972	-81.95064948316	-97.9559373596927
1692	-81.5100272073811	-77.9652732592101	-82.2286562388185
1694	-90.4106989949603	-81.9526984481582	-87.3492869737266
1696	-86.9377876573888	-78.017843974894	-92.122460064913
1698	-93.7652864848447	-90.3209658081892	-79.034374568789
1700	-95.0638577368597	-106.626239963193	-78.5225583150893
1702	-90.8231597705675	-97.3408749325722	-87.3331805665232
1704	-90.7283964076091	-97.3574228513707	-99.4955241102989
1706	-98.5446506586849	-109.20601961986	-101.965457370144
1708	-102.544492631713	-104.311438217513	-84.998790014649
1710	-104.060465223556	-101.612861272124	-69.1777148982229
1712	-110.195689509597	-108.222253789633	-74.8543442389065
1714	-110.390012919784	-107.660460404937	-81.7930961812554
1716	-104.067760168249	-101.929870163703	-96.7308459956618
1718	-103.604051911152	-104.178105908305	-131.840284519762
1720	-115.933785633979	-130.829331664535	-128.874149843785
1722	-116.91465474931	-130.981886315025	-122.046819756643
1724	-108.340764033566	-105.384172843783	-104.738069131074
1726	-115.66679649445	-109.382848880972	-95.5881629529392
1728	-110.823743427053	-117.103601466838	-107.102916912639
1730	-107.12627311253	-95.853475782218	-114.005009671194
1732	-112.775482197029	-122.374739535704	-126.914269306323
1734	-94.5788449467334	-118.660605438125	-92.2288070187878
1736	-98.1001106586684	-117.411947823465	-118.726807996185
1738	-99.1269411924331	-111.598316151392	-89.8803581483961
1740	-111.503206776147	-116.74663037363	-73.6355704056622
1742	-127.574239411887	-118.312384733274	-114.544688024713
1744	-112.706014130592	-113.832458078758	-98.4652393643905
1746	-92.0030878934063	-100.092535924851	-133.00439693148
1748	-106.198109051368	-119.010346743705	-124.206142448645
1750	-96.132378150471	-122.296277519729	-130.227818016783
1752	-107.511899533141	-131.638643378335	-126.023104499062
1754	-121.818277511017	-142.538396095941	-125.928069682625
1756	-130.571151768738	-131.419367821125	-144.194030656704
1758	-123.139227328282	-114.791459310184	-100.808755024392
1760	-115.290656084768	-127.252423230266	-107.839102572818
1762	-115.382379132062	-105.460829448614	-104.381496828806
1764	-118.232270985874	-120.020866572887	-100.381256141636
1766	-108.286885813696	-111.867240363101	-130.853580695093
1768	-127.443379587529	-127.193059850295	-147.608404519565
1770	-132.764083425129	-118.538267559318	-139.453175291452
1772	-132.275740110254	-118.820093428266	-132.522034830904
1774	-131.728695608574	-126.594980938862	-131.341828556197
1776	-104.192211336598	-113.892344491161	-108.237173351143
1778	-112.010907620348	-126.299917705025	-117.324565051702
1780	-112.816181712359	-131.611290076901	-107.715477121843
1782	-114.084432173044	-115.81918832047	-120.344034068954
1784	-123.862219376011	-112.837697956923	-122.693533382193
1786	-127.143090572263	-123.963652883438	-119.360037904612
1788	-120.931575733081	-129.009732235285	-124.244997651422
1790	-111.716287675674	-126.180729837813	-116.275306917066
1792	-104.944575279205	-103.045759176059	-90.8149464485448
1794	-122.269844047438	-100.335566375426	-87.1502180388661
1796	-130.605896687703	-121.069422995003	-106.171451974547
1798	-125.303667993831	-133.409041942574	-119.063605145547
1800	-131.952542881279	-132.204463538742	-130.607873568196
