# Supplementary material for: In vitro and in vivo datasets of topically applied ketorolac tromethamine in aqueous humor using Raman spectroscopy
Source: Data Brief. 2019 Oct 22;27:104694. doi: 10.1016/j.dib.2019.104694 (PMC6839021; doi:10.1016/j.dib.2019.104694)
Supplement: Multimedia component 1 [file mmc1.zip › Raw Raman spectrum dataset/In vitro Cuvettes/Aqueous humor from rabbit eyes/pnlj_day7.txt]

cm-1	frame1	frame2	frame3
350	1356.34618140877	1377.46566357508	1368.06647594392
352	1345.27198460747	1368.24322274724	1371.75172589849
354	1347.96736195966	1367.77095921812	1378.67545120396
356	1351.91126893663	1387.15473752145	1390.06689682887
358	1360.21547467116	1403.56857712656	1399.03120784501
360	1382.39002380052	1370.49209027921	1392.13285895187
362	1372.4035494787	1366.8540522958	1404.30502111998
364	1377.10318226068	1361.43933146993	1396.63469945228
366	1381.66835932271	1360.90617072403	1385.37223913266
368	1365.65743753707	1374.82951680828	1392.35803052206
370	1369.31772863062	1363.80353710698	1396.97370125153
372	1362.42398526862	1354.81387637972	1394.30443614009
374	1357.27993777573	1360.53507828925	1389.28595288943
376	1360.81393290395	1384.81980307045	1385.2330532464
378	1350.311066164	1372.40389947666	1378.01632672114
380	1355.70197753717	1384.59960788218	1373.21874695392
382	1369.17323262382	1393.53038830096	1377.30568765738
384	1383.8762307465	1389.79252243355	1390.48486216628
386	1383.96114597898	1384.21282406697	1401.40684215279
388	1371.48101818842	1382.81698753374	1363.86622396703
390	1365.6817063504	1387.59359281113	1351.67684647836
392	1367.83019866262	1395.42111028084	1363.82815573288
394	1371.01633655252	1398.11376901434	1360.42246796416
396	1355.89051564721	1370.69580218367	1394.9765113639
398	1358.57119983296	1355.23412948138	1401.38018367182
400	1371.0051058618	1357.86610821232	1387.89835563576
402	1379.06883725858	1380.30688412888	1372.76760005535
404	1368.90528418122	1371.07900713477	1395.91121996661
406	1375.05206213394	1369.84354901532	1393.43120235563
408	1382.68872358794	1376.59882108902	1385.17328049372
410	1381.32992506922	1389.52718184845	1384.64042462521
412	1367.77731002138	1396.18077263333	1391.28820753294
414	1377.46630623858	1402.68438385907	1391.05146962782
416	1372.83844599565	1397.99522845606	1399.45561741985
418	1353.11819209951	1383.25915336683	1406.92716757228
420	1353.76077832173	1373.10357162361	1368.68555915858
422	1358.10129530513	1374.23388240455	1360.23120529147
424	1368.09442375896	1365.68286800681	1357.32932062761
426	1376.82899271814	1356.52097404362	1358.34370318834
428	1374.28174975702	1363.35265740946	1365.17201367349
430	1370.49381507111	1350.26406901919	1395.88616834598
432	1374.37681477347	1355.59750946983	1388.56322959073
434	1374.58818986814	1365.63273025943	1371.47245223397
436	1364.81908750865	1368.0638022435	1365.28162414356
438	1358.29447686605	1346.15955128396	1369.00307972242
440	1362.09853949143	1348.84505749241	1363.86373931245
442	1363.37044413053	1349.83449273595	1361.38037027379
444	1354.4007781848	1340.60760283144	1364.52532369297
446	1325.4815071257	1320.53473152576	1371.53281281819
448	1333.58392488248	1329.78938242041	1360.20001076738
450	1328.87105500941	1336.61032311864	1351.03010876167
452	1323.55516274102	1333.66132529026	1348.72617468891
454	1335.50066131262	1317.96244039675	1355.21666867121
456	1314.64724922067	1328.7865031473	1346.96937951237
458	1295.4757012698	1336.10065325799	1346.59284137632
460	1285.82913663712	1327.07358861828	1329.64350752048
462	1290.65180321799	1305.41216704055	1298.28832520957
464	1314.33269508655	1315.55898205522	1316.83795547884
466	1302.12537731257	1293.06591107611	1296.28016891341
468	1293.50858695202	1289.09535014882	1303.9351350647
470	1290.41934125899	1295.46016097899	1324.2111558501
472	1283.97759402416	1283.42118210526	1311.66148438088
474	1280.41034460447	1305.24359080254	1313.14995794784
476	1289.41424346964	1293.04347566914	1310.92748657117
478	1291.27521324553	1278.31426603271	1299.031240642
480	1276.31278414031	1277.9836052317	1279.31311546806
482	1267.73867414466	1258.65643011426	1285.24528655097
484	1272.42665021115	1263.92924451539	1262.22058640808
486	1264.71265316768	1260.81836218598	1265.86931403395
488	1253.59618511785	1256.26616340411	1287.08037118172
490	1267.9852510622	1278.5959450886	1282.31294845425
492	1246.58426753419	1266.51001656131	1264.96436301991
494	1232.76884798742	1262.08918998617	1256.17929781225
496	1234.26503997343	1257.16466449754	1258.14007576933
498	1247.89527665574	1245.21064298701	1269.84341766166
500	1224.47572683948	1229.76641968415	1279.76707682479
502	1216.96926788072	1250.91096416287	1264.57264576181
504	1227.64143945289	1247.6636316471	1250.02216846249
506	1237.57974394907	1223.73165129332	1244.47191183694
508	1210.95025595444	1215.43186612975	1250.83054539143
510	1224.70666739674	1244.29710808595	1243.93923404224
512	1237.68516974295	1239.45684065308	1242.47146889605
514	1235.20921865578	1223.55583272773	1243.00570306284
516	1215.0606998199	1216.73536512377	1242.19303668323
518	1214.90242758482	1233.5915653246	1236.85773124254
520	1207.37790207688	1213.24903656707	1229.36867796706
522	1208.9059644198	1205.46722844848	1211.5501260999
524	1209.41218557229	1206.03693276176	1193.97722637955
526	1189.07136800826	1192.65028157273	1195.18884319845
528	1196.11473505656	1195.43527003229	1207.43380995026
530	1213.17794444556	1209.62779218534	1217.55604914704
532	1209.09439997856	1197.99903008187	1214.17728360918
534	1179.99934647973	1158.58209720521	1197.40616030069
536	1172.91196320957	1157.18738648873	1189.36952396623
538	1181.76161595732	1161.49516597396	1195.98887042126
540	1180.04170262995	1178.00881726627	1184.2156129408
542	1161.53992775156	1181.60891181081	1169.36247227514
544	1129.0489853424	1150.53143915219	1172.0799024202
546	1144.58488755434	1161.34426526563	1179.12161744539
548	1141.05917688455	1145.50713647942	1165.13461040784
550	1127.45442600578	1131.69822298345	1160.3386461024
552	1115.64575552167	1128.09145013501	1157.18705209753
554	1124.1112269424	1130.360745011	1117.06561599571
556	1125.89910026893	1113.94989836015	1108.63628787271
558	1108.54094522522	1111.22053677503	1118.765726206
560	1094.80335719442	1110.7891963859	1127.77086345696
562	1095.62051056215	1103.90833926771	1125.67347603788
564	1087.57960616388	1090.64285533572	1128.26110088963
566	1098.61090953693	1085.08899176915	1119.52927669282
568	1106.49966258359	1087.00982312753	1122.98385034262
570	1100.89605341575	1089.26412045119	1122.60912495476
572	1078.98131306154	1084.66965375148	1099.13613742734
574	1098.22987658929	1089.09317080135	1102.14235702229
576	1062.86045229858	1077.01641016888	1087.48951904949
578	1060.91504552604	1063.42204030573	1087.4383671893
580	1082.98760107152	1058.99110293164	1097.41491477984
582	1051.95137817559	1073.93480380252	1086.9379289798
584	1056.12490491884	1056.29540770015	1074.30487451011
586	1046.96704682799	1043.65284762106	1061.39479908974
588	1038.2454419381	1037.02895859896	1058.90725342424
590	1033.83332502326	1035.68182340174	1070.10909963072
592	1018.39712655703	1036.58178923614	1085.91136118665
594	1022.80477439093	1036.08642227432	1053.38207066634
596	1011.38831834427	1034.28915254604	1043.2440727281
598	1006.24586170937	1035.22650147381	1045.36472645001
600	1021.96674217004	1038.34029449953	1042.31123121039
602	1014.24411418247	1019.98358138584	1021.53704147834
604	1005.85194243394	1013.01102095574	1008.01260250929
606	997.521928120852	1004.3170906645	1014.54309873158
608	997.994973129857	998.358867703681	1022.54535969179
610	1013.26737170808	1002.6488840475	1008.70500339893
612	995.136893368422	1006.75224853897	1003.62638428231
614	988.426948137927	995.691202961796	997.845470348234
616	978.12834491068	974.483290857065	991.167709468944
618	965.370839504396	954.881641282935	983.872463431908
620	959.815281516061	953.383977404959	976.801673627272
622	966.170441268368	970.866237228064	979.772795496962
624	973.321585398609	978.41901257403	979.836872999779
626	972.622986109717	974.815643676852	971.882620792339
628	962.252480434266	966.059851253345	962.587706839436
630	946.574786757199	965.898854892163	970.671429421925
632	946.584360257508	946.972513877181	957.5979428883
634	951.049977763028	940.498909493509	956.610606696294
636	951.49865678706	941.404801285091	958.748512414773
638	942.150266649921	942.200467787652	954.162481432729
640	919.904756912185	931.640226369256	930.964031765391
642	918.008046997981	919.529144820546	923.898747339032
644	910.668373073119	917.360784871837	933.030203536382
646	907.726354980744	912.725044902526	931.854694901764
648	912.392568053129	903.736539075226	914.542820350851
650	911.568257605476	912.188327187792	918.601215476641
652	907.399056664767	897.67887459236	923.407846483027
654	891.163879379409	891.665121106553	921.463778073646
656	879.313007470884	883.422849624416	910.605422911302
658	880.322138055885	872.140811402494	892.761931069576
660	879.025696655884	890.918146685764	878.233405754653
662	872.126859616343	854.007368437994	874.803047713587
664	867.878700840731	877.808810962106	884.997286360797
666	865.149934083745	892.012265615108	884.418462128544
668	862.647196972243	854.918619852155	862.650892030755
670	861.501518455536	855.232696386441	854.137210652631
672	855.379076264741	854.631852127824	858.632882492154
674	860.823177727818	858.785685970577	851.863087107854
676	858.365674958548	856.522070910381	849.966507335421
678	839.295464094536	839.019047328774	860.818166370983
680	835.405256136802	807.57492486812	856.906989557096
682	845.432752935627	834.749184158588	848.41329798244
684	850.787077416105	852.709847809915	854.361083705975
686	842.940722410221	849.295590899199	856.331487768242
688	826.670122542396	830.74514967835	844.491218030857
690	837.142945158842	832.816114765801	840.639093238989
692	826.973704075699	817.449755448461	842.296847744145
694	823.01288532588	820.693940085864	841.741128060788
696	827.802341186401	827.982270010073	844.404510602173
698	837.145886677435	828.979890282373	850.487030600861
700	837.834669251114	832.152079087738	846.706647172438
702	834.924062882263	843.945126234173	837.929676425057
704	840.175928563795	845.397087794973	835.131340850204
706	846.375839907431	836.723523554699	826.489542725787
708	846.397421719497	825.887658307152	816.154871452627
710	835.087553779079	830.942673958298	836.099095284617
712	809.645594860568	822.393913171708	834.244343484067
714	809.232597188592	826.889104271822	841.20353936882
716	824.218068070831	838.478058066908	850.136498922374
718	838.851956404295	846.147639964492	852.82628269183
720	833.215590879894	835.302063891182	841.350557906262
722	812.914347746267	844.976860125375	833.047724723276
724	828.795139752178	845.960220116157	847.506558870321
726	836.78527154875	839.184553850078	848.678876281798
728	826.560628960566	823.712669989596	834.347518571472
730	814.328333474009	800.685302446784	827.590586936925
732	827.740454443659	826.106594483174	846.048390865686
734	832.040551418119	822.887707806334	841.50926871292
736	831.422633835701	827.245627903181	825.37431938772
738	823.764526100569	833.426717176587	812.86184398451
740	808.704606541521	823.319161816473	816.373180631316
742	814.392989037804	819.962991580336	818.041807285523
744	825.052963318887	816.780831871183	821.196423879288
746	826.781015482066	802.627100937169	824.377402222204
748	820.643900052633	800.91519790028	827.673505776218
750	812.992020265081	819.437762929796	828.290223704589
752	814.727176633344	791.436234925853	812.892083733592
754	804.03118415543	804.201930005625	811.194443266286
756	790.222754178198	791.245366759921	815.176146297608
758	792.050501720084	791.703992389715	811.979614901811
760	806.449442247985	813.017055287956	801.599487878172
762	797.014552419091	799.531037420464	803.804375269441
764	789.653658393503	772.538398816386	797.510326826173
766	787.697301595563	785.208104153473	784.974209554802
768	779.278518761362	788.101246683142	772.341749095591
770	769.103931893221	777.213800888575	768.875785349672
772	772.322843360601	777.951763400398	781.134906726478
774	786.260759528686	756.826962175462	769.668053876501
776	769.712603297261	750.972380852443	778.184504148203
778	765.20522436523	756.755087683752	778.049717144152
780	761.927478781188	765.498336662019	773.909681452699
782	746.531384332008	766.216439869492	773.436815154755
784	752.782700726307	745.922500515528	759.262082740674
786	742.912229053765	747.414766991463	745.555748939074
788	753.768974888383	757.171053151037	745.242529036325
790	754.679760072168	747.966252740394	745.886607234416
792	739.150723923088	729.54762755358	744.586184298642
794	738.762930556263	755.289828806585	752.976464841128
796	744.034229944319	741.572046994171	747.998594757387
798	728.071840721537	731.207193546778	748.010679935303
800	716.650891091903	734.010773570131	739.188931100922
802	718.02458845494	737.879367596251	728.943298315577
804	729.529181071027	728.168014522472	729.672604587432
806	741.432231164189	729.221702450644	727.628458012454
808	743.963098394197	717.652894192052	723.680585846628
810	725.516709891819	717.417041975283	701.286393377001
812	710.167371087432	722.425452238444	700.356493684159
814	712.454401521316	726.201263375363	722.446299057873
816	723.458742457178	728.689565495457	704.197650443087
818	706.758965451414	722.893899893308	712.409975833701
820	697.109990539288	698.151269508669	707.477836090779
822	694.96488190146	692.696511422323	709.016729435462
824	695.912428218702	699.436588151199	707.691196462296
826	694.656766082433	696.350688518328	694.463139662514
828	692.306668684138	697.136204929797	723.427552972616
830	710.870456545689	701.588065646062	713.456060539457
832	704.714978184705	718.11525681266	700.730763660289
834	692.737045002572	717.41839531428	705.074785230107
836	690.357023564826	699.670815357987	718.935823712064
838	696.999800139483	701.123512852022	709.309951682391
840	688.163540588416	698.58237769383	704.675240778738
842	688.998966247902	680.836008874901	694.004407795169
844	696.948121552379	676.104155956627	698.581850511844
846	699.111381986025	677.524430532303	701.688002459538
848	689.65696093335	673.680648335881	688.675590721542
850	688.271696245142	672.262698846775	682.015814016394
852	666.890255199535	678.585066622347	682.551114228457
854	662.972522751503	679.964288758852	682.529190219252
856	673.040487601202	668.597980427392	682.126053729063
858	678.482261822419	651.237726680988	680.678576799002
860	660.449885543378	643.120170728943	673.649465523046
862	639.542496123015	654.62953165729	639.465650956581
864	653.43111596992	643.916301678583	657.460756051274
866	653.146332986557	645.596886876883	660.436300953481
868	639.899849178944	640.804187954982	649.062321459535
870	627.99293465659	626.766040088466	632.691095064518
872	633.119587375208	624.769638768158	619.88045483258
874	623.373968558258	635.335380361798	625.117753609141
876	615.542147263143	618.931447884233	614.364965494974
878	602.772403994877	615.3968876245	616.584762223629
880	604.53443259031	625.13829474728	621.441693922048
882	621.969928116965	639.48663198695	621.607082072402
884	619.628722647185	652.400233456595	630.559478946878
886	657.797236689537	654.020233537975	640.240467798174
888	648.407556523527	620.779383211529	638.476396084991
890	633.187773438574	614.282742941508	621.991271306254
892	623.087889288505	609.716161285502	612.109983725332
894	609.163685470883	580.388934874888	614.825146395028
896	567.622520068023	566.900577801071	585.208065843078
898	567.497461440031	564.685682820675	580.240398328491
900	565.207675661663	572.710947957238	576.10016518751
902	560.803865904724	569.714795041601	570.945829613199
904	556.768860022202	554.835065266508	563.85064924984
906	554.196109271604	543.493607948786	557.404858462204
908	548.028440467689	564.550325199536	561.590631911502
910	560.728330664443	559.02513445214	553.0603586905
912	562.871125939597	563.347581528819	566.570807574385
914	561.843777767758	554.700105049178	567.03349545402
916	565.531890738498	551.839102948105	560.204732944186
918	573.497317212691	569.676010973948	563.169711714398
920	564.754498252022	550.528390071504	559.383944640573
922	581.980355028693	585.207532008509	575.104786655324
924	614.037045228694	617.860851454118	608.93105548817
926	649.600373069643	652.852445591558	663.499930858306
928	684.78898903431	693.817430692916	707.064088341866
930	709.902013280932	725.76344634101	707.625823328369
932	689.899733973866	691.422950077498	678.801942582853
934	634.60912176668	629.937695680246	645.708526724688
936	604.063417875939	574.975966017888	601.612877347357
938	568.396287772396	552.944880655368	567.959758806441
940	540.508995491789	550.882055929151	548.019378135739
942	534.046660102021	541.089991475519	535.615411781153
944	516.418448804973	509.140871195218	525.763100818846
946	491.835748024933	489.567123118202	507.288910674247
948	482.913617344639	488.832411142083	496.376226209208
950	486.501399791726	499.280454112018	503.671434927018
952	496.833512021498	510.937810801138	512.894150776252
954	500.238561671193	514.565935573171	508.051752296305
956	476.756829358681	505.285661918812	494.492457064624
958	493.781719715561	501.032788218875	504.247048292339
960	482.232244145269	484.342562621268	482.548822809543
962	462.671862746289	466.593687428429	473.342706570332
964	460.115626280717	466.932180469134	478.554456736619
966	473.294302821584	478.24389506647	482.319784868708
968	470.894804775925	466.053150769297	468.546439584286
970	457.917773804628	459.28438583758	467.427780450061
972	459.570907697506	461.589331496171	469.321909882134
974	467.197053712445	466.815773325751	472.219032258237
976	470.7796335873	474.043650707299	480.136603176289
978	474.409619683392	484.70101194519	487.4565899699
980	486.131469077366	494.172664256818	486.701178911277
982	479.867970934203	468.574183605988	498.639696280442
984	487.981859757795	472.037440719281	483.104591420421
986	475.09590855583	470.043335689387	484.008432307611
988	464.091343790163	467.440195601813	461.409464977409
990	472.78484045272	470.013219449411	453.874121429163
992	491.119289939366	474.191960557807	489.583764339177
994	469.146645175076	461.907174786855	484.758857328365
996	480.743048206629	481.531292065453	472.252493334182
998	480.901692180739	481.488361716987	469.631774451188
1000	492.131177326406	485.281231774548	487.32526760913
1002	509.977120519429	496.32001031914	507.223992353724
1004	523.517552714566	509.347212563984	518.051726533226
1006	526.690949789285	518.751376532027	526.233415132961
1008	525.852515116803	532.361866156485	533.485640148848
1010	532.213547542205	530.031748734214	533.412072553377
1012	523.81145055711	516.408232328699	521.821910220292
1014	520.027423839211	508.151143052918	520.258678786459
1016	519.324827930764	513.077459610458	519.806436736995
1018	514.49495371594	521.077796302011	505.942840588276
1020	519.602968880646	501.860224516593	497.126583974215
1022	524.676309391675	488.244423839558	509.188441450646
1024	499.551222658206	493.645010680933	507.991607531328
1026	482.842088246588	495.259483094495	494.56716338996
1028	477.308494160927	488.643608956846	479.675812137513
1030	477.36292315677	477.766093948455	478.138431040428
1032	477.173322591997	469.233683048589	494.911539199991
1034	462.668301547022	467.080681888437	493.364422369673
1036	478.400104794801	488.361698292256	468.642615242954
1038	479.646815775668	480.030563812341	478.621260442926
1040	492.328800317915	475.160069542955	486.186553944356
1042	488.575696347499	469.998751616653	481.010040090627
1044	463.45734632187	459.014643736108	471.59241800305
1046	468.124693600009	458.387407758855	467.922449051748
1048	432.668203309204	453.797491999656	453.23710021914
1050	449.043892829181	456.92220904177	450.077989754365
1052	437.523575204779	442.344326483483	458.819196334748
1054	441.231153099317	443.062948232095	456.390961349248
1056	443.388773291881	442.004446092342	441.405829073101
1058	425.543341488227	421.839016833212	431.186050446041
1060	446.398245673206	428.648230765462	443.243888355243
1062	448.968076275211	451.596208554394	439.81025437927
1064	438.687419333874	456.395351913887	449.107210756583
1066	438.300807313624	456.63512083599	449.126532862618
1068	447.875762087101	449.527564987378	449.627419163202
1070	457.145059768985	444.187580233634	450.859020434517
1072	459.259503831187	451.365412141615	450.337092414682
1074	463.274058479966	460.949883453159	462.122909138845
1076	454.128487748906	446.956739257233	459.029469340903
1078	452.486605504301	452.13591171636	440.098763075153
1080	438.06971762393	446.228998181627	441.616166078994
1082	438.039502044662	446.143328654648	450.828207162039
1084	443.737762425176	452.551054511818	450.599199585731
1086	431.446079263492	448.006810034648	434.629102969986
1088	422.476950062913	424.510790827537	411.211182905414
1090	427.495310208517	443.013487086367	419.279928708041
1092	408.522088073741	415.931049182763	432.497645073848
1094	402.912670909158	403.237114868528	430.58541993237
1096	410.909598342707	404.348743295611	417.848457393975
1098	414.576698649422	411.055341881212	406.971632567434
1100	407.558796665323	418.764736805318	404.759194908116
1102	416.440844428344	422.728322233713	403.865888817604
1104	408.775954240966	401.476263202911	423.375336317076
1106	409.791989597197	399.488916641388	413.063396874457
1108	414.810320787362	397.575510986962	407.189208821618
1110	408.742862813806	394.713350089014	397.940147319121
1112	406.408548491207	408.370729243135	405.223384927221
1114	425.355956804203	439.345863336781	435.732541006328
1116	453.012385593833	453.649080199797	448.246793801351
1118	455.33318749764	462.219695007384	439.316438937253
1120	478.747598283007	460.027747230439	479.193465290494
1122	472.103827211656	452.345971134585	469.566058371682
1124	451.520930337852	450.230068665676	455.950920483546
1126	449.634564691843	445.473140937942	436.462593423644
1128	454.424432094666	426.640513593656	408.09164259895
1130	424.599016431623	399.326275693099	396.55406780546
1132	421.830619617734	402.833363888312	419.644521831321
1134	409.552306829761	384.849593396745	419.386575464703
1136	414.078605462826	405.072591706237	410.794495393159
1138	403.726268644196	403.8656341076	400.634572942674
1140	400.964934958569	389.209540489265	401.358162346003
1142	404.404715467408	385.760452262651	409.278736255023
1144	395.802862698209	399.154034861574	411.404702600908
1146	388.106178899226	404.990296581715	407.150737032766
1148	395.893664569496	412.15950304651	413.683100813912
1150	411.439983479005	398.699903651342	414.962110128775
1152	418.617441907903	402.117638910539	421.588932429171
1154	432.240517869704	416.63950091756	427.522814912955
1156	436.87164098378	421.164818242787	421.850044971029
1158	421.356112165238	416.535614148677	412.618016552703
1160	403.74925442106	418.557429219064	417.568615704601
1162	413.191255403961	388.983320172748	408.008779567294
1164	398.045413951537	392.605985761353	394.159986276707
1166	387.572214442781	383.45978041853	403.039767430838
1168	387.111915722282	401.349157025752	404.548232050196
1170	380.649052972776	400.452345888093	392.232404923204
1172	382.806914740798	390.923167287815	377.203304978451
1174	402.269411123907	395.502397890667	380.313503750565
1176	405.941866774331	388.785407638953	409.505381169287
1178	377.507108173528	389.810118954388	402.720151731881
1180	377.628691366941	380.081492438493	386.40205123812
1182	378.237368777718	376.238001688913	381.500131907715
1184	376.589954137113	362.621649552421	368.808992905046
1186	371.164468351251	360.152220163171	364.414405220824
1188	376.661543263214	366.276585963917	373.910648036542
1190	390.420591224951	368.177144119374	382.422519928647
1192	374.516272464061	376.945738651122	376.199932171001
1194	377.668579834967	381.425534272141	387.31605417537
1196	392.234448476776	367.555324134031	394.341655773903
1198	382.846462765438	365.3561591292	378.067084821092
1200	371.512106148681	363.617134390397	372.477736962586
1202	372.874489886993	362.815282338214	381.533615666927
1204	378.504186255316	368.475387228887	383.686184122419
1206	373.166241149821	377.687554840958	372.242116371426
1208	360.342351142457	377.553892906377	374.840565725754
1210	362.670487946416	382.552827011502	364.37770190665
1212	379.757893234369	400.371431449888	366.672809113688
1214	385.78451974876	384.231971287864	372.716938638887
1216	382.984119159494	377.113442822134	384.095437746616
1218	382.00568322865	369.258721043654	381.96504832808
1220	386.779464991866	375.165424545121	378.993073393657
1222	393.716703553909	395.730662947769	389.724005569842
1224	394.976808392662	391.186820812272	398.115704374758
1226	377.153916884765	383.122962557024	399.145987007766
1228	385.484572959894	381.910855393464	388.412444485497
1230	383.617592598929	374.710863909971	375.897107318213
1232	368.360361955724	368.559676758209	376.803736638383
1234	365.043116530018	364.5659596808	384.615329398323
1236	379.512886953054	374.06135214565	389.235370194658
1238	392.265776191399	375.021326376498	384.155589037104
1240	383.834440435565	344.557158053723	370.964700732963
1242	367.889967113978	347.524175605102	360.800506727006
1244	356.886034642242	336.528442999479	358.788315246337
1246	355.44955969028	350.208762591142	367.018307211967
1248	355.378648298363	359.279248767506	369.307318851004
1250	371.328601519215	346.56665214065	361.59822571079
1252	377.814998243665	356.585806521336	363.860938020522
1254	378.310017402197	368.993205987794	365.25257475864
1256	386.518241845747	365.427027352159	360.705182882837
1258	386.524128464686	390.363985465206	374.072724078134
1260	371.354516555296	374.342046320546	355.898187015168
1262	355.902431436015	353.975724869362	350.975742590698
1264	365.803817381163	363.419869083693	370.794870997467
1266	357.540900382416	356.255296951807	375.715949312158
1268	368.981246030837	367.72302648476	376.390030630418
1270	373.568622303068	370.484190936877	365.85754388759
1272	362.948618064694	356.745011790888	358.891213747219
1274	359.633233243349	351.034503894686	366.723129470782
1276	363.529606742403	356.13726754587	359.065655291477
1278	371.663033317141	368.378330836686	359.544849231134
1280	355.842444682171	348.972393135565	376.585655250266
1282	354.758665940955	363.564231965955	376.330089944164
1284	346.45901664639	362.678026655818	364.638964508099
1286	340.523636905381	360.133126972419	363.519908305166
1288	349.45048250117	362.882833026906	356.10379186753
1290	360.710358589007	354.530347072823	356.498438174045
1292	367.848294808191	342.133378965637	373.930284807609
1294	387.059846006097	365.819893575753	361.165657497988
1296	353.250892334828	355.392411889732	361.992311320359
1298	373.901072164849	368.057521485902	377.585444456017
1300	367.758508199388	384.555009932349	370.352551379404
1302	384.467564239814	387.372237312639	382.858052410101
1304	382.045673597132	399.260242290548	387.627011459138
1306	379.110466847395	397.549178843632	387.296148250764
1308	388.745583473534	383.752948300694	383.113432963089
1310	391.278465908787	372.650946842915	377.314455698754
1312	376.029792459441	360.450297634004	380.835259505413
1314	385.043010359483	363.339111868621	380.05484686772
1316	393.400702328422	387.887305027658	367.746339758385
1318	379.857324380785	377.042563550632	374.129856760055
1320	384.948402335675	379.328335275622	376.187879012384
1322	401.818495491665	366.487848101862	380.78166086502
1324	387.764575002695	361.549367214422	374.102525980597
1326	364.684576681378	367.008031069712	374.814741144709
1328	358.703668443235	360.763416686068	377.826902552225
1330	354.929813967235	345.535867212878	356.062262434469
1332	345.149051856395	361.146064934728	331.456306044724
1334	383.389030510678	370.708667856581	353.278473849108
1336	369.268316334681	372.369513878753	357.945195544333
1338	355.848743298423	367.062006195414	350.70526228671
1340	353.550908729743	363.670276113339	369.76974390394
1342	351.25062926297	350.329857661835	367.303679386018
1344	350.88125554326	352.730707055162	364.486145761635
1346	353.03380623317	362.319404347707	371.54620171109
1348	352.823683186426	354.716821252784	376.781045467844
1350	354.236823898892	341.552591625599	376.828443585873
1352	367.349336297952	360.905819615714	381.312475437401
1354	346.284821624306	377.610115794081	378.47381680584
1356	352.450655365261	362.32511315446	382.374910476461
1358	375.920886977607	403.16379872868	392.781532451696
1360	393.726193384709	398.281945287296	383.986666461716
1362	385.174080632638	370.86866741096	383.926061697753
1364	378.993928541192	373.053375825622	386.701448970202
1366	373.308395004217	377.271929884149	378.66541015255
1368	370.307052584657	369.150583681713	366.041947916283
1370	369.490628860148	365.417908553958	357.962008503372
1372	347.949766695143	348.973655336848	348.347616121556
1374	362.18532313315	337.620513914014	353.383151047279
1376	359.367890810441	319.854431810289	317.6298927593
1378	349.212589229867	360.819260917784	364.360407128837
1380	340.259513421395	357.078410553287	340.095231456452
1382	359.696635161039	344.583444659405	329.912511275486
1384	363.482324259698	351.14513721404	330.328869050993
1386	349.516211854211	345.535580974395	350.763295609655
1388	341.59701327534	330.336786421639	350.279925168198
1390	335.488203459098	317.421831433597	321.141769348714
1392	321.632805826494	304.551172179762	321.296087985493
1394	330.688192143728	319.134933966891	338.467177059063
1396	307.165751744855	319.066790908891	318.623611598539
1398	326.767632268246	317.919123638689	324.666069607779
1400	309.340300608428	304.277069217064	299.78399348875
1402	321.514213434557	309.518175188958	313.0191562783
1404	336.522523448537	329.147525822448	340.228561073056
1406	339.605223971221	337.325853374399	331.867797140721
1408	323.430916369802	315.685629345244	319.934218428967
1410	316.05829340093	310.215193842197	332.404894317575
1412	324.212094395076	324.714752963721	342.791408969562
1414	322.99939452156	318.566453844272	326.317231389601
1416	326.562080653981	336.496261775604	320.095545290992
1418	338.158687328228	350.777985297768	350.435843253764
1420	350.913864010524	333.366335816586	328.940385545471
1422	342.123326305753	339.583127154402	372.336333413183
1424	337.054264896759	318.555452099647	336.274077504183
1426	356.189529956811	324.55290571051	333.421966652968
1428	366.351919866197	339.419251989407	337.308816279014
1430	365.00056791721	338.441283985463	359.036841745285
1432	351.998217411771	338.577301071984	366.763354461527
1434	344.632643781295	358.01108194066	369.939948817211
1436	358.479308822631	379.767660201006	384.762411288139
1438	376.846321475154	382.767768436523	376.234066880853
1440	387.335340159226	379.864639484297	384.479528795922
1442	394.601163666664	353.719122065445	390.750103531004
1444	415.65251236923	389.736716107585	408.448777719371
1446	435.229261674595	412.936580458822	434.45424947609
1448	466.122951977317	424.879295147654	458.698253694487
1450	439.695248099643	409.983163121672	430.542209496573
1452	425.760825476539	392.414743660796	421.360657365987
1454	409.914930259882	404.806424706312	406.512516416923
1456	396.758917980933	404.403032241279	388.125666951368
1458	391.352733356192	381.69901793073	384.869583976031
1460	380.582812284457	367.956010253701	381.223434009727
1462	365.670893458068	363.827271113089	360.362694140433
1464	357.3618985475	368.918132091814	353.981145689146
1466	361.921464606905	370.163099364468	388.157990223067
1468	347.723082327095	345.777295813463	340.198281243459
1470	340.776298808471	332.841188019318	326.406112702711
1472	343.168974854026	351.587501826536	323.474861981743
1474	350.887633981421	329.981493782564	355.897876547963
1476	361.168819076813	354.989916573141	357.506818820594
1478	343.58005492261	349.676679717299	355.07023747454
1480	330.868002635849	333.700307047448	344.35402356142
1482	315.492967139122	310.963150773261	321.538074925783
1484	309.748833864652	296.361545031236	314.628734772741
1486	319.965017239351	308.494765342767	326.467526164055
1488	315.108989639516	315.990232135701	329.72047393732
1490	331.95810885756	320.144915918607	338.706206526543
1492	312.063775887152	329.808356145127	325.176563463856
1494	341.8501452908	333.465880618432	329.585091356702
1496	347.024398396257	343.022788654412	336.486894226352
1498	322.066606271738	318.267057546408	310.776895338637
1500	330.410024791312	307.251465436356	312.024568095455
1502	331.344150374551	318.554699139605	322.642567205273
1504	334.444121622751	314.654447675479	346.946679256302
1506	328.583678134943	320.518619735102	338.738587648987
1508	324.117579198305	338.567945700072	336.599007498809
1510	341.839738742516	335.513568061724	344.935300179166
1512	345.675846153572	332.454408048737	353.881701057472
1514	316.747991115633	343.38222169714	359.808479316819
1516	320.244984881426	325.121367954379	340.327946665682
1518	351.398848364805	327.666607855451	341.783322252064
1520	355.441737992445	328.231722451058	323.602818630006
1522	321.944764618823	354.622710692268	323.24733054346
1524	354.917403404303	336.843091146327	363.474547586005
1526	311.844121363546	331.265439963401	332.99815816751
1528	345.072213235356	342.244859162989	319.925032850588
1530	333.716142733597	337.248693170786	347.182351705469
1532	354.793766986649	346.410859801475	362.132326805339
1534	370.879083471443	369.386788445685	363.598559878068
1536	351.186148341791	345.176814556435	356.245891332916
1538	343.33469903097	329.577676041824	345.017373234713
1540	367.678528440722	338.16335991762	361.918027091097
1542	370.871761946903	337.837235058475	379.106987859215
1544	345.423673237113	349.591499321067	363.177176041955
1546	362.122083800708	378.114045581814	375.658167512547
1548	401.040881954237	392.015957311765	392.865798361006
1550	394.646619682711	380.167886473274	377.458309509647
1552	366.221400725128	375.07543036934	381.257719070377
1554	367.321055049704	374.316040475546	383.264527206318
1556	338.794026682799	349.550439696871	346.322050424024
1558	387.490783605159	386.173734759577	400.672899705225
1560	403.54428269344	387.332968255601	383.832814810337
1562	420.872495074681	405.528679534061	418.103508480371
1564	409.858616979324	407.691770543153	434.575836679374
1566	420.105831961169	421.201493259773	452.144605227023
1568	462.865128131399	439.405899098363	451.460646026005
1570	467.809136091482	453.549744399047	445.204617723188
1572	455.931929531686	463.274948923942	450.472928382711
1574	468.98044731383	460.357225603809	460.229441819969
1576	475.55825059628	451.55657289585	474.517207559874
1578	480.363957519119	461.563459924302	491.996092570977
1580	509.102482891091	483.804080341228	502.350491006668
1582	517.721895890882	487.845549005219	509.144211171015
1584	492.169949630417	483.398176979092	496.659483330432
1586	530.322239548101	504.021949722683	500.207013463269
1588	505.022618865397	516.260897838428	500.914537188923
1590	531.022943722785	520.837025574109	529.833734987258
1592	569.060818398683	545.724912017402	532.061946297418
1594	547.984370281586	545.74975700859	562.215556640516
1596	556.252122747656	571.409662651145	573.841905182448
1598	564.265023085793	573.102422073074	577.602245481472
1600	598.27760658789	585.112098996905	612.192476344119
1602	623.41584600842	600.840926743678	624.955090467698
1604	586.764532626133	601.575985105191	602.709920309002
1606	610.181720515071	613.835608148199	610.450956231179
1608	656.781327602016	641.971138738939	654.013359929439
1610	658.73235347139	655.639511685711	674.674114301502
1612	666.808969963687	657.46948817727	666.033621491798
1614	681.446303599765	672.767061009856	678.998509630336
1616	712.192669143312	690.624633182754	712.679866626003
1618	704.249093963123	694.82897639546	714.838259615319
1620	729.228572029345	708.00517377707	738.95689092313
1622	741.416268963935	731.846529558453	742.48271929443
1624	743.684412737512	703.956371765838	715.109456502183
1626	757.404318988249	741.478489308291	759.382103624544
1628	769.629732032484	756.726994496589	764.49266840537
1630	775.682744446567	769.777665397853	790.130135270935
1632	761.971896867785	767.919302172327	786.546018244788
1634	769.245861967567	788.367739032331	792.331632748223
1636	777.788041221139	758.754042482534	777.560059269259
1638	798.491030551964	761.961424341599	779.278578776015
1640	798.241129979387	754.783565223845	782.714923130033
1642	784.536313093157	754.496040983073	786.681354159118
1644	786.48196883614	777.906766927396	776.550635980384
1646	782.56342425384	767.980175344167	776.776902930474
1648	785.000905206012	770.71390599529	779.114507559776
1650	771.702264724636	783.91395844661	783.094911735065
1652	757.610235938841	772.546060504246	782.208157835231
1654	775.688287390069	766.1959491241	762.010467762482
1656	771.947321503657	744.461583629275	738.513715879658
1658	746.484948740437	712.188971008904	721.781055064736
1660	730.384863040787	722.316200793178	730.571845064108
1662	726.336617544932	710.262917765976	725.68612841762
1664	718.231531308525	691.275192141913	734.866395108885
1666	694.708942927328	684.791068292684	710.896469191119
1668	668.519510037802	676.331431780004	677.893816128444
1670	700.2388285682	676.201209485806	674.618747898738
1672	680.00671060702	628.488348565269	670.827057034175
1674	646.253319014593	637.626854556875	625.245926400635
1676	616.252707980063	618.984468915592	649.951338179951
1678	619.948641072398	565.23967116787	615.278912621973
1680	617.402673630897	584.924162015344	613.280172812819
1682	600.233900939787	587.977262391076	603.413546393179
1684	584.876363283282	556.128657158471	549.942758184426
1686	559.819875222287	549.924194116789	565.251479597304
1688	556.872005291985	543.953552450004	563.666035618168
1690	525.731718433286	528.213837443739	525.306135434646
1692	509.974899449632	513.184661033678	511.061664199843
1694	515.037015289064	496.323658986612	499.736550833244
1696	495.638106433046	483.969196555381	500.064005556331
1698	458.661560832277	465.465743105416	484.974034566625
1700	444.565104544278	440.635674019968	463.814219171816
1702	441.918037526358	431.878303241199	446.215542151877
1704	441.125837079683	432.683134953442	429.745410369864
1706	436.511037298193	417.716500251818	430.403937071079
1708	413.659568899216	402.228224290481	430.84850278581
1710	391.670240048495	405.044485252354	408.972825326913
1712	367.406295716844	381.424599455958	374.696684336794
1714	355.385030826906	335.657566111389	360.316731501357
1716	361.326129087254	350.40543023195	351.022563626299
1718	340.20048445986	344.175759193907	347.892099355142
1720	310.16119775104	331.461642208651	345.219666140013
1722	324.708454185546	325.243202294149	358.076434807408
1724	331.144500660026	301.854090175104	321.271458105627
1726	317.49589836406	320.206998990137	330.451092526706
1728	306.413612017678	276.269676140881	298.533326876985
1730	302.881787049108	269.724307100985	266.477475669193
1732	284.386419264745	285.666275286132	286.54298733576
1734	276.020924696367	279.216241458736	272.440163561397
1736	268.076916015397	237.549787927122	264.4952817754
1738	251.913214064994	261.002289944503	241.425610686629
1740	257.71937014447	239.327028348595	254.766175193725
1742	259.813059786121	261.251782454507	261.784869161821
1744	267.355152280885	235.679526743546	241.959531861108
1746	245.57963566852	239.521932796261	253.015314085948
1748	257.08563405663	245.736849931857	224.763539638187
1750	210.110789280259	238.209999854995	228.134790970473
1752	221.259289707044	233.853268996217	222.013510396013
1754	229.671652445231	219.812803495251	222.370612371349
1756	222.442150624067	213.303478652833	208.767850992581
1758	210.850183718059	215.942065260988	206.533779183438
1760	191.231124453853	202.746672428213	215.457295749569
1762	211.866304152077	195.511961247092	214.233524882948
1764	217.540129543671	194.603715176437	209.345538521676
1766	198.186573952958	191.226600822408	192.029662150476
1768	193.381862773723	214.230516894344	169.458527715479
1770	187.630402220064	196.173995581025	163.572970681587
1772	176.268150921295	172.48984042418	171.351890336208
1774	177.746289079503	170.114566162302	166.562198125033
1776	196.153465837938	176.758314988848	183.402191895826
1778	190.602370246089	177.002138864814	181.579700148547
1780	196.080183570805	173.450595771128	185.52544829906
1782	191.137968249178	159.879603158096	190.578888279296
1784	178.275160662716	156.269684899662	163.70816361767
1786	195.681368640909	165.285294338396	162.023004821902
1788	190.848758896299	157.869491855843	172.171397127063
1790	172.117471907666	155.286709713559	161.802326081986
1792	179.884124988378	164.029865268356	152.549402652424
1794	174.863332182137	163.962343348976	156.381125126835
1796	150.412567722094	158.835849059525	152.120145540781
1798	160.524633561776	154.382594498745	141.506314698725
1800	158.456125355037	137.090470078144	144.651980306373
