# Supplementary material for: In vitro and in vivo datasets of topically applied ketorolac tromethamine in aqueous humor using Raman spectroscopy
Source: Data Brief. 2019 Oct 22;27:104694. doi: 10.1016/j.dib.2019.104694 (PMC6839021; doi:10.1016/j.dib.2019.104694)
Supplement: Multimedia component 1 [file mmc1.zip › Raw Raman spectrum dataset/In vitro Cuvettes/Aqueous humor from rabbit eyes/pnph_day0.txt]

cm-1	frame1	frame2	frame3
350	1110.15669308565	1112.34627751937	1119.81867288189
352	1110.2349012092	1107.34220499639	1106.94765635569
354	1137.36048816398	1132.53450557208	1118.0101160325
356	1154.87804752202	1136.37568686075	1110.02399766617
358	1167.82799874368	1131.45388978131	1108.25664625061
360	1180.598314668	1131.0664208922	1136.27343798703
362	1146.25067050547	1115.17340592536	1131.4096163711
364	1123.13183774798	1127.38727654832	1126.11812600777
366	1122.96602340676	1136.26822906166	1119.14143615086
368	1144.73137858385	1124.92487982493	1111.21920776658
370	1122.40828793597	1114.98049533293	1114.57434875791
372	1136.79862269946	1119.72253718819	1108.40655378431
374	1150.65372956126	1130.06921583411	1112.96711609978
376	1149.29466987969	1138.48049289013	1130.8781117979
378	1128.73139242216	1128.45564916738	1143.29058524944
380	1111.15284579286	1118.24325274712	1139.33285140313
382	1120.29444425077	1121.11510100683	1133.23738266227
384	1139.26922221789	1129.07432684742	1132.24619921499
386	1122.60839661156	1119.75233419452	1145.76965379691
388	1103.3940030099	1109.98690210586	1139.15937052943
390	1110.99348386149	1103.31120375138	1119.6393068805
392	1119.97564940051	1100.94299174631	1105.09462789458
394	1099.05385497821	1103.91245021846	1115.12130910898
396	1106.18315033365	1116.0499560345	1119.94361907615
398	1119.39085507985	1123.23297925106	1115.285170899
400	1137.90605481774	1115.67131485674	1105.18238384945
402	1153.78467623957	1090.78007979337	1092.61045268489
404	1110.39247329893	1076.63389907754	1078.91568189293
406	1114.17710782453	1112.11898507445	1101.39656128657
408	1117.43103390597	1127.38146294225	1116.29246044329
410	1113.98019971517	1111.22755092838	1113.97219944621
412	1135.29991494024	1102.92066395618	1110.68309871847
414	1118.95684290139	1120.25327198763	1104.26197774049
416	1116.78403403397	1126.82197393721	1122.36418984383
418	1124.02478006227	1125.5897869385	1141.59473894774
420	1122.08543000279	1129.09050288652	1120.56493497809
422	1115.70780482121	1151.50276490078	1133.22403646362
424	1130.90969783361	1140.2314031218	1134.25599241564
426	1142.62731362183	1122.489824459	1126.4730508128
428	1132.50565682471	1120.13109833066	1114.4614113436
430	1115.09998643043	1129.4749757679	1112.93262338385
432	1132.44431191432	1138.13766936033	1135.05454996338
434	1133.7949682756	1127.36188569353	1130.86212760358
436	1114.86807196065	1100.25776509531	1103.69335583573
438	1120.47418277461	1088.21019880008	1121.55711897836
440	1128.78449072596	1108.8886037732	1108.30725132554
442	1099.89667861967	1108.09609917164	1092.12074015734
444	1072.00926056668	1092.924083753	1085.83055066351
446	1103.34839845847	1083.56059604342	1101.02086774167
448	1093.56856062805	1096.45343225491	1093.96168484047
450	1091.85421782053	1100.60153073956	1089.14204485823
452	1099.67460463211	1097.84672129073	1085.08384470557
454	1108.27039032565	1090.69160799182	1081.18638856541
456	1061.07687357986	1085.65417010297	1079.76341174712
458	1065.97760354745	1085.21063943712	1075.78228932531
460	1071.14876567455	1073.20120682619	1067.5791607861
462	1064.54483181547	1056.6921599168	1057.38920993324
464	1048.90907701715	1059.24475170256	1050.84293147683
466	1054.77289458341	1047.75174176852	1049.33673627068
468	1041.17568994999	1045.17013856221	1045.02177418962
470	1037.4788381153	1053.11924096313	1039.73979886815
472	1062.48453719531	1066.22099420787	1034.2651947927
474	1023.15948316195	1029.61831336478	1015.38113344805
476	1020.19811083867	1012.10956856203	1017.04061498389
478	1019.95544430694	1011.94510840555	1009.95802473433
480	1017.381973102	1016.35031588445	997.564069859452
482	1031.36326317204	992.535855847208	1017.42227975786
484	1013.65494696234	1007.38315683464	1019.1159113345
486	999.709642952522	1002.69195381376	1007.09926889666
488	985.084595767546	991.128337391624	993.689906439018
490	964.113334604483	991.186371728642	990.671067435649
492	967.629765714668	996.531158722323	987.812754908292
494	981.609529930568	975.099352136082	983.710029783799
496	989.85240009577	976.690286627118	976.321305553485
498	985.757280735505	1001.3721753167	967.045986577928
500	969.057095536254	992.03814659246	962.224117515115
502	995.936836441135	968.86221901795	969.382258576745
504	994.072087593218	965.670990807446	971.900595881191
506	981.646753279939	972.869381319344	970.108896722738
508	981.825075130224	977.388581112891	967.060303571561
510	954.222744239458	987.930944009998	973.486725233963
512	952.860420900552	966.849249314002	971.80978047806
514	967.673071742713	952.267602105881	973.249364503278
516	976.409677785466	953.644564025779	972.023059336855
518	932.949693986799	959.087393441506	943.329072984736
520	951.285607644258	936.782914790249	952.085936241019
522	972.366948483997	937.010758759754	957.188778206551
524	970.231138594468	942.682911581653	952.415154211812
526	936.06351251776	937.727442564638	939.115401558
528	944.457743787875	939.186156665834	948.432951128898
530	944.835290656065	922.740035284799	931.482899282239
532	939.482418625838	915.262864151385	926.48043563425
534	923.945779157265	919.871590398174	930.198850520741
536	889.518038060171	928.088566577046	917.09448500882
538	888.44404783309	904.630399258855	896.580982817605
540	893.69898646852	886.996318689457	902.680658983441
542	891.547455892127	884.875873768605	909.208838336341
544	880.92225519859	895.976690508821	899.839254170991
546	893.259019568545	887.394222690528	878.226263228412
548	866.653551319508	879.693878357907	861.211064643769
550	867.462957680262	874.72610137557	864.941832862533
552	882.650415503499	870.976973910446	865.851723039307
554	882.697103783347	865.607989873252	838.161654470542
556	854.407097724402	849.435821803371	859.727180604117
558	837.664676072641	854.006705981781	853.706426060318
560	837.427781528007	862.471128280792	839.387100138562
562	840.735536791276	859.795863343456	824.014941608198
564	815.056425684747	827.181688842799	807.617672286705
566	817.117188167066	795.061996396282	792.327564957443
568	807.283491922709	804.90138670999	802.06177763707
570	805.043433625341	811.919491254493	812.346989435113
572	812.965190228885	794.774956035843	805.139551943017
574	779.421201339551	801.040613103384	778.615484948251
576	768.211146587224	793.985094984743	776.097316855177
578	772.159107021385	780.419592796367	779.425043364685
580	775.158850977079	767.314681514318	779.439322053293
582	763.833531230653	763.265591838201	770.542158805415
584	774.435507108312	789.401298870842	767.975943407243
586	755.881562623741	770.720837317818	757.22670118951
588	751.700399771878	755.611573269296	751.696368915054
590	756.87590098838	744.622673993498	746.684909288734
592	739.840690227661	713.999714856669	727.57286002425
594	719.544861632079	736.140820139094	734.15454447976
596	729.190419094405	726.495252251528	732.441354831302
598	720.290208884046	712.962108890448	715.953116487316
600	691.265965030951	704.970809344853	691.318258341988
602	703.80510998676	689.1165578159	684.480050218131
604	687.613154115803	689.878710315673	696.909242008111
606	675.793211252421	682.859465790498	688.42164875519
608	672.001952420941	672.979124807	675.576919228668
610	674.733384192995	665.751064243573	671.518930315458
612	673.463412920237	664.473455801921	672.620036715777
614	659.024070298448	643.657827376709	658.850823659253
616	661.688117484719	641.008689786711	650.223561791005
618	663.51133064407	645.65904961731	645.014883355089
620	650.057451162807	645.429129183241	640.868550116384
622	668.092640395421	664.888109990625	651.770571649135
624	658.74541870881	648.04112518151	635.689337817743
626	642.504997989335	631.22495406404	631.41530338831
628	622.897293288983	624.486928495791	632.749184263629
630	601.044369362081	628.102240883696	622.05872202113
632	597.718426076232	617.634851346802	603.001555406771
634	589.863642324934	597.558383465493	604.364906535932
636	580.130665289928	601.974540200093	600.629925058904
638	574.950061555631	609.701648151313	589.007987330305
640	581.001783004982	577.369701720888	577.652953153437
642	568.518648367373	564.405527063582	584.339362901287
644	564.346150693485	570.338937310568	570.600463474915
646	559.329032144669	560.371403117989	557.523212347267
648	549.623485931294	536.30382315638	546.748550681728
650	535.152352184094	523.431682592064	528.554268332082
652	538.914453718232	515.671729622022	533.760970592237
654	529.418211264667	508.670056530339	520.894197342928
656	513.440163830047	504.627152080893	504.560374896662
658	493.711615377539	505.279883016054	492.714905358893
660	470.120458840343	511.536285643444	488.17330643553
662	455.478643784883	476.705820943723	469.707734915682
664	454.834424094054	464.577338057196	463.382882224676
666	451.364552742636	447.535776171644	457.780633587663
668	444.797763352908	428.998414967784	447.482859658453
670	450.073935937848	441.030840736908	432.516560979728
672	432.892534289536	435.47044935958	416.802768891291
674	423.589568315623	425.387367549045	412.240965463807
676	418.202112288188	417.841331613196	414.372635864927
678	414.19364056297	419.129143265393	418.086144015336
680	410.343226245191	434.642830133903	417.655844418565
682	402.282135620748	441.196579163629	417.866601765223
684	413.571836663547	436.878458747616	435.221091937456
686	429.297678121746	440.223138629609	443.89341523487
688	439.652518611474	447.763772719177	438.338606006003
690	440.086029211373	437.601135273347	431.543490798004
692	465.890688466454	459.984968616599	454.895367916158
694	458.487725448631	457.06154887818	458.589509328491
696	455.322973428887	470.994467194905	465.190504335594
698	464.137086081233	492.961848872346	473.703505827066
700	471.412639656978	479.958049575124	468.454706676606
702	497.142382933067	506.185497363957	514.277817887709
704	526.300979859209	504.834012686318	522.839538583676
706	540.995156841797	503.624731364782	525.742716778527
708	530.098829150493	501.953524224227	532.978735262938
710	493.919737968559	488.094487890397	540.319659284234
712	521.830777552096	520.421552486414	519.638220163319
714	536.747299758052	524.47321403305	524.160441683793
716	545.516277627891	528.063907313882	517.317917813658
718	540.476133152227	529.782474351793	509.689850609728
720	516.659113618357	522.914371581853	526.015250149669
722	528.157966190192	548.723937556231	552.322190935752
724	527.898186644276	536.176697536805	539.004278112255
726	529.570994480998	538.413092661568	532.335617618756
728	537.124850781862	548.391599082564	536.486882441335
730	548.044506126872	547.148673711696	540.677979196361
732	544.509019884367	532.710864357426	519.291023649604
734	527.698737971806	536.235594203377	550.239587054877
736	536.654637543406	532.835453236738	560.67723846172
738	551.275402715964	540.138009199937	565.136957492459
740	557.688018423901	562.530787448049	578.442974692518
742	576.406024736435	561.367683590776	586.729317905921
744	566.741292729057	576.361035507039	576.577169214822
746	571.131341308989	569.769669641426	572.753469297044
748	578.183971859354	570.14071227991	568.592344790511
750	580.703610547493	582.052797006714	564.470659814013
752	580.509181959655	577.721102834292	571.058473972265
754	570.128905245978	588.800564627578	590.121611222802
756	573.012336873811	572.626149635785	589.773351777045
758	580.71578484064	561.865989415926	591.279640933074
760	581.898742924863	564.146249479719	594.915200799097
762	568.816243643765	571.201525448483	590.324930565333
764	577.108751437991	578.492488702896	590.104541397672
766	570.11902331229	572.209337307726	581.005482778948
768	565.3537211147	566.892700340191	569.952698916499
770	567.100865774624	571.631307200615	568.017519472963
772	574.933552607343	584.331359299508	572.746392450859
774	585.896366161863	572.638930250155	534.86319802589
776	571.786171675539	571.438897510152	559.428219668459
778	563.484292387504	558.634714948058	574.266291821427
780	565.651207791587	553.862600186928	580.306683501623
782	574.806000212098	561.655382586797	581.287602739006
784	580.652472103006	562.078408051781	575.903646179863
786	581.679987870634	566.121000899083	590.605187621774
788	558.080975195023	547.553647853851	580.30162338089
790	556.488369295209	541.247997049325	567.07495885008
792	566.186878162444	553.947378224998	564.070595871307
794	557.355770795494	571.864568754551	571.303606039175
796	573.966531642412	556.397487871443	545.127781976291
798	565.85958689437	547.780432987912	550.191179357051
800	559.766036928776	548.624396017574	565.207252146406
802	555.146237290699	546.431114167856	560.839986339397
804	546.877782294987	536.906391882981	533.856650945684
806	530.858543243466	535.729182027002	530.109178075916
808	540.773841327171	542.74312989906	531.014132225254
810	532.738396016231	528.87159657227	527.915679757644
812	531.663071601256	528.96476568092	523.186456429484
814	534.095219611595	530.279181160778	515.05149443936
816	524.226002241182	503.344905120806	506.042161910291
818	532.727596002748	516.461089260333	545.434850654629
820	521.966083728917	524.443521040731	541.075179570127
822	529.768533289204	518.354359212167	521.200485944007
824	528.698038252678	516.850285186283	519.696327390053
826	512.626005770496	527.776374998261	541.227691991972
828	530.563044849627	531.82331051585	540.685714135152
830	529.609139605389	530.351792570324	544.412895616342
832	529.297617376883	531.154424052742	551.223124357056
834	522.580461668975	527.184125489689	539.895369795044
836	516.621577803221	521.94196819657	522.110262711379
838	523.167099250253	522.885169164522	522.815439569556
840	541.973491961234	530.228533364492	548.395239056676
842	513.851398729265	514.118121899994	526.591126345497
844	507.568711262401	519.770064746211	511.136500185497
846	516.831918525252	523.931905674749	514.674084297321
848	525.123740229933	518.380223135286	524.673595000687
850	516.965056244468	518.692950745505	511.847714915733
852	491.459374355507	511.556306154196	507.330625878002
854	517.743673844301	519.34926522362	512.408710648123
856	509.700636608621	516.691793168912	493.41401816578
858	485.836769467942	505.17262139254	481.425387906309
860	478.779961716416	492.3327027054	492.514260001779
862	485.255062657804	480.838052238198	475.731133490295
864	475.722365156501	473.343608911964	476.652578869175
866	457.064685472969	451.395576544178	458.60816210132
868	460.506096722173	450.981364687317	453.538403788228
870	464.643520751228	452.888072733163	456.211526246077
872	442.261633142485	431.991469510797	451.142071861211
874	442.256559466617	444.770904911574	458.564434638993
876	443.926438301177	436.048746441746	448.07413014991
878	443.411626376742	434.411414434032	431.474783792746
880	447.338986314283	432.531541702486	430.159068729163
882	447.293198543385	433.520381439498	440.079151759066
884	433.342706599793	447.495113954231	442.1011498353
886	454.225093411949	467.83578665395	449.065914109189
888	458.558779920501	446.83403286229	464.257903110213
890	456.103518273835	435.625425999818	460.550935280172
892	434.769469624234	421.729312308364	433.821747297915
894	405.156337794267	403.210622369411	410.508088982001
896	397.773229790022	395.411425151569	426.527822423695
898	397.901817228397	390.690665016724	382.411431570877
900	393.465839887903	402.797623887931	383.129069028886
902	384.114798172199	387.64437395054	385.671068897969
904	376.916051690172	378.232169842463	387.306107516055
906	377.184880320302	382.217211493825	390.351064766706
908	383.583080101111	366.549216735208	391.718048300331
910	371.009416117768	400.791133205237	364.453125019011
912	377.802349130315	400.55431649169	374.01813732271
914	388.65755127897	389.250438357966	383.060506494107
916	388.169532264733	386.493489460833	388.797241903875
918	383.7705928384	393.831193201594	395.407883189966
920	406.788437374106	393.727759760505	404.081227154976
922	432.704230819715	410.326548227332	398.249155544401
924	450.187617128834	436.503047957218	450.314925668955
926	502.838280353023	479.797726274208	498.193866498021
928	546.678822506394	515.673839255033	535.538225135215
930	550.482177905074	531.351696776534	554.668405904211
932	526.120564837844	533.460686228422	533.406358074982
934	462.622425114673	462.255794028703	470.47807415341
936	413.881799872605	430.936332610537	426.641463423034
938	380.547342004181	384.422723952653	382.310788604463
940	360.076717390673	355.27297282561	347.848398537013
942	343.983716840151	349.104438782894	331.512657472108
944	323.205453816746	328.38370923196	329.319697877125
946	320.287364368731	309.921407140975	320.846669793666
948	321.000643228578	317.055421963442	312.989695295107
950	327.497824459927	328.52617875754	316.468429218149
952	328.518670899352	334.045183476826	318.345285341947
954	317.848752573776	323.618662554594	310.427195285149
956	302.540741261779	298.399694789893	298.470611045509
958	318.969973912638	313.705552294983	314.336245435691
960	325.830710722449	308.405439731862	302.24905427573
962	301.641785146423	301.771506912369	292.495423311141
964	292.844721093769	299.962923597689	289.924339944301
966	300.673412184614	300.323682538161	292.104343406459
968	298.615155398759	293.01974423045	292.391530333445
970	285.870478701371	263.339035699807	282.464027637682
972	286.3393835956	274.0415433169	300.755659461645
974	292.422139262957	287.72336462998	292.617327672402
976	287.853124854862	296.461049894883	285.618954506525
978	296.769021453369	298.564329771284	288.007251342343
980	322.965648914107	299.909634919765	295.644378897627
982	307.7573330242	312.526825594911	301.397630562038
984	310.850528093414	316.755482641525	297.672881235428
986	297.477137191693	304.532381132085	298.902065468384
988	314.34244298865	308.400766724844	295.401463417033
990	325.774934777421	308.685894357719	291.754891150026
992	318.399514169467	300.937011322448	296.22416254684
994	317.570180810366	304.414700374741	309.912423662716
996	289.603192395618	291.935053851555	298.025898996979
998	295.161568916196	302.299692000583	303.610420289212
1000	318.47580893414	299.514839119576	315.881720573021
1002	335.081692252852	319.484140818893	328.163729104887
1004	338.607482634089	342.968150631691	336.251802591205
1006	338.359062398428	338.104684443915	339.709672282942
1008	348.120481833182	336.630693200833	342.87475164525
1010	344.539497174784	340.569200259089	352.042372209992
1012	339.430360419926	328.428444061466	351.458021140767
1014	326.162391853451	313.667719659943	341.855968762919
1016	317.201071331166	323.150947333981	326.173625685851
1018	321.319119758212	344.544443559069	319.430226198947
1020	330.782891212239	329.897624458602	335.121041948371
1022	312.642046463598	304.16613013371	312.895638287541
1024	307.643106974122	301.421382909267	309.291932158545
1026	296.619450431611	276.827845904946	296.908888952138
1028	291.94669986801	282.063011561271	289.208803418775
1030	298.433838475638	306.964211163214	287.404372371467
1032	309.047408104156	313.887657459593	289.548443858276
1034	308.032427203948	295.8601943621	302.304241748442
1036	297.108568067296	290.829538400639	287.839689751456
1038	296.616618002657	293.651860823653	296.212046221831
1040	293.002127722272	281.39217291152	290.394658314325
1042	293.011048236039	277.738189535364	280.8306140829
1044	294.378532852166	285.45934844498	278.003231054852
1046	286.002686846094	283.696731879672	279.24977817347
1048	264.092915132031	260.66202892974	270.434558776463
1050	268.186925351278	278.445768090821	288.817220009267
1052	272.313703376234	269.019054060902	269.582862625176
1054	263.615730353009	253.003351180524	264.513992443182
1056	255.2733784061	257.752611583985	272.467741733269
1058	255.26932101096	274.19211020209	274.536889331808
1060	257.190402392261	268.350621104999	262.111094137336
1062	258.01126954414	268.583452035781	262.937774086001
1064	259.80239059587	273.882404923009	280.564940213446
1066	261.743324679263	277.022845194266	272.124542678066
1068	264.887633544532	267.368098503945	266.819089993752
1070	260.840368907469	254.900908734381	267.611836875463
1072	252.472043954114	249.988913785382	271.796311959467
1074	254.777157420891	253.440607296506	280.574999524633
1076	254.338295737603	270.005115059995	277.148611499256
1078	259.854149091678	262.720462131978	263.842062886879
1080	274.647869761549	260.570432735644	259.599575009719
1082	277.127905174439	264.154023296532	268.861615729519
1084	269.274628224943	263.716205170866	276.512002245706
1086	260.624060342234	256.524506486291	268.918160881512
1088	253.258382875299	249.117721904502	247.121470720873
1090	236.431792191505	227.981486414241	221.679136115666
1092	233.5539628366	230.910665421377	214.36608232957
1094	234.142084123069	214.394745934395	215.062736613486
1096	219.851952166729	218.300166316355	210.268348571448
1098	213.000254257194	223.98535058873	214.086899744576
1100	221.910812251553	219.170481348661	228.249010943791
1102	225.927639864818	222.458137528614	231.302712854756
1104	228.46408665679	230.568652495466	217.10424645257
1106	218.106280635721	223.345754962724	220.091164347342
1108	222.335007161357	219.346676458956	207.587482235204
1110	216.958014167048	227.522727637068	219.522992615534
1112	213.452091730789	230.923021135079	232.240474171944
1114	227.412079853497	233.868392005567	234.44092904754
1116	254.470016293317	250.749931911206	243.009688763416
1118	261.608500180428	250.467279765025	261.90921149381
1120	292.7491253288	298.578037151042	278.582955956952
1122	282.553658485466	283.440392725807	270.354052079617
1124	261.728870259456	261.169308685307	259.784962031809
1126	243.07284287637	241.317561855045	247.779645460965
1128	232.001882825441	227.588393205526	231.784744701792
1130	221.419593992545	225.875998517163	218.938815118891
1132	195.424346262223	235.484879990361	227.080857928603
1134	208.787226856038	212.045748864768	233.505235055708
1136	192.460795962662	212.752914376814	227.970050657652
1138	196.618154796863	220.164290267147	209.129411400537
1140	203.543383070853	206.131519030255	187.657289147363
1142	208.793822179981	194.339279851082	189.781134706667
1144	205.834240401806	199.252573263921	200.525441249215
1146	189.797415086452	198.849993014688	180.288999724615
1148	206.238435563711	189.346809795983	197.547006647554
1150	186.365189095512	185.54916166897	199.552612059974
1152	222.390395417342	205.05552495577	218.814662944693
1154	219.283750459964	221.91357249761	219.352166896332
1156	218.244720245893	210.291136154747	210.570022648973
1158	224.494991204264	192.165157438648	211.318095548713
1160	214.337234835189	195.318412804589	219.397829972452
1162	199.23120059927	195.692208969699	205.271974579159
1164	158.798939942132	164.367284504153	179.800457342698
1166	176.215612292916	201.566500899271	179.250646717446
1168	174.486792988805	177.944923313499	186.903583721763
1170	167.681650327737	171.796375802153	186.985647423149
1172	166.600082478474	177.03325804463	170.4956363409
1174	167.611765308931	174.899369615882	159.874001985921
1176	164.460135346051	169.389206407993	171.914537090687
1178	167.353594142591	164.23671241718	158.049024364633
1180	171.431119765882	167.000391768961	158.844002558796
1182	147.666892223751	156.562440574472	151.905060967771
1184	149.087209528566	163.279123757734	151.232910244385
1186	159.348778383843	161.912041706971	154.807480112147
1188	161.683036715511	165.148510115606	169.05093301067
1190	159.028434091706	176.363369637711	180.186006212479
1192	166.980037957435	176.969292140692	170.197513258522
1194	184.780390721181	170.746337038179	171.271709607881
1196	157.203547006645	151.191017408866	147.705053367532
1198	165.030240714255	145.517948762823	138.612578870219
1200	160.342161637497	148.269240234255	154.152218979587
1202	150.170104949767	160.726135422288	153.838882746088
1204	158.114355746243	172.724394752948	154.446933680258
1206	171.506107657941	171.139027780812	167.353355290974
1208	163.373088821688	160.036697712732	173.273908318172
1210	168.585904827758	170.849744200604	168.256600177187
1212	163.032019851251	164.621039985576	168.801459478865
1214	148.167476025302	160.484493792281	158.151576681103
1216	161.189686571997	163.999508608089	152.562778449952
1218	157.071927387782	165.95429707366	160.631327824913
1220	165.216912927789	161.054279592966	171.813182273734
1222	175.003643051681	157.251593650678	170.634796699348
1224	162.021104782656	161.093051902191	157.140336411498
1226	182.463139913408	163.871707528084	155.445679374604
1228	168.050490645723	200.249222386578	178.744884436257
1230	161.735841124325	161.83954088368	153.357114201251
1232	154.241496866865	160.325579967991	162.158036327408
1234	151.508967383465	163.142514106298	142.609100203542
1236	151.276010988805	159.884612555819	149.825345463051
1238	147.299183203396	148.394476523681	163.519513284706
1240	138.059786380982	140.056787370314	147.088908217804
1242	134.442198404774	150.374643762367	141.862326125794
1244	157.804960778958	147.983257747678	162.435559503444
1246	152.815980739963	154.845189460314	154.663366026955
1248	140.846067140354	135.150180582005	142.429522163489
1250	141.296035873898	134.998202214162	140.714497035002
1252	141.150764222263	131.531743329177	122.861842804604
1254	129.739679927129	132.120265481147	133.251687097348
1256	123.497654115198	135.553163784392	160.732776673257
1258	135.368916170739	137.529869406614	147.454907699053
1260	135.612015775901	159.079075375571	116.427706890312
1262	134.765882366883	134.899788107605	128.306999156867
1264	126.806688618504	102.107439036467	121.109157484559
1266	116.15629278692	134.261130263391	129.618607132011
1268	128.409302492125	140.504762034802	146.598360788701
1270	118.528209726273	130.173767573325	134.892781703324
1272	111.231700642342	128.22201359527	125.818655090585
1274	116.1942203781	129.072095623972	125.508068044805
1276	106.284271059725	119.198856204782	107.787281323183
1278	112.366481472161	124.671201597331	120.643294793071
1280	117.993155212758	124.577240186273	135.66431829736
1282	132.263226514674	158.605732453106	154.36292950268
1284	120.17955809817	143.831481443475	110.652757418189
1286	115.2371177605	124.95618171207	89.3456166440849
1288	108.170878193426	111.428190101131	96.1609695497192
1290	105.890175170721	107.022227692938	94.4870058792267
1292	111.613098529161	111.578804604128	96.0731495920006
1294	113.261731310532	117.42121994476	129.365663420906
1296	112.396543874475	117.073263154506	136.270386935713
1298	137.688102583977	120.516693860953	136.078783924841
1300	115.959178626091	140.585412712497	135.627339846932
1302	124.895461341496	146.111768580947	165.908939326964
1304	131.408462314922	133.006449250842	140.035567184007
1306	128.92529400739	146.047761920004	123.167937557492
1308	118.440189413578	145.47085457041	127.871389747263
1310	123.707578190577	127.854410524597	137.235633755371
1312	137.427425142777	123.491176401862	139.448963832928
1314	108.473145100681	113.40767595023	129.005379354399
1316	119.614871759119	118.896233463926	129.933140950598
1318	106.716986426003	91.8148698929656	123.777892181074
1320	111.981279737195	112.884313109253	126.008141942836
1322	108.033528268606	122.583911418585	113.431630108418
1324	96.6034072527777	98.1316218168076	111.225354924575
1326	95.278642294276	80.2758937800193	102.940543402163
1328	96.5688962348487	81.2730718531554	94.3771730957065
1330	92.1990618807241	88.6851705280539	92.2599418698941
1332	95.6478956888849	94.6089491139841	94.1256885772273
1334	116.660425189127	94.4671270832489	115.90135970312
1336	133.495797296804	115.598155774495	89.1584750849182
1338	114.883661024332	87.0652796186597	94.033260548656
1340	107.008889491109	99.577219826492	80.7767589362951
1342	112.305077936303	103.711512186648	107.304305748791
1344	108.802481098236	104.535902856736	108.356544304588
1346	111.708419787367	118.274995498433	114.42954760116
1348	117.624346902479	121.236629523962	123.328418958082
1350	118.933387816767	118.152690328627	120.909218110739
1352	121.634474588788	139.403532300981	121.232251661901
1354	114.101823222191	130.148891155698	103.554860037682
1356	107.778103055685	114.897667596957	101.900714235887
1358	128.96648914887	108.155112663653	129.291178203146
1360	150.205670323513	134.763923487658	141.115760406021
1362	129.189285521896	121.660096950263	116.070018037203
1364	104.338297455078	122.619635846631	98.6899968712729
1366	113.721919155393	127.675517665944	112.393876089362
1368	134.433137122103	131.937071726266	127.361992005902
1370	139.073119832489	131.713958835732	127.858148964505
1372	128.686944468788	116.919532053407	119.565170008317
1374	105.567521588346	101.074501229162	87.7853272713434
1376	107.661455561309	94.0780016895993	92.5406972301925
1378	106.079691741527	112.288855946483	87.0249928579557
1380	91.4147564164753	103.747184213629	91.9780913366672
1382	103.169860808533	106.094729942243	98.4919813518945
1384	84.2671115419183	96.3019063559351	85.0570054770102
1386	66.2232457113618	93.717040161153	93.529463704077
1388	67.5888529151906	75.1176341991519	98.4517827004396
1390	80.0550228629526	76.4397532132632	86.3781885654176
1392	84.912306722791	99.6088507839993	79.8381368151867
1394	76.7930982724116	81.0199049721017	84.652625250752
1396	73.9695369188702	76.5721953643164	79.2231308727959
1398	55.3320666436419	51.7434909205289	65.6888155205631
1400	78.4338712548795	74.0331998270388	82.3333127610867
1402	82.7868357369867	82.9382170485425	93.2461805190219
1404	95.1109104115671	93.2473675518788	98.4383269881381
1406	89.6120580189749	77.7861052310219	93.5540422816259
1408	90.8213586552032	71.5375036643172	80.7781775360164
1410	103.844919702147	91.8577060025119	99.5553548296999
1412	107.617241330452	99.6696678473236	110.668346404553
1414	93.9704400451078	92.300754350059	91.4895668606158
1416	84.1851518842833	107.46325093757	91.7242443764424
1418	95.2427480395199	107.844111744778	91.283095318687
1420	108.606719867831	111.257544579221	100.516584603088
1422	103.111581544908	104.94032240799	132.241990318856
1424	113.14459620924	93.0383219592152	107.348312691104
1426	96.1155128681696	90.3260456244781	78.0512558509952
1428	113.951867351706	135.844128900604	103.174005054044
1430	122.068238007728	117.519036273625	104.896662703043
1432	135.544906105728	109.44025208953	114.797608420329
1434	150.475824991	125.680216643588	122.286999126091
1436	156.247651111475	135.348772135192	132.683557898866
1438	158.763372335474	137.278956065419	152.645121988386
1440	159.683180288528	139.291150441636	143.907031788596
1442	158.343015789369	164.963447796994	160.733214387231
1444	154.193974472214	189.081572018164	170.991510939356
1446	195.553198165639	197.48147932388	200.526587026127
1448	212.352611096214	194.345883464706	195.573993108851
1450	198.989211339251	185.366642337849	206.509840164622
1452	180.210990855153	180.30694349083	176.572970161061
1454	148.129713468699	173.787301692545	151.13974263758
1456	150.131857856248	168.844851952018	156.660138514797
1458	149.962615357137	159.596852757397	151.869322029883
1460	135.454685447279	142.384483157089	136.213717175742
1462	136.05077883276	132.612954372424	131.777042808255
1464	134.404420906256	128.800773147416	121.989397327256
1466	117.715648592129	95.8018718352012	115.612004116334
1468	123.450406488842	94.5336959053954	108.045893186824
1470	84.6277541438944	93.4828641661226	83.4400790449653
1472	109.118701380941	84.9813177149655	92.2818991061997
1474	112.594365746608	104.035026894359	114.154842616289
1476	99.4187657112296	90.0546087616189	119.676267474881
1478	105.28367274507	99.565167213314	92.3777275820628
1480	99.9008696382695	94.9074558950428	85.2333060768281
1482	101.669569285686	100.196200021963	95.5442017173932
1484	94.6402222189038	98.8326146039007	92.1329786216678
1486	85.3781514183552	97.0947217502371	79.7404573313188
1488	92.4246181667297	114.069756318974	82.8327637111696
1490	88.6002892679106	106.264734364107	86.8233021836824
1492	77.7700401611911	70.9174917870103	64.8045374395521
1494	87.7538721213583	88.50138385664	70.6093140148707
1496	88.9952915906736	88.5669223000251	58.1473580667199
1498	89.7052340431821	102.646702426195	81.1595211711865
1500	73.7737145599838	86.3985004611934	60.0521018930382
1502	85.732483671588	97.4673154820437	72.0707113658735
1504	91.8815151659463	85.3761757637048	66.7753690947386
1506	98.1630129542759	88.8660994964897	71.7667323499134
1508	104.520728014717	109.13121222159	95.8073972243477
1510	98.1505866421062	95.1353406938194	94.879470660086
1512	88.4606368780599	80.0979063827682	77.9482739173081
1514	90.355822188724	89.7810691465884	74.7604441738462
1516	101.812906169113	97.9185541757318	85.4815658866426
1518	109.885463404567	102.735797175687	95.0780561066905
1520	102.324055428903	99.5470429531279	85.6461217232053
1522	98.7697643939235	123.18732569208	106.887039324695
1524	100.079163556125	75.4010195542244	77.0247882208024
1526	86.8639175490549	95.2671284919748	107.936427015931
1528	126.48523132132	108.102804418401	130.961595717689
1530	111.692929300371	110.328183548313	101.130606428946
1532	135.655100795254	100.957401106425	116.512083015248
1534	126.123624396363	108.630566347189	122.452553986065
1536	109.444943974278	125.994782881487	122.237368307743
1538	94.4615926777933	123.929498787295	107.106443959574
1540	108.442112624318	118.939780601743	104.822464906623
1542	136.077205274583	136.453942629481	124.767770008012
1544	151.731740730732	151.990073169188	149.496518772196
1546	146.603287393104	149.277259771161	143.258987897373
1548	128.850148565375	149.171272493491	105.217526767747
1550	145.626874945323	131.423273699791	121.992646436636
1552	127.815632288855	128.430834371632	143.151474275793
1554	157.457474125057	177.379680136966	183.364683189005
1556	174.04134184948	168.323457353717	172.80185237821
1558	171.601203790099	182.059485737031	159.879477032072
1560	181.000273678427	182.138482316629	190.745876860934
1562	152.482251490057	185.862794297494	163.886087113617
1564	175.002943671021	202.117269021174	173.543608900742
1566	206.513405089587	197.699539776926	201.394687968136
1568	195.542381488933	211.183681140862	198.525403003855
1570	216.60097143081	213.408719523013	191.813011901894
1572	249.578801645881	216.361208050405	217.772917672459
1574	233.462023455186	227.198515523599	227.81016705242
1576	223.598369377958	234.227239306067	227.631318558984
1578	257.541846322132	252.995330201392	256.715725710097
1580	276.682560393528	268.867165295136	269.211278569514
1582	282.179870728981	249.593058479662	261.019860881372
1584	274.954595714158	267.697545975115	277.772812923711
1586	277.455363936628	268.05902213789	260.176430651026
1588	307.093948467767	310.841914064867	304.477847008669
1590	316.605644513301	326.23527992747	308.51933757423
1592	313.50276843905	296.46470962427	314.305224492569
1594	337.848414269835	323.88015634703	336.002650574095
1596	363.941326567974	342.942605065489	369.135845774605
1598	398.815411931155	383.509879099407	394.004496512369
1600	367.438519146824	369.735121271796	385.683374449269
1602	394.189100011621	379.912990213882	377.279097762611
1604	411.135099690992	416.254619511865	394.845260046767
1606	420.257678721636	427.676661917995	426.031534533678
1608	445.192819343705	449.992709334154	450.254582565299
1610	471.509379837625	455.596939442078	464.057411299329
1612	485.451980613687	464.831157152428	468.782670896351
1614	488.826750254829	489.513419957459	470.791058380134
1616	494.911062470983	496.280361654638	480.19834942955
1618	517.088225179829	529.994832838509	501.397177241887
1620	527.664310005977	543.706941084696	529.702831798258
1622	505.340756104334	545.743427693974	537.739630775136
1624	549.154934772508	556.874520881516	556.881295585515
1626	569.927903696336	577.477637423491	559.541140088251
1628	580.942985128198	580.924636442534	567.829483354078
1630	572.55009481691	610.304661874698	614.519624871462
1632	593.551927886909	596.151111056387	580.67159051047
1634	634.733563656378	617.939104110594	629.424990835083
1636	621.598877954851	629.523892622363	621.96169185438
1638	624.902128451066	625.266805785543	621.512795753522
1640	623.830971085875	619.930953629343	626.25529536007
1642	593.065112064018	609.536977973994	599.872279355142
1644	609.258223658749	635.016579704846	599.587267201846
1646	599.20699431502	619.299414006251	596.398515888858
1648	611.316439115485	604.106049696765	595.708333065293
1650	610.241620948795	610.924977341124	606.736159395333
1652	598.702789547167	602.797315327176	588.667369191208
1654	574.421866123681	572.167065446147	570.584433312423
1656	555.787630330177	561.226703907132	586.44210853707
1658	557.456127728905	568.295859541563	590.767283192769
1660	535.2969887987	561.50325734809	571.341415701409
1662	536.562007178529	562.383999309052	551.128284968859
1664	535.413245821167	539.626887616071	529.296206672039
1666	531.935671605137	508.933739902814	510.651856959794
1668	502.100450442252	523.939622317128	486.837823654521
1670	481.481831946003	516.796147022981	508.434345438599
1672	459.121247486248	497.758055398105	477.804198323425
1674	484.582903060747	473.292728862077	495.819504965636
1676	464.729079621276	437.819782852714	441.605454886739
1678	449.561330985863	437.93349333631	456.022450760788
1680	429.149229868749	390.521830459801	434.929763102379
1682	421.525964507175	378.308174806712	413.662901591347
1684	394.941632446146	354.418943679221	387.78411121168
1686	380.705292580029	390.72400652682	372.836120964197
1688	336.992480945104	361.19647682392	370.598133202734
1690	332.497189040782	364.942071408925	353.2524201092
1692	337.476740892125	337.370144733503	332.691035358797
1694	309.174043010812	339.314924477602	332.3847561106
1696	307.303777950539	318.949926109546	293.847224440464
1698	280.079954489739	295.113604078753	260.385908522687
1700	274.485952794819	278.04244224902	264.24860719298
1702	249.990379042986	248.369863249889	254.813031137037
1704	213.665122766479	227.565502472304	219.358587291879
1706	188.396071121665	204.245798484579	208.952902627837
1708	169.083317871797	180.277620823941	207.184285771668
1710	170.212992355118	193.173147446069	195.506060440145
1712	175.462255824387	194.730646805699	176.802386789446
1714	176.486856730088	166.579275009774	151.353083199806
1716	164.225752644442	154.790130144566	145.037251341503
1718	126.731537952081	121.853631566288	122.427376616968
1720	118.849382159653	115.424640148823	120.858328566562
1722	120.964827381269	122.963090184061	119.41569450148
1724	84.4324244827238	113.344925485394	113.344925485394
1726	106.202161042568	91.5693221379048	91.3271216622229
1728	112.173193637821	105.52453722438	101.604964681327
1730	86.7945322113097	98.4429143951317	83.8913806525452
1732	99.9925877063927	100.379847817215	96.9947464889944
1734	87.5416222106078	74.6985238019645	59.385619006553
1736	57.7276487136298	61.2840498641761	81.6866699898516
1738	40.3426048637801	41.9578307083515	11.6190040726408
1740	61.8217692965704	45.2299627563486	71.6654592287822
1742	26.3688051818034	38.3514411657556	40.9881006184595
1744	39.3270004482028	50.4190356025387	25.5342307818809
1746	21.9133087053703	30.6402476049827	24.5615608692906
1748	18.2486078920205	26.8570264159954	19.6734498710516
1750	38.8500972888139	40.8355478182492	25.7420309684913
1752	26.0327223068484	39.1395297670338	24.1879802250316
1754	-10.1879031976939	20.4759819108771	21.4602815172203
1756	-36.6569680571949	-13.5553350908665	-0.606553841853558
1758	-15.1896363718894	17.8478520510427	1.64540376342354
1760	1.90224751171249	2.6090006333917	-7.26400689115645
1762	-5.11736584541009	-9.05322754731357	2.92069431556698
1764	-28.9499749578212	-16.5117018791534	-15.8467291673693
1766	-26.2319227346843	-16.0186864922561	-8.25430228426843
1768	-6.67004344441667	-12.4818367419737	-15.9496004894794
1770	-22.3801163841241	-10.2411699919828	-21.1565933700875
1772	-24.8401556891315	-36.0634228871182	-39.7742362087254
1774	-23.5701198293105	-48.0358075627891	-43.9049182403192
1776	-24.796744071724	-46.8067897953106	-38.0419506407986
1778	-19.6347496955902	-20.7720594127117	-42.0786187536135
1780	-31.8876333533337	-25.047738693765	-44.2542669035582
1782	-31.7603759809734	-53.360381704447	-39.0154342185536
1784	-39.2139192596543	-51.7930161410329	-26.6105261399644
1786	-47.6861670850334	-54.9703121571131	-36.1710316460714
1788	-28.9335051307838	-64.9742531019371	-34.1897512590093
1790	-30.5061831610159	-59.1316944235645	-40.3792763460469
1792	-49.7696073502982	-48.8917253828809	-41.5021906263404
1794	-59.7538617889046	-32.5518453092065	-58.3760902290484
1796	-74.1695425107879	-45.7375602989249	-81.2460760264066
1798	-79.039336295728	-67.3096761857084	-64.7740491099769
1800	-69.5257578823125	-54.7645461503119	-55.6517950863863
