# Supplementary material for: In vitro and in vivo datasets of topically applied ketorolac tromethamine in aqueous humor using Raman spectroscopy
Source: Data Brief. 2019 Oct 22;27:104694. doi: 10.1016/j.dib.2019.104694 (PMC6839021; doi:10.1016/j.dib.2019.104694)
Supplement: Multimedia component 1 [file mmc1.zip › Raw Raman spectrum dataset/In vitro Cuvettes/Aqueous humor from rabbit eyes/pnpj_day0.txt]

cm-1	frame1	frame2	frame3
350	989.861868169436	989.892868932343	1010.08854583587
352	971.390089618209	977.880825620103	1009.08870072037
354	1007.85514861785	1002.84780975255	1002.931871716
356	1018.35445761855	1015.04374019119	1014.16761619176
358	1013.45556788634	1010.77026676561	1026.37503362245
360	1006.04702610472	988.816992741036	1022.23591457198
362	992.149304055433	965.744362660898	986.706428636041
364	998.670424497216	978.681314892377	1011.75943440368
366	1005.017749361	1004.40352914536	1020.46745310144
368	998.77297124948	1023.61477083815	979.791763544489
370	983.257783380989	998.017689655964	1009.2338070122
372	1007.62428514688	994.60159703102	1015.97043358411
374	1023.82329068538	1003.70237484795	1012.91245081719
376	1019.69554174917	1016.15511091152	1008.90081572507
378	1016.64585494299	1009.9043275717	1020.05164426784
380	1000.50263481676	979.571519410007	1008.24407395443
382	994.84845243934	977.341038504313	1006.35104041127
384	1000.81288021191	993.921780167899	1010.88426791645
386	1011.01147403987	988.14034836411	1000.94640740178
388	985.848807050652	999.175478713607	989.04635829504
390	977.196633859444	995.472483266515	994.489204215822
392	979.06113321544	988.590118360772	1002.95760196057
394	979.768789658809	994.392243868561	996.534720559226
396	988.465414658846	986.191347802529	1008.851578465
398	993.104535780954	978.179199741682	1017.76646538664
400	991.857953268423	970.078742265497	1004.18148165518
402	985.209659264107	963.037305724355	964.493880553306
404	985.377746839901	967.344406579672	965.612930785311
406	989.15733696274	977.044026590656	987.766450378533
408	994.6343426069	984.838134811265	996.152472091198
410	1001.22685714565	988.826486027935	992.65321297239
412	1009.13016838502	990.783398290288	1020.5928896026
414	1002.56394081756	983.614024651569	1007.68553416244
416	1000.24359356196	977.303656716633	998.482612548362
418	1004.62613645508	977.763885369903	1004.0025071717
420	1015.19479029336	991.566436059845	1030.90294892877
422	1031.2372342615	995.502164839347	1023.85836146069
424	1000.50383677918	989.634245280399	1022.86330371961
426	972.764014832839	985.93382473181	1010.66771155123
428	983.742108380388	992.051003146459	980.008214583576
430	996.366890197212	991.979148093227	990.369886558346
432	995.627101079239	997.515244822034	1023.17487197979
434	991.720292189962	982.65265963253	1020.01295449648
436	993.188553405331	957.90765059595	980.393609528238
438	1015.31813976514	986.442745749038	969.907900192387
440	999.010193355545	975.627070728359	986.405297128234
442	972.276609437561	971.469375810781	988.302154892489
444	957.72612213536	973.313063462723	978.600601419564
446	980.133170142513	971.729002721048	969.602412083234
448	991.359537706804	961.680948297914	986.278333982027
450	974.502541668608	963.622568907725	974.542066774278
452	960.115860284029	970.077777401236	969.117326492159
454	964.936426808274	972.781675705315	983.212459115739
456	970.59798858919	952.147720120777	961.686847743689
458	972.365674821132	946.092317651838	946.050054576471
460	964.463951465906	943.147381916054	937.866956061971
462	951.228278819557	943.850816594374	939.573929532968
464	944.982585013981	955.339166353974	955.151006462745
466	917.087481567974	946.803131730043	944.642143319634
468	926.994913793124	941.036578180218	933.587137799173
470	942.086353820908	939.939558712059	924.493791685646
472	930.522250603444	939.781175479146	916.023218508624
474	896.699444151452	897.328822930666	884.022333965652
476	888.976193952682	900.766846472123	898.630038566125
478	884.684821619396	907.349435726266	908.130857934951
480	881.338564908448	908.371276806361	901.168573405946
482	894.117078834284	921.663174427597	897.141942376455
484	897.015466978797	896.367871853079	892.457398917526
486	890.068811422238	882.691785708384	894.92390596008
488	884.332338282902	885.063816337464	891.458703978425
490	889.125297487295	896.754227893586	870.873350650431
492	874.397704317435	835.544534709265	873.459505916265
494	878.764124122034	825.865791346191	894.135913329023
496	874.900369926512	844.755120786241	899.766209479465
498	861.267569950397	864.216192137847	882.841859951143
500	864.934451159683	830.76244612434	859.969017565389
502	864.41990017971	835.354201387913	864.949650217256
504	860.118857336475	842.105254288427	863.066061483754
506	855.76606943737	848.672856623552	863.806144514449
508	853.641458069521	854.998686413772	876.580422522954
510	834.549573601962	846.93165186026	856.067182551487
512	838.41868551901	849.913223009923	848.428283125369
514	839.594698715184	841.141720442103	852.548867228146
516	832.009188687783	822.198059299466	863.147415606135
518	824.386199906617	818.256459632216	868.02365674136
520	809.636855746606	837.200536077094	855.288255483253
522	816.174153796916	827.690534792484	838.473494349612
524	827.238836990487	811.391264849396	826.005818597409
526	827.213810528813	810.465578418998	823.025481904619
528	824.097172065842	823.07506359737	819.44833693243
530	813.301481979401	816.216274388464	813.514080465191
532	805.070938404454	812.146751586777	810.295880887056
534	798.640606951592	812.821905580703	806.807709288798
536	787.374243179902	810.364445807574	795.078812400252
538	770.937650801844	780.752373523662	789.643515760571
540	753.671946916107	777.778428894835	800.401802467793
542	762.536802269871	779.116828687475	804.170774997998
544	795.761889659743	771.529673722587	793.296510027804
546	775.279268966562	762.628167010493	798.422690269625
548	763.058403136622	762.867588357836	777.675188969028
550	771.342577396551	756.553391625625	764.416049100641
552	777.942629573123	751.027494442387	759.828015368244
554	756.548204933104	756.09220020821	757.790114914821
556	742.763933281748	744.636742239223	744.936593880858
558	726.735072964449	734.617094830788	732.781939393252
560	722.827761557465	738.163109722578	728.993501615679
562	731.321027390034	741.988754589203	729.118052737467
564	740.727732437925	707.029176469128	717.012393406771
566	713.643385506991	691.231270622685	688.356034757592
568	710.892863473463	677.120535961214	701.949099386806
570	714.191102098077	674.161596685656	722.733229507893
572	707.421735204548	686.041165136521	721.362436674186
574	683.128229249817	700.14785011351	683.495714061731
576	692.901339451562	683.199091783266	685.900067603833
578	682.357000748562	670.697847423856	693.350603480293
580	660.816372590364	664.994612844585	683.799710616524
582	647.96375837446	661.404038566194	645.465911079385
584	639.042632964585	649.213429582817	642.659772058637
586	653.916754680609	650.881415913334	649.922083408569
588	662.470986188235	639.30606080278	657.875972070435
590	661.522459988466	624.101826002939	657.76775950884
592	661.606903028265	635.388982250963	640.349637876118
594	636.108682529431	614.129909242428	637.954587619706
596	637.524339276771	615.606402667651	636.519016384178
598	624.252903159578	608.595330824886	630.240162131563
600	596.951787306801	590.639139957338	618.846048727276
602	613.995640933853	597.774890794163	609.365156009656
604	594.485169947371	594.360327323581	599.724880291408
606	581.397212314438	585.47625169625	593.279240557031
608	567.475114114285	574.870485147627	583.433700859413
610	552.979255917515	569.147431826475	569.870693862896
612	569.171963370135	585.353886183104	571.834898698675
614	581.307815105401	572.366761474265	585.058986606142
616	581.351845933122	561.285002026611	574.376028256457
618	561.801900616473	550.60720162007	549.983934991793
620	528.827496765834	540.3714044905	532.91090002827
622	560.117110807597	567.863890139641	563.251758261729
624	553.907729826278	555.418015940348	550.006643141293
626	547.238279302767	537.566243382895	536.373159869517
628	541.713806680013	523.954448781636	525.448058144716
630	531.215249124815	516.522623561865	511.347253726293
632	532.623318977052	505.997169645294	511.79091433256
634	513.488236039073	479.189897660288	489.731148764015
636	506.81751981203	484.521784642185	495.739394342764
638	508.720675696727	502.657409330381	515.188751958419
640	498.408387494625	484.697665516182	504.231612204092
642	469.110439915702	458.268746202229	470.622974932735
644	467.471217733739	472.359122173517	476.767111573314
646	463.471033850356	470.666649516253	472.291512953467
648	458.915740162891	450.434121538619	455.581660184704
650	473.823390436728	442.327332930169	454.998361646794
652	432.465754080522	420.680961384814	433.825512472749
654	415.029262056702	406.683404142953	411.808770181189
656	413.708177371887	405.148960173492	404.403636045978
658	420.208514274402	412.986338876778	407.265252423195
660	424.679235448042	419.882464548698	399.498428113477
662	386.283816868992	384.373529521219	376.49844669238
664	377.648494916516	356.681852785521	366.478643338053
666	357.657923124505	339.661805405078	364.127807939716
668	335.186593247935	334.593126533586	359.23172101025
670	365.231463994064	341.101185897701	336.861963173055
672	331.676035549615	334.180346455226	329.944990382452
674	320.196206902547	331.453144003472	331.229157408416
676	315.700775309472	319.857101009755	334.736207002559
678	319.111568585799	305.942227676057	339.875860787729
680	346.223541084152	314.739214685093	350.924302814572
682	346.324840529045	313.82042942575	326.736797666345
684	333.774275452199	337.497183581152	329.667429598648
686	334.030862099143	350.171747197116	341.756113008944
688	349.224080901878	347.303011486182	354.081335383681
690	360.74207268683	351.853798755513	365.64843887274
692	362.515498883049	367.28455799161	370.357831331805
694	379.666845568619	379.676409517534	380.284895490895
696	403.530068206685	383.020635955529	387.731666782157
698	422.587469222428	384.406197896938	394.619544663821
700	424.299454648244	400.632589656422	409.68224228549
702	426.460519561141	440.513959600778	429.475632520478
704	413.116753130675	433.901953509052	434.935157267011
706	418.716359056188	421.685309424245	435.24988730718
708	432.684967149593	413.073298451208	434.597366319068
710	423.07481438578	403.564901454111	436.129852575774
712	428.814094940845	449.078579281057	465.952972596871
714	451.841347035983	451.935825371996	463.952205727114
716	463.396198240003	446.80535595808	452.67383959187
718	460.331600972341	438.803481154193	447.246812059512
720	451.918430775965	427.501729200475	456.382435072476
722	456.918372507481	458.114070150731	463.361138607165
724	448.900376236158	441.117016729597	473.387017504743
726	452.066664800366	452.601366581985	476.914455575992
728	462.565458629487	469.440374397915	484.744151704979
730	467.952648940625	456.999290104794	499.025707083532
732	451.876672053208	441.397811265199	464.180937919288
734	444.981101572614	455.525915341066	474.155547774157
736	470.584448508515	457.423863121499	465.686261215567
738	498.541599690825	464.35092985737	470.480306547516
740	505.550227597129	487.757474910229	498.245098935736
742	501.88326740955	506.949818304054	478.669616910176
744	493.972774696669	497.275415048344	497.497389464586
746	491.638691979101	501.606826831277	492.96172065396
748	497.828509624716	509.129194379897	484.949687526035
750	512.19789882637	509.340086085755	489.441228673679
752	530.359223097217	497.147005273004	510.310780619584
754	498.007484998815	512.199856151325	497.41834187865
756	491.993317189668	496.356606782556	503.116704681533
758	502.307838245551	495.447706205744	501.046881802003
760	508.938203099446	509.53451420299	493.023889429626
762	493.760710569964	513.212956723809	496.022540337367
764	504.544108628346	512.978090898361	504.301382166642
766	498.247072284906	505.471645216955	518.13547009715
768	496.801777846922	498.001351847888	503.778351801046
770	494.387969410123	497.467670288753	487.584758376869
772	485.634252074776	505.33750969877	497.114820847618
774	491.516256174005	506.6974975096	509.045310768008
776	493.872976017032	499.840617540501	497.785813401238
778	505.447246913594	502.892045907051	488.570241367664
780	509.199004065682	501.897211828064	494.580382640287
782	501.559749280231	488.564306612387	507.912902359126
784	499.939695109333	467.20110676362	496.578643429389
786	499.845137670311	477.19610077921	480.265726043663
788	501.981087203213	493.457375269432	494.970235780987
790	495.332512788831	494.321871977017	495.199897945062
792	489.749120690421	489.919850382634	489.646874348169
794	499.052922064728	498.999267866467	505.844169773773
796	495.095035697515	488.922897283491	507.005181840237
798	504.518224930311	474.610555350739	504.36587191494
800	491.77464571001	470.234256416621	494.883911548656
802	469.668603767076	466.578628650948	477.897525706361
804	461.159045038426	461.415645483328	463.651074717717
806	489.021144765179	472.874887319752	479.729084533734
808	478.608485448875	484.639333683333	469.207940558325
810	470.769846445699	470.238661449394	463.334337391046
812	471.270839776595	460.095918684489	457.426510427907
814	472.592372016459	462.888010572772	457.184145868582
816	461.801653851884	471.620104891692	470.092869777178
818	443.448817857282	481.611935774158	471.325205795891
820	469.927549568356	472.316492389783	473.735782873692
822	465.845508117244	460.424403171796	466.384900980833
824	459.563539702293	460.193673191217	464.036779932959
826	467.188521367619	469.900095940405	465.210834854696
828	451.11860910611	462.987388107307	434.775699400949
830	472.395494236306	456.773041245582	471.603537983634
832	481.7344339165	462.285150454699	481.405018313107
834	477.951992693099	459.602520731215	484.640680448972
836	470.812103847651	450.060289375006	483.43751262468
838	471.084991402718	445.959624648102	473.900109335212
840	470.071598882563	455.878365850463	470.282599620151
842	442.639283823546	441.791480970454	459.437231220368
844	438.413737741246	446.760077375907	439.656622848774
846	449.246668556524	462.86977811221	441.115857621063
848	457.697974923336	467.414856743739	459.33708981729
850	448.949268335321	437.991772389313	453.72918058035
852	456.986592037493	454.418763002277	456.521622945668
854	458.156375242645	457.770599898804	455.101417493893
856	441.27991007783	443.277491023809	444.109628042649
858	422.416481092372	425.584447882597	428.699299492261
860	416.205393974822	417.357073878826	418.36547517993
862	417.33832679703	414.788950075341	423.731161199499
864	415.138938939028	407.827445490568	413.639778971062
866	398.459148292077	403.016834743158	398.163835598404
868	394.516452217538	399.368097771429	394.886429814953
870	393.045991709677	388.730952789008	391.433785787267
872	377.521110866137	371.526955864298	376.775632920852
874	379.774758267681	389.215525870614	399.239917816255
876	385.929679607626	386.153159076863	392.431898884057
878	389.398042301539	376.201789149676	380.575954064244
880	391.111535976135	377.887154488468	380.628994965226
882	391.940199248077	389.993146282264	391.284922783326
884	394.701081877107	397.623349545659	398.611918724635
886	416.671701069104	399.792555883938	398.104982546754
888	405.445973794932	389.112859619967	409.565292871215
890	388.696171365678	385.577175966867	411.573931413774
892	372.267353493748	372.517729661272	391.31199894314
894	358.013879922288	349.605955660741	356.701526142175
896	346.152029248616	335.887848698566	333.414792876852
898	335.561509519473	326.927414886766	333.622794191735
900	351.635693117123	320.811998425055	353.365274978182
902	343.262908754622	317.378106344686	345.135322360137
904	330.366072784097	324.980879478872	330.900366217013
906	328.626283636324	336.703994256878	327.238855718336
908	330.196440297638	330.495294293347	327.062246135773
910	329.481776345289	334.140065504157	337.78174189628
912	336.050510269197	335.15332157227	335.016186831462
914	329.401931753411	321.042487593427	331.433345752579
916	326.7809916989	311.769639760612	328.295398851367
918	337.389506273357	316.464738090155	324.660773675264
920	348.747191118311	321.877409960866	322.407958115934
922	359.282797674225	342.786940675757	351.527983269839
924	403.589483205902	395.597073892416	404.972526071433
926	432.191751343909	429.128055091173	446.386328129448
928	462.334845659536	457.155090043804	470.815291000894
930	487.215591351073	477.056648286336	481.622774607252
932	459.646178629972	452.253552496892	478.010519997511
934	414.743761993915	396.297140531423	405.01273107952
936	377.505939450573	372.202483510598	362.848462747616
938	331.386793596053	337.018084610592	331.590932519227
940	293.208307910647	299.372205558312	310.209388997107
942	281.739351008479	276.633693449595	290.722182882082
944	298.465071954097	276.857220266067	263.599585512977
946	272.256839168146	267.871434035831	290.144572887658
948	268.516302962203	273.369640161253	275.241829624488
950	286.891266537549	276.912490842527	275.252336733562
952	291.978723437907	283.178255689799	287.659485255551
954	278.197560418815	282.587139133785	289.651993060805
956	270.007988891182	261.257771517664	265.48407178165
958	276.89108038673	256.938319456127	273.482258775868
960	272.005281429738	268.074273315441	249.761131398556
962	260.654921297384	242.967105843228	240.33016472133
964	248.641002957304	241.009224358996	245.32875846773
966	250.249879197599	256.400058028407	250.017019862421
968	264.259864242412	247.698729780297	244.994918551363
970	231.170713433735	223.627112950529	255.913472598137
972	224.001574691759	221.607759780828	241.765652055745
974	244.701046449947	232.129688940785	248.716459435898
976	249.525496558013	240.613598755049	251.277610235879
978	249.034540962999	242.394874699616	251.817168031621
980	260.146081998488	243.71970313131	257.729494153989
982	264.253951864629	258.859391280487	260.158921504891
984	259.401264242693	269.919942883439	254.170615162179
986	264.788541745398	260.54910034509	253.042657501723
988	259.49519357194	268.937054169774	260.58493254668
990	261.73953238974	279.039037046415	261.300624149398
992	268.809352502422	272.686918739223	257.5342778464
994	255.142015628686	252.096190498029	269.05130356344
996	256.881546754419	250.949818795947	273.712162610068
998	273.117237443664	256.8499808508	276.223987631372
1000	278.47970187375	263.715050060663	264.446639199857
1002	286.801571145179	281.353991279081	277.984941054403
1004	299.072795459279	293.849249556504	297.92439004172
1006	304.59955100907	286.635540055475	294.636525908444
1008	292.502589404702	287.307616547585	307.481602327387
1010	274.913324811741	285.366408197395	286.437689484784
1012	283.475616584821	273.181008439383	268.694940173047
1014	280.603139627356	275.57214907492	270.467692976601
1016	270.448167006002	278.705622039521	289.448988173427
1018	267.946940688107	276.896531569242	296.319792375571
1020	275.831186528194	280.509824477264	260.187878484511
1022	252.404647975674	255.918207618805	261.85840510472
1024	250.222341079698	254.771467884272	251.918710415839
1026	238.186870866988	243.022801768118	236.158696124715
1028	238.009229413717	242.502643957354	236.611413310457
1030	254.587815656644	249.445399097933	245.299296335189
1032	268.752849531326	250.462803277141	251.411292817728
1034	248.161408325434	248.366959624247	269.481621380338
1036	259.036970168812	249.806341464177	250.286925106473
1038	270.54066106286	252.375904999875	260.637691678729
1040	263.047477339697	246.773859152104	254.021149018774
1042	246.71169720552	226.954648537143	241.724836998212
1044	235.426429198694	217.588502637862	240.02602976343
1046	232.955561509099	242.027423844506	246.41505924304
1048	222.871141757208	251.422322681112	225.654950819908
1050	215.639742988378	229.91534303753	216.638810363612
1052	203.856775566393	216.740352349327	226.397940494627
1054	214.93916101904	216.412237012333	214.496596285831
1056	229.977350145686	231.006886159335	211.987561535904
1058	232.823415340974	240.099131837927	226.426770233904
1060	227.156476348311	218.192202230896	226.26033999465
1062	214.715030016052	206.942605932106	227.044669566732
1064	227.29112120085	225.996971347709	222.957968112847
1066	238.720071815946	222.724190875973	229.516245328464
1068	235.550692855164	224.16075871428	233.344732150848
1070	229.035399294335	218.875793058828	225.092589163552
1072	226.960189913079	207.036327098607	215.553771369717
1074	223.395024743118	212.934140878256	225.833148416262
1076	226.540383922767	211.808051195475	225.946390137474
1078	209.949173452091	212.012074447542	211.579539679823
1080	213.551826011334	224.583540234486	231.705477263051
1082	224.959155151147	219.704475774048	224.905075539101
1084	235.19366869092	215.251036885038	220.480261487165
1086	231.221546944577	222.846959023558	233.11432918581
1088	203.154945141506	219.864257642689	221.83451907102
1090	191.162994410484	188.229999526913	216.020309084483
1092	182.528411533236	175.38425725748	181.421513397673
1094	182.808530805373	177.399009646496	177.347625748104
1096	183.892899029388	175.24672460676	187.944558108875
1098	183.681769642668	171.463745522448	188.99034871534
1100	181.584936095934	174.974417828577	175.079017160165
1102	178.970853001347	184.971113585085	166.18547789873
1104	189.452826022185	178.099437678186	187.1805118178
1106	177.298502420365	176.208514886544	176.363847836981
1108	196.631627026128	187.039541375918	185.079079568153
1110	203.259647111673	190.766635880689	186.931011637765
1112	196.417401244678	199.741362196617	180.389118943462
1114	197.055884605002	202.983438826108	185.08057999888
1116	214.249613027764	188.009113314345	212.012139082753
1118	212.688844905236	219.092909975819	221.012275703732
1120	238.110663572955	214.958802867087	232.60568895342
1122	229.883654048942	205.64964004377	229.177303667055
1124	204.918455690301	202.273320523633	208.181381558611
1126	190.174369824135	188.117577795908	186.13338168794
1128	185.412626566251	183.20254689532	176.550052064113
1130	182.970773013893	199.825231473032	178.235194054479
1132	193.246814538056	188.942126111725	176.043558809621
1134	164.649773072963	169.873213743774	177.294961417441
1136	164.397105281254	155.459511745016	157.758226397444
1138	169.587879965531	163.514990691427	160.781585626374
1140	160.508049418351	159.149187105944	161.876721814383
1142	159.162623509135	159.162623509135	156.619432097392
1144	164.444273867853	166.259198597491	148.857353150652
1146	148.494678497422	152.657592952684	142.994741096504
1148	165.492746621643	154.608152894509	162.599471760436
1150	144.929958968808	159.140667756225	149.758827560422
1152	154.746843009883	162.622062014838	197.229207927317
1154	164.102118409311	176.765457981395	187.693817966122
1156	163.598539589972	177.159464086842	170.916705532658
1158	166.852029684421	167.162121123848	172.019724965556
1160	178.496383691574	162.490060257528	170.21567409587
1162	169.458523356854	155.77969587817	154.769288655418
1164	137.485999253583	157.634479445715	139.711285087688
1166	162.072235757569	135.772688771354	146.973448725041
1168	148.562693322175	138.877596402039	137.702860096305
1170	140.462854644816	141.533553919101	132.957489672059
1172	138.537549686473	144.307777318584	142.063926170289
1174	138.311295075771	147.730867661392	147.516738228098
1176	140.646426135603	145.128108033476	132.498338517135
1178	132.964890685299	138.775852873049	125.126610973498
1180	153.565804810431	134.324753104588	141.78391803445
1182	135.29884879923	122.055844249846	128.080364395139
1184	133.073204402256	121.703345909886	122.881149531713
1186	112.561809922181	103.704435835417	121.859260963635
1188	123.712022174736	104.19689544345	135.322604552711
1190	154.133918076808	124.078171935498	147.150015316285
1192	133.916444551665	120.547060523491	130.23608556013
1194	123.664579360193	119.082235168336	121.205561887972
1196	121.487752729969	116.9050029604	129.056975390913
1198	111.031267854314	107.05191265272	107.148831795834
1200	108.549696355041	105.755388639433	117.285855478805
1202	114.595458245639	115.274527806212	133.694672335861
1204	111.56061316243	122.59048232202	127.080606945223
1206	99.5334129080821	123.208364452319	105.318263393259
1208	102.932577861552	125.012654509015	103.901311582737
1210	133.941277469839	129.245729969594	132.841001676766
1212	129.021227596369	144.650273897243	134.018720268732
1214	130.004443126508	129.264966972876	127.177104425799
1216	118.378778235409	126.709355032946	116.438805847683
1218	132.484606374988	132.54800447713	126.776651898825
1220	139.518486085169	131.549053614144	141.885579750845
1222	125.588846079782	124.073280052833	144.777422042377
1224	121.100930745118	126.489151569549	139.968789875422
1226	144.939400650297	145.778133933354	138.534660912071
1228	150.344887804352	137.444628101714	113.690867760841
1230	134.490187850633	117.183059542524	111.046453715233
1232	120.655995209454	118.841936096158	120.33631702253
1234	116.762925894294	110.973311655013	118.957077306662
1236	129.771418243761	121.158588883623	128.986896377159
1238	125.664465535374	118.95154273676	128.199456944468
1240	95.9583854264345	88.7669507273043	103.622687213201
1242	92.3566732705617	88.8482208220672	98.1654469010797
1244	109.468092284248	104.226285368228	108.60059416576
1246	98.0842443428895	100.513187908112	116.770455142161
1248	91.755710333916	94.2895634798568	109.175341133026
1250	106.758043746383	105.885735488039	113.647925261574
1252	111.220147978774	96.6513120428127	110.441806003229
1254	104.506022875229	95.7645812869767	108.155396087334
1256	100.640485693549	104.258706577979	108.258008021982
1258	99.2110275705361	94.8006763048409	98.0578200002196
1260	85.2343697210508	90.3471574650431	83.0141118648951
1262	90.0325143635993	71.8071194234776	89.2261683997771
1264	79.8670422288777	63.5748518244358	70.5983250890719
1266	84.2887664672948	97.182593763172	86.1806161305302
1268	85.3853708149144	91.2635918627733	100.98285618418
1270	83.2624064144464	82.598201390392	92.3651272737407
1272	88.1359593872445	83.059243746094	81.1050136357047
1274	89.7013742249749	77.8514742219342	78.777792152536
1276	76.5862940521652	70.2403780010565	74.8049697686489
1278	83.6739864901552	92.0724516535725	83.4967787174751
1280	92.8030212377233	119.241397628651	113.517615041903
1282	97.8998045486875	89.9247544690685	93.4642457567516
1284	83.8255875046645	75.1751376440619	91.837484684348
1286	63.234178202055	76.1242400556426	75.1776789999216
1288	64.3290244508492	77.2947520736252	67.2985373589162
1290	84.5870265913307	76.9461119130736	73.7608441239601
1292	90.622203794092	77.0847628428837	73.4226861213045
1294	68.2341019679877	72.3535743875389	58.4657644126686
1296	64.8187452157387	60.6706265923974	64.8072867635238
1298	95.8585262802445	71.2633610418365	102.427332122645
1300	90.9364930634682	83.177266940694	99.7177697524616
1302	83.058723052261	92.1947059268003	110.25226204698
1304	89.5574012728868	93.2193888572123	95.3760226832731
1306	92.6298229387092	88.9574320688492	97.8896390983911
1308	95.3256808830754	87.9892459699726	102.828628048098
1310	95.005422503487	89.1934084288276	105.473496644907
1312	84.983805666497	78.6257033110811	102.756672593297
1314	77.9292358363249	55.5320432860898	67.3640876547369
1316	79.8919217532265	72.522613809123	94.9728023595476
1318	54.2089806429192	65.4820216710824	87.9865406834652
1320	84.4221355653884	68.3169045272425	80.3687504286541
1322	56.211382726336	69.9600934436808	72.0238010730887
1324	61.8481918613665	71.2059984513339	75.6377771729356
1326	69.3363127525859	60.1100972249537	72.508865076898
1328	67.7433056354648	48.1102725677892	60.2758130965831
1330	63.8073251204002	51.8852396505525	55.3382510140527
1332	54.7021433613119	59.7644255662306	60.6644506315954
1334	68.7008392290308	44.8842881123803	55.9980025256933
1336	93.105299309427	55.1298872323063	73.8195042314924
1338	82.0185540218337	44.7292924287954	70.2994363805226
1340	83.7714429643729	54.069547674811	56.1996869743724
1342	66.9053152423988	66.1389968211771	59.7219255434104
1344	77.5566798720177	81.4950597872481	64.4545079821179
1346	80.1999479246719	89.3931539201643	74.7090022509034
1348	79.6891239214448	82.4156590166155	77.7111492160776
1350	88.1735333384782	81.2327414935538	70.6498762097502
1352	83.3050531740108	96.1802299663377	76.8265350444145
1354	84.7840927201711	74.2813925104804	92.5504290366001
1356	96.0834962187885	71.8508681592147	85.3747436051064
1358	93.200327325477	99.9838461277828	103.433783094674
1360	105.90197473107	119.643457020954	97.3494362664504
1362	103.540801008338	92.4232848750389	66.0361498113832
1364	77.4464972798305	74.7049958799773	61.862987848401
1366	85.4169542907587	76.9996606082738	71.8090860225564
1368	100.908985386018	81.8041177578706	74.6971782137244
1370	94.7559862956666	86.8540753637968	74.6070343593454
1372	86.0283337604694	91.2506304794321	77.7375254060031
1374	68.192771143825	70.8803749477578	71.8159673924883
1376	71.3984869761289	60.4926764330218	75.0530020287631
1378	76.9853029333608	73.2131256563137	69.5613986985631
1380	77.7830136943341	62.8545593390239	68.385394394998
1382	78.8035959901403	58.7252280772248	63.6963111312206
1384	64.5605771356541	45.8693680164005	72.5291901060933
1386	55.5865517308872	46.3130611870669	56.2087172756648
1388	53.4978848672392	54.3730079158997	40.7196013922785
1390	48.8249406677386	55.5553762822678	51.745408759776
1392	40.0919307243022	40.5652507416101	58.7899495810038
1394	37.2851095132586	24.3384588547632	40.6392741720458
1396	46.4967920525854	49.8054284617202	55.1213720572669
1398	39.4623247253727	39.7136490291711	45.5984405181716
1400	64.9735130868566	32.0777787772712	50.0955797821003
1402	57.1732047250224	15.5721600721566	27.3568866264288
1404	62.643112522405	53.5895011221883	49.825581588879
1406	65.435617871132	47.4247738523062	44.8761579106624
1408	53.0834861829171	44.8534367430543	35.2895531917421
1410	61.8184627947588	64.0324060062103	58.7827830143216
1412	76.1024558991081	68.5992574880826	69.1128477117376
1414	73.7777441122064	56.3732598152367	55.9994246448717
1416	72.0688825658412	58.0405526821352	66.0447214132462
1418	57.8055137613689	50.1784474936209	51.3214034899275
1420	64.8145202717722	56.0960086508212	81.1944322925598
1422	78.2623401057354	86.0758450637649	83.9182887871593
1424	52.9391162768022	76.5256204974482	65.6866739617327
1426	61.8054903100825	57.0928458298144	48.9688018236794
1428	74.1673578925926	72.887955407687	66.9329990230522
1430	65.2566768444349	86.6053246565792	77.6539728460455
1432	77.3514460151352	89.5262253384534	93.2465202271085
1434	90.6213261712319	91.2697482407764	99.0449683552183
1436	106.087405564579	103.789946229396	100.397017208223
1438	131.859030637521	115.238335218356	108.457550095546
1440	121.036498902631	104.543252743611	102.057776989032
1442	105.909569808829	103.519371210967	112.051127716925
1444	118.751537468496	102.05385851862	111.035072331532
1446	152.429437796715	149.24939934963	138.772988505888
1448	168.908396249437	148.027378745241	167.389573012413
1450	174.957884008196	144.331463744771	151.74501289905
1452	132.436125828923	139.800944225723	126.647766706069
1454	115.521415570356	113.758662899776	117.102790373241
1456	114.184325474368	103.01324175016	125.117434034943
1458	97.9612275994824	100.468813266423	112.026544750292
1460	90.7592249901552	100.552954413617	101.96907359799
1462	104.654392843977	104.089013785436	105.450755351735
1464	97.4361143528917	92.042876947568	80.5613693166431
1466	73.6846447692149	78.8022291597862	85.4066780885657
1468	80.3301043872574	80.6240175936331	93.0081066150987
1470	50.6591587160145	71.9601255340204	49.859584291754
1472	62.8489922704772	66.850736408744	70.7376550396571
1474	60.5248542402687	73.9163272632219	83.6412551933033
1476	51.7249191955565	77.9290774280803	61.6804192928388
1478	58.9281004638512	87.5854026824723	77.9981427861798
1480	54.6197235755348	50.7011233239361	64.8934270651379
1482	68.6247653280499	40.5228469996534	59.9504999538764
1484	60.7731496377638	47.1757349235935	55.0823158565567
1486	52.1850018747162	54.2083091495647	52.269656538158
1488	72.063529933606	62.2202951936062	59.0249857565143
1490	62.1387424476086	44.7714321710523	46.2468864233781
1492	52.5786287446355	44.769311756831	54.55417247997
1494	38.2108855750741	40.6443655315137	63.8034545238208
1496	27.4077816581106	48.5318152954078	35.3149064375575
1498	51.3307919893631	47.4848739356419	64.5807159006624
1500	43.086213389978	27.0972384698332	17.8941241438983
1502	41.6398406380006	42.4738485813798	30.739016770924
1504	54.6823199942305	39.9672489344576	52.2637101741289
1506	51.8525858112879	62.6944784627022	50.2297491448205
1508	54.540441386568	69.52174306422	57.900895152203
1510	56.8915184033735	66.7461501648116	52.2200725563878
1512	51.1541221731721	64.1956342638011	39.2836596294463
1514	51.5215294184316	58.7907050125585	45.45470519866
1516	63.3813024441356	68.1242007841357	65.2720080174659
1518	64.9185482035798	80.5975411882484	71.9232684639138
1520	56.5698109851726	48.7128587464674	49.6061489519701
1522	94.2834508381165	71.8385802369314	63.1262021676177
1524	78.0101399714072	69.8376943046453	57.5116528032792
1526	74.8759287279363	44.6032175751993	74.5836987888579
1528	57.3260762768524	85.7826719999759	67.3295678632468
1530	54.2410884593385	65.9589900253132	78.6864488328603
1532	63.9110051149446	71.0685262850914	67.2875641015411
1534	79.6872232246131	88.7964330644348	88.1748071123485
1536	87.6333970598945	92.371542728998	95.3613975514855
1538	66.0263331136535	76.820370226647	70.4190155815283
1540	51.6628830473481	72.2863612192172	72.4424028781937
1542	64.3961491127762	82.3990530314759	93.9357989557281
1544	95.753881043465	94.4333385391814	105.849262509772
1546	115.822364041355	105.114736780907	115.486548385395
1548	105.760736976443	106.196496231135	120.293843348573
1550	114.385999309829	101.133469308435	126.441121728494
1552	95.5906606953217	107.569425601587	107.183816966512
1554	119.538552714703	122.932749808936	146.664797814852
1556	130.456975833558	115.634122010267	99.8824508238728
1558	124.071451149153	125.39654898486	129.600277139967
1560	138.597127032582	111.335860724529	134.743406064999
1562	117.442073482227	109.902312597228	126.028427239484
1564	158.768308456844	147.778906593659	157.308973686564
1566	152.595911146544	134.139070528513	144.535379109517
1568	143.600461394522	139.292846814617	151.270524378658
1570	143.716897153067	156.437776924543	145.398325646554
1572	168.834049911402	193.441014673169	177.273363122855
1574	184.313906156699	194.796978859916	201.500666566823
1576	177.495937657069	176.372462934258	196.293362665623
1578	189.708667989746	195.013887715458	214.110606344799
1580	200.884397947826	201.474832804536	220.66665566379
1582	182.952502790491	190.145033855921	204.947395388714
1584	214.767171900473	206.385294181682	215.323438630165
1586	231.306452551954	235.612867661386	210.105974548244
1588	241.363082821423	245.172444300198	254.918755063354
1590	273.641277386063	262.541583450383	276.49029952248
1592	266.583367714123	268.323053865008	294.125829470887
1594	317.67272184854	278.283090036531	318.97222461186
1596	303.132138495296	301.919026084913	296.602215374348
1598	320.985451665144	323.690824947189	330.74115684096
1600	315.235250850484	306.131319760998	325.756440265047
1602	323.128575229908	339.590283073936	307.978226213653
1604	334.54652223561	353.495789255253	336.847146737096
1606	371.154127161552	354.911325747049	359.383307946754
1608	399.2343604533	366.502348349939	379.459428703244
1610	391.533633344298	393.542200298216	376.07269658328
1612	392.731326639419	393.402273148016	387.269827866642
1614	416.743535745998	390.035288754697	415.163862496542
1616	431.987634862768	416.605667352217	415.844042146842
1618	445.128626507127	411.425886471605	440.110711785847
1620	458.083220310859	427.655611944509	444.376810182953
1622	476.488467398718	461.524023549946	463.065715534683
1624	493.553269050844	517.41688734414	502.734189434419
1626	506.829220931829	522.570572568475	505.073104372954
1628	531.422535115772	526.046038980847	516.819388711989
1630	490.22637070683	523.647067130426	523.600825271426
1632	533.8083690058	533.098340902424	525.79161186179
1634	495.461446051147	534.017947920861	540.305310510877
1636	532.897004884074	537.633900689884	518.795447448023
1638	543.357399139908	535.99034983532	554.280791639931
1640	545.742711047627	531.84670108604	568.668500240897
1642	534.545443320495	505.502643463385	533.855412488838
1644	549.143843164517	513.466443877425	516.547711401913
1646	541.651815565087	518.700428538286	553.023696477626
1648	516.952916691482	527.908099213685	541.733732719341
1650	506.849978658126	533.798875432709	530.571833752305
1652	517.297414133694	525.239100580233	531.897490439966
1654	507.143599914958	505.548652672908	517.450644728265
1656	491.82556802693	482.343317403692	504.975711797763
1658	502.860898892921	477.975141315573	499.332347733137
1660	498.071672093226	496.946517450691	503.226643386635
1662	477.651021287616	487.111133913817	495.016193378467
1664	459.299707796515	434.286929400777	452.350462484594
1666	449.140157586529	437.044458907951	439.050023863627
1668	430.631113925931	450.374788426869	450.688951305151
1670	434.853342472169	429.38896921614	427.758530006388
1672	414.077827803256	397.568599565049	405.823213684153
1674	410.970904818306	408.34194691378	412.42912590743
1676	376.14373681503	369.093911298295	415.455604140372
1678	367.221613209751	395.315386751937	386.904463193486
1680	361.957319366654	374.264396207165	379.241533654217
1682	312.246852465465	319.517567723678	361.829430822111
1684	326.69351852194	327.54472359172	344.260822816202
1686	333.089661483184	306.01492912994	312.867265064902
1688	320.789400030591	300.585861633927	282.269526907021
1690	319.732312206433	274.973024885887	299.509771420286
1692	314.312229763666	256.147245264207	278.44307469803
1694	274.500670945621	254.821072205009	252.406496763772
1696	259.004355091809	261.317018368026	253.197210200366
1698	246.44562995045	233.489358374423	256.59106388432
1700	225.902395324246	211.67804200848	211.321349665656
1702	196.023211462481	203.026675740797	188.878003550752
1704	185.410733161054	202.273566357241	200.634959736218
1706	174.893413766437	186.046491927937	196.030426161169
1708	139.659000131407	170.91359053257	174.924003407816
1710	143.102437264866	164.82471805921	159.467051391689
1712	160.094753460436	138.925095692422	141.466182335932
1714	135.967234606485	124.885366806001	126.076814250614
1716	123.291350754636	115.31157102888	123.655311448166
1718	94.9298800876541	79.64487778284	102.778403140304
1720	85.7670810533686	71.3209371563649	104.299965963574
1722	86.599024173217	91.9647046629499	88.5956568438147
1724	71.2644277590591	70.4733742993873	87.6634962374857
1726	66.3340431155178	59.6938199083601	74.4709738265946
1728	69.5836865437341	91.5622868212216	61.5355816293505
1730	75.0728054099652	68.8425690672481	47.2451230403445
1732	49.5971012730332	70.4419042154788	62.7521144613548
1734	53.5197630895732	70.656722262309	62.0149129021383
1736	66.5762093263903	29.4234322341296	43.0101352205074
1738	4.25960381624357	7.1522664473414	23.0576197908365
1740	35.2020193541258	48.1740962969946	39.0060024214897
1742	12.8257706651349	-0.397733027132599	24.9730134374148
1744	21.0632012326974	0.421927293373949	23.8340748536704
1746	-9.23211216226352	-5.76996559731927	-7.93622351925971
1748	-8.06431744034798	-15.5998624913464	-7.96678348825921
1750	-5.70586626430694	-15.4112391867052	7.52828640934389
1752	-4.63569561285888	-8.02437015963129	-27.6176881916629
1754	-15.4221705130584	-15.7855903239165	-24.8761957904115
1756	-5.03576759861387	-21.4643211414338	-36.8849156445647
1758	-25.9213308649258	-23.6770858326274	-36.9836323831098
1760	-29.3049728816111	-20.8657956442682	-10.7179264611834
1762	-18.6557409567254	-31.9693395131021	-25.3443844579115
1764	-46.7015405248503	-39.5948829378846	-50.7856641080174
1766	-40.1969952159765	-54.944202888048	-42.0208284340441
1768	-33.9311557568129	-35.3548336681762	-22.2218709577247
1770	-49.3436232184794	-37.0794280190257	-33.4974719991307
1772	-46.2340177172364	-40.0035888638497	-41.2862666217601
1774	-54.5070860251536	-41.2421920420542	-53.6809081606596
1776	-35.6800368888058	-51.4410712979937	-63.5277074913975
1778	-31.5580779498299	-45.8792483883477	-55.5562621751495
1780	-41.2282663044477	-35.5968830418916	-70.3101339860782
1782	-65.9317531099969	-60.2285739427172	-67.0618795610085
1784	-57.9921863684409	-66.3920188244031	-63.2997225821924
1786	-45.9873525910257	-46.9649561557495	-70.4841141297227
1788	-61.2701044677704	-46.19847446381	-64.4398849060979
1790	-68.3931158893553	-63.9185525732906	-56.7548092862466
1792	-53.8927133598775	-73.6114960692781	-68.763695043974
1794	-57.1279669807067	-79.2154685267892	-68.2441682807708
1796	-88.909329669559	-93.7092791377769	-78.9090253669916
1798	-90.7205431303991	-93.5884797207927	-90.0334133165949
1800	-86.3479247487355	-85.383774824739	-83.9447580535322
