# Supplementary material for: In vitro and in vivo datasets of topically applied ketorolac tromethamine in aqueous humor using Raman spectroscopy
Source: Data Brief. 2019 Oct 22;27:104694. doi: 10.1016/j.dib.2019.104694 (PMC6839021; doi:10.1016/j.dib.2019.104694)
Supplement: Multimedia component 1 [file mmc1.zip › Raw Raman spectrum dataset/In vitro Cuvettes/Aqueous humor from rabbit eyes/pnpj_day14.txt]

cm-1	frame1	frame2	frame3
350	-113.766619002319	-113.292125633103	-100.73497197477
352	-124.935333630123	-124.933134559044	-111.9109044963
354	-101.541808910695	-102.010410011386	-100.260530468474
356	-85.6531788636914	-83.7021733292824	-85.8790582307593
358	-79.2722348123468	-72.8532635391782	-72.893776800029
360	-81.6685220428197	-70.7206161144588	-65.3454400266195
362	-60.8681691533225	-64.5303318613712	-73.7487790274418
364	-62.0129991937935	-74.697585017158	-66.2578799439282
366	-73.5499585212211	-82.1099810726017	-68.1567964897295
368	-84.7488797006651	-77.8249133247311	-85.8311707763216
370	-66.5230384428993	-68.5246712002421	-76.5207144665656
372	-72.8007081389125	-76.477587122645	-69.6816988980367
374	-81.1743869592549	-84.1445047291401	-77.6147885503925
376	-83.630691669738	-83.8619604289268	-89.5907911343823
378	-76.3224961886187	-68.1399526184051	-58.894236985604
380	-79.3724238162947	-74.3178289623126	-71.9760460084056
382	-83.2290868108503	-75.3046736710543	-83.889173345967
384	-84.0703109136837	-67.7029881215913	-85.7697636936555
386	-77.7676617515984	-53.0084704699634	-74.3067580881586
388	-67.1747011075369	-61.8341860595365	-60.803045267003
390	-69.5991683873756	-69.60217554025	-60.1028000024813
392	-76.8311442646236	-76.2885571340071	-71.6660915552843
394	-79.3057024506268	-83.130632338724	-92.8024580027878
396	-69.5544432291641	-92.6181362992004	-99.0040400024073
398	-75.9462809866454	-86.2153742816054	-97.1732592406418
400	-78.0932131686559	-80.0658137434766	-86.4384565593004
402	-69.1190124309335	-82.180977467572	-70.7730153397133
404	-76.0862978323217	-86.3093048658499	-76.3369801354265
406	-78.8469031686589	-82.8231461899018	-76.5449408629415
408	-82.1319272771043	-80.5648708383115	-80.8988430806452
410	-87.9460462866415	-78.1374843926521	-89.2689735352381
412	-98.0973326629095	-65.3200902014429	-94.2741030854497
414	-91.7805214953863	-89.5187385760924	-84.9506027209709
416	-89.3331747397162	-90.3239084332034	-75.4164670849019
418	-90.2204159008841	-82.1707755425019	-72.7363177198355
420	-90.774479805482	-92.0704456596239	-83.4967058703495
422	-84.6053997047578	-94.7865822173867	-76.3735525817066
424	-83.229657143301	-89.3584095618798	-84.9983767282518
426	-85.5245503018613	-87.2767225154846	-95.8371071673884
428	-89.6971576983499	-93.728833156313	-100.04000370143
430	-89.1938141208305	-91.3591706216088	-99.9939646629569
432	-91.9866049389975	-102.868351950962	-102.109522188563
434	-95.2204810600055	-95.2249545247618	-96.735435474692
436	-95.6130589267611	-76.0986747227416	-86.8172651942668
438	-86.8127007801249	-92.0620585059041	-87.8320514924444
440	-81.9817304369805	-94.0020387123326	-98.0200829930327
442	-73.6571894984489	-91.945936600888	-89.3781514073871
444	-70.3585629533089	-87.0667038785414	-80.0346329356945
446	-82.231333238629	-80.1838474197937	-93.3309491170989
448	-94.1871045591121	-84.6971211531109	-92.2126468643035
450	-89.9721088763445	-75.7879082458401	-91.0541941725074
452	-91.6312944637783	-73.9400035167736	-91.079710577248
454	-101.439758736201	-85.3764049534151	-93.221894612589
456	-73.0003290628755	-86.7673965645605	-98.8357125157222
458	-82.6454947196195	-87.2026157898883	-91.1100219957048
460	-86.2470866281099	-97.5308219828882	-90.3375541223671
462	-83.0354353211104	-108.639776944326	-95.2548349032939
464	-88.0063341840602	-100.458411483119	-95.9995312995313
466	-97.7297035842214	-96.1298526719097	-92.814123464318
468	-95.0763075498513	-89.0363005983715	-89.54921299016
470	-92.3302728545802	-89.6070759816779	-91.3887575702236
472	-98.1646514220884	-101.003644639917	-99.9490732713685
474	-103.271912419699	-86.9253583561382	-98.9720845820713
476	-100.825624682234	-94.2500636077312	-92.3331979739242
478	-96.4549859282857	-102.070512696276	-91.3406053939234
480	-97.4417320700159	-104.047673401563	-95.0745835786281
482	-116.364984023667	-99.9770838200066	-93.7658400972852
484	-111.376196363997	-102.71923806805	-94.4346253131453
486	-104.377462316897	-103.888117727262	-99.7708713355735
488	-99.0070263057665	-106.393882616666	-107.524284580552
490	-98.5820189012796	-114.011373771692	-115.624939182418
492	-115.283241581991	-134.063779751481	-126.232161190533
494	-118.566012693425	-127.43184117441	-116.593084775266
496	-116.951417349812	-118.164969652534	-122.622984675846
498	-115.189028465752	-114.79931233543	-139.278056502936
500	-117.822739139796	-118.377670995512	-125.441399406889
502	-103.743073976788	-105.238548314299	-109.964675165138
504	-110.554771521175	-100.542871971132	-111.319371960864
506	-115.780933552419	-98.8179772692842	-109.035252289916
508	-101.411363966754	-96.1577112015944	-90.8115945699166
510	-105.012968922898	-115.417478045227	-118.140717973213
512	-100.323923699188	-101.007838119315	-113.773585754209
514	-104.56465567638	-109.440818301846	-108.767810889162
516	-117.878355183163	-135.452884585302	-110.827602199144
518	-129.14675594391	-130.931003398947	-115.861743717707
520	-123.126484651293	-118.814665381782	-124.871424127475
522	-122.014844421916	-115.236855045291	-128.42372880407
524	-118.929576192291	-111.776615144605	-127.370489469779
526	-111.528753122583	-105.747390040852	-124.640161002492
528	-120.824889383922	-122.703098341722	-131.071986061539
530	-121.76593015838	-124.829975100432	-121.4427166603
532	-118.347831322786	-119.781078296838	-112.280064863372
534	-118.16834771202	-119.075875789936	-111.550881799626
536	-131.219687855069	-137.18221004474	-125.125972456891
538	-136.090248047106	-127.195473154101	-132.876497172017
540	-118.627073253647	-128.750010551995	-121.128724694292
542	-109.538906017929	-132.4450060851	-117.460959664258
544	-118.582288871084	-129.937336793972	-128.959077670051
546	-121.227692177469	-110.373114190385	-127.75623770169
548	-135.703813131563	-117.48896066088	-136.174679789508
550	-137.681004758706	-120.045292658338	-139.80839642272
552	-132.565433811663	-121.176697720526	-137.368130438653
554	-129.303145816645	-127.752603216064	-130.971022892282
556	-127.630248361614	-137.185946183274	-134.606581381429
558	-126.545790973985	-139.026151639112	-136.897925276037
560	-130.316982015754	-131.09147963215	-137.095664168725
562	-137.941191197324	-121.712047078586	-135.515950714821
564	-144.907863854848	-127.645575408044	-133.268694536533
566	-141.551738850225	-131.966748243912	-135.116430928887
568	-131.031176829415	-138.661944722062	-137.284499893955
570	-128.890071278044	-140.838303813845	-142.401962237303
572	-138.888646974068	-136.70309960756	-147.743424223351
574	-141.833245256366	-134.314521543565	-138.061697790759
576	-148.344463067042	-146.954039728127	-143.841186263513
578	-147.558705628948	-150.039207211617	-154.113656288222
580	-150.7615318719	-146.532146855777	-155.250440888264
582	-164.419412055671	-142.22146084284	-140.672934159757
584	-145.471027208319	-135.926008344136	-149.532780883716
586	-146.892944406662	-148.849479113603	-155.593753759723
588	-151.201496135786	-153.876324338477	-151.304094392145
590	-153.579983491365	-146.983889335867	-142.005301285592
592	-153.412245310633	-134.070049287117	-139.269009857729
594	-149.379074397859	-146.233510855831	-158.334144306077
596	-146.894782726065	-143.382092726973	-153.66211976402
598	-146.375975403487	-148.080401841387	-156.649836620594
600	-147.435549079095	-157.879637296971	-168.844260046853
602	-148.798497796515	-145.457656378267	-163.233115161498
604	-169.19024949797	-169.290456635382	-161.954960759577
606	-174.862562872304	-171.223190665469	-166.426521983052
608	-174.716278621788	-164.61266850988	-170.142117749059
610	-175.058283567132	-164.526699181012	-171.788839604626
612	-175.120562698943	-188.802054902014	-181.240901053739
614	-168.928633370164	-188.614708120271	-179.428087350123
616	-175.190840158228	-176.842431377215	-180.850517099046
618	-182.468857103597	-166.643177993328	-181.487368443128
620	-182.17779734949	-167.158456224918	-179.672484709032
622	-188.836094335431	-173.281686392093	-190.784626418454
624	-188.024664141969	-193.264146784029	-191.826974329629
626	-182.842398257354	-199.075160518565	-193.974399587577
628	-178.194307405641	-186.607922831266	-195.108680566722
630	-179.335030098022	-164.872176044292	-193.354021531368
632	-190.700854781931	-194.087765019446	-207.691863466263
634	-192.001657548275	-189.059556847671	-206.570530417257
636	-190.927750015637	-184.001011072393	-200.584201109952
638	-188.245510570314	-185.553995621131	-193.557203612593
640	-184.301870677324	-191.622043615278	-188.726239810901
642	-199.217105339917	-203.54690891329	-204.147052721553
644	-198.749902993373	-201.302385755034	-202.96775385237
646	-206.150501199967	-196.631759793474	-207.974689750101
648	-218.638194173281	-204.463638796903	-219.069884686359
650	-222.109513869834	-237.674423467704	-225.703213036903
652	-231.310290299971	-229.307692653066	-230.888440096172
654	-235.612838180775	-227.970241401831	-239.920814718174
656	-241.531184232404	-231.898673903075	-247.461258571391
658	-246.396919222297	-238.542784252175	-249.464902615933
660	-242.93606546993	-244.462786492435	-243.234906478271
662	-254.575331819109	-245.012469208164	-244.791634385711
664	-259.579925346669	-259.419743527201	-257.836811687844
666	-260.492485593008	-260.504700290258	-265.733127372646
668	-255.607432976727	-246.672846147314	-262.64195133613
670	-241.361934282641	-234.619498756967	-250.870518234542
672	-246.847918225107	-248.208689627928	-256.869841218456
674	-264.250055066423	-261.122024516223	-268.47706735158
676	-271.263926824359	-263.761449566536	-266.539974027367
678	-265.370852860494	-261.214346746057	-255.437958215736
680	-258.520652024084	-268.23334989277	-255.766530222938
682	-265.552899309464	-261.581554757921	-255.189825783448
684	-257.232087707776	-251.454639739461	-261.867528545475
686	-251.831185171558	-246.480147830589	-259.624843181204
688	-252.61096306638	-247.616843268816	-248.855132308055
690	-252.666003338	-250.14432284101	-240.836466156772
692	-242.585124114636	-240.566920150118	-236.859785763671
694	-233.832184856705	-221.374992112189	-232.617674725684
696	-226.169786637285	-219.214189535178	-228.775953806491
698	-224.63620787277	-224.82806176682	-223.362455416453
700	-234.150739421988	-211.761001921424	-213.319944171592
702	-217.407132547744	-205.842836928022	-201.251775555369
704	-210.130768445217	-216.032937018919	-208.617706668139
706	-199.193755991669	-212.639260999154	-202.010183831786
708	-193.053416763219	-197.886204904485	-191.74319785668
710	-202.487614009236	-187.615889999386	-200.739917822231
712	-176.935981446737	-189.833019601359	-192.167206227616
714	-185.083384164974	-178.053999062459	-171.323265344821
716	-185.255712303837	-178.80509266872	-183.443514123695
718	-178.747599406799	-183.096246558875	-197.234169779376
720	-179.259346191988	-176.399755336215	-176.789744267441
722	-195.208110681931	-173.773493905094	-188.090508870189
724	-187.248045351037	-181.733389632117	-170.490542195897
726	-177.478350247512	-188.311055465569	-175.831215756209
728	-173.193949187133	-184.299446404931	-185.248388755684
730	-173.141904011857	-170.484677957847	-176.819739064139
732	-158.969235736069	-175.486355835362	-161.61490480799
734	-160.757626186169	-157.64462880094	-170.988685432264
736	-166.092068806625	-163.30827995935	-172.872258892266
738	-163.810470100566	-175.217799100078	-168.314573289977
740	-155.459940992078	-176.114168818164	-161.703178002198
742	-163.783368353796	-160.480513381848	-157.011293312784
744	-124.040096636562	-125.270614542317	-133.771027991356
746	-136.006978617309	-138.19687463108	-152.879669654555
748	-143.608754487284	-145.800203791003	-164.61739768056
750	-134.150403275642	-137.854656639951	-154.58562329792
752	-138.254277577754	-146.108224475909	-144.760089041268
754	-132.283335008925	-143.263028556873	-140.349761721707
756	-134.532478871156	-146.99309696405	-131.127053321445
758	-137.833612168839	-141.4854177589	-131.434477493256
760	-136.412812410633	-129.487463035765	-132.586132327504
762	-128.738662783647	-122.88065098283	-120.838051760805
764	-134.385362564397	-134.307914662628	-119.123818911616
766	-136.165412543543	-141.879620171642	-137.005832745666
768	-137.858761957891	-138.514709609436	-137.835791648529
770	-139.404637558855	-134.435275098043	-130.089366713707
772	-136.286523771865	-135.742865126531	-128.35558051376
774	-114.912091154404	-129.125868145455	-138.082019660377
776	-124.822364165939	-122.117821386196	-133.874856530772
778	-122.020910671666	-116.135472733944	-123.888190405295
780	-116.49074730268	-109.846374145765	-114.395509254327
782	-115.850560735239	-106.821051052822	-108.672137478662
784	-120.629115251051	-114.676723256586	-107.063510680091
786	-114.360646394206	-122.180744955635	-119.338849971641
788	-118.065459970725	-118.119122144225	-125.229614633134
790	-127.581621489074	-121.735306198454	-126.912059935591
792	-129.800300529839	-127.674517329525	-120.919859010415
794	-118.521436030751	-125.493093821546	-108.373064820382
796	-132.070503297679	-127.844953608286	-119.220701591326
798	-127.64586180342	-123.388521852333	-118.457623428468
800	-108.828586803195	-118.498226590629	-112.729521521141
802	-102.854007465072	-114.803451773021	-114.748977154255
804	-111.774077808864	-110.824757916696	-124.418124448615
806	-98.8523128249313	-101.972859703856	-122.730510676977
808	-108.993942110101	-100.828949095135	-104.407478368364
810	-97.7091691089047	-105.515004087035	-102.95737829785
812	-98.9402279050562	-109.03717784557	-110.925828304688
814	-115.401806588152	-115.216372307185	-120.027505226726
816	-131.751385958543	-128.067185184346	-122.622468180414
818	-127.823156264102	-126.297801890709	-114.338464557848
820	-127.718372806316	-124.912490062214	-118.228064932281
822	-121.064771821219	-121.848418011857	-120.188689950535
824	-114.712823030492	-121.723630870565	-120.106216918386
826	-114.7721788669	-124.532310701887	-122.332644129207
828	-121.925012935493	-123.234313390522	-132.700760793799
830	-118.480547732731	-119.245135124556	-112.406932878292
832	-113.798087268922	-117.99196332841	-116.883827627281
834	-115.292653334675	-114.476968088431	-112.947676985935
836	-115.458422557639	-111.81250050988	-105.390311343969
838	-108.227890502075	-112.981102267814	-108.923773141227
840	-112.407561851184	-109.523361020852	-117.467391228274
842	-98.1316768599116	-102.049323903467	-113.820015084775
844	-107.747957157483	-118.945958340263	-107.652300892213
846	-113.603992686353	-120.680955151604	-109.089079056398
848	-117.328218470743	-110.560934880293	-122.35403746465
850	-141.959795254065	-126.559851093303	-141.175009437297
852	-128.862298358558	-136.558232589894	-118.715164102541
854	-119.604241097203	-127.412500737638	-113.999535064622
856	-121.23338168981	-126.099841250886	-112.827051578382
858	-130.006708385864	-128.673727091489	-121.719993415095
860	-136.814817397558	-128.695772839752	-134.340642559416
862	-129.854192458034	-127.350356642516	-120.008145656601
864	-123.05841098085	-129.426133612728	-124.302610168165
866	-112.630866676644	-124.7630041756	-129.963313507487
868	-122.545795478029	-130.695824057374	-127.465859173996
870	-133.887753155956	-138.088424266499	-126.434124213691
872	-128.154080513056	-134.457062210024	-136.077015348004
874	-136.31345787212	-128.637911906754	-143.096617707237
876	-118.171688689473	-127.988730800863	-133.642285921925
878	-121.242343552204	-131.212444787838	-135.887110125365
880	-132.438881268358	-131.839460448062	-136.0232568223
882	-140.92416693657	-133.286443695728	-132.697564781824
884	-140.500368408916	-140.23035691073	-132.806711033229
886	-128.135309755466	-135.742827476072	-138.442529606979
888	-146.218249496014	-136.514042922542	-148.849469532461
890	-147.977428975464	-141.188914033588	-141.01523436331
892	-140.362104582207	-149.268676799727	-136.70756335404
894	-135.780488279915	-151.144852616025	-135.835716438025
896	-142.166218103211	-137.270683123298	-124.130471956809
898	-145.536785766083	-139.516160694259	-137.134409819218
900	-142.839106054427	-133.628161862267	-133.803189735825
902	-133.829629755668	-127.56817785993	-130.247657280565
904	-132.613630727339	-125.230618499981	-138.958195238749
906	-139.348620813366	-132.081314206954	-151.686058016414
908	-140.891229964155	-149.353348608937	-146.096681129544
910	-146.03233373319	-135.056279876414	-140.950395661784
912	-142.397737802363	-137.500080170595	-144.857991809047
914	-141.574311128881	-140.702013165902	-148.256121604543
916	-141.23163196586	-145.445490487245	-140.944460410382
918	-141.857136852851	-147.377447176083	-133.796378082926
920	-147.330399793718	-137.990030113931	-150.673580188002
922	-144.957401994595	-139.062481196303	-147.152195072861
924	-131.276215775113	-143.177737679154	-134.371042251238
926	-136.116007120876	-143.312072757228	-129.215814000332
928	-141.407445628972	-143.27815057875	-136.007802297989
930	-144.6322770533	-144.717414200462	-147.642674498914
932	-160.428705661308	-144.867795155567	-150.450271556318
934	-146.163090770929	-140.982789055145	-147.151943608229
936	-133.915040117634	-138.628380470517	-149.035021603538
938	-138.187934988931	-148.251324110206	-145.341698652504
940	-140.916359628617	-151.515148833706	-141.302522750541
942	-140.997695555214	-150.573984754391	-139.213131795359
944	-151.609949464658	-161.640735931319	-137.410620330363
946	-151.783428077238	-152.491102441225	-141.093472497646
948	-151.356823999728	-146.496636252399	-151.161421730299
950	-158.321074227652	-150.331304286947	-155.132912788099
952	-157.170487513711	-148.412874370592	-153.645061892525
954	-150.76135343135	-143.597212552632	-152.06320447798
956	-151.078685759699	-147.332653699666	-152.446587821642
958	-145.101949998641	-144.282179103629	-137.064057179747
960	-131.595138437525	-135.977556130901	-138.994892238583
962	-156.775830777943	-137.961099981036	-159.854819779297
964	-162.581470107213	-145.623762689798	-158.111253191954
966	-144.041172211443	-138.540932115528	-139.509485463546
968	-130.068278909682	-118.912509898016	-131.827984825883
970	-144.604583638663	-155.020695309283	-144.539153325304
972	-153.350005964224	-143.005686729631	-144.380922093761
974	-141.603380684559	-136.722651536626	-145.583521373782
976	-141.424662598498	-142.961888483087	-144.894740825228
978	-143.538431708651	-142.602145658441	-141.768560554169
980	-139.269724576357	-133.83299602591	-139.421131111071
982	-142.544552952098	-148.517959498861	-144.134462067361
984	-141.431964169821	-152.177722168629	-156.134069165485
986	-158.752304955244	-155.360106292724	-163.987995802491
988	-147.814089941393	-143.469268350386	-152.557538868765
990	-143.494080672299	-146.338837216188	-142.972422288818
992	-154.515947359651	-158.358296152975	-147.76879259803
994	-155.277579707885	-147.003148357925	-159.082030787915
996	-144.849031242908	-138.36344685199	-150.462949809709
998	-137.46184132358	-135.078828468606	-140.282163747616
1000	-142.319819731815	-153.921620254827	-145.853003153083
1002	-151.325391531217	-156.726918227331	-158.443862362383
1004	-149.732328513355	-148.257503413179	-157.263319154716
1006	-138.776822264833	-147.571747957088	-137.836923460216
1008	-150.641419975642	-151.483916393083	-134.413232332715
1010	-153.336007033063	-157.208490577328	-158.271750015176
1012	-145.604976640909	-156.727850818169	-150.879051437089
1014	-147.253043350001	-148.071675262257	-151.557909277705
1016	-147.31511962907	-145.104333666174	-155.878630787686
1018	-145.724113512542	-155.114539047708	-156.754584120005
1020	-154.57031725977	-169.47602314008	-156.46601943045
1022	-161.201177784244	-159.648196871403	-161.26885415066
1024	-160.847091356657	-155.14076879958	-153.765342086415
1026	-158.247599109905	-161.360663542292	-159.677653779857
1028	-162.32979856265	-165.052427150466	-153.563022460272
1030	-167.904785624628	-163.36054230574	-158.793793084267
1032	-168.244527415853	-163.76445229865	-180.16573049557
1034	-165.653951055314	-175.313862271013	-165.464932236357
1036	-163.736105844778	-158.02176061332	-161.085278377967
1038	-151.713094155179	-148.913325287888	-161.03626439414
1040	-163.309327193387	-164.097847651692	-170.532555476264
1042	-159.863418616656	-167.137067733816	-161.106278122863
1044	-146.046548532801	-159.337510005981	-144.36247715514
1046	-150.815639989064	-164.752106145757	-147.630188931422
1048	-166.014876807606	-180.022188066121	-158.12950505758
1050	-156.543832026591	-152.582392757124	-152.377731906297
1052	-164.053135224496	-163.358555726626	-157.740781477779
1054	-182.032574665809	-175.375675553061	-170.020703334051
1056	-177.463748826686	-168.865076808841	-170.733308508662
1058	-160.94957790569	-162.199000156538	-163.417529911584
1060	-167.110868738046	-177.956368791209	-165.126022074802
1062	-162.506353826004	-159.583190750172	-161.77361139153
1064	-163.326083973803	-149.144069447172	-158.842702566107
1066	-172.165962927988	-156.038292214362	-169.116169377965
1068	-173.486902454592	-164.3899090582	-177.918139318416
1070	-176.523646611346	-172.847485727282	-177.71715181816
1072	-177.889389471033	-178.680758560973	-178.762781011747
1074	-164.932808466323	-175.397387019321	-190.819632078993
1076	-169.269178475696	-166.492902311367	-167.41426015343
1078	-172.966695153733	-169.385833396388	-177.004381970378
1080	-166.847409483889	-173.02677081713	-178.779322070391
1082	-158.246719494493	-170.242990874222	-169.709124742128
1084	-158.006604605922	-166.045220904799	-171.222890433928
1086	-164.676129806688	-164.187907569515	-184.566684783145
1088	-167.540518650224	-161.829582142356	-187.344847186199
1090	-173.259399615119	-154.781295310003	-182.258226128263
1092	-173.936171295935	-175.634270399946	-182.226862994986
1094	-181.559891700071	-170.348300099332	-180.210480186548
1096	-176.764170608631	-163.148166102093	-181.344119703471
1098	-168.666427727883	-164.986529553207	-180.274667429626
1100	-171.307139939187	-173.4863490157	-181.411067277705
1102	-183.923568899646	-177.567503370739	-193.652485085802
1104	-178.96444205339	-166.432025344794	-200.945658164533
1106	-186.184473367468	-184.585155530089	-179.841770521243
1108	-170.585021280478	-170.585021280478	-172.770780661182
1110	-178.542772808694	-169.58225581014	-182.602277109489
1112	-185.597154675747	-177.831869072491	-186.468248233971
1114	-174.345750475795	-180.660082670256	-178.188674854438
1116	-157.972832011898	-172.964198092441	-171.931415856188
1118	-165.756902737915	-166.908818271416	-181.038620293285
1120	-185.404998940088	-180.037331754199	-190.2592581648
1122	-174.949023102292	-168.914353713813	-166.457858218686
1124	-170.08850627297	-163.563882110327	-169.585292977104
1126	-179.751477992059	-161.189305227658	-175.170456018617
1128	-187.16036644616	-170.839939502927	-179.558400056638
1130	-179.092720414385	-187.75032027239	-187.232163775937
1132	-170.699041013421	-181.079031612144	-185.878222004855
1134	-189.478429282264	-184.091914765458	-184.290301017541
1136	-174.80577029018	-163.708004604731	-174.394081952863
1138	-171.297679594265	-164.421208347315	-188.43540657846
1140	-183.097392992228	-175.533553690859	-185.651126024268
1142	-192.899722240422	-188.860533950476	-179.718540821101
1144	-187.521958855619	-188.18678118696	-175.186238544289
1146	-171.510039913156	-164.397541026709	-159.749783114096
1148	-163.299730916649	-155.207066176895	-166.00786313684
1150	-173.384746282922	-174.591070215085	-188.071028204546
1152	-176.413340939898	-165.197720957897	-166.070504280564
1154	-181.757643553435	-173.235234596261	-172.115644634657
1156	-179.85018081539	-174.840589515723	-185.351422886806
1158	-172.070227183224	-172.415039694712	-174.572849261045
1160	-172.573300310095	-176.587514429608	-154.06869896087
1162	-190.466848808735	-178.839920616375	-176.949544410972
1164	-187.251845065077	-199.104964410531	-194.539580776421
1166	-149.544010182626	-163.234041112143	-168.500085358566
1168	-160.654405797271	-177.382251554289	-170.895916682722
1170	-183.566616245601	-187.080191752685	-172.716433219372
1172	-189.514743144759	-181.865838833142	-173.936788875207
1174	-183.570314391938	-175.831607360855	-182.116459351945
1176	-183.827835642715	-179.825413662408	-192.399226390046
1178	-186.109586291138	-184.615246550423	-187.730518693784
1180	-187.927667407652	-187.115686205758	-206.516917270377
1182	-174.89022513014	-181.861369169585	-182.08500349729
1184	-178.554753691248	-178.90518090743	-182.690144743915
1186	-186.298177251718	-192.193967868276	-201.040107237154
1188	-194.247450213846	-201.83684463591	-207.430010252392
1190	-195.423482665309	-197.499105224145	-199.535343546496
1192	-187.212851580792	-190.034968874336	-195.20990078228
1194	-188.232330067255	-189.625436739903	-190.468206296638
1196	-195.732481554907	-195.065305214166	-196.596493253049
1198	-188.430996077027	-193.501396534145	-200.284851071648
1200	-187.833659897447	-188.610211150398	-197.051650873325
1202	-201.94266501213	-200.364512944911	-208.132410247739
1204	-202.833342286685	-214.542137010956	-212.67124712691
1206	-191.339831279459	-208.789829453193	-205.312815740475
1208	-187.893368014776	-188.851388657876	-199.756462250344
1210	-181.865622826539	-197.239504569956	-192.359273161328
1212	-209.294015447715	-212.183182125085	-205.899755004735
1214	-202.125026696086	-201.166063181912	-192.829392756895
1216	-200.760900951177	-201.462591101125	-200.175054363883
1218	-201.546329327185	-208.38062936006	-190.894642837977
1220	-200.116195548858	-207.404948978993	-194.327797898481
1222	-202.29252706164	-201.982664212206	-208.696472270997
1224	-204.242093262206	-199.49627760798	-207.316131922142
1226	-187.067238392369	-190.274188411054	-195.715632933768
1228	-193.685767315332	-179.321295633276	-189.704312459853
1230	-206.899117916989	-209.396710259281	-200.080871038392
1232	-206.708849015625	-199.325645543993	-209.862266330449
1234	-210.506105678924	-193.639606304798	-201.478963566293
1236	-204.630520041207	-197.639076406809	-210.57657601629
1238	-205.022011850947	-209.845668912545	-225.485537367769
1240	-216.746029374804	-216.681901503444	-222.786013997096
1242	-218.193138053653	-207.615561865289	-213.768314433147
1244	-224.016881398414	-219.81720920079	-221.066707253139
1246	-227.197937465192	-207.283246536214	-215.674292093759
1248	-203.310394674513	-194.25571459227	-203.813263632326
1250	-195.955056590314	-198.628746919835	-206.052035059087
1252	-212.302867961922	-214.47428032183	-217.124570521313
1254	-216.149262746581	-211.861524883636	-212.247779689048
1256	-206.647291400716	-203.215257105244	-200.504589632472
1258	-206.086307209939	-209.369342983489	-204.619476467579
1260	-208.515338883678	-206.564047796685	-212.775775929367
1262	-215.419515899951	-211.358283717789	-205.158265069393
1264	-216.697512178997	-213.348806210977	-223.08008887518
1266	-232.096948528088	-221.715845822518	-246.735899586992
1268	-233.123489878266	-225.289775435738	-241.161210710925
1270	-232.151797749448	-221.327976119081	-231.616170716751
1272	-223.651032146721	-222.294544390604	-230.715393329547
1274	-218.597851311311	-224.954176766654	-229.018272628492
1276	-227.953315987568	-222.0514048428	-223.820448397969
1278	-223.510907297212	-229.453772331506	-233.709225474397
1280	-227.285449774934	-222.506562556838	-221.402425013546
1282	-227.556730489802	-242.627462913952	-209.15678544503
1284	-229.864581387514	-236.169212218064	-234.746916133928
1286	-231.977387903282	-216.793259415571	-230.113469541952
1288	-240.650089262602	-220.377682626579	-230.948328289419
1290	-237.224886978086	-231.584688862307	-239.362248247585
1292	-230.980893051583	-230.00251263783	-240.577837209064
1294	-238.249008203293	-224.186746762744	-236.472182339142
1296	-230.277205904902	-230.218334158607	-239.15722775716
1298	-219.695462301633	-224.826655772557	-232.153847709355
1300	-221.554680339172	-231.176207277349	-231.79968274645
1302	-217.546161427851	-235.051346278601	-235.051346278601
1304	-226.741833326493	-237.746044693604	-228.941269468804
1306	-230.723991086328	-240.758931456297	-225.200955318545
1308	-234.770302794933	-237.876356199772	-225.196592832057
1310	-242.73739848728	-241.384911967668	-233.824387146755
1312	-252.251181693585	-252.288483454218	-257.35443375722
1314	-258.515703952743	-248.662242920844	-281.483188196009
1316	-239.299163688389	-256.431266794251	-263.033243198123
1318	-218.561788283151	-261.374223611254	-233.255598404839
1320	-242.013583100744	-250.330425216504	-244.019716801551
1322	-224.536838718225	-232.166532108557	-251.308414360175
1324	-233.207170153518	-236.427132381161	-247.713742598359
1326	-227.463675150718	-242.887497246741	-237.403211089351
1328	-221.220022397436	-242.826869172728	-214.867845256925
1330	-229.934740869209	-239.152564278996	-203.776119099587
1332	-232.752380226883	-230.91821939963	-225.327756774102
1334	-231.958934397073	-220.878001888345	-239.313150373018
1336	-252.93881821391	-237.330709251077	-248.087133672488
1338	-237.716023232613	-235.904567413948	-239.004908018489
1340	-243.176461416392	-223.65196072781	-226.942639405235
1342	-258.492005098909	-237.854149687889	-230.539647031998
1344	-245.45094630715	-237.731740518659	-237.50575539123
1346	-238.550685341513	-228.909526481138	-234.929481509235
1348	-234.67818926221	-225.747506059791	-229.890846728813
1350	-232.51585723445	-230.443820520433	-226.327891092733
1352	-240.109066970592	-233.72473002093	-225.032204771193
1354	-226.635791855087	-230.588628998643	-241.246610224234
1356	-246.686671520451	-253.091016967484	-250.303492760966
1358	-240.508010535307	-235.953146327841	-247.270855904728
1360	-224.269345042813	-216.829586000881	-234.927853834041
1362	-232.557287121243	-233.228601281618	-247.811174167218
1364	-230.298331447766	-222.939114543149	-244.573822359557
1366	-231.44378553924	-221.285201195217	-243.064930929485
1368	-237.340293254417	-227.053926170345	-244.989481453929
1370	-239.681062176413	-230.097342469613	-236.658124054777
1372	-233.70108605351	-238.315441591905	-225.802735698197
1374	-219.935497720417	-245.676045845839	-232.182844400316
1376	-219.678345566114	-240.379440442827	-226.727086867683
1378	-239.801637804537	-236.59702285189	-237.289671551795
1380	-237.559616957327	-241.917912976852	-228.611028986231
1382	-237.31389571581	-230.578151172092	-221.932566223408
1384	-208.240864935107	-214.169583014597	-218.367491406659
1386	-199.588847936931	-217.947609951757	-222.440899167269
1388	-219.095166977997	-239.845963138191	-244.864069333068
1390	-235.999965035299	-242.533889880962	-248.22744456843
1392	-231.680812761406	-222.228717142398	-233.346318184622
1394	-226.519571020882	-221.376370663287	-242.159690462459
1396	-242.429813394563	-240.393377062369	-238.024278092426
1398	-230.981378398597	-214.687986999471	-200.480736447996
1400	-215.202157069985	-219.986373443045	-218.743855559012
1402	-230.065118639904	-219.635405056058	-224.265859284543
1404	-231.150124921264	-222.199725757436	-234.677017732975
1406	-228.242806643761	-229.685447997609	-231.980784981961
1408	-229.187134327862	-237.335168824235	-231.876954437463
1410	-236.117965518266	-237.900506973301	-230.712150839764
1412	-232.52123662685	-232.292573356262	-225.074748318785
1414	-217.466021193932	-231.463507332634	-224.547531790153
1416	-211.30230430627	-232.613758610269	-232.046034252132
1418	-219.405128668923	-223.092411455056	-233.929990974812
1420	-239.080563123012	-246.507878800698	-237.930121285718
1422	-237.56800011811	-237.640491762555	-243.04321675751
1424	-224.658133237347	-237.212536681815	-234.304784908572
1426	-235.816129884833	-235.818134501796	-230.670366591267
1428	-227.427410462596	-238.335847597377	-231.508043693723
1430	-224.381337611428	-223.567114802005	-231.366141210723
1432	-234.884341893698	-225.243017171322	-229.645005528905
1434	-229.995211204283	-233.947778835825	-230.29609918073
1436	-214.571252548151	-226.840945988464	-229.19601432258
1438	-220.857382083601	-221.216874934177	-220.491147008479
1440	-238.642028961834	-232.651709042408	-213.19611725691
1442	-231.604185242331	-227.449218143601	-224.541187429677
1444	-249.477977445724	-247.707121552235	-244.743915582999
1446	-220.434416501132	-219.508308735307	-225.009644811684
1448	-203.250905935465	-212.467142036832	-217.165440062412
1450	-224.77002117882	-226.466020433096	-218.761304618905
1452	-228.924587015679	-229.621201455144	-218.04347582028
1454	-211.880169634929	-213.428635614593	-216.937813949303
1456	-197.370996564744	-204.152746327343	-215.269927475102
1458	-200.766900164639	-200.51969259528	-214.983794250533
1460	-213.594992329269	-194.925043536083	-215.009687144204
1462	-216.889746166047	-193.651547719845	-199.50875999808
1464	-209.044836347002	-205.501893468632	-182.936840953033
1466	-204.712890870702	-224.442286428221	-209.908501163544
1468	-199.701230994937	-228.016875009232	-206.994467969364
1470	-238.76516135527	-239.606231640507	-216.914185560742
1472	-253.976086200799	-230.581868870376	-245.897962828981
1474	-241.302833864989	-238.490795363882	-226.260509524137
1476	-240.024796842564	-223.346162091363	-215.722368862244
1478	-238.685931598688	-213.112466072468	-208.147974710145
1480	-221.822625129002	-214.257840907227	-215.110280238656
1482	-206.658536696311	-215.549892882116	-220.435988163604
1484	-211.49985020795	-209.924137903234	-222.799692879425
1486	-214.288395990659	-213.69511336258	-225.860118535763
1488	-215.282442772606	-227.806328718664	-228.353493847738
1490	-225.869230520269	-224.378449968157	-223.816745400267
1492	-207.651488466742	-207.763684131967	-213.402601625826
1494	-208.541648745952	-217.670467827654	-233.627399164122
1496	-218.43055282112	-213.166072674582	-227.151234512232
1498	-235.048121329668	-236.873950143148	-245.531706903485
1500	-244.20477186415	-226.767217351256	-240.679936971326
1502	-235.701776806633	-234.348744456964	-239.829214571546
1504	-239.674183349234	-234.909171359498	-226.865010226304
1506	-225.518176042411	-231.611479827011	-222.782773398419
1508	-214.513952204742	-206.588702735237	-209.843407871451
1510	-217.941014896358	-217.604704947169	-214.252856531198
1512	-221.389131392679	-223.54154413468	-226.146617087123
1514	-225.1310990376	-220.212160033796	-231.788724883392
1516	-226.204155691541	-226.718685010941	-229.737196024712
1518	-225.186583374247	-211.915102918109	-220.922956348116
1520	-240.027477013477	-209.898477469792	-228.089061977513
1522	-209.74587090422	-204.432962678206	-235.257636852139
1524	-233.222462535869	-225.638719682604	-253.429045092329
1526	-230.460279465472	-225.101572201924	-246.701273865623
1528	-261.716520699789	-218.805803291681	-243.178917356569
1530	-240.56735869671	-227.262603117565	-233.722700465804
1532	-231.997267761386	-221.549817028775	-223.888491290151
1534	-234.465853711612	-210.342896486703	-222.634132689201
1536	-222.007474993695	-212.834844440677	-235.406667238481
1538	-217.780073225722	-215.358909723382	-236.777140561252
1540	-225.668676978063	-203.146806910204	-220.298902257644
1542	-231.235722394695	-204.613652246764	-221.448408658157
1544	-236.352041593474	-227.333432998221	-240.58885121579
1546	-234.406785981809	-236.970231533099	-241.440741948172
1548	-220.293128493509	-219.562425881887	-229.826054163108
1550	-224.132888031124	-204.406277989616	-232.076154517744
1552	-229.526623663695	-223.036064309636	-228.546813356102
1554	-238.779911646031	-232.794979451663	-243.417427090048
1556	-199.395587432998	-217.208358307087	-209.075528827912
1558	-188.799866158652	-182.195370954689	-191.918468302571
1560	-211.144147284972	-212.463198911237	-232.74661343476
1562	-223.716828085872	-230.08517136582	-219.066543435752
1564	-220.49468680118	-219.461514710287	-227.606506147124
1566	-224.098333571019	-220.308875959445	-223.946564033639
1568	-227.075056582682	-215.37324360879	-223.706903826012
1570	-218.557419010975	-217.247165294901	-207.930968521872
1572	-212.926886908234	-223.473541527704	-219.530673196456
1574	-212.444130574692	-215.851092835197	-225.513026780501
1576	-208.701700327362	-199.825283455559	-209.469976374284
1578	-211.715741806093	-206.257712686135	-201.671941359966
1580	-217.215694793957	-214.113486557625	-194.384178402971
1582	-206.311852784638	-193.974379156383	-191.586865994621
1584	-204.709274851542	-212.226705856724	-212.235289913625
1586	-198.77148848244	-206.32768924642	-203.905143880223
1588	-207.248065716052	-192.12570774824	-212.397250101223
1590	-189.499438433542	-184.315332506933	-193.081962323534
1592	-216.387836327753	-192.718190126088	-192.722446067871
1594	-203.625135969344	-188.662926399651	-194.518215048366
1596	-226.059539153194	-207.823888400975	-204.79647719522
1598	-204.905888163302	-212.29462359751	-209.880761686775
1600	-194.056947088468	-193.488606986423	-207.697463416653
1602	-202.025632463214	-190.232988186067	-199.070023935398
1604	-183.491599958778	-199.382214599871	-200.347801310465
1606	-157.763647013654	-186.135293819195	-194.925073739726
1608	-172.25794853564	-189.858700132122	-194.276707276635
1610	-184.884705784923	-187.694398219264	-193.86329759606
1612	-185.18922021661	-179.506387867151	-184.252857402662
1614	-187.492616022031	-185.458391199306	-180.042472974196
1616	-173.838737572833	-179.483790971299	-175.671856196047
1618	-163.454295548651	-163.319850872138	-161.180715084442
1620	-169.634352341883	-164.869992972666	-164.003526919998
1622	-152.598082113799	-165.026575019331	-168.482198884781
1624	-154.592523417584	-145.302610160627	-166.763371342179
1626	-170.038630186788	-166.58837419844	-164.871757225991
1628	-159.36374495755	-156.666883216563	-157.728013080472
1630	-119.259199680999	-146.712631829658	-147.810138979739
1632	-127.059528489442	-148.483270550702	-150.599578115886
1634	-154.953696918779	-143.247304992509	-148.389811099091
1636	-143.163647317567	-146.425230102969	-139.38140786904
1638	-137.238378574252	-139.867511067525	-145.77896413075
1640	-125.279609565992	-138.622774178642	-144.631852898489
1642	-125.149412202071	-116.913035005637	-137.715580857572
1644	-118.642353573615	-124.699356411544	-145.167855130149
1646	-137.364498018159	-153.836313687405	-149.204642598127
1648	-147.7855134559	-143.511483469192	-152.893237864781
1650	-147.092998894681	-144.216055703669	-143.383226414742
1652	-146.231085742701	-143.348602543229	-137.817908699236
1654	-145.819636171008	-125.224314284042	-134.447406867556
1656	-146.022019005902	-123.434632711806	-133.969115222138
1658	-144.616067061761	-140.275868986217	-139.600756917843
1660	-138.145083542139	-143.159030861854	-130.130581754084
1662	-135.425374499776	-138.601242227791	-134.098019416405
1664	-144.667377159419	-155.163262369097	-167.094821378448
1666	-142.098707856932	-140.955875006201	-155.312734510173
1668	-142.179198795956	-146.214762212421	-145.376174693226
1670	-170.224827916457	-155.911078905922	-159.208182590187
1672	-155.613621268934	-145.487044781927	-145.539298133495
1674	-132.970420771152	-150.289454593116	-163.695798833622
1676	-155.606794462184	-158.22342762291	-151.590697606021
1678	-125.618902599622	-135.350462082426	-149.913617039767
1680	-143.144496679657	-132.508848380726	-154.615636115362
1682	-166.026683883356	-141.254630748259	-152.046339769617
1684	-145.657473162199	-155.206853295114	-136.089060042614
1686	-162.560216520751	-145.894232897401	-175.937634823212
1688	-180.362615082364	-158.122711974892	-167.393848186404
1690	-164.392282397299	-173.151745181901	-160.479651368895
1692	-156.786806764369	-165.086962971697	-168.718907904656
1694	-151.921473382094	-171.392152938083	-174.166333358517
1696	-174.774142151699	-174.629637063908	-157.507417136185
1698	-175.663883925012	-161.409786613673	-172.221851467909
1700	-173.300475187003	-166.648178844756	-176.282663155914
1702	-174.16245752731	-173.030004270515	-164.733207660526
1704	-167.207592084888	-174.337360335581	-163.106317916122
1706	-167.293105921496	-170.773018493142	-169.509607137444
1708	-161.825153802021	-173.613556386717	-169.730649443095
1710	-175.530434736554	-181.382582395217	-178.721173777087
1712	-195.595241032112	-182.780592703821	-186.798687210867
1714	-189.082539698049	-181.027585981816	-179.919572084359
1716	-190.012501348533	-178.062492376274	-177.387472045729
1718	-189.314116629556	-190.53774690969	-182.181687926538
1720	-204.287197589532	-202.113702830138	-205.94915446386
1722	-201.191918888978	-183.145711488892	-201.526438386668
1724	-183.397274460475	-175.929279266052	-193.635772675208
1726	-186.161721178585	-194.298607441004	-200.815014940656
1728	-191.962655394514	-190.101933882359	-189.637832396637
1730	-173.82599095126	-176.656107789249	-169.880545206843
1732	-202.75801340518	-197.930772992084	-191.217394864007
1734	-180.385930878086	-177.9010510867	-170.527505699261
1736	-207.473708023949	-181.966601014772	-203.326267383429
1738	-174.876457116881	-186.815900207039	-177.02305347401
1740	-177.461251639835	-190.515712376761	-191.135043784853
1742	-214.506970436434	-203.408560588262	-191.517474602002
1744	-169.871948911716	-196.956606874193	-181.542059826018
1746	-197.24348830117	-198.050590092059	-194.142534987911
1748	-191.710258427627	-181.58724195686	-184.773154206516
1750	-199.941049382423	-192.562516690934	-179.7003447084
1752	-205.812904215437	-197.607831118705	-201.567639679387
1754	-209.185598954356	-191.381777356676	-203.648823483251
1756	-199.014319677124	-204.466670826519	-184.881139903065
1758	-206.483733930331	-199.092604167884	-197.978882895685
1760	-201.881763655123	-186.185653195698	-195.66407971271
1762	-177.076735102199	-182.222036114975	-193.993641981313
1764	-186.459165129173	-196.331948271485	-201.827299563077
1766	-190.444100864449	-197.338663053831	-203.673317736053
1768	-204.934160270464	-203.865401279407	-190.711571924463
1770	-205.075187093029	-200.582452379353	-186.116191195662
1772	-212.230975981787	-213.31445218819	-197.810030446418
1774	-211.283680568713	-226.485526911528	-206.202187393404
1776	-186.958258204343	-201.18171853818	-194.639798191806
1778	-187.191279597892	-187.128014123463	-209.656113539531
1780	-200.786419030499	-183.937343250494	-218.866989618365
1782	-204.788865009454	-192.82991987946	-216.255536274663
1784	-200.083167482032	-199.579686152969	-195.720618012037
1786	-203.588261417132	-178.844528708143	-196.008662648053
1788	-200.940073275907	-177.575722639256	-199.875851624451
1790	-189.033507137964	-193.273668645074	-197.966738438875
1792	-179.370630330646	-189.691099062752	-200.863441265515
1794	-187.670928777113	-179.481498203331	-194.187592349593
1796	-202.482383045128	-184.554157536125	-195.751686902064
1798	-205.15539093921	-200.771056685632	-208.263444231161
1800	-206.964486873396	-205.262383725599	-196.216536589504
