# Supplementary material for: In vitro and in vivo datasets of topically applied ketorolac tromethamine in aqueous humor using Raman spectroscopy
Source: Data Brief. 2019 Oct 22;27:104694. doi: 10.1016/j.dib.2019.104694 (PMC6839021; doi:10.1016/j.dib.2019.104694)
Supplement: Multimedia component 1 [file mmc1.zip › Raw Raman spectrum dataset/In vitro Cuvettes/Aqueous humor from rabbit eyes/pnpj_day21.txt]

cm-1	frame1	frame2	frame3
350	4.57365146739336	-11.4485486625775	-9.99122730316247
352	-37.3426555400179	-26.9222180311705	-52.84353017622
354	-18.4983073746032	-25.7843300907917	-36.3131056869778
356	-5.6088501479243	-17.6350838563815	-18.0630134172375
358	-0.156823784740973	-10.6004022512846	-5.74670926853022
360	-2.22740120871396	-11.0805185782086	-4.91494317696475
362	-0.471496741731204	-12.5902406066254	-6.91311045281917
364	-3.22250331037837	-14.0959806385981	-19.7697256140328
366	-11.9591728144477	-23.0580400127714	-35.0377821879425
368	-23.7426344134267	-37.7259397662841	-44.3188536253656
370	-15.4499960396042	-22.8452134207226	-22.8594677867731
372	-20.7474582314983	-14.0057535093864	-29.8137341307396
374	-25.63560403692	-20.3307713428534	-36.8023086852847
376	-24.5359349788146	-32.8331480376299	-34.8773661415254
378	-13.2063110019473	-13.5318387792849	-23.0479536652452
380	-14.8132177780735	-18.33789161686	-27.9280792804251
382	-22.7370862687679	-29.3413263383304	-29.6499808408128
384	-28.1705314175192	-34.2841206579448	-25.9725456926947
386	-17.3337025604527	-16.4000634526379	-18.4226325717958
388	-13.7235599446042	-4.85865115931191	-16.7462483587974
390	-1.59585985589092	-7.08385055180938	0.233804504179053
392	8.21786085759604	-13.8159715819895	12.6570855378201
394	4.28799456069613	-15.3523913742714	0.426469716192304
396	-9.90263055540478	-14.9938955639089	-18.4561806653554
398	4.45182441048731	-7.70825765922333	-10.4322795731867
400	14.0587498613849	-5.41937214091609	-3.39360116919364
402	2.98649504337334	-12.1011365489762	-11.5861556369792
404	-12.6067335395366	-11.8021837311467	-26.6651552965087
406	-12.5905654337155	-7.79040348628061	-21.9751672014893
408	-19.912291203335	-13.4700959596669	-26.6043717423497
410	-28.4815255894922	-21.2816199518644	-37.3907228679583
412	-5.22228622563768	-1.27902993729627	-24.4568331898228
414	-26.4388565558791	-26.2007741433218	-35.4399711690163
416	-20.1138959372173	-33.908344923959	-29.5204271522286
418	-8.74740108256218	-26.4456004967749	-19.1730667726187
420	-30.819553887063	-15.8183441980504	-26.0625657759688
422	-25.89513714564	-25.8132961240166	-30.4749053403148
424	-22.5942708446364	-24.19533514537	-29.5523381086672
426	-21.5151864878971	-21.0994906993962	-30.6700450475413
428	-23.9937195203247	-24.4056063721847	-37.4929814211651
430	-37.0509926925299	-41.1885919759063	-41.2241012582596
432	-37.1383278165296	-34.4160770740059	-41.8229629737306
434	-27.0441683067864	-33.4739178102051	-43.6633715387206
436	-18.2055853794453	-39.8424869605769	-43.4848493623146
438	-38.5329817677604	-34.001457572916	-29.2421806152299
440	-14.7573877256706	-30.0566531623223	-32.3512891141345
442	-18.8045549384867	-25.633839791349	-38.0506624529727
444	-27.3374922617454	-23.1869521104258	-39.0100897389654
446	-7.110456463146	-26.153427639013	-29.5118721399684
448	-37.4785033290925	-45.7484581297903	-40.2493374476667
450	-26.1843050263646	-34.6867184286907	-34.728381523388
452	-19.6117395416307	-28.3939957211899	-37.2889439788704
454	-34.1600906148622	-36.9793145350873	-52.6014052100288
456	-27.0072561071237	-16.2972466922649	-39.8980056408083
458	-44.1731541938108	-28.3087237108566	-41.4984344193575
460	-39.4071855456571	-33.1947045641675	-46.5156591356116
462	-26.1151013961219	-31.0784654892572	-51.1900035388244
464	-45.1680215467417	-36.9723379739723	-52.8602671874955
466	-44.5100833690529	-41.5263209791879	-49.0217168596435
468	-36.6943713570655	-39.3404600040731	-44.4936397350322
470	-36.8892159718055	-42.1982734787843	-46.7178391716575
472	-52.1654776541806	-54.9637521748893	-56.7968307228848
474	-50.7761470695136	-45.6175550444558	-41.8341870993815
476	-40.178009393635	-44.9860703502076	-34.8069756508174
478	-31.1558734604231	-43.1104243545439	-35.7138053811867
480	-28.3917301940428	-37.9331341634924	-40.6934139809988
482	-35.1068518810325	-31.5468660984688	-40.9074000973431
484	-38.957259081622	-36.4989907386837	-35.4996059817524
486	-36.6854551062333	-40.7526075899237	-33.7486828875524
488	-34.4466388716196	-40.7866875496528	-38.732785453337
490	-37.5919041694862	-37.3939594776103	-51.4871715846796
492	-42.3079208804863	-61.0089367283584	-62.8574363539952
494	-35.0366684058375	-60.1248434691486	-63.663030555962
496	-42.5339804679057	-62.6576564348889	-66.5383622713245
498	-58.9483341447559	-69.6815657218115	-70.2874953974799
500	-48.6121511639239	-61.2753267034387	-61.883395747022
502	-34.9391353208813	-45.4421409024936	-42.0456682066563
504	-39.6266386998537	-39.6671160358369	-49.1410728176769
506	-44.479400835896	-37.3369594655355	-57.5476337067819
508	-34.6622101717958	-33.6726711329548	-46.4602513166774
510	-34.5459969031083	-49.2097239428643	-55.3423246129097
512	-32.0155671124482	-49.7122914294199	-57.682918967558
514	-40.6266050868424	-49.0387254435814	-61.3552618593975
516	-56.6042308389402	-52.5232325452518	-66.4639798474426
518	-63.021712319609	-62.2898179615119	-68.1010197113982
520	-59.7039520980501	-49.8617618873584	-61.3767555455209
522	-55.9546330809796	-55.5269009950967	-64.4187800138968
524	-57.0964130455102	-60.1598437145441	-66.0235989811853
526	-63.2893806559189	-55.0788478354974	-60.8337886049115
528	-53.8695823746854	-83.0141163209068	-71.0507106153573
530	-46.2339373845252	-62.1231139761391	-70.5078969271231
532	-46.8864872854158	-47.3005361432766	-68.3682062658284
534	-55.6619781879817	-48.9061766525082	-66.866003894417
536	-69.25544315758	-62.7171348894697	-66.3450263953389
538	-65.0778181630928	-76.7510005652213	-76.0638095243664
540	-56.5997246999323	-59.0176875573132	-71.6971437064774
542	-55.9636286671312	-51.9270729811026	-67.6103747545954
544	-62.5861050728715	-65.8385210307876	-70.4888381322181
546	-51.6055351083816	-55.8299629329042	-75.9518140379511
548	-68.2663631760553	-59.8733732327714	-68.3153888149532
550	-71.5617169376665	-63.1732861676421	-71.1629152492874
552	-66.9553571448093	-71.4407995131861	-78.0486331355192
554	-66.6143867661739	-88.208527914079	-79.8244322831287
556	-81.4402313299374	-73.5552975766543	-83.0456441439401
558	-67.4010970665783	-76.1681481774469	-79.311207561669
560	-63.8442872271614	-76.0729590666403	-75.6793650142001
562	-71.492883891316	-73.8143222541619	-76.0165500356881
564	-68.5076557613242	-81.9803644870332	-83.222436881483
566	-66.9088708036124	-72.3073565872511	-80.7655905105827
568	-65.3024593778835	-74.3383360733493	-71.5453247861778
570	-71.1364221919599	-74.9111241592793	-71.3179088729585
572	-81.734361839234	-70.8333032732565	-80.0792004054176
574	-72.1497857827807	-79.6995832047233	-64.6755407605772
576	-74.1370959244792	-88.2865562963525	-93.1325019293928
578	-77.0959378951071	-83.8442970762046	-94.027389160589
580	-82.5891164849143	-80.1186532945184	-87.994483404705
582	-89.5175594425409	-87.2935418234422	-99.7434993018878
584	-69.3833964156487	-69.5983063114977	-101.154541031051
586	-83.9576955824678	-88.6723868758198	-102.600279242012
588	-86.14202665481	-93.5300093483506	-90.8140109347474
590	-78.8929637173146	-86.8106085452849	-80.1179123338512
592	-83.9750836488197	-91.2018658635844	-94.7825907629008
594	-84.2137892751509	-84.5670545172227	-83.7266765706415
596	-90.822718714162	-92.9628210676168	-86.2145240143122
598	-92.7222099650537	-101.770093815105	-86.8846653962136
600	-88.259388845729	-100.264498588817	-86.6799223192185
602	-84.5259442188675	-78.8147491581221	-102.571957844474
604	-89.350554010921	-98.9179966349881	-96.4973263740634
606	-92.1220959534794	-102.574137694772	-105.961595136391
608	-97.4088272138987	-107.952307889991	-116.540731781981
610	-106.865240635414	-119.186056557155	-119.395219248127
612	-115.740090965286	-106.81662301841	-118.397678079382
614	-106.20738693189	-105.611148242491	-121.26903868169
616	-101.476155581958	-110.137757250988	-108.40016560654
618	-101.504008773319	-110.71231634432	-100.439725084591
620	-105.049916714062	-105.781612018478	-113.203059771338
622	-116.957191534182	-127.602870515075	-130.087787778419
624	-114.63733564164	-124.768397961899	-127.946017358991
626	-112.986746902674	-123.906929877486	-127.047359147009
628	-113.621364497205	-125.255915104935	-128.468320823925
630	-116.613852376823	-125.435045804997	-131.012491358163
632	-130.965442897767	-134.331753031696	-145.857257063239
634	-113.854256566818	-120.947997708689	-141.379282650565
636	-110.019115597154	-120.852841090644	-136.838837212877
638	-116.920994603155	-127.011359223567	-133.111633799058
640	-118.381997515962	-121.552055992524	-127.299299451164
642	-132.213443992384	-135.887484416124	-143.141884813656
644	-115.558128484238	-134.401421448212	-148.059062327747
646	-121.8929412083	-138.350519172055	-147.811067929446
648	-145.574863319238	-147.352295242496	-147.957815933057
650	-153.475024930256	-150.814474531501	-153.334862660469
652	-150.391484735208	-144.736994902776	-147.249042987285
654	-146.0792680268	-151.322560433108	-156.22085295693
656	-155.365967435776	-157.834321624539	-171.18973006861
658	-165.520014616148	-165.48400497676	-180.298399716379
660	-149.12063816093	-182.190477754204	-170.724627513592
662	-164.698390541535	-168.057216314962	-172.208200140372
664	-173.058684662132	-179.785647970048	-179.865987384457
666	-176.082331382938	-175.642100355862	-186.465148816765
668	-171.048682099719	-160.703286313362	-187.016485526847
670	-153.96910578899	-171.100358816802	-178.916628117383
672	-181.18440276079	-176.537601051899	-192.467176914032
674	-185.79527814602	-175.122126361934	-197.16905115394
676	-181.962885480616	-181.813068926176	-195.798769925939
678	-178.370915981691	-191.473843673942	-194.502770686343
680	-179.991516723098	-185.487691333685	-201.146146342579
682	-182.902250642185	-181.810486683197	-192.410701847014
684	-177.185288047148	-183.384086528011	-197.649576367732
686	-171.567254603006	-178.092859723354	-194.961264999809
688	-166.802276141335	-168.263272290402	-186.554252633118
690	-159.425250540863	-165.698738987585	-188.395479083096
692	-169.509286591828	-173.755941920951	-160.175841714852
694	-167.868780742925	-160.739531830669	-162.83657113013
696	-163.473041169888	-157.679783239705	-164.541714729486
698	-157.39531653468	-162.630645340322	-155.526443131547
700	-146.822213747914	-155.75458645359	-139.92779864181
702	-134.966900294425	-132.60482285782	-141.408749801182
704	-145.605695259134	-145.739394383528	-148.265614585346
706	-145.757152109304	-142.169419402856	-144.242466009556
708	-134.176408705719	-131.254914450416	-137.686105358738
710	-123.21596967462	-141.09646094644	-142.941876881151
712	-118.663550479733	-121.643482687366	-130.180713244802
714	-112.376262575666	-122.985521441027	-119.561973955824
716	-117.140263039247	-120.087803204958	-123.198176775475
718	-118.725418976321	-116.471924599674	-126.593061414492
720	-104.131973918729	-120.187511802512	-115.37047539247
722	-110.615002357135	-116.909531270117	-119.817558539823
724	-110.590291846128	-116.61688973211	-132.25927079313
726	-109.191465047407	-121.19953854162	-134.401920107935
728	-108.384436520512	-125.659016256202	-128.738657872419
730	-106.897686040231	-124.288980988559	-121.283975706727
732	-95.2362609410315	-113.16695520796	-115.341432890668
734	-92.4487757020344	-101.790847001454	-114.417111763827
736	-99.6500301053742	-110.711450723414	-113.923802180025
738	-105.042362525367	-115.624809558823	-111.123274810501
740	-101.261965154067	-103.926811839828	-106.584994479856
742	-90.904752609276	-90.9651605524592	-106.109634622114
744	-82.6933893684825	-75.558179410341	-96.6286583491216
746	-90.8006230395369	-94.5306875805012	-108.574318961792
748	-92.6238279311155	-102.995672001318	-105.03886575407
750	-81.7956709494536	-93.0503078398675	-85.1336398478112
752	-69.134526892281	-92.6169078188166	-81.8525676821996
754	-76.7988094977061	-90.3406537818571	-84.8067785944616
756	-82.0271889541191	-86.9045192888175	-91.2335653428547
758	-82.8404738970397	-78.7535581950455	-91.3793284165249
760	-80.7846377706487	-70.4529586186094	-82.444576102358
762	-77.5421774722877	-69.8661655057357	-67.7677502667774
764	-64.253020008428	-81.8057726839638	-66.0402075474796
766	-77.865044646794	-73.270606572335	-94.9220114007043
768	-91.7625254592523	-73.7869376731058	-98.8524555615134
770	-93.293428157288	-82.5432346429752	-91.5983496166865
772	-78.2869582197679	-86.3048796668931	-89.870755896671
774	-55.372841441182	-57.5876243871301	-80.6513375217448
776	-72.638114291921	-64.5059184676029	-78.9572460695764
778	-61.9819968194499	-65.1168516543143	-81.0394598276216
780	-54.5296639272444	-57.5748120791757	-77.9926574937694
782	-59.8983852625284	-54.449894894803	-72.6362754141121
784	-59.8799876984797	-76.2375688128496	-78.1885417728317
786	-63.1862664957251	-65.7640170612665	-67.7136137725733
788	-72.9294960872161	-66.8878137811454	-77.0392707381525
790	-78.880258243418	-65.3643717985223	-82.2238423444668
792	-70.8702111926193	-61.0062553313041	-76.5877529332726
794	-49.9302970362682	-59.7954382967011	-64.4447789769813
796	-62.7393721316226	-68.3605407052945	-63.9424918594487
798	-72.9337375380768	-73.7958173160455	-70.5085517001351
800	-67.8602777683676	-65.7348247318598	-65.6873442931902
802	-60.0637560601063	-59.2525998745721	-65.1766532668926
804	-57.7491394325414	-56.8262350401582	-68.9102876184295
806	-57.2717027238984	-39.2085624419882	-49.5797106731973
808	-51.2396592350899	-55.1968084198151	-56.4408144180603
810	-34.8344017790909	-46.7951704132154	-62.7619995109785
812	-42.4365094070232	-43.0494246952144	-65.0011138765382
814	-64.4497855318972	-48.8162238691602	-69.9099384348263
816	-72.5801984725093	-55.822924977859	-82.5753759218258
818	-59.8459797280573	-56.5959670665088	-75.8244437539354
820	-67.6157837770191	-60.6947859530962	-83.2109796315797
822	-68.1559738450724	-66.989567256589	-75.2059873177254
824	-68.3594299259934	-71.7267278680509	-75.859447730076
826	-71.5845157251532	-74.9267625071762	-87.1557011691897
828	-70.3755180208118	-81.2768857935847	-74.7273865972242
830	-71.3393799745141	-69.7360256302795	-88.7202713719308
832	-64.7782122184739	-61.6863862869712	-82.0030563100215
834	-53.6310133993852	-62.2797614446677	-69.8577207560954
836	-48.4584224868765	-69.2080619466802	-60.7198023915689
838	-56.9465326400307	-73.8275110671231	-57.7736213274818
840	-68.2220572793506	-57.8265701776958	-57.5935609776345
842	-58.8076928267751	-57.1687732629536	-57.8352062548261
844	-54.9378597778141	-60.6666772909557	-78.1127636738832
846	-52.3457690660057	-67.1956272968997	-73.6560808833832
848	-54.9264139596773	-75.4621163492341	-55.4056106972473
850	-71.2757286518598	-83.4641872844695	-76.1079460556394
852	-74.0054510564739	-88.4207894849476	-88.7587347051972
854	-66.3968566854872	-69.1183168479522	-78.109246146139
856	-62.7533768455641	-57.4923751303107	-81.0942516473094
858	-69.288496899325	-66.6738469174541	-90.2961849591107
860	-79.3183618357174	-85.65100995406	-91.7261881386532
862	-70.8653401994316	-75.4411344362156	-78.9590923248672
864	-69.6211050491183	-68.0973637332779	-79.3772570233249
866	-59.6783912280213	-75.4583872204642	-75.6320193106827
868	-57.9671816585673	-81.2352526297171	-84.5071241298571
870	-67.3996953322484	-81.6036071062248	-92.906234103756
872	-79.329517964284	-78.874505327265	-87.2967535288316
874	-71.9948462103139	-76.5668479962661	-86.6399280766556
876	-61.8674857338063	-62.8013480497017	-81.6575490646116
878	-67.3995196525252	-71.2478133975614	-79.8775404609262
880	-81.3632854240458	-80.0277760387208	-74.8765145616721
882	-91.6701194032611	-84.6144268521524	-75.4314699961942
884	-88.8718945648662	-89.0069003139591	-91.1811467783453
886	-80.9726107500311	-77.1688518897282	-95.1000377182881
888	-101.905025551482	-105.180555424958	-101.631462536337
890	-91.7054233984445	-101.657402719783	-97.9968754728679
892	-85.0614735347754	-89.491118580705	-89.8786704895862
894	-88.072896542112	-83.0399269366752	-87.1287859826941
896	-80.4430674512394	-80.5667789530993	-95.379647010825
898	-80.4936471796507	-81.7480571268854	-88.6276086198954
900	-87.1470489648798	-78.768066528722	-94.6447238029942
902	-78.0025232961582	-84.3454451899781	-103.884130396977
904	-73.3293486430321	-92.7683878195177	-99.3065600839366
906	-82.5411049989233	-94.2888266311392	-87.3685765049341
908	-95.4452811964346	-83.6548705370847	-92.7669971798629
910	-90.633947441574	-91.9643943534777	-95.963403441232
912	-91.2974554150717	-93.0228715366482	-105.073848525779
914	-90.1493819966962	-97.4624234051551	-104.255246276793
916	-84.5287374562491	-93.993879029887	-96.3683949552082
918	-82.333367781086	-87.3724711711049	-92.1958223399221
920	-94.5130887321097	-96.1994631013985	-101.177679304446
922	-79.4705291096336	-84.6069432954515	-91.3119010074014
924	-86.3785392033364	-86.2622129178201	-107.509497107595
926	-76.5497644501131	-95.1816117736385	-102.299567823974
928	-84.7705927238616	-100.405646510681	-91.2204932499922
930	-107.593143402617	-98.0727252072945	-90.7329300104614
932	-99.6867396816847	-94.5307978932464	-101.802745133326
934	-92.8416169338764	-105.596886727133	-102.47539675211
936	-77.1063401718408	-87.4767402982687	-95.8419183119398
938	-87.3651748276511	-87.8028493779153	-96.188394860225
940	-96.3629746980659	-92.2960880562424	-95.4769422039311
942	-92.4622238352222	-97.4963909723691	-97.1313791879488
944	-87.0401146360067	-111.470443600239	-110.561235924174
946	-82.6400806385881	-101.802387315905	-104.967639012692
948	-100.012209101407	-94.5317078895841	-95.8568906546272
950	-104.997370978437	-100.123224411737	-96.1227052110671
952	-91.4055970475136	-105.843924298385	-101.376868639099
954	-81.2495190461949	-107.302380467805	-106.511122306154
956	-96.8665892483695	-105.548220802261	-107.22770602863
958	-97.1468548758584	-89.3930712024252	-97.5493428319286
960	-84.4665796447523	-97.514990760743	-97.4584914690971
962	-89.4350116637365	-95.4560800558161	-106.017054017018
964	-94.5256945747165	-98.9343043387294	-108.305988227965
966	-89.6330459683333	-94.9022046480791	-100.859350493441
968	-78.7491934275018	-78.1443499958972	-93.7375728939247
970	-82.5879741521508	-100.202611488469	-109.357860882464
972	-89.4660694951765	-107.10530804488	-115.679773166028
974	-74.5464399495028	-96.535130258586	-91.895648650032
976	-67.0986302438194	-89.1873844300059	-82.7281832178612
978	-70.1872695607839	-92.4647104107206	-90.1700684240193
980	-77.3971243862449	-99.3093518220046	-99.2612007603097
982	-85.1078582461781	-94.0918724873102	-99.0375254500887
984	-101.828250302518	-107.83963398274	-112.789210483093
986	-110.761672537786	-101.186111057472	-115.066975333275
988	-98.5838911271591	-92.8515123753035	-105.283273622128
990	-95.0733651909208	-97.3048867418998	-105.000251270907
992	-103.327808269768	-103.499185773461	-112.865517330557
994	-99.9407712293144	-90.2902881935709	-109.054664581344
996	-90.0187451397852	-87.5636780234522	-103.355133618356
998	-84.3948012816889	-87.4300388006563	-95.0423163991066
1000	-94.24827919133	-94.8012598365109	-100.035905452069
1002	-95.7511801899311	-106.751869914426	-105.707128183921
1004	-88.0701356333065	-103.268261361827	-107.158519226498
1006	-82.7176222951418	-82.6818377389429	-103.15820447798
1008	-86.8949338264849	-89.8528703219879	-91.7181346706099
1010	-100.964347616038	-106.351020059475	-118.516164156465
1012	-107.225673995506	-99.8600067502672	-112.97366197757
1014	-101.544823833346	-95.1344201357095	-103.915649039637
1016	-100.132459633667	-101.938963790823	-97.0201483761337
1018	-105.47484778307	-106.006365606621	-97.1836392182943
1020	-104.955447197639	-92.2156703600713	-108.150706793964
1022	-101.046767297447	-120.053013578391	-111.586402884726
1024	-85.4609052288797	-107.442189818031	-98.6487279287413
1026	-95.017710714844	-98.6452810071926	-111.598291516709
1028	-102.338471106968	-104.01189507023	-115.528838525212
1030	-104.153252866551	-113.084368646765	-114.141038074804
1032	-105.797256886835	-113.487988059964	-115.603224013258
1034	-104.139459603316	-105.726727562092	-105.949069734601
1036	-91.6914610686107	-95.1266918602003	-107.657274098514
1038	-93.5504506763805	-100.505163719535	-113.712581192891
1040	-98.9576562383902	-111.849438333133	-117.282677565057
1042	-103.475698985312	-110.236267634036	-110.960834680008
1044	-100.317610936428	-102.520710674604	-105.578242462784
1046	-91.7854288679387	-103.30882111569	-115.072540638567
1048	-103.1848154864	-99.8948914306583	-128.909700282122
1050	-107.361975011399	-91.0645042667174	-93.4333496205261
1052	-98.5274052488228	-104.835819739323	-112.445152624545
1054	-109.650655603289	-110.048048450655	-116.741763724418
1056	-113.364874890884	-110.15626495845	-109.339016290676
1058	-106.714018649315	-114.270490901167	-107.68910092763
1060	-109.324106855592	-121.682588936725	-114.345395042804
1062	-96.6097575826029	-112.717080037596	-101.003349746692
1064	-102.459771460425	-106.681132975233	-116.229771042067
1066	-104.76765258029	-103.844273343861	-112.87616421002
1068	-108.842830222321	-100.008611543999	-117.710551710463
1070	-107.560298239771	-104.123977440313	-128.30811972288
1072	-104.989780883624	-115.023091277163	-131.631907141666
1074	-111.159540993181	-119.78950599312	-120.338751532773
1076	-100.977532357486	-117.808035994612	-107.6364918175
1078	-107.379953346984	-118.744869964637	-124.036504449987
1080	-110.628157408656	-108.503322918733	-127.030711328982
1082	-115.32060028055	-111.244642534393	-117.176369792956
1084	-111.034367515462	-119.790391096513	-113.946035557004
1086	-103.09376480346	-117.674147814169	-120.320191912883
1088	-111.99802623452	-102.478882248736	-119.157079779456
1090	-132.281797890927	-109.350471917343	-109.476891000572
1092	-125.421556750691	-126.461899558057	-125.827792366624
1094	-112.108394228428	-128.969947891475	-126.107141380089
1096	-104.420062475	-120.482427030352	-123.571337785864
1098	-97.8154110604819	-112.3203366792	-115.05075824963
1100	-98.969658157711	-111.875425737459	-108.703325778553
1102	-117.466961908193	-115.941886619094	-119.461749079965
1104	-124.378408164047	-110.150110374292	-133.186301851317
1106	-126.945223323865	-110.100918007023	-125.455574007272
1108	-115.062099134977	-108.301477612034	-124.188223783869
1110	-113.360851357607	-116.186227673173	-127.752221858186
1112	-116.54424915436	-125.377044041696	-132.256691807134
1114	-113.541029532369	-126.997959864452	-132.503974470998
1116	-102.250701031109	-118.63440520595	-127.158783738354
1118	-95.7616295961502	-104.893004551355	-124.200256361999
1120	-105.609675767838	-116.047666022683	-129.492560312442
1122	-106.498153282784	-125.234046880227	-113.532052827935
1124	-110.9265771753	-127.731014134252	-112.709818999158
1126	-110.946155438952	-125.29986337556	-121.943401057668
1128	-113.508118348458	-124.260899212748	-131.990961258145
1130	-124.335321864736	-128.895572927046	-136.0122206697
1132	-130.177055823755	-134.880235030696	-130.840341695735
1134	-119.47009203212	-125.480106198331	-126.040056940312
1136	-114.80941542679	-115.849696549291	-123.522845111814
1138	-111.95455657588	-117.23770204031	-118.4326963772
1140	-115.661221817496	-123.276918715497	-119.708886290711
1142	-120.358992490895	-126.352065660443	-122.4299776865
1144	-118.101443810271	-123.712082945542	-121.336784271732
1146	-107.567980943901	-115.621005704643	-115.85136948476
1148	-100.040663587378	-98.7174948749993	-104.117893354971
1150	-116.670034162373	-121.331385929713	-128.071364924443
1152	-101.63841795582	-113.469504732434	-123.895814968331
1154	-104.602240958533	-104.278887345647	-125.536694738371
1156	-111.392483874176	-109.929153967742	-120.530725576907
1158	-103.464687413115	-119.204790988362	-113.230529322918
1160	-92.662610802135	-119.969493458369	-117.911341851525
1162	-111.847206887148	-120.847622537482	-135.614797182252
1164	-115.537889220902	-122.5047783615	-149.963087771401
1166	-100.757432231648	-103.753400556767	-111.775443059151
1168	-116.902802229111	-108.576432671261	-110.976854442452
1170	-108.023592795509	-121.895985660208	-110.089176935518
1172	-105.673805008916	-120.394458693892	-113.619391796009
1174	-115.252271459788	-116.377985430156	-119.647421552794
1176	-117.285223462925	-126.258676595535	-118.37262162684
1178	-126.729643334616	-122.377839669824	-119.254862700764
1180	-135.474646291211	-126.380778338639	-147.704868953552
1182	-118.202745326311	-130.81707262933	-141.772098996389
1184	-115.835347374742	-130.266182276174	-130.616609492356
1186	-128.58367674535	-127.89452756031	-128.375215746794
1188	-141.081444498333	-133.294289676138	-133.251518015227
1190	-141.122530125452	-136.442533308949	-142.707317475084
1192	-131.255561435793	-125.611326848706	-149.600899148496
1194	-128.076479739949	-126.050590740798	-135.602919262407
1196	-138.249751740729	-149.280940710331	-151.284533606975
1198	-130.256379937273	-133.614187123273	-141.699507464755
1200	-128.908695148017	-131.593083180168	-122.796909183942
1202	-133.186602289173	-143.182449425204	-138.467060588827
1204	-131.327836996524	-144.896361429539	-148.845070659169
1206	-126.240371622648	-136.788913328301	-137.334959294314
1208	-124.754963050504	-136.455483984994	-128.809616412131
1210	-115.971647024001	-140.969437329732	-129.207234243697
1212	-140.457284353714	-154.385079012278	-151.638014070171
1214	-133.890732037014	-130.679851673596	-144.978292489175
1216	-137.71872099903	-138.238000460176	-148.247387635269
1218	-135.133978138342	-131.635317106475	-146.891445430178
1220	-137.775427233265	-132.110128445618	-148.21033518202
1222	-143.321735949635	-138.423342674623	-149.849626298765
1224	-139.520891103107	-136.293006598962	-139.901514295739
1226	-130.315637989871	-141.125138037193	-121.533847054652
1228	-123.378454686675	-125.785220560093	-132.149113141443
1230	-140.702834219309	-136.061056156233	-141.054533420218
1232	-146.544409311221	-132.409545567252	-138.431767760063
1234	-130.458976023752	-127.020957955118	-145.771074044793
1236	-133.461399442317	-145.054128915545	-143.758185075377
1238	-151.78422256475	-153.589332279739	-144.548736972353
1240	-158.481533768823	-145.95660626675	-155.89630384186
1242	-149.162140326002	-160.847105915284	-159.281460252761
1244	-143.96573511558	-154.12544056138	-160.440282703674
1246	-129.815121934038	-147.85241574508	-152.041459205455
1248	-135.922031560375	-138.563138190696	-145.264173862853
1250	-123.833402544537	-131.027908015848	-146.314124208791
1252	-141.562688998005	-140.122876497278	-154.925628414399
1254	-154.245862043878	-145.667291089238	-147.023825751305
1256	-147.386079382574	-147.116206272638	-131.84855695724
1258	-143.369488433845	-154.382307388511	-135.375115733564
1260	-148.025910360355	-152.563789086971	-148.965651381989
1262	-153.349938399761	-139.63814548846	-144.762839249245
1264	-148.636900909086	-142.133104569093	-158.873828694649
1266	-157.617498369096	-166.118824939041	-156.94831354741
1268	-148.668189982309	-166.501174801635	-166.796179282973
1270	-136.317410517096	-154.934882389714	-159.881952051915
1272	-144.359403345049	-154.127252064885	-163.282729362334
1274	-153.94499528308	-163.195665311444	-173.140153106707
1276	-144.816631648482	-166.922367136669	-161.672280457466
1278	-154.565184333736	-167.226310494778	-157.288304803715
1280	-141.565144149407	-168.556316260084	-152.296833855551
1282	-151.215292703771	-151.048841319408	-162.705477041282
1284	-154.596926862534	-169.512880965152	-181.797499534554
1286	-161.707741319555	-171.482704188028	-175.223215481961
1288	-163.732243356925	-170.118284385351	-171.059925126214
1290	-159.130317743626	-167.737539300258	-168.256601628515
1292	-161.080364467493	-162.630798131382	-163.830025812066
1294	-169.779935504964	-158.868104158876	-165.453786621113
1296	-160.372639015447	-159.761013643199	-168.544870305063
1298	-166.174192939871	-167.07045832609	-157.116069942232
1300	-164.187286407041	-167.325187000978	-159.589478906427
1302	-154.354888611574	-172.621290826707	-158.983847345991
1304	-162.976900018734	-160.639733578195	-176.11964877556
1306	-170.100933858648	-162.544725575957	-170.5034386828
1308	-169.470667846881	-178.438631771293	-174.623361072334
1310	-169.19869162491	-189.616305250433	-184.055112902622
1312	-179.140700054392	-188.238398813105	-182.548521885296
1314	-189.39226532901	-182.129675150697	-191.476480622194
1316	-158.425289336491	-168.707635396308	-174.314723407736
1318	-159.516771607693	-172.071914156669	-173.908861881211
1320	-166.277612826583	-181.857140738931	-163.196069180688
1322	-155.019982146278	-163.396482978013	-166.32614092556
1324	-169.156819459815	-165.67545830189	-172.246082222317
1326	-166.97283705419	-163.623870432367	-173.01026479129
1328	-138.211947629857	-154.64364659421	-159.131363634892
1330	-126.378797882195	-150.979484325833	-150.336136188029
1332	-150.109497544794	-151.455431195463	-165.029112576946
1334	-154.704812130612	-149.104488819514	-170.683362284884
1336	-157.996319569081	-149.932400598378	-172.864966652265
1338	-156.238288762966	-158.922150464329	-179.640328310613
1340	-148.205395303863	-163.123028471537	-160.730108078817
1342	-182.171203239682	-175.309797607175	-181.720836974056
1344	-155.428393934886	-171.689273424183	-164.806199786359
1346	-144.530448554852	-163.216527378458	-153.411321372711
1348	-151.851603915052	-155.887610940012	-151.68938174089
1350	-147.938843274958	-150.232504661518	-154.696706763274
1352	-151.02149173431	-153.16333104484	-170.871543277547
1354	-163.227032436012	-169.384953259844	-167.669888175185
1356	-161.090659069322	-183.016793704131	-172.05420875005
1358	-158.599301933769	-168.040373755692	-181.353368261983
1360	-160.908884995623	-143.755280652693	-157.076882217301
1362	-153.457903375477	-150.011812452054	-165.698529804189
1364	-156.877147903328	-146.934010855386	-160.067895478279
1366	-156.967953934249	-160.383593413106	-149.296869615956
1368	-148.501476782185	-174.993922523824	-153.048759788278
1370	-142.442144068229	-171.00028715997	-164.722556563745
1372	-150.243438155035	-160.611769120832	-167.62539653496
1374	-162.436468044431	-158.943525628924	-166.285249455859
1376	-144.234307123967	-163.46560488762	-172.698092388393
1378	-166.842077400978	-165.353441869495	-179.349956381153
1380	-170.745656642786	-166.619096272812	-178.349813450994
1382	-161.855582750956	-155.314617959844	-162.550657890322
1384	-148.560285934754	-145.241680387429	-160.203201352439
1386	-138.178635859933	-158.698238839192	-164.220149290221
1388	-138.332003532418	-169.627187723979	-168.82538979629
1390	-142.459330201935	-165.503776273263	-165.627175993225
1392	-149.294202017775	-163.17046347603	-160.772751666405
1394	-162.880637223565	-167.172045464861	-168.435155677596
1396	-163.98433452816	-153.89206584508	-171.631082556736
1398	-138.958385229404	-141.631194703642	-141.139992699307
1400	-144.146219417857	-146.822930736393	-164.186036790418
1402	-148.636562541821	-178.916502587072	-164.395971059156
1404	-156.596856221909	-156.389867452658	-160.399577357076
1406	-155.013824410715	-165.068990073585	-162.249232899059
1408	-147.913880689363	-170.275445596843	-160.544948701738
1410	-150.810803472119	-165.485822820163	-154.703288619856
1412	-161.271791456165	-153.125161214607	-158.251363681528
1414	-166.394798347839	-146.181852561733	-165.755923369826
1416	-161.283060576489	-148.990309106832	-164.276595718785
1418	-155.591306811214	-142.389162698043	-168.469030829708
1420	-171.752416335918	-172.577673633439	-169.776717201104
1422	-160.48490322686	-160.373749372044	-165.906959327
1424	-171.553764153168	-152.30367887165	-171.99385329845
1426	-161.476540896543	-146.637323976753	-171.316839940377
1428	-148.884738269044	-164.552003565014	-166.179039265894
1430	-144.300144883194	-165.561486189819	-154.968114587387
1432	-160.642321661156	-162.880302205346	-166.493449484891
1434	-165.57915432243	-163.662982377208	-170.153790793263
1436	-152.152528450673	-158.550861726986	-154.30590419985
1438	-142.203553733481	-158.243596549995	-148.81897748404
1440	-141.452199970701	-168.359423411695	-161.015308680499
1442	-152.638196498787	-148.605385285758	-170.265152058996
1444	-172.227988224	-152.097754350673	-189.141101659488
1446	-155.797002800968	-137.33707181786	-154.946946998182
1448	-150.409119122642	-147.141606661252	-142.725153918718
1450	-142.937267358614	-157.268619017524	-157.730369413191
1452	-152.810015048978	-159.255587505057	-156.927627551163
1454	-123.448251527903	-148.000374578766	-164.201576410962
1456	-126.21417850047	-136.226500252071	-151.213509068015
1458	-135.530694722103	-128.105949069785	-141.709377764687
1460	-131.291356600577	-114.206631912168	-146.598369448019
1462	-129.462598274838	-106.882466999624	-149.689298985764
1464	-135.572852405227	-125.726631853302	-143.512454280984
1466	-151.366065414581	-144.17619128468	-129.740529329557
1468	-129.174820326848	-141.810922879896	-135.602178354612
1470	-130.824981316489	-166.422654652262	-150.238538445993
1472	-157.771761826586	-151.078858071728	-172.060338060349
1474	-153.547960002043	-155.910345994676	-166.011587696331
1476	-131.650725194719	-160.42470334616	-158.262085241745
1478	-148.127086532609	-144.30818698392	-146.504988648759
1480	-143.395405584162	-163.849938368601	-150.61241750839
1482	-142.652036721735	-157.48969219339	-156.232701658059
1484	-149.315358302612	-146.959575604935	-154.476315974729
1486	-148.250349415442	-149.755779078346	-159.706543683073
1488	-140.219965910607	-151.077991660384	-169.910897012679
1490	-135.357560736183	-154.050882422832	-166.04900285251
1492	-137.364541585847	-155.594696685327	-160.215965861274
1494	-133.268513787608	-175.552342601106	-166.090312914461
1496	-148.841662464641	-157.253856575804	-154.915888456573
1498	-154.012792909282	-173.930386500276	-179.5655611906
1500	-149.466275027021	-165.212596201148	-172.728090901611
1502	-161.545204923122	-153.371461218028	-166.74140042459
1504	-168.058285627411	-155.569375307108	-162.550342214537
1506	-151.449878205563	-158.52565239248	-155.233382899601
1508	-141.257211383979	-152.398313349618	-158.441531697249
1510	-139.104393248659	-143.994198828479	-153.165009015117
1512	-145.952595768559	-148.831004024261	-145.61522319639
1514	-145.805760416795	-159.461685286596	-156.689368804633
1516	-139.586348106655	-152.018585079294	-163.015596553801
1518	-149.463317873166	-139.034223929121	-149.586001976509
1520	-152.656502403168	-154.544114115037	-162.134430530323
1522	-145.822460555086	-154.469532919372	-160.447470542995
1524	-133.602811972304	-141.186554825569	-143.785266033693
1526	-142.167825703612	-147.024630693676	-168.211657154733
1528	-167.822587807825	-169.022302319172	-159.099702891167
1530	-148.622035959322	-163.44269080399	-166.325856937828
1532	-120.583321094728	-151.663300794754	-150.198968999191
1534	-143.042308008192	-142.955520678376	-151.78505874559
1536	-149.640316315477	-153.25327090782	-157.365139776414
1538	-152.497555323494	-150.640598345311	-167.588742861688
1540	-148.826792739822	-148.766245897917	-160.075390821132
1542	-142.977689590124	-149.950691976455	-154.225673960561
1544	-147.422063130402	-152.120201145829	-155.070232330306
1546	-153.729658936752	-152.443502075482	-153.738527108001
1548	-151.932428707117	-151.196898707135	-162.931586988319
1550	-146.388188986544	-167.148803548387	-166.474608341684
1552	-133.777140076716	-158.165268584676	-167.682253400587
1554	-143.393952824859	-150.337437926703	-174.342744296138
1556	-148.077491664741	-114.585295294204	-153.757776991966
1558	-110.064358293059	-107.535363691546	-109.173035329273
1560	-116.784611058396	-121.276458961663	-144.583208620814
1562	-138.344711966506	-154.700688782966	-159.029459112331
1564	-158.601259842103	-145.996988614359	-155.102920967903
1566	-130.53631438777	-134.36947621166	-146.257518771267
1568	-130.848240266456	-163.870264133825	-160.779760393233
1570	-141.178581345767	-151.546233049946	-164.154876583475
1572	-139.349298937471	-139.406798242692	-156.595233439658
1574	-134.048794288877	-154.620048326638	-152.387536341265
1576	-127.713897140611	-156.349561796137	-155.822550567986
1578	-130.570186330933	-152.244255985698	-146.187133362965
1580	-139.872078276644	-153.130153842699	-128.325129944681
1582	-133.263348333059	-135.372032340874	-145.388499017563
1584	-132.115657164094	-143.282585414948	-161.857726414063
1586	-111.164771459486	-128.091455961153	-145.404477643124
1588	-115.326056497106	-141.464987753078	-136.600310070156
1590	-119.757354988002	-115.917067504648	-146.371000466299
1592	-134.033528259556	-135.0606695417	-157.71357787447
1594	-116.15392861333	-112.306918907927	-144.778478363358
1596	-143.37540890279	-150.330192353582	-135.418126584626
1598	-120.295337027159	-116.432054166479	-126.090261318179
1600	-122.755703238419	-135.254026916268	-135.357878697167
1602	-133.552455285431	-124.570944823964	-136.418400002553
1604	-108.859624540681	-129.797346566436	-129.105996282754
1606	-105.265038112095	-122.724562642344	-127.079387128263
1608	-112.193937912862	-127.24834483944	-136.207252795291
1610	-117.153812527367	-130.894740420258	-140.468838876348
1612	-117.986910460776	-120.746020331487	-123.395833217888
1614	-117.183098291868	-103.886850719756	-112.325651337875
1616	-104.533412472295	-96.0892122641913	-110.792149748036
1618	-82.7865580822497	-102.44655156159	-99.9657573819414
1620	-98.8801815633674	-87.0498652104958	-113.064211683508
1622	-108.331476672525	-80.2557401109971	-111.619748684837
1624	-93.7494580891366	-90.9990627017618	-96.3490693998513
1626	-96.8773892801736	-99.5026258130642	-109.836371734658
1628	-89.0070352404503	-81.6120040234133	-89.5119618685583
1630	-82.3000560343568	-87.0776908840651	-88.276612448531
1632	-98.1391058717996	-86.6704765944703	-91.9368080315469
1634	-74.0058690924815	-95.3253700000649	-97.6597264345047
1636	-72.1129530841211	-95.6134711602085	-82.5069907320558
1638	-97.6392641693178	-81.3827682454475	-89.9210137752955
1640	-90.0482667502456	-80.1972592327273	-87.9191433198407
1642	-84.8054298254753	-64.5519757866357	-102.669433555927
1644	-64.4261731882904	-87.900375350412	-87.3352849829129
1646	-66.8276931549134	-83.3285493567608	-89.3889585988621
1648	-81.4257574034951	-77.2650947290809	-91.9406468950913
1650	-87.2611033932247	-77.3723799298653	-106.148530824981
1652	-69.3192180259711	-85.2183119178733	-100.765996977347
1654	-64.1602251086622	-87.6705644808416	-88.1577751230955
1656	-83.4144502140229	-90.5661542591276	-92.2977546880251
1658	-90.8188286202098	-101.859655068416	-96.3959115070423
1660	-83.8971920166775	-90.9270358941293	-90.6981499399173
1662	-82.7879488372611	-85.4701777265589	-86.7015569144423
1664	-89.4424434932429	-113.900427541017	-98.3653766588338
1666	-85.251076615804	-95.9378441392119	-85.6607388320282
1668	-75.9396820377623	-92.4472885270201	-106.037819011163
1670	-79.765720587021	-96.0970636998601	-102.887930527116
1672	-79.5899358581617	-91.6704819641259	-101.529512156966
1674	-88.3281326635244	-75.78102526339	-100.908705520065
1676	-107.234769182295	-80.1737279663078	-113.464213359366
1678	-85.3840427354193	-71.1884782086926	-104.131834009416
1680	-88.8710187227787	-93.9597565928064	-95.8561174267739
1682	-96.6975192853577	-95.9915197553266	-99.2018785303007
1684	-70.4391756139492	-98.4703947751541	-99.8029020840359
1686	-93.1462400861893	-76.9265705006414	-108.1629281422
1688	-104.501881492934	-93.0527574894881	-114.045660152756
1690	-109.314766388373	-102.128505012504	-102.247632444629
1692	-102.325331392629	-109.2327841728	-96.2236986286824
1694	-87.6108102680503	-91.5082087852076	-116.531946820403
1696	-95.5711501651456	-91.2486502826796	-116.978529202964
1698	-96.9711998591417	-97.6251037759627	-121.26311034694
1700	-118.749283209769	-119.038217633809	-132.334206404385
1702	-114.166016736699	-127.315940469463	-127.616526667749
1704	-104.002200372678	-131.686425947881	-111.743801221164
1706	-110.942277857055	-136.875335791862	-116.446581869576
1708	-111.663767830969	-109.048364197	-103.323298415516
1710	-119.45971100901	-97.8927918091893	-100.903633212692
1712	-137.13464784905	-125.250779435014	-128.958613970641
1714	-135.726272633296	-124.037775494014	-125.21610855242
1716	-122.566443220255	-115.184788191888	-121.93616374549
1718	-126.723500011666	-133.566749981146	-133.820319306733
1720	-141.165998322355	-149.26710438239	-140.807495995194
1722	-135.624024788458	-153.502972439699	-145.888354803123
1724	-123.755031790567	-127.729903032004	-128.96732498267
1726	-132.373243156531	-117.851178748357	-124.961488560771
1728	-136.399262443279	-125.006889941808	-110.590151409454
1730	-117.950455415611	-110.313581900941	-118.708592371617
1732	-140.683959692472	-127.887848208794	-141.398888846835
1734	-113.684978796081	-124.854731567137	-125.701918633052
1736	-112.240592581015	-141.383182929748	-124.793420367664
1738	-123.42382531502	-118.213903491802	-122.198495128585
1740	-113.917479849748	-133.186520483763	-129.067593654245
1742	-131.121748304312	-132.480401521363	-166.744457456875
1744	-116.267898119778	-126.899460562985	-97.5889594663508
1746	-132.380145286207	-131.545345347658	-136.421172684653
1748	-136.51590927716	-135.328320811319	-116.521111767537
1750	-121.370727946734	-138.790989647319	-116.463315843562
1752	-130.333089521821	-134.344903083154	-136.415530350528
1754	-141.344900911576	-137.432321075555	-148.505872017765
1756	-154.749390667027	-134.655844281915	-139.422080688766
1758	-125.247636450111	-142.428561692312	-151.966150170568
1760	-140.32965976047	-131.223566913856	-134.180508281669
1762	-125.614136029693	-125.027938637662	-132.916504124626
1764	-131.399885155829	-128.493370127946	-126.010489717613
1766	-135.737056103327	-136.379804675404	-120.368673982676
1768	-133.048415962951	-150.516482144636	-150.747201450613
1770	-136.081858164949	-164.246566556993	-155.875348309911
1772	-121.39127797318	-142.362780820013	-138.836237436326
1774	-126.751645422071	-152.8166741343	-143.292073996783
1776	-135.342306688766	-132.608029282893	-143.078276438641
1778	-142.60902166005	-129.393323984978	-153.373228329379
1780	-150.132732928585	-148.817634745244	-134.062851999413
1782	-149.255448700859	-132.66488532369	-133.053187616804
1784	-123.460007541893	-124.835425535823	-118.56022024452
1786	-121.80888533346	-136.757228327056	-125.485856799728
1788	-135.685101767339	-138.539201403012	-144.150349283611
1790	-110.677721009381	-141.181374209587	-138.734626513255
1792	-112.474006814592	-125.496624081697	-124.438153556946
1794	-136.356394859885	-121.960072380531	-128.041145858104
1796	-140.847869331264	-140.976141867785	-139.603699401715
1798	-149.624581092935	-140.295629964203	-149.622185466496
1800	-157.628858868527	-140.577976018295	-160.097766919415
