# Supplementary material for: In vitro and in vivo datasets of topically applied ketorolac tromethamine in aqueous humor using Raman spectroscopy
Source: Data Brief. 2019 Oct 22;27:104694. doi: 10.1016/j.dib.2019.104694 (PMC6839021; doi:10.1016/j.dib.2019.104694)
Supplement: Multimedia component 1 [file mmc1.zip › Raw Raman spectrum dataset/In vitro Cuvettes/Aqueous humor from rabbit eyes/pnpj_day28.txt]

cm-1	frame1	frame2	frame3
350	54.6578504255953	44.7281537118378	18.8480533116729
352	30.1789681437025	12.2302359291513	-7.02708931112537
354	43.8040971646889	35.2288395201595	-2.70022759053759
356	49.2287895841235	36.2742136759294	11.9492041035717
358	49.872747675298	32.3305803939359	27.1856227504744
360	48.7703521082829	37.3482065918792	33.5014122973018
362	43.3220046000876	38.0468209162103	9.75836046930307
364	47.587890099227	29.1309645902719	8.56259555080329
366	45.5171318750775	23.9785889099332	13.0743615852047
368	33.7037877279131	28.0363451188941	15.5018988221336
370	43.3310477519611	31.5698905678284	22.3365596159683
372	31.6476873273893	28.6202504550112	11.7133249844396
374	23.6866705201922	25.5746580916316	6.11004187595184
376	28.7159253816051	24.5134235487659	10.1575082555679
378	52.0309749421664	25.8741302948869	16.7045166571951
380	40.3975765570409	22.3531906836766	19.1526443599446
382	35.8919507394699	23.8084543393242	10.518250040173
384	36.7250449233573	25.1730058165654	4.91984886450013
386	28.1677119655909	14.7724523461203	29.2585356635785
388	35.0365524934037	26.9534676897052	22.20706350747
390	48.3556060774181	31.5185277978316	16.5071043411494
392	52.5251660177915	28.6662885369355	16.5606302734698
394	34.4183557690297	21.1637263144975	24.300576418509
396	38.524797249256	30.9027726098585	20.4310068680331
398	48.2672280423952	33.9644573206698	30.8812771273146
400	55.5781930488781	34.895242542924	37.9604841989586
402	55.2707085808568	35.9424607986943	34.3467460381803
404	43.2318269276401	35.1503419857274	35.4237015666284
406	43.5880764979289	27.1472781312401	24.30253147176
408	42.5841191318072	21.5246786136506	13.0319986207709
410	37.4330631859288	23.4224777060559	8.12330181527714
412	30.9174711761098	39.3392907505734	17.9100826766091
414	22.4632863158162	11.0306084431332	10.8840575251351
416	26.9954761612552	14.8722206338437	11.7128159094647
418	36.2980145668569	31.8447630387562	12.5175361309888
420	37.5979463764967	26.7657712113395	0.193247765909131
422	39.4301086311396	36.0488532242567	17.820767476661
424	35.168136337747	33.9532268138928	16.1710637292207
426	34.6636481071959	24.2859963507478	10.6018807115409
428	40.4209109952337	11.1304359548797	9.25037156806639
430	24.0507089693609	3.63353482119068	-4.29982291214364
432	20.6535259279542	10.6088757551569	-0.345955506340725
434	20.5821119728748	15.7414153894881	2.19853768065292
436	23.8014404085983	14.2172954385072	2.08310830920024
438	37.8482776451543	6.38209259916523	11.0652981714467
440	36.2899193134548	16.7062321612169	4.67789085032034
442	37.119595254701	18.250569028543	2.92239604303159
444	39.6797943399638	19.3208064874926	3.55793914970035
446	40.5063501955479	31.7419753748019	1.5405425538404
448	22.5480253207626	24.0562832790086	-3.71496755491573
450	22.3495963087606	23.4857281114333	-6.01880495224817
452	23.8725260518322	14.0434481382729	-4.52783643123893
454	22.0620107646394	-2.50257740454094	1.45200651703047
456	34.9717411529895	23.4094995126431	13.3711937051946
458	24.9797649575494	9.34343135176715	-3.9245479099633
460	21.3311636613021	5.4757161847146	-1.05987553813759
462	18.6587819816527	7.90611911605898	12.5832071785801
464	-3.199569373673	-8.78549926626398	2.00344100673276
466	13.1211684217968	3.58195626112899	8.06959648119088
468	26.7640492778741	9.78972753947992	9.6363369618694
470	26.8488485747896	3.17878138304933	2.42197042969821
472	11.1133648813614	-13.9648257168495	-12.9872083971721
474	16.639911868285	6.09451011618087	-12.5791169141112
476	26.5708243125871	19.4796802009773	0.178301251607923
478	32.9007616615246	18.1806598489275	2.64134695023186
480	33.8387426767389	11.7734659590261	-5.10017373355652
482	30.824187267752	27.4196752023395	-7.4306768600633
484	20.8309132659871	9.05330134743733	-10.6481914598446
486	19.2086646408357	9.04491524572374	-2.07625584833628
488	19.6027303198187	9.6044317902764	2.89539985849008
490	15.721771711069	-6.45427138749217	-8.59419606862647
492	11.1569846967076	-22.4216762352058	-21.2602546763822
494	10.0691433713344	-11.034507728893	-14.1127840968014
496	3.49925997278008	-9.58505220062002	-16.3691583100714
498	-1.3222778874476	-18.8915797383392	-25.9038113406427
500	20.096642144099	-10.7790274920911	-14.0319214614766
502	24.8090472187022	12.8633053895303	-7.51101756776387
504	14.2080384062989	7.80645525563359	-12.6162099790256
506	9.07386269708252	-2.0269842651267	-9.81643108962494
508	22.6769264624443	4.40691434488341	10.5233128371904
510	10.3953250785494	-1.21341291390303	-21.1909201619055
512	11.4728571360202	-9.3256920752058	-11.5655012813396
514	2.68430509176709	-10.1137209198731	-11.2102235725872
516	-10.4035634420854	-7.75795017672682	-23.4446301702385
518	-0.967576105048104	-17.4801832703517	-22.1649212922994
520	-5.03483453381495	-2.35253709454858	-6.64271555544564
522	-12.4094949677252	-0.933880987617541	-10.1278152628297
524	-12.2810169187671	-3.06457449066437	-18.2719377917736
526	-0.869567115121781	-1.94173138035345	-19.610066344873
528	-1.46273136003857	-11.1574722322668	-18.3010256822323
530	3.81895606851782	-12.4782475254431	-12.7268866185602
532	8.268398647147	-15.1144080142915	-8.29993733760205
534	6.09189193702577	-16.2720312480146	-9.38384502905033
536	-8.65792747892306	-8.73139567568741	-20.3692790353057
538	-8.36655552050771	-15.1473299506406	-26.7749443635611
540	-4.94881350575725	-8.94437223308662	-23.0955112112644
542	-1.58189228424007	-0.874718227445086	-22.3981449976051
544	1.07047488381715	1.51887263219463	-26.8013136132854
546	6.8437705134875	-7.20421143895955	-18.6592658227116
548	6.81719911413858	-19.5634501800227	-22.4207797321535
550	4.19276504710287	-13.5355023207158	-18.4354450555835
552	-5.65855307928547	-10.5011007147806	-17.4623022963675
554	-23.3965108725104	-29.0382432407605	-29.3746100528409
556	-6.8988512463601	-6.25676651059687	-18.1796385319799
558	-3.18998291005071	-9.95447497677041	-31.9432119738137
560	-6.25408975335149	-16.6500111512864	-40.517588830538
562	-12.4802180396044	-21.3368133982369	-37.9096396468124
564	-18.4656222754578	-28.3261663857608	-30.9159154042378
566	3.33311732518248	-17.1408608606193	-29.2418294010732
568	-2.61842475721893	-11.397907692232	-24.8235258552045
570	-13.8530914943119	-14.6531798728662	-29.1831642253296
572	-17.4557233030028	-24.0686592941515	-39.2015465433311
574	-17.6682835157336	-23.3012334957317	-19.4919098302552
576	-15.912782695831	-34.7726416721199	-33.1964206177725
578	-7.16602754739958	-32.5252725176623	-35.634804394931
580	-12.8355283467934	-28.7527870003371	-36.73237220399
582	-42.3774682946631	-34.9741194434683	-46.7908109640548
584	-8.42002593503243	-25.4471020878445	-31.917356340994
586	-27.9338534213788	-45.789826492877	-34.1917433079703
588	-33.4044933354951	-45.1204779698867	-42.086392234478
590	-26.2773125771585	-29.9826509829291	-46.9767797556315
592	-32.9975012067259	-29.1221512487996	-41.0082724150723
594	-13.4352882189189	-23.8230769070548	-38.1968070838002
596	-19.0630511941341	-35.7315182281344	-41.9924899714454
598	-27.1134199126831	-47.4789131286429	-49.5842443418709
600	-26.9832275538479	-49.5534821648656	-54.9568202134811
602	-17.1831040653487	-37.677786190013	-47.4678162629087
604	-25.527297909647	-32.1459787009451	-61.6733451967743
606	-32.867318948201	-45.1157081259577	-55.4181124525334
608	-37.0649947400569	-57.6298318578157	-49.3990248597671
610	-39.357650780535	-59.1875692386231	-57.4739365465246
612	-47.1575762987542	-56.1355753587659	-79.1406826909534
614	-37.1457446825548	-47.9829013344632	-62.9241972532512
616	-34.5067202272806	-47.6646198503284	-57.5905546031239
618	-38.2012923322425	-50.192654747599	-60.4959536829021
620	-45.1757540562991	-50.7416290227786	-64.5827368293803
622	-56.4301046890082	-52.5941460872068	-67.4628279259984
624	-59.2565170581662	-62.9493042362289	-67.5135070067237
626	-58.5738772278506	-71.2998663490079	-76.8242639908181
628	-54.0109782554324	-69.5085584606039	-78.12011325293
630	-47.5559340064699	-55.3624135943454	-58.9439189010344
632	-63.9029160197787	-62.2886556269631	-83.2209376304028
634	-59.9556005946097	-63.0974754746315	-76.3950721727282
636	-59.5755234729808	-58.0001197969208	-69.9030306546283
638	-54.9465706776613	-52.5785729268004	-68.6990018422253
640	-34.1858915276494	-54.8920996844955	-69.679655212586
642	-63.9085077834754	-75.6420115456994	-77.4497497653896
644	-53.8024729812954	-80.1580659218325	-79.5290170006935
646	-55.227151029084	-81.524764769499	-80.618062838431
648	-70.8239005613101	-83.9272550066844	-87.6668593130053
650	-80.1735257855056	-87.0812327618697	-106.614240761371
652	-72.8284276625535	-79.2128196036337	-98.6811922585809
654	-82.6388732011596	-90.909826393473	-101.246885538265
656	-85.9105483731428	-97.8013902377189	-104.740272424272
658	-82.4262776617977	-98.0042364087587	-109.770791302149
660	-85.7033701976788	-102.661186018942	-121.792831185448
662	-90.1260172586771	-105.08437375265	-111.631770820022
664	-95.7994838733639	-108.386078239263	-121.683302101081
666	-97.4051495797589	-109.886666664891	-120.87249554867
668	-95.1400130896972	-108.50657429383	-108.647199572933
670	-93.0913963329673	-104.678035718668	-105.572775558853
672	-92.9003519203241	-111.589427905989	-122.112901021147
674	-96.6076570712482	-118.433177264686	-130.697649894968
676	-92.6141716211763	-112.467926062516	-129.055099207147
678	-86.3694045868759	-104.332800760048	-124.621161579137
680	-94.5067224471873	-119.725097388945	-130.522627513951
682	-93.2902198305892	-115.99378277329	-107.02281459643
684	-76.6742000659355	-110.357284656428	-111.741058636279
686	-78.8016176313959	-108.266843966812	-121.691994647186
688	-91.9439449593571	-104.966428201853	-124.383446234572
690	-82.7306005755282	-90.0704148976396	-114.590255352497
692	-81.8021118624833	-81.9984568201144	-99.9450938794566
694	-88.1834065406293	-88.5317447180509	-98.1998952982167
696	-88.9643427876449	-94.4579199572258	-99.0701547918587
698	-80.1308593168049	-91.3044138516544	-101.351677790887
700	-64.1191891490453	-76.5671975698258	-106.969766779972
702	-59.6977854807	-77.2267932089713	-91.6574273345589
704	-65.7369062990888	-89.6768916766003	-94.4708349781586
706	-62.5594619910616	-87.5903697587102	-83.6041222451592
708	-56.9429444224426	-80.2150315262745	-74.565030510199
710	-63.0834503472165	-84.9765983192158	-92.8730890446536
712	-56.912570983704	-51.0456820556748	-69.2435568317236
714	-52.150238210731	-36.7280303536481	-63.0321846065026
716	-52.4782435256926	-44.499576006118	-61.8082412752243
718	-52.739693038365	-56.5905490708523	-65.8761884531686
720	-47.8790079053418	-56.8725061676446	-75.2754785369215
722	-48.036629424428	-73.5568638602221	-69.8257636917562
724	-47.7010467070305	-62.0484308462355	-74.2631761468894
726	-48.4962203797467	-57.7801051770662	-75.2951829983216
728	-49.1081117094611	-64.097420629046	-75.9268548079379
730	-48.8297170408582	-71.3263399638515	-75.2246634920839
732	-50.5740143111909	-49.7738448470176	-50.0487064907247
734	-30.1373455770085	-39.0679304611424	-59.6666979011378
736	-36.990221226846	-47.695275560274	-57.1168398461745
738	-48.7871817300091	-51.239995878913	-56.3912115826534
740	-47.5003557103261	-44.4690893902391	-61.3300757176988
742	-35.6342820028371	-60.7059298780161	-47.8894522579868
744	-24.7315643182831	-25.5320670366182	-26.7809325818432
746	-29.4892228778716	-32.9631343999134	-45.8406692397093
748	-31.9969054263604	-39.0084002349372	-56.4806924442963
750	-28.7445306734055	-34.5098617586883	-46.2442272453203
752	-29.9626531138775	-45.1041259764736	-38.9885861644067
754	-24.608636534235	-48.090514466445	-33.6266663200636
756	-24.6365042593049	-47.2811412290186	-37.8856878971291
758	-26.7684288471565	-45.3882609164724	-47.3454692026264
760	-29.2562224537258	-42.0885405493874	-51.4668292689908
762	-31.1006828081722	-35.5858875901559	-42.2146944200677
764	-31.4665015801531	-23.3374863565819	-43.6345792924436
766	-38.0095719289372	-37.040022912728	-39.268371539833
768	-35.3991443559998	-33.2415807100047	-33.8528616578208
770	-31.4711499988583	-27.3769102676971	-36.2609851617163
772	-32.1865087617506	-33.7023159760812	-43.7535099654054
774	-26.6975550389577	-32.9556161749467	-23.499246830096
776	-27.073357751856	-19.9588065992374	-32.2493233057263
778	-19.3165859233166	-26.6697631329895	-34.7891201674221
780	-9.62956393334386	-28.2043051635692	-38.5446575812806
782	-9.51188430231125	-20.9225325770371	-44.4588421717606
784	-30.3546944712263	-25.4975450780999	-44.3293039634903
786	-10.9111647262223	-30.9462765342969	-32.819161474092
788	-20.2045365768376	-38.0254824209649	-35.4294822323899
790	-23.9121532514038	-33.2634302286363	-40.0114596786522
792	-16.5689969741962	-26.6267581120312	-38.1381405618559
794	-6.36663816360472	-31.0920624984797	-29.9887686677635
796	-5.69009770841005	-29.9555099535729	-44.87479834508
798	-21.084236782042	-27.7996898228317	-48.0156568081121
800	-19.9079555839808	-20.5630900626866	-37.7715721865713
802	-11.4724313096105	-21.2736183448538	-28.1406123029159
804	-3.36848201508907	-25.3711581064473	-25.746101357588
806	7.72268276470894	-2.26081555554501	-22.9800802519083
808	14.9025381792578	-4.76843248375404	-5.62066856513658
810	12.4149965278936	2.64521199009243	-8.13303719072834
812	0.59040690222614	-10.0792841189338	-18.3758379548571
814	-8.1354886353755	-29.8885430287868	-32.0442569097221
816	-4.77922417140337	-28.5457526881952	-45.9653254606268
818	-24.3987597828597	-11.9170244951949	-41.8390739082991
820	-26.7330773627074	-26.1016914190483	-34.0980430576259
822	-31.1123842332597	-37.9877417803931	-33.5172022211261
824	-31.014354704396	-42.405508459444	-32.6893466642004
826	-24.7169146118168	-40.0629725961422	-31.9286854858984
828	-21.4603265054967	-34.5533310557842	-44.1266989630033
830	-26.2861695637226	-33.932043481972	-53.8125018829128
832	-11.5656782231663	-23.9287220479766	-35.1951927606307
834	-3.08196884258041	-19.6145344197898	-27.515523495664
836	-8.04725261469899	-21.6340875743043	-28.7037949650052
838	-19.4028980958367	-25.3842316062323	-24.3079701621597
840	-11.5890781837042	-30.116421362554	-18.1302368731158
842	1.76119603860176	-16.0118295822178	-19.9206016004537
844	-5.14369335414617	-23.6885986225227	-25.5703379392424
846	-9.22353636694748	-20.966936467273	-33.1972959556396
848	-11.435640330893	-13.7498423122887	-41.4853210661421
850	-31.1707237543395	-37.2443693201156	-49.8227226758507
852	-32.7190791322395	-47.6150019943725	-59.1172087777814
854	-14.4876665697441	-35.2915808076804	-35.6327724955181
856	-22.5991286938521	-31.1809574269862	-36.2252154648628
858	-38.8122858239068	-32.0157939014928	-50.4027634749382
860	-40.1761757945311	-33.5896334684796	-57.4318272744001
862	-22.6795740037408	-41.939790212355	-47.1072937160256
864	-29.7578707667183	-38.4811763400041	-33.6678973150268
866	-21.3115969270028	-29.8447990915346	-36.6301747011974
868	-26.8895396867274	-26.6538486499769	-50.8036036345528
870	-38.5522983947869	-36.4765433130291	-57.8718205934427
872	-38.9936547114783	-53.4857476844416	-46.6391518912549
874	-29.5421976757342	-41.7586626904311	-38.2823663793004
876	-13.2280476784002	-31.3970516916806	-36.7108375767569
878	-31.73738705833	-33.0241191048549	-46.0449472883288
880	-35.3456007418901	-37.0099124143551	-56.6880936932698
882	-25.0065128592472	-41.2657069388292	-60.8978233132962
884	-29.3944600262457	-48.9176102978553	-55.3114870328132
886	-42.8363326083547	-61.2476239288746	-45.1381705295076
888	-47.8264035100007	-65.6690362867262	-50.6088035146363
890	-49.6696897017843	-54.2672292624068	-57.9885736827554
892	-48.8450538091211	-49.1601994563655	-65.9952646622268
894	-42.1731020871667	-49.5471984162469	-66.6917459561598
896	-30.1179604752069	-41.4579758244083	-52.9886616586558
898	-50.0174548857677	-65.302095700152	-57.5948840959909
900	-46.2136313754518	-65.9925651364457	-58.5010585285865
902	-36.0814688502484	-49.2879262144897	-50.0369087087431
904	-38.7434042879558	-42.0236670823323	-43.6526218173534
906	-45.7689073858103	-45.3905316887304	-46.158995369145
908	-30.8944619448287	-37.7998713850894	-54.6003161230869
910	-38.9561506159801	-46.4668773821312	-52.4615187901898
912	-36.2147333538412	-54.9129963046849	-58.186172128653
914	-42.6535075765206	-54.228640884918	-52.6199068336756
916	-38.2608809384686	-49.8525366636489	-51.4909787790684
918	-30.0570510852489	-46.1785686250998	-56.5391723751128
920	-49.9005250586099	-43.7275498752977	-53.1270562436703
922	-44.6125146864617	-46.48542405127	-68.5364154363007
924	-32.5845079664446	-55.3281363464853	-49.5816515856547
926	-40.4951149624952	-53.850986076066	-48.3274221274833
928	-48.0246272595084	-56.8062471698786	-50.909518006681
930	-41.5991522291951	-63.6822343112136	-52.5236296928563
932	-27.8800864260962	-57.1429339273189	-64.9106529251053
934	-35.3747926454001	-53.1221603274373	-62.6360163216487
936	-37.7024437920745	-45.9770192892603	-67.1501759537678
938	-52.6210874470149	-55.71364382127	-60.2507892981551
940	-51.5714638354876	-48.5272032311589	-52.1163775787636
942	-38.2846022201834	-35.6435369249919	-53.3410606654217
944	-41.7473592853497	-58.2278876086953	-65.255338541347
946	-31.0037182983469	-57.3557162886613	-64.9561769491828
948	-40.7129447863146	-52.2374162474421	-60.4450227665173
950	-54.686118235221	-59.1024994873601	-70.0402797497022
952	-55.3607322887838	-54.0715630947039	-76.6761412040372
954	-45.5810276576929	-46.7528584183579	-75.9992974358118
956	-39.7413588545965	-58.9467432065555	-72.9794184735393
958	-36.2677981054776	-53.1959111796506	-58.4607922023023
960	-34.7443658391595	-49.8827420061854	-73.4329283759018
962	-46.9715790243545	-49.0338690735889	-70.3008251086966
964	-48.3822968930124	-52.6676923545342	-59.6544517539496
966	-33.9584290922434	-50.982910998228	-51.5640430070389
968	-20.9522682092305	-41.7080261198307	-52.6050449494133
970	-45.2842011871714	-53.6868828579169	-66.2429231342384
972	-57.4523340920841	-58.7439014995706	-54.1039244391268
974	-42.0753245702281	-56.1438921229263	-42.5684793136989
976	-40.3335479276104	-44.7008861607129	-44.9348864276233
978	-40.3829546872727	-47.045291035945	-55.2875729325404
980	-35.2277113721356	-59.7997219969795	-58.3407610611634
982	-49.9901903629578	-38.9430140784015	-43.2787026679266
984	-48.80417537751	-52.051072729012	-68.3092323681337
986	-57.1714278909901	-44.7874183366132	-69.8230372002834
988	-54.1734339956268	-55.7088141454872	-61.7215618425
990	-49.1716561560746	-60.8126570926477	-54.9442424751022
992	-44.5917825369747	-50.5842941639129	-56.1654027622487
994	-34.6176949141726	-42.7813079932077	-63.0775476436696
996	-29.9930702852684	-61.0082740950585	-53.693581207292
998	-24.0490753525432	-46.3039924981013	-56.7216337621895
1000	-45.3180214250934	-48.5189202642574	-61.1549155609037
1002	-52.260295952279	-50.8167794467606	-59.7396459098245
1004	-37.5087484729562	-49.4197083620781	-59.9976785477278
1006	-19.1892669598813	-46.1078039552343	-62.606859714213
1008	-19.9587335213026	-37.6033402007548	-45.325616389126
1010	-37.5229310304137	-67.3171502576297	-72.0272377434583
1012	-46.1575957519624	-59.9134305411972	-67.8903914061064
1014	-29.289931095847	-56.3048782621104	-71.0054673150774
1016	-30.3798375179015	-58.5690497475662	-66.2510093753283
1018	-49.9564423523322	-53.7494297637672	-55.7586306556024
1020	-48.226710239862	-38.6718776116866	-61.6190185748563
1022	-54.5391460618567	-68.7938307725648	-66.1378528847475
1024	-48.1168694816175	-57.3735472101089	-63.2067997005049
1026	-39.5213669294629	-50.8137164315313	-70.7482828132732
1028	-50.1131633636537	-44.1152543186256	-69.331188356724
1030	-66.0147434022577	-49.3131538777096	-70.6994994593375
1032	-67.0982587018614	-66.1797110026586	-81.3115701383019
1034	-54.539173843319	-65.8669310760847	-77.3503837742564
1036	-54.9594485675174	-63.2227957658554	-64.2572156595013
1038	-46.9469978583601	-59.9143385373066	-62.1362699811103
1040	-45.8358533884075	-63.4579927814344	-73.5158806960175
1042	-41.9486693844514	-61.1719830937256	-71.5833656297535
1044	-40.2636853916812	-53.9942592510378	-60.7305447616814
1046	-48.5944472577509	-55.5211493033056	-62.7366209734349
1048	-51.0721413679671	-76.9997681526343	-77.6194585010423
1050	-37.921207982059	-55.787577635233	-77.4686146632751
1052	-50.3499332366225	-64.45204032681	-71.6393940296441
1054	-70.5969330579091	-77.3474187384383	-80.2151703139957
1056	-70.1266894182756	-75.1971639337908	-82.4618248357631
1058	-58.5724005395613	-70.3336958750714	-74.4772878405789
1060	-61.7926373328226	-79.2428103970728	-72.6396449835323
1062	-40.9642692039145	-49.0226144286499	-76.8327378476556
1064	-44.3366209883523	-65.5174831918635	-65.1922214453743
1066	-52.3667913800442	-71.1413109174324	-66.5302138369025
1068	-58.9423696580158	-65.4568294712882	-76.3920306273967
1070	-56.3253230917996	-69.4153074534458	-83.8429918428896
1072	-53.9822869407511	-83.6754175422417	-81.9439607066483
1074	-64.6415889772716	-83.789087170359	-74.0969579802626
1076	-48.7720357023594	-58.4647312074595	-76.5184376906402
1078	-63.6769433890102	-65.1515661061385	-84.2484638144841
1080	-58.6143122758821	-69.0097761410533	-78.874771223494
1082	-53.3902421975118	-63.1974025674861	-79.8656522734586
1084	-54.0930262334635	-62.1801932143983	-75.2276369500738
1086	-55.2539673912263	-68.014059292811	-64.9219818317592
1088	-52.3090375225834	-67.6636894448446	-69.6854910673769
1090	-65.4640237741653	-70.0047663464087	-94.3540484862463
1092	-62.2902082206607	-73.7277867716641	-81.1500895518067
1094	-70.2633920629437	-65.962904145588	-86.8475171166687
1096	-75.5901810457378	-67.3995207755546	-86.0135332110207
1098	-65.7050281576056	-65.8552071360732	-80.0382787640163
1100	-55.3284363446766	-65.7086755626363	-76.5641856070222
1102	-67.1574809568834	-82.2516392813302	-79.2528883284033
1104	-71.9654591162456	-83.7799338955001	-89.1521903641932
1106	-65.3696262850568	-68.1841563799616	-83.2448865699681
1108	-52.1343700325803	-64.1022393139221	-86.0936217569552
1110	-56.2070330032901	-63.8871063054361	-91.9110168227383
1112	-67.3646733737853	-78.2560953857483	-97.6474929744959
1114	-69.4133925895294	-91.1956115734943	-95.5189356657812
1116	-54.8596559471699	-80.1293378845209	-80.0462062732751
1118	-32.4475971089073	-64.6672964310537	-62.2171621303704
1120	-57.9251869513197	-58.2065919325495	-79.8794360334362
1122	-62.8195769577997	-68.5614088717068	-65.2546977200981
1124	-53.4005318896233	-68.9464950084823	-74.9890199627299
1126	-56.9843302078604	-66.7604641780781	-84.522354538354
1128	-62.7471665232394	-69.4461315083656	-89.9632947286327
1130	-63.0242520847661	-79.8556811062466	-97.4919719873261
1132	-82.2676427552672	-94.2689988188314	-97.8957744915931
1134	-70.964865305117	-81.638265008336	-90.5115817918777
1136	-58.0855219875958	-75.6208335815781	-72.1525129838566
1138	-64.0026920812226	-78.247262274767	-68.9975666404188
1140	-64.5518093665714	-69.0369842710569	-65.6471742943763
1142	-60.8930825057408	-65.240617099477	-62.6342440754462
1144	-57.6053036241462	-68.4553574477317	-62.4535106999216
1146	-48.788108505047	-58.897677335633	-60.1747987038449
1148	-25.4914480733124	-48.5999260456744	-48.1406376954378
1150	-53.9675422152315	-81.7717088579584	-68.0077027800954
1152	-52.0538711479245	-67.4942851156535	-71.5521319482552
1154	-47.3533733045593	-57.8881638170679	-61.0394213340915
1156	-58.3784411185423	-59.0461306674507	-72.6798150912813
1158	-65.6333747643592	-60.0202806165689	-82.3333003098195
1160	-59.0644692143272	-56.6073427869659	-71.5746973583205
1162	-65.7865191449201	-61.9724048895906	-81.2475727769741
1164	-59.5479371306071	-85.8933087068715	-93.0582206631931
1166	-46.9631709865524	-50.2502938993761	-69.0935854168638
1168	-56.2351138508104	-68.3503551185692	-74.108769324752
1170	-63.0238568174528	-86.4851415237432	-75.4338852586713
1172	-52.8237339370473	-81.0784748133216	-69.3744197788248
1174	-49.1609495298951	-72.3647171539026	-67.4314170141931
1176	-68.3788459821179	-81.6288935521566	-77.1056201946523
1178	-67.5488351618308	-83.4014956795968	-88.338375974481
1180	-60.8171421505768	-71.2018697567405	-78.8428033239868
1182	-71.7392634289328	-74.1114251754775	-87.0640152337656
1184	-66.9975767409055	-77.1147285051092	-86.7749055692991
1186	-70.3001991005633	-82.1261168724068	-85.4369817645902
1188	-78.7947817728326	-93.2066758730765	-92.5011775943755
1190	-79.7523520652343	-95.2619126486348	-100.313124218028
1192	-73.5664676678977	-78.4301064277529	-98.1786262638664
1194	-79.7912793742286	-76.6301883775171	-98.8719776950192
1196	-75.4689782720998	-81.2394267843115	-88.3877227983265
1198	-77.4945907470079	-83.1476231313483	-94.0081187316083
1200	-80.0853369341233	-72.879026920564	-90.7983814115489
1202	-80.0372993711464	-85.6508641709708	-93.8556636419569
1204	-86.3181318663893	-98.8073682905011	-101.609053043527
1206	-84.4002746756291	-94.6473174630426	-105.693715090467
1208	-63.9914641298377	-82.0478238024591	-101.358495574508
1210	-66.2421658238279	-72.8688898760015	-91.1716790020881
1212	-75.3022534138907	-93.0757978276086	-88.4659349426998
1214	-69.4912856579166	-80.3698510278365	-90.1664696983716
1216	-79.2128888032964	-91.5869861588081	-105.988924922396
1218	-76.8259495887357	-86.9922293039958	-105.900282507423
1220	-70.9224883077634	-86.1046613212501	-93.8636036610313
1222	-75.6696645455671	-85.594550337569	-89.8690638115083
1224	-82.2412008757619	-70.3974605277508	-96.2473088695713
1226	-64.8596081679681	-63.6977213814847	-90.0391216694361
1228	-50.6667305214585	-88.1820279194013	-91.4043903261616
1230	-68.5845469029703	-80.8431121100731	-87.5653634147594
1232	-76.9285524459312	-88.1724056428176	-101.471101643447
1234	-75.497424127469	-81.3334525820649	-90.3718150365415
1236	-69.2920505289023	-76.3319397892557	-89.5287043007961
1238	-75.4655625558012	-87.7022668184193	-107.146501606927
1240	-91.6977191886793	-99.5602887551677	-116.918581849784
1242	-94.7230053650426	-89.930629938619	-105.143032251744
1244	-92.4636065954629	-95.2440432166079	-114.313956055858
1246	-92.4615591272215	-88.1104877429535	-115.794029807493
1248	-92.8951419732603	-74.7503238502465	-89.0868373379298
1250	-77.6139200305291	-84.0166488747662	-87.9130585232545
1252	-86.4322470837136	-93.7205451322908	-105.544899557
1254	-89.5249679217958	-89.5249679217958	-110.15840307978
1256	-82.683174488311	-85.3259473845492	-105.515901286773
1258	-85.5643801216813	-92.6930426912002	-106.788523882216
1260	-85.065914323321	-93.9452384598631	-97.2211282282732
1262	-72.8090125155524	-96.8696894465473	-89.9567419760739
1264	-75.8234508072468	-80.382674043127	-94.4739529180708
1266	-99.9100791965841	-90.7251976682302	-108.366042489446
1268	-84.0909323006078	-109.03260409314	-122.595974686997
1270	-67.6478095932626	-104.668502525421	-115.668342268104
1272	-70.3899012112779	-99.0763319607873	-110.473646234651
1274	-79.0867590017806	-96.164563264062	-109.609775383166
1276	-79.0552471441098	-86.1975080847024	-100.130723314454
1278	-79.4569000447054	-96.5525594450373	-105.66716728783
1280	-77.3018745064708	-92.9773806028172	-108.487957527057
1282	-97.1123170730452	-112.821338499052	-109.240790412414
1284	-112.726261476225	-103.708341316351	-108.983349643491
1286	-94.7873428910106	-95.3153643616498	-124.327977522768
1288	-96.0381846982627	-98.2068197445415	-124.454379093765
1290	-96.4929176910798	-107.306988012264	-125.800668130084
1292	-89.8609977058526	-111.192623949629	-128.745590050047
1294	-94.75167570453	-109.383581691707	-119.2066310808
1296	-89.2147207047948	-112.368842034359	-116.311374697129
1298	-76.502564536351	-93.0521453683824	-95.5766756294457
1300	-91.4972880142695	-102.855822067614	-106.132272765795
1302	-92.0079774005245	-103.569629390202	-109.630715381632
1304	-86.9550822863311	-101.590356147218	-117.081044963992
1306	-87.7227772817016	-102.12837585221	-116.381817837356
1308	-99.1928773599893	-110.146360304842	-125.164406915447
1310	-110.587822044421	-118.341559225279	-132.164709829612
1312	-115.924770266184	-124.991947395994	-127.697860051081
1314	-118.191345056177	-133.892872299088	-134.18864243168
1316	-90.8345344549523	-109.598625077921	-126.767397725653
1318	-78.2846090122353	-100.083062478908	-110.471137145003
1320	-93.0519107355589	-110.656336209722	-124.428218428752
1322	-100.537154051339	-118.043543512394	-111.347359423815
1324	-90.2380428682888	-117.400869998929	-109.399031758867
1326	-90.577683665856	-103.210279119112	-106.996517145736
1328	-87.6149307833782	-94.0935740640599	-96.4097439649649
1330	-73.6380203474176	-95.0147364747674	-89.7309331989478
1332	-70.2596446733207	-95.0582280540556	-94.877891409599
1334	-83.6914027797735	-101.647694810572	-99.789667047514
1336	-101.994490710968	-108.672025368107	-116.749541720232
1338	-106.933155006531	-90.5353772553216	-107.887984173035
1340	-83.528624196893	-76.2889658515856	-118.708602716732
1342	-90.366109777648	-95.9645783359726	-133.041096394551
1344	-89.959849575006	-102.139717156777	-121.957446137819
1346	-72.6072932016026	-93.2996893178395	-114.120764658967
1348	-60.8981159878769	-87.5926056156174	-113.747983606909
1350	-73.4300282121722	-91.6808153034767	-110.279875068837
1352	-95.0675112772588	-96.1717007304325	-107.121697052463
1354	-96.1757451575073	-92.6149382446296	-108.810144954876
1356	-107.706297541964	-87.7388724429986	-107.404734984147
1358	-112.126080579915	-91.3202746520511	-105.551333326712
1360	-98.5157487675045	-112.347686650348	-110.760972104541
1362	-92.0481451124039	-98.989981536806	-111.00315846187
1364	-84.1852397369541	-89.0829844446845	-104.229986066453
1366	-81.9811513583404	-101.737450793443	-102.530354909667
1368	-85.7850793471811	-95.7273770184345	-103.1054450504
1370	-86.4195174144113	-84.0009317985391	-101.148763761682
1372	-81.3094731230952	-103.859557957081	-107.442426741842
1374	-80.7318816211631	-117.229160352859	-125.58321089018
1376	-85.5995436294832	-122.716277337613	-110.523246140336
1378	-92.3628800264351	-111.920685328275	-120.438579555089
1380	-84.0408650089281	-115.245185224238	-106.714085817826
1382	-82.0126444578286	-104.786004154364	-117.549488276119
1384	-71.9675505707794	-91.0607779839769	-97.736395020454
1386	-71.920926023376	-90.4894928128991	-94.432370468317
1388	-87.3814433944267	-102.734207416333	-109.439801548325
1390	-92.9980501695437	-112.293648878962	-114.931898761219
1392	-83.1192235111168	-115.16746982098	-109.216550178009
1394	-79.6275991647428	-118.596696113248	-114.094769503164
1396	-80.0768946948156	-112.637386062937	-123.07130935027
1398	-87.1080681395004	-88.2446056330804	-108.068942343258
1400	-89.7854335868052	-81.9961176659716	-117.269643489417
1402	-87.1891277903377	-111.510204059639	-120.330257630127
1404	-102.593472139421	-102.718805913115	-94.5583856088735
1406	-87.1842401883266	-93.9605380948335	-106.39833614467
1408	-81.8007071552633	-98.7826318435417	-109.570543459423
1410	-94.475334118567	-108.524644147975	-110.212599102137
1412	-92.5907964107442	-99.6189602046981	-122.351899737667
1414	-84.5230618193327	-92.5590073430815	-127.820013253109
1416	-91.2965220357217	-106.006081643962	-112.15245737879
1418	-78.6254164683513	-95.4647677396391	-101.660314677878
1420	-90.8949682487204	-113.851876257499	-111.376104364937
1422	-88.6112202787105	-105.022371868022	-105.075532407282
1424	-82.0632341104972	-108.49230843528	-117.698870961224
1426	-100.907490359863	-122.862935922342	-126.04357951202
1428	-86.0628284083479	-99.5051086287051	-127.242979417229
1430	-78.7704497559905	-89.6920656105243	-122.478226917486
1432	-91.8585244708187	-101.738138642276	-127.44187031139
1434	-99.7886991189344	-105.306366209433	-123.604912092764
1436	-92.5767934783703	-97.4105180890352	-104.145502717703
1438	-87.1366910746487	-93.8990942527197	-97.133316414243
1440	-87.1234887583654	-94.7901542624606	-109.6234567
1442	-78.8648009906846	-102.399434893017	-102.133509253954
1444	-101.319802910579	-114.168160921775	-108.512514498697
1446	-74.6452101494404	-97.6699987208671	-101.322576173005
1448	-65.7272268625217	-96.4294344950903	-87.4498222433529
1450	-75.587264953459	-93.157625653781	-96.8552056688636
1452	-68.0270113050747	-87.7171258445072	-78.1760371269477
1454	-67.8174896212497	-73.5721194857233	-98.5634765907701
1456	-60.8477749235613	-80.9010724565881	-84.2957450645231
1458	-61.0551624573163	-88.2428880193692	-76.4923041499017
1460	-62.9627344088379	-73.2557118667122	-81.8200326572656
1462	-60.3984717097984	-65.4444976204289	-78.4877205145798
1464	-61.2795879741083	-86.4215906324956	-87.945638218133
1466	-52.233677063336	-91.7631833257429	-95.0067393957579
1468	-62.0935647699962	-74.6249507406592	-97.8598232695244
1470	-106.328425738332	-81.3091934845272	-95.7172859716793
1472	-84.7116739039673	-108.945802580801	-110.420266591826
1474	-104.032180637073	-97.8871239699706	-120.511820860373
1476	-92.462484245645	-106.393245043268	-87.7754745473308
1478	-81.4033444026051	-90.1419580796787	-104.453096888968
1480	-78.3585904659895	-86.1757082047062	-108.958082369176
1482	-69.6684991874541	-91.2369311090401	-104.663650201344
1484	-63.9531817702761	-93.3390013236302	-93.2400728564898
1486	-72.7645354750507	-101.248608736995	-95.0271160118602
1488	-90.4467343090283	-106.110728544998	-110.986485088548
1490	-92.8836262285286	-87.9480784721513	-106.44706700724
1492	-70.1271055180766	-76.7949928013356	-95.3696222273729
1494	-79.0315176023096	-102.67160983061	-104.275931471035
1496	-96.2537235029105	-111.503258799344	-87.8861681566431
1498	-115.646007841034	-115.824721190904	-110.829134607519
1500	-119.012421151493	-108.454510873996	-108.936930189788
1502	-87.9156766738107	-87.7534130243477	-116.320323626701
1504	-86.4000258408158	-81.6350138510804	-116.001934598111
1506	-90.037545923164	-84.6625995224597	-107.775704047852
1508	-80.4020144176666	-84.7185989516884	-101.79068713943
1510	-86.5147360208378	-97.24290116713	-102.808769709789
1512	-91.160338171508	-100.846144124933	-105.061255769763
1514	-88.7663884092069	-97.7211325554753	-112.173087974507
1516	-80.2244955091826	-97.712669812344	-109.626239273414
1518	-70.9997923441324	-93.3814417463825	-90.0686874081533
1520	-101.808836994532	-105.78252931152	-98.6966146989601
1522	-88.3661786353707	-93.8893038587402	-106.662376035472
1524	-81.9530367725289	-77.5356320437143	-105.271892248649
1526	-80.3764921309358	-115.28749046335	-113.683831336523
1528	-103.20912819403	-107.027134563213	-134.725348493376
1530	-65.4665201313233	-107.21421422151	-113.409795902145
1532	-74.1048305320871	-102.168921668596	-87.5688674088482
1534	-70.8963858158788	-110.799509809089	-100.150617275045
1536	-74.2628506299245	-100.935582781905	-96.3846948881496
1538	-75.3992918898985	-86.5024309279012	-98.0691888303659
1540	-62.8173911981047	-94.8588605894349	-89.96226157282
1542	-71.4834898004972	-98.060192396898	-94.4155495962976
1544	-92.8614358229513	-97.3221367498305	-115.919082201747
1546	-95.4139521383084	-101.654533213411	-120.338817936213
1548	-92.5181615456831	-97.0461184152214	-113.929985063447
1550	-87.0797277481926	-110.575801922271	-116.477143396069
1552	-87.0426104907831	-104.636774752572	-111.244238737058
1554	-83.4006876330726	-94.492002041532	-90.1425281458614
1556	-55.2255696965752	-68.318933697276	-69.5924466636065
1558	-40.4961562096473	-76.2043679625114	-83.1264583468749
1560	-67.7965689004776	-82.649684165703	-85.9765731959446
1562	-74.40701235586	-94.4804314626365	-92.2847437346417
1564	-87.1428852828064	-96.9983087232669	-93.1613398927016
1566	-74.2037914888312	-93.3298654153459	-85.5181316610214
1568	-86.3156799113944	-79.8134880046188	-101.923808825965
1570	-78.1072519153497	-71.7257592693332	-103.814850405087
1572	-67.2839124975225	-88.2624770616734	-103.900462502894
1574	-76.2083207715146	-95.8034694455742	-101.927310975909
1576	-78.9285128322662	-83.9286409828898	-90.61452827768
1578	-79.4925969179206	-88.0221167083641	-92.9513229074846
1580	-83.6266717012584	-95.2091067771674	-104.435886312287
1582	-62.996297985238	-76.0849816745269	-102.147237265057
1584	-55.9560083171958	-78.0628442481607	-110.572080631534
1586	-49.2148287766334	-75.5752615844617	-85.8598263532479
1588	-56.6253545061598	-73.1434330241572	-71.8335061557327
1590	-61.9396763089731	-55.0429954341653	-83.0670551026677
1592	-91.8162286767534	-108.276970606596	-104.174552949486
1594	-45.5250692349723	-80.58517665232	-72.5520608790724
1596	-63.3043010973426	-85.7535405702859	-101.51429846448
1598	-72.3559290996195	-89.6398426625821	-77.9056038872994
1600	-63.3079764749495	-82.3642611112975	-67.1552970562438
1602	-34.6506928648495	-61.3062748249789	-67.3122187664381
1604	-29.7164196097405	-63.9377071619242	-76.1002135658941
1606	-46.0389739893615	-53.1469706607108	-81.0480495329682
1608	-55.586911340787	-55.9654224894188	-82.8421463569715
1610	-54.542215922963	-72.2378574032613	-76.3092684106405
1612	-45.3770122109793	-72.5782330256821	-57.6817082501435
1614	-40.3407197943623	-58.9506445261079	-43.7045693742988
1616	-36.7009286772152	-43.9106663946173	-45.9433370620024
1618	-26.3601408628029	-44.6921039740634	-55.7955543026193
1620	-36.9997887605466	-63.1573423218748	-58.2587543903538
1622	-36.8807239346506	-45.5056289335568	-38.1070169058538
1624	-10.4969541717691	-33.2023737667467	-36.1733581218492
1626	-36.8608631937285	-38.0728593117395	-54.3644535626875
1628	-38.3765416945719	-48.4316370978596	-59.1783667826591
1630	-21.6509709449124	-38.2487974153047	-37.8769445625593
1632	-4.82607319664088	-40.7707185035902	-29.2206309733169
1634	-19.0924013814088	-45.3877253120706	-60.6947068870742
1636	-45.4932689329248	-13.9693558844176	-65.3571468732063
1638	-34.3966775381314	-32.9928576952969	-35.2213527272574
1640	5.81376742536105	-31.4193460842333	-29.0678036878453
1642	5.13087760448845	-38.3912801499063	-29.1963699282103
1644	-20.4378763566671	-35.9254898053728	-34.8048423852298
1646	-12.0650890379257	-41.404483631072	-44.6275215516361
1648	-13.8679696422863	-35.0272728376053	-44.975594781198
1650	-5.92891218115976	-17.695469392931	-49.2567734452881
1652	-5.83941586053302	-8.28509552566526	-48.5659842670645
1654	-14.2162825107801	-24.4050879374579	-41.4244749431029
1656	-19.7952408522129	-41.2905641838107	-30.623324910579
1658	-26.4033242587346	-39.9647422234863	-32.8514010913042
1660	-33.0535350123738	-45.6783040673255	-45.3287158701119
1662	-47.0033801309796	-49.3317722530633	-47.1898961041355
1664	-41.1041840324854	-36.7342330976055	-65.7451993760902
1666	-19.6137008433204	-41.2582391747153	-56.1129904635333
1668	-16.5640152980881	-48.863166470057	-51.7285258535174
1670	-45.7689023005054	-74.9681712047912	-54.9888896404739
1672	-2.78069317191498	-49.0119950615686	-51.3902710293985
1674	-15.3220096761739	-43.7025772840997	-55.4573787566755
1676	-34.6199787670534	-46.1768455666312	-65.8359888917418
1678	-24.3678879077902	-3.4689640065671	-37.6863849534355
1680	-39.5245706739714	-35.7490323885504	-50.7261968397494
1682	-51.7990452646811	-45.3100552031778	-54.5764945558444
1684	-49.9923749530166	-50.3424014455766	-66.2909232783685
1686	-24.697049441579	-55.9334070831374	-57.2018624511622
1688	-42.203203726635	-72.5059798671951	-55.5576730737059
1690	-57.9197266414738	-71.9212854345499	-69.5601740547208
1692	-40.1932195735615	-77.5604449644487	-63.609957210303
1694	-44.1602657393811	-69.8378120103853	-58.077886816163
1696	-38.8893791446819	-68.571286971624	-56.4543225921088
1698	-51.9248206553583	-64.6327028306969	-62.970716372847
1700	-69.3386834678295	-69.058352957708	-66.5267744526956
1702	-56.6188674047838	-70.9012443943424	-66.7873648964168
1704	-52.8942006625826	-64.546396253199	-87.0723186503429
1706	-62.4969686988993	-70.8162286264957	-87.18140747252
1708	-55.9277425825552	-76.3682123412447	-76.3037438394777
1710	-61.538527811773	-75.0829201101037	-85.6356215284811
1712	-76.0674151517168	-83.3126691158701	-86.8094357200621
1714	-74.0652239859372	-78.0716538070201	-79.0811234566466
1716	-72.6514738786382	-71.6834888639088	-87.774273779151
1718	-74.1085796144561	-88.7338345699352	-103.065607321951
1720	-81.8738276042048	-81.3719243461798	-106.969062446411
1722	-68.2427170540744	-82.8117278663239	-112.44565238104
1724	-78.3809440515812	-88.2689976725833	-105.402434668701
1726	-92.842124021374	-91.1526603614343	-105.17980617564
1728	-91.7629074880017	-66.4172814300042	-91.9928004462298
1730	-67.9891715301041	-76.126247060134	-89.7844631676883
1732	-75.1253411922826	-67.7580539998047	-102.975696898986
1734	-55.7109134519229	-86.9746960609543	-64.6742707473829
1736	-58.7028952734628	-85.466138823074	-89.3226338928048
1738	-63.7598105663454	-77.1192509938846	-82.7328389391848
1740	-59.6670363932399	-78.2145186402569	-64.9044904560662
1742	-78.71729859464	-89.866257249028	-95.6026218168292
1744	-43.9578639122373	-81.7957857477134	-78.2879912828788
1746	-77.3109415619984	-76.1326210358765	-119.750997270787
1748	-63.8903661226841	-80.6364425246735	-105.518771285083
1750	-57.7727670056211	-94.1472517309587	-95.9519121123335
1752	-70.5414946019483	-93.5745620697762	-119.305031232911
1754	-80.6202133258709	-73.7550607230608	-98.1992316779851
1756	-75.5739061796498	-77.1082369745802	-111.162577413953
1758	-71.9959723384648	-79.5441851174605	-95.3450419296052
1760	-80.5862932436091	-104.662493951245	-103.919358236938
1762	-55.4776360594371	-92.6719324053041	-98.6189777025811
1764	-83.5539148255074	-94.3446044385046	-88.8022245885072
1766	-99.3912268167959	-101.79653897527	-96.7197677488953
1768	-99.9124013710821	-102.319839521686	-109.339713847131
1770	-101.722086427912	-104.138686647882	-101.99587188192
1772	-91.3377933284092	-99.6908309790066	-91.5741480344499
1774	-89.7712128460255	-108.94617270142	-106.238103334779
1776	-81.0076291280053	-102.519796768368	-100.092819559641
1778	-76.8457603289878	-79.4445039991176	-97.0903431192269
1780	-64.1503298827211	-82.934010554054	-93.0214423650743
1782	-80.4998106652952	-85.4489454815238	-88.7285080203482
1784	-63.9523466442437	-74.6576144021712	-90.3076781218914
1786	-69.6025127741467	-78.010728429493	-96.5380162630662
1788	-66.560891941478	-86.8770401609613	-88.8847264998992
1790	-59.1710849534959	-96.7989372268438	-77.1221419377577
1792	-69.304843675283	-98.6398636997461	-81.4352398488152
1794	-77.5639503221447	-91.3707517537563	-85.2277239428016
1796	-85.4983415334053	-79.6269977103299	-90.603293788121
1798	-95.9782473586225	-82.2505882176856	-99.7328258239202
1800	-99.0269531522832	-98.7435424126375	-109.932353847089
