# Supplementary material for: In vitro and in vivo datasets of topically applied ketorolac tromethamine in aqueous humor using Raman spectroscopy
Source: Data Brief. 2019 Oct 22;27:104694. doi: 10.1016/j.dib.2019.104694 (PMC6839021; doi:10.1016/j.dib.2019.104694)
Supplement: Multimedia component 1 [file mmc1.zip › Raw Raman spectrum dataset/In vitro Cuvettes/Aqueous humor from rabbit eyes/pnpj_day7.txt]

cm-1	frame1	frame2	frame3
350	1368.87712850443	1383.65711209713	1382.14665775366
352	1411.68462658124	1373.94090634914	1383.88556258959
354	1407.14126728187	1375.93350428684	1388.89038239118
356	1393.89239919223	1389.21431022166	1385.61363035593
358	1380.53415476153	1400.70648072365	1383.48451533656
360	1372.22952598019	1385.71639272967	1403.72874371691
362	1399.1500017564	1380.38444679295	1384.19288002834
364	1400.55648993645	1388.89502672998	1391.50072938049
366	1395.26304650328	1395.48721046005	1411.4626347227
368	1409.608636577	1381.80104395975	1421.75440448218
370	1400.48804064226	1385.93983119706	1384.20714986765
372	1393.35351547597	1396.03410066471	1365.89703219741
374	1388.78269961506	1400.82586321825	1364.37711180927
376	1387.07292097334	1392.27075955803	1375.68022561307
378	1387.41748371739	1372.28494092157	1380.76223894449
380	1389.06717854683	1368.20369136065	1390.05006915848
382	1389.68223099635	1383.99538238555	1388.9140167547
384	1387.72309924191	1408.26691121052	1375.45318203657
386	1380.73122363731	1382.39206826725	1368.94655381213
388	1380.71826714552	1389.04859610568	1398.90455091246
390	1377.71202802158	1384.376343436	1405.0386368292
392	1377.98960124247	1369.41264809387	1391.37635923706
394	1400.95271555237	1368.82888677205	1397.84091644116
396	1401.58740181996	1385.26064326439	1398.1619073327
398	1387.5693478807	1390.93518688323	1392.97550513129
400	1376.03885177221	1390.35554738521	1386.2643137601
402	1386.39179713993	1391.8824682077	1382.83254085324
404	1373.87025599385	1377.47520006055	1379.22756641062
406	1397.63466839823	1372.07224624717	1378.9598942308
408	1420.58089917661	1388.97620139013	1381.91795780077
410	1415.94763571763	1423.7428852577	1386.67453125592
412	1370.96725541349	1377.3627139642	1383.46134255869
414	1392.0421094275	1393.26915268502	1383.91257862605
416	1404.50584077342	1396.83314882865	1383.91905195088
418	1392.85607397349	1382.57079822157	1390.36746240384
420	1385.02350031717	1408.88156639731	1428.35404011683
422	1373.38486068037	1383.53301820974	1387.83579789777
424	1378.55850839361	1377.07727018861	1375.99473950383
426	1381.94341621181	1383.65132710669	1386.67340435623
428	1353.69800436392	1381.55852707498	1390.64688779895
430	1356.87640539352	1365.65106226183	1372.87856099729
432	1370.05199633924	1365.89309817162	1377.78709146819
434	1371.52552245335	1370.79705912711	1381.71540840153
436	1352.77688011718	1372.26133848301	1369.78675757808
438	1364.45017455863	1373.16939436464	1358.59098602968
440	1372.92269923533	1358.4323116323	1356.58235300309
442	1364.88658200802	1348.57973641986	1364.88159548699
444	1346.12336097733	1347.8284433482	1374.80820654628
446	1343.31474253415	1350.15251531134	1362.23736969454
448	1336.80772643587	1370.99238288255	1354.90314574428
450	1345.93108850235	1367.59308490177	1354.42112271117
452	1350.52473270591	1353.95698556222	1352.700915535
454	1327.43067665752	1351.3998125662	1340.89821334687
456	1333.60359521969	1354.33532605269	1336.36468559467
458	1330.03461357463	1341.96925839442	1339.71659957609
460	1322.61610149771	1330.31836169605	1343.88909986109
462	1315.42167817521	1325.25052645338	1345.77488628142
464	1312.49620897955	1315.79448731691	1348.0245594794
466	1306.37101428346	1296.6980108101	1319.54764015458
468	1315.90237045102	1305.33920739608	1309.95346400833
470	1325.58584534218	1319.00668325806	1312.57130171983
472	1305.11577037025	1290.16284997541	1301.43715253467
474	1300.06313841965	1314.63086231513	1301.54313848606
476	1294.23852509714	1314.10452177612	1291.99816235212
478	1289.63286901224	1301.86887158198	1285.51320709965
480	1287.7481700502	1288.81798082134	1287.44193011432
482	1289.02420349185	1279.33945935995	1276.55688378242
484	1281.24983565049	1296.37206180353	1292.18851490436
486	1265.66018258893	1300.5154094569	1281.11900344455
488	1261.98586042806	1287.63756266274	1256.35122556705
490	1306.26960837824	1268.85640599747	1267.47006844253
492	1272.91917115969	1261.15003997772	1253.26592368652
494	1259.87614784739	1268.46558901099	1256.29825784419
496	1269.35913399401	1270.53326295867	1258.93428569839
498	1291.0949800723	1255.28418667192	1249.26030518935
500	1266.31246177995	1243.6048504603	1242.73701541993
502	1256.21224069597	1251.71879639464	1222.84573239442
504	1249.92501294067	1252.08684499423	1232.68443848686
506	1245.37419141088	1245.88985254527	1258.12669527292
508	1243.72861770731	1248.48457421117	1252.27787731012
510	1237.61684914324	1239.67919996999	1245.14672003298
512	1244.99483726489	1245.54484309205	1243.35106206726
514	1240.92098777278	1249.94503051047	1238.70669296208
516	1217.91705930484	1240.4267902828	1228.87675776885
518	1230.04831787388	1212.87847764273	1232.51009746168
520	1218.28087160803	1227.92251215252	1233.19312644488
522	1224.88924656216	1235.49297311821	1232.8797205184
524	1233.78069542482	1228.76053406287	1230.22736116387
526	1207.94690453376	1214.3996516027	1222.66827032396
528	1223.97240950885	1213.86699066504	1205.57690949001
530	1209.77160095232	1211.55932553913	1204.4052261095
532	1197.88876838293	1193.91829324399	1200.59313868434
534	1199.24384603904	1164.55845045561	1188.21256547459
536	1187.88684929801	1162.68920668322	1183.02221348572
538	1170.7118520519	1175.05257511083	1180.97247491604
540	1175.95377557805	1177.83685074837	1183.15976628208
542	1183.64285228587	1169.968411556	1175.14891981613
544	1169.94396438834	1156.52445777755	1146.19110530634
546	1163.65612766168	1166.39552692317	1155.56883827473
548	1151.08831680491	1134.50643044603	1163.59889154079
550	1140.66193798629	1128.86214292336	1155.06459998742
552	1136.67808887405	1147.31412796925	1138.73117921904
554	1141.79968765645	1133.86111494596	1144.80396772262
556	1134.70590530339	1127.60365393309	1109.10294782167
558	1128.23817415045	1127.54664283198	1110.60267317752
560	1117.47800944061	1126.3600264048	1117.66764471896
562	1104.85885290979	1122.08551244224	1110.70587787971
564	1117.87933044873	1128.96007600409	1110.36876508185
566	1116.29587187024	1103.53335187944	1111.38338233321
568	1117.14277719836	1088.24500730413	1093.75256236824
570	1112.19074453537	1083.86750667117	1081.42159893298
572	1091.18735306169	1083.70806861647	1102.16986437448
574	1084.13605545167	1101.04871086825	1105.1798738311
576	1092.98331140771	1082.44924027444	1069.93804236321
578	1088.40484167118	1079.58441807526	1057.65735992352
580	1071.41673440156	1087.13789878596	1070.35459381996
582	1063.84846405154	1060.40315811346	1070.44545128649
584	1062.11515107161	1046.57772950561	1079.26899531525
586	1051.57344221667	1048.29736559419	1067.49893074972
588	1056.42345347717	1056.4278360459	1067.45068221908
590	1076.52855111438	1059.42740117873	1081.82231814753
592	1064.94591079255	1037.75109317008	1056.30747650251
594	1055.06856979428	1035.03399857518	1038.67317996641
596	1041.92498555905	1041.25084717711	1032.50617868708
598	1032.02604885372	1044.74216319663	1033.11212555938
600	1029.04951535497	1037.77470855587	1034.11281122815
602	1019.38290786949	1029.530154651	1025.8776306388
604	1005.33249595849	1024.79055582104	1016.99682175467
606	1002.54030857474	1027.72203293727	1006.17629800604
608	1009.43332983225	1023.35753797891	993.29404113497
610	1016.91871426827	997.846570029337	981.698691659247
612	990.087566032448	1011.61664935604	1008.50980807749
614	1000.86691176339	994.976409607398	1015.86245075732
616	999.195508975854	978.069206631548	1011.54384147799
618	986.98936796958	967.455483564482	990.306551722648
620	992.520991713775	958.990236645076	943.736841180066
622	990.172535666481	981.311747465525	990.24749080933
624	987.873802323082	975.94401835961	984.288711205978
626	980.916891876301	960.287089392831	966.760100161247
628	970.142530129648	958.793356052563	961.066146150804
630	961.736651103172	1006.1573205916	977.878993303217
632	975.242475428214	975.900799069022	958.22206370505
634	957.584968796483	940.668160616144	944.768863413525
636	945.678220109716	934.503164792107	935.763900271354
638	951.195316929449	954.628384959324	936.357514093877
640	948.440790440359	945.063454515294	964.250864678133
642	931.075031099456	946.980774098672	947.282476451296
644	930.219941595849	932.119689021347	930.094866043126
646	926.93794022361	922.629411256974	923.202208469424
648	913.952753423277	929.002031136641	926.446733364282
650	911.663811654821	935.014620657718	922.205801493333
652	934.303737970961	909.380356229115	908.22762225326
654	928.297570527757	894.968676294968	902.356744136317
656	906.255449239238	900.169736236023	897.823884180528
658	884.742873271924	915.768821854087	892.796465568679
660	877.078268753523	895.816969917848	903.219272816833
662	875.092755132091	872.112437520664	882.385412018883
664	886.597789530086	875.491352508667	882.983028603117
666	895.256557419387	885.831450713835	884.20573881407
668	890.902551665657	881.511852780048	870.624058333058
670	886.369092211567	849.945533787025	862.124662016583
672	866.908265844613	854.289745499572	850.884185195161
674	850.26994504769	850.466384555571	863.827944682365
676	851.192414945335	849.148670996277	868.59896136325
678	867.954796746223	857.619377111562	850.276826423159
680	855.179965011833	856.663550751411	860.645050587589
682	844.597650896944	853.83896940869	856.044592153432
684	852.696390878078	857.120486502594	848.113301164622
686	856.530452374632	857.808374573869	839.331314641562
688	844.479934400879	853.857985088398	833.024877440456
690	844.08856840926	864.844295429382	837.569419681603
692	831.302148800849	857.012874693701	822.381891312731
694	839.893409223939	851.832243989235	834.753293665415
696	851.468744525162	855.393184616735	846.990223169221
698	852.717244459873	862.691553987782	844.120683388598
700	850.917355993146	848.496571065631	852.237309220269
702	842.254791334095	841.046962300353	841.756488561363
704	857.600782526649	827.324842684685	850.782179327923
706	856.76421113703	824.839534358903	846.563851013042
708	830.633611673103	839.129846436574	823.609171544376
710	826.256879474059	854.137658298574	826.674127780044
712	830.035271694967	839.090169589477	855.818432423208
714	838.005999073301	837.348915302651	852.561097497895
716	844.722712546889	840.771858558694	841.9436092823
718	844.167923637347	844.420335026856	836.006881798465
720	830.295044010527	848.613359619387	829.053851091473
722	832.470918709928	819.336851274652	830.72880405874
724	834.391063961518	820.846961255629	843.282811878277
726	828.736533655037	817.587868284267	835.255882476566
728	818.481136987547	814.238306359086	815.21517464213
730	813.646779239628	839.604392464971	818.235815390077
732	813.513165723653	825.983901759152	823.128721992725
734	827.498099488032	818.289705783729	827.869523263564
736	837.905985532184	813.167366321986	815.323013906619
738	830.995359647005	806.023763930943	803.540260648673
740	803.380516334841	796.968179138925	817.704644243191
742	805.551147069284	821.751356705768	826.408414111383
744	835.751982779422	825.422780442796	810.062104989621
746	834.016156589076	814.167566660938	818.423047059243
748	821.450901326352	809.21698319396	828.587815545879
750	823.278603455462	823.607706597302	817.886532452534
752	815.439735407962	833.410355206307	819.118957032282
754	799.360691423466	809.313020336216	814.926428839429
756	803.949418624214	810.455701421125	803.312349739412
758	813.709307840517	810.891286003321	795.862908801728
760	811.17255262568	802.01877502237	795.974381216024
762	784.026324818857	814.342823441165	792.616504151286
764	779.087759311757	797.038410820455	776.747333811393
766	798.994556937671	799.651353809086	778.916190931267
768	795.805353287559	789.57794815749	784.254316250592
770	775.495113090001	766.403381541276	782.763385611037
772	777.49643125364	753.914039421882	771.132497200687
774	767.551895327011	772.414161257032	768.298829145567
776	760.049325592073	780.549798918375	762.780143780175
778	764.883349387583	773.995606613693	773.935484684948
780	765.057687073356	768.708980150531	777.732414669787
782	750.777012183371	773.657667810001	755.994199393322
784	764.169755172185	752.849267269089	754.586100259176
786	758.141454744266	755.732510218322	754.598679019118
788	763.266281909782	768.110821194999	758.062805015931
790	762.729691649887	769.297002116248	748.718662231539
792	754.258006105067	752.032919154428	734.428095048042
794	758.665228601912	728.095660800197	752.488999849725
796	755.247246163165	733.850758520963	753.68377654706
798	739.161711972115	735.22147232088	751.248136709657
800	731.290400183265	735.99935150868	744.883918203752
802	731.919623630663	738.229960022025	742.915341594616
804	732.262081766284	740.69247645679	750.013305897108
806	730.737215829245	730.911346113994	734.043117408931
808	725.44011898378	732.264826676596	737.120956171372
810	726.121560763453	725.398871733544	718.773421209412
812	727.883038635237	727.327370342371	705.895808330788
814	723.814273547566	735.028518935767	716.170110998343
816	708.459938316813	711.079246830191	737.21414124291
818	705.252523012084	713.583464170594	708.578994250074
820	692.182004832252	707.890924818536	701.019793939957
822	699.880810331567	710.849134605221	698.321644204793
824	711.54578970926	711.23678620467	700.895886434641
826	701.925398395461	696.214448135837	714.409354860212
828	711.075121224895	705.350295168857	731.418155031099
830	695.622854913853	710.976459053233	731.954935307966
832	710.135185206378	704.278631956063	719.354440153894
834	719.765864212943	702.846612830736	705.117159555043
836	711.450492093938	705.247735334369	700.111386272692
838	708.511794832472	688.536256073572	709.498389103282
840	687.095204536792	702.770281634379	695.424190978424
842	698.035393721118	706.198585397403	712.413158710155
844	706.464474923129	698.315555669665	701.985990765296
846	709.493136375183	697.890375908505	691.269963863335
848	711.238702400361	710.455929963363	704.115635301189
850	705.679586819858	693.822953931355	684.306185530693
852	685.730585081345	691.51878549459	698.330383853702
854	703.058288251655	702.091507029403	696.152757640326
856	699.397174016247	696.602511503494	688.063873008208
858	675.879542863735	681.913921678346	677.438210996285
860	668.6098914667	678.79401144824	663.593382560872
862	667.393074479922	649.936373448607	658.114275610028
864	653.582674456952	647.142395452107	639.564114896415
866	670.605979981966	653.061470073683	645.838816344509
868	669.524898279605	646.727782832423	645.185573174593
870	638.658284041108	630.437129396297	632.214270247675
872	620.274131050435	629.16091086365	636.392016454287
874	631.38442938573	627.968484550266	627.172701194658
876	615.965922278132	618.609533214204	621.269477785424
878	616.980720423339	625.945697222637	614.821589426879
880	633.643359814268	634.169900436177	620.915153300139
882	647.87631348717	631.433478409626	636.044556587837
884	636.929535569672	630.191436319716	627.088881128629
886	667.036693145357	650.622738943654	652.895104262406
888	637.207242113994	634.917600797591	631.981262050246
890	614.994741733808	613.575157005289	618.320333377514
892	609.009004781158	596.142224008247	611.995434228527
894	603.679503245411	585.735369236384	595.847853825122
896	583.228114543722	589.040931228536	562.383212695725
898	578.284558453413	577.132624097074	576.860754401552
900	567.680218409202	562.914577782617	562.969791588307
902	563.022159998488	556.175326936795	558.047472231579
904	563.917389050278	555.226438894435	565.760549727207
906	561.810255414626	558.142231573869	573.216279084699
908	543.667121085943	577.036496199728	570.883080562656
910	544.868129476514	560.23552485599	568.152549011313
912	564.069871064922	574.370564910494	562.978830608499
914	567.010329579247	573.373934717239	559.557815979503
916	566.252839785428	562.872950085591	565.387499309751
918	578.33884176702	566.720450232108	576.438530742406
920	559.719000292598	575.532490594506	554.534588710052
922	583.690479748786	598.536133913589	600.425567382436
924	614.337539268775	637.371353900816	642.47734364134
926	665.81691112806	675.320638621249	670.666508678559
928	712.193533009104	707.968222646116	699.154529323912
930	719.308536087606	730.36253369667	726.081594235193
932	689.38004959372	717.524842070681	679.059474233341
934	632.858018127514	641.67658991156	653.33725119847
936	608.188732385536	591.434204235228	604.766191704581
938	577.639907982018	564.931402645769	566.976493014468
940	544.494615460794	546.04146665101	549.117290831715
942	526.675707979355	522.426208032355	541.908528614809
944	525.201105577617	503.207142922015	527.059314070344
946	522.29393008612	490.865149375151	503.580612340651
948	512.075769587146	495.57176025516	508.936276189447
950	507.969927329267	498.964309362672	510.167811184138
952	508.510124713253	503.456685727274	504.557456425574
954	506.028717638706	508.831156705253	498.771876143678
956	494.737799290886	497.275654158625	493.002639427511
958	493.837801700683	476.19033715548	482.006616390229
960	486.227259109913	482.632391737962	487.613463580446
962	471.951051835855	487.473970040406	484.851321282388
964	470.98107793345	492.245453375123	470.570727446111
966	480.876638640886	492.689902652783	458.281760511715
968	471.135184461494	474.252168236662	467.443973287275
970	468.889292800801	484.999155634372	469.148245265795
972	475.230187085032	469.909886654516	473.368183163964
974	473.62153412188	470.435250007899	478.130665039648
976	476.857331713799	481.396688020132	474.833261167084
978	486.978199238071	492.29037663663	473.138985454029
980	493.528530892005	494.146379288408	488.265589447981
982	491.819445619896	473.098311608847	492.241702278746
984	493.607028389988	489.251283205916	507.316459338579
986	482.215105293682	476.719866077922	490.33489290414
988	485.858880565887	476.080361465677	478.260029290333
990	488.437644220663	485.569020601722	483.806524230653
992	473.769978870143	485.583800370401	492.527334826852
994	477.695121161909	478.788959515629	473.975790264524
996	479.542806723455	495.591981737401	488.463063587035
998	481.088203696417	490.243179778678	477.435944941681
1000	497.298546408972	496.657081022339	494.235032998331
1002	521.743217879802	508.576438519192	508.647770654668
1004	540.243918040576	512.946464104688	510.188661965522
1006	540.777378750253	509.090609847308	529.972775424726
1008	525.488882578559	527.903970722512	540.113799724698
1010	523.835145349681	517.838578590216	526.232195372025
1012	514.408846443362	505.940993076237	513.908999972028
1014	516.734786019875	512.806589264028	515.744365677534
1016	522.069137588827	525.250335074868	521.371879929748
1018	511.64314408374	520.145856510977	514.438963456843
1020	490.74824651164	500.302669613284	496.517415133984
1022	496.385520817695	503.611847891117	488.150872597921
1024	506.163909254704	492.136217916703	480.886670785135
1026	502.845849096505	477.618707230782	472.594037147571
1028	482.521262291365	471.460630988595	472.291593744691
1030	461.99313730262	477.836765471771	478.743187227956
1032	463.091017757196	488.158241146425	479.05535694791
1034	461.522293660231	473.072231100578	468.082302780583
1036	479.980829999579	458.667245358702	472.573763674705
1038	492.424729118231	474.257798787663	482.964357408632
1040	495.496047072159	480.516060700441	484.674580007449
1042	483.102997755698	476.32026287059	473.211830415177
1044	464.037337327889	471.882413506059	459.105393592324
1046	463.584256100339	465.301566880487	461.228598913661
1048	454.83650957994	460.113363462106	457.230155330692
1050	455.983578517702	467.552772559153	461.495629277942
1052	447.604692131915	465.30230423643	444.567181061872
1054	439.490531076909	454.991314177747	442.735464485147
1056	442.412649352831	447.420481874394	448.258324328152
1058	454.481547346683	446.274315203965	443.526822242679
1060	455.344764076122	437.420271484215	451.694989740987
1062	442.925814441969	442.379393515399	448.871311473726
1064	458.675937794447	448.888249040509	445.446668339211
1066	453.738208031437	442.542807407832	457.361833561099
1068	453.258959735746	442.751222559198	458.671632268938
1070	462.955809307327	453.977452346208	450.824254324317
1072	469.328243793014	463.441148168096	453.794800090608
1074	471.18992385277	458.669461115483	466.965391469686
1076	465.691196543349	473.732414116893	428.766275157974
1078	453.897182477905	462.385783523227	445.774878864201
1080	442.406836594461	458.391431349255	433.607639000503
1082	448.852190918551	458.602871066565	448.343946737334
1084	457.438725505484	454.351575446889	464.399785596947
1086	448.363575474934	443.144895486658	427.452608085398
1088	450.787259569779	432.096000353207	406.547549373385
1090	435.617183581209	429.159478749996	406.031264058806
1092	437.958570192257	422.718711420604	428.480857089571
1094	434.321322550652	407.398250547794	428.551567201123
1096	425.194546186419	405.601964127349	422.803595321599
1098	417.464436748291	414.862994681937	422.968976192709
1100	412.974819093593	417.95867901779	428.626299305487
1102	403.381426804867	414.334297187181	436.94112227213
1104	404.349203156862	418.408811712856	402.731924045352
1106	402.283728108162	420.573886602318	407.876693399948
1108	416.297914053995	414.561191971371	423.552290095558
1110	418.472828300548	410.924261096064	424.59448104362
1112	416.83559937133	416.179444423933	425.227470198727
1114	434.539419922562	436.729698231742	434.17578751961
1116	469.320384965096	474.203697926523	426.937760299717
1118	475.397646192017	457.159638491659	471.74474420398
1120	470.122132353485	480.652658311349	466.3120122968
1122	456.859257156239	464.433965384746	468.75230066787
1124	453.987374834076	460.836140261577	456.277006870197
1126	450.563924578444	462.220916453402	432.889064341853
1128	437.847935186136	442.993514432869	411.001963699141
1130	422.10497018636	408.41411133443	399.274305886701
1132	394.073385580854	409.416949623312	421.099175446599
1134	390.637044875477	409.785798496618	406.922286653301
1136	399.202120393526	394.32919310278	404.730704512615
1138	388.045785168229	395.617674299999	393.315630211144
1140	390.218721280256	392.48443380632	395.172185414992
1142	399.514512546659	388.457345828973	398.793118708398
1144	393.9757713859	398.724790815147	384.579982287823
1146	406.939215077636	399.596453882387	387.673178696242
1148	391.086483018468	403.561027102945	389.704019518134
1150	409.527752802998	406.40177124396	397.107655973776
1152	411.934959312077	415.930657444032	402.348407735513
1154	406.688716544005	413.125925241109	407.991071122575
1156	405.735518954854	410.349167749227	408.149576695324
1158	409.214145669322	417.201907405628	403.478248386613
1160	405.881828543854	421.618894825543	402.419399084181
1162	388.846138626045	418.350867649511	395.893103552655
1164	384.710238379912	400.614883729461	411.79508151706
1166	394.271297969154	381.90515693262	413.376029301618
1168	396.058579245127	394.341540032429	402.844188921628
1170	389.971962435365	390.377685929318	386.629315446946
1172	383.704623969454	372.801606949705	386.819919788982
1174	385.933826665342	372.074562307674	397.717063711269
1176	395.377528345827	382.375745147831	379.432403999921
1178	372.158637356145	357.152658031767	400.758430072176
1180	378.173401385038	387.004783830026	381.032314488898
1182	382.491934531724	376.013693794092	384.28978872757
1184	368.171545753269	369.214338969206	383.052709821489
1186	367.537696961457	379.185358817396	366.330924927691
1188	386.119577135494	387.76737760965	369.598014030321
1190	396.122344802782	382.22131637871	398.628874206498
1192	376.522381939683	381.175231084751	380.210728007731
1194	357.774772897276	376.364445206861	386.681723213707
1196	390.496511717523	373.88832698684	375.460646212294
1198	378.274050331071	364.86258893101	387.024115394678
1200	383.06626750049	364.869728453825	375.1052952363
1202	382.617144150838	375.433878861024	371.287129469203
1204	378.33413136536	383.569538814361	382.311639997941
1206	378.578030636655	378.64532860205	386.726079725764
1208	355.132239105738	369.201996463918	382.166298091646
1210	370.913652452661	374.882397000324	375.057366745109
1212	375.571820612457	383.395338669105	392.034207007769
1214	376.78727993782	393.799838444044	393.496615642483
1216	372.992796935266	389.62335874487	385.780542504783
1218	375.474365350006	378.504303943755	380.068373745486
1220	383.401409291081	381.081714641857	385.380780665918
1222	387.645683476348	397.172210612776	395.160277521474
1224	387.473670271265	402.275841618884	393.135101077021
1226	399.083696095931	414.177610284124	396.654538051338
1228	385.61989983426	384.365103709088	378.407875927258
1230	364.29470969242	383.038268315668	379.593811751538
1232	375.177235623322	376.351280508395	372.726562135812
1234	377.864333629987	375.436245097334	380.850674764838
1236	367.228333121827	372.898565357274	377.493110037332
1238	360.732458757265	368.962124909482	357.36720409283
1240	361.589840034268	371.930901843359	356.76432819784
1242	351.972861682302	358.090005307537	370.662563408438
1244	356.878752598615	342.249848899017	345.828458352589
1246	359.525258474851	360.304886786459	360.807309956161
1248	357.818141851658	353.2135659756	375.401737374028
1250	365.735309113449	344.970664130111	374.689566012127
1252	373.007298206308	358.219200566831	372.619180154119
1254	371.080913143086	375.238405244731	365.243613654171
1256	364.755999586167	379.531049497223	360.070620879772
1258	363.64963958897	387.22300350343	381.145955236414
1260	363.313864441789	376.497129113361	353.728858289388
1262	366.114949310835	371.576654226231	354.422802996493
1264	366.198029295829	349.83578834085	368.365046175093
1266	365.066520728986	349.641179450989	380.548829084742
1268	361.544441007881	364.030381121377	374.998283513306
1270	364.316833132546	373.782068224623	366.017879150099
1272	364.628130958928	372.245516413849	361.63476487002
1274	354.665327331547	364.735967106062	361.16453768973
1276	354.776767195866	356.694781302097	370.154164086276
1278	358.155370588805	362.752231572513	363.86107385311
1280	348.016467125304	379.802417648802	358.029748300425
1282	370.625027154425	372.487826207684	370.815006826527
1284	378.193718362959	365.095502128921	375.776242889856
1286	353.525066944404	351.836519199673	364.617279055392
1288	357.139235363702	344.460772923088	369.058445226239
1290	379.419902465149	355.274863515193	378.714907802835
1292	376.153735575138	370.891997049395	372.710736563077
1294	380.755736091124	361.423058913683	382.138712508096
1296	372.35702974502	349.539424177847	377.066875551252
1298	382.898475746294	379.622607331524	383.264522283108
1300	370.579518133928	380.940990229598	384.569710556742
1302	365.811051484871	382.346281062307	382.368915941268
1304	367.913164692031	384.376136586496	379.798003933827
1306	384.386232519267	392.585866481741	377.08497533521
1308	387.558420222843	390.616699331131	383.604108315105
1310	375.191547877851	378.481699701241	395.708525964129
1312	388.104569791909	383.76514384267	391.32858439507
1314	380.141252833919	378.071449627764	379.379101720666
1316	378.899157809311	371.661288381295	378.873352146233
1318	375.698237339596	382.546184338316	376.412436581141
1320	378.072152770327	373.346051467068	369.477320912885
1322	381.634544640169	376.881584918696	366.816292272183
1324	382.813485868761	379.412237747531	360.29132225158
1326	376.02286492429	374.485544827277	357.580747810028
1328	366.091281295981	364.581482654357	358.314437683715
1330	360.481108412963	356.442504796224	355.405962328537
1332	354.119682765405	362.810524969215	358.6515057591
1334	356.256458257446	376.430768188682	358.363531456563
1336	352.656615282418	356.297924462525	364.533315795652
1338	372.223550581778	341.734651969117	366.539868411471
1340	360.134334118781	352.270110332072	365.747272310008
1342	362.263424824543	379.24108482789	367.307517665181
1344	355.073946014565	378.995620223642	364.445169993541
1346	345.174717174251	362.805648114613	370.798176433521
1348	342.673076672597	354.798675412255	377.856342286757
1350	347.026906439557	354.358696790556	369.378527721592
1352	377.216023005894	365.987403965978	374.361025275414
1354	369.595725386207	382.639857497816	354.921076760647
1356	365.04504418377	365.825902651307	364.166578407791
1358	384.249337831832	384.249337831832	374.888199359257
1360	370.144204946937	375.885839468763	379.468429627208
1362	384.945897039265	360.32955769157	371.111682136089
1364	378.478097581845	377.784262610711	351.350567839001
1366	374.360108138854	376.715391744571	348.731863998629
1368	383.74834244874	354.32894674137	365.233890611286
1370	369.43347416193	350.50684528942	367.425691357944
1372	348.753613088342	334.549591408882	346.578411237995
1374	376.175698020477	341.731375740322	345.973516251515
1376	334.207330952006	331.811964881154	345.468462456275
1378	345.512025933935	329.211496906846	356.083897165264
1380	334.580042444589	323.261816098257	347.039402462477
1382	335.730825798763	333.475014134246	344.498758265656
1384	340.613118852522	348.348894289941	343.347885248424
1386	337.465786553637	350.109234342706	336.570435473069
1388	323.575105308984	335.925700506541	330.295975241008
1390	312.924034811106	320.257115212709	331.853767846191
1392	321.589897611768	321.962975790689	337.968283115386
1394	339.458810371539	339.874575697974	336.931833089342
1396	349.094439260982	326.872294706107	309.064223573668
1398	322.440617602675	309.760651686097	331.067036651558
1400	315.481552485313	310.085571322206	310.663513340328
1402	311.49038478685	311.92012284728	302.375408819893
1404	342.977899316522	346.581789459996	330.206372684547
1406	329.847860484509	331.592615080282	338.699277806381
1408	319.284979362565	308.308818702229	334.952897387193
1410	327.98208923009	308.582527671907	329.89199141767
1412	325.621272464587	312.64766437523	327.250774025506
1414	318.104843403412	310.966347386921	332.125845202905
1416	323.04560002029	316.254824545428	329.997832690166
1418	318.830055796194	339.87944604832	336.034057155381
1420	302.938943146021	309.365086599877	344.699148585019
1422	335.831377184564	332.390091254824	359.324620788039
1424	324.258796803666	321.239375701078	352.393234142186
1426	342.241610192268	342.175173028052	342.315736297006
1428	341.230047788062	361.90307942955	335.672019643115
1430	339.544343587489	354.891280697619	350.490013048667
1432	352.743840846039	339.556382732733	364.0663003825
1434	366.169283790991	352.497371993258	369.3606287872
1436	377.075168441249	380.80678907611	370.413139888182
1438	394.745723641397	379.229302152854	366.045864442751
1440	392.780173633375	380.437953999134	399.183416495418
1442	404.132536285564	395.563928700579	388.403996326297
1444	403.463219693088	417.453446031695	383.521188470886
1446	453.453128848219	424.817106358675	440.715936936786
1448	434.604565635249	446.814389660072	461.329132671548
1450	417.833686356303	428.676451835944	427.444236347535
1452	404.279021185502	407.121034028884	417.970049140694
1454	397.802936380524	400.81009182855	414.207191212641
1456	392.677229013224	409.38976147556	397.908905425843
1458	380.779378065829	394.040337547161	387.420177189437
1460	372.190233040249	364.180496981264	382.144573301442
1462	371.669304515997	364.744978524682	366.134092322462
1464	359.44066484202	343.731631728	369.122775810662
1466	377.747522828812	368.677794767978	380.613041879197
1468	354.666607226224	365.798801869141	358.31275253114
1470	316.063406549809	327.196531477937	315.431883929805
1472	338.567758139912	334.541750450147	334.437401734462
1474	342.658827467195	352.90851789426	358.422367047446
1476	342.997154905503	350.036800972274	338.138824119858
1478	324.418406517897	336.990341898222	324.408993483017
1480	325.503426072624	317.37626672255	337.995054452677
1482	320.64056281537	297.79034193781	323.111680056915
1484	305.55864905613	305.829069627389	309.020877161624
1486	310.071043885754	324.693852868311	329.034167870179
1488	319.319438885561	316.750920976186	329.279852689228
1490	327.839642078727	329.393795992074	347.817300296049
1492	324.681204903777	304.801591222957	331.358942524895
1494	324.22392881166	320.431865805213	322.980158875771
1496	312.602419004703	308.799499739525	302.541771978801
1498	323.922665853991	304.985982236663	329.451993689778
1500	347.134105070104	316.136764382118	316.041797463332
1502	310.863101622264	317.062863502188	332.982699865812
1504	309.687590454492	315.651932430736	332.470768120832
1506	333.124606581392	323.581203228853	328.95047769974
1508	335.066890657637	319.747543921657	335.425468890749
1510	328.383685583905	322.698001216765	340.138477288281
1512	329.234410421559	343.206701166067	345.345438367233
1514	323.844217735744	340.405551866389	345.047186610083
1516	318.355831117351	314.962476584164	319.83356659978
1518	322.924444650771	328.188753881315	311.537621450051
1520	317.018222113029	328.6702739975	317.564358938806
1522	325.378224915685	335.389358740881	307.819327973009
1524	348.379542281205	322.129562052625	350.755667616859
1526	322.709946743316	345.831428913293	330.940528248933
1528	342.172581442169	334.378120591961	355.067436705716
1530	338.448954713785	342.704987746813	330.941191988153
1532	336.999680202554	338.482562538689	333.676757823373
1534	345.568986211436	344.236165553178	346.550354315053
1536	334.372953549311	344.736088956724	348.974030879285
1538	332.529685714422	342.198518609621	353.117664824032
1540	347.715475789122	344.300995753656	362.253020438502
1542	351.844909263465	353.880309931748	359.551274135957
1544	351.846646546624	361.569292655532	353.778161852613
1546	373.985059793449	354.804507949927	367.392745631101
1548	397.161769071196	369.907995985303	371.371835089481
1550	355.486755545093	380.252876692244	379.976911231676
1552	371.822977015996	362.099874924436	391.329712464437
1554	367.326022950762	361.301578301063	351.387518695206
1556	340.674443092824	320.575108422762	335.026835761623
1558	366.581483447723	379.9114616686	374.791128407082
1560	399.998433715787	387.611152709927	392.750177626039
1562	404.294682929473	408.831372953179	409.25533610662
1564	403.140656784641	410.318697279452	426.573726763495
1566	405.921864942253	426.44501454062	430.052498740763
1568	428.845531700116	455.295376958631	444.257525360496
1570	436.25657147829	451.654830092791	454.784273799352
1572	432.759409121206	442.195911437836	446.913968615056
1574	451.759951142894	445.536618842823	447.046029461483
1576	462.402042799337	440.700539969089	451.261128769621
1578	457.947941966116	455.166148887558	449.638886908152
1580	493.034151640503	482.881888827102	482.496293752507
1582	474.630911596367	478.457462037157	475.458409189582
1584	462.000901345861	495.03919929901	504.362583002404
1586	492.39823868382	494.179461011705	519.253177763291
1588	515.329262177802	496.827890289639	513.1659039759
1590	542.314369812996	533.537705223141	516.764552691049
1592	514.006356096614	533.421333283034	554.510160979043
1594	551.789308767657	547.611185735655	533.503795025023
1596	540.186486769653	533.283787206593	548.239311427457
1598	549.17776477162	546.740281980649	563.352490909191
1600	569.856916711397	566.69500081668	598.61268472021
1602	582.958091497444	603.624887468233	600.534818906683
1604	584.084107336794	589.046934576388	589.165195560363
1606	599.73817271974	584.635790269589	608.308399528891
1608	625.406173767091	618.717433729666	639.008271258612
1610	647.775593755356	639.417541225175	652.840438805016
1612	669.567985899364	646.038096297062	665.781836108046
1614	666.868244230334	653.295784065027	681.11070880448
1616	653.403797309218	664.97357930849	678.0804562181
1618	695.745761893586	688.942803089111	695.580564614616
1620	705.163280145303	726.390104963086	724.086634556227
1622	700.058761683925	710.886063169149	698.309500199877
1624	718.700891030091	692.582878286798	689.244299823985
1626	725.287824499184	720.310258517301	714.979579029886
1628	731.356204902694	742.640357463229	737.300440613098
1630	747.080507610201	748.946974111828	751.517638001407
1632	759.530885782777	757.775853557993	747.797830518017
1634	749.783440367805	769.065213327168	778.685347061049
1636	747.38915022684	746.547207085443	764.74046454622
1638	759.010626384647	740.315094458124	762.887638414889
1640	778.614731605296	767.930959118884	756.380599283337
1642	787.442095388789	765.849653512812	776.734212258079
1644	780.490685613153	739.591705633941	803.246393627613
1646	771.138570282314	730.658113042327	787.393758060823
1648	744.205599699028	724.031407101121	757.703923502369
1650	730.163299829476	736.522015164854	746.535251082083
1652	739.600074977115	746.25784594448	749.774860909729
1654	726.858719402096	730.952274176242	740.338520008082
1656	714.250673917836	718.888524214923	720.39502956885
1658	716.976895909552	689.330189285987	715.407354073343
1660	687.951608428035	697.124415788143	681.955142527702
1662	691.895912896528	700.778398651511	691.521771342751
1664	699.920081444748	692.270664033258	696.961609449799
1666	695.281844030907	687.247584811666	675.91019879882
1668	641.636585417726	658.878283629906	666.221619505707
1670	641.573300219524	653.404681882543	655.341155140631
1672	625.634357605091	631.535906146455	612.651137288571
1674	605.768505056956	626.715499547621	663.657071458523
1676	602.356290968311	640.560608161773	637.412848061795
1678	572.933295441304	602.101324644614	609.725649136888
1680	601.925521236902	594.855287129049	584.288426599142
1682	554.455078696129	581.427734463584	569.768998926311
1684	536.338612675461	529.173949512252	542.098525397852
1686	536.337792128023	539.713950071351	542.627918836557
1688	518.878180889629	546.287383429612	512.067071481704
1690	490.118508197247	512.465651960292	498.701547151414
1692	482.266995093016	511.902332436776	512.29740022195
1694	484.653336966699	486.609094317762	514.027226389337
1696	459.20489545514	481.148964412294	490.31627913332
1698	453.096923732399	451.749674961346	456.487312746617
1700	469.883474995227	429.344773364768	449.928950538152
1702	441.733130322166	428.3219822524	440.065855844534
1704	396.461586459336	421.528060636943	411.448121386137
1706	377.16810862005	412.500915465725	400.908235304993
1708	377.99791702028	401.914044055945	399.100262891848
1710	385.641751811905	403.263111614213	388.688814306499
1712	362.170369513191	364.417142759973	360.990628901033
1714	354.905293281978	344.425313495669	330.109022192447
1716	337.566261557159	351.062851777701	325.585723337446
1718	329.36724921259	335.006493097646	320.052749870761
1720	310.31636503799	328.687860626183	316.516178078977
1722	312.377880764926	332.454832620432	327.118554788313
1724	317.665256092036	313.511192114654	309.737040440791
1726	282.574472190246	294.155458316549	311.797885981406
1728	282.940471528542	284.991852797768	269.507410761396
1730	271.480466941318	281.450683113429	289.552399114154
1732	278.076726707085	277.539201411405	299.885539733615
1734	260.517584296761	246.540110573698	261.83079200911
1736	253.732665193627	269.986397907263	265.512021237573
1738	224.902585613557	230.174593762063	228.832479181853
1740	255.914390593997	258.475198685943	260.643619919091
1742	223.697725369903	241.42518931214	254.775036961503
1744	252.111411293121	241.480600704696	247.412737130084
1746	263.683191250186	239.818930547567	240.487846402679
1748	240.523198026498	232.36021135817	239.457701929373
1750	223.380653975762	225.443135398496	216.165332543535
1752	219.042806428926	227.493774463177	204.525420683594
1754	219.278119534147	229.012839632656	219.402248385618
1756	195.101978442436	209.388893704541	192.685224245326
1758	208.969411781985	205.316239533988	189.931116681756
1760	200.151011217958	187.412324847658	189.531769753844
1762	183.410930316672	183.38303704874	168.398818700001
1764	184.359421337148	186.413344401618	197.403243017516
1766	181.449154539919	187.820226858614	192.685498275581
1768	169.160865614926	189.832671561814	195.87522807197
1770	160.030717143083	185.696666716149	199.013075378661
1772	169.036003804661	180.655422817999	194.508464135293
1774	175.613890196653	171.707752446389	176.670309033197
1776	177.591376082781	164.707270412988	173.985738810006
1778	179.195722774859	168.981063990472	177.002138864814
1780	190.119449237023	179.908888291971	176.705306008278
1782	193.779540635883	176.845158531881	169.304911699088
1784	175.632020194031	162.923182415475	146.115176478713
1786	158.516587566921	170.71720528521	140.18662170643
1788	152.963568599559	181.247208218376	150.220268405866
1790	143.568180206451	159.691476383512	154.864539773864
1792	139.794507184972	147.447897334825	156.558213476304
1794	152.768248500512	154.065390470106	154.163092475207
1796	156.77826529956	153.220328167904	152.941712973766
1798	160.740679382814	155.314131740813	163.386599245898
1800	151.829176709549	137.707911648883	153.064059851027
