# Supplementary material for: In vitro and in vivo datasets of topically applied ketorolac tromethamine in aqueous humor using Raman spectroscopy
Source: Data Brief. 2019 Oct 22;27:104694. doi: 10.1016/j.dib.2019.104694 (PMC6839021; doi:10.1016/j.dib.2019.104694)
Supplement: Multimedia component 1 [file mmc1.zip › Raw Raman spectrum dataset/In vitro Cuvettes/Aqueous humor from rabbit eyes/pnrs_day0.txt]

cm-1	frame1	frame2	frame3
350	1053.24715613376	1065.73654597184	1069.18107201501
352	1026.73734709165	1063.64359203557	1043.08392361033
354	1058.06351605601	1075.88118142782	1087.8952532237
356	1084.08187977592	1089.81563030619	1102.49175783691
358	1096.58190123061	1094.63481714001	1105.059489701
360	1089.74373656262	1081.82977716167	1115.21583918256
362	1067.00498098484	1093.12761178502	1095.20421988957
364	1061.41401916844	1095.99745077151	1102.3008353064
366	1061.70057699788	1094.67330424487	1106.64745570761
368	1061.06445743859	1092.81604559961	1095.01862639178
370	1061.6408180796	1098.4559886341	1110.75432135422
372	1063.27924786242	1084.13424428719	1104.3180235534
374	1062.20530098143	1078.59671290872	1096.22800575521
376	1061.48372740043	1088.51005383334	1091.62418860888
378	1078.53733984264	1098.67249343555	1081.18446871039
380	1064.32284723981	1089.3593872037	1074.52150134062
382	1052.71313521911	1078.05538842261	1078.4725285805
384	1050.00025919659	1067.77208736991	1087.69873131105
386	1055.50403096296	1057.69066197077	1088.07960594479
388	1072.7926369984	1073.5589682091	1065.25794494288
390	1070.98805139222	1075.32329799034	1056.33693446609
392	1057.43683157978	1067.26741846676	1059.59266228997
394	1044.11701681813	1058.56734552094	1069.05420445095
396	1048.1458654147	1070.32456125991	1066.20095650214
398	1045.5687671727	1070.28559499264	1065.84952779336
400	1043.14285537118	1066.26322949828	1063.5893266493
402	1043.49647810843	1062.56878295899	1057.7446833677
404	1032.17382999021	1051.66349253429	1057.76951673297
406	1045.66017048097	1073.24240752697	1064.08788726967
408	1051.69201883323	1086.78521988699	1075.41157402236
410	1047.72799394103	1083.75510397729	1086.62963956158
412	1060.27120706255	1080.41225297878	1082.8361832462
414	1058.13100582213	1090.65316860695	1088.16553161375
416	1056.27377395084	1082.19443077306	1084.95641697924
418	1058.86414053867	1072.9534136917	1079.94719785013
420	1068.8609810476	1096.98186602702	1087.1763580039
422	1060.75961288977	1093.14541929978	1089.38505128853
424	1040.45099578465	1082.22728869074	1095.74213489395
426	1040.57556506647	1071.98934345732	1092.28231583014
428	1075.54555272302	1066.48807235715	1072.6851649899
430	1046.85476485327	1048.68165439778	1078.44102658954
432	1042.44677180551	1078.80234936142	1090.26209256791
434	1035.98884613671	1077.51369315745	1080.66953200219
436	1025.56221968096	1044.35694711702	1058.92829491795
438	1035.39843050691	1069.1200456355	1085.93328707182
440	1035.39380505707	1056.0601175773	1078.44420478199
442	1029.7126895385	1050.89557170511	1067.99999192386
444	1024.86049401103	1058.06896566778	1062.28944948674
446	1028.87870420217	1074.48924119224	1065.77427063209
448	1037.31928547636	1056.59772987812	1059.67034030019
450	1022.95512520973	1057.69442807536	1037.27152101145
452	1010.05411246012	1057.41197646551	1033.3407320839
454	1012.21473588073	1047.51196920189	1057.5499213192
456	1016.58578212053	1057.83185940616	1035.68111613741
458	1002.66100711841	1032.83075979326	1013.55566242884
460	1001.57519762785	1024.06579959763	1004.50816309444
462	1004.23397411513	1027.83364931798	1012.04587518097
464	974.860671900971	1008.50454499396	1035.91825719996
466	960.921050008994	1008.29847764237	1028.08262819591
468	970.500095242519	1005.48716320409	1019.18549141709
470	982.582768608116	1000.85027530328	1018.240405832
472	976.879124709198	995.491876655925	1025.68163314893
474	943.945172657618	982.525618691594	980.46994235251
476	954.467998195311	985.022268794326	974.787954884618
478	957.139408758312	988.205743881922	974.105436456832
480	945.658802538333	983.556095811619	967.633835941852
482	952.655944244794	962.40328855476	959.651813300544
484	949.619164028765	973.251465506839	973.176298352776
486	945.138317375414	964.892365989177	965.188707040759
488	944.598039165044	951.428889958094	954.454237714784
490	949.029264281227	950.661061209039	962.368664493759
492	908.337617822491	935.945896566923	956.770303846706
494	909.448522271036	945.419949415112	940.619123583515
496	923.841358494637	943.07701263646	947.514890654427
498	932.006694724519	930.188723988481	970.119905241987
500	911.069524609914	951.874793300418	948.803647161128
502	911.937436907484	937.520694199186	924.297373752725
504	911.297091142075	940.6293927852	921.238559959839
506	907.920117357565	943.864551937034	920.886488676208
508	904.213648977072	927.328011299807	905.251463679445
510	915.811912636595	931.531421574353	923.28042920028
512	923.840979119459	914.798417259983	909.485338426614
514	916.753701285746	900.793323479186	899.196391576949
516	905.04999237204	897.517438348791	905.255863346503
518	925.669127075475	902.895150914792	926.798429810772
520	911.217879428367	904.956541157378	921.530458918923
522	900.807855586557	903.557600660601	926.0204632172
524	891.174944857939	899.141778852606	914.405630600862
526	877.937094032965	894.900168086027	873.179515092727
528	867.401379068393	911.633976591214	885.761849167908
530	858.709023704174	898.283954151324	876.997178317959
532	851.901642605077	883.197010261852	878.202361778527
534	843.474975770162	869.606521130601	884.356812122491
536	827.115227142601	849.078163324541	870.319753272935
538	831.72720700885	855.943927167055	836.015886822774
540	827.30342009738	851.883892325945	837.039477902236
542	830.131702681668	849.611233764664	848.828174420044
544	842.571596627774	852.57218305489	852.424791286589
546	829.660651406642	839.221146382807	838.141917796466
548	819.481934817811	853.610519103865	843.391420659629
550	811.046895265905	843.411509212701	824.353905436842
552	808.966629967304	823.341705963788	805.200337231388
554	816.130603956522	819.372837465788	818.669407341946
556	796.259647653206	804.157248531837	801.591348603767
558	779.753357321524	787.197316297983	788.998025993414
560	777.455984953151	792.095961745864	791.83733983508
562	780.328514327418	807.000751365525	803.226514075995
564	759.547700710133	786.327602067263	798.899467139727
566	748.684670588316	768.203028045269	763.180012056501
568	755.585005612791	775.772180351212	771.262100800105
570	756.204368117239	767.460804159889	780.201283017538
572	741.506805628264	734.939621699418	762.340380153587
574	745.368208637617	769.252142467783	735.767077342651
576	735.545476810226	764.585142718022	746.9396058049
578	731.864818224977	763.078385423113	756.783605178614
580	723.226176510028	760.051789698598	750.564861180996
582	698.432844045884	745.231427042878	722.750960069914
584	702.789589282159	738.850643008601	710.678027910943
586	710.956103444856	721.316311767105	722.204520716829
588	709.208964812691	714.918117116952	731.51934135122
590	699.648737547689	715.247601300945	727.810506018407
592	693.191493622258	702.977849109815	707.136930549158
594	662.983581181923	696.822231491707	699.09580605989
596	664.912405565016	673.336607944149	694.388433527751
598	664.92772756162	661.626740372905	681.28848828487
600	653.097456019404	668.992285889042	663.595353915559
602	649.669340880373	675.446754636139	667.228505740199
604	630.4528097971	675.549502502674	667.640700803684
606	625.628924617669	654.619424039648	657.236247829084
608	623.928376615933	638.10186104961	640.458980238218
610	619.283559435132	640.758695259691	628.065743857649
612	626.986923080462	644.207458681815	649.544676829188
614	620.322239051999	644.32445995018	640.019647953613
616	615.803779578026	638.224504354753	632.561122433448
618	603.551162675117	619.742509728635	617.346887888699
620	579.416271850052	593.004368617824	592.868882792405
622	592.192385100984	620.044712109072	639.870727982457
624	590.570224401973	596.998318212564	616.927211127266
626	588.24890610259	585.430350464537	595.257807470176
628	583.058051955789	587.071801569985	592.321614848806
630	568.981918718231	587.032054760384	606.040709997323
632	546.080850779697	580.836608967027	589.360383435662
634	529.133631603489	563.85681679257	556.805268047616
636	534.866353048026	557.497974837361	550.289631305994
638	548.517431889887	556.690770130534	558.927682595945
640	540.466083508521	544.918409389443	548.874271435443
642	509.750687787165	532.897060834037	544.523307825886
644	496.835741763207	537.906733655159	531.492269031599
646	490.180714426918	533.146516984577	526.851939315142
648	480.159931470282	518.364128471841	523.996664281548
650	458.934103730973	510.024575093154	502.028707790419
652	477.628076481186	496.027311882108	507.24970030641
654	464.131402277629	496.815929298489	490.662731906587
656	447.381386229565	482.68950406057	473.69750470727
658	440.241832875813	461.841135712375	462.811422001538
660	442.835117844673	472.906771332074	452.567532636611
662	411.720274362756	433.648744653325	430.646429808383
664	411.082692185539	426.283550608024	429.32244041578
666	406.844505889046	422.593117179267	419.750693833257
668	393.158411235071	412.829318670076	399.659372232238
670	390.170406414841	404.061740378032	391.39697046812
672	387.559596007073	390.793227717603	393.139827023326
674	369.839689978829	387.937423047189	390.704347828733
676	360.882072591801	381.736103535606	379.40968755203
678	362.939797805652	377.477581700475	366.619065348641
680	357.739563267223	398.16784516823	371.071660958796
682	360.288109836301	378.426014132495	376.07023748007
684	356.812468109334	385.770006706743	388.304746485848
686	371.248382669874	404.494342186221	393.652783942955
688	398.242511574082	418.814716446085	394.922112624835
690	406.892744199436	413.755931446264	409.655108031839
692	408.24162957684	426.342878187823	431.512193649607
694	407.244427959748	446.3680430318	434.106103633647
696	412.527401707435	445.095460647598	434.595976345677
698	427.521582910088	434.06926977028	441.089077327684
700	450.782890107156	452.865442151342	455.067011065331
702	461.299861336599	470.736444801065	483.723172113208
704	470.23326315258	464.544964380768	471.261591447388
706	472.011309826698	472.57624661632	467.980200277814
708	461.83601697889	488.638497719444	481.521022771677
710	440.938021305345	484.311751476501	494.28381798601
712	479.608277431183	484.703272151062	488.298063765322
714	474.372868490875	479.783047459607	505.148783383609
716	475.096637493767	485.385548703264	504.704923665354
718	482.356387314331	498.925790700654	494.393339684032
720	483.12551990897	509.273694380936	497.820877756689
722	514.306267990453	501.035312310473	510.280615706582
724	495.322239468843	510.583012081676	503.805247762159
726	491.26889129998	517.324737242044	525.158496218592
728	498.728710109752	531.342160636006	539.105238789272
730	501.928155556609	551.461707241152	514.037618471676
732	510.195892297594	497.393590089007	521.337589858903
734	506.169858972513	520.17449112924	514.089958338757
736	503.022366193675	531.061067293543	519.641585993653
738	506.967735019061	539.826845064398	525.171526727378
740	520.500543403758	557.746322437591	524.005768363196
742	540.697663723914	567.0200726825	536.748021418074
744	548.629065588381	546.474547252891	542.903478399895
746	541.766754211482	544.534091761294	542.048790961003
748	539.357045512268	537.973426887309	543.799511926924
750	546.383399129821	532.020494797568	549.950563723947
752	549.308080539664	568.260130977857	552.149987124186
754	552.894568589849	562.36864125558	538.269382902325
756	542.026491012426	552.554354742874	540.707175693307
758	533.680685509085	551.499593005656	551.627081411164
760	537.538069229315	553.874627981226	561.169487303473
762	554.133467911813	547.554096400981	560.055521744502
764	548.896322610627	559.850581902476	551.813511197353
766	539.83988523407	562.406123779581	574.352806929172
768	531.356091131444	543.939082636135	565.245961866658
770	532.356833684192	531.121469695206	556.395924802839
772	543.346328770657	545.94711983462	576.803969820562
774	534.654464383814	561.427245389842	560.575725238902
776	541.146889532053	548.564745244518	553.898097009328
778	527.558942719802	550.79742841716	543.305708446624
780	522.026967574855	558.303539099233	543.122370656877
782	528.78151107449	559.937266842912	547.182687765433
784	514.377635388503	550.79243664074	521.826560960852
786	524.436169482808	547.726276912745	531.895127699166
788	528.727688114792	535.25094184342	545.393963554752
790	528.396268828023	527.722508286814	537.043125246327
792	529.227250577175	529.910169346026	524.42173629234
794	535.006447798162	539.639445724213	535.629204956054
796	524.017961703759	548.039497311775	524.642579931239
798	519.080826780589	535.382660532035	540.934456794286
800	523.806745216653	537.66899373667	539.294536509463
802	520.102187187112	527.757258525628	530.152698512605
804	503.739558037704	499.528571708668	523.644371883196
806	502.483811913057	504.926762181908	510.133159557086
808	512.064817427231	526.748970876996	523.644367165988
810	499.169345183699	510.028999518727	508.952054536266
812	490.218785807107	504.690674887518	497.536092093764
814	490.699191736126	513.562874221399	504.305942481638
816	493.347400220535	511.544238828087	524.517330016034
818	506.968250012823	506.638087578313	511.382089379099
820	510.440247252464	518.399273119734	520.81151930482
822	510.124055116743	526.54628363929	507.91109228959
824	499.192568289358	517.757257108659	496.007381843932
826	480.906633099065	501.8625842673	502.931546957519
828	478.215513399194	522.279497884118	514.179591188726
830	488.623195696854	504.710866320265	519.95465106124
832	490.741122894205	511.060410073367	525.571347187635
834	498.196111393249	510.517854039629	513.024172160823
836	503.442044411739	501.739500044162	499.081693994595
838	494.169460400148	500.575254976385	506.063856530538
840	485.87043515836	525.625387888366	501.416736428397
842	473.707380583018	503.266136884742	500.610648470168
844	476.528082382792	501.242734129748	498.217146837603
846	496.105513838577	502.423286199494	503.722566871802
848	509.919679827132	499.483921683149	505.964351067383
850	480.548819114131	503.599217122696	477.309699775037
852	463.416317765396	478.084879889187	480.642209894227
854	473.163565423186	482.107707609188	476.221924785582
856	472.021465970414	474.712996766272	486.531452237361
858	467.103904729282	471.371615530258	485.739899206705
860	462.101402004907	482.875370051263	459.544845599071
862	428.36863484126	478.247848993887	444.320100955466
864	432.368260582601	464.977294472085	466.857621601642
866	432.45780235907	438.444053761265	449.315303319713
868	434.727700991965	428.312271473412	428.598375495823
870	431.135893670263	429.756347395422	418.134517356833
872	417.489614762874	427.961776975221	419.542248881806
874	428.171217567845	439.685755895916	443.51516042049
876	437.451709902806	430.386351397334	440.954677999508
878	426.707434210514	422.314858720284	432.605204225467
880	423.663974758402	416.680773130749	425.997963267495
882	431.208327237497	422.137727087405	426.506110283701
884	433.70249169908	445.431095859528	434.122983212917
886	440.67115934888	447.578082981085	427.713040099718
888	437.832545270963	453.06682313726	443.068267082746
890	422.473970256039	438.367358020202	443.5721198819
892	407.890984346639	423.490885994964	418.753959413493
894	390.880846931068	412.1426611275	384.917855343052
896	358.967061045015	389.011926193572	375.065974706766
898	384.483122425884	377.829380096277	375.761721541862
900	378.3021559173	375.815285543241	371.833268237961
902	356.53429802686	371.861862719536	370.685337460088
904	346.699772952216	369.583850045566	362.302958063007
906	355.082080972819	367.767075229119	351.842272911061
908	359.417850380725	358.990134158436	362.03156524549
910	346.786481256364	368.696191450045	368.475844156759
912	352.207100367579	361.021362413409	377.331145225585
914	363.931923942414	370.183445553746	364.021220036478
916	363.275052002279	382.128438051901	356.924922314052
918	351.207387489288	379.578632765234	368.12578653186
920	354.36321902153	363.293403566102	375.524303698385
922	380.776787403501	406.135399530038	404.694540103856
924	397.839796550689	437.742442354686	438.251339465884
926	460.121485466664	475.913348886066	485.206970435018
928	522.5977852766	515.612514213791	521.743148693859
930	539.963963797319	536.647124313615	526.362265750295
932	504.5049267005	511.280984418245	494.530076955452
934	442.608516447036	433.951462314395	440.333883546107
936	397.940062758191	409.61829997959	401.938523145675
938	366.019635770944	374.192142840765	363.70356149958
940	339.625515376874	341.646989112206	328.882111380933
942	316.901001011062	324.789569848779	304.583329975946
944	302.847314261825	316.623215433785	296.953635702221
946	302.165623572396	314.26542761745	311.261732185138
948	299.561599709774	301.0033997457	311.190674155775
950	306.074403995969	304.473061218278	330.615863226647
952	313.318935295905	313.13263892269	332.292788601419
954	310.559064785374	311.536210509036	309.84565806216
956	296.357460913516	297.49212100337	292.840323205689
958	306.064275775821	316.155366027153	295.827267863163
960	308.780571901904	300.580239233858	306.480691240871
962	274.825586433532	283.97987699272	293.182110422701
964	257.92258500774	277.256113250193	283.01561288739
966	260.626283160043	275.024641005786	281.349369914331
968	257.733352539072	268.256448656785	275.116823469578
970	264.710955592025	266.211878818147	254.452618048361
972	249.392476359042	274.624612549198	273.081094612866
974	267.789330019699	267.515904475302	284.354367977326
976	263.49021092883	261.383243371585	273.595844064536
978	261.30240555074	270.187492819676	272.321671261478
980	282.518300778991	291.179205185285	292.822097152037
982	276.588437141386	297.83229113157	282.201291751723
984	292.19115014069	289.5620887977	302.917267118676
986	291.321712224321	280.851646039477	273.047627468626
988	289.755748563031	298.227221703053	276.8185383962
990	280.172552882483	306.77657627473	289.04535528427
992	268.196965188667	292.736088398742	291.452536174083
994	273.191094000904	280.697819810708	298.323050113428
996	278.440646768345	274.467969248094	280.071597934611
998	283.653383668787	282.633928333187	291.131647820905
1000	278.650139698853	298.893387812324	295.077321145458
1002	296.703121750704	326.821808504504	321.731119235414
1004	323.675689047392	339.330588335682	346.88809275608
1006	326.10320566446	323.457877027158	336.829364628626
1008	306.151458008629	340.255371123815	325.530144855201
1010	326.276382421087	316.94577304496	320.172450124149
1012	308.51373662041	310.035953482381	314.748785114274
1014	297.591357958939	316.788006475979	327.376483242874
1016	299.79532622965	318.106659189935	325.29624529748
1018	307.886388604134	306.840496810513	312.374080603826
1020	311.394223826247	296.499987651025	330.864706327148
1022	286.23615758158	302.861843912839	301.630610685201
1024	295.573235517247	319.698833546097	300.310280081723
1026	280.305318348437	287.144082807714	274.799671162674
1028	272.250515460368	274.597718057155	276.22951667166
1030	273.584029828988	285.925077109982	297.028319862249
1032	276.770268066026	292.55840885028	300.635236897048
1034	294.29100629828	292.089603869153	277.335341933874
1036	285.721180121767	281.159907925584	289.401116516439
1038	298.961703916962	293.587792856353	304.688932384557
1040	271.364589297521	300.604025770491	293.487871953473
1042	257.909814314408	289.557478430207	280.063404820237
1044	267.132332408919	273.752379914046	278.839522066622
1046	262.49234514568	271.991839711629	282.887787029894
1048	253.597139118054	265.506400887886	278.636186876825
1050	251.13934153423	273.767770942685	256.544139508654
1052	245.19257288112	262.227537084587	236.866492959994
1054	242.627372960407	251.125583829461	245.017647731591
1056	241.635912461681	249.060823064161	257.143236720921
1058	237.815835535282	254.300062424496	257.45329137974
1060	231.610072935627	259.125116873856	255.784490465097
1062	240.216578883708	258.745829996857	256.603696817894
1064	255.101817425728	268.716658102092	261.912855294458
1066	265.931189915118	266.494352736916	264.076657557302
1068	261.587876430065	267.387209109495	259.334510572642
1070	251.368091792262	263.666622461164	253.06095878426
1072	249.335347279868	257.285032358275	250.876709768794
1074	257.76563543774	265.159196843733	254.856347807451
1076	247.614809414993	262.918090384352	271.42355806284
1078	245.73801011591	261.349616764878	258.874733498571
1080	246.373728315472	257.65785955787	260.44422422602
1082	261.3619412808	254.136516416996	250.578589709999
1084	261.07020946299	250.180729394436	234.400480667737
1086	240.839887622058	248.201395055711	228.613753282484
1088	235.53645991911	248.942083560125	236.103104577961
1090	214.377768382547	221.044017320384	219.248148361996
1092	210.182095023634	221.377331573665	217.568674922603
1094	197.124862455017	225.643730371022	217.383425179194
1096	196.916446289693	209.124341946365	199.077306291272
1098	197.687977480263	192.859280752696	187.80892814024
1100	196.561624564651	199.193749053906	204.066650797508
1102	210.485698837532	218.515412356202	229.425224677417
1104	229.73164148463	200.56277449555	202.815733119277
1106	199.255199136845	213.95043628988	192.131043656994
1108	202.004442936358	215.11488853905	202.518377383677
1110	201.593867021198	214.328085196091	212.09261162602
1112	212.560688530283	219.840889219921	220.020431550965
1114	230.299079580197	233.067259563235	224.85165425639
1116	236.169879591935	249.576645542852	228.520552103893
1118	264.151561165145	264.671313374049	258.367481300214
1120	258.183582560851	276.316234606496	253.650699238939
1122	255.253118886581	269.083772544477	256.365792141158
1124	249.621960063222	252.74677050933	264.708465398022
1126	229.181350209228	236.818743545563	232.174733395561
1128	211.388097513833	226.631744192616	198.671784694603
1130	208.810051905799	220.487139364445	212.155599124982
1132	191.788994854888	210.814285917629	213.943999336148
1134	188.617454075817	198.775517443416	187.289490930958
1136	177.077531507346	203.816882864396	194.880851351979
1138	199.481749498714	184.307942911594	206.444715550948
1140	190.370108730362	197.270907480508	193.604764285046
1142	184.755023113321	200.966525146832	189.295282265617
1144	196.42751361686	176.406875328642	193.670902338201
1146	177.083193590555	177.318734646143	167.083570266593
1148	170.267821383546	198.912413750407	184.937271508958
1150	186.40601147057	188.04389809152	184.997367694121
1152	201.022067218791	196.024256976652	216.126994932376
1154	203.829831101676	193.324254074239	207.170456767576
1156	208.332844073264	201.397091504815	203.3754528805
1158	211.104342496979	213.199720461626	205.94517680158
1160	204.701935030729	209.189769724057	190.449222301637
1162	200.034931739215	198.746403829243	180.041038458637
1164	181.719449865577	175.227095393119	185.145623845193
1166	177.7567619158	183.486696380771	182.882812702713
1168	159.898035610674	174.999444509362	174.104571787452
1170	153.332186041757	167.471698493982	158.86422408867
1172	152.398873269251	161.998243241992	161.690174560945
1174	150.465379475036	160.851678034278	173.670050882894
1176	152.177208766627	163.05327757353	166.700197269269
1178	161.054778933662	146.844509576219	160.897576379006
1180	172.390516919815	149.631973798958	180.801236500235
1182	150.401173300934	143.437913453583	144.823213443971
1184	153.667220671178	149.603225821226	148.699464218561
1186	153.31099395252	155.90440360742	145.653265402736
1188	155.280705290899	170.785677881361	151.698463877147
1190	161.815845525197	182.306141311697	164.048380775552
1192	161.493893120829	167.899024963978	158.778270052559
1194	168.614065917099	159.122631182242	190.740226403585
1196	151.732812970479	149.594740530671	147.786941594214
1198	132.747159970028	149.674560216557	142.003414726793
1200	147.274731466742	162.505705794999	150.413857292814
1202	141.309718226439	164.238341818037	161.49770174884
1204	138.121158203346	150.683798963853	161.135375123346
1206	148.456130128163	144.010652082834	149.205360094584
1208	144.597585841221	156.703531979903	140.866047604949
1210	139.892103800641	147.798111444294	147.12528841111
1212	153.277069076474	163.903821554705	164.585516062313
1214	137.132190434085	140.981699422696	151.892301501199
1216	151.204481010051	142.714750849066	152.085318359609
1218	167.491939676042	163.272062799786	162.958541377987
1220	171.651426914612	168.669635292826	155.022396576493
1222	157.637700880985	157.728912200822	143.830385885409
1224	142.010882136408	153.14112429579	157.093839786484
1226	168.288324124688	154.263124242406	160.070874033218
1228	173.760308646922	180.994306826809	175.825491650064
1230	149.896356589597	140.290085817742	160.952045144923
1232	142.260765627258	144.769372852766	146.11183861504
1234	144.915022598665	157.111078547434	144.727519523353
1236	154.057773763462	160.681817801792	156.822625365627
1238	144.658587095863	145.803233931217	146.118978189575
1240	115.801549918378	121.943747590361	113.703075864084
1242	109.563941296756	120.03851148783	120.559212868402
1244	122.033289975362	147.017131291565	140.558461754132
1246	130.931891181714	148.987965217688	116.673298172026
1248	108.866127633654	121.219677685503	121.834853595006
1250	111.311260889431	125.110043087107	131.909341184913
1252	121.041690066052	120.325141686836	134.458038436247
1254	126.938196433058	119.976441114887	132.007935112468
1256	133.011376368796	126.283667188588	120.607508767799
1258	136.938722962991	117.366775473789	102.067862647069
1260	119.580903183069	104.09396178152	104.02308558493
1262	111.65777639692	119.506175300043	112.362678617771
1264	105.006387384501	93.2510176928044	115.686490214709
1266	103.147047028701	128.098818260028	105.932131163567
1268	105.899503434803	130.688507832876	120.615364588032
1270	98.7730336673308	124.670387680777	126.50484764496
1272	89.8292777527799	117.844018115821	117.844018115821
1274	87.7866678825512	105.954054780793	113.406875291323
1276	90.6698871799115	95.5406370979174	120.117330656022
1278	102.09781472036	95.9340986700797	119.979479650363
1280	109.850063114378	144.008891599482	121.310058876233
1282	126.987845434797	139.178119465989	160.324422514825
1284	104.137716414765	126.722200575312	116.483596942938
1286	85.6233666815978	107.132805858682	95.8184919231888
1288	89.1294507477251	102.090361375149	99.0525114636867
1290	100.890423146497	100.879462583483	111.072975718236
1292	100.868322083311	97.1812230397877	119.280191222644
1294	92.8350188223309	100.078593371755	115.107122763097
1296	106.307888727078	99.8719788389469	105.086767908401
1298	128.694818362489	109.833403770014	97.54190032419
1300	129.69852818065	120.344719498131	120.507094408576
1302	116.745250458815	126.650323074424	115.989135202947
1304	120.515132739601	142.022753227594	126.924038185802
1306	128.862010398899	144.132522471242	128.450787937273
1308	115.407464136963	130.245382848607	117.612749936664
1310	112.631759792366	120.317680203611	108.2248216441
1312	132.474069239225	118.904639996908	97.6864699308375
1314	103.110417858099	100.736931787556	79.8653225594024
1316	98.0339947416932	82.9543522051064	125.73725652341
1318	85.8302900405743	84.8958931945279	102.404485140222
1320	83.4502005078137	105.087600420608	110.466392829683
1322	96.3458457637487	96.5367893500901	98.0389970216162
1324	84.7419716565022	88.1917940102008	82.7065328796707
1326	72.7334314959762	90.2503341049139	81.0317690910835
1328	74.7851331992071	87.6208703224326	80.1652940335676
1330	76.8927763721754	79.8018335009601	72.599342163739
1332	72.1990778076781	84.0904443441705	68.795947726207
1334	86.5657879707333	93.677636746666	68.0985798597349
1336	117.830497446498	108.936022962599	100.559407598199
1338	71.8118554287463	85.7131978227665	81.1223983637821
1340	106.76941816766	79.4162120724307	90.3536964188096
1342	87.3969882068687	90.609684078196	91.7193619527011
1344	93.1836259836041	108.036436975274	93.8738747939655
1346	106.041011886785	103.521411963646	101.023995141349
1348	105.976887129887	94.0091329758003	106.38984643537
1350	103.664685151852	106.297708564792	111.919863234712
1352	108.388403774832	124.570297856561	122.376262632046
1354	121.370650250315	118.897816262007	115.813618017241
1356	117.576810536309	115.994685082693	96.3554560045029
1358	115.493730559385	120.118480889433	105.889877006192
1360	124.036291344163	146.264913522262	114.710394988435
1362	100.679465642456	117.156852114349	99.9874485096129
1364	99.8182515512987	105.693450855101	105.141407223153
1366	105.645975096247	117.098059961456	104.696637080878
1368	109.12390043231	119.528333602974	111.998101955502
1370	113.058586663267	108.63221628296	122.399708447731
1372	108.004267348172	99.9446041742478	111.657818653955
1374	91.2745142239548	88.053345863447	118.651972660639
1376	95.5770449326564	95.2118494259796	120.059818214658
1378	82.9385527632761	103.929670127011	107.387584586426
1380	70.8412380460614	109.475316656261	104.480560926606
1382	73.4425303849832	101.709576293637	86.0177953972994
1384	78.8190574136182	84.7796548809587	72.3361552161672
1386	79.5113159823146	66.9798780125193	79.6832980301098
1388	84.7748902585089	64.5061446294603	76.4266104692517
1390	74.2015934111567	73.8479459984703	77.6936618538807
1392	53.0111132900034	81.0948462916551	90.5858517251983
1394	67.7018468204555	86.447209574309	76.2795386642217
1396	89.5714150129596	92.3400135153873	65.3932339772221
1398	55.9551893950928	70.788362964714	65.6144558310326
1400	53.9950212883075	63.1838799707402	80.641935892484
1402	60.8172093025511	68.1814393108016	76.1326695493927
1404	79.9071336323577	87.7304066006794	98.1060592725024
1406	67.6801420006012	74.497363441421	82.447303078527
1408	63.2951047074099	86.0257517485479	58.2803467133161
1410	83.7811092486285	91.5385024245376	74.0078387604446
1412	92.5610187987107	77.9685607809338	89.1153643621974
1414	78.9138354947792	76.1256238588476	76.192120577773
1416	73.1268333683511	88.0934114318586	72.2864578574786
1418	67.666490623001	87.4500616602897	67.2233239044766
1420	88.7945360196936	80.5051011076632	118.658348659067
1422	96.4988309088987	110.534716490926	102.426341337809
1424	97.8665212410708	89.6438774828832	118.732565641002
1426	76.8416377500708	68.8903963297822	96.5904296703274
1428	88.6843708514735	82.0707947303582	104.48078629526
1430	98.2572371842867	97.1232192849872	109.909149711994
1432	110.656993011199	115.509216484625	122.69536925124
1434	120.522169014197	120.944674084905	126.042576348716
1436	121.182491219655	116.340107614644	127.787914312254
1438	124.137608450483	125.167200757534	138.722632607296
1440	135.364522034193	143.907031788596	135.817056405303
1442	140.406449452651	156.83341667493	158.680997645452
1444	145.085127206318	144.291890180985	161.383376087126
1446	188.121895024144	205.107143653892	184.128531817619
1448	194.257679636763	187.127531146673	182.228143624619
1450	181.050562173945	190.338526990878	172.58587343501
1452	162.61095445288	165.041975161615	160.595116278997
1454	141.917968477923	158.080143526758	140.716822553451
1456	142.760085684447	151.383462732893	144.062295388955
1458	122.896114960668	136.373974874514	135.225924343697
1460	106.832528905356	134.112249309474	122.178494436999
1462	116.280979696713	133.114470327267	124.041168276127
1464	95.0844599899795	108.1843081077	100.94700743973
1466	91.0308718052071	100.646046143557	79.0555338228212
1468	129.30373589849	96.1685054815693	97.1930459175733
1470	74.2800327783545	56.6209072855833	58.4834101633437
1472	96.992131666237	89.6934107871598	90.6940793857462
1474	92.2005940455523	101.026628121235	101.970543962128
1476	99.8984852277982	85.3338272208481	95.8959531907851
1478	97.1726625787647	90.1471593471207	94.0159137116576
1480	83.8735596224171	77.5289999798091	88.3209660648002
1482	86.6740132690387	65.0063335532148	80.0018895698622
1484	85.4333426394349	63.6333284336958	76.5020020341663
1486	77.1199527590913	71.8789436146363	84.6650964296204
1488	82.8446159997382	80.6523454759062	96.2471372026714
1490	87.4263678474875	79.9744569256122	91.1940411508113
1492	75.3859073927918	86.4172040511543	73.6482070803876
1494	71.5477705007469	73.3808666025505	70.6944552890982
1496	81.5148497116323	59.7863486320939	80.8037115442897
1498	87.5773740343022	75.6670348929292	69.0406008636031
1500	64.971596173462	61.1489286587742	80.9468189632897
1502	72.1463741516618	66.8851191825943	70.2513699075387
1504	67.2571565257855	72.319551801103	59.047424868254
1506	72.0784619934597	82.7506709229025	68.6173416900823
1508	83.443534026414	94.4848471226274	103.669555706132
1510	84.3906832599657	106.02161973166	94.9207544754634
1512	80.5469951822427	106.688758314007	73.5423642699251
1514	79.8517315600303	90.2611208731665	69.7484247227883
1516	88.0616661422222	93.1089258066611	80.6880719242462
1518	104.514059116098	115.765706483361	116.817710680628
1520	98.3918846273588	75.6288003651936	94.5082847554479
1522	96.6318637858565	100.498205851808	86.4805959263224
1524	110.807497390082	99.5468410562444	85.8631921382406
1526	95.7718892958375	77.1285211298956	99.3074020291778
1528	109.921621070473	100.227189365834	102.964197992779
1530	114.003632054918	79.6964607089844	100.993995463374
1532	111.170176233565	100.569460837548	116.790495139107
1534	109.806636746223	111.125566358453	109.271754066682
1536	106.66731220737	120.113241174901	120.635855224448
1538	83.1343594429562	102.056453059725	97.6468977426876
1540	85.8768357331115	102.722508006845	94.3782218298325
1542	110.160054231176	116.859864107016	116.392560344231
1544	120.707635537537	121.682896930958	124.508549072194
1546	119.167315634208	130.207335040719	129.872497530444
1548	119.723025971541	130.671540510143	135.859644661094
1550	137.508014553349	130.187746354244	139.181438464721
1552	132.121249103236	141.243541729018	141.087127659117
1554	143.159856582247	162.985126034993	159.064539902614
1556	135.660272443773	140.162577903541	170.840660282615
1558	135.958942291522	161.431992276735	160.769951978397
1560	142.585630516666	167.250512509869	158.803101484787
1562	164.158489282506	146.738326889895	153.805832383397
1564	190.090838138264	164.578641602163	189.846602946423
1566	189.668466720706	171.429418402391	178.318912111093
1568	197.902233074189	167.605354406605	176.377089977717
1570	190.201376395343	186.620586070357	186.861783737347
1572	207.496221851965	214.248763678887	232.212164891261
1574	217.017055707305	213.892190178191	246.631319230492
1576	204.016496269928	214.65284246686	223.061505586657
1578	225.1118086169	234.06430133516	224.69019004724
1580	248.146674743642	234.897466016161	236.523925400447
1582	229.363533147746	237.903848130801	249.545399570498
1584	248.778175595462	255.360328546657	257.461114753244
1586	250.049850120288	264.86372933305	264.974261847533
1588	300.452252817199	282.321076848634	294.304418473696
1590	283.53165750419	306.581264503849	300.779585308559
1592	292.278324084924	317.305598446055	292.736555834006
1594	312.050802040482	335.289427651808	332.311888333214
1596	322.084778776968	335.224374480862	350.599689898148
1598	345.06085577346	342.09814732212	372.039841294391
1600	348.331302371397	353.211960445669	365.914527033057
1602	359.113610664447	385.526713878211	392.624765751207
1604	369.962115164925	404.643084024897	397.487669100708
1606	390.910290935402	413.226075615592	424.56538842174
1608	415.283121346569	429.144058450437	451.479431075572
1610	431.494077617989	456.5379252891	446.503510744477
1612	431.902887048736	474.498890483654	437.544230559357
1614	428.349252520673	473.196358308767	452.473540613498
1616	453.267910060673	466.67290440929	484.73913196941
1618	492.898296281149	481.994096785438	506.443039494692
1620	499.818641222308	526.002868318776	499.624903117102
1622	511.428009043015	519.352290961589	493.049504229496
1624	529.293694796768	561.206909363197	535.603560973229
1626	536.21673566997	547.574655315182	558.569984051124
1628	555.58383485325	569.858489793513	565.913580629944
1630	558.318032203964	538.011249340515	578.981537979698
1632	559.572031085261	587.954606391596	587.55565123524
1634	575.052819188306	576.728315830232	577.531188586036
1636	577.359397532284	550.735831296797	620.858739361557
1638	586.972849924693	584.170362269895	620.196596041821
1640	581.387512428424	597.461897800483	578.655802493959
1642	571.551505554982	564.857032714998	560.25700437026
1644	599.812347424357	580.256996886483	592.570703021297
1646	599.963247760073	595.260760841196	609.9808382709
1648	573.920672262774	582.297523221397	599.948922726726
1650	553.009222288289	580.654134057438	589.537975286187
1652	557.839519198711	580.750282801321	575.078624301612
1654	541.092378436787	562.325758898337	554.326392471437
1656	528.776239640166	552.639533627006	561.023746455506
1658	554.430779064734	555.637946027805	574.49777713179
1660	546.28816937467	554.03840085711	554.200783271302
1662	520.200127674206	556.998896652938	537.984557245966
1664	489.745123006376	536.788067960187	509.572272908641
1666	491.661055168822	495.967665253509	487.735356399616
1668	496.269546120271	484.707778689236	511.072983547056
1670	465.981262308544	494.690995572349	462.946064521909
1672	449.77923256996	481.965980090249	431.952412487622
1674	450.730237895998	486.744037005394	466.774200623468
1676	400.440406122865	431.643846731178	435.286464548947
1678	407.001482346666	413.048432952146	425.498245387375
1680	380.274471094103	408.829746079813	392.065079214672
1682	390.052826705132	388.46859158733	399.414163880606
1684	385.230496002339	358.565174342974	364.282638576818
1686	348.662252791658	361.298654256631	369.767951090191
1688	353.848913130789	337.538620102536	342.120610263051
1690	327.901870696273	320.269924973744	329.044547176099
1692	321.62801136835	317.626096803194	307.68449568461
1694	304.311096783065	311.816432281673	295.285543489081
1696	275.653840061526	295.35607963595	303.825225523375
1698	247.853321580523	289.423609930195	303.73289112601
1700	236.579487425424	275.027209929899	285.502885260632
1702	225.902176350428	249.132276654879	243.802542185011
1704	208.434543151728	229.671621362413	216.479451097874
1706	197.794387896578	200.135184939158	198.96395002252
1708	174.416357239624	190.2864978497	185.779416480864
1710	153.370146870723	193.21034207735	181.230142357215
1712	157.053761359261	180.964911421373	162.796164624416
1714	166.302864854173	178.977924309341	155.354911790379
1716	159.204362857272	159.811519931736	148.723562667149
1718	109.957914785497	146.159000341812	116.300088716359
1720	115.139539447226	140.595610530506	115.88671530091
1722	137.416934445165	121.765762634581	110.238356798387
1724	100.900430948301	116.267509690541	132.356703905301
1726	116.442762897586	107.160086782839	97.3277527419887
1728	89.4157212928339	110.919434668155	108.874197528211
1730	75.6058592014399	79.5715329031657	95.3626758125404
1732	85.6770395097768	91.4323966960479	102.555850957767
1734	69.1259869801958	72.648066122626	90.3844914469956
1736	69.5756936762854	73.5589958080547	51.7286800138397
1738	15.9736001339269	40.0360200350137	19.0096085583167
1740	64.3441096029603	55.1760157274554	53.5053934186805
1742	33.6590873956223	59.0298338601698	31.1483037222279
1744	38.3743024245868	29.6905412133404	59.6928951595176
1746	46.1661484362881	-0.711742223499613	23.0838661501786
1748	-1.21574144664608	32.2468245210408	9.19068690990227
1750	32.0430723510269	25.1754614494834	27.9157919569498
1752	37.2914639868296	34.674755672535	18.1726262688021
1754	16.0745140434595	6.39834872355625	-27.1022549877251
1756	-13.365038616971	13.5028318072699	-13.0973990096025
1758	-28.9793586384456	3.64170598530344	-12.0775665862419
1760	-3.78298859600042	3.99274587948898	-0.844918936635291
1762	-0.614314107933066	-1.28415245468116	-19.1105427148296
1764	-4.9792728514582	-33.2932928835175	-26.8149620016545
1766	-18.1032314405835	-17.3210962498041	-17.4776381773351
1768	-19.9955257624655	-16.516899063791	-19.2248446293877
1770	-29.0634805205209	-34.6605000428189	-35.0481760573816
1772	-26.0999634550212	-42.1337617963602	-39.59127627256
1774	-16.5706320567095	-33.4625745561551	-29.6757019391386
1776	-25.5187500975172	-33.4524421387666	-24.796744071724
1778	-18.6016304952396	-45.2253135547347	-28.2881603986735
1780	-27.0650724265053	-30.9323088969455	-45.8719115750137
1782	-39.154546733963	-39.7109967956007	-50.2566235638459
1784	-51.6219782097949	-43.5812289831266	-42.6725876026521
1786	-58.6564255168419	-40.1456293775137	-38.8554726388712
1788	-64.2212781755118	-29.7374871506678	-50.4879983872746
1790	-49.3118590406313	-35.1368938939113	-53.2078385125459
1792	-54.0871400543082	-60.8945643944169	-46.421868784721
1794	-60.4656266826294	-61.093501492433	-53.9085160334002
1796	-50.8447577525732	-56.7527659384845	-60.8066560569617
1798	-57.2865852179594	-63.6611349372023	-64.2063366313497
1800	-62.1557253610196	-71.3002557544613	-81.7232704834268
