# Supplementary material for: In vitro and in vivo datasets of topically applied ketorolac tromethamine in aqueous humor using Raman spectroscopy
Source: Data Brief. 2019 Oct 22;27:104694. doi: 10.1016/j.dib.2019.104694 (PMC6839021; doi:10.1016/j.dib.2019.104694)
Supplement: Multimedia component 1 [file mmc1.zip › Raw Raman spectrum dataset/In vitro Cuvettes/Aqueous humor from rabbit eyes/pnrs_day14.txt]

cm-1	frame1	frame2	frame3
350	-121.469087333136	-97.4877831978398	-108.877269635029
352	-135.465724692933	-124.242553373374	-140.346046352076
354	-125.652059940797	-110.763560312847	-109.984585209251
356	-120.209799573695	-98.345633865805	-94.4083768161593
358	-111.670940634571	-89.6592383195055	-81.5415822067275
360	-94.5792990084707	-86.2531145145791	-62.7896312772695
362	-83.1458528288445	-80.9574938438682	-69.7897615363333
364	-83.9283232240859	-74.5314910957554	-74.5724457129934
366	-97.3900748086857	-72.3821192796499	-83.6415211907467
368	-115.862506495948	-75.8848372995068	-94.307197972435
370	-90.0881159093164	-75.97313944256	-68.5603071153685
372	-89.1841130582197	-80.3704401977609	-66.9786031220348
374	-92.8614424081427	-85.2266349275859	-73.4889171342803
376	-94.5209377743476	-86.954507031751	-79.7827120582606
378	-92.7873536419372	-77.7663245527222	-74.8235393003368
380	-79.9810462201807	-85.5630081240428	-83.9392842466201
382	-81.2560328241725	-88.8573802241411	-88.1689273962173
384	-89.3568800276294	-86.9096278303787	-85.2893957596078
386	-84.4458801983926	-84.3488233836873	-76.6399090143732
388	-94.5851249937824	-77.9572670145005	-70.4436346314504
390	-97.4974307235732	-74.820305626358	-78.4796343464979
392	-94.432887588865	-75.4782442205222	-87.7600078176069
394	-88.7928497802631	-79.4357722758434	-85.1351525245873
396	-102.033661183038	-72.9692435102522	-83.3604256172581
398	-86.3239603498664	-70.2994565587008	-76.4140253342982
400	-74.9688932938416	-73.143927072728	-72.1576267853176
402	-83.4317695496887	-80.262274785997	-75.1884959743238
404	-92.6813682416212	-78.8055969543654	-86.7951405377465
406	-91.2724889319128	-83.1325798411409	-80.8111327443275
408	-98.3921447972353	-90.6327784101212	-83.0742704775302
410	-108.144843973283	-95.6703977601144	-94.2380030993232
412	-90.7314783780452	-85.2440117865996	-96.9164577604414
414	-116.214753516654	-87.8369902113514	-95.5073109611438
416	-116.289672124659	-94.2295295149247	-84.8449171637463
418	-103.445596433034	-94.3099377456154	-79.5905326546447
420	-103.477234558724	-76.9180509665894	-98.6135276212612
422	-95.4717182446918	-78.6593980672583	-88.7253618780691
424	-91.5680488214947	-84.8871666372507	-90.9063892602599
426	-92.3883064184383	-92.9272366478821	-100.29607761258
428	-97.6824492043501	-99.7310885625347	-111.233196961673
430	-103.693166253825	-96.8907652004246	-108.383474729977
432	-110.723072436907	-101.884050047282	-113.367056102663
434	-109.548517787803	-105.516188570242	-104.763184827655
436	-102.275803967416	-104.603307639973	-86.0113617654566
438	-101.847092966879	-98.1076281148846	-83.299143117483
440	-107.666688298392	-91.3556176964792	-92.3044219146484
442	-110.891949848221	-86.7826029857507	-100.436970915988
444	-109.58100839701	-90.3212298826286	-102.475048293852
446	-103.004072644944	-107.184615601621	-94.6285450230282
448	-101.387436395796	-103.691470557043	-96.2993859655738
450	-103.171062026708	-102.239861053077	-89.7120033259781
452	-104.089994981443	-101.080036613678	-91.6312944637783
454	-102.286901155078	-98.3118385355067	-103.506418038393
456	-99.9902730715797	-89.469110315684	-89.0765176762754
458	-109.045558411412	-105.548244937188	-104.73958472969
460	-107.020266277757	-106.307585428371	-106.49320303043
462	-102.457538643431	-94.4728338550192	-97.8337823298211
464	-118.715402112019	-90.0470065872769	-101.399471714775
466	-109.836734870177	-96.3498209394626	-98.2496775965025
468	-102.722185350208	-95.5508722972371	-102.693399321099
470	-107.312623693256	-98.6788882281787	-110.607927188504
472	-124.47168083515	-109.969927239664	-116.888145147995
474	-109.430408535337	-94.9455039419177	-110.277158921809
476	-102.097036769344	-95.6140048254625	-94.968551278765
478	-107.1004682996	-106.025039698228	-94.6738937229184
480	-118.635335141332	-114.413744876498	-107.14123666103
482	-120.302533959363	-98.1874909577159	-111.083542266379
484	-117.077617681348	-119.00569506766	-114.673580305475
486	-115.981123734109	-123.150448055186	-113.195337920295
488	-120.761922058946	-118.778376570511	-112.341495838319
490	-133.396664607199	-118.859571972801	-117.806853431985
492	-146.416738186632	-146.013051124145	-132.672657119897
494	-144.759536206485	-135.505373039378	-122.743877290335
496	-136.707415546461	-127.124724872265	-117.429614111866
498	-130.206478732857	-129.407020363774	-120.773187171372
500	-137.623331638708	-130.671894836846	-118.696494122715
502	-134.860106353999	-101.79385074624	-112.354107635534
504	-136.966181899509	-102.975749923829	-121.128165690358
506	-130.244172144517	-113.062811604901	-125.313890485577
508	-107.946230356009	-110.938652448699	-110.943413443933
510	-122.923699590553	-112.157783882474	-118.802836964711
512	-117.37280295401	-122.094240503639	-109.950233250678
514	-120.87550465055	-123.306297310326	-108.268891499814
516	-134.60138428146	-118.657585081712	-120.446449856669
518	-141.575164432778	-125.615568515379	-144.650963127164
520	-132.153879746016	-137.907803974508	-134.446779433629
522	-133.901510912177	-137.600817785982	-135.084298280305
524	-135.97349363333	-129.755645519836	-133.107079130055
526	-132.939811887639	-122.770364637727	-121.936459098102
528	-147.041539122625	-138.780584689388	-131.240230677654
530	-139.006494628294	-130.229725193949	-120.840146771193
532	-131.710648388634	-121.961029488164	-114.322707503343
534	-132.908278334871	-119.700781682106	-117.139177066831
536	-145.746997063568	-123.309402839786	-128.869313986247
538	-134.794506975858	-132.977922177083	-142.844808807085
540	-136.830025837333	-131.660733257522	-135.27986367247
542	-137.09736955677	-125.176524655845	-127.29804682623
544	-130.630125423846	-119.635849680288	-127.202458327834
546	-128.463653418707	-124.699236647813	-123.097199983124
548	-148.187941695752	-131.515454465063	-134.307693576063
550	-154.961470590672	-136.696932365954	-140.415444837081
552	-154.92415556013	-143.292576110094	-142.837711975645
554	-158.044851680618	-151.809728423794	-145.153856734332
556	-153.919543717269	-131.760700581879	-141.528589005662
558	-148.097689976531	-135.772914649189	-136.958822721347
560	-147.577918670239	-133.872018976201	-131.436186967512
562	-145.410567270026	-129.690541247432	-129.236082190876
564	-124.793844572905	-147.282180244988	-138.106034869656
566	-142.362683891254	-144.984808639502	-129.462272311298
568	-151.819698245605	-142.433978209307	-133.884238282767
570	-157.330333298157	-142.909903946648	-137.351328566706
572	-161.541168217432	-146.908439600176	-135.34898783002
574	-163.482173855126	-149.841234565747	-142.664935396273
576	-170.871509127415	-152.393907624718	-151.79692583434
578	-161.730759760189	-145.367785476568	-156.24046116829
580	-156.139731327525	-140.721589088518	-157.058782879125
582	-170.061624594028	-146.989152895156	-156.618004104423
584	-157.975156672154	-132.882616954985	-158.18678694262
586	-162.61224727411	-159.643932607737	-158.549064945972
588	-161.320752436561	-165.304772038326	-155.529498076637
590	-156.322761524717	-151.228738069209	-158.77265875779
592	-159.640820621338	-144.059642827518	-180.520845168017
594	-174.815034877935	-157.722145661111	-150.958071697532
596	-175.5757214991	-155.932796824062	-149.3119680244
598	-172.347930841032	-158.897849634673	-160.876783423384
600	-170.935038604719	-167.208876445641	-172.537852418256
602	-174.141231728924	-162.586854489499	-169.360270247897
604	-176.949955447752	-168.982152661835	-172.94100227044
606	-178.742180510878	-178.534196428777	-176.409742194342
608	-181.891889260577	-185.768470667989	-185.48640101213
610	-187.997137706347	-187.968788140026	-197.029609954702
612	-197.469868486436	-187.058694140792	-187.725955997259
614	-192.005464565267	-182.598285255654	-187.601600104424
616	-195.340587397547	-175.847844079068	-183.362625013937
618	-193.064270637425	-178.076354887977	-179.315071551927
620	-178.697453231586	-193.2016790031	-180.173378558592
622	-191.789445242087	-193.941704888475	-185.835202762402
624	-208.284404540317	-188.05234292464	-191.418945316084
626	-218.66017040471	-187.717314204704	-202.603566764652
628	-212.722920742642	-186.192170671806	-205.26866561904
630	-188.351628539212	-177.805277428008	-189.170937366493
632	-196.245554160662	-192.641659848907	-199.047735442606
634	-204.100609169867	-192.412100571267	-195.946260700686
636	-208.887279090813	-194.072704875069	-193.96461584011
638	-210.37297587913	-195.598304438297	-196.038087720343
640	-209.682503122	-191.509115797118	-201.656528871402
642	-210.631506643721	-210.933050869347	-213.594164576457
644	-212.036560694956	-217.439935242022	-209.33081721797
646	-226.592804531268	-216.188930569703	-213.559371489596
648	-241.077078891605	-216.642032062854	-223.987170086637
650	-231.513615415071	-229.43707447376	-226.052985529573
652	-226.170014189715	-233.609031640295	-225.231568621453
654	-235.791238853182	-228.91999477303	-229.829071677319
656	-250.098520579263	-238.064253258276	-246.621358542935
658	-260.943977059548	-253.482914396988	-262.774451615988
660	-261.354265682384	-249.921909924857	-254.484836499685
662	-257.8878541559	-243.923254362964	-253.028062426496
664	-265.515919744257	-248.180529860287	-257.917151102253
666	-268.662681741654	-258.747765540578	-262.098854617062
668	-266.298208592825	-263.065128935129	-261.234396783405
670	-267.397066842459	-244.0729768828	-252.865185095809
672	-275.941568424057	-256.148497498262	-239.102923892426
674	-281.017555722624	-265.570441399948	-251.045352899674
676	-283.077208320517	-273.527158687788	-261.08053647288
678	-283.334249033666	-279.037084829558	-266.497610729261
680	-283.274458351901	-278.985921764814	-280.670197393961
682	-272.071027788673	-251.044254213626	-266.929062154106
684	-274.849787095458	-250.93797566611	-259.621873788433
686	-277.132978313249	-253.099238060856	-254.004757332358
688	-269.424920921514	-250.170028842216	-249.920588841652
690	-247.539933744044	-246.228713313925	-249.631635100484
692	-252.29040524319	-234.077911013934	-243.124645057312
694	-241.300424966474	-226.130161465337	-238.756849808609
696	-233.444486406196	-228.719902035612	-238.806784122007
698	-230.514621098741	-233.88107650125	-236.3450708512
700	-225.308182094325	-226.657555129129	-221.471774569882
702	-221.394991254875	-213.010440250995	-217.570863835975
704	-232.402451496084	-210.484332394698	-221.883121595564
706	-221.035445859973	-203.206277974355	-210.513115732924
708	-204.016339370583	-198.282457712694	-199.159881875949
710	-212.587323106504	-207.323808402736	-212.255285204369
712	-193.223183903583	-193.61349267948	-196.492783370747
714	-197.127990903759	-180.198524951882	-184.921076545303
716	-193.907730896775	-182.598073479063	-179.988961410639
718	-189.188905834968	-190.983168902065	-180.970122745385
720	-193.710455422113	-190.952045690706	-186.052314171606
722	-186.484028872812	-187.329414412969	-194.796574232551
724	-188.896424338552	-182.004502219808	-185.514407458183
726	-191.116425982504	-183.854935366489	-188.105389597333
728	-187.635405743168	-181.912429417447	-188.535427301807
730	-178.281325014312	-169.10719572898	-177.651682274426
732	-176.036079122776	-161.667699864904	-187.326863868616
734	-176.806272931168	-162.04946376565	-174.625447405012
736	-181.507136059835	-169.945615841879	-174.085091061406
738	-178.546618302162	-169.540980364429	-172.465706017027
740	-166.098509022271	-161.184363332164	-162.769116676502
742	-160.881982950654	-175.226295026494	-157.035456490057
744	-141.714351460354	-146.85075133525	-133.771027991356
746	-157.647347925846	-152.884545275044	-152.107147580713
748	-167.861047440282	-160.323452403703	-160.175196852737
750	-159.440347671771	-154.660425854075	-147.437685219809
752	-148.745778917767	-142.786816245492	-144.193668107555
754	-147.464585361443	-137.334008857093	-141.872252558021
756	-142.242757145669	-141.802516832524	-143.174442093073
758	-142.855041659559	-145.929275292187	-139.606377753385
760	-140.317601068783	-143.273171563863	-135.511293846449
762	-123.203582887905	-133.04579030687	-137.363547038055
764	-119.387385826513	-136.591012821884	-126.717589441896
766	-138.387521312057	-135.806646920229	-144.867683492067
768	-137.745184326074	-141.653215624519	-139.140454820163
770	-135.327372264217	-143.703866242754	-127.510678225193
772	-141.351410742726	-133.841557779252	-128.347182277136
774	-115.757061135583	-120.374432616535	-123.843617515664
776	-123.45568387235	-127.642822561955	-120.954798904253
778	-130.807744235065	-127.806463493969	-121.504246665518
780	-136.928134501393	-123.629617295503	-122.087501435418
782	-139.349878154201	-120.619045537342	-122.141425302711
784	-132.985277330938	-124.431588056496	-123.817177096544
786	-126.708092232483	-131.928728512169	-115.95781029264
788	-131.722968990415	-133.489410565132	-124.113850048483
790	-127.234815106719	-135.314898944303	-127.618431525766
792	-120.171398153573	-132.528144098499	-123.142544848989
794	-125.766910852978	-121.649697644289	-117.652920343934
796	-144.679681058468	-124.524222406193	-129.596792534635
798	-144.109657692197	-122.54657376136	-129.882526336172
800	-130.928173401657	-118.498226590629	-118.640667906638
802	-120.055745074239	-113.567688209157	-108.89462180915
804	-116.583191530204	-104.741862392306	-106.44826007653
806	-109.849105882996	-84.5353642488007	-103.964953014696
808	-108.714001233027	-103.262151404541	-104.435988044716
810	-93.799402086555	-114.223744230749	-91.1317837895115
812	-101.399794997258	-120.145099893429	-88.6661611063003
814	-123.319044443273	-120.599287836166	-106.160729155363
816	-133.277538402791	-115.598011462231	-134.610119140233
818	-130.978344601848	-114.341682980234	-122.019085431484
820	-122.651578604686	-127.767527427642	-129.962001332427
822	-125.031774473074	-118.999050249818	-130.838268829057
824	-131.497370673434	-114.269512991938	-124.659296856237
826	-135.391009951581	-123.881466463337	-118.328549909975
828	-135.11223242163	-125.080495403252	-121.325321420558
830	-129.479117033634	-116.201146983976	-120.053993010033
832	-131.460100067778	-114.900137396908	-124.172572404844
834	-119.710141025857	-114.086202021887	-119.863165123476
836	-112.048005223868	-114.005769200903	-113.80068309225
838	-124.542736231399	-115.547897553143	-115.232393718913
840	-114.538007067654	-111.54443816186	-113.410963897119
842	-124.321041139376	-110.780591167509	-107.083609283691
844	-127.523507683441	-109.246274060092	-110.700383054314
846	-123.145841868855	-103.813457380687	-120.493955753646
848	-122.050163080817	-104.529952087604	-126.842263176353
850	-137.363393578676	-126.144376249132	-121.686466188466
852	-133.06686350775	-131.186220336709	-137.181456236964
854	-119.201859180812	-130.49693756595	-125.876401346337
856	-124.354882994622	-120.468124472819	-121.981220942495
858	-141.243526930996	-119.502864355971	-128.244481360834
860	-149.749900938734	-129.838494444842	-133.797492224394
862	-126.77006393796	-121.943105329894	-120.042395343594
864	-133.281540338921	-122.356163279535	-126.000217219333
866	-131.727447782044	-129.974185320612	-126.576061609219
868	-131.446583575955	-137.484022322099	-133.072042671834
870	-136.559548461258	-136.415012472262	-134.629838653714
872	-142.835009681991	-127.277466817942	-124.070600057458
874	-130.849069955919	-134.322562446242	-128.332932889894
876	-127.845245653455	-132.451682046626	-120.920476695991
878	-125.830594503846	-127.15855001089	-136.076325027205
880	-123.704602715522	-128.914047946555	-134.184393887883
882	-128.262722390557	-134.828253198759	-122.156536316488
884	-143.643491306469	-135.558037013846	-128.677952752442
886	-144.222573308314	-131.62996379209	-138.812462380137
888	-154.817410965862	-150.825586688836	-151.10634506601
890	-163.115236485027	-158.477152142116	-140.052881560673
892	-154.429902613492	-149.967615280118	-133.88965144279
894	-136.814696280058	-138.119196602372	-137.881355161628
896	-134.416387924073	-140.927827276548	-136.465282553145
898	-154.193299751806	-139.211053128586	-137.580862872082
900	-146.910242184451	-148.328969863678	-130.045099971385
902	-142.666438356721	-140.205898417789	-129.853819136522
904	-141.768164011916	-131.624112848155	-139.147579803662
906	-140.231921622318	-135.857176533389	-147.426150056023
908	-137.002770697558	-149.824915422991	-140.25943817695
910	-151.864570036497	-133.238541555153	-145.970454251127
912	-151.27783510807	-135.444925245785	-137.323785578178
914	-153.168486675507	-136.265974914791	-142.230391540417
916	-154.883957587289	-141.21120514632	-144.061297799658
918	-154.998792516165	-150.814789023512	-140.454185273499
920	-155.878920849386	-155.006165320449	-147.762878494156
922	-148.910365252111	-138.264122865832	-142.515612670431
924	-146.51145615551	-148.616098821674	-152.086571202665
926	-153.849353488957	-145.622710113716	-146.392922565878
928	-159.125675883923	-141.774907581536	-147.060984297659
930	-159.056534189906	-144.196183727372	-156.49295039804
932	-159.737958722502	-145.658807619908	-152.240007921182
934	-145.471274796695	-149.867563684124	-146.054257734867
936	-147.829822718807	-150.411097435853	-145.563121141982
938	-154.844235041641	-148.888704116951	-136.701409536483
940	-154.093871005434	-143.892688568806	-132.771142698433
942	-151.23300295825	-141.656713759072	-138.513618429253
944	-161.489737646243	-150.011460524058	-146.0431312197
946	-162.814518321042	-148.441257789453	-146.223653307586
948	-165.20978017036	-134.911057131883	-152.800669257033
950	-163.15331753126	-146.624107927919	-160.529264853721
952	-157.030380412334	-148.065335214612	-163.588128202424
954	-155.17749945622	-139.813759454205	-157.882676886206
956	-163.75815270549	-143.913903414369	-145.771723268856
958	-163.125062334039	-136.732596510042	-146.244300784109
960	-149.830859579156	-140.12462370157	-148.814126699461
962	-147.870467285128	-148.592553373071	-150.223320947501
964	-150.980743772966	-157.918028046372	-158.197124393672
966	-148.873424785749	-153.914130590771	-153.298256376841
968	-140.856024920381	-137.682706337499	-130.297789423172
970	-149.514871988379	-155.042505413736	-149.510509967489
972	-155.299298134653	-145.995381353119	-154.701359209956
974	-143.013187335563	-143.157906278489	-143.763653067237
976	-144.328456800151	-150.339028009109	-139.012162791913
978	-148.554707185359	-152.536917282945	-134.390816332476
980	-145.012742871047	-144.255710197476	-129.751972938261
982	-147.000703441183	-143.468094182055	-145.788429570131
984	-159.598535986916	-156.06312420095	-161.365058235819
986	-166.998989164131	-155.583236176833	-163.867788901042
988	-158.718109554789	-152.446918993989	-152.510810711239
990	-151.481181785949	-146.813727019688	-143.781565567853
992	-152.777672653333	-144.60091673152	-144.463620689088
994	-154.818895812624	-149.755251729491	-148.094448960615
996	-146.192537001103	-130.302412302821	-147.269492165939
998	-140.033839809019	-140.900979567944	-136.287039317926
1000	-152.613633415049	-152.48337438236	-141.112845666745
1002	-158.484673060911	-154.567473568843	-148.837133295193
1004	-156.098576493532	-147.435967341946	-149.128214933614
1006	-152.97442433631	-137.430784574186	-145.461725818423
1008	-146.693823626824	-132.297792254653	-158.440955384187
1010	-157.253621676585	-156.757561116004	-159.940456093946
1012	-157.969957814755	-161.502809578711	-165.697360661845
1014	-153.226662562759	-148.024780068337	-155.004611969032
1016	-152.686424475019	-139.58495237579	-151.733237986982
1018	-158.968535191379	-143.833826659061	-163.143092126826
1020	-166.179001177386	-147.981083152108	-170.541109672188
1022	-168.565983341179	-143.590000894502	-163.16140873383
1024	-157.442627191148	-156.965190547507	-149.897662081704
1026	-149.598505690236	-157.046431642451	-143.587510947968
1028	-155.583234945038	-155.677921649116	-148.302719162776
1030	-162.180218258882	-162.688870961924	-159.659375415998
1032	-159.465510476161	-172.008591136771	-168.089058020629
1034	-159.007419640586	-161.567644396526	-164.269633266684
1036	-155.235989383003	-153.491261699047	-153.734654615199
1038	-151.352978963565	-166.955340987525	-141.403129383783
1040	-154.742841670749	-167.697895844558	-154.5090579939
1042	-158.5873684612	-160.777664923737	-163.793059729213
1044	-159.389110573595	-155.036526787775	-160.658362287427
1046	-161.467759651402	-155.2224560034	-156.398331584518
1048	-175.262704691376	-160.236980911709	-156.876406044144
1050	-158.974665344677	-152.006703161754	-157.939064066394
1052	-155.377036614651	-157.545076453058	-160.568892424893
1054	-173.021949968894	-164.038164310117	-177.465503349147
1056	-180.14922919428	-157.937071479366	-180.518110483727
1058	-175.148302000261	-150.102502979311	-165.824435423812
1060	-178.913590724879	-159.2778400777	-156.028682568472
1062	-166.170846664582	-160.307345856375	-155.182572590225
1064	-161.983420685984	-155.503206406944	-155.382129087676
1066	-167.364562552557	-157.123837507618	-167.224734632189
1068	-168.859896492338	-164.994975881827	-170.646841913895
1070	-174.396469633162	-173.194401570664	-176.796324330316
1072	-186.025401053563	-180.945502563093	-182.996628778427
1074	-191.742631486846	-187.431805924627	-173.571087341762
1076	-179.05842143608	-165.917506184072	-176.648355245932
1078	-177.568449561398	-166.145269189149	-163.46877257293
1080	-169.504192436044	-165.692029125648	-168.833539143644
1082	-159.635031306106	-168.827855821919	-164.302755649043
1084	-164.639022860953	-175.134587491041	-160.582759052538
1086	-175.609909260954	-174.633464786608	-165.700794370932
1088	-169.684142283351	-160.866003729654	-169.546140731345
1090	-184.336537653324	-166.572273703767	-164.425890364659
1092	-181.921633951876	-168.510786510938	-170.084229936915
1094	-175.758627716835	-162.049928106478	-170.108665654527
1096	-176.663521514001	-160.810186375693	-174.217161465187
1098	-177.512075123039	-165.834083283222	-176.9863753838
1100	-176.875816718731	-172.399510295073	-182.403958160098
1102	-181.719625599173	-174.633292433622	-191.719842239109
1104	-189.054147171212	-167.80050251617	-159.623885017417
1106	-171.790081316853	-177.572216794238	-171.954849855133
1108	-175.197943302941	-186.038820628222	-173.080408453655
1110	-184.567963927129	-177.893028930624	-180.517550176815
1112	-186.40823609281	-185.944518265895	-179.543132606969
1114	-177.247823782397	-187.663588982174	-168.17051010704
1116	-165.886216480459	-157.748423219162	-161.399618421521
1118	-168.132342893763	-176.977281493588	-170.21826163824
1120	-176.04527725767	-180.980816755072	-174.871839925639
1122	-176.067240483316	-170.666187035442	-170.470962052394
1124	-174.620069538334	-162.451885081242	-170.717963493231
1126	-183.14586838752	-165.756535172893	-183.535665568427
1128	-190.268482368969	-176.251616116033	-190.225783817011
1130	-191.581832132853	-183.255757653874	-183.442388771302
1132	-206.770047470762	-180.585455356153	-190.190596305147
1134	-201.873756346809	-172.440318044049	-193.191958694238
1136	-159.155699409712	-166.656184641202	-173.440132495878
1138	-176.434077671501	-173.14258943522	-179.055727843299
1140	-186.163143710379	-176.450696170558	-172.18268763208
1142	-177.11932690444	-173.30002103176	-159.686233885276
1144	-167.581132414995	-167.620330046241	-160.777655976444
1146	-168.813764757897	-163.59904757125	-174.915306761285
1148	-166.61203644925	-162.068419874317	-172.59364382412
1150	-184.019851561143	-180.798899265834	-186.020453608577
1152	-170.872476171806	-168.980891100503	-164.178919209261
1154	-167.603471665794	-170.942955550525	-173.992898944812
1156	-174.18996007463	-178.014620891917	-175.965809620748
1158	-173.251859773179	-173.645737303164	-170.010547653884
1160	-166.265302313903	-161.725927706646	-172.361764613311
1162	-180.018626824865	-168.29606825428	-170.835845922894
1164	-185.540828718683	-190.598678697165	-171.022173445776
1166	-157.90240959492	-167.275861933288	-159.721350882414
1168	-170.15162061915	-170.122254997584	-169.18971988089
1170	-181.796115554165	-176.547727032016	-172.716433219372
1172	-180.942717748393	-169.30448321407	-175.024788026854
1174	-180.539069619553	-165.575098665612	-170.248975951282
1176	-190.535101628454	-182.201288864961	-163.313171600624
1178	-194.101524328696	-190.1372034754	-194.558467331717
1180	-189.791069037289	-193.303685387678	-178.705930327039
1182	-184.197195616083	-176.465610411162	-183.4968799281
1184	-184.542671355721	-187.024307799163	-193.792990508875
1186	-188.404868233649	-192.618250197511	-200.922388634574
1188	-198.910683395012	-196.596428158778	-202.619837284221
1190	-209.404396760089	-202.863922938559	-204.136571890029
1192	-209.630205093413	-204.613282716522	-206.341935730072
1194	-205.393543321915	-201.847005630477	-195.197863430492
1196	-202.605208068561	-194.242724461924	-192.3965998512
1198	-189.527498147437	-193.227271016543	-187.74568228302
1200	-204.98871696107	-188.056822212862	-190.600604585128
1202	-210.445088383649	-193.191863443148	-204.9761061133
1204	-204.702372141514	-201.618581342379	-212.744563682263
1206	-197.673337215963	-206.090266014922	-202.976084004024
1208	-191.716301801208	-205.127712396039	-185.719039204045
1210	-188.122248570649	-196.761564677658	-182.490968759837
1212	-214.870170132417	-206.834390216806	-200.181498584769
1214	-194.996303485832	-186.951622709918	-190.620481856166
1216	-201.539820142895	-199.329568046016	-204.307966221805
1218	-200.113284689967	-193.437127596449	-196.772766597458
1220	-191.506251775296	-183.80323845401	-194.562892353304
1222	-192.071834575064	-191.523983498738	-200.267236360687
1224	-199.534453967754	-202.458067998816	-196.610839936692
1226	-188.642695962708	-184.772736492625	-194.406968151071
1228	-183.310598278285	-192.086750185725	-190.501074298321
1230	-194.383141662292	-194.7348408632	-201.585370836534
1232	-201.8207778885	-207.113562001786	-192.573985271657
1234	-210.676323531079	-207.593701622549	-192.150671168311
1236	-221.821096716499	-208.365067302899	-194.228515105159
1238	-225.579233776872	-216.071694986211	-205.227528526078
1240	-221.112076542232	-223.761434340554	-218.907677001398
1242	-217.82085226457	-225.338715957027	-213.004617228433
1244	-206.551275505633	-233.208529308313	-205.523533012109
1246	-213.971881536509	-215.711023219332	-209.372361340409
1248	-196.357734595848	-202.340114717415	-212.113070495048
1250	-213.158506352239	-200.431854643024	-200.229694619072
1252	-236.165016703283	-205.044315094991	-210.8662344432
1254	-224.153094336229	-207.259211764611	-215.259948125509
1256	-202.266438229964	-211.11980747098	-207.753962555843
1258	-209.505500538725	-216.122944871394	-212.72432033031
1260	-219.059313105774	-205.704719965828	-228.359101837232
1262	-220.1352547781	-205.14365953787	-220.731339347996
1264	-212.727552874897	-222.340421609835	-202.450218541397
1266	-220.727565160169	-214.886354873331	-228.679173736041
1268	-223.360223086539	-216.608038237744	-234.234519920132
1270	-226.741780108201	-220.440312861752	-226.382171187821
1272	-228.558404759251	-223.787521045676	-222.968044281051
1274	-223.549301897749	-226.121084874601	-223.332839243202
1276	-217.936622720431	-224.093838011255	-223.375926825773
1278	-226.41310786359	-216.181559052499	-233.358450842554
1280	-227.393288079773	-208.347897710167	-212.466687463719
1282	-240.169141324993	-212.991985776623	-216.38403226375
1284	-230.908127198005	-228.170163347261	-230.176887218501
1286	-241.263823148341	-225.786431073242	-236.408763208992
1288	-244.271140123645	-220.815701649276	-230.557417325928
1290	-243.26944675631	-226.189790863863	-225.91602865294
1292	-241.367615014115	-226.814279471412	-224.564556553126
1294	-235.240989245489	-219.660228853972	-224.729895949242
1296	-237.985655991558	-239.658302404218	-238.376179913425
1298	-239.296240511359	-230.361316936917	-236.874376436292
1300	-225.518750746469	-225.523881558577	-226.078081975555
1302	-231.584999650971	-235.134490519445	-222.251101172203
1304	-236.412797126587	-234.134657956717	-230.5822984905
1306	-240.921998225373	-238.399625403237	-233.072386955673
1308	-249.409437139955	-246.925332185927	-235.21402470991
1310	-254.687220104799	-255.985119142291	-240.92707124361
1312	-252.010431836583	-258.124166322574	-246.78171422759
1314	-248.951279409354	-245.629400279391	-251.837920395531
1316	-241.647416992769	-242.084372923167	-252.835204128086
1318	-240.539501984078	-235.692442476426	-232.863362602218
1320	-254.648339092959	-227.048283071872	-239.658850504378
1322	-238.05134373459	-245.088855456747	-231.587098305852
1324	-230.440876172335	-239.938738481527	-236.459537255908
1326	-236.609822911749	-230.105006626285	-237.831976246079
1328	-231.245074358407	-227.336478568767	-231.661416227364
1330	-222.066700601272	-224.353577330341	-226.145786053131
1332	-230.992990530515	-219.640534643592	-220.058393693585
1334	-232.26067868504	-225.910912662615	-211.306615808937
1336	-234.938199877865	-231.292637781089	-246.700749358924
1338	-237.352590394241	-228.30101967411	-225.290991968643
1340	-241.88015849119	-233.882769564017	-228.158985519876
1342	-263.097483266651	-237.675095484741	-256.32287397796
1344	-249.58623054355	-232.57958731292	-248.57387358427
1346	-235.584666940514	-224.211731622427	-225.814828855248
1348	-235.219744314796	-225.587727301766	-218.159715116223
1350	-238.464599373309	-231.819311886339	-227.608405787611
1352	-240.15024795252	-229.133712034672	-235.659039359989
1354	-237.179440526429	-227.158498829324	-229.51060344247
1356	-236.928889707669	-229.808815549143	-230.675325539545
1358	-226.01940280265	-232.992772701012	-233.861640636717
1360	-230.896155331855	-220.999136938121	-220.392021606809
1362	-232.535218420106	-227.979465854865	-210.739222204184
1364	-210.258997418834	-217.648826310061	-225.812917650869
1366	-214.847640097535	-224.133977345793	-232.956244867487
1368	-226.309665829105	-232.083121063511	-229.398592376727
1370	-235.512973990924	-228.630890888935	-227.202983734348
1372	-251.392611087171	-235.840114638475	-229.469679075075
1374	-243.718234235105	-251.449357389614	-238.456632959587
1376	-246.382564188946	-229.945975887144	-252.479079787585
1378	-250.552202110879	-246.872231752536	-246.293254997472
1380	-250.495775965166	-228.843024918277	-228.750278601957
1382	-232.15661629027	-230.253240798464	-230.253240798464
1384	-221.059720792369	-223.971775889262	-221.4662712428
1386	-218.976231187272	-216.192776778069	-217.004792359563
1388	-239.128057292237	-224.115684748473	-226.730808735881
1390	-250.542351053872	-230.147868805569	-228.485102742235
1392	-242.159961958243	-225.885988690362	-224.799868476387
1394	-243.060075784476	-231.00206034868	-234.18256489917
1396	-239.449334260993	-236.500323666612	-224.627859604528
1398	-217.371730025241	-213.855717370717	-214.805320724788
1400	-210.500153504317	-219.964480894429	-221.72706255817
1402	-250.851069993184	-215.691538740816	-226.149961860054
1404	-241.040997494439	-226.983747799728	-227.924221209075
1406	-247.194800467433	-227.346571274364	-224.286265911781
1408	-236.2314707958	-234.380995034441	-225.257779667295
1410	-230.617564338891	-236.048850900306	-231.570675895194
1412	-232.482234599785	-227.591771464316	-232.292573356262
1414	-235.454537175467	-223.269781834128	-228.269132442571
1416	-239.904585706947	-224.827009871733	-229.092901790763
1418	-228.664156017949	-218.038862173548	-230.311294305344
1420	-233.72048933849	-227.93549095712	-232.628801064647
1422	-242.245861819339	-233.170439442068	-221.330828475467
1424	-252.644561769579	-245.215398023725	-228.359627179287
1426	-236.274707690329	-228.250010110156	-232.940536626498
1428	-241.742107115364	-234.910481994789	-229.694428924333
1430	-233.250351749893	-225.673000876476	-209.026274072654
1432	-233.393365369231	-227.832065438726	-222.042177444975
1434	-236.265207777133	-226.744788545274	-230.857946608238
1436	-225.551194703955	-222.034902874069	-217.425612498308
1438	-218.481169332536	-222.911453587797	-211.220249594582
1440	-227.828621605547	-213.784275763919	-212.841161661407
1442	-220.595530579042	-211.897514856815	-212.847986631133
1444	-235.474244145729	-242.177614190119	-240.660672765232
1446	-225.890812781167	-213.972403584821	-237.857618681266
1448	-213.019264352633	-209.45886414178	-215.734654498221
1450	-211.826305273408	-226.00347518193	-222.151315988709
1452	-230.141773393717	-211.50922602905	-226.155864724849
1454	-218.047045874784	-203.650692970873	-202.562386078141
1456	-203.477241165065	-193.158640643783	-196.99699450051
1458	-198.233169702025	-202.350064005318	-203.41633929188
1460	-203.236139532348	-202.003655891707	-205.58103801999
1462	-204.610046972816	-181.042814941119	-205.59968052844
1464	-198.711668980852	-187.341400843289	-203.355751831786
1466	-215.146321070617	-206.538316250838	-198.499043852215
1468	-213.032669751737	-206.216155478583	-199.338405213757
1470	-239.626626461827	-222.887302321658	-214.419627910737
1472	-253.109304960721	-216.400530772662	-228.678452315153
1474	-242.028624521855	-230.19689758875	-223.371612327959
1476	-230.350126688869	-223.415307656265	-197.346607843465
1478	-212.61306551218	-217.761493304809	-221.456496650512
1480	-217.292957862839	-221.78061996437	-228.542689829957
1482	-224.925841423356	-214.714568151693	-222.109306584248
1484	-218.428698446982	-206.170714141694	-220.903195305227
1486	-217.755328833879	-215.33171254367	-225.59777949939
1488	-229.370291661356	-235.001445858515	-224.494535117806
1490	-229.364578850528	-231.805730273651	-215.436430439624
1492	-225.410217962342	-201.32018817916	-214.330697221489
1494	-242.445931481109	-215.762899558909	-213.030246629723
1496	-224.356646892453	-210.783465790455	-208.989402814404
1498	-229.454996839313	-227.408404475994	-227.387379376009
1500	-238.448928876603	-220.693449131175	-218.053971561801
1502	-233.996755581055	-226.148165627996	-229.761350867536
1504	-240.942292209394	-237.406974023284	-232.552292568758
1506	-224.066347654844	-224.557582856003	-219.571249173044
1508	-215.277987866045	-202.595863697774	-216.395983326617
1510	-219.75146308402	-201.239966203918	-223.728067204337
1512	-222.828335520529	-208.790750270645	-217.699310341009
1514	-227.47176899413	-221.994398531839	-220.168608377742
1516	-222.960643373299	-222.450252246068	-229.568445046359
1518	-211.444735091973	-204.09325883108	-218.683758801132
1520	-235.038908747439	-227.731993758823	-230.090210049209
1522	-224.842037397465	-223.60440647327	-218.771671902821
1524	-223.634667993201	-226.642680551333	-232.8633563426
1526	-233.968739083218	-237.800646832764	-236.798056359956
1528	-231.346694577521	-227.857292544278	-225.021998350654
1530	-244.388542285903	-230.937235281883	-217.605973492925
1532	-212.129875649137	-226.893738324856	-213.736035222415
1534	-232.132519203655	-221.424071770315	-225.541002137579
1536	-229.966781779985	-218.967220360815	-220.783191712551
1538	-226.055451684855	-212.871514954691	-231.477922650195
1540	-224.843419254262	-205.403928698038	-222.853158739284
1542	-225.225637221273	-201.505096634532	-207.938494940419
1544	-232.800451668833	-217.322052443218	-220.076477017902
1546	-231.779277414266	-239.606608271891	-232.70964650928
1548	-229.741646725133	-236.361885092137	-226.257416910148
1550	-257.261089026152	-233.643128373387	-226.868347643359
1552	-247.255091463726	-246.461781417817	-220.87254452495
1554	-243.028563247174	-249.904833485999	-230.013748991671
1556	-220.934415425368	-202.574446652462	-215.250847967236
1558	-180.285686954957	-175.050963944045	-160.474257801732
1560	-211.379918026696	-202.631992961886	-184.750910949168
1562	-231.687304508331	-219.999385795556	-187.050938805036
1564	-232.005593292876	-213.41898304233	-229.110732013723
1566	-202.384239470294	-200.197495245692	-214.997753954697
1568	-219.253857277251	-212.899406447162	-220.278080811683
1570	-226.406263720498	-220.305342828717	-212.487366470895
1572	-216.180779319442	-223.473541527704	-207.816305006191
1574	-215.579812051746	-222.056890712072	-212.476913113309
1576	-222.371889017589	-218.954341845032	-215.789179888898
1578	-217.345488362526	-218.63828691691	-220.595531775192
1580	-203.259860805285	-210.740026362366	-219.944626682519
1582	-205.4088591126	-204.269674987019	-206.420997695238
1584	-216.011173530017	-214.177840850281	-195.585531737365
1586	-195.69129524377	-202.021845013635	-193.637833084657
1588	-205.1748291335	-210.464058514366	-205.599380831444
1590	-195.231873441004	-185.827128255596	-215.049227644263
1592	-214.332607998625	-220.502076045373	-220.516262517985
1594	-195.705052316911	-197.020030120805	-172.622994084492
1596	-206.647668187828	-203.983376828826	-198.394212092157
1598	-222.386001328936	-195.80623585176	-201.383195098536
1600	-218.162851046487	-204.112440040952	-186.952518873353
1602	-216.071175391342	-193.731936961522	-196.463238808432
1604	-208.133316806847	-183.808303998907	-192.08722975389
1606	-196.361677487847	-177.936117142761	-187.491766618625
1608	-186.877312554249	-183.221242781077	-183.287604688568
1610	-191.744530236093	-192.601579023022	-180.931709275386
1612	-195.122015751168	-196.44558793122	-181.768991387448
1614	-192.811115050876	-188.919659975507	-178.203086544
1616	-183.709857579655	-169.367197413567	-164.895657254302
1618	-168.037840996533	-151.810847833774	-158.836584261574
1620	-181.753490712311	-151.929934017312	-172.622641978943
1622	-184.57523717324	-163.521839268802	-166.601189763638
1624	-169.995434257805	-157.508360530755	-169.789502939213
1626	-170.122230291772	-179.278024182255	-182.155571142365
1628	-141.843942952164	-154.881241240818	-141.59147963811
1630	-144.652836748677	-149.279498982565	-141.292705688844
1632	-148.450687249524	-164.265973211343	-140.001748639377
1634	-163.289036101108	-157.264980183838	-177.79204111483
1636	-159.215211166049	-161.264580572849	-154.279316324251
1638	-153.420831075151	-150.300637511043	-132.39479120892
1640	-143.974102623482	-150.872857207261	-139.290031076591
1642	-131.505762957669	-151.735941896354	-142.061765162027
1644	-144.52430447206	-142.172751100271	-155.451934048385
1646	-141.336530265545	-146.331529082618	-162.453420346808
1648	-147.364627019856	-140.532695603749	-157.482865425156
1650	-156.07440294921	-150.412306600957	-142.303622127523
1652	-140.78578660062	-150.919914093578	-143.124722888363
1654	-130.018506807515	-139.311266921785	-140.468565474526
1656	-143.864060266072	-137.285515305917	-137.524861646549
1658	-148.172737627852	-150.672380139604	-151.090016783505
1660	-130.649956637188	-154.629355320313	-151.980892755547
1662	-134.155604953697	-138.979709991923	-147.152439370042
1664	-163.966074684556	-157.840140409758	-150.936308810058
1666	-161.077328126849	-149.24772775271	-145.0797439873
1668	-153.114572855074	-139.961316442594	-149.743354623502
1670	-172.242422018761	-142.907185298946	-159.94626711053
1672	-161.386348027749	-156.142434320944	-148.263500422845
1674	-167.707526656024	-162.01214873756	-155.143686527687
1676	-161.779486143847	-133.066604189069	-145.418005924358
1678	-143.519033626986	-137.825074288593	-132.454594529139
1680	-168.595601467832	-153.231350494256	-161.799162052785
1682	-159.218054946671	-147.788618906837	-166.139954491985
1684	-169.909499467052	-129.622319681379	-133.488144185758
1686	-156.578728252363	-163.384028819939	-166.597094488552
1688	-160.768510131884	-149.280648862657	-175.919898202164
1690	-162.691853458569	-173.49292728253	-176.373911911175
1692	-158.446838005835	-153.379553296651	-156.564033585779
1694	-157.934546445537	-149.65402652051	-146.305382898476
1696	-173.31310376197	-168.895076821258	-141.906850884912
1698	-169.279283842215	-174.060927237863	-143.890746157336
1700	-180.623484105838	-180.496224721655	-160.429284138569
1702	-178.623232940352	-183.014116817042	-164.478931179069
1704	-181.602262617477	-169.441033057134	-162.971183884918
1706	-178.98146279762	-165.615953544488	-162.98571130723
1708	-161.229008773225	-163.506141385465	-170.187112718062
1710	-167.226289109029	-168.450091084745	-183.864093376317
1712	-188.362670919429	-191.322824499374	-195.213757993574
1714	-190.616179364252	-189.18108394588	-192.40658139042
1716	-181.528247988712	-179.300094773837	-186.051470327439
1718	-184.272854407288	-195.618922009835	-197.852526122392
1720	-190.040167290212	-196.551016941352	-188.449910881317
1722	-186.637598967524	-192.248037796119	-184.316529730807
1724	-199.366336805598	-171.790051600356	-197.128896628194
1726	-192.678128678237	-178.618737228928	-201.641377139591
1728	-193.125066893452	-181.961970840314	-182.430387895302
1730	-172.357387060894	-186.511888217325	-169.225582227096
1732	-190.246714262758	-183.562397029052	-205.472425550781
1734	-175.176767208066	-167.105544266334	-187.478058420099
1736	-194.269055255104	-160.374712707612	-183.543044942139
1738	-203.27186680278	-161.550217391455	-180.603978988711
1740	-190.975733781837	-174.126935756081	-180.137061695357
1742	-213.742824322949	-190.511121890769	-198.568454823627
1744	-191.114790226498	-189.799032943101	-186.304760859354
1746	-188.670154153302	-180.580706121857	-196.584145273685
1748	-186.708669132354	-173.896431440018	-186.023551530334
1750	-180.975216666516	-188.737900816587	-172.129736287621
1752	-194.179644994165	-195.113448893034	-184.669018040917
1754	-181.645288415737	-192.144572090321	-201.495321229654
1756	-208.044490590256	-184.201881433825	-191.011606809482
1758	-197.084203671634	-191.211200558802	-175.277170167729
1760	-211.00498961764	-214.70506669976	-179.61276869879
1762	-210.603537961161	-202.992560809503	-189.370898760275
1764	-208.134601471978	-201.05066756356	-201.285999151538
1766	-208.190181455268	-198.541319133068	-190.948780994997
1768	-199.070125409455	-194.438088803358	-201.323003044558
1770	-198.386095226706	-183.819813634631	-207.525127449127
1772	-194.19512975354	-195.140548577703	-195.052191268511
1774	-197.764650327061	-209.945098336816	-201.946649817253
1776	-205.133372388588	-190.209779176668	-171.988010910355
1778	-210.245124197076	-177.794890666939	-195.9986578713
1780	-198.357712494405	-188.764382328151	-202.607046551816
1782	-192.379234643343	-189.013693920162	-197.073235833521
1784	-189.058646062943	-184.88032426085	-178.330873972806
1786	-179.650943656439	-197.033332786901	-194.049948350657
1788	-194.288409317079	-201.2786385946	-204.834131715348
1790	-182.061577953217	-199.760152249652	-191.648143139682
1792	-171.812379064604	-192.748802244631	-184.433330115783
1794	-189.315583253579	-189.129720253434	-177.589026393339
1796	-192.974733835796	-191.794700174507	-173.770270263114
1798	-200.766265432756	-198.900954332297	-197.622277744234
1800	-218.121808225665	-199.105858639471	-206.79599353178
