# Supplementary material for: In vitro and in vivo datasets of topically applied ketorolac tromethamine in aqueous humor using Raman spectroscopy
Source: Data Brief. 2019 Oct 22;27:104694. doi: 10.1016/j.dib.2019.104694 (PMC6839021; doi:10.1016/j.dib.2019.104694)
Supplement: Multimedia component 1 [file mmc1.zip › Raw Raman spectrum dataset/In vitro Cuvettes/Aqueous humor from rabbit eyes/pnrs_day21.txt]

cm-1	frame1	frame2	frame3
350	-33.9708858624475	-44.1563954627079	-47.6602199141465
352	-48.0159862229787	-69.0525785667265	-67.8341474552502
354	-52.449181519214	-60.838590020691	-64.2868576028864
356	-37.7378818579179	-56.5216451960589	-47.016326064362
358	-22.4555958286218	-45.5918435256644	-30.3469521038601
360	-22.1337189303524	-22.3181454368134	-26.8896106623516
362	-33.0158294628067	-36.491464170778	-45.2816919452025
364	-30.6454783947029	-43.7509876526999	-45.2132228293596
366	-34.3941785357181	-46.8569896503406	-37.6463019576625
368	-46.4298177151673	-46.6436002289537	-29.694890463408
370	-16.9895799692447	-39.260352285923	-29.842120598386
372	-29.2734189429801	-59.7881555806612	-40.8443710819372
374	-41.6511802795911	-64.3898883316628	-42.6596870302558
376	-42.9679611335863	-47.9413588303886	-35.8208168525306
378	-38.1241112786387	-37.0058106918728	-41.7494122920955
380	-49.6534770962878	-44.0913315055372	-39.2472449912709
382	-46.3858239979777	-47.1098487373809	-40.1791682095963
384	-36.3418299751721	-44.0302387593565	-39.8290387497193
386	-42.355894085114	-37.3683579008353	-26.6168310146361
388	-30.0128521068613	-36.1844231913272	-21.1140697727941
390	-27.0104648031709	-32.8404877778851	-14.7625831881313
392	-28.6555154355023	-25.8300093962059	-15.9368279079724
394	-28.4583695999846	-15.1114009782387	-31.5957875547942
396	-18.7132913106344	-24.1379237965705	-23.7273257520625
398	-12.0047683214557	-24.4215531144653	-16.1247651000763
400	-8.29562469009776	-24.6966893926082	-16.3573538238417
402	-9.43910657353868	-29.3186886586278	-25.3962541786781
404	-26.8549541097081	-35.0199998193224	-24.1213583006982
406	-34.8604962977449	-44.7790681315676	-21.4889810053461
408	-40.3960453239484	-52.321750330584	-28.0709989538809
410	-43.5646280590228	-55.6240958485412	-40.5181021538833
412	-39.5437389902086	-53.9785663499238	-42.1066184026113
414	-47.4394009473859	-65.0569968431049	-54.7597116097691
416	-47.015596162577	-53.0249432993451	-49.0012849991872
418	-42.5300556980677	-38.3558359512527	-38.3308978762184
420	-42.4620135277263	-52.1227281361713	-44.1725148762584
422	-51.592131579144	-58.0060164615784	-42.0880078702488
424	-49.3770452672142	-45.8966113890059	-40.2657839367846
426	-46.1618765786683	-42.4978564574305	-42.0049186936592
428	-49.5738903931303	-59.8793679416514	-49.7283479625778
430	-64.0075292785951	-58.0031213922988	-65.5591290098612
432	-65.8463612377042	-63.2044507028431	-54.4343663009622
434	-60.5364648810124	-69.1925096537619	-47.4186022990613
436	-51.663928989352	-71.2650093690021	-48.2283081021808
438	-44.3899877900323	-62.0693455178009	-41.8967036264546
440	-59.3288032222117	-51.9349762663723	-42.683706051917
442	-62.886408663964	-54.0182930605361	-44.2383887960393
444	-57.7578601692142	-58.820124927148	-48.4424705393366
446	-51.9576918748523	-54.0907490126935	-57.1170342166988
448	-64.015943186548	-56.8299939417939	-40.2912847819271
450	-54.3747987115866	-52.2669310554006	-32.9763290187755
452	-46.5604997538611	-49.5563716118607	-37.0272385453704
454	-50.1776396819608	-52.6040104397475	-48.7667251069889
456	-49.6041844749222	-56.2384059007276	-46.7889890523919
458	-57.7499071225285	-53.4348164217053	-57.1232427694519
460	-53.4110314076377	-56.3029990189751	-55.8607300422146
462	-45.8477970940467	-62.0932635332887	-47.0423549568164
464	-59.2669111793414	-61.4169891574682	-46.8311585728041
466	-62.0486399543985	-69.332035369771	-47.5418322999753
468	-57.0242637555291	-58.3760941081414	-52.84416814919
470	-55.3368874053093	-58.3901992836598	-60.2258617601935
472	-63.8689567289572	-84.5228424002897	-66.3752910573732
474	-70.4196436879903	-74.6744420301325	-62.1622923076105
476	-60.5618431676132	-66.3520318156585	-49.9084058113426
478	-59.6407409235746	-61.4753343913807	-44.6156641729589
480	-67.1383815851101	-64.5276011015056	-49.6066559197756
482	-64.7054991896791	-84.1745527819258	-62.1031781950706
484	-63.1322509061888	-77.4906305194859	-63.9878276652125
486	-66.4862783890687	-76.7220938533729	-61.4905306341072
488	-69.9152018905926	-81.1825316036904	-61.0605430480756
490	-70.5515498105842	-87.0261212528824	-67.9662442083356
492	-85.2833089946573	-81.9601141128878	-80.80071770553
494	-81.4448760861939	-80.5694829958972	-75.0834622750551
496	-81.3201267929497	-89.6721553140773	-76.9536198165285
498	-85.6519508345363	-99.8499166241187	-84.8952034258238
500	-78.2481227359039	-83.0359779196595	-74.1776195883562
502	-65.9687443891082	-64.8742808546817	-65.7290405508032
504	-66.4508870851781	-72.7612164447229	-70.152457275676
506	-67.2935233528842	-76.0466389291686	-71.5795353294541
508	-59.7349582876995	-53.8673854235467	-60.261175515408
510	-73.8191669817645	-76.9701633193653	-80.036463654388
512	-71.8049869337715	-85.5670630109333	-78.7416728404916
514	-77.1671914442189	-83.017953123682	-84.6568971715783
516	-85.9719148351264	-79.6925194698188	-94.5570374811449
518	-74.69471456762	-95.2342760277729	-83.2883431385275
520	-85.5027316864015	-95.4169895241108	-83.4693848987617
522	-84.6100603034334	-92.696679595228	-83.0246430718026
524	-78.0416195581377	-88.029830483128	-83.5500284266842
526	-74.3455780700897	-82.5493908337436	-87.0400331801856
528	-89.8412843151534	-80.3285471493057	-96.3182039869039
530	-78.3691220735841	-76.6462259105292	-81.0485189217361
532	-73.2065653744296	-78.2508873100639	-72.5263922290376
534	-83.211091650167	-85.5401532471146	-79.4485946550117
536	-108.974795540885	-96.2115786660889	-102.849593772665
538	-96.1383604963718	-92.4892662553167	-90.0185634369399
540	-87.5970775005392	-87.076883947308	-79.6830519137209
542	-81.9865320939413	-85.5144836737715	-75.1748820204543
544	-80.3337115750143	-89.0415066008129	-78.6606098405911
546	-89.1961103170493	-91.6366309282338	-91.8693037960524
548	-98.9818246292605	-103.900788294077	-84.0951683686524
550	-91.7072891079367	-102.174111694501	-85.3863612994583
552	-85.9594139945113	-101.308054727725	-92.5762760420046
554	-99.1125952140587	-114.864967526424	-96.9876575946379
556	-89.7554611660507	-94.8653783035546	-84.2538384514892
558	-96.5380115361415	-95.3105681602056	-86.8585601532144
560	-107.261348339399	-102.795343783992	-92.989813464717
562	-114.627062561188	-108.331785575581	-95.4059831291318
564	-112.297085583111	-103.070250177582	-87.6710703224517
566	-103.046038136305	-97.1545004205191	-91.8297369133375
568	-102.424988359819	-99.9322279035461	-92.2137458700079
570	-108.6941665192	-104.806594589154	-98.524282459733
572	-114.625999410189	-110.638926491636	-108.283885774548
574	-99.1714947086782	-128.178900985531	-91.8684619581384
576	-98.951567772747	-126.228601081615	-109.258705387832
578	-97.1689786740131	-120.966333786496	-113.549762755498
580	-101.893296232281	-116.372727866893	-107.775526865641
582	-117.713557315626	-113.38614934152	-101.846889656895
584	-107.437978984851	-103.09856896984	-105.70886094191
586	-107.360004409641	-114.879893974983	-116.577221105083
588	-105.210133683655	-121.095076597995	-113.886722670813
590	-104.850190784497	-117.435734390657	-105.715124223489
592	-115.709727063629	-109.038899572002	-110.805391551627
594	-117.496746791989	-115.732155349299	-95.8487026001876
596	-110.828606898495	-124.487642775103	-111.296892223839
598	-106.376232891445	-126.389674461078	-119.315296274293
600	-109.640432311539	-123.694528324168	-115.285301589456
602	-122.474051558514	-130.081580903724	-125.638264591792
604	-128.784731189999	-123.326448880656	-127.107931898362
606	-125.25397659766	-125.002061832443	-123.891442690768
608	-128.479371388708	-130.043279118076	-128.479371388708
610	-141.566258471228	-136.264712852445	-142.018291282853
612	-139.113734990123	-149.132402361374	-142.038436778445
614	-140.031690097426	-138.522546100632	-130.414470275325
616	-136.599200794796	-134.924462184868	-138.876284010481
618	-137.473917099919	-138.39865440847	-145.321162384435
620	-147.304092045621	-145.624964878092	-133.611830243538
622	-149.410329834213	-153.674027385718	-131.221663703306
624	-152.389610296959	-151.738432844807	-140.166621706889
626	-155.192356791851	-152.063814100414	-149.182749498648
628	-152.128552630652	-148.113045481916	-148.384849553197
630	-141.325748681136	-136.063735603573	-134.755914243751
632	-153.194137827455	-157.84816368004	-149.600009286092
634	-148.251460284704	-162.853017146156	-148.887098370146
636	-154.741617547524	-165.967619825211	-160.434333351061
638	-160.876562499698	-164.842498067384	-164.751513036506
640	-146.912523805021	-154.105651722971	-134.790881559234
642	-165.279807806043	-158.483558220358	-150.143053532031
644	-167.853931703349	-162.083630181783	-146.018654849006
646	-163.813666057946	-170.890457289409	-153.970372541843
648	-165.535225543111	-182.473754175439	-171.321661830806
650	-184.536029354698	-190.23089620497	-179.37908438707
652	-171.841020256486	-191.529844582477	-177.71119847539
654	-167.545705899868	-192.948881463231	-179.68911739091
656	-184.012551521445	-197.255418281313	-182.486598568749
658	-209.742863543252	-200.812964780517	-188.460158683684
660	-217.848424471005	-197.123395483252	-202.201083285619
662	-195.180724217232	-215.270287606033	-202.203986369972
664	-212.239726751667	-218.417733411184	-205.672448253869
666	-216.693254161169	-217.385757850496	-202.691619480183
668	-202.633702077482	-215.928974320797	-194.472879723562
670	-195.897069956936	-213.290075658574	-190.048644438018
672	-205.405456250676	-210.648701376103	-193.978803134829
674	-212.340149735854	-227.456637175575	-206.761424917134
676	-207.541675816445	-233.556317800889	-217.793175437792
678	-201.617576138066	-225.710200586856	-222.399210819413
680	-217.886516515178	-219.483792731017	-219.816403678687
682	-219.307093607389	-210.763436591123	-200.954073730435
684	-210.515019639999	-201.730578827563	-198.030245411271
686	-203.581623084884	-194.874298073821	-201.317824906131
688	-199.826175876177	-192.424970120121	-200.815024914853
690	-193.683734631807	-195.406074627905	-187.717374142621
692	-186.475054244635	-183.595007016082	-190.216944737223
694	-175.162851763983	-177.424713172246	-187.791876852232
696	-171.235244912436	-187.659678656107	-183.309510740631
698	-172.043102448787	-197.40136334174	-181.080129358713
700	-167.821946146357	-177.823552144816	-183.558918580123
702	-165.116934151717	-160.236076223519	-154.68722593783
704	-176.671971313464	-169.015334712424	-161.776886336385
706	-163.506397144997	-175.731182704559	-163.746715416031
708	-143.624290235329	-170.55120382746	-157.929148212085
710	-151.41493673453	-155.412041971101	-156.145635648521
712	-140.722616531575	-161.705781588757	-148.546665522426
714	-146.460440307418	-143.651187433392	-139.591867489067
716	-150.569096752309	-135.549627787264	-147.041753904727
718	-148.056430577016	-141.517974329872	-154.793531440875
720	-140.523192962301	-152.503450118189	-144.804586387997
722	-141.936417914921	-142.082687439396	-144.680822501405
724	-138.578295993137	-142.292380212872	-141.591594936128
726	-136.052669690079	-145.440291194227	-140.901181729685
728	-133.59682955901	-149.088974637178	-140.202218983616
730	-130.374001270753	-149.761056845238	-137.761494063283
732	-129.107293804211	-137.633290256488	-138.576994409252
734	-133.322731563401	-139.105771932388	-127.61742223673
736	-133.406807662181	-135.333910846881	-132.12155939027
738	-127.203486907336	-134.049168527587	-136.444438486642
740	-119.501170848632	-136.687765960361	-131.89104192599
742	-125.257695804643	-129.418343569793	-129.309609272063
744	-99.1402523409465	-115.238101476392	-98.9290501434973
746	-113.594899838347	-125.577118017036	-121.190825162177
748	-121.520164666681	-129.906212265649	-130.284056942685
750	-113.312737805369	-121.177788185738	-114.67215985373
752	-116.882174444312	-115.689444951431	-115.532867811639
754	-125.548856276165	-109.738260544353	-105.404988902322
756	-111.701582620932	-101.83081354094	-102.986650866456
758	-104.303897044783	-104.21764747994	-102.462975607659
760	-103.077525430301	-108.356054826844	-98.78279544233
762	-98.398728665805	-102.337737474984	-90.8888297614918
764	-110.871131094095	-115.336767164748	-99.6798731396223
766	-97.8257078277471	-116.639269873123	-106.886744399586
768	-98.1892757785127	-114.353991030573	-111.291628075033
770	-102.621429829828	-109.751015655416	-108.440453365506
772	-97.6257455615498	-104.285019699137	-98.8084392778621
774	-84.7115261087308	-102.960866533108	-95.907085723261
776	-103.518423224397	-100.174089202279	-96.0548364498889
778	-99.7126511037871	-102.230562877208	-89.3922760712423
780	-85.7716330386137	-100.486199172596	-86.7518104831565
782	-76.8151236293079	-95.6651250870459	-92.1724900549578
784	-84.4504655740817	-98.5669213505168	-100.680927179496
786	-100.448604231798	-109.789154920148	-99.7220268898503
788	-96.2219405075989	-108.133131267635	-95.7702684563884
790	-89.8226384783928	-105.091005766595	-100.200197163893
792	-83.734167060798	-102.07030934971	-105.530114491801
794	-77.4866336569888	-97.3655908417006	-101.065018814363
796	-86.6390118288677	-94.2910948044272	-96.3990330195541
798	-92.5768044855565	-102.991369684093	-99.1312040303816
800	-85.4688838932284	-95.7909859521304	-89.8947756437784
802	-83.5596798211573	-87.0666807045169	-78.6863236129188
804	-88.0457798232705	-82.2681219997504	-74.1327930109329
806	-71.5963285553807	-66.6602652387036	-76.2368690253219
808	-57.5167085790196	-74.6156113268982	-65.3878741563389
810	-51.8004294837269	-72.2269881431321	-60.7773013638023
812	-65.837401722391	-74.8363414994076	-74.1351718566891
814	-87.1506510188629	-84.417994606309	-89.8910473146849
816	-96.6954848289529	-94.4814427242827	-87.7729339489504
818	-102.439413076432	-93.176370400344	-90.7870776716805
820	-91.8360230408912	-108.515773122748	-93.2116929293538
822	-86.880765406018	-107.144508518719	-95.8269522418387
824	-85.4318676070618	-103.344619238172	-99.724059302885
826	-87.2547299571213	-102.916472733695	-100.66179016772
828	-97.9022325550323	-92.1752566451409	-89.1610965811572
830	-88.5132803303891	-90.9398539868209	-98.2482978095564
832	-85.7530695317437	-90.6106098972805	-93.7048700580406
834	-81.6837320160934	-92.7961374198396	-81.8195845697648
836	-80.3168130062834	-93.2409204384323	-78.9116288510443
838	-85.029420478072	-87.1288516285865	-89.1088599638616
840	-81.0285463106984	-75.490789667222	-64.9241139278057
842	-81.160360970363	-73.6089329000282	-57.1011348932544
844	-86.6822752155359	-87.0656976296462	-65.8561326132791
846	-87.2197082674854	-95.74907526091	-69.0440051353834
848	-88.5642571162054	-96.7925824411041	-74.3166415795286
850	-106.230365415096	-102.018862092314	-107.74877680654
852	-112.333705125654	-97.6517410836353	-116.057685841187
854	-92.1896660357074	-86.6977935279345	-101.936406983834
856	-91.0526234289903	-91.1653497587555	-95.1061715903447
858	-102.133010283378	-105.935536814582	-100.686649051871
860	-112.099689291038	-116.557733841307	-109.810670354817
862	-116.956314849195	-106.34731034591	-102.408891625336
864	-103.508619981368	-99.5543216219846	-100.052001296911
866	-98.5229114669755	-101.237061710841	-103.033811424772
868	-99.0909245230176	-100.480692582147	-106.504162456037
870	-102.222515638979	-101.262871515118	-107.472240492832
872	-104.096949202365	-107.803129329468	-104.374386857537
874	-98.92416620621	-108.20371600783	-96.9671573377611
876	-94.9331463899037	-97.8882947301362	-96.1640552457542
878	-101.996907362177	-108.912314185124	-98.4734012950785
880	-110.668801802324	-117.428908154164	-101.720729992161
882	-118.773341685346	-115.274309322775	-103.766653819971
884	-124.251808164227	-108.513291635502	-104.850443311369
886	-102.30969122914	-110.193417260543	-114.405746996963
888	-122.314089160163	-113.444962356183	-112.951832487342
890	-114.998571414273	-114.214966379699	-112.99141189887
892	-110.842874932348	-116.960418450329	-113.345641196354
894	-112.679219450643	-115.017927773099	-111.259426009736
896	-101.386033891348	-99.9002200609657	-107.026389498548
898	-118.374656886531	-109.540104354564	-119.485007972065
900	-116.938047522759	-107.39555227425	-114.543171365249
902	-107.056223651444	-110.659584228672	-109.227048161653
904	-105.247890547139	-109.472964572031	-112.25424523872
906	-112.84323380832	-106.490547227735	-115.829752976424
908	-116.268326165984	-116.117209298229	-104.477915506634
910	-114.419206275577	-119.996180203486	-115.74965318748
912	-103.604172755564	-126.006284647386	-113.447912435837
914	-106.705621571765	-121.398825067691	-114.71120735152
916	-114.849775848061	-114.335029338344	-115.177801042621
918	-119.026985348535	-113.913328222302	-110.002688429101
920	-117.439332359198	-123.08494984908	-101.625754261005
922	-112.179441464131	-127.025643353823	-119.929753752449
924	-111.990580917668	-120.687189489265	-120.291115965281
926	-111.270387122705	-119.074763618938	-114.4833137148
928	-116.338695665355	-122.188648587605	-109.507952132668
930	-124.325651074029	-127.580661448882	-111.13533528029
932	-123.398139162299	-132.208346695835	-121.93467188421
934	-118.901867094681	-125.991594482083	-130.731018659638
936	-112.814365466315	-133.825705434888	-115.0176452816
938	-120.839216752247	-133.816945888672	-125.163554945239
940	-124.09245567151	-125.592063788142	-113.50584032804
942	-118.377505204865	-117.206472006867	-97.59291406033
944	-116.121483153047	-117.237475208473	-137.010193603812
946	-116.33986392071	-115.126838819294	-125.564119030171
948	-113.107004370992	-133.313732320245	-129.031935322313
950	-126.926103226848	-144.477186906764	-120.725491281296
952	-132.537085031875	-137.808392225347	-117.496481106494
954	-126.421028619006	-126.046808250112	-121.256441856346
956	-119.684757124053	-127.681432777413	-121.571964460039
958	-100.05600704121	-123.965484418047	-119.008388302978
960	-113.119390695123	-113.943116124603	-112.422693283123
962	-117.262576031362	-125.470696330191	-121.150874943374
964	-115.666118868244	-128.383230591692	-123.428560158315
966	-114.072246480817	-117.742235037501	-115.827756526917
968	-116.948878178344	-107.691327570357	-107.815220223537
970	-125.519707022971	-115.616251926617	-109.39711907048
972	-125.928483384779	-110.669059474667	-121.061223488306
974	-106.880868110264	-106.677151252645	-110.367854056016
976	-111.179162901807	-110.005238236643	-95.8495684478031
978	-122.459662325034	-109.278486378304	-92.9071781993412
980	-124.408069836389	-106.425458953565	-104.608580536996
982	-132.693400993061	-127.378707456148	-117.735980205166
984	-132.168948561774	-142.344779556137	-115.411806882743
986	-136.42551186072	-129.012894076416	-130.482562845824
988	-122.136149215287	-121.270240303659	-119.17888478513
990	-118.372373820424	-119.268842019798	-108.12824102126
992	-127.823994573946	-121.522809400882	-109.846459693131
994	-126.526935483541	-126.604841271994	-112.277532671679
996	-123.86218689661	-114.324371292567	-114.396385336609
998	-111.082152425999	-113.18343249871	-107.00176022371
1000	-119.650528817311	-120.915995398342	-108.426231391598
1002	-122.129749953794	-131.358109595235	-110.704050005232
1004	-116.136901767981	-134.648604981485	-106.315240906116
1006	-113.191814192285	-126.505569379304	-100.797690445922
1008	-119.288759901113	-116.305070332218	-117.861297800144
1010	-123.129487639422	-117.111361337634	-121.699059134407
1012	-125.944253678578	-124.203030646354	-112.449343092178
1014	-117.00174387127	-125.681818517559	-113.944930470902
1016	-116.494319434866	-126.984177333338	-119.20580245454
1018	-121.269298455649	-128.702221552861	-122.826610812881
1020	-112.558886654225	-126.460702572544	-127.551229696245
1022	-131.899867078143	-132.396160431864	-131.045016780026
1024	-133.744889714802	-133.154743942282	-123.449071179028
1026	-126.767728133611	-125.086437506175	-114.509974906582
1028	-123.599827819571	-129.250948343095	-123.620737289327
1030	-127.211717078706	-137.834633500424	-136.654309453566
1032	-129.910669265089	-137.040858437157	-138.027876052261
1034	-119.870375076858	-129.171640657005	-135.454065785006
1036	-124.055648384399	-132.136450895623	-126.117864518975
1038	-122.040691314894	-135.563514854791	-124.986985934187
1040	-125.76352456303	-143.662649621012	-125.358463836852
1042	-125.184731707002	-135.228139053633	-123.986446182866
1044	-127.004750140934	-123.480798121311	-118.868196374505
1046	-137.069048020233	-132.01545332448	-115.323737573132
1048	-128.422101110837	-144.01058274371	-131.584441859554
1050	-125.777139285852	-127.732563929958	-137.610867112995
1052	-134.693914718483	-141.627891928526	-134.482925127289
1054	-145.522843170649	-152.463594317231	-150.233386669473
1056	-148.557710279817	-141.852738428755	-142.68272133001
1058	-143.825606976173	-128.926325200304	-121.705054790168
1060	-136.734468432787	-138.612957103401	-129.397274538866
1062	-121.506346142323	-121.50712680853	-109.792615851419
1064	-112.962569214987	-129.21911733298	-133.140488743585
1066	-118.035833038793	-139.177545559208	-142.65262197195
1068	-131.715085315519	-149.169994045394	-139.764211353265
1070	-144.598866227221	-152.372341963144	-151.030360507504
1072	-150.356748352575	-149.009860027795	-164.398274154919
1074	-146.599329013642	-146.289915048239	-142.422425745373
1076	-127.597278954996	-144.315143894291	-129.725748400566
1078	-147.738251558488	-159.103168176141	-144.951417418058
1080	-146.748526224891	-148.781877281036	-142.012650499702
1082	-141.938634526557	-132.185120637961	-142.975289566749
1084	-131.54975760888	-138.231811840837	-143.979066016232
1086	-127.697776775439	-157.232241085914	-142.639805521948
1088	-147.056863059601	-153.390339743841	-144.030875687502
1090	-145.083215258596	-153.97993405067	-136.9489595464
1092	-143.771986568439	-152.696785458922	-153.980029470382
1094	-150.52298846904	-146.209881619702	-141.669759257542
1096	-144.6332565157	-145.170519391098	-136.552522813487
1098	-129.421590257959	-142.773193523966	-134.469331236128
1100	-125.95091660555	-138.703792211747	-129.286971808523
1102	-148.710641963514	-142.127488533906	-127.389498141781
1104	-167.251619490946	-153.504798039107	-135.792715396983
1106	-140.257458139152	-156.145397256595	-152.578247002924
1108	-139.480644219769	-158.605352181344	-138.923048150634
1110	-139.766241893127	-153.133430028333	-151.085928256354
1112	-146.106923061138	-156.90740934997	-156.319997195178
1114	-146.736157352593	-160.461433823718	-151.360892622326
1116	-129.889401100828	-145.660067839766	-153.768788315941
1118	-126.605330950289	-134.376133217438	-134.952090984189
1120	-148.198115190364	-132.499464347357	-129.815630754412
1122	-145.577950824916	-149.663831400116	-154.237774432937
1124	-139.038808210193	-161.193411241149	-148.689163786241
1126	-140.440061688087	-159.661148567493	-145.728269875258
1128	-146.490560650589	-164.425039639513	-152.068089890863
1130	-151.344434431658	-179.213663088017	-156.719981567525
1132	-156.656441659244	-170.419799884519	-158.514455006724
1134	-151.823514738521	-159.661952717564	-143.176925100217
1136	-138.001524445392	-150.616545981835	-148.38436568014
1138	-144.328491296099	-155.366487364186	-142.918599747572
1140	-142.711549774614	-153.895279097401	-150.589712355036
1142	-143.987143328448	-153.576060399725	-158.374098489049
1144	-146.262625147532	-151.013222495152	-150.33879293098
1146	-131.105224493229	-136.602836116238	-132.204512737569
1148	-119.691951064966	-144.780798354243	-129.803815499556
1150	-151.654278248144	-150.17793254329	-144.488227120811
1152	-135.502641924202	-151.469816928191	-143.343658899409
1154	-139.54609638079	-134.50305743125	-140.892484710268
1156	-150.309873950858	-140.807932284995	-142.583781831114
1158	-149.428749984651	-151.833242025478	-143.421778306876
1160	-145.429760204543	-149.093192649641	-144.325543280981
1162	-161.991109009752	-164.644308066221	-156.780341275039
1164	-153.490732632575	-152.787041951432	-161.693383361833
1166	-141.280003545637	-131.262642891954	-139.219098123538
1168	-146.69912984323	-135.654591651075	-136.666563483548
1170	-145.517864910168	-147.122980039132	-129.459772056963
1172	-140.505824466088	-149.852629709465	-129.889768583238
1174	-143.287036034893	-152.352587978876	-141.471454952248
1176	-154.312224930968	-159.804107460468	-151.324107532177
1178	-156.225873407129	-146.088140737518	-150.89842837047
1180	-155.397914697951	-161.576960593142	-151.440625499557
1182	-153.167471423679	-148.550321480755	-149.920240084095
1184	-159.58482677905	-156.951535122006	-156.461766598097
1186	-174.290774687922	-160.873190659359	-155.36734583331
1188	-176.265293059186	-168.021220971547	-158.074799652338
1190	-164.346752890639	-176.036898872773	-160.195507772966
1192	-156.803174780701	-172.636113043278	-150.063900608949
1194	-158.195627508899	-171.820872115429	-149.627000242783
1196	-162.908292523199	-179.987563379795	-155.016149899903
1198	-157.938909931753	-166.161753841301	-163.728544265629
1200	-156.752289037889	-165.829674353883	-163.76897808921
1202	-163.08411113271	-166.502556568044	-158.90942013248
1204	-163.994938813253	-162.774597781296	-167.591945499857
1206	-157.09102281271	-157.086641899597	-172.151718292639
1208	-151.744931934229	-157.283329773986	-154.678991351678
1210	-151.110850241109	-170.574350534207	-163.135310050973
1212	-163.15978795126	-171.539848272175	-184.952840443119
1214	-157.399800671476	-153.98093100254	-157.56478402848
1216	-167.796158960816	-169.108333916312	-163.831681489066
1218	-167.226444406448	-170.244577755867	-159.916495782624
1220	-160.817297352885	-159.776027212138	-154.323478782936
1222	-161.709717912115	-158.078888344556	-157.954943204783
1224	-167.003199674332	-166.357622773502	-163.548537821763
1226	-158.702101510024	-162.417337948478	-158.077772816533
1228	-149.751642809321	-163.325630884535	-138.575788039041
1230	-171.336520530894	-175.785453735849	-154.499036029591
1232	-179.595478262469	-179.141817836195	-167.466509882129
1234	-169.22741972663	-167.62625272669	-169.107707635279
1236	-170.532473735533	-171.877243871785	-168.985212374254
1238	-187.363224358263	-183.858071109213	-177.687955168561
1240	-201.443488331689	-180.417665181051	-191.461038842339
1242	-198.021343046111	-167.281439816536	-199.271890105309
1244	-180.005724695269	-180.094426918799	-209.92361042558
1246	-175.224860598627	-176.741470743205	-193.795783158906
1248	-162.726554104206	-179.631738884351	-185.829905598695
1250	-161.354163288702	-169.006234095896	-176.482236546772
1252	-170.945215994287	-180.558875931423	-188.512925511877
1254	-169.471729926099	-181.760204149941	-180.56559995904
1256	-161.479162966311	-173.878292529089	-164.777113304914
1258	-165.330910361215	-179.626765089431	-175.516548774298
1260	-176.838609961742	-180.606773368792	-183.864859669636
1262	-194.835849890209	-185.825190325534	-189.173493685618
1264	-185.900304297343	-174.686881387904	-182.395583566666
1266	-188.581606244386	-181.017138424801	-180.786516271392
1268	-188.689778444024	-205.473230864556	-199.684573816958
1270	-168.850195418225	-201.780821940497	-204.596742515534
1272	-167.304752754567	-194.135636657362	-196.975613093328
1274	-187.059877157293	-199.878627009601	-194.431160385269
1276	-186.700449524886	-200.104970995294	-197.002362723537
1278	-166.493374792229	-190.18360253968	-187.028475048135
1280	-199.171109831876	-190.787631441754	-182.74035482554
1282	-192.026784846092	-168.178841918345	-183.651944535605
1284	-194.77317420859	-191.913072686867	-195.79045945129
1286	-193.854591676218	-199.967295878507	-191.560651395612
1288	-193.799144369069	-195.138849429159	-185.059001488484
1290	-200.539751046957	-194.180403656344	-187.784218633558
1292	-203.45377757628	-192.918323170668	-191.088798347423
1294	-194.807019011863	-189.392088171016	-188.87791792865
1296	-193.681711920663	-205.29540122599	-195.965983705571
1298	-199.70455258512	-194.470692928199	-190.263495131245
1300	-203.014638608255	-189.55732974281	-214.457840150045
1302	-193.025139080997	-190.998082941288	-192.858850599308
1304	-190.268187887835	-199.321717296645	-194.556036286675
1306	-201.205975950438	-205.761521287481	-204.239369447228
1308	-201.032355761206	-210.887763515571	-212.960551379319
1310	-200.091843992564	-214.624842293531	-214.427422803074
1312	-215.951951545443	-218.518838391712	-214.036111850899
1314	-222.621157094755	-222.111134712312	-223.318140073843
1316	-197.553928884831	-203.824504908456	-213.095854342623
1318	-192.63685959514	-214.765433220152	-202.151718376189
1320	-190.503817889241	-208.226251228158	-198.343203847287
1322	-189.266625405333	-205.498177931058	-205.14410243201
1324	-187.306777436317	-202.823300829082	-209.784943178779
1326	-191.440041383754	-197.842092141728	-195.964031700198
1328	-184.466185300046	-190.076146704164	-186.239862295089
1330	-173.765455647643	-180.927060911533	-183.686099247845
1332	-182.895702685778	-180.463346164074	-173.588538653252
1334	-194.567961936672	-202.45843241893	-181.087829149982
1336	-201.602273893642	-220.055955413261	-209.432862581848
1338	-202.336989785248	-193.914082227517	-194.028063972397
1340	-200.258024044472	-179.915721881746	-203.030016296841
1342	-208.817908749942	-218.749178034651	-200.058684058963
1344	-207.053830431774	-217.037271296429	-204.798619375727
1346	-191.877252431494	-194.85506013932	-191.555554369268
1348	-176.28475676907	-187.159662645298	-184.039656719075
1350	-178.537418649361	-191.616913620779	-195.968539721189
1352	-195.843304511749	-190.10691609039	-197.528902897409
1354	-199.562110905406	-185.351494861592	-185.972190200769
1356	-212.365047418606	-191.305422774199	-190.476608103524
1358	-195.116353349709	-186.544149463491	-186.497124934436
1360	-202.511862590649	-206.498240435153	-190.982808993425
1362	-188.288463353737	-196.350995770527	-190.496752286807
1364	-187.981437883624	-182.426466372183	-175.546216652186
1366	-193.346846470903	-187.57594526555	-177.493706863399
1368	-193.592017189997	-201.275576545936	-187.96481829468
1370	-186.835845246798	-204.742501318273	-180.08234153118
1372	-184.833859387707	-196.876868957866	-167.617377020542
1374	-198.789108756552	-192.860065367074	-188.933348319477
1376	-192.136242563255	-202.776559530147	-202.031186238424
1378	-190.00751636899	-191.878502987663	-202.277717646316
1380	-191.285972458833	-193.047892186406	-192.584420887304
1382	-183.589562195023	-192.436391809471	-182.881557229341
1384	-168.796352815591	-186.301784368891	-176.054635101967
1386	-172.30890849643	-183.948139325959	-173.678136517343
1388	-188.688084371459	-201.845184814636	-180.085272098013
1390	-195.804571256965	-206.539540209792	-187.966365567085
1392	-196.339517904742	-193.63992412486	-191.242212315235
1394	-207.184015616169	-197.866030710998	-197.367244844273
1396	-211.105566959876	-193.249668057967	-205.81892593474
1398	-190.222033692722	-177.85532298673	-180.656399737818
1400	-189.803559673281	-191.215860559168	-183.470329735566
1402	-201.174411164772	-201.378781864382	-194.937700874799
1404	-199.530572109201	-202.377153113309	-193.27625939972
1406	-183.299987107579	-207.170282565795	-194.142106942956
1408	-190.604414912774	-209.593963697555	-204.107118133302
1410	-202.286128543281	-204.490658736856	-203.060991402401
1412	-202.813287448721	-196.203448168879	-189.109705273462
1414	-198.634719500526	-193.689254730165	-190.610406595251
1416	-192.934979818066	-199.121758233821	-201.825777237524
1418	-186.119432337689	-202.547266908987	-179.992471516116
1420	-198.610166349601	-194.142300724775	-204.378770133521
1422	-201.256645056432	-188.61967915166	-192.28754375768
1424	-193.267557794671	-194.751563811239	-204.251519100704
1426	-191.303156565042	-206.139700662215	-198.723099127765
1428	-185.53085235445	-191.238521286458	-191.905252565757
1430	-175.89055477023	-188.568498703771	-187.690334664268
1432	-193.118203277846	-187.579337633988	-184.462172024273
1434	-191.251317829699	-197.320576363271	-192.77605059833
1436	-178.211040697018	-201.084972619528	-199.195083426507
1438	-187.368720933772	-187.442210647529	-194.431825191414
1440	-186.731979347778	-187.843486716588	-195.76667542334
1442	-173.617879688653	-202.733188351194	-196.947665894773
1444	-197.327711035177	-204.971153033395	-193.135180203244
1446	-183.466157831164	-183.497269997862	-173.341196740483
1448	-192.490830686364	-173.900609250545	-158.667817359075
1450	-177.922217297871	-176.071241437707	-169.597595060128
1452	-180.568179825403	-183.116520947765	-181.970276437849
1454	-171.159895076725	-170.82861173775	-151.543971785626
1456	-162.67321846855	-164.653933129013	-150.721207211219
1458	-163.530804826069	-159.140887950375	-162.082481477768
1460	-165.708892490735	-157.105793088433	-164.800647264377
1462	-165.585834820295	-161.145147815688	-168.052320311934
1464	-166.867183714447	-164.760546541951	-172.308844376115
1466	-165.836536257912	-174.507855499037	-178.95219083271
1468	-162.955801903109	-160.839477933246	-169.663009425023
1470	-179.14860656894	-202.502047594612	-193.630187383415
1472	-199.341756743599	-200.271153922694	-202.621275325479
1474	-200.004093580081	-196.668309644757	-186.985423819682
1476	-168.74549360428	-180.909982569423	-186.320539246704
1478	-170.564989500734	-189.352666357094	-165.611945383447
1480	-179.292993755676	-212.744142334725	-182.438989113113
1482	-170.47465961721	-205.11907825611	-182.07411444485
1484	-167.840834614541	-193.873158449549	-180.666925357162
1486	-179.907734002806	-197.654025550905	-187.734543427604
1488	-187.649472106826	-205.102282231907	-192.525228650376
1490	-188.312212666339	-207.737613401511	-195.249664416726
1492	-192.347327043672	-194.094756710381	-180.799814839548
1494	-188.050271845256	-191.789596725666	-205.347085737892
1496	-189.38663448537	-185.753869768373	-205.547416895742
1498	-214.88873908885	-199.745968531403	-200.921696687951
1500	-190.625938862328	-196.39284478386	-190.313545096787
1502	-187.134567321849	-191.573114823751	-185.659524008528
1504	-205.973363912272	-199.415065625354	-207.766650209454
1506	-184.271537078452	-200.975120345361	-192.55014025429
1508	-178.656092895676	-179.182713425896	-173.420075392086
1510	-177.752003958354	-187.230657695954	-178.989003700163
1512	-168.390533952101	-193.079089059462	-180.954748161228
1514	-175.715720014144	-188.258652002079	-183.640704555546
1516	-186.034539949444	-193.438122572492	-185.524148822214
1518	-179.400885536554	-189.155169654217	-174.257912167814
1520	-197.988666260232	-189.916479525027	-195.335782801773
1522	-187.727763581302	-185.488079985579	-180.22589427019
1524	-185.816344040353	-183.298730639414	-185.661888522087
1526	-187.973478630645	-201.563609895741	-185.890223998044
1528	-191.705896201063	-194.323567892447	-179.546929585431
1530	-183.378520393728	-193.995511738869	-187.871124798339
1532	-184.098406679695	-179.945803152558	-169.443749614623
1534	-202.073277144651	-183.859372323318	-156.538515091318
1536	-177.455517468679	-179.252500709286	-156.6916374259
1538	-180.00977926864	-177.7051408625	-179.918401087365
1540	-192.074249838892	-167.647340003196	-177.021171737621
1542	-201.243442001578	-174.708590064631	-179.187081207703
1544	-201.506623133955	-195.382669460438	-206.485221843487
1546	-191.663941539865	-199.829323821247	-210.394552936421
1548	-197.201405891437	-199.53242753775	-191.286796459911
1550	-198.748709473192	-200.546861528638	-192.975999113219
1552	-183.334195955002	-199.371650216329	-197.394630693327
1554	-198.415265528591	-193.107238725444	-193.100844693353
1556	-179.713223737953	-196.757361850534	-170.710715454744
1558	-154.95369912846	-172.982482354112	-125.228615519113
1560	-183.436490934768	-180.177385057417	-156.037020091043
1562	-179.950699615756	-199.274449359636	-172.734534939159
1564	-178.124733951295	-199.714552242273	-170.039935159613
1566	-175.820691407796	-190.307082591828	-166.70978334126
1568	-174.903307695167	-194.730369551935	-176.873949658227
1570	-179.719997213328	-180.928550491911	-174.812195424279
1572	-186.512503562312	-179.506983944504	-175.487365227742
1574	-184.89503932284	-182.875613838473	-185.576101838995
1576	-176.602459615055	-178.334247643445	-185.994767317356
1578	-179.426119425245	-175.733111809979	-182.976668351744
1580	-187.92181750036	-171.228179937139	-180.743954803158
1582	-178.601360338484	-169.790583997573	-165.179275039948
1584	-171.07351967136	-175.648267313799	-166.633742456543
1586	-170.720925398175	-166.080505904747	-162.671488729841
1588	-167.761943544087	-181.601500300443	-168.073575903303
1590	-155.339401441125	-171.002712132533	-173.398791572863
1592	-179.327049982166	-162.870563994107	-171.103772253551
1594	-150.844722839166	-157.747517404275	-156.247883004626
1596	-169.302040101129	-164.648428162586	-174.604988362112
1598	-149.55321985122	-164.183541017632	-166.910708265185
1600	-160.196080628171	-174.814831735751	-159.567634436085
1602	-150.259594241969	-164.564296760254	-153.922975721752
1604	-157.670881784826	-143.909380590003	-152.919244633685
1606	-153.593984373388	-145.409812110806	-155.591182537903
1608	-162.158592059816	-163.493211228182	-170.989691274764
1610	-160.997168859409	-165.927345731587	-163.902279723172
1612	-146.347090847492	-159.754096571792	-146.732965950447
1614	-139.174716425998	-161.463414018135	-142.769092043361
1616	-130.588244277028	-156.22101124005	-131.661981494144
1618	-128.382851686703	-142.983196649695	-116.365798420945
1620	-140.688648066489	-140.299756587435	-120.862406157528
1622	-137.508081748384	-133.272317276122	-138.316173952706
1624	-120.725667694574	-119.275077962557	-112.755804889372
1626	-123.149796877062	-132.38919087253	-112.950717190803
1628	-127.679759138952	-121.345857785824	-121.09339447177
1630	-113.568835101824	-119.917244368744	-116.624722918501
1632	-110.177942919737	-115.525732609757	-109.176809914206
1634	-105.796955622686	-122.160523833145	-124.770563511139
1636	-109.990722952295	-120.413243942288	-96.9428005094731
1638	-94.5260906851604	-113.170868620186	-83.7640301766523
1640	-98.2530152610955	-100.576037788656	-76.530216286326
1642	-83.90032925529	-108.546517798894	-100.589441804318
1644	-91.9609975346822	-124.555167441564	-107.548270101253
1646	-114.807700348457	-137.021275274474	-107.305149630793
1648	-120.336611042729	-121.437432339071	-118.968662872218
1650	-110.432348146122	-114.31440550445	-117.363633573851
1652	-91.271203998118	-112.962090852139	-112.860825362445
1654	-97.2763664104768	-115.853178197672	-107.265339759267
1656	-124.313516518838	-127.523327024883	-104.097268120039
1658	-133.240146521558	-137.33271694139	-107.911044261878
1660	-122.866844509704	-133.992588183665	-105.228128135036
1662	-110.989402899629	-121.18340153427	-114.82623026042
1664	-115.965282158325	-126.306731729307	-124.236157980572
1666	-117.971025180016	-119.025628462124	-89.3308308125916
1668	-103.749127566808	-113.391771880274	-93.4601183805167
1670	-116.463595017308	-116.992881750287	-115.374675729752
1672	-109.921934501993	-95.0910594308949	-121.001630389884
1674	-100.0829341361	-108.190053421922	-116.609662030505
1676	-126.099377571695	-94.4547145454658	-118.873755539004
1678	-104.558238908929	-103.519431638377	-86.8345512882589
1680	-127.402927128184	-131.727259897938	-115.005674630249
1682	-122.129023121524	-138.11254448484	-128.709560109063
1684	-134.146631297089	-130.759030807087	-133.905769339676
1686	-131.39935853147	-118.023611197975	-121.535333537766
1688	-140.009512651145	-132.877626965786	-126.00133178704
1690	-158.549067663788	-139.581549682389	-128.831939476618
1692	-141.400979233998	-129.197713706105	-137.58506089822
1694	-137.915111994425	-134.634198015142	-119.896903472234
1696	-130.053193165784	-145.271651184073	-137.286132570532
1698	-141.842777970374	-150.304861125483	-148.819963979737
1700	-149.436166846398	-168.899426839647	-156.767779679152
1702	-142.084142524627	-155.905130190315	-158.562388413638
1704	-140.373965014798	-148.370082848148	-147.614824056353
1706	-144.958172278709	-146.70182661316	-137.894927609555
1708	-135.08496273364	-139.521035704881	-130.466229007392
1710	-134.295719342393	-160.412807677136	-136.578182162913
1712	-145.56500375315	-166.316649055551	-152.78228874444
1714	-155.540042649761	-148.628262411459	-147.140427622375
1716	-168.92578448849	-158.123505452849	-135.303910786586
1718	-164.250243150024	-162.666215320447	-153.011003771333
1720	-167.626753550119	-165.531382340851	-175.652947602375
1722	-150.52167874208	-166.267384152562	-165.595406979023
1724	-135.19442830613	-171.421345181708	-155.470544661503
1726	-160.689993492737	-159.067267916488	-161.053682732808
1728	-171.26914137185	-145.927830883119	-164.994215411226
1730	-162.946304693566	-151.27256235767	-146.922254641186
1732	-149.1410693649	-172.135123764137	-161.681429401692
1734	-146.307969814793	-145.323007355802	-154.337178998348
1736	-158.978708485947	-149.317184799384	-146.856693951318
1738	-157.532425052559	-134.460871116408	-130.281612328679
1740	-162.470447838354	-148.075097306338	-135.077719593522
1742	-155.734122735157	-188.53594278854	-175.616485309433
1744	-129.395751318901	-146.112533269386	-137.774425865775
1746	-138.519262382854	-181.583569736916	-162.92797200604
1748	-155.951206900719	-159.399914253754	-162.894090957564
1750	-154.642460950274	-163.48794132917	-144.149566845835
1752	-166.953317990937	-174.31973918059	-188.300223635093
1754	-176.243394891971	-170.805225588659	-181.358154781924
1756	-177.05195546744	-145.379019163167	-185.566111933392
1758	-170.341780513557	-163.493114348084	-174.886904946673
1760	-161.314917426047	-181.673907935659	-178.63283261482
1762	-166.782936761732	-177.69235505819	-161.422088856485
1764	-166.395920080371	-168.01982131499	-172.985582135656
1766	-157.008263866939	-177.912859941533	-169.034824659307
1768	-155.533798572212	-182.333418008214	-167.570989325233
1770	-181.943719957692	-179.887787714542	-172.330861464497
1772	-192.855418811877	-165.973945491732	-179.764244203561
1774	-187.414094590387	-178.620595374513	-182.280379920675
1776	-168.27367613399	-180.416337857969	-169.074892856554
1778	-174.480605390407	-188.411844671882	-169.030056152431
1780	-179.824841949512	-172.063566997784	-168.528770717049
1782	-183.1631886317	-166.617014810218	-163.444224770085
1784	-169.985482534725	-172.13862685446	-149.88285201617
1786	-172.674305937083	-171.152102020793	-149.038468701251
1788	-189.765745935622	-176.027915857446	-171.214655578209
1790	-175.977246005865	-166.591106418264	-176.496529339011
1792	-151.094080830934	-164.83933528406	-163.703503989851
1794	-154.75354624544	-181.280083632632	-149.449766576991
1796	-169.527913979148	-176.57604781275	-152.269875636114
1798	-183.303192838026	-173.947889818476	-168.962547293876
1800	-193.275277305874	-186.929811726649	-178.819262835261
