# Supplementary material for: In vitro and in vivo datasets of topically applied ketorolac tromethamine in aqueous humor using Raman spectroscopy
Source: Data Brief. 2019 Oct 22;27:104694. doi: 10.1016/j.dib.2019.104694 (PMC6839021; doi:10.1016/j.dib.2019.104694)
Supplement: Multimedia component 1 [file mmc1.zip › Raw Raman spectrum dataset/In vitro Cuvettes/Aqueous humor from rabbit eyes/pnrs_day28.txt]

cm-1	frame1	frame2	frame3
350	-63.0272013839845	-52.9184249553211	-52.5858788972211
352	-74.6960507571553	-90.0825736972366	-50.5715982842108
354	-65.0026321298296	-68.7593974214772	-71.7943079935137
356	-57.3422583369431	-57.3422583369431	-56.3776745981938
358	-49.6485741161078	-52.0834514567521	-38.7558728773452
360	-41.2232906948061	-49.4967819011374	-45.267915196079
362	-50.1680656200096	-51.3633861169941	-26.9262339262697
364	-46.9833767072663	-44.6095199976447	-33.9021365908275
366	-41.3203454864871	-41.066021581453	-43.3520071244946
368	-36.6650959152321	-43.1548080102311	-42.994643557956
370	-23.1936333430007	-27.3285487321638	-30.9230162803466
372	-39.2226656000565	-39.4928231939363	-41.8898923472616
374	-48.0703380224849	-49.9905204443058	-39.7080367544069
376	-44.4880149880175	-48.4408723874183	-25.9511110453224
378	-47.5850976404206	-30.4928529502089	-41.2584989422228
380	-53.4511945162749	-48.3226131131772	-37.7913105251908
382	-48.0785897749801	-54.505426469028	-36.6445995728839
384	-42.9019789674567	-49.8244233235573	-37.1597675962496
386	-62.0217335296167	-48.7711122888818	-32.3914742413494
388	-41.2386761783937	-43.7780894768044	-32.1828977406915
390	-31.6126924635067	-42.6407978384996	-25.4917588088613
392	-31.3401372079035	-40.937279032587	-27.4363640934162
394	-35.7360334533335	-34.6408663423901	-50.7536248468983
396	-39.5983050357732	-41.7880173188243	-31.6208470426363
398	-33.6588326701948	-35.3399074867248	-28.5242860227148
400	-33.5852688162995	-28.1694483717385	-30.5909210228006
402	-44.2362620173777	-28.2475672325065	-32.1336483215267
404	-42.4329986196222	-40.0097363562756	-35.9618455418362
406	-48.1754134325242	-45.1061303582343	-38.8650383977975
408	-56.8057189121646	-51.9387512474266	-41.3792442250607
410	-63.9365781197993	-57.5580451200503	-43.3571388471975
412	-61.3784615470973	-47.9590480286889	-44.0174193743433
414	-73.6521375314068	-63.4810070357762	-48.4690350293208
416	-59.8698871657784	-57.0637824810554	-40.9758872627043
418	-42.4653540325276	-41.9223448680094	-30.8092122843013
420	-55.7527218682069	-41.8118072917727	-32.1911122432159
422	-61.1780963096626	-46.2655793944692	-44.0989912225213
424	-60.2011410878555	-44.3519922814886	-46.6717214351503
426	-64.0558979094557	-45.9588042907299	-44.0955447205132
428	-75.7486404910909	-54.2640870842505	-40.8802530478947
430	-64.0785478433016	-45.4060871445776	-47.8688978758329
432	-61.7671313857072	-56.4833103159849	-50.2089679498998
434	-59.5480255691475	-61.4879951107181	-54.1808138829391
436	-55.198532586003	-58.324918810885	-54.4014052527996
438	-50.2451482388149	-62.2196427151209	-31.7359261721799
440	-61.5185806246397	-61.7655071392966	-49.2513458346306
442	-52.4670467774153	-51.1011898068428	-51.7919721096784
444	-40.4330348494073	-42.545249505223	-43.552097392923
446	-49.5646839828762	-50.5590040089816	-36.6620123987704
448	-62.5622144921988	-56.5693293311819	-43.6505593152584
450	-53.8545876108538	-51.1578225059828	-50.1455517725871
452	-48.6140936982548	-52.6931085675118	-55.5903748571552
454	-56.1988829057244	-64.6617651258372	-56.2472928511307
456	-55.6420672808736	-56.192839556136	-35.6184716713095
458	-60.9960732082047	-52.0225423725074	-61.1756608260394
460	-62.0777854296861	-51.1400701261579	-69.9608248297056
462	-63.5796175359371	-51.6464939843678	-64.1137560753816
464	-77.4745831558167	-50.4967621945794	-70.9585335890608
466	-65.5763696270734	-70.3159391876868	-64.4044586146032
468	-55.8162623652331	-59.3540096320216	-55.7779147208305
470	-57.6366947282129	-50.9840324141123	-60.1718808722056
472	-73.5084951091251	-67.1051415381049	-80.7434959036763
474	-73.9658058384643	-69.9091906959156	-57.7994142730598
476	-62.2150687809813	-66.6078738335833	-55.0352945400069
478	-66.2359825649794	-69.6536958250118	-58.5118110597634
480	-80.7091108001659	-75.3338100434702	-63.7157753392672
482	-74.6043395895941	-66.8429192015708	-69.7230562772034
484	-71.0420943772446	-72.9677480207497	-77.047592850894
486	-70.3372326651823	-68.9693867122748	-69.4875577295864
488	-69.6430506909986	-65.6422930320141	-61.0421980851926
490	-69.0594519237981	-72.8114416218729	-64.5726555069378
492	-94.6542037868642	-78.5723382559916	-73.1451102857749
494	-80.9154427356452	-85.3849717017644	-69.9800160195876
496	-84.8160450087047	-90.1693630209603	-69.5693913864062
498	-103.442783717758	-89.2021069678049	-71.4993547488167
500	-83.8034585268445	-76.1346696887742	-63.0995338341886
502	-85.0480984104335	-69.326018648183	-63.2702376423422
504	-85.6961138731573	-75.0145404278082	-64.2211149530303
506	-81.8604925296855	-79.8958423927769	-62.472443822185
508	-73.6093023720147	-72.5521069213644	-57.2497094417846
510	-79.6143628886333	-60.5347164611484	-64.222167033516
512	-73.7600306291552	-63.1504449755068	-63.5234892046667
514	-82.3218109422549	-66.2836089094808	-68.9203917360744
516	-95.6201008143078	-70.1406940310283	-76.2540825439311
518	-76.2091020320527	-84.2359237562731	-67.8413803368589
520	-95.0348737770221	-77.9245867518381	-66.3014574523024
522	-98.166039056685	-78.3354411149709	-74.4263966627645
524	-90.2217310211523	-82.0999853108195	-81.971566153212
526	-79.5908590192051	-84.7600041023763	-82.9497724190136
528	-83.1157049212385	-80.6248288285123	-88.8720241714847
530	-85.5897216435665	-74.2154681554944	-71.4614969023791
532	-83.3702331327603	-72.1165897787665	-68.9068244522754
534	-84.9593755827748	-79.2327446924902	-81.0418499087344
536	-104.09037731133	-99.6872860500892	-93.2329414354239
538	-92.6955459409976	-77.7561853234723	-97.1788242171812
540	-90.547039873991	-79.4621948050301	-82.4996675411526
542	-94.4476559176435	-85.2026204288785	-72.3620232015637
544	-99.157472673263	-85.6138395048007	-76.5534882221823
546	-93.071528839844	-86.2701774926506	-84.9262148553646
548	-90.4914068323313	-79.9391471146668	-85.4587427035874
550	-83.3243027654094	-86.2778784247607	-88.1861345077978
552	-88.7938322842709	-100.791545426585	-94.9159791888089
554	-118.261068543551	-112.978058113763	-103.165793242258
556	-102.119253179867	-92.4982041038319	-83.1818595820851
558	-110.359865611212	-96.3708089134369	-85.1787890695556
560	-112.563427716765	-102.770587885976	-87.1087833392676
562	-105.898111438476	-105.945795671004	-85.9265750525557
564	-103.049129331666	-107.94138386417	-88.8117626565073
566	-97.6360503511401	-97.2789409703806	-89.6938723630088
568	-93.9029124079909	-87.1519816955478	-87.0261459236998
570	-95.6536989356341	-91.6964053000585	-88.4617434267048
572	-102.577647786435	-108.693974179869	-95.791669410498
574	-106.060814262378	-101.495352856734	-99.2848233082867
576	-117.357594503182	-104.25894816754	-101.24965560337
578	-117.563658519364	-110.193392962813	-103.995700965713
580	-115.55251664556	-114.26295012203	-109.583868856503
582	-118.921314695513	-112.79659310079	-116.050451038828
584	-102.291836954061	-108.86462671706	-95.5008576698294
586	-115.880678265592	-122.534885163158	-115.381290025938
588	-116.926118318046	-123.626136333414	-116.705319340775
590	-111.788491645733	-116.767079696008	-105.976487590117
592	-124.767704488135	-119.519744605424	-113.911827247971
594	-118.701086270292	-105.074936968619	-98.9621772732673
596	-126.366595715383	-108.210899860864	-103.128206929782
598	-133.947929844151	-122.234843828358	-108.981725677296
600	-134.761180652	-133.757583661392	-114.653514978852
602	-127.360164026788	-119.495497904546	-132.856670042034
604	-123.569284162879	-129.362926330549	-138.857217701984
606	-129.731461164791	-134.091569666845	-138.331555453028
608	-138.607342255341	-138.167471691157	-129.954319015676
610	-144.963908417821	-145.163621253352	-119.513975376773
612	-147.459902787183	-155.570566399607	-129.39379278269
614	-126.930817450327	-144.759527504714	-129.480528913977
616	-128.753425620924	-144.749442840699	-129.281343496689
618	-138.503314193603	-148.160968580708	-129.608985978
620	-141.954797030501	-146.152614949323	-131.364075279608
622	-150.489819119959	-139.830575241195	-139.871269934803
624	-150.35304159249	-137.424710106013	-143.643939229016
626	-152.051927522328	-147.812466641211	-149.194636076734
628	-152.989426659902	-152.684471557312	-151.655027871689
630	-149.707280830022	-138.08200080613	-146.783166771716
632	-151.659072160581	-161.353331725067	-150.718501219671
634	-160.165163945754	-153.652587568541	-145.756118154281
636	-167.753349078501	-150.038372443508	-149.384429787652
638	-170.89559026402	-153.429403874003	-152.943564788713
640	-168.255969606464	-155.860072688492	-142.806773493742
642	-168.652304004158	-149.241365498143	-156.169356642353
644	-169.483012723581	-158.498884447378	-153.309176159488
646	-170.222029963967	-168.181136184203	-156.30020662778
648	-173.054193744378	-173.749514454311	-166.752036785494
650	-180.172070885599	-175.832105976596	-176.43884263054
652	-168.492416691235	-179.18052926183	-179.284800991637
654	-187.060159101298	-187.369754596801	-181.407587420939
656	-198.310361201582	-196.722831290078	-194.33130536062
658	-200.36373928616	-205.81243880029	-209.304928352787
660	-211.211173497904	-213.633765210575	-205.45353522457
662	-197.611332899657	-197.011516771444	-189.327175786791
664	-215.48543283544	-209.074360082304	-198.704963712076
666	-228.599430002025	-216.413311293243	-216.416552104418
668	-226.341753782908	-211.216400268714	-224.724888513638
670	-215.615377476253	-203.451586583692	-206.547640132901
672	-205.374474788158	-211.444985278492	-212.009472778923
674	-222.461270038417	-225.901723757507	-218.822696662912
676	-221.988197890563	-224.033503929684	-216.115611777418
678	-207.746431125834	-214.438665047985	-209.014519002401
680	-217.026475523669	-226.664242970751	-213.445201992269
682	-232.13837906988	-225.556480572613	-214.355012362769
684	-228.733653203541	-213.43774238161	-211.798250929737
686	-219.721702033778	-214.654379114534	-209.204968025696
688	-212.882507384344	-221.220891986247	-201.073375878995
690	-212.319115386154	-205.943250953586	-178.47094304989
692	-210.293860682355	-203.384356745995	-188.107519515118
694	-202.441969832213	-190.972514172051	-189.994124067607
696	-197.952575890779	-181.39710868753	-185.728100690995
698	-195.700078418591	-177.294419078933	-179.694462130867
700	-188.663435004733	-175.434884276567	-176.484872717993
702	-170.529176820228	-171.681334809168	-157.877512903534
704	-172.53317191381	-166.324972814329	-160.608487362078
706	-161.407625790422	-155.482452622146	-167.17515214389
708	-149.093657386071	-151.076997237163	-166.632381784525
710	-160.544296660376	-165.764058025979	-153.942417276691
712	-159.640313980441	-158.69161892707	-150.457337841629
714	-144.358870113885	-146.777578869225	-143.447419453338
716	-141.818901684649	-147.528008195108	-134.178662262362
718	-149.698197609416	-151.351655774857	-131.281158084938
720	-156.434326942654	-145.50436944077	-139.906105018587
722	-152.212440503852	-145.898078690798	-136.160029175651
724	-155.893360195336	-150.588862312432	-133.541921270596
726	-152.556550420682	-153.052679068036	-136.858200912496
728	-144.733639109169	-150.906626214209	-141.636389033198
730	-136.047596949191	-143.855608348252	-142.857728035174
732	-122.34826506148	-134.830557388163	-139.532906295489
734	-131.37202002046	-123.126219447225	-131.133269254765
736	-139.829312794923	-129.052721470915	-122.70219288485
738	-137.84604657173	-131.706305876202	-119.370564515841
740	-125.633650248751	-126.000896458726	-119.840107724369
742	-117.854601010728	-141.117760747657	-112.066688936878
744	-106.188208839833	-95.8818398655278	-98.8601443237126
746	-116.045824491528	-99.0422128328696	-108.317353339455
748	-121.199717271163	-108.139974779433	-112.170869942289
750	-114.754690724707	-111.078870027619	-104.261055433416
752	-109.614220622344	-126.003625811146	-100.196844722335
754	-113.588330847157	-102.813979760908	-93.7371219562502
756	-116.908291638615	-111.304482185824	-102.125116788967
758	-114.374862166551	-108.100095624202	-100.110706921821
760	-104.044034216122	-99.1900273949018	-91.6493570491675
762	-89.5944321640765	-105.706621918313	-92.406491426638
764	-98.3851509112287	-95.5783642317255	-103.300472909906
766	-106.972400529974	-93.9587022430863	-99.2607703210046
768	-109.224671751492	-94.7040786515202	-101.002787076053
770	-106.728400388382	-99.6285198267089	-105.229823582257
772	-102.50628070256	-105.406928543894	-101.989813982284
774	-98.5482110381564	-92.487151131453	-77.4776544665437
776	-86.5559603319818	-86.1102209654418	-76.5729211042879
778	-81.7562880044847	-85.3576673178498	-78.7052616756165
780	-83.1144565747187	-83.5991825185677	-81.1550563504179
782	-90.3439958737958	-84.1353079714414	-82.3375983485546
784	-103.678309761555	-98.2850359381688	-81.4042500127605
786	-96.3626989270509	-86.2072825023329	-86.2839942738447
788	-106.751284027254	-92.6689340431026	-95.059221521135
790	-105.672809807898	-90.9494365243066	-99.1640016831934
792	-95.0372971438562	-82.0784908305827	-95.1939994672224
794	-88.8008698818669	-77.9952288323202	-86.5505368736498
796	-94.7820159546973	-86.0807401244979	-95.195913291728
798	-95.0825170714804	-89.4981918618319	-91.8556465165567
800	-85.3888590930332	-84.8462937760482	-80.0677584631917
802	-77.2186307647323	-73.913112308796	-74.0284806413615
804	-73.5727989494533	-62.7433039642204	-75.1397855331355
806	-62.6837558723756	-61.1791167920619	-64.9329857531931
808	-67.9467920661058	-53.0011507505589	-43.8574694986425
810	-54.7613611350596	-58.315969015906	-37.9512561437149
812	-62.2372176623969	-66.6262175704493	-57.5840628399503
814	-81.3144696318192	-74.9065056353356	-79.2488929302785
816	-84.0735314787131	-82.2594279789758	-77.1610623099747
818	-73.5331937714607	-78.2169549049849	-95.3221654747287
820	-93.3791338976749	-86.8502551504961	-97.20852166218
822	-97.9851094932858	-86.6341046695988	-89.0825866388451
824	-99.4132193020301	-86.7384415583859	-81.6156236861707
826	-102.523765550833	-89.1632498781353	-81.5452368792679
828	-92.9319730531597	-81.5595306011355	-87.9019005152703
830	-94.9542343472749	-79.7941117782408	-76.3528754082824
832	-98.3377404967799	-88.6190084218202	-73.608001503273
834	-86.5770835946028	-78.6591129495196	-72.3385496585065
836	-74.1946483520185	-71.8893906618401	-70.6132461019193
838	-76.111240003568	-89.9020550590495	-67.921379653561
840	-66.1106134777664	-83.1732645763064	-60.6489504457279
842	-64.2788710138134	-59.3388490792491	-55.8403447918686
844	-68.9363659814803	-63.5869519816865	-68.784445105535
846	-78.7770905338175	-75.7573816630058	-74.3770767183262
848	-89.9551433651921	-85.9344881700665	-71.6284760887559
850	-98.068754618969	-96.637674600157	-80.1759613931798
852	-110.212769737783	-91.7091719768112	-85.6766304500076
854	-89.8977549944671	-79.7337029708267	-78.8895338875
856	-89.1060396045602	-83.4592047172822	-78.3347564231585
858	-100.054917464826	-93.4669799032706	-86.1339308175375
860	-108.354057880931	-97.0448496187801	-93.0699587424465
862	-111.571896661236	-89.4995974541662	-80.5078408532321
864	-97.5703876822861	-79.9363412803738	-90.9059901508351
866	-95.6188214132046	-83.7472905094658	-93.5995164499931
868	-98.4100093657071	-87.9745598415526	-94.3873783469868
870	-102.875191517288	-92.4875038338926	-98.5404059775707
872	-104.929262167879	-98.0049540661686	-101.955532332967
874	-93.0531396008633	-92.8498202562904	-77.2445791448423
876	-88.2953477272577	-93.188754415246	-80.2001273847711
878	-112.316633606197	-104.739232762151	-91.6732136533114
880	-117.372082878336	-105.498598566666	-99.3771550304955
882	-107.544717135107	-97.9600433709832	-99.6992872160107
884	-112.372038418103	-98.2200729783587	-95.988472424322
886	-117.431002207991	-108.896170016347	-95.4091425419673
888	-109.892271786547	-120.647527302192	-111.616427486982
890	-117.64470053514	-115.146910595621	-112.57173484376
892	-117.199398760202	-111.900482109911	-101.726205616666
894	-102.077532397797	-110.99155208875	-94.1172968710094
896	-88.3708100347824	-100.209498815615	-102.816371011121
898	-111.028949123876	-112.676129222651	-95.4901702706338
900	-106.532749366972	-117.469299373687	-97.8715617165061
902	-104.617071814637	-104.201845568469	-91.1649398410362
904	-100.579099013466	-94.4441607972551	-94.1590281528618
906	-100.295729278815	-99.464627164653	-104.680914106702
908	-116.196701630809	-110.074200845506	-99.4496652171944
910	-98.8794835453342	-85.8536623333364	-93.5113814050503
912	-104.744109722546	-108.294514452707	-101.648590317763
914	-110.695989722273	-113.974771263256	-114.284579489145
916	-115.665873078744	-108.388526115271	-109.325500405817
918	-118.196736696573	-103.178831508136	-96.1143711205638
920	-113.839459162285	-102.255789075486	-108.193841672403
922	-106.853400625195	-104.463141602216	-92.0071987355021
924	-102.371310822663	-105.090491393923	-93.1623024415648
926	-116.948276103241	-102.775801900409	-107.65744190011
928	-121.492472291028	-107.236390043369	-114.423890685427
930	-113.230899316043	-115.858335968281	-110.316281160985
932	-118.562910590663	-114.531430738452	-112.264214740939
934	-114.059155275043	-111.177512948065	-121.045595020364
936	-112.661609022029	-110.934719042899	-97.4963262778814
938	-112.844694912934	-116.353436740078	-94.0728766709959
940	-114.561336874981	-105.542261312281	-94.1933029413352
942	-115.416915767256	-97.0858915459462	-99.062946157523
944	-113.400431140937	-126.854692916413	-122.541722979787
946	-120.023168872707	-111.930059992538	-106.458744518385
948	-121.069469846653	-117.790974793183	-110.59448627746
950	-119.340926876978	-122.643529645171	-115.820709912139
952	-115.335735425003	-114.396833984365	-108.7443251583
954	-112.387684612862	-105.237816208765	-100.958042699979
956	-114.34740228215	-113.827092138547	-109.516668712661
958	-119.401995479799	-120.056036039959	-105.729290223554
960	-124.986247534544	-98.0092005814373	-102.48578376089
962	-127.98530249715	-110.606645374054	-117.461866570748
964	-129.96353378193	-119.155296722029	-118.297471963047
966	-123.416186159014	-108.465151228097	-106.446446102155
968	-110.846371360368	-93.0307665605848	-98.2115763660282
970	-127.589843294423	-112.123858605588	-93.8526180056133
972	-122.065802763767	-111.326784237609	-99.5593043175914
974	-110.678759174802	-96.9291284653023	-94.602669906764
976	-99.1270030226327	-99.3183388976621	-95.1229660089546
978	-99.6778485452172	-105.116193908207	-95.1659459983887
980	-109.033614406139	-100.014756759065	-93.4218803422306
982	-103.356964494081	-95.1597800378146	-104.552988819601
984	-118.303979411568	-114.271952873854	-105.794066452019
986	-131.230990206537	-122.96702207886	-120.762909189786
988	-118.470323905804	-118.945243997499	-111.337986955021
990	-111.073077552756	-110.651499156881	-102.660146354142
992	-114.340722138662	-109.606434168222	-101.314941478586
994	-110.029106501355	-118.789093817294	-93.3902571894727
996	-126.56790233837	-106.495281143454	-102.688757134961
998	-97.9813154394066	-103.632930993547	-93.3190075873251
1000	-108.133768811793	-99.3101455154527	-98.8289313869994
1002	-114.993788823259	-108.876333974175	-101.443624814948
1004	-110.924014547178	-115.092252254352	-99.807157529235
1006	-109.186477252147	-103.763533508965	-97.2855786964494
1008	-116.588354139523	-100.172539978383	-88.9478246933205
1010	-124.0573537795	-107.607425971821	-134.515162502821
1012	-115.320495536956	-103.005920062618	-118.528180733831
1014	-115.161493537697	-93.2392327446359	-104.219789806336
1016	-114.944020639015	-100.66139055218	-106.152537980829
1018	-112.584106662388	-122.301299841567	-113.045305475347
1020	-117.206347225748	-130.700417927111	-111.035173721976
1022	-123.725328800702	-115.866613566539	-129.760357656359
1024	-127.443681117058	-121.142472519314	-119.186380569922
1026	-129.161467393525	-115.231019214055	-111.383157394203
1028	-134.183162823833	-112.806209937396	-116.247744567997
1030	-140.071626975321	-118.421114036683	-122.262793664616
1032	-135.526097056551	-120.137500374225	-118.239069395986
1034	-109.548897994807	-99.5109491411934	-109.81303422088
1036	-120.492097482018	-120.904787779853	-105.371536005931
1038	-115.254858586278	-117.814550659159	-98.0390226890607
1040	-126.296660350433	-127.404603010253	-110.699059136755
1042	-129.961278478923	-117.041410264832	-114.109951431699
1044	-123.868809939874	-103.531959550367	-112.28872768962
1046	-126.280460231174	-119.685064211893	-121.355416976578
1048	-149.043458919223	-135.106798472531	-117.100995811326
1050	-130.90545473713	-112.637062357274	-100.212147943691
1052	-123.742311846526	-114.386918305285	-112.322403634366
1054	-132.856565995829	-125.2982251672	-123.3418924304
1056	-138.957348949475	-129.861015833752	-115.885015963977
1058	-136.116887739122	-131.089598611316	-105.403919153768
1060	-132.564044186614	-138.424211249291	-114.995528064159
1062	-122.968448124377	-128.82622404707	-109.786630743836
1064	-124.430339433147	-128.409546309418	-121.260703580437
1066	-114.577295660895	-122.926585960059	-125.601572021896
1068	-133.048734681069	-120.936902687526	-130.123908992392
1070	-154.272523140248	-136.325716971249	-131.979999179102
1072	-159.807198694349	-153.529130534813	-133.923991960711
1074	-155.591662619134	-141.198326247618	-140.214058324113
1076	-123.34838568513	-125.348125190321	-127.51682274226
1078	-143.305098429631	-139.892837951094	-129.600887753375
1080	-141.273384631967	-136.837789425561	-129.468001606661
1082	-126.51181847883	-122.079949977944	-122.288982579305
1084	-125.062991400019	-122.176683994373	-119.790391096513
1086	-135.81071553972	-128.101621262942	-121.977738983994
1088	-134.108407751082	-112.057562530811	-119.655048527219
1090	-134.661570306767	-137.443997642523	-136.764193193987
1092	-138.432578727671	-151.553226754091	-139.395564067426
1094	-129.108693511851	-154.054222586911	-127.204362148254
1096	-134.641879394515	-146.229582686328	-126.553414464519
1098	-135.402722472296	-130.371066862205	-125.081898733654
1100	-129.469335849731	-124.770130046689	-123.001716026028
1102	-137.993298077472	-143.634632051004	-134.166271618819
1104	-151.245047456739	-146.388512855464	-138.510410686218
1106	-152.589940253629	-122.566455143698	-137.24307975385
1108	-140.532846628804	-131.617960589773	-138.025659637835
1110	-137.955957392452	-133.923724743103	-126.764401694742
1112	-145.070337359027	-130.363556826395	-131.010981122348
1114	-145.447440051033	-132.990932526221	-136.744499302019
1116	-133.565582344188	-142.260310843205	-123.422413552689
1118	-142.104960828184	-135.24161239556	-143.113658183996
1120	-143.490477375328	-121.629346404025	-135.371584810718
1122	-145.796281049394	-123.579826050122	-136.160332526131
1124	-131.653793666398	-135.808387560291	-138.241760091453
1126	-135.945239890937	-134.720680235387	-136.631738062356
1128	-149.158641985849	-126.848525024756	-138.405861121559
1130	-149.813916530264	-133.773831994373	-144.020287143662
1132	-147.397480105801	-158.197348530294	-139.516475970989
1134	-141.263478607921	-146.798564711614	-151.114992409653
1136	-136.181032481015	-132.691128966914	-126.058261526892
1138	-138.517031285225	-141.121917170642	-124.605800986904
1140	-143.74532112631	-137.432419542646	-130.037066709908
1142	-143.239032190126	-134.079141292327	-136.692673423727
1144	-135.774188538071	-138.696716649485	-137.924677357157
1146	-125.784275592783	-135.575149281971	-126.280803858053
1148	-109.961714224771	-118.474836936839	-112.585087232016
1150	-125.942765148519	-115.179662141807	-115.931861309945
1152	-124.942441242489	-118.959952631274	-102.276477094165
1154	-119.0652393367	-122.052440608419	-113.448003528593
1156	-128.444478882623	-127.199838022888	-121.369016203972
1158	-133.335995740334	-123.791964450274	-123.619897540031
1160	-126.758137550419	-116.93331059519	-129.399024347297
1162	-145.300196315056	-136.559985284954	-132.441188885319
1164	-156.943178433049	-152.245779588456	-146.127797860531
1166	-114.77141138427	-128.621422359893	-123.097017161165
1168	-142.998354998018	-127.516461146348	-115.376184331483
1170	-151.557493568305	-133.845545090381	-120.532422465259
1172	-146.654616162929	-135.807698304776	-125.224552672014
1174	-144.490346255393	-139.931125627576	-128.762387373736
1176	-148.326889197149	-148.034419503385	-138.467021411179
1178	-163.441304856557	-136.473729332173	-149.79619433667
1180	-140.193412057574	-149.269373436685	-138.799935592904
1182	-144.566439153141	-148.363022453097	-148.308519503026
1184	-160.246730434582	-162.589025570297	-149.004543361895
1186	-160.152158379633	-161.145417847288	-154.793461806808
1188	-163.323265081683	-160.148522827529	-162.29974037233
1190	-166.501143922444	-160.724259471797	-159.960670100915
1192	-153.981057487158	-149.751032156188	-150.841345826836
1194	-156.627061371757	-149.579082797927	-161.263704251708
1196	-161.337737412836	-172.83926736578	-146.734464310647
1198	-156.36291861017	-150.093795025121	-145.810468610264
1200	-149.640789505448	-151.007491172701	-143.495462188196
1202	-154.527137796273	-152.1763249298	-152.984468328691
1204	-152.865236414935	-150.642643987863	-159.04211815929
1206	-147.311169555277	-154.155674152892	-149.215759066651
1208	-150.062897419716	-156.256162856769	-131.93967866947
1210	-142.909909569635	-134.946355638744	-130.914162430478
1212	-184.157070725642	-159.478087797083	-170.740842314028
1214	-148.894123782567	-161.568638772346	-152.771978011055
1216	-148.949077785218	-152.759097173428	-160.088229227004
1218	-159.925034192749	-144.666466323297	-146.407258429105
1220	-165.833241794557	-140.081821143844	-139.018206906718
1222	-161.028019643361	-148.04411356764	-153.042493774912
1224	-151.363491046006	-160.740593275136	-165.485268524251
1226	-150.755397177931	-147.15223049549	-152.425570384184
1228	-153.733882443753	-152.931627152613	-144.15704480308
1230	-147.167674476401	-151.297191575184	-153.058248710623
1232	-155.840149368178	-171.002434514018	-171.158111617946
1234	-156.0701677949	-156.479809829757	-159.794375693091
1236	-161.248524897733	-157.521925016991	-160.187242476518
1238	-172.985949582574	-171.649321913102	-171.649321913102
1240	-175.246221116618	-178.46879291515	-173.572283661754
1242	-163.80172231212	-183.271930977758	-168.684802194232
1244	-179.155386648805	-173.365090924761	-169.564578733021
1246	-173.658560691683	-191.41067456532	-178.320729286942
1248	-171.745016517519	-162.565094014823	-170.757007581157
1250	-163.53549939216	-160.738455017946	-170.826736264174
1252	-178.423566717172	-171.755380108796	-165.343094502033
1254	-174.382427843703	-180.712054286453	-153.242837641308
1256	-167.759359083824	-180.720297993254	-149.916831448722
1258	-187.782981737733	-171.948354693884	-161.272066831653
1260	-183.515608944986	-161.228281265799	-167.9592858252
1262	-170.453851265714	-162.477442216617	-170.483062328759
1264	-165.068401223875	-165.767661941283	-166.547735754565
1266	-178.490859106032	-184.004662050389	-179.47913976838
1268	-189.655802992026	-192.315376304157	-186.030205131893
1270	-182.09588235036	-192.636560461871	-174.512696573313
1272	-181.391322602605	-187.14189191782	-166.052089355016
1274	-185.742440304468	-180.078511025589	-165.552407224184
1276	-181.65141059005	-177.176279082633	-164.756803261993
1278	-196.7781708868	-179.634509730653	-175.150130540503
1280	-167.153656744944	-187.544615762422	-162.22887064383
1282	-178.329614385638	-171.548838190324	-176.336496856293
1284	-185.146151740192	-171.966385599068	-176.98319527717
1286	-194.838719275383	-177.406481639929	-175.379720737462
1288	-188.772785752467	-187.59857014652	-178.858427265936
1290	-187.2651563053	-192.868516788906	-179.732897037357
1292	-189.599731287974	-182.763196694475	-173.046642040127
1294	-185.068422871165	-171.522815256983	-172.725029406504
1296	-197.027004745981	-189.304169124528	-193.195022808402
1298	-181.567773352643	-182.7853734835	-179.28244488742
1300	-193.051867221574	-177.847289616746	-168.364312782813
1302	-183.137883839956	-191.482621924535	-188.216972668106
1304	-191.392032784621	-195.033868897805	-180.448720170106
1306	-186.561525311493	-189.725255026216	-175.634879810145
1308	-188.553278123237	-194.425134273595	-183.536460978137
1310	-187.797563745739	-205.321199102605	-193.236959737773
1312	-184.28803401039	-207.57990345972	-201.049091547277
1314	-215.909348240255	-202.468896421049	-208.929060906368
1316	-221.840800529447	-193.515769961102	-185.502510543052
1318	-204.109354039999	-190.860255840232	-166.232722499351
1320	-200.759652725381	-183.726502713975	-178.005833622788
1322	-180.265453971403	-168.289800637333	-181.057498212296
1324	-181.484705533532	-178.525062270019	-189.649648113483
1326	-177.036749415805	-164.798894126987	-174.309664908892
1328	-172.251429578341	-153.847591201476	-156.163761102381
1330	-178.610448156159	-166.719179675339	-157.322940107723
1332	-181.840074197432	-169.739880354289	-163.194951749693
1334	-173.077644554255	-157.78622105028	-163.792423747556
1336	-190.02612441616	-189.912528342241	-185.847235959389
1338	-199.183603115901	-176.736392734758	-177.274742998084
1340	-190.505716659322	-170.801416431339	-179.556535940377
1342	-200.192292021885	-182.580219401718	-194.140726440177
1344	-190.029139160914	-193.088770089044	-187.611239326427
1346	-190.777082791408	-190.145475973782	-173.741258427931
1348	-199.537239538401	-185.759438440212	-168.160297605189
1350	-194.673953026143	-186.431549500724	-170.08393512142
1352	-181.854809397486	-184.86003839181	-177.097442421685
1354	-182.370522814615	-185.106485563784	-190.210897115409
1356	-196.202920158791	-189.346230875032	-172.957931696855
1358	-185.182609824518	-179.875353152179	-165.010549187085
1360	-178.159268351629	-168.503019103737	-179.562809804701
1362	-180.270068339221	-180.946899674881	-180.913796623176
1364	-169.685125274649	-174.04267882454	-167.672008275773
1366	-173.132471384576	-166.768259191095	-165.640526609871
1368	-180.76737775823	-163.089963996397	-174.671245621636
1370	-182.449142714659	-172.389355990262	-179.554783979394
1372	-186.432482914371	-194.00522758711	-179.019867911445
1374	-190.423964393102	-193.41629036648	-186.141268922951
1376	-193.171385383512	-190.014464010993	-198.656937719503
1378	-183.081595805332	-183.908584076412	-200.499735346149
1380	-183.450080001074	-192.213175339532	-189.246074064797
1382	-188.383141767984	-170.488237873323	-180.05600227977
1384	-195.549107995706	-158.878942115443	-166.510673880313
1386	-186.13618380769	-159.255451278611	-177.607412414113
1388	-196.067226732938	-174.642882343258	-179.877953469272
1390	-202.620437364853	-191.90889629356	-175.80371605008
1392	-187.9215106424	-188.369179010988	-179.97882487468
1394	-185.147304245405	-173.319244460686	-181.814593172987
1396	-188.884593261522	-184.434104814014	-185.355671042704
1398	-177.103587323701	-173.704908394494	-182.460139823709
1400	-167.738450053588	-178.943466558825	-160.928941433397
1402	-190.732044789165	-185.750268232243	-178.082963045001
1404	-177.786225148601	-171.350084445935	-165.095771736454
1406	-181.660337304567	-176.020607030683	-160.872117078379
1408	-189.26133469919	-178.344905925645	-157.301449736703
1410	-192.238437740833	-189.299064149399	-170.171341679156
1412	-184.199741124461	-196.203448168879	-182.755106338605
1414	-173.684097217409	-189.217129884078	-184.379436789883
1416	-174.168239067534	-181.898885107466	-182.818925674902
1418	-177.815154784048	-175.450590190632	-170.459099700429
1420	-188.607338722279	-180.68814758557	-193.567079806128
1422	-182.351940350386	-185.942480535664	-191.200222241729
1424	-204.281649230651	-200.390240846017	-172.373682183838
1426	-188.277376860826	-182.221140012812	-177.069362868357
1428	-180.520484437106	-165.961890462022	-168.007938902966
1430	-175.562310518128	-163.698589394009	-164.016176774431
1432	-180.153559169155	-172.624703816022	-172.769617762637
1434	-179.704320731014	-171.056673805073	-164.746529624367
1436	-173.489533203805	-171.913553713175	-152.191580771925
1438	-171.526493597571	-186.75262083188	-158.632485286073
1440	-172.501071176945	-186.283742587672	-168.551136969144
1442	-182.254817468029	-170.295691030422	-180.210104166031
1444	-196.441464915093	-186.341009538161	-180.883815403262
1446	-161.408959914493	-173.313541481196	-168.696830281714
1448	-176.232668779835	-140.077595923256	-150.668353688979
1450	-186.088286079979	-153.877415364471	-168.980470630824
1452	-163.57584570868	-143.471572032856	-158.514634398016
1454	-156.114469334265	-148.148806812178	-156.750048333412
1456	-144.098782395915	-152.441443928372	-149.23757007919
1458	-133.719455139816	-145.67229974785	-142.570050725038
1460	-130.889560962796	-143.152737997828	-131.076910418037
1462	-137.414665390814	-142.561082233094	-114.826935718179
1464	-153.206893751994	-137.94271521701	-123.276928054626
1466	-151.731150490608	-151.829273800161	-151.302750993235
1468	-136.292924389509	-151.43450715781	-145.540517654138
1470	-176.507072264289	-185.819862439424	-184.333746550622
1472	-178.51213708806	-186.992343110408	-172.516160498214
1474	-185.007331302406	-180.14310735828	-170.907108272351
1476	-176.645869093009	-179.928380448326	-166.928603324377
1478	-172.705566686599	-166.614562252368	-158.69462901391
1480	-173.069876277994	-164.541774322964	-159.496011571577
1482	-171.309984347633	-165.389108844955	-159.556583675973
1484	-173.510541643707	-159.187881370082	-161.173414564706
1486	-180.02326228028	-159.150583128901	-170.822192710764
1488	-189.670885329531	-168.816566754531	-179.086442144291
1490	-186.744228533169	-172.012125060958	-173.013077057962
1492	-158.097984784421	-174.44243746838	-166.449826095728
1494	-184.310946964846	-190.373902512419	-184.779897180116
1496	-190.194388443605	-175.70996022767	-170.224278143814
1498	-184.697810923886	-196.796974311336	-180.688726597187
1500	-183.683407719774	-180.317535443216	-179.846179061409
1502	-168.5275534749	-191.329719349557	-181.735229031999
1504	-156.606890829432	-188.181424813491	-184.082514133824
1506	-165.088314162329	-183.581820506599	-158.049530811098
1508	-165.421446437132	-177.326584064075	-152.665942783413
1510	-166.584914345885	-175.451324046022	-156.584119420926
1512	-163.564714431843	-172.217022655401	-158.128187036155
1514	-168.028334563485	-174.579016286696	-174.856296998386
1516	-175.093778801055	-177.087369368197	-184.897118850578
1518	-171.343904794448	-167.499487836401	-167.356340629837
1520	-194.298375369915	-172.366364662666	-176.623458406324
1522	-186.372343530772	-167.048732203831	-180.461472522858
1524	-193.400086893617	-161.010868634417	-175.583694822226
1526	-192.752209933723	-192.763363317578	-172.277785965238
1528	-186.417232484024	-187.344143659508	-175.075435543079
1530	-181.793507360434	-176.725102117989	-172.690334308483
1532	-172.743991314203	-182.00012427787	-165.487576670525
1534	-184.569069416338	-170.135125719521	-162.920698890241
1536	-186.262914679747	-167.895734544878	-166.946841729049
1538	-182.348774068124	-175.034989731258	-166.560917473069
1540	-186.007048515384	-170.377637494834	-171.821838511485
1542	-189.119758629215	-178.224163994792	-182.001392557908
1544	-190.992083707085	-194.012230065088	-182.028851374571
1546	-192.010861134872	-192.083792322373	-176.035884338362
1548	-186.903049157353	-185.958680073027	-177.076876965433
1550	-187.909418110231	-178.32856483227	-171.341945295147
1552	-184.244410631339	-171.991894062145	-154.024729276988
1554	-177.023152461602	-176.306245606781	-153.232278745405
1556	-179.30282531384	-166.219307705863	-141.765373050713
1558	-146.074285467304	-172.474330065471	-138.548764240179
1560	-161.371746525262	-168.0979393505	-157.115669363719
1562	-164.585527902758	-163.536760055637	-171.86429770598
1564	-189.097599185865	-168.456683282563	-177.937361179566
1566	-162.930654179901	-171.484547740072	-152.753390332328
1568	-152.932160526434	-166.30056588594	-161.474232078002
1570	-160.316720490355	-169.827222755978	-152.529612484234
1572	-168.826333569953	-165.897678038473	-152.250377843169
1574	-176.382143908839	-167.270142325223	-168.304441971369
1576	-171.097561031585	-166.349818097385	-165.179949783717
1578	-166.767463122641	-158.902389636097	-155.794804912197
1580	-170.868211118348	-159.299083571419	-166.485817954607
1582	-160.289136928375	-157.047235672427	-171.148057944354
1584	-168.567709336299	-167.768845310252	-157.417949199246
1586	-166.103511202374	-166.103511202374	-138.886510607514
1588	-160.327246727393	-161.569359453399	-146.067554983952
1590	-146.12483214344	-155.943722957115	-171.327071472844
1592	-171.09053154578	-154.631208263198	-133.029558216012
1594	-149.416712914458	-155.343626038115	-143.422092913593
1596	-157.156803519264	-177.381774851024	-157.632418495927
1598	-154.310128330449	-153.511843004475	-153.609942805811
1600	-158.731484682201	-144.582734342012	-155.250313087399
1602	-162.869633273969	-136.288820207475	-149.551821290001
1604	-137.442864241161	-144.75908289375	-161.17981619026
1606	-126.033220364734	-151.14122268944	-153.844272753881
1608	-136.3657849529	-142.818901803706	-144.373499963094
1610	-153.020470557204	-144.589676176309	-146.446901394299
1612	-156.389183366359	-139.506633189169	-135.86514186509
1614	-153.782744932874	-127.243781255993	-123.928641274189
1616	-140.796680848238	-126.507875197496	-117.756413914528
1618	-113.071680141412	-114.397491829225	-112.73002174946
1620	-122.094990955379	-112.043152175587	-129.624728304789
1622	-132.812546844902	-134.554155710419	-99.9574205873611
1624	-126.055429596265	-112.309039806654	-83.600917112277
1626	-145.365195370464	-118.891543476707	-125.319968573599
1628	-128.100531329042	-116.428102826045	-96.5006999484625
1630	-118.380274756327	-106.949987396544	-114.869171080675
1632	-99.7593215997049	-96.4300895713355	-118.594298228706
1634	-125.178320084125	-122.976036979117	-86.2835178318143
1636	-90.3895602953967	-100.63799863061	-78.1471279362864
1638	-103.390930253349	-86.2286956374297	-99.3649979971921
1640	-84.8718241566756	-97.6237848549166	-64.4264992401491
1642	-99.2050747215019	-84.9752377813264	-80.9781799791936
1644	-97.4306450790546	-92.2716404006986	-86.647204472709
1646	-99.421400088349	-106.221868108779	-82.2408000605001
1648	-108.882738266582	-94.6523078863652	-94.0695834385292
1650	-93.7673242195562	-108.261844382533	-101.123674248682
1652	-84.9785614752253	-106.595009402726	-102.044666004804
1654	-94.1179746406539	-86.0347637271913	-101.244181152298
1656	-99.556048310863	-94.4014582204542	-104.483415234688
1658	-105.895555825518	-118.86932815818	-102.024740172224
1660	-108.05138479841	-119.925389309687	-94.9688438350339
1662	-101.7964413037	-106.146102682306	-102.649352727451
1664	-108.26639583944	-115.164508307713	-98.5484079546649
1666	-106.338903449937	-105.284300167829	-100.362126261097
1668	-114.107833686821	-106.281758279186	-92.9711276871986
1670	-127.652623145024	-130.580684569118	-105.446949691038
1672	-117.685559626252	-112.132648344415	-94.4730642808289
1674	-112.696972449048	-99.1260171830588	-90.8542868717546
1676	-110.475679792508	-93.4331696281232	-101.91336493175
1678	-107.939325830626	-83.5416860699089	-84.5216788715624
1680	-134.010707254282	-114.924820649271	-106.249203782771
1682	-114.159761488404	-128.709560109063	-105.121414084883
1684	-112.168027243651	-111.795467863971	-117.433957718269
1686	-113.691418496926	-124.078928149675	-105.844161518157
1688	-124.117671767498	-123.420589602298	-100.059164612734
1690	-108.112528938299	-131.474669241014	-106.152163375161
1692	-110.085077111392	-131.843701793317	-114.571233269591
1694	-126.045435821178	-131.285554393108	-119.128646619061
1696	-138.518776071399	-154.084430551147	-125.707418768967
1698	-135.367345011973	-136.404942438352	-150.039227157327
1700	-135.588120969498	-131.764941470223	-145.92773351292
1702	-131.429819967388	-132.77023998881	-118.903796528506
1704	-132.052033723607	-120.971876412899	-121.766929522579
1706	-136.934441652049	-130.277541906949	-128.075832885512
1708	-144.585487955801	-135.627384010964	-121.325464307548
1710	-141.653287702808	-132.955439771553	-131.930685956417
1712	-136.824387877631	-144.140864908904	-149.356745207367
1714	-149.532253319662	-144.667637467495	-141.8677657917
1716	-152.699995507138	-138.477092464224	-133.683471243894
1718	-150.385696171306	-144.730467074008	-152.330121550324
1720	-161.920666730468	-159.098656239838	-155.263204606117
1722	-168.239243000794	-158.969656944722	-143.241580603193
1724	-148.798217699427	-145.896411984397	-133.661347236486
1726	-153.973371742015	-153.609682501944	-143.421890152998
1728	-146.62552438644	-145.464962417187	-146.163272430403
1730	-145.45365075082	-134.180853420508	-127.151272863939
1732	-148.655729064276	-153.453908583002	-141.085015611208
1734	-147.999410416987	-142.035887786314	-132.928888038505
1736	-145.681701459828	-157.69321012937	-150.532749315346
1738	-128.700148542465	-152.351166869721	-145.640514484705
1740	-127.630446414906	-120.234286725743	-133.748768867745
1742	-160.37605946527	-146.472268056543	-145.752159506286
1744	-129.422796081077	-130.522195267067	-154.126103526886
1746	-168.435444222861	-170.771780361997	-138.105559030856
1748	-164.332914855315	-159.959414139819	-141.266263140523
1750	-145.334205784882	-146.067679628585	-132.675719222793
1752	-187.344846240654	-151.010073746906	-159.375019322136
1754	-153.916450411097	-142.735608431527	-148.227423253519
1756	-161.730359050266	-165.818479700095	-156.281436037523
1758	-177.14751244442	-164.197545602238	-168.214346594738
1760	-167.211667045771	-159.236645073275	-168.394137267598
1762	-141.977464395653	-158.894371274767	-159.911662451738
1764	-147.93296758901	-151.216088676039	-157.452753349356
1766	-176.205523731748	-155.622301943193	-164.040894497851
1768	-168.794308831791	-155.601278614335	-165.799150733341
1770	-183.118679931549	-157.303891487219	-162.103751791031
1772	-161.994572725183	-149.612462234989	-152.882770883415
1774	-171.834969506485	-164.066723556091	-171.009013907328
1776	-161.793961230373	-148.009987659542	-128.216888669479
1778	-163.569146056692	-146.912632156229	-130.098504733616
1780	-164.553102172496	-138.258956675875	-149.36496577096
1782	-170.560807582541	-148.549629838692	-157.036261746814
1784	-152.85873132613	-153.054211160137	-144.994316884902
1786	-154.862807071505	-152.315933016367	-143.817091380721
1788	-165.144185414943	-141.586846545719	-156.291846884604
1790	-160.221754489606	-128.661315287122	-157.053997401766
1792	-144.600064035774	-138.946392819009	-161.59232688648
1794	-137.659345622134	-149.883446910662	-165.892491819173
1796	-159.289184986348	-150.131041601686	-152.330768253613
1798	-170.856605911591	-145.280972488804	-154.602736738221
1800	-162.724125381217	-159.047551276678	-174.36484089693
