# Supplementary material for: In vitro and in vivo datasets of topically applied ketorolac tromethamine in aqueous humor using Raman spectroscopy
Source: Data Brief. 2019 Oct 22;27:104694. doi: 10.1016/j.dib.2019.104694 (PMC6839021; doi:10.1016/j.dib.2019.104694)
Supplement: Multimedia component 1 [file mmc1.zip › Raw Raman spectrum dataset/In vitro Cuvettes/Aqueous humor from rabbit eyes/pnrs_day7.txt]

cm-1	frame1	frame2	frame3
350	1372.46643394092	1346.28597236526	1333.11697326184
352	1376.13986025235	1354.32389563971	1344.53017456713
354	1365.79722034622	1352.92473648538	1342.26768023314
356	1376.93184111665	1361.38688465929	1338.7255959823
358	1397.26309345343	1370.07182254027	1338.90983780006
360	1393.22200975859	1355.11706625071	1348.73631329401
362	1391.18940242607	1346.21836695413	1361.87415422617
364	1377.34261746161	1342.88372053591	1353.66568393935
366	1370.63029201516	1353.29378976686	1346.54242855686
368	1393.44261824634	1385.85483793642	1367.9341901439
370	1381.47433930535	1359.19545024581	1349.7986788365
372	1367.55295441182	1357.08185280281	1356.21016160073
374	1357.43411491202	1357.28794066067	1364.38511469421
376	1356.70557205582	1345.83688353316	1357.88556140632
378	1380.24000805892	1349.528541957	1341.71316534328
380	1377.03392638845	1333.81537081316	1342.90712408071
382	1375.12498553574	1335.51616433797	1351.30472455722
384	1381.11573382323	1359.37210232112	1359.77119816489
386	1371.30226976813	1356.65548278836	1355.63963536855
388	1373.26258188594	1333.43144458489	1344.9487979296
390	1384.5367983302	1336.50606193252	1343.00304055947
392	1394.86959704875	1353.49310384053	1345.66787853113
394	1382.01716940315	1332.19488944296	1335.6818608423
396	1369.20098207866	1360.71272106857	1331.00450140778
398	1378.83270186942	1366.67493552328	1340.38762225596
400	1392.57053973428	1364.66728585421	1352.84114559648
402	1385.8471181804	1379.67546994779	1353.90571447126
404	1378.48506457024	1369.0418673158	1340.97383462194
406	1381.11917253785	1346.43279323019	1344.98657387247
408	1386.84717119614	1331.46155770952	1347.90134987301
410	1390.09671426054	1336.08497040861	1339.34803108689
412	1384.5391668216	1351.59906422856	1333.2604839926
414	1384.89788658342	1339.33850270132	1353.51319100409
416	1388.41072071694	1341.47744433791	1344.74134392263
418	1389.4541358025	1358.01593974174	1313.07584901428
420	1373.67913893963	1346.49601695378	1332.94664662538
422	1386.39719495599	1338.68905848779	1331.29486150953
424	1397.83732346795	1351.60996910464	1334.63479750896
426	1399.06293977043	1367.03618069659	1338.37689152965
428	1383.3966677459	1356.09984640373	1331.23012888994
430	1368.8673539752	1352.3108345133	1339.11070823083
432	1372.14308469854	1346.72128061586	1356.63141437398
434	1374.77590867793	1337.89517023599	1357.61389165773
436	1365.37644712617	1327.69107734137	1332.07825954608
438	1358.38455822399	1337.10257822321	1342.87537830703
440	1342.45653533724	1332.59605052432	1344.69659860807
442	1340.92300100312	1326.80517424668	1329.46812905765
444	1353.55900940744	1326.98848868068	1308.68083276468
446	1360.08751716181	1341.88234215762	1319.82228724132
448	1362.85440596521	1320.55428879323	1289.68216411498
450	1354.23481253836	1307.85555164019	1289.19040355473
452	1346.00484022737	1308.15701975969	1300.97872243641
454	1351.67022653531	1319.52508585351	1297.02558534848
456	1345.28365054984	1306.57874663081	1294.77611126505
458	1341.92967379358	1301.89739178912	1300.81058592363
460	1337.07871191227	1290.60184316978	1299.40362305629
462	1331.65171685834	1273.87490156364	1284.80969278785
464	1339.9597195454	1290.5272117795	1267.36317808161
466	1328.43030477676	1287.90603607231	1248.52570944764
468	1322.7894622551	1278.06657888135	1254.3317341305
470	1318.94706627964	1272.47561284186	1268.51432249054
472	1302.6793798646	1285.62464632506	1256.98321632111
474	1304.13276181026	1283.60111433783	1277.86826179506
476	1300.58598291971	1283.18203909149	1275.52648259227
478	1294.52235071342	1270.28466964147	1264.28101528123
480	1288.13805038035	1242.5563759867	1254.67641261111
482	1282.86718528047	1242.78497896255	1246.04867049044
484	1290.43060086324	1245.03004785555	1242.53951836364
486	1282.94321341463	1243.67282908132	1244.99952724137
488	1268.60299758479	1237.89297379991	1246.90292264302
490	1275.98322262682	1228.92804558225	1235.60117699985
492	1253.48989765919	1233.30354550507	1231.26864888056
494	1255.82348188406	1226.66397754716	1241.50258859443
496	1257.31616500911	1223.45910488555	1242.40519611449
498	1243.7805903478	1234.47095532929	1221.66504861161
500	1257.43154876899	1256.09034916115	1216.05165742068
502	1249.89980676541	1231.17133281932	1201.0104971045
504	1242.77426382785	1216.16463251477	1207.23445244446
506	1241.06506527384	1217.29561409379	1221.36982559076
508	1243.64631380875	1218.86851900158	1204.11475034874
510	1250.53228377874	1211.01832424244	1193.61842174479
512	1253.68368087731	1210.86694144698	1204.26479075972
514	1245.48351841952	1209.59885797209	1205.75954325944
516	1227.50509348291	1201.50474325587	1185.69842924278
518	1234.44546228683	1190.46625211423	1192.13319148443
520	1214.25572088364	1191.02265450922	1193.24465809826
522	1212.15224321975	1185.23364063482	1183.46828278241
524	1219.16180994751	1174.68158132059	1173.37841559999
526	1207.18312476245	1168.03881798056	1180.50338075933
528	1210.43687586712	1187.38731218835	1179.9806875146
530	1210.52711549636	1184.83052127299	1169.34843765893
532	1198.0146034363	1176.6259885168	1154.11103445939
534	1176.40774099725	1172.6682534913	1143.66861324572
536	1176.43540387116	1175.54201375833	1160.77321361079
538	1179.17856588416	1162.36443393386	1143.4892203035
540	1172.51393521467	1157.14379897804	1139.76356411121
542	1164.45994113356	1152.21134509036	1134.10941516918
544	1164.75487694601	1136.66413234207	1108.17243434098
546	1162.26571302214	1122.22946959932	1128.43243345566
548	1142.55489169909	1117.45537252984	1123.62901338522
550	1144.11632912977	1114.24278478029	1116.8035512636
552	1160.5229375495	1113.45095238454	1110.46391378297
554	1148.96755925431	1122.86982772643	1092.74493931427
556	1131.67615986134	1102.5180631395	1077.60225220532
558	1127.48863093773	1088.1724522208	1079.73960696034
560	1117.28837416226	1086.70172160888	1078.65170846851
562	1096.11848517837	1097.13951551195	1067.16906084985
564	1103.37101931928	1099.13951632445	1079.08883376281
566	1110.76694010641	1072.32647177835	1084.98156077313
568	1116.21866005855	1069.45159747113	1087.16535664592
570	1109.00894304763	1066.45744329781	1079.50475581789
572	1082.30376649689	1032.16400292823	1057.68663960563
574	1096.77191522202	1059.0093848324	1057.77033949976
576	1079.87571256749	1062.17086711513	1039.85362718416
578	1072.30797509472	1061.98422136111	1035.6831673255
580	1074.42553795643	1057.74049760236	1041.98957562622
582	1059.67396175689	1034.87652605224	1031.11310594001
584	1078.77485272301	1031.4783564285	1037.33593996311
586	1072.70465688263	1027.46522571107	1022.12784230042
588	1072.13081277536	1033.85803829265	1020.88075515229
590	1081.64201599655	1049.67316256415	1039.78169068123
592	1055.1662069908	1050.5763579657	1030.11241970714
594	1040.11544743582	1033.68880584692	1004.83498482913
596	1051.92449936401	1021.68485045297	980.935085322582
598	1061.99149301961	1021.06206927715	974.050486635259
600	1046.65146267203	1029.18555118023	990.387777131016
602	1021.5330012355	1010.85227135534	998.634242354045
604	1027.70714010227	1005.54269838554	992.881922389636
606	1025.9119865959	1004.24316531994	987.04124745711
608	1014.01372511272	1000.67701588735	980.083378109647
610	1000.51109135938	990.137869108956	969.488938782253
612	1000.26041859462	981.173425973064	978.880488660376
614	993.450857914957	959.809622817944	970.409967728843
616	988.322650382993	951.679233004844	957.223042568384
618	985.31089094657	950.464349595824	946.673151349221
620	980.973604568298	933.959011115404	943.892868953523
622	980.074748875693	954.824907909696	947.342413413553
624	983.667458862118	960.213710456892	941.596863520306
626	977.370584351287	949.543204884802	936.635101194638
628	966.964795642376	936.06549873648	934.700265766977
630	977.956916641856	948.035763120979	931.153177949098
632	960.136316542541	937.886971088299	932.761704577357
634	962.080366445332	935.903165008725	918.140550084572
636	965.932149578069	932.404990708246	907.416106081349
638	963.519308503905	924.610398286737	906.163823439229
640	961.27303026319	920.349134746547	898.462401809638
642	955.117590749308	895.92452000236	908.849382406789
644	941.037219458635	885.394383695248	894.587429900511
646	931.434689931082	888.952488958095	879.99441804222
648	930.364698074034	896.938244865128	884.066701779817
650	924.171074734704	882.441587309359	911.558747160398
652	902.767580095901	889.265027708567	887.346644985405
654	893.396449190902	884.064918624824	858.611707349263
656	895.539976131392	877.040503568897	852.760633966347
658	899.553236451433	877.46889391873	871.616002456249
660	878.163013142805	884.494749912995	859.082733269312
662	867.412725304732	860.646222683075	857.581522982108
664	867.275986765555	864.512625425247	852.299368941168
666	871.493548332726	873.548272859065	844.878411426222
668	874.62640509292	866.784771028005	839.706054794194
670	875.466991560094	849.928085336309	844.413681543107
672	867.256145596902	851.472562221033	829.808341890464
674	868.931117292842	845.191137996688	839.162717652845
676	864.914124583564	836.668113146415	837.084653405213
678	847.250122544964	832.161660308025	810.506360759747
680	839.415852654528	829.754519568741	833.214306885634
682	839.626671783089	841.255905027089	801.575242240107
684	860.712834678415	839.830207820649	818.189201057993
686	871.285925123755	831.328639594198	837.24818573222
688	856.71241027859	825.276760837236	827.729248358739
690	855.835239207666	831.29904775889	837.214024245969
692	858.168953596285	829.992159771298	826.514522799402
694	850.685176656639	818.030886280633	834.223163961851
696	851.167274842003	819.877791384768	825.214850549185
698	863.116342697297	837.43870576161	793.609210969554
700	854.371779209863	820.288555456049	808.699029535837
702	853.811083539191	826.736319300594	823.435728020146
704	850.878878647132	825.113624060983	826.669037976834
706	842.799021463444	827.860472960813	822.008565880309
708	831.759598104988	835.513262049868	817.817900959343
710	826.887641924417	825.182179449668	828.326211718701
712	845.171495374153	822.508553486847	813.147896964043
714	842.60937777204	824.379204700926	813.22729217051
716	842.088029435995	826.090492374089	811.328632620066
718	849.242396664042	826.485893761085	805.213836941513
720	848.094542925104	828.465900971742	811.204422480739
722	831.806093447547	834.136710723227	824.849331453937
724	837.111649112417	844.55008136437	817.912799148582
726	831.686215318096	834.371770846926	807.818346171681
728	823.762677986312	815.854013794344	802.139491169916
730	845.774304938741	823.636892167984	799.85442803886
732	831.66580810629	800.449998577231	784.139560297177
734	834.464199890099	819.891538283891	781.782079075525
736	831.438394431383	817.229621675637	785.984334048887
738	823.200712376953	801.561870211646	792.917468432673
740	819.174317544859	805.877217894767	797.066129108494
742	817.828013219438	802.017866566721	773.60868151475
744	830.151361034871	798.317674168368	804.235611379532
746	825.073714744538	800.13719146772	801.297712338278
748	820.047080804738	806.635570999647	782.209222755045
750	828.853542969776	813.028654146014	779.074251825778
752	816.983839385322	807.203208038361	790.377112485813
754	821.155589403893	795.940439416823	777.111970007127
756	804.608104374611	792.975003858627	778.631705813516
758	795.051948257051	785.863379498792	779.829171873512
760	804.042965184239	775.825833198175	774.273773687978
762	808.776440183921	788.163351279812	776.998682100043
764	804.001219240352	781.436680894648	771.231090879087
766	798.412772686736	765.273708086931	764.964800867779
768	780.386894339407	756.155953208793	750.726570163411
770	767.412521005064	756.321569499659	741.249068845517
772	789.313635066027	758.476771286293	757.647136083929
774	787.507893992996	770.881298624081	758.362377447967
776	763.327802914666	745.101556500255	740.995973756537
778	756.761767898056	750.159378403645	731.137914429687
780	762.79831401112	765.37593987627	729.303341293692
782	768.325214105438	758.730656748948	733.175536369754
784	781.708079402708	754.769654288453	758.314456857361
786	763.837138860903	757.443987404673	743.168265188218
788	762.277525839032	751.060166353559	744.348540308755
790	758.127215926137	738.504887779669	742.031946886254
792	748.74106870667	730.130644339913	727.164701983524
794	758.618324859996	740.865227683099	714.369591506735
796	753.142190757297	728.134932854697	724.201211918221
798	744.846069343124	719.619343787891	715.737023200188
800	742.264861791626	718.858609363652	710.484610555236
802	736.35270088705	725.059754149245	711.627786179704
804	720.01389926663	731.450253078185	712.938229106936
806	736.55609862446	713.394347919058	708.293712825712
808	732.55228479772	726.067254166446	706.433691126455
810	726.74083130138	719.63301957453	700.686194016008
812	724.165735932375	713.013827823788	699.331579478542
814	722.383887641567	713.561337621978	700.754981425109
816	711.977636098449	697.715628061698	686.955729829628
818	732.133320557957	696.061679876008	685.816940989678
820	716.868126693461	695.696250199708	667.3735845038
822	716.645695902384	696.57060216823	668.347692075333
824	725.831149846951	693.67612809063	676.338754241671
826	721.384038100622	685.143882726635	667.872108026816
828	729.015290190202	692.165166389018	678.504841227492
830	732.126844846254	691.86317616573	684.248619625076
832	738.165511887288	701.543014689114	679.007207657
834	738.7266286518	704.599555851818	674.359290491489
836	733.538142177277	699.779992421283	675.587076843148
838	732.794006088039	705.923409225062	678.537384902533
840	726.073397922386	697.091628789347	696.961761322372
842	706.769801844156	690.947408883971	688.427984104433
844	710.78515473004	684.301690833486	673.023392468147
846	721.266789367381	675.425056819582	664.048967229499
848	715.321845575377	668.857991903337	670.672364928957
850	700.807826094397	682.72043855893	697.719784234867
852	687.789559081125	676.134326509462	669.444183273685
854	695.278310983266	687.424359512492	666.420344882566
856	691.853174096642	680.245173431809	665.480245753619
858	681.92873789165	666.066365064309	658.188626952927
860	687.462870427527	675.374670262996	648.668597841254
862	687.869820921645	660.871794482962	636.784977250081
864	673.238593479884	643.915048147825	636.992516005206
866	671.738534274087	633.900546938028	631.867589013157
868	673.872095540473	634.425479137061	628.992371767378
870	667.403330754091	635.674689552813	628.808083615868
872	647.178730481621	619.629933603037	621.539259674161
874	644.341986252409	621.129869024039	612.888838735299
876	644.468047274283	618.116565124548	613.464556025476
878	642.881305043359	608.74905519441	603.720571011664
880	627.20258983944	611.128256302267	601.626672930115
882	609.868948879315	631.652437151003	611.879702648644
884	640.736757935994	649.777929075362	604.86942400233
886	667.619120790097	650.322682414238	624.22364140001
888	648.252724603105	636.320474656495	609.158361534945
890	625.636490156681	618.143988500469	594.813408837899
892	613.118706486211	604.646829461058	587.727621731497
894	602.782971595698	596.422583614268	584.318310180868
896	568.257542136432	578.654585617779	583.831043000361
898	582.728274026787	576.420722071143	548.698857157815
900	591.244744292885	570.25079698891	541.672168353036
902	579.984725937011	572.728397877129	546.264341559059
904	567.981075822821	574.972230971695	550.646964067789
906	573.616314897136	566.127565780531	547.961703414417
908	573.462478865643	557.249662882886	536.339746691725
910	571.851581746106	556.510339243913	529.063653114609
912	586.905672066887	559.908946145449	549.33625215401
914	576.30085649002	556.754408089703	550.081849723123
916	561.511516097798	556.490686041171	542.293536346968
918	572.762013830262	569.258980668969	552.009718863494
920	567.309475637514	577.51697571089	555.923419333947
922	593.735529399668	575.826922864267	573.423509786383
924	629.146702160109	607.775772438022	594.364923602019
926	670.197219680081	653.935695155575	622.62620740912
928	709.888056289835	696.09324256022	656.000943542056
930	730.641554778513	715.952941377275	676.554414272969
932	694.094790793145	689.333225657267	636.708026242832
934	656.558830312351	634.492744800467	627.362223067372
936	619.394502631391	599.698849940481	598.853969725505
938	570.125708843989	568.991368465955	551.92392280464
940	536.531718682658	539.42180971565	521.96108376898
942	534.701901600359	518.382705350963	527.537976210564
944	513.917630157849	518.434222809802	517.152666815243
946	513.242632186886	497.185724770451	503.132469103209
948	497.535695250241	495.245302741142	489.42460187398
950	502.387708350665	494.573328547672	489.487059896009
952	518.845529467772	496.977297946605	492.121925770835
954	524.885017604395	504.209591724332	487.39495732505
956	510.627153257486	503.706953180924	484.790843292321
958	489.556795101492	476.460236424354	485.562048160483
960	501.741608425517	491.972305252763	461.987838701175
962	493.039599962651	493.857782769628	459.961444006654
964	485.13774699314	481.378290837174	467.51362941366
966	491.872728109619	466.943546940265	468.804007624526
968	489.73467293021	457.231929367482	464.182562897335
970	461.525453461867	449.325626091576	443.292473931603
972	462.096293866962	444.399739311771	444.096325241079
974	485.092162380193	457.298985403283	466.119446274925
976	496.700155697848	483.385365953798	471.604636660134
978	498.061834997404	501.934953597405	463.104008900513
980	512.991816850148	491.067912464656	471.637558536413
982	515.274842664837	462.623741930737	477.311121910292
984	493.863526917973	474.112922385125	467.492067724664
986	479.441503844391	463.579152846596	474.208230677781
988	475.522724652191	469.90794843985	471.605453955051
990	476.987080105272	475.109755904508	466.166787879056
992	480.464422195145	462.180328063568	469.66745462643
994	492.996311040252	484.016487418175	464.12579002552
996	483.96684110906	469.207457381133	465.929866065733
998	489.135961474808	468.169623108771	470.395910506709
1000	498.759666523648	479.794400169282	481.296246955931
1002	513.256756400889	499.767450005617	481.596804111968
1004	531.355728233774	520.605489067881	484.565056269622
1006	545.360284228578	533.975006098992	523.34423606257
1008	540.473108105097	537.180511356806	510.948456205008
1010	549.814447456144	509.330576276207	522.411790977712
1012	525.340526616669	506.846207177302	516.463328976227
1014	522.041749137411	523.362309593866	506.574606357498
1016	537.577368047026	539.187532218033	503.959574735749
1018	538.649629347723	534.42790515852	507.118468112508
1020	521.473810616074	501.111934981164	500.47671785335
1022	520.128206464374	508.507263137133	509.622581849039
1024	511.968698966712	508.605719862402	509.485761578959
1026	497.425024571923	500.677772771436	492.299731598593
1028	479.06432869863	491.363757512262	471.546759044191
1030	473.235410217743	483.474031304297	459.865348947058
1032	493.528038267695	476.373415187217	460.02067071148
1034	491.979981991002	480.698191826424	466.099687709812
1036	479.760102923663	478.342152504104	476.871790837284
1038	482.706298149237	481.0729831947	469.432630977439
1040	497.448323930067	492.502367445963	473.757580355785
1042	492.823627462737	486.14553892074	463.863280017293
1044	471.218261350082	463.233766034459	438.011802284977
1046	483.886115498145	471.244658065862	452.538664684379
1048	453.166270819287	454.77661676098	437.270606439337
1050	466.127656347756	458.557486604684	462.399918951421
1052	476.206338565137	448.875484813131	444.446297476188
1054	473.499259123588	446.339246628228	435.45460097255
1056	466.065271029312	451.163046480727	433.203023556884
1058	463.047621497391	449.377101400853	422.88029611604
1060	459.68900939715	436.715481246048	443.945238842652
1062	461.674564185128	453.673248596194	440.512433250378
1064	447.066288472555	463.662791190734	448.210662011829
1066	456.116496000241	458.867158371889	450.741545498087
1068	464.571043519036	442.795434886019	445.551146920512
1070	469.928708753336	440.228814368716	442.990664215766
1072	478.583121335414	465.332973703669	455.764352075337
1074	465.62010985134	480.390919008682	481.074497990139
1076	478.273947916247	459.167878386564	442.900897845261
1078	450.706263622707	446.469331487338	431.260335110982
1080	463.786480771453	444.367500301338	434.499697201184
1082	470.227086613247	453.689230677091	446.269609691912
1084	463.808182095293	458.856822073819	449.453971180121
1086	467.124797760784	442.070022934816	435.575387725351
1088	452.080697021676	411.079117145775	432.178955474083
1090	449.781246247887	432.016757797925	431.080971018322
1092	423.985659995585	424.109691986991	419.464973154828
1094	435.396561173476	430.275693742687	412.959068809254
1096	442.652666694418	422.383611722203	415.034510983873
1098	427.420487182241	414.423516369937	415.297353234207
1100	413.925546098307	426.034323115407	408.729371477657
1102	437.589698155656	413.893818492001	413.253122208102
1104	435.51910718408	411.169322338018	400.639155974617
1106	439.902054263024	412.107977014659	400.607286875863
1108	439.309831414282	417.429096181403	402.235351019054
1110	433.963444311869	410.902038359738	393.614958462233
1112	442.011211853519	414.404841123085	398.142252972053
1114	463.942277008993	437.52982817321	425.522561923209
1116	465.955521305735	441.573772702455	438.272578503691
1118	474.531214153067	459.513730117749	459.335948829773
1120	507.167850265386	473.197792813408	456.083057051786
1122	476.989057694797	469.042405004804	450.944676954914
1124	465.136987161584	465.76883899246	452.98860447013
1126	458.775152431362	450.280434733579	444.662226202636
1128	435.08661146549	425.268703771357	417.57644483527
1130	418.612446708144	418.170292759942	390.906785835947
1132	433.520491973228	411.601576922762	391.875523898739
1134	423.147100639028	396.786471082333	375.150843275675
1136	423.692695481811	382.71718641596	386.466462370043
1138	421.001655081371	397.20226345058	391.529792733395
1140	416.271385384184	405.425515172628	386.063721389788
1142	411.010534943703	402.179041846713	378.44942108123
1144	409.731179792323	410.022586067398	378.373931483201
1146	423.823332760125	424.33347780997	389.145546419385
1148	407.352321495482	395.07177878564	391.178243589096
1150	397.379106157679	398.286110264415	376.701005145886
1152	412.517855734978	411.507132432396	387.361318614995
1154	428.998539851711	424.500954594032	395.978772908798
1156	437.14916443684	433.772356515067	395.271380493511
1158	435.846482579592	429.781317341958	393.567890151635
1160	425.297775568916	407.319909522583	396.498927496636
1162	413.488482088484	407.059387328984	393.971455484919
1164	415.152866611327	381.573310122867	385.305771312475
1166	406.398560607061	395.644720984003	381.285374765797
1168	416.53519530986	395.111888618145	384.972641336887
1170	415.367962828379	391.074930933064	385.482223455367
1172	400.12336593982	387.747709834522	378.892261757214
1174	391.429058083508	381.979842711259	372.561381281867
1176	398.805757399497	382.175664438715	374.504646980842
1178	407.727838270453	401.54227499084	363.685436372816
1180	381.344957203936	411.436113248044	368.623264192703
1182	380.786955861964	393.210674701211	374.370066968844
1184	384.008880549155	379.104203933552	364.7444364733
1186	381.335034847533	370.048639918765	356.667661495367
1188	380.571719882632	369.560043103374	356.241947347477
1190	386.583718408383	373.554572034037	359.107992674827
1192	388.282773152569	362.817524975886	368.615733691339
1194	412.009082616859	395.832579687201	379.731199891463
1196	391.575870927571	377.56785350942	364.741920750719
1198	384.308002145178	373.934165026456	376.717136644302
1200	396.342208349441	375.224999310967	373.48210833592
1202	394.544630090825	378.733452129235	379.121361932084
1204	389.659499573707	383.239255178715	383.088852577291
1206	399.406113251157	380.367187222985	363.818307173061
1208	391.962149517226	361.95555575191	350.96429062343
1210	389.549224254318	371.005741792022	358.009292762517
1212	384.682894600149	380.223518948661	365.186350563192
1214	392.460967140007	384.445648444723	374.234285037115
1216	399.579087010609	389.587764786382	373.471665883673
1218	388.486207481581	380.407751009777	361.159947121565
1220	384.459770342642	373.888523746833	361.434661995253
1222	400.627717671644	382.680213447726	379.023513079728
1224	404.704174183233	387.117556140703	380.235773707873
1226	417.411296767595	405.997424758697	376.162515710381
1228	393.74842353082	390.500703647844	374.935643091452
1230	410.124975912331	376.842953131263	354.978120064236
1232	389.158904493727	370.88280414326	363.787826763063
1234	386.156391291677	379.091308385119	367.962170605732
1236	394.021912925518	387.896486249157	363.430378713369
1238	393.107798526171	381.751835705366	356.525181758058
1240	391.57503674983	366.133695180985	349.172800801756
1242	381.303019991929	368.461918150294	358.947931862011
1244	361.996253277736	364.372283521949	353.479222218579
1246	384.512194221871	358.680664110609	360.213927176771
1248	373.809897883233	360.011959905538	369.061643351589
1250	374.357857383053	370.145682216371	369.69086741508
1252	381.261819663804	382.779611085388	364.422460008579
1254	380.844871536227	387.555139980841	359.553094629609
1256	385.158151128597	387.009541163771	356.203942572552
1258	407.466645351572	391.922432957524	348.776259543953
1260	376.808337541686	371.821329197783	335.921661773625
1262	380.312787233381	369.006630946741	347.847096969466
1264	356.170045538317	368.581977593299	335.909597811403
1266	368.978398209262	366.902825645668	350.372281616902
1268	371.059598325382	366.830364122572	362.556620729417
1270	362.561171527896	370.432083563197	365.858547172958
1272	369.618913400596	365.226583501491	365.160701761258
1274	384.421388736751	354.508028055483	358.408507394169
1276	368.865993919065	368.584355990117	342.537065797217
1278	396.365606184672	352.374631046478	345.31266105653
1280	373.465774974687	371.539913342402	371.608776241834
1282	372.297846535582	375.353635596253	362.67856855399
1284	384.142015033101	375.72498946215	357.945582565026
1286	376.591413736495	368.469994444513	360.168164668572
1288	372.421101120763	371.787580335704	360.766263403665
1290	380.601670902471	377.159167813222	357.122104834774
1292	382.433158944215	374.53193720539	355.501155985761
1294	375.758129910252	385.428964177971	358.065830565477
1296	376.201874994634	356.817596235407	344.520860513067
1298	380.943549296715	386.198251084097	348.431377070661
1300	379.459729885617	370.806484888453	360.847494116457
1302	403.901173740624	369.052710023258	364.049388651887
1304	427.639100924082	383.121322966771	376.431674021748
1306	416.3868500163	404.828111933121	374.660524646595
1308	398.667613612259	406.417855036292	366.229516723524
1310	400.399370590502	386.109789373205	366.667933082646
1312	395.88760351658	381.717650303125	362.68112032616
1314	405.127178930154	386.506701366029	365.487569749705
1316	407.619886986669	392.65384053215	356.103214108973
1318	415.329150865707	402.599672925976	367.562081489697
1320	401.184353057129	385.017751557169	364.749299212655
1322	389.772356683003	381.092638235971	365.394819313601
1324	381.999648344686	386.111628367944	369.919225285867
1326	369.253956420265	378.930998942969	366.055390603044
1328	363.031669680732	360.964811373443	350.624732799907
1330	371.291839996762	355.125765275344	336.690654310444
1332	371.027024806657	365.694934937231	341.222942077263
1334	394.963485052007	353.511213914711	370.676386492042
1336	396.624550432531	382.226204195899	352.798015706385
1338	366.091676337956	368.966539161029	338.381680345993
1340	391.821147268527	368.61982330544	349.530366136512
1342	391.76866861568	379.007533433338	355.303776595948
1344	380.392952799592	375.93340027808	359.040057460303
1346	386.730076059236	373.60313454197	365.006760953849
1348	395.897822797295	379.885903952233	360.641797930271
1350	388.063316983531	380.654025416471	351.779352349485
1352	393.817996303872	383.853267612533	374.695310435921
1354	409.384534489971	380.401370969711	361.705632425901
1356	382.6254655511	370.491443045924	351.7739410097
1358	398.278281238646	395.122419313894	367.015884268288
1360	382.518102584959	380.811875532377	364.988008721115
1362	372.963530100857	396.32443494779	377.961927057698
1364	381.155641849945	398.531696112261	378.162966526954
1366	399.203969383658	385.229681216273	382.070271973448
1368	402.412046401738	376.026660402026	385.874480117681
1370	387.955599127102	364.902042596725	363.755264449186
1372	385.841735320149	348.052748640963	343.151130957065
1374	363.038634584898	356.447588844611	346.115100585123
1376	370.4111600881	377.910741889822	336.989835320269
1378	355.852159471879	358.266062640874	356.639815137503
1380	355.262791724024	358.370727499298	343.959083603996
1382	366.726914405358	345.277250938504	323.745411097763
1384	368.732964308409	346.578188764306	327.127441352006
1386	363.200357672059	349.758456767896	349.347595514698
1388	347.676437850449	334.494203893911	340.62830215074
1390	337.343014033318	321.035303716617	314.331030137452
1392	346.099661421912	336.71377605764	327.885697484805
1394	334.801645929011	346.207755575677	329.703035895969
1396	338.127954584703	320.618475161457	309.372231789738
1398	318.642534118885	330.660073640757	307.405546815383
1400	311.96336700701	319.776154097682	326.004963499931
1402	325.91672171536	323.986563188068	312.462314073501
1404	372.199145184192	344.491940756597	340.943740654722
1406	344.711843415527	331.845417896085	331.288422650399
1408	324.227239335677	330.512025948151	313.678925259674
1410	334.701821945201	348.134080228951	311.504077451273
1412	341.215641420116	349.001461788601	315.115893593505
1414	346.594720163411	333.460306499375	324.338434911312
1416	339.461931935666	329.851990925915	332.007060806297
1418	356.260631751886	333.979530141348	354.549921531868
1420	351.116099515903	328.756535086035	328.98634816033
1422	363.977457536267	358.576324860637	336.722193630123
1424	359.813047517708	336.422307467989	337.865682348172
1426	353.678653717609	352.116559418512	338.941176922989
1428	364.547168869263	354.61240454594	333.345704520305
1430	379.723274905785	360.920502869103	340.821949669887
1432	380.584953216579	347.956942622774	343.633200887774
1434	382.481873868291	353.946943276073	344.052052543497
1436	396.620084216725	387.600386051212	362.033144457889
1438	400.915280600536	370.017498905584	379.43338701762
1440	405.626395367383	386.317477157978	375.309203786025
1442	423.33969810374	382.346178958323	353.777394141534
1444	424.382578291991	410.897636420816	376.416374963806
1446	434.469472187828	441.271591890865	407.404237061417
1448	455.385027263396	445.964715428949	418.823638554774
1450	441.596343089609	425.860146680332	400.900518093292
1452	429.519064798983	411.241201920845	393.050969921266
1454	408.615929407273	395.091709007496	394.513748205376
1456	402.509858068622	399.157674032598	385.923470360254
1458	409.242543551901	401.473778182095	376.928149926796
1460	397.523423694143	395.72290290001	372.000671579386
1462	374.901557863356	405.124488392095	357.134303156271
1464	370.657403194698	364.267721775664	355.804007081443
1466	381.552892934475	363.203079682283	357.031678182895
1468	368.995202483297	361.677077376376	339.965770769657
1470	357.772223991336	357.298243526259	310.772881356942
1472	362.325395610242	326.331920909008	325.914526046268
1474	366.102370976344	351.843195911479	334.501042573268
1476	371.224907727478	365.347007912687	339.094352498179
1478	361.418112901518	358.159821696428	317.491279527104
1480	356.907944388559	331.681232827838	310.41723309386
1482	350.866101748672	307.145765366097	297.764144020553
1484	338.28116230843	316.93688684307	291.694703789215
1486	333.358555715851	340.654033050935	307.679600897771
1488	334.160302622715	335.838509220601	306.368023555035
1490	332.866715645388	336.918076835901	325.882854635451
1492	341.504190066563	320.985601872148	317.26542105705
1494	355.478873196423	338.117233121208	310.920530508743
1496	343.065511221457	345.043462573001	326.582215110072
1498	340.022872703074	339.508726493293	331.55229330931
1500	335.862254794792	307.043310626839	308.897492664051
1502	330.425267344525	312.84218439066	299.712199878579
1504	338.933327748056	328.761837211538	312.23586709077
1506	336.804269583404	315.221798772037	318.817861572717
1508	338.803585918878	322.271579011349	315.284367222255
1510	334.751066212009	332.150640794691	323.657365794943
1512	337.949043214502	332.728757491793	338.202157774917
1514	349.34076938422	337.68861900641	329.935237921
1516	330.153176123456	322.42718323238	313.75132040193
1518	354.498261397227	342.22915618326	326.023857683193
1520	354.029445312594	319.293933837254	308.93564211449
1522	346.659829220614	299.258245996282	292.391325402558
1524	346.10195268174	324.961065401519	338.036787647714
1526	340.127746156133	336.463718238346	313.847640550585
1528	349.393491409784	340.872954890286	314.501724135542
1530	363.798799477737	342.645497927857	315.456771567075
1532	363.496156572503	339.007498922308	330.283508982962
1534	377.662175389566	348.08864840734	348.367111401675
1536	374.193823068004	355.898312234431	358.017283195712
1538	365.313083303482	363.459209752946	339.831047018705
1540	381.901883341619	373.962679371151	340.572503950096
1542	379.280654589392	378.414227238138	358.940463305509
1544	354.443404151725	368.630111580381	338.381690759858
1546	382.760085881814	364.089661689208	329.642409753013
1548	388.23843805417	398.157953535501	360.313823077514
1550	393.206840981927	387.25877294588	347.654984918438
1552	380.771795893998	381.834439144736	364.126379856312
1554	361.512714096019	363.371825280852	349.404209983929
1556	400.492805848813	350.780091771425	337.729139588393
1558	438.633721813534	403.159135275579	378.678062518313
1560	419.06282692492	396.564132639648	387.707240334158
1562	435.05988515727	413.354836879944	387.665751831589
1564	442.151255061241	417.864802014366	394.038429267619
1566	439.50723503173	422.640014926977	385.033494911018
1568	451.61671214815	454.707039066115	418.2306660389
1570	450.34373678491	468.75659324461	432.98359164814
1572	457.461886889319	453.161983149908	422.694900723483
1574	483.815029623266	449.883168568958	431.576535928435
1576	486.666337500858	459.99168547516	442.102681381997
1578	485.171021841105	468.417589996342	448.133108073432
1580	502.868228399522	492.465188551949	457.049565559874
1582	488.952695813674	493.683832367738	475.655324592247
1584	518.140951281028	511.100657069376	463.146219608681
1586	529.896826507903	484.914157727766	491.490378609318
1588	546.107722585569	502.962147594004	467.925562069438
1590	543.893666872332	528.960385663599	491.939627068876
1592	561.040577306624	525.496982037925	523.407135114639
1594	554.148616489468	560.188168248535	520.553627966213
1596	583.590232311597	545.010308829787	518.448952663411
1598	591.981111098298	572.406220335824	523.361769547028
1600	603.827722133491	580.280891989273	551.994215719248
1602	639.506436558861	611.459189525875	577.622885367554
1604	636.062713628857	597.269323366211	592.048353965088
1606	635.86813421606	591.433271228395	596.932302722936
1608	669.97220494623	623.049426241821	615.373063710953
1610	677.192977551772	641.523625522976	623.581231167989
1612	662.184525354543	659.777883531064	613.105778562405
1614	694.520112299068	687.787049258257	629.318866200196
1616	735.586036612218	691.338338052244	640.036230303716
1618	716.749962583102	686.421642969266	659.063942888433
1620	723.038913913235	718.966969758915	689.938643715807
1622	737.789866270191	728.214464150914	655.634030173423
1624	718.268648480802	735.467252925058	708.282502102726
1626	804.40937223477	753.448749715657	717.515898899462
1628	771.972792804334	779.903859286713	709.334260578175
1630	800.505629129536	775.490052890239	752.334823376862
1632	805.756521648832	757.128832180692	718.025516742413
1634	802.014024719505	778.16415388565	712.189646189577
1636	827.300530528706	770.190121267916	707.701241815118
1638	807.192929602305	787.161663059539	726.056363606223
1640	800.446178351996	786.671002115531	721.999888940561
1642	800.180007754818	770.506941929068	741.678451909314
1644	814.985333752085	760.122404397381	731.738675959681
1646	819.259204122283	771.388329977323	711.901561921977
1648	794.339155614936	769.590637160245	722.642859240765
1650	794.965981977839	770.803921596483	742.794913447257
1652	797.476440130695	783.648209594337	737.356882905942
1654	772.285753868316	768.975146934034	721.571065944523
1656	777.200735781908	757.16937101107	706.023399347188
1658	781.809734937907	755.647443366871	679.001101135329
1660	771.713972541042	717.814414611071	694.287720788496
1662	759.427005726301	723.375788959937	688.397658642493
1664	736.714131871483	721.245890661649	659.85320130379
1666	705.701232728281	698.120866787309	641.032725472898
1668	702.359419450297	649.632545503505	630.837600140998
1670	697.81507660482	661.654596444396	642.064680185944
1672	675.027351866838	647.4562077425	599.570900568446
1674	669.193337054122	656.621090914205	612.965547263391
1676	664.09942828888	636.972420141735	615.485474310726
1678	613.382672683151	618.896571431247	564.009637227412
1680	629.483879968188	575.82822615086	557.35594226388
1682	630.087303967167	587.556000425688	525.457688949681
1684	595.1785026695	573.856916059817	529.450609595533
1686	583.261073208824	574.014960537072	525.476847558555
1688	551.119810297109	566.438401809286	501.995832062302
1690	526.724027859535	538.855565121445	475.078730748313
1692	535.757997546965	508.491753550316	476.785265403237
1694	519.638714601373	489.6001285841	467.346038719201
1696	491.945315124281	483.405150126763	471.825833066742
1698	481.589735063246	456.433460947721	443.340210145701
1700	459.255135931197	432.956892690047	413.594142392668
1702	447.215557003967	446.956142731115	405.316004432
1704	447.185243134662	435.988773312665	399.103956882859
1706	429.492331019749	409.806278532353	393.731783571538
1708	423.858611293234	414.73742544084	379.362890628837
1710	408.57435717205	400.014491222554	370.003323544802
1712	367.981173838814	374.211759319474	347.182215739437
1714	366.892641342224	349.699778419028	330.108889788904
1716	358.85759550986	364.693581271129	309.727957327355
1718	343.190658393254	343.553741507174	301.988918210212
1720	348.332275238227	336.486717629045	309.496245297269
1722	342.792050436989	345.474006213271	322.262504629062
1724	347.63807229484	318.315508306317	289.495540896027
1726	315.029786987964	307.68986487661	275.680719566154
1728	315.74391024637	262.845087033859	269.815707377361
1730	268.162102765246	297.955369735894	267.809958128197
1732	311.788224454695	293.774185717688	256.581470103034
1734	273.686915347436	281.895821624482	267.732271307749
1736	270.393816728264	265.813156887878	265.600590546486
1738	248.562021530708	244.921478479417	241.473835772796
1740	275.45912686845	243.767114284467	240.161334261827
1742	269.209878464553	245.37821828307	234.108679394776
1744	255.484141919582	243.239234760571	238.652332466766
1746	252.940393733448	258.721170771873	225.953631154074
1748	263.91553208056	235.880735161454	205.483357446592
1750	256.577192400535	222.485677816665	222.044916831805
1752	235.694722943613	232.513935170212	204.902531028078
1754	218.316949883068	237.251706118982	215.751728348678
1756	216.639156295872	216.08553023464	203.602753539028
1758	234.094851829815	206.976395124227	203.102606530396
1760	219.929759127152	211.638496143373	192.245729275646
1762	217.815721213357	216.902304842526	183.168629589999
1764	222.84656753388	218.755602393647	182.728943627102
1766	217.594241314971	201.519335315269	166.605630900713
1768	212.630137897754	224.417588817512	180.636645872404
1770	196.169603253016	213.999525533997	191.656089634546
1772	185.835031989085	182.809072410748	186.627369263467
1774	182.886953098418	181.649981678546	176.675199335638
1776	199.753950149592	200.449026554723	175.235330450905
1778	200.783915912995	199.716094454832	173.252349823124
1780	193.616077893952	189.008355608486	185.320936485235
1782	172.318524436978	179.351646749527	171.665924657747
1784	154.455931188711	166.050545422358	147.001530593882
1786	174.568192668877	173.306948420366	158.441035990771
1788	182.038181184121	181.352356135698	161.088321263314
1790	169.715551955508	162.372918236689	149.923826007204
1792	172.777082085384	149.087316466555	144.349287864559
1794	179.808693828963	161.46576141489	141.615726288176
1796	172.888929438005	175.446630988534	148.133481365703
1798	171.633160730153	175.696079488009	160.875387298647
1800	157.137249947246	172.277068856965	146.537901925115
