# Supplementary material for: In vitro and in vivo datasets of topically applied ketorolac tromethamine in aqueous humor using Raman spectroscopy
Source: Data Brief. 2019 Oct 22;27:104694. doi: 10.1016/j.dib.2019.104694 (PMC6839021; doi:10.1016/j.dib.2019.104694)
Supplement: Multimedia component 1 [file mmc1.zip › Raw Raman spectrum dataset/In vitro Cuvettes/Aqueous humor from rabbit eyes/pobs_day0.txt]

cm-1	frame1	frame2	frame3
350	1041.87089450352	1013.39970165871	1052.25710699014
352	1032.92971995538	1023.92513570711	1045.59123410302
354	1047.21943847297	1065.6740561928	1077.00693926785
356	1066.22333012695	1076.1535556882	1091.91579454252
358	1076.24976328043	1077.80084861422	1097.38701001069
360	1065.35761640938	1093.33999072034	1102.01716530644
362	1054.14480377076	1087.61010460158	1102.7139374967
364	1055.08269226101	1069.49222939209	1102.29903208199
366	1052.44694437474	1059.2504659215	1094.67930040085
368	1040.61149025213	1065.74561836508	1078.6392223906
370	1053.10737926211	1058.98283364565	1074.63612393072
372	1054.74901240356	1057.27198481184	1077.09087813585
374	1058.36754308509	1060.92769187474	1083.33651445951
376	1063.9592306718	1064.75225101616	1092.65021424424
378	1053.0870693005	1047.92845226297	1106.01320146456
380	1040.90482807771	1042.78144785712	1070.80952005279
382	1046.77529694686	1053.76972425989	1055.34859126774
384	1060.87818222825	1072.15656782583	1062.31067117799
386	1054.47070693376	1077.60442484773	1069.15458290201
388	1048.76326959393	1045.70046511082	1083.10225988524
390	1039.02262310937	1031.90853818497	1088.28062174859
392	1025.66696962133	1028.91380054466	1084.87529769582
394	1010.39634738311	1023.62222594633	1075.11372663993
396	1030.89858534674	1050.03075779351	1077.72271286569
398	1029.50646836004	1042.86758070638	1065.96131168763
400	1018.17519758158	1028.6514934898	1063.83396351908
402	1006.19291404806	1025.10406481488	1081.37361173641
404	1002.22433677401	1031.5637101688	1074.07138119884
406	1015.36230938269	1026.43684064351	1092.74392153225
408	1037.38892621377	1032.00459598384	1095.41924430868
410	1058.54171931991	1046.66889673698	1080.26909523689
412	1056.52117431941	1041.43720246701	1086.49013287285
414	1037.42281627293	1038.21393110123	1081.57146545602
416	1034.09681283615	1035.1510015166	1077.14222114153
418	1043.49915190383	1039.59875753729	1077.64447854186
420	1053.52947433537	1062.79264711493	1087.14677169669
422	1050.33817269687	1062.92767686714	1107.32740495788
424	1050.9341276885	1043.6160404546	1106.57578673661
426	1056.71851656914	1030.05661904485	1096.9590048609
428	1065.27002424249	1039.02747397237	1088.4926878738
430	1047.01135885914	1043.90365429242	1079.73309111623
432	1048.74171149775	1058.02938654191	1090.28643533939
434	1047.5000900512	1057.1765519439	1089.87550166557
436	1035.49491690109	1042.85169959195	1073.49584878665
438	1014.4906914881	1047.67258873685	1060.13351103459
440	1035.29816399078	1036.98192447197	1058.59448160279
442	1022.64617508316	1016.72025650879	1051.07324811454
444	997.685890136347	1010.26933475207	1049.84652210569
446	1003.30619689532	1046.88104969604	1073.95095871885
448	1045.29712524267	1029.93407313235	1061.94787898641
450	1031.17837321387	1030.94690713854	1058.26313736651
452	1017.46553379596	1024.90907506031	1056.88579865738
454	1030.88718253468	1002.95551298723	1053.16451487867
456	1011.24664704129	1008.21995457528	1043.08206573808
458	994.783286755337	994.448004560982	1025.20480347687
460	981.087715823987	988.471414946316	1014.97097728349
462	977.096121374149	988.076845216487	1013.15912910343
464	997.277715840242	974.149845645218	1012.91843749198
466	985.958947320924	996.793457621787	1007.52036001391
468	985.156247906391	997.451658550733	1011.59507988152
470	983.564002307413	987.180135639192	1011.29883673755
472	970.594847778549	977.24793118879	996.524534798783
474	961.27074242047	948.853683804503	996.269449902873
476	956.22099555972	955.289401640863	982.713067566286
478	948.738024747072	959.581900794391	975.505863711913
480	939.521045806585	954.05985682521	974.763661399221
482	936.942789870448	953.789535057496	961.788164906862
484	929.823058794315	929.566867147007	967.775823888717
486	922.288320187881	920.182432251108	976.992183822937
488	919.979445002708	924.184060656429	982.234465706982
490	925.73184754129	933.694097340263	976.302697519328
492	905.99870622522	919.43122780832	940.629501202269
494	906.469219702773	905.523404539717	929.432669716892
496	918.495124154696	904.406783284069	937.705357780735
498	930.175832073476	911.742903473751	947.96739760053
500	917.485245213658	900.847400410722	916.062900841082
502	902.127799416215	904.207508969312	932.086349757046
504	888.691317997677	910.363780026765	938.362219425923
506	889.767418496924	917.119902065453	933.825433576956
508	913.136506494138	921.820083413526	925.636237532777
510	908.636459956335	906.276394948921	939.491780368124
512	892.542727567372	890.358669023045	916.130193303453
514	881.04320473892	884.870869657551	904.7966567183
516	881.569787228933	889.219271385395	910.766234535874
518	897.545716388305	891.817777942087	901.388231263178
520	864.575746027939	865.897207918158	917.808011238418
522	855.218577277314	877.690124587536	909.975941241796
524	859.764946241837	890.420600464578	894.056464128679
526	864.738707395249	874.860753348618	890.763764088872
528	869.927579217121	886.517719983151	925.067515269657
530	881.142620777005	875.687239146707	898.490499718118
532	869.749410938968	858.458807743141	880.869606804549
534	851.889612031967	846.42124576969	883.504027134805
536	871.686623121775	852.311537020882	890.789472201402
538	849.713100132412	832.451038844408	878.760602926169
540	847.300220680127	823.422809393293	876.023960911801
542	855.991958290607	829.561845638549	876.242923741326
544	861.034269220739	843.465060543483	870.733996573986
546	826.281370390284	824.967652112592	841.128988735166
548	828.327250157871	817.835767275009	830.619524422841
550	813.736327783334	807.082822697865	824.615856081098
552	796.908009109378	803.600731567533	819.751935821889
554	801.722534973802	820.30755563959	815.103844675778
556	779.065138234983	820.925704321671	818.053389892081
558	764.865439368607	787.578359779295	809.792887088552
560	770.833371843334	775.212889944327	803.793464329073
562	783.629045560477	782.587063395271	804.624359591591
564	764.263955107091	761.347899785749	811.054691114828
566	752.084188324604	742.773644857644	796.943005193794
568	740.618678926858	729.642217712973	787.249107215405
570	737.809322086441	732.477326066239	784.996958794485
572	741.813478928416	750.726837802734	785.292450543652
574	720.839701694411	752.724467609564	761.088526421118
576	731.82456807849	740.19756452208	758.421316859252
578	723.674512448643	727.344831893094	745.957520731866
580	710.804347568113	718.429799292329	734.78854752804
582	714.269439191165	714.412543554845	739.797145871715
584	692.76519483849	702.323616487702	732.464433418574
586	693.381985947254	713.856837595486	713.995263458849
588	702.660379374595	715.253487284804	709.981686546065
590	706.53029308227	703.322546861189	714.706044004811
592	688.584515168456	690.971770041204	704.847402263231
594	675.352478315082	677.740192369395	706.708948396619
596	669.347774058266	669.981398128731	703.473218166565
598	659.161321160163	661.512054234852	682.617533673575
600	644.107205600855	652.808444274476	656.948355816016
602	637.867343128404	653.634633560216	677.140733660878
604	614.030354872278	642.701955627238	669.418337023125
606	629.770747970994	641.213974348728	669.345327736101
608	639.853628067277	638.078050125479	669.995223615735
610	621.905929216316	624.694748356365	661.808196346761
612	631.0358089644	602.492697447766	632.041506562074
614	631.749000193415	601.713274204183	626.626919219502
616	619.917329773774	603.850652758808	635.349900927109
618	608.039426876723	602.026011108587	635.515994531119
620	607.354561305064	597.249155225768	614.847937519487
622	607.785796961157	624.766639642891	628.590174143848
624	614.899687265489	601.791755676981	615.354739897144
626	610.278695591956	580.340650471407	607.996259688211
628	591.283689381267	568.493010956309	604.084963437785
630	563.573525733022	562.158909861209	591.455501954571
632	564.521399235216	560.243836511665	564.272812875887
634	555.08314883733	537.788734841578	568.409653485597
636	548.081115190582	538.204914641493	571.251437966979
638	547.609645640612	554.124050119676	572.620492655475
640	552.827492042546	554.176805486964	584.029473533518
642	542.727094576347	520.592381500638	558.60726838679
644	521.678822274831	508.957847734254	545.65848810362
646	510.194281230339	502.400469436453	524.782172586415
648	508.990572191288	492.603814360792	506.301333638987
650	505.438230435005	476.231464484	519.156196579007
652	475.591930891102	460.811360709231	508.996803455326
654	472.326525145971	457.169678816992	493.663954163301
656	466.880053727197	462.290545367283	483.958408063223
658	451.255202195165	466.913676761002	479.246864768879
660	434.167075965146	456.144951828227	469.468225133709
662	443.587872668536	429.886399726459	449.514355485332
664	433.786015112991	417.263719528097	443.552662678976
666	419.803956426733	410.768613751586	435.997807995316
668	403.922203843027	407.559281766981	428.998414967784
670	376.850547785753	408.879264019236	440.962584912358
672	375.219616761472	387.864515935828	416.04765255436
674	377.425624899329	392.939764687928	397.191060902631
676	384.630273991759	391.522423624338	402.861585663165
678	389.436227231443	383.26602804041	420.083114986636
680	376.460202841557	398.207634930061	406.134137983803
682	371.26271315038	385.268747025314	402.925799187565
684	372.178781035597	393.895696703063	402.492797306987
686	387.692019260292	394.508526678315	412.854041531327
688	406.415437652817	389.524100656154	427.893596290106
690	400.608279875165	408.801998992747	429.570814314551
692	426.35848463079	415.523715300852	443.644174941195
694	433.985191855956	421.782853457095	442.193006979411
696	448.312095365062	438.221829831628	459.751693145536
698	464.024282658184	460.708235399166	486.016744346295
700	455.129191116986	474.472587097182	479.581081761628
702	450.455482024935	483.049928419291	477.379730556358
704	472.098290647202	472.971686536709	475.895900384818
706	496.354728084538	473.461226895281	480.187625553602
708	502.02843073149	483.868807153989	487.52039305552
710	475.618968561409	487.119161377228	492.159470884524
712	483.37146216293	483.583153592991	511.226168081799
714	473.749842296216	499.270705142919	508.058757462538
716	483.620597780091	502.539288159092	513.695094245859
718	502.332055258911	501.916690542797	516.649085728502
720	503.824331437479	515.333788860913	497.868098641908
722	496.071760777869	506.6104213368	510.821081617487
724	494.273166139156	486.926987161705	497.231714276465
726	502.283421147557	487.275922517265	523.277087667332
728	514.571002001208	492.60668361438	549.887066177747
730	519.442849780794	487.241566353248	532.110027750106
732	490.582980691178	504.399845387394	515.165997192665
734	512.755582015683	515.542458495379	529.599439863997
736	518.849636355688	519.398529847448	529.722367233025
738	518.55602151672	523.297483723092	530.112601571025
740	526.036353667957	532.22959102918	541.732653746184
742	539.773400950991	542.986248707018	547.521729210078
744	544.080668167078	545.731988342916	550.983445122747
746	554.103427529209	532.812679633636	559.798859178259
748	554.258523432238	528.010691309059	565.186070344263
750	547.005249220657	536.047821595998	564.834327998205
752	557.134385765079	537.119585449419	565.256742015862
754	547.746684566653	549.686587505286	564.854405860876
756	534.006768555389	537.277014181513	554.302613232113
758	533.592033010721	528.258814909554	560.052963296756
760	540.642984250914	530.375669409601	567.818302373188
762	538.382596502361	538.094906144472	550.886937012667
764	544.164409964579	547.884634964876	596.249795491878
766	560.247024502576	555.173876762339	566.640470366807
768	544.224608236638	543.657149010567	549.913641210704
770	531.719413102898	536.619071486105	549.53756630475
772	552.330504555343	549.434262843181	551.576115053497
774	545.657415602052	536.213482545986	563.534203461705
776	534.967340891624	539.10722161543	562.132163470576
778	540.520129733173	549.905415308567	550.483559113662
780	545.802725553277	551.67709851827	549.183256830847
782	539.095383636989	544.137316726293	552.904283808029
784	521.101275757249	549.034746653561	523.196714901977
786	524.581995947559	552.5530892589	541.374043586808
788	525.483201960263	543.071448154422	550.588840483674
790	524.89485127821	526.150925969576	532.909115608022
792	528.783544850497	524.225923697253	521.059222984586
794	538.466579509952	550.642598017474	553.23550821606
796	513.722205080217	517.776845668629	543.83107946106
798	521.66462696726	516.206394664376	539.072266405748
800	514.021441609592	512.701590228274	541.794481557333
802	499.306629406976	507.216390219332	531.688161883056
804	491.253882762306	502.865024172176	510.14800662261
806	493.044221391345	497.506340850362	524.28568406929
808	514.841614015632	517.198978051397	512.181685355393
810	504.812375099227	511.814191162926	497.304583879415
812	496.988117026891	489.929344811465	498.067841247157
814	493.700544006304	478.09776308373	510.946712638395
816	481.776271956051	499.556510597701	519.399357372487
818	492.809113927215	494.122593853267	517.592479551426
820	493.220645217415	494.868716327423	509.235114548146
822	494.583318966872	488.893969676066	505.42407677133
824	499.213451296589	495.294231146322	501.636988836527
826	501.444632848996	516.833576638751	496.78634929322
828	486.453746531817	519.770891244536	500.311898983125
830	503.616285832681	505.832187534948	510.74281758914
832	499.418396268518	490.09494852495	502.657593397283
834	483.970974743412	479.943615279397	510.445521720319
836	473.459867266164	476.513546046429	516.404042218386
838	481.290818724589	478.897759335728	495.789136198664
840	499.559929937627	493.518650049186	513.542828111484
842	482.852818364956	468.347968647376	501.613094638692
844	484.26533939033	467.822742816089	499.831454254862
846	489.575775469401	493.062662203079	503.70933494583
848	484.771783861332	509.859835491487	505.51044358219
850	468.710976352359	468.492691158073	500.466445127087
852	477.285894852818	473.393884630854	486.495627882123
854	486.571967451695	489.225527355618	500.764141055232
856	476.183658067154	477.598893800198	483.398023901334
858	456.119093984045	462.2144865426	467.094544629398
860	443.559687460411	460.586607508146	473.245783276465
862	450.004655094458	441.131849058756	446.926634808826
864	429.908169170066	459.432338902124	455.709747700261
866	422.67906063559	454.289044415688	445.186755882283
868	425.343317987585	439.874583274778	445.099933171135
870	424.010189914544	419.876238356076	446.878782195977
872	414.236658361257	400.025437221219	434.953792304529
874	441.411256323955	414.465231491833	441.877203643857
876	428.928406180154	426.940141279131	429.292892484449
878	420.520960930663	424.895125845231	429.816090400498
880	415.955185166946	430.563633936061	433.623210408957
882	418.705507370203	435.455043355063	434.18504611847
884	430.567478076663	418.158290198003	433.017454592855
886	415.597001612483	430.485548333516	445.337806755602
888	434.019935686533	431.046296723804	453.233001214458
890	422.216794815067	420.785884836148	432.228637495467
892	400.124922526517	403.068913992534	408.739567236023
894	385.675674299539	380.229886127147	394.537185319134
896	378.757643571329	356.615154334368	380.586750124297
898	361.65720825761	369.733893008251	385.049666163141
900	365.57228865616	359.666044808431	385.870734486452
902	373.949527757738	354.965805464613	373.848012959633
904	371.153522054236	350.107777744045	365.789458237042
906	359.331602862147	344.945038009123	370.307597762365
908	358.821399987002	352.328871166489	378.190688993234
910	356.54057017833	369.64678441116	372.687070764372
912	357.191931493272	355.91397711668	375.7045411153
914	347.291675429359	351.065519289204	366.925980223414
916	347.148784900988	355.438986816531	363.781534902845
918	362.858753489138	364.382581327406	370.634185502102
920	373.630600650358	377.159805810311	367.674315030736
922	383.642396806134	370.754952332022	386.98513929745
924	425.040776533946	408.042248666564	425.371134305562
926	481.126696333837	461.543819448587	471.758467408939
928	517.880265192593	496.552785794394	505.168106620019
930	517.818336043865	498.754040403656	513.778650822072
932	488.805212880558	479.04585233833	498.953438155143
934	410.316372276223	402.188151549634	433.180776949901
936	386.329614619558	389.527372830787	405.44305772744
938	357.837432141698	361.347091248624	370.50150669662
940	332.550773526243	326.236828770012	332.687761745055
942	312.57461367348	305.29686234028	305.24618886717
944	284.258880531769	304.695882776899	298.189052538369
946	276.377137474648	281.257640558236	318.601171162759
948	285.008756724188	295.840178522541	326.171033063301
950	301.332757202413	307.554553902869	321.570084415837
952	305.781236242235	309.976136928485	320.742833203931
954	295.847819708344	298.857067157466	316.328974766192
956	286.884129160757	277.354218688866	290.727173073696
958	295.462473709848	294.878803064544	287.555298203293
960	298.605531244063	284.955253916261	298.311910206335
962	288.157807121835	259.507154581797	290.163932726872
964	275.09959621132	259.53157589067	279.905981337183
966	271.089710364965	280.707968082476	277.910005012663
968	273.07853647002	287.741124470644	279.724550080006
970	240.560551982802	254.670013877947	262.450231286099
972	260.077109138385	268.636844213358	281.146836369643
974	266.637354418832	264.604655507746	277.605508403275
976	263.350944826468	256.965126823511	278.662037879335
978	273.307704404026	264.160051400635	285.710960743836
980	298.698411737174	286.32285438689	293.810227535027
982	294.484108623656	292.991550023648	308.913229070542
984	286.782969597186	297.7930322187	307.45987392886
986	264.978153058888	282.203308623706	292.936251814501
988	268.084084322876	285.875165684785	281.697654443729
990	283.938762023495	293.109659082903	284.338870914878
992	287.785649998795	289.350875045653	295.67303206598
994	269.230231655226	280.989684108353	296.89912537699
996	281.369197675355	289.140638181832	278.067835750629
998	267.82255257167	280.107788316353	298.70716426863
1000	275.194018291118	281.925361127107	294.095924579075
1002	301.573962227566	297.142819335159	305.111461227344
1004	322.220034592187	308.607270941122	330.615547708491
1006	320.347144760496	307.058931675643	339.991433622345
1008	321.817588309284	324.091818981183	317.722458370281
1010	299.637465624839	314.672648006835	334.967012697497
1012	299.212073474151	300.318872185585	314.311658064762
1014	295.991905600958	298.504502678028	305.437824391545
1016	293.306086618981	305.845875646134	313.708898958341
1018	299.455950514184	308.216306547592	323.890607838141
1020	310.50209823645	294.177815766892	318.538087380785
1022	283.591955922809	286.52577741348	301.558056180628
1024	296.660566268933	288.709073601119	301.549870479522
1026	268.558809632823	261.071459875869	281.976451412144
1028	259.394948193149	251.822431139789	269.529114941786
1030	271.17555027829	259.595973201846	274.748057709619
1032	277.723334995267	267.589608885736	289.053181716348
1034	279.224204795358	290.467244173124	294.443385964884
1036	274.187458252766	288.383443573472	288.822445343891
1038	262.519601054799	283.812959406821	283.295796889801
1040	258.955970363749	268.065748898088	269.028277857709
1042	256.422570782852	256.974108202002	264.359202432537
1044	254.938043416916	256.819477066629	267.620095123528
1046	259.717518892055	259.635040778734	263.02053474055
1048	262.651500732699	254.312768382542	257.172746472907
1050	256.030264354965	256.022069231495	274.955178620107
1052	241.446876714369	255.255852280201	251.126097189752
1054	233.63559135895	244.278207702962	245.749451556307
1056	243.06635834943	239.400415653076	256.367062714795
1058	258.534430097016	245.495686687021	258.599508899705
1060	257.283821423813	249.196656679131	241.893182275631
1062	253.896260678981	248.20442159481	248.708176375573
1064	241.50325563683	241.73493807958	267.655999456976
1066	246.424584585785	249.287783851771	265.259972213248
1068	245.288638133697	257.635116557184	265.654557214708
1070	236.250520420211	245.877093344086	261.97135118565
1072	232.007407795136	225.986586616857	255.52293331555
1074	242.035319850114	236.68738962987	263.428597481521
1076	236.10594658965	244.10960265575	253.288581426374
1078	241.989064684478	229.444624087023	260.189900657422
1080	255.404093389641	230.075812527582	259.340216875115
1082	248.005778978042	239.903525747446	256.271426502181
1084	238.196635326843	251.841165377057	255.428468980626
1086	235.590158975724	255.039291584606	253.45908385553
1088	218.043644803437	238.13908538731	242.06437838801
1090	188.865118322196	209.608471358448	227.063335343977
1092	218.894614241268	197.44616858289	221.873875040145
1094	202.004288146653	203.578318065053	212.05780088536
1096	189.419561018666	202.051176633228	209.871134399189
1098	187.570103184155	194.684035045398	208.929067839078
1100	196.177491493845	195.759994426041	208.156858071298
1102	213.791684040522	209.325347266923	214.546530103332
1104	174.116121108518	201.894847925586	208.369841947105
1106	199.5531499324	186.489715303766	211.4327520211
1108	220.369180419338	203.752893044091	218.516512773008
1110	212.881182980216	203.938949252357	225.002067879623
1112	213.961604277954	203.267671470854	224.720074431709
1114	225.792447456811	214.768356558323	221.732585626928
1116	226.655990483051	234.405377903217	231.749481097762
1118	265.309861158591	275.608345421668	270.570478763466
1120	249.279085294632	263.363780909179	260.207001397401
1122	245.045327449686	264.566583557172	250.126445590243
1124	235.342132583228	247.060261133932	231.054527143201
1126	212.374633938945	218.57150449809	212.382317513244
1128	195.079232760316	201.153287020094	202.813851659957
1130	199.125890501957	202.405266771359	204.75218841266
1132	200.539794045228	199.634106281547	215.664327547835
1134	163.055439311946	193.933196591186	234.147458031688
1136	183.527888497885	183.999193231062	196.251540137744
1138	192.893414347282	182.06105269347	203.076300311497
1140	182.556650434027	177.178637954389	207.902248816187
1142	175.158516752609	176.795910881559	197.260030866546
1144	174.591028898526	176.539163563056	183.125439203331
1146	161.738069360018	165.566803223546	176.331136969794
1148	164.868064732896	196.568392616465	173.849601962448
1150	157.180230004926	172.177807379557	176.472377299919
1152	197.102062187483	177.631141493921	191.896906723676
1154	207.500898412675	181.567397489183	210.685551305181
1156	213.08318150601	193.590079094983	214.653247787456
1158	208.088723960073	200.015799380625	201.127212567982
1160	187.58396662296	191.741986107385	187.844576544567
1162	198.081733032908	195.568464086947	195.072180721276
1164	146.59116552689	141.476189656861	179.359231200405
1166	166.580898631786	165.0735095955	185.492047017605
1168	163.901856752177	152.617693272444	171.233377899172
1170	163.309582392852	148.409063390595	165.771143718434
1172	164.674905659693	151.400427686846	174.207864110639
1174	155.431117733063	150.778767074042	177.382238744896
1176	141.035357225104	150.201371526592	163.8895978271
1178	158.91633425323	158.639881863587	164.46708940855
1180	150.483364802089	146.252964100022	170.52572568735
1182	142.827256611359	141.341638644273	157.902231687414
1184	137.49287681655	141.379032884331	143.396462617496
1186	146.021724191404	134.858370657739	134.007405536217
1188	145.201454315961	133.483140692227	150.285908658411
1190	140.683115812755	137.079373595002	177.354815907585
1192	159.967667446696	133.48101021125	175.521003551298
1194	166.451013953751	139.177411461992	155.749933104639
1196	138.872547928367	141.013340964797	140.87323312483
1198	122.039691127968	139.555610719518	148.484132008346
1200	127.912213910891	133.511338574576	146.065750512872
1202	133.702792944828	136.001250706551	161.827085767917
1204	127.573869393435	144.554507990778	159.400496123055
1206	128.595994636039	137.55661380876	139.486128722035
1208	148.759314022894	116.615887133373	146.92697503478
1210	135.462573164266	150.818708227601	159.019160199207
1212	151.552670270684	155.407603896661	170.395280763469
1214	141.922708169156	131.07444784701	158.569149190518
1216	133.610382636678	131.574352015439	142.292229264689
1218	145.394360323414	144.013478431931	149.927758621469
1220	160.520459316417	150.550587857541	158.73749755393
1222	160.544187809607	155.474565518698	153.829783455313
1224	150.927207602459	159.661556990335	148.149190185012
1226	158.079803534919	135.763819286287	154.278970040053
1228	184.134786877893	156.945763466081	159.71105614138
1230	158.828098224474	112.711064933709	134.487961017406
1232	140.463829066388	122.951483643679	147.420059272462
1234	120.511420153429	128.804383163735	139.974133848583
1236	127.040388986583	136.806748284447	147.437957518256
1238	132.911239657528	135.270579848209	150.339365425864
1240	117.587485630133	120.159841665519	126.825642957619
1242	121.079914248973	123.296102575522	120.844957135892
1244	136.102545281109	132.669011635077	134.67731846114
1246	141.540823590112	130.416955377629	144.302879526061
1248	131.819723290634	118.044639916129	124.224666031295
1250	122.292932310013	141.605824460639	148.274501940647
1252	109.212076442051	130.145837771054	143.049004959287
1254	111.369659592053	114.870160971407	138.739617740342
1256	120.450372592956	122.946996026074	142.350919656492
1258	111.701977129992	125.058706339497	124.201071990992
1260	96.9050296268202	99.8043852910481	118.245545948366
1262	79.781308567885	93.2903602166389	112.443833612148
1264	102.629366987215	102.122361038879	117.803568750312
1266	106.593812470578	109.112216534167	122.481336621461
1268	124.623737762218	104.456053327528	135.677673926459
1270	118.300475656674	101.512020132556	125.897634175135
1272	106.613200282413	100.283207783097	118.001734649028
1274	100.746407025149	105.95975584106	121.503525445975
1276	86.467078181697	120.53480168611	113.019877652312
1278	99.1100345740236	112.089925829596	114.833994288151
1280	124.14216959371	107.629643016489	128.393959174104
1282	121.026352422653	132.353871191937	132.881626743646
1284	105.752941172593	103.809151168456	111.300864248789
1286	87.8422420035735	83.7163040286484	114.490991964566
1288	96.599893542204	83.5071259033411	121.487924823884
1290	99.3813130146808	96.5343010179045	119.180391897051
1292	97.5084115712565	99.8367118450164	115.163021872554
1294	111.361607911376	85.7620938824627	113.755737522393
1296	75.5841196431669	95.5101282624867	102.798976643612
1298	87.7135609062346	103.281177491377	103.276756274374
1300	123.870584714397	122.587046368679	119.647418752801
1302	131.293083113138	111.805688636212	136.366935031539
1304	117.643944554396	127.312098163785	143.745010486843
1306	93.3545539168862	141.716833206361	134.188019692975
1308	104.204279321163	127.102137192873	120.75672727564
1310	126.079728364153	107.008625478424	115.213342213979
1312	111.65801589088	104.199455039671	106.590552003801
1314	96.3466711545221	89.0029117919401	85.4156085104453
1316	91.0044753762353	85.6385519753056	116.364564036133
1318	87.7406467766109	107.739586518222	104.951627454937
1320	86.6505762097879	107.640019417532	122.17868728403
1322	92.9622226649342	92.4266768597179	116.262404633572
1324	87.8471388711122	84.2314764808881	94.3338733612079
1326	93.4754502268434	75.4195882121181	88.1776623345876
1328	92.4590584970159	77.0178495095254	87.3644224531237
1330	77.1018906664558	89.3164790787097	72.842862120419
1332	78.2546582502342	90.3181943003371	64.921957441168
1334	94.5860966090392	85.6877529589363	94.3343100704277
1336	91.5735609951743	98.0790558885666	95.8336610566884
1338	89.6091059581157	81.678956668832	96.1588616016473
1340	82.5895341080383	76.0262711121655	92.1284906734252
1342	82.8703567293055	79.9581590341397	109.380634161959
1344	94.0504824950332	84.5246400362716	105.285020900787
1346	107.886596272436	85.9618533546209	101.828665422466
1348	101.853137176992	79.5636229888136	105.890065307837
1350	81.8840312231819	83.8759192329026	109.23016480039
1352	82.6259229412693	112.55969830779	114.011945489047
1354	98.6091920610656	113.094140136323	109.710592017957
1356	97.9545789447259	111.359471984368	102.385822203766
1358	102.058223531188	99.956482512767	112.703059647318
1360	110.402854596141	109.800084566863	127.288984185221
1362	106.9965367513	108.884663071365	116.327893241549
1364	94.5504578953816	103.148441839153	118.614988318746
1366	95.6904177992324	110.116495007963	123.812986146258
1368	100.596197082536	110.964835825255	123.132374500956
1370	91.6872734010623	107.736381483814	118.462345209611
1372	83.3531332951929	113.664219002913	111.461163068842
1374	95.9772027239291	94.1618956581492	105.972022104134
1376	79.7803846365744	91.2018755658914	100.666377480737
1378	93.2652080012631	92.0156635989569	99.0942540777701
1380	88.3099061258727	69.797636633206	97.368743485548
1382	88.4530362900988	80.362092826813	84.4578651926544
1384	60.390556803811	78.2594755259801	93.3970461406965
1386	81.986076256784	69.0246831675008	87.0620445846094
1388	92.7338164610185	75.0743706654239	92.2554636048876
1390	84.9903169203581	77.5239505165201	94.587598127547
1392	79.018042639427	59.7153350453566	73.7545447248996
1394	52.6327559767886	51.8529658091735	70.3444230640397
1396	70.2244530183887	71.2351429008884	89.4396794404239
1398	88.1318967592558	78.737356541452	77.7424353423485
1400	52.2484454862746	50.929126597055	66.9110922206135
1402	71.8254438883303	57.1350942984258	51.0396106199326
1404	80.8851381771781	74.9622418824774	72.0407606494076
1406	65.6110017821935	78.7868812037001	82.7723071538046
1408	59.9126914702896	62.9458803797534	67.6114140461906
1410	75.2191633753915	67.1638468600398	72.5624315216498
1412	79.2324708456913	81.4239099383778	85.9853494156142
1414	70.7376079572731	76.5548729616505	75.973444418234
1416	79.1509945209462	71.3045497701184	70.3145459808604
1418	76.1052726640911	83.3637898770213	91.1304755568871
1420	84.6421137490886	78.1453501306077	88.0130889037349
1422	97.3028793805233	100.722744577636	97.3707698173949
1424	90.6548544663087	88.5991935267618	90.6548544663087
1426	73.0823105811541	64.4821885371828	84.1028300626528
1428	95.8365934520822	100.985578086939	108.154721212113
1430	103.941581838305	103.225833700059	112.863298313181
1432	91.1632867805968	85.8981128933222	111.077313531673
1434	92.5665923798654	98.3730620788006	115.801290918997
1436	113.000438575072	126.285199746815	125.016180112725
1438	129.166962995304	127.687496309961	132.527703809102
1440	134.375903752439	114.923760082846	130.699908582778
1442	131.127439548094	127.824769702903	127.447369924293
1444	144.97964657625	145.257066305134	143.842531353285
1446	154.996492673772	175.594232279114	197.03706679358
1448	184.749618185535	178.024489225318	195.270228461446
1450	165.586183396826	142.675649578491	186.292178230849
1452	163.218042259088	152.116581048613	161.677461120438
1454	145.734585977458	161.790171163233	135.205076030269
1456	140.931320824811	160.363256736707	131.770264390618
1458	121.419088377151	134.437059033674	123.020317286676
1460	96.1709592430379	113.003294886703	120.041901106906
1462	92.5718401454864	108.213787540743	126.26313545388
1464	84.079918614649	92.2532873010837	99.5339731656711
1466	78.6655241186787	104.553390583341	92.1277266392728
1468	82.8130730515586	102.419315921552	131.526371887416
1470	58.9641876048406	77.6862415511118	79.7843769813496
1472	62.4952131876312	78.6832654344747	94.695823524013
1474	64.4546578610396	86.1872331948375	86.1197002150955
1476	78.6410153404417	76.1460768514787	113.265174214422
1478	81.993836173291	97.3121374260539	98.6812995886737
1480	81.9850069772219	89.6099650386071	85.376744078403
1482	84.0241566394658	79.586065128687	90.2624721778574
1484	62.6769207596347	68.4087137096525	79.5558014666772
1486	52.5415293690836	70.2745698899832	65.1404640165839
1488	79.6493065626463	77.8565699303615	81.2084413433443
1490	79.3113694596959	52.9376563364292	100.58981052646
1492	47.3292814400736	59.1415097972166	87.8808145732791
1494	57.9153893165077	62.6051792802188	70.3839322607105
1496	59.1446378912426	62.0670499383192	70.6514423669846
1498	83.0474713247326	62.7941121828685	69.5904383208994
1500	58.540527057572	55.39993823889	76.7531338048939
1502	51.17701706118	66.0191749880795	60.692330217033
1504	66.2718181677406	88.2451368540351	80.2726716627019
1506	67.7050343836789	87.6420625465401	92.6710436677813
1508	78.4618534106104	91.5773300009796	92.8181398676435
1510	85.0550838227224	100.501432027636	89.3895278801368
1512	67.1043000580952	94.3583737862564	77.8145462394686
1514	53.4726030856064	85.1037768743772	70.0699405791138
1516	68.5415029552948	92.6938160378753	80.9462224310354
1518	84.8067039026282	97.2919199029447	90.5412370626693
1520	94.9644365942485	85.9787288662565	89.6268634543834
1522	108.400534168857	98.8195010965508	107.366669254769
1524	67.4147017204789	86.7152782219334	80.3259278878302
1526	85.4254666404234	80.8367151908731	100.2012425968
1528	97.3047040055244	96.9073995922832	103.043658875427
1530	90.1132167619841	73.1916424132125	107.762625202883
1532	94.7373650474205	81.9166320659864	106.777625729788
1534	102.341198479837	111.478466289984	122.318190975787
1536	113.447304249731	106.863648084147	115.80048990548
1538	94.3206075184999	91.8293577669009	101.201538554978
1540	85.3531693340823	99.0494353885147	95.9545123305813
1542	107.076401931169	111.705050993035	108.309862851172
1544	134.472096872309	123.852202056398	133.26486977367
1546	131.883152834903	127.532873589819	141.918496686307
1548	98.752729740393	100.627847162164	127.004127171609
1550	111.610947929344	99.7268837367842	132.488704232381
1552	134.685801637573	128.378563387488	146.383100994521
1554	126.701169065317	147.20527793691	132.810723834936
1556	139.275183488194	139.769059899863	112.498773826432
1558	166.257336873125	142.938206645329	164.165070140321
1560	184.248808072596	159.790873104521	174.073656337866
1562	152.289277045738	156.01485777376	165.016693562639
1564	155.748197768217	197.437135464508	172.30369758488
1566	162.821765955379	180.178065640765	178.466207015128
1568	168.533644399577	168.583182283578	185.97409339415
1570	178.843179687101	176.172896595794	190.575204860758
1572	211.134586260375	193.612330295425	222.771118632814
1574	223.12286875875	207.174725597924	250.987913572225
1576	201.324125348166	218.685791647885	247.860764141963
1578	196.910646727889	233.996884328097	244.23367748613
1580	216.272551266717	240.398175181512	244.51874654491
1582	220.954564111642	242.030886921463	241.828052610767
1584	222.571515782015	249.817935144977	269.670729536352
1586	256.012076469262	250.213655482646	285.099132778568
1588	252.857910792995	296.466704746878	289.32314673577
1590	296.964169105533	292.632548431753	276.156284864933
1592	300.773492788328	291.502822840175	282.926789710462
1594	298.249506107543	322.579888433108	331.557116201112
1596	328.185815019349	304.467542409614	341.472507173884
1598	353.702059465381	346.898649233711	364.057595786501
1600	335.147825178861	338.097566781162	337.694888004687
1602	360.689119720584	349.967623257206	354.707107703019
1604	355.571551344561	384.432412957273	368.612467984219
1606	378.602527903467	383.812498351856	387.718119188867
1608	403.178272417858	394.707583497888	411.497831961217
1610	407.488272159803	412.830397536282	427.223753190403
1612	413.681746991886	421.794711802052	442.00518593233
1614	417.247634539934	440.724954923426	460.459426027474
1616	442.481063407723	461.327932382475	485.153000749048
1618	490.055465596553	480.513875147425	505.833683252115
1620	477.531903606642	496.610115006564	499.531338169109
1622	479.884858363406	503.005185128609	521.954802935288
1624	515.704256063466	528.478831442453	557.211305749641
1626	486.890632819126	548.529151825068	547.388459799802
1628	546.027187320213	561.096300791111	587.59674974588
1630	513.847964849529	546.289237797328	562.698144697156
1632	518.084931889273	532.987741309109	570.187971398749
1634	556.527838657185	564.721639245454	593.889336188759
1636	588.41273778052	587.54140398988	590.384121905135
1638	560.138590996493	584.84455972847	616.02121259819
1640	572.41916999329	565.67325926119	620.291085834168
1642	544.764548644809	559.277594185735	570.50046169485
1644	571.001551714576	553.609962548788	587.060123442966
1646	587.324554744305	558.330970113329	593.885140962903
1648	563.119492491729	575.147241026018	583.813721609313
1650	549.048189806607	554.287394233445	588.405342578679
1652	540.726143472969	541.736110342698	580.578082404749
1654	521.519138034486	525.959929296782	559.755155249173
1656	511.804856531539	513.943991350429	557.894630009196
1658	514.311645443609	535.492860744308	557.451173557909
1660	515.081630441525	526.167936014649	537.733707325809
1662	511.717147512884	504.809266225816	521.363785962362
1664	500.318800625049	472.760804406001	497.530586127097
1666	484.960423851488	459.284567979314	475.616535523416
1668	464.201189627461	441.809623295993	492.126771198301
1670	459.877900044803	454.815846266793	481.972062598611
1672	429.084879761615	455.58216844112	452.831349731684
1674	448.047119239839	420.568357490061	452.8187651999
1676	408.176891877628	410.424101748883	432.581481185673
1678	405.975604752874	407.132562723311	406.296023451342
1680	380.217085680776	357.442343928697	412.834410202786
1682	374.373162325675	375.411511238062	408.729039603881
1684	330.906780102198	362.449051867788	371.298292299654
1686	326.554274103427	346.74445239914	350.562390352778
1688	310.177143083495	308.004728144393	336.458483478298
1690	300.231510928409	317.243142565806	330.550554652508
1692	301.703329269033	302.221595341732	318.462220349593
1694	276.573525642421	284.654028272636	305.114077744296
1696	242.802968807834	273.315690084411	288.011407010512
1698	233.96772501857	249.566242587917	284.653849531589
1700	237.037690403988	245.6344126224	281.983308764883
1702	229.55460132932	231.175117122416	247.302484482905
1704	211.869136269615	207.967030882641	225.616763458036
1706	193.682519758135	196.619389200877	200.133512148463
1708	181.452069075725	184.097322060889	164.131701780566
1710	162.908821165932	168.802318907896	155.499653085799
1712	145.028229128633	158.674460235142	156.353450251009
1714	155.212416371468	149.557331350665	152.074140976582
1716	140.78081290252	128.032514199745	138.112323735212
1718	85.4310349230401	101.571103202206	119.157710766421
1720	95.156434833408	96.5033822379455	103.637966961202
1722	105.800851930771	106.378852354776	102.520978043359
1724	91.1013819537003	110.113160373607	115.236213311379
1726	83.4432675892849	78.7870777390433	106.400856868423
1728	106.056391372158	67.7030480892354	98.9328480565503
1730	68.7370339409496	69.9050912102095	95.7168498601941
1732	80.9857136351378	76.1007577050876	100.041773547854
1734	63.7926814216527	67.9939704701252	53.3061877487706
1736	48.8111804791009	60.1532393574315	32.0129925082436
1738	9.63614930675078	40.8847838076694	12.4266169949265
1740	52.0804424032535	19.932800790436	63.0419942342074
1742	17.8086070029055	32.0890061106513	27.5903073856097
1744	35.4854091344673	9.80526584905549	59.5748754903711
1746	14.757683729893	-11.07885136753	11.5021061257973
1748	-14.039319257926	26.9375924132714	12.7443078800737
1750	-5.48562468146711	24.6711160361704	7.46606230364899
1752	-6.64081359826871	5.53032802745835	0.139859193663608
1754	-22.1152272668993	6.7668787294585	-40.1955885687028
1756	7.05769997113133	-13.1747421430754	-30.590388262323
1758	-8.8447028715759	-26.7414685585288	0.415197223018974
1760	-10.9223790347653	-19.9478152677248	-15.3146030251824
1762	-18.1619793334422	-23.725982729776	-24.5913777325784
1764	-29.2916228153836	-23.0816477777201	-36.1482475614905
1766	-33.4230858042258	-12.4751898588498	-19.0407596651429
1768	-27.7125973417234	-15.1040841035965	-16.7202816225571
1770	-50.1027867883639	-29.544028423914	-27.3270326846091
1772	-63.9856763997962	-39.2247036653117	-22.7328527486417
1774	-46.2696758843265	-54.5070860251536	-38.3952732390063
1776	-37.0149078529228	-56.7078128251677	-44.0306981937658
1778	-47.2820358388038	-48.8458671227323	-41.6520971868065
1780	-51.1150904375069	-43.4873023165905	-29.7028686255529
1782	-50.6174330892983	-34.7510780800227	-35.3075281416604
1784	-58.7370786891709	-34.0992875916209	-37.7435716088434
1786	-68.208330892288	-51.2681529292475	-49.7055576870282
1788	-70.713860332543	-56.1255914309631	-58.1100429339437
1790	-64.9857485949403	-48.3144647586244	-37.2712859372108
1792	-63.3337836022382	-53.0560711351983	-25.7438942892872
1794	-69.4922915291124	-57.1813515795656	-45.4449018409635
1796	-78.8158679862906	-66.9230396181105	-73.461889159226
1798	-72.3324770618229	-64.0384660208242	-87.7366209112173
1800	-69.4700035838052	-52.3056251566013	-82.9037071416137
