# Supplementary material for: In vitro and in vivo datasets of topically applied ketorolac tromethamine in aqueous humor using Raman spectroscopy
Source: Data Brief. 2019 Oct 22;27:104694. doi: 10.1016/j.dib.2019.104694 (PMC6839021; doi:10.1016/j.dib.2019.104694)
Supplement: Multimedia component 1 [file mmc1.zip › Raw Raman spectrum dataset/In vitro Cuvettes/Aqueous humor from rabbit eyes/pobs_day14.txt]

cm-1	frame1	frame2	frame3
350	-115.04650622284	-134.683105227614	-123.660828888298
352	-148.399991912507	-147.256329217725	-152.761259930161
354	-118.02991746989	-121.946786152776	-127.048030463297
356	-99.2377345265293	-100.950448328138	-105.57775584472
358	-92.6158750902879	-88.8462142286604	-90.3954308205404
360	-95.8835961025948	-88.2951176345474	-83.0648941631677
362	-74.5710435242714	-86.2852233711801	-87.1836890851048
364	-73.1534406060222	-86.682148751102	-80.7270296684289
366	-82.8203302453381	-83.786468124241	-83.2096099925285
368	-95.6387870254658	-76.7855166982837	-97.1694006210407
370	-91.0088529846985	-79.2191870684647	-74.7039824448998
372	-99.3859627540785	-93.5104341533067	-100.594794445494
374	-100.698899266371	-102.568419343774	-108.444265182781
376	-92.8467047471238	-99.9815236819623	-92.1806866710842
378	-88.7813963269644	-81.8720521805864	-97.4653399825162
380	-99.2750407226496	-97.3157380225415	-90.8750127488544
382	-97.9279377770508	-98.6163906049746	-91.5260926574151
384	-92.3662427075498	-92.6155091799761	-95.7469832566887
386	-103.382846689284	-104.568833515332	-91.755914784093
388	-93.963368817043	-97.8848603652515	-93.396988097614
390	-91.977363730328	-94.7389008033878	-92.595270924683
392	-93.3124922609081	-100.083899667458	-96.532565599046
394	-92.9696906352091	-116.341531589464	-111.607816477245
396	-103.394497506663	-113.62451234403	-113.114617856139
398	-99.5837839741583	-103.555664097741	-104.165394588264
400	-89.8521373196509	-97.2996365578123	-95.6991063748195
402	-82.8852414579598	-99.9766048486842	-93.3557870023673
404	-102.387481734627	-104.977865533377	-94.1854620602501
406	-97.45698273473	-108.966794263317	-102.7823004605
408	-94.6660032418321	-105.907421483526	-108.666706418091
410	-96.1748137739733	-100.919185707388	-108.943325386035
412	-88.0907513370493	-112.04391500912	-103.704825965237
414	-111.395252600109	-108.361369777744	-104.165529018298
416	-111.345258172148	-100.413415946703	-98.5870855235505
418	-99.2215005361505	-96.7558354639018	-93.9214988697931
420	-97.6110385396322	-106.603760441062	-100.439641031692
422	-109.691021909009	-108.890667179885	-91.491206443913
424	-104.32347862501	-103.329869086203	-94.27505294899
426	-104.597968235505	-109.438789087875	-106.608756415364
428	-120.198380991245	-131.160718522519	-123.083250204669
430	-110.820747166848	-105.938418639898	-117.895064156342
432	-114.953653615205	-121.077681220437	-116.764686703582
434	-112.58318042296	-126.144512672874	-111.008108579251
436	-104.79776262069	-113.093377148421	-100.865472966998
438	-110.421906161964	-100.978962238624	-93.9145033106963
440	-105.565703374259	-111.016679442328	-100.03396786344
442	-101.615337686268	-114.024306530343	-104.78121052633
444	-103.598887352045	-111.253800119492	-103.372366450596
446	-115.156854316144	-108.006714057342	-93.5486536779169
448	-114.895847268006	-111.494625400414	-118.968203777346
450	-111.207310834811	-102.293907559587	-115.54690721646
452	-112.835929883745	-103.713387464133	-114.287532154585
454	-119.230539063585	-117.783877552051	-124.718546608379
456	-105.310885925529	-94.0575538961492	-111.280853404666
458	-109.080134178475	-114.339779918464	-120.696217258148
460	-105.205334470961	-129.738990624541	-126.576611140578
462	-101.141399055712	-133.224474178632	-123.540088391928
464	-119.27892696652	-130.691479016505	-112.073449990402
466	-110.896647332473	-113.560439539876	-127.211277531497
468	-100.0760967032	-111.959540984886	-121.345556981141
470	-102.742383510299	-117.546642813777	-117.796708866291
472	-123.89573845216	-122.743853686181	-131.077599202627
474	-114.93731175575	-125.951118196575	-127.257285179157
476	-107.979754548011	-116.690681895277	-122.417884789155
478	-110.081825385364	-117.340518165245	-125.656805792352
480	-118.921612442382	-127.736601643752	-133.188832483438
482	-124.351889197419	-132.284588894864	-130.250311304827
484	-120.872270258484	-131.86499754556	-124.987461152403
486	-122.085279592886	-125.511396401201	-118.284419224771
488	-126.068400827252	-121.758802042907	-115.714356767095
490	-131.013804878184	-127.82266205002	-123.221900078149
492	-144.499607282936	-139.409460248614	-151.805217571772
494	-133.89568552321	-140.869629159176	-141.196254835541
496	-135.834925691312	-145.535739735159	-134.996655536855
498	-147.761071962293	-153.31988707249	-139.081869066029
500	-133.954366017055	-153.250155231229	-132.339699020884
502	-130.45659343272	-114.87776776433	-118.126473148577
504	-128.679962683503	-118.580482095602	-122.599963748707
506	-128.984738097809	-129.84741203666	-124.243755377319
508	-131.562359105248	-117.381054971436	-108.779407633214
510	-131.809197655018	-122.387245355786	-132.76775265554
512	-117.297576575709	-116.090165169819	-131.283787956601
514	-126.793028060546	-119.758719716702	-130.624872457916
516	-151.396683785051	-130.75866324547	-138.208452153032
518	-146.890599316347	-129.585278428642	-152.371121711325
520	-139.364267737539	-141.585099798134	-141.33990570221
522	-134.010508165917	-145.855227140498	-137.567292916951
524	-134.457360611798	-144.125150418391	-135.941075456117
526	-141.603570917965	-140.319570239443	-132.794260212518
528	-146.61087569408	-144.846944709105	-135.879148944629
530	-140.003951710604	-140.191156207902	-132.214400259265
532	-131.167783794597	-141.659860504752	-127.211314250831
534	-132.344193726337	-147.675644129747	-130.562523682118
536	-158.055125611751	-150.218308793232	-154.332774995756
538	-152.361852432683	-156.030300992792	-144.33090492051
540	-132.85009485225	-153.067148275851	-142.762593536737
542	-126.082268663237	-151.405916737396	-142.381378222371
544	-139.6781528227	-152.08881553542	-140.12449659045
546	-150.091271232111	-139.327628519351	-139.423898475684
548	-152.16558766078	-153.236878434779	-147.457544505487
550	-142.678947188521	-157.744910516521	-154.912470743199
552	-136.838855404488	-151.370235618838	-155.665451369847
554	-147.65651216195	-140.622922664292	-146.70271970659
556	-144.510685243357	-156.798100144006	-146.937697768058
558	-155.302892466054	-153.304205850212	-148.203995153925
560	-154.885414696307	-145.682965944178	-153.594168616346
562	-148.816252214432	-144.794729359143	-157.306782174504
564	-162.123686440639	-161.477305228316	-146.910370029565
566	-152.5813792484	-149.556137113287	-145.811965949356
568	-153.241000144158	-150.934125625912	-159.412344507295
570	-154.023739744759	-152.134731280213	-166.70012897907
572	-150.880704706195	-150.564847237385	-159.36687962925
574	-151.867146861073	-167.07580655834	-152.578805910643
576	-163.555399517874	-174.045275321564	-160.453208095987
578	-169.847600277243	-162.338418297351	-164.275376615169
580	-170.181889887304	-157.248955128289	-161.584688886052
582	-166.978151307589	-176.911594512273	-155.389134235458
584	-167.108610464991	-165.333144105199	-169.179987884747
586	-163.156669388042	-166.386199442557	-169.962997011167
588	-158.014404960241	-167.620342708299	-163.040664131993
590	-154.788148513585	-164.582613058425	-158.820959785758
592	-157.286336896526	-156.877380109685	-169.82704059615
594	-176.39229740994	-182.380171164835	-173.70522723881
596	-184.448187374154	-176.492850898155	-175.231797974455
598	-183.660112081496	-177.273552811032	-181.384958440194
600	-177.21169449324	-185.281680635625	-187.256304829165
602	-170.087039311959	-164.874506204432	-175.17661629589
604	-189.813210525078	-190.919497237473	-175.658619583148
606	-191.875359382838	-192.889194475597	-189.431721033119
608	-191.662243233269	-192.579757980678	-201.539211630927
610	-198.142838268924	-199.532644133484	-203.182614056172
612	-205.156414634876	-193.693111666222	-196.85331763918
614	-185.844438117156	-187.470726246435	-197.866765819414
616	-193.238885008818	-190.973375488603	-201.140924078908
618	-201.06874813952	-199.101591899114	-196.968360522426
620	-189.924536725719	-203.493865352295	-183.965636189029
622	-198.58560072331	-188.401636460625	-194.593455224517
624	-194.543591390007	-198.805711793295	-195.140603397903
626	-207.490369290088	-212.012967995133	-198.637497179517
628	-213.703121291878	-212.167001815983	-200.660307191354
630	-191.786580086139	-195.25922040828	-197.390551936481
632	-215.544044230501	-228.931158603077	-214.702199556319
634	-214.688563339248	-220.492870536639	-216.155982134831
636	-208.671101020895	-215.433002188649	-218.469868013122
638	-207.356817156013	-214.989325570296	-217.749924224347
640	-215.33698339466	-208.658082987057	-206.742335167511
642	-207.294126911195	-222.104471931885	-219.686338466041
644	-213.927763661826	-226.282907215073	-220.915819745113
646	-229.190009547382	-231.313923091686	-224.678069268037
648	-239.669757328156	-237.174554690122	-231.046227908722
650	-230.020450749406	-239.658789259418	-233.777672564561
652	-233.189563078781	-246.799665726255	-236.433894914225
654	-233.061372100351	-247.11609179612	-232.228376049956
656	-243.907268275758	-252.336389990109	-242.929153614794
658	-258.475673900959	-257.725538925222	-259.362834585782
660	-256.95718068584	-249.855247126115	-254.219489974429
662	-253.99047495796	-260.997352208191	-244.696176241548
664	-261.71628691858	-270.661442240868	-263.218382334177
666	-269.142797671655	-276.848333398725	-277.749984036203
668	-271.223347765674	-276.359750297599	-279.454157318724
670	-267.121537712116	-266.406621640084	-275.667229374676
672	-265.530992808986	-285.085291477449	-285.737696417234
674	-273.079155205705	-277.858198972385	-288.390802272045
676	-272.117459703201	-274.793840125288	-285.830763355608
678	-267.413456121091	-279.45980567427	-283.615938500858
680	-278.545491134284	-277.175923275871	-288.770632962488
682	-278.494641772176	-273.57416040374	-270.979263829684
684	-271.016365813846	-273.650825908229	-264.773978699482
686	-270.607373192901	-269.783932209438	-261.442399908139
688	-270.301518610954	-261.868704586973	-257.656753056771
690	-251.332692088114	-254.756896883141	-253.629145416245
692	-255.58399605069	-249.291331872136	-251.743933079286
694	-240.42957952292	-237.015158921501	-245.879088485933
696	-242.069348560066	-235.807024585681	-244.825233112477
698	-251.975256940386	-242.295145610131	-244.447661059559
700	-238.667180267823	-241.513476269516	-234.779447068082
702	-211.667427302773	-230.379230807657	-228.787601441425
704	-216.274343269179	-224.167935547122	-230.220894097036
706	-210.832257411363	-223.162690568724	-225.713075389931
708	-204.629249026691	-222.841094369697	-219.126575545465
710	-219.853278294459	-217.511024176333	-219.294697969698
712	-195.866961108065	-211.017467691271	-211.259622284288
714	-195.142781962993	-198.289155911264	-198.289155911264
716	-196.266212214151	-193.981643993322	-198.005620259766
718	-194.239834289867	-195.082920494347	-204.681140718036
720	-191.403743416304	-195.129757692657	-205.854852646429
722	-202.224068251991	-199.769722973132	-193.499986442872
724	-203.179864298754	-201.342642201556	-192.570868532946
726	-203.577325895919	-196.025372500785	-195.655535447046
728	-194.606668235469	-189.674158122711	-195.899970607015
730	-175.108112289868	-187.003113005145	-190.208148417556
732	-177.005520116827	-183.213504197805	-186.422425664953
734	-174.257144902124	-184.342918417933	-178.449139448578
736	-181.935039335027	-179.937717828036	-170.588789422955
738	-185.916618733776	-175.625745311198	-162.700435626357
740	-181.27813906251	-174.930808488124	-159.917728150711
742	-183.852407416506	-174.909396578144	-177.083109519291
744	-165.420373129154	-159.967169958084	-150.312755215596
746	-171.047752647879	-161.13182329228	-159.452608109525
748	-171.65854359933	-162.105500981323	-163.944946840461
750	-161.994130026538	-157.856517954946	-154.712043465762
752	-159.508947856352	-155.134157526438	-154.293726598089
754	-135.767860010161	-152.281058342702	-146.22032380546
756	-144.643529215417	-154.7654616654	-145.559085276664
758	-150.641893948067	-155.460787024914	-142.43995640375
760	-149.297002374546	-150.19852093873	-139.563353570623
762	-148.533374666883	-140.020122446341	-142.284650747538
764	-139.467136539659	-148.297848433106	-135.319402939581
766	-151.840690731063	-146.737266495858	-137.820210602859
768	-153.525773893952	-146.601320258692	-144.527131803696
770	-147.605847848569	-147.187382724832	-149.134129918609
772	-141.193252230341	-143.252718090005	-146.64363933415
774	-132.464212519566	-124.508496664503	-135.802556893676
776	-139.981368947503	-135.067341206683	-134.66002558339
778	-134.0252457563	-142.778784281226	-131.591162488875
780	-124.793532359612	-142.602101105825	-132.117094636787
782	-124.163072676273	-136.103773117467	-135.99900420767
784	-140.160031435698	-130.369253275746	-136.512324533646
786	-134.40733482519	-139.980403917749	-137.116797217553
788	-146.867421385717	-143.674406380577	-136.53037503323
790	-144.595400901185	-140.151915018483	-139.802263583094
792	-132.789998701831	-134.594127613707	-138.488988965908
794	-127.748133289015	-134.259647710514	-125.569784383095
796	-122.628009112505	-143.582363414715	-123.648302943018
798	-127.693461299641	-143.604488837614	-132.395575044326
800	-125.624681056197	-140.117664387919	-133.726369201252
802	-128.783399782726	-132.514718236183	-133.19409004151
804	-135.413446034176	-122.23347117342	-131.457531154948
806	-119.74047713903	-114.45893733153	-118.327965122936
808	-121.841868235607	-114.404132256869	-113.439330580492
810	-115.7110595897	-118.901242292896	-108.828878364659
812	-117.906472762139	-128.048462103698	-111.715860451121
814	-129.721848517578	-133.03402742284	-121.15301071798
816	-141.415413768968	-126.844185491627	-130.775545242632
818	-130.465601914202	-131.032193608521	-129.55425139703
820	-131.680635676308	-134.656653561656	-139.077473061135
822	-129.430309221441	-140.568101855515	-132.667545098612
824	-133.310468611217	-138.364436595248	-131.324636650557
826	-139.96892601875	-132.002218631657	-140.405645996248
828	-127.002192941307	-144.607087882308	-136.547152791126
830	-138.758254363051	-146.565662615697	-134.713964935664
832	-129.479452623976	-145.152906733943	-133.890695922489
834	-124.96067548197	-139.046375295186	-131.672194814265
836	-130.336611379832	-131.884203139561	-129.343440735395
838	-137.028771338471	-128.272778290695	-130.501959382591
840	-122.113478084151	-129.177747370237	-141.225752421975
842	-121.29492976009	-123.07800108863	-118.6513853559
844	-126.712454946832	-122.317976758067	-125.362040019406
846	-121.31520172679	-122.69550667147	-136.276871751991
848	-119.128145971838	-127.870745777037	-137.980846669403
850	-149.757091448112	-144.791378800126	-135.296012098854
852	-142.181509289744	-141.610952436105	-138.153597334116
854	-131.228273124468	-130.271270516333	-125.208947129785
856	-130.829747390831	-133.476516285217	-128.915699639919
858	-134.768969306573	-143.750865480203	-138.925154943677
860	-136.601451028114	-146.977728328578	-139.973194908338
862	-137.253486255604	-132.154482125919	-126.633065189988
864	-131.011279510691	-139.219772638003	-126.491112134252
866	-128.367375416587	-136.884269861432	-139.419352108516
868	-134.419904114201	-137.831464336881	-152.282560443629
870	-141.201302246527	-144.442329233209	-154.183306460815
872	-139.572580977783	-152.178172308271	-143.955649453352
874	-132.063378381741	-150.77496749341	-142.01785551113
876	-129.743199020659	-131.303800867357	-136.637739242709
878	-137.272675222999	-137.979860169464	-139.102214644597
880	-142.82124669136	-151.110355449088	-141.213760294724
882	-143.728754990066	-156.495764931249	-139.273367926284
884	-143.643491306469	-151.263035642438	-137.384620320604
886	-144.222573308314	-152.972785861276	-156.528267847378
888	-154.291886494775	-157.355044876584	-158.96401289209
890	-154.653081420495	-162.567492639714	-153.828931603632
892	-146.092096191306	-153.361414673449	-147.182345656313
894	-138.296973082634	-139.511375964224	-143.359975168312
896	-143.465188872739	-144.521839870804	-143.654583549721
898	-158.708090212047	-144.497107424145	-141.934604628351
900	-157.152848927191	-149.679847010097	-154.131880038513
902	-139.002995883536	-147.790416639694	-151.831656180328
904	-134.358575272127	-146.887007836512	-146.109227846575
906	-147.521380253942	-150.276952617674	-144.649698214375
908	-153.89181587353	-153.482765489255	-146.168305664719
910	-144.199106517638	-154.099975837907	-156.490118392026
912	-142.524246151275	-162.110791198043	-160.462097181875
914	-153.243035111724	-156.898745557605	-159.800598193691
916	-155.747156111107	-148.783655176706	-158.0478962697
918	-147.776191385641	-147.369538188642	-158.419192105629
920	-147.35217000995	-151.817000607741	-160.519537344986
922	-137.505616253359	-137.948078443968	-143.779790357887
924	-153.227697107184	-144.004500536164	-150.549371774162
926	-144.668347820763	-158.918931609613	-155.071657628965
928	-138.403635845342	-161.723276106435	-155.386942195165
930	-147.951140288525	-154.205905965598	-156.950328010757
932	-158.443994115344	-157.596480760693	-165.690468845256
934	-159.204306639291	-149.6849052511	-169.930226936907
936	-157.84940869842	-149.547652446288	-166.843732992533
938	-154.997289590854	-150.235276847598	-164.529702347331
940	-148.254919375341	-150.799310607459	-156.877118384662
942	-145.712338549943	-154.340595605579	-151.05049706604
944	-157.527979357969	-164.680144511358	-161.483166630158
946	-154.78446370081	-175.311309034977	-168.626968459408
948	-150.904911801482	-163.873228519915	-155.282633520871
950	-162.477938020053	-168.248248874053	-157.039682691339
952	-166.101870234821	-169.520851231242	-160.41297033468
954	-157.602011609535	-165.614500548385	-156.70292588104
956	-151.568603552243	-164.843859084506	-150.795485207213
958	-162.651547091603	-148.333682054448	-165.992777178769
960	-148.136262384676	-158.124994720492	-160.680983538882
962	-153.908280069089	-156.016206655199	-152.804357294254
964	-163.894808975387	-158.279267262	-153.726907478414
966	-155.423816659588	-160.082358208296	-148.995022503667
968	-129.135617021426	-153.753225055377	-132.760646714139
970	-139.024605962619	-156.595623090031	-150.193285356488
972	-155.478655649388	-167.138504952115	-152.417234128456
974	-150.949373540773	-148.909724927784	-149.676254108282
976	-144.809412041466	-140.047755127681	-154.107756979006
978	-142.195552057474	-144.016773684926	-150.978081071603
980	-146.884725698939	-149.596136624533	-142.098297674229
982	-164.550942712716	-147.747379259528	-160.673197300442
984	-154.516538710137	-160.941755736767	-155.999281100898
986	-162.896231656219	-156.85696101415	-163.442113729355
988	-158.794402310118	-156.1890370588	-161.704938582749
990	-159.393713046527	-162.939029503665	-151.568506706288
992	-162.932728806373	-167.838879379199	-147.837440619246
994	-152.402577241886	-159.669654189363	-162.388845078457
996	-156.993893185333	-155.258512671067	-162.189281936727
998	-145.100048386497	-148.135285905464	-156.974224438502
1000	-149.197435025702	-164.172913679314	-158.54749096569
1002	-158.100473535372	-169.546578833199	-165.585653592708
1004	-155.658040559644	-162.938484558555	-161.785123799181
1006	-141.734906731757	-157.620874863632	-144.585637530084
1008	-145.575398406551	-156.023833429903	-148.533334902054
1010	-163.400639471786	-167.814314675889	-168.787311915223
1012	-155.710098989647	-158.774720660228	-175.609013784781
1014	-158.64693729962	-163.583532357682	-164.331821479058
1016	-161.437959605638	-166.977314659805	-159.531586629565
1018	-157.99443911158	-162.104883888672	-166.14811308129
1020	-158.484114741365	-162.076804167713	-169.1755458587
1022	-172.461502775052	-176.0649497927	-182.573713213273
1024	-171.215855395383	-172.464352175229	-178.960695941098
1026	-167.862096254535	-160.901170002298	-165.950199289603
1028	-162.401366031961	-162.003919510903	-158.516146410767
1030	-166.370355840687	-166.777859827494	-167.303370649908
1032	-176.60420307757	-164.9939387883	-180.422468042252
1034	-165.261982066211	-166.565721796551	-163.877664277581
1036	-167.651498815956	-167.110488407329	-157.650047586377
1038	-155.503790347167	-163.111670085941	-170.190554318562
1040	-157.981796577088	-176.627005556816	-169.700833029854
1042	-165.994739524575	-169.84565665659	-171.066708846374
1044	-173.302301542517	-157.472836641671	-171.384012487676
1046	-173.531118458293	-172.622273182869	-161.962236834968
1048	-148.44650262763	-187.399480523095	-161.146036312554
1050	-159.423179044566	-163.674063095182	-159.110039256253
1052	-169.352455458443	-180.357790542253	-163.96489462348
1054	-174.330761655018	-193.103095790182	-175.869747298699
1056	-171.507630573625	-188.243872997507	-175.625709496194
1058	-169.846672899922	-176.336493132958	-174.325835956114
1060	-175.652448150076	-171.789112816218	-189.546374792783
1062	-156.654563010894	-155.921039910214	-161.783760052214
1064	-176.228677066216	-172.370547509213	-160.093206267491
1066	-181.527985009415	-177.129529360245	-167.459714200007
1068	-168.898647062653	-173.615665933381	-174.982818108751
1070	-168.865809489884	-172.574808008312	-191.505249294413
1072	-184.804999316184	-180.082328519602	-204.206737600722
1074	-186.740324215523	-190.998195137591	-187.769232903678
1076	-170.270992530496	-187.773439750202	-173.19208987775
1078	-183.71237541826	-188.311034833434	-176.035563089673
1080	-177.855609655599	-180.073407258802	-184.877895559325
1082	-173.967291848957	-177.01084853823	-181.380562591123
1084	-175.18205287823	-177.63900120944	-178.951353773776
1086	-175.766622083905	-176.507997323825	-183.337087306053
1088	-173.432813464977	-174.474857133395	-183.696319637728
1090	-183.627559570197	-186.585028713502	-183.705355929108
1092	-188.153079816764	-182.884619291631	-187.518972625331
1094	-180.551003455782	-171.735568408801	-168.68360318054
1096	-180.813041810299	-183.479254995054	-179.331280944312
1098	-175.548780442232	-194.559661931801	-187.816813493603
1100	-171.430559845079	-193.91157143686	-182.315541957123
1102	-185.933892152687	-197.998227361668	-188.480862994943
1104	-179.586088715149	-212.894946318403	-200.121791440849
1106	-178.422812223085	-191.821329057748	-173.855889003226
1108	-183.085556781945	-186.96113899003	-184.763579791533
1110	-180.864717012672	-187.740507078551	-193.28131014513
1112	-186.199111110135	-188.766923923241	-197.599718810578
1114	-190.515928065914	-188.342652256753	-196.479114860068
1116	-178.787032047494	-184.917406406529	-187.118117944345
1118	-175.070385471223	-175.750671815251	-179.281112560591
1120	-185.593285810504	-198.66160635943	-170.245482383294
1122	-182.953856036879	-189.694918107458	-177.283070355863
1124	-181.144693700977	-184.22863753987	-182.256690730062
1126	-180.079211046036	-188.796289699185	-188.033935372629
1128	-183.54164357388	-193.097474750731	-188.593741122688
1130	-192.562890895923	-190.27233115081	-184.907218228901
1132	-199.37585942837	-189.726092968277	-194.355573744999
1134	-203.021998723927	-195.353606103813	-200.633624169113
1136	-185.816666668074	-185.144908050132	-188.569525173057
1138	-187.748804227596	-187.980465725614	-188.907111717687
1140	-187.592303876188	-185.453431617212	-181.603461551053
1142	-187.669078423936	-184.18317573084	-176.016335264424
1144	-185.371470036533	-183.89541078162	-178.03037139321
1146	-172.006568178426	-175.039438827602	-179.721827043942
1148	-166.795751789344	-173.289674806577	-182.330979121418
1150	-189.525453992288	-184.722078180747	-189.787582163578
1152	-184.057922619883	-191.439955590025	-191.926764120611
1154	-177.100700339351	-181.78657255356	-178.582215914009
1156	-183.075392515031	-184.624022960543	-178.446561286311
1158	-187.120705735496	-189.434905896909	-180.57198278124
1160	-180.980285550803	-184.790321481964	-177.194346192693
1162	-186.634943543776	-193.736087483893	-195.530833311071
1164	-201.519671438068	-197.88240434292	-195.652518610058
1166	-174.137274215746	-165.649694327299	-173.235004948126
1168	-186.398516007038	-182.718446634473	-188.079677261764
1170	-191.130402642357	-189.583610046751	-195.752936590989
1172	-191.031392588693	-193.471163117377	-192.152301990427
1174	-196.31644237817	-196.993956021206	-190.869699130236
1176	-202.661156561294	-192.655101610527	-198.302367605229
1178	-195.856754218974	-192.672021884088	-201.054524663421
1180	-185.432265881313	-189.722657829904	-187.902415090689
1182	-194.379235695064	-195.176012160587	-192.84018571409
1184	-207.701263062502	-193.422083374673	-199.86697573916
1186	-202.700446571328	-184.164510063183	-203.360166105724
1188	-203.255890145526	-193.437783809052	-204.461077350583
1190	-209.248327561007	-209.228635442765	-200.142863718296
1192	-201.008994291075	-204.453697880796	-193.945824533855
1194	-198.111618795426	-207.570933063133	-208.589162084363
1196	-211.123096086699	-202.723309283002	-206.492228772989
1198	-191.172251253053	-203.197089089227	-198.674939667314
1200	-198.901438648171	-199.971455046479	-198.088125918455
1202	-223.195820085598	-220.864074584407	-211.744683915617
1204	-220.56308549852	-216.971658899568	-214.465100397169
1206	-202.132920032884	-195.79941409638	-203.998081326242
1208	-203.744256534346	-201.899648718755	-198.702727383791
1210	-199.338234636914	-203.524842984774	-196.51716883848
1212	-211.504330036489	-226.136160890032	-212.154761778033
1214	-210.37870255424	-214.087550318835	-211.837645023036
1216	-218.281830868648	-211.861437872078	-217.5801407187
1218	-211.232081359997	-213.144433906788	-221.088174060917
1220	-199.455600377144	-218.511692925202	-226.080366558017
1222	-201.744675985314	-226.040822598058	-229.771639097876
1224	-208.493897049589	-224.019076598591	-222.576357762947
1226	-187.824963479681	-200.760860792726	-204.626847745101
1228	-200.072418486322	-184.920602313236	-205.67878817686
1230	-205.554326171932	-203.730410267618	-211.860312086237
1232	-203.69773791922	-217.712501113865	-210.711804959298
1234	-203.703015986152	-210.285382065965	-205.764330781753
1236	-205.918516500426	-206.761032264588	-207.222788391673
1238	-221.362295531084	-217.735490806424	-217.053199438435
1240	-238.215826572424	-229.971442409298	-229.675131641141
1242	-226.670499505582	-227.10963014064	-234.183629214874
1244	-211.121090443235	-217.87944370318	-215.957012051427
1246	-214.270020110707	-226.042114293972	-219.117989118639
1248	-213.640166058153	-227.760892953059	-219.820223938033
1250	-218.189601141536	-219.034092080233	-214.944219630338
1252	-215.868452730882	-224.416047551896	-226.295455764534
1254	-212.900389060872	-221.868310049674	-229.054506567581
1256	-215.862196651182	-217.104656959378	-222.456392132187
1258	-219.154234322173	-226.244367302513	-222.599114043743
1260	-213.787325994726	-227.419360815598	-220.088666638699
1262	-218.06949596948	-229.975687417034	-222.68299612697
1264	-229.505877833845	-225.498317696354	-220.358247672331
1266	-240.17408256648	-231.866326374679	-225.668968471912
1268	-240.782698378795	-247.888888605196	-241.340710146533
1270	-238.950659327831	-238.874193926307	-248.527208780489
1272	-227.527078664775	-229.076439800295	-247.109672609671
1274	-221.926542783861	-226.532506077285	-242.765963827787
1276	-238.510533332276	-218.002709440349	-235.870532099946
1278	-243.671232043368	-225.214934505568	-227.921439658594
1280	-219.847523185693	-235.478625274165	-233.892006297829
1282	-218.631802038049	-229.147477826036	-234.91296182047
1284	-225.322399086248	-227.437337321388	-245.119101888908
1286	-234.831771149414	-243.238415632308	-245.43435636155
1288	-238.448652868588	-248.528500809263	-237.188857215438
1290	-244.511846128694	-240.645673021435	-236.354199405267
1292	-252.062550082216	-229.752543424687	-240.947416919074
1294	-254.112107284124	-228.623844255121	-239.822981458523
1296	-255.487304801594	-245.597940887821	-239.768853129408
1298	-235.903175151828	-237.695705924266	-231.77091325312
1300	-250.488536205827	-256.7643373937	-247.840691788854
1302	-238.870352297303	-258.451328639092	-242.4614152862
1304	-244.202879858457	-246.223362706835	-237.477614752704
1306	-238.965196996465	-242.770283603777	-246.749347163878
1308	-243.045251837574	-246.135102830065	-248.386117229648
1310	-249.903084327279	-247.450118260631	-247.714746624744
1312	-250.152234297862	-252.302043717678	-260.053566280577
1314	-265.383814928642	-268.450682867383	-270.276520147303
1316	-263.465058801354	-264.802315480085	-267.792808236293
1318	-250.295736643664	-247.104592951652	-256.136699975629
1320	-253.765992456659	-260.562071492934	-237.875393370769
1322	-250.819041309553	-256.703852935586	-235.244235473147
1324	-254.838489287945	-254.935703912186	-229.399600315816
1326	-259.953731585749	-252.732773905956	-236.952835037132
1328	-248.526983475102	-245.450756320111	-244.147891056898
1330	-232.136024332997	-235.716826964942	-237.947846455035
1332	-234.560149675744	-235.101159609113	-235.101159609113
1334	-243.445746291979	-251.533825963993	-252.850681212147
1336	-256.884376388184	-251.966026051763	-260.51634110354
1338	-253.999819238942	-253.681542850108	-243.014921339997
1340	-261.045886375837	-238.071206526146	-251.911695007149
1342	-273.3496069907	-239.571549164334	-265.4015877294
1344	-252.62781343145	-238.436767961291	-256.383447782096
1346	-239.21766007962	-234.262506771128	-252.772749142536
1348	-234.840411436372	-231.613071866087	-256.854892174778
1350	-231.305702540414	-232.723409906824	-256.229921119024
1352	-238.116129219735	-235.800029735642	-252.030173554161
1354	-244.946265975326	-235.448031252459	-247.331058967093
1356	-259.646143693425	-235.912080801682	-240.922664145456
1358	-234.685655746977	-239.896691657597	-241.000682238575
1360	-245.380529203693	-252.344887651654	-239.916491221882
1362	-236.430691175541	-253.22155299421	-233.173429528777
1364	-218.821044585568	-240.007397203965	-230.206495487937
1366	-218.668459907923	-238.524555907074	-238.935730313944
1368	-226.860320029032	-237.516713817516	-246.671608277722
1370	-233.364787154096	-241.546198024302	-248.287049530026
1372	-238.87723202199	-256.731559896937	-247.964525629277
1374	-237.72248846222	-251.004349504763	-242.527988026758
1376	-241.466076174832	-250.564153646531	-243.888098990823
1378	-249.621875708126	-252.340518224213	-249.652877147628
1380	-248.826602553913	-265.65732599968	-235.426972246972
1382	-252.337990268792	-244.692996093627	-216.788216624185
1384	-224.163805598399	-235.691503190602	-221.680791984095
1386	-224.202533220281	-224.01993196288	-223.331917512761
1388	-240.859902845819	-235.5014051728	-237.146947069046
1390	-250.959405976825	-251.71151823736	-248.150900611537
1392	-248.274011951981	-247.704935916338	-240.296638279388
1394	-239.70792742977	-242.810682851113	-235.455393753048
1396	-242.654585808564	-248.799855984012	-243.319911084064
1398	-237.393934426461	-238.930206407119	-232.986985280524
1400	-224.058850485924	-234.524877725294	-232.630940769857
1402	-242.918571083678	-238.62338244	-246.306744370873
1404	-240.993997329303	-243.991072883172	-240.827836057831
1406	-223.892896787943	-240.680820618428	-235.675007656439
1408	-226.522285713307	-240.843021469465	-241.343097652373
1410	-228.860494766768	-236.838261337775	-243.291774073454
1412	-236.725709950554	-240.648365854876	-247.67652964883
1414	-246.727110808888	-245.076037525773	-249.278733181447
1416	-231.300999152608	-231.213496418652	-237.712188362778
1418	-216.547406608131	-231.78969522004	-239.12723981501
1420	-254.427069937407	-260.53725285855	-238.180157664591
1422	-234.170770984685	-237.732314512186	-245.817070899433
1424	-262.02795080723	-253.114781044808	-245.405312466419
1426	-235.065197655427	-241.724853109583	-219.772080369722
1428	-229.233382798145	-242.66037815082	-239.21590646363
1430	-236.477391142527	-233.546625386954	-233.567939130315
1432	-249.320559755188	-246.979502322698	-238.291335396644
1434	-243.237568404985	-254.573790562428	-241.331433361726
1436	-231.50065951046	-240.389019888305	-240.36627823834
1438	-233.252873835216	-231.976579803176	-243.697179681893
1440	-234.822931969484	-237.204037516915	-232.675029333559
1442	-241.073901462207	-236.975549754444	-226.468207397857
1444	-242.196101583593	-255.17059865575	-256.941454549238
1446	-224.999274089451	-238.835580058255	-239.76168782408
1448	-196.0401884308	-220.883589506351	-222.652484253423
1450	-223.382385425321	-216.912315897489	-227.237326612789
1452	-212.205840468515	-229.894789024703	-243.324241342464
1454	-220.751287944186	-223.037220992153	-229.467911373977
1456	-215.981682120475	-226.6017857398	-217.33269244503
1458	-217.517524713147	-224.515275472934	-226.368120298369
1460	-222.555970476655	-211.921934439097	-222.743319931897
1462	-216.452723251481	-207.573882041408	-209.000538511598
1464	-220.773972896485	-212.020991424254	-217.446850300182
1466	-231.814703096135	-218.593524485761	-213.847418497407
1468	-218.283983980079	-234.116312783278	-212.84896177672
1470	-220.927557784233	-256.949811741603	-257.974602845147
1472	-234.343838345169	-260.106170820362	-241.224589917078
1474	-242.367355934035	-244.453603778276	-238.846557976673
1476	-227.102188116003	-233.744379224025	-217.100317255275
1478	-216.882772638873	-221.911119976862	-220.773159659919
1480	-224.846313633273	-242.24658120015	-226.856959429048
1482	-228.09577759725	-242.249385222704	-221.251227030451
1484	-219.865910897702	-225.066439956675	-220.932873845369
1486	-221.831185545891	-225.629061980816	-226.809587644494
1488	-234.062180489429	-236.851173770272	-236.083593712134
1490	-228.728334485716	-227.530385553014	-244.637092003839
1492	-214.48029144179	-207.404454193313	-231.146575509328
1494	-230.349984362587	-223.052921892551	-234.679918795803
1496	-238.459517511719	-238.00289801117	-244.98837111704
1498	-240.001657713084	-218.289772958588	-229.696785489137
1500	-235.803919840236	-237.495153179004	-250.766490867015
1502	-235.837205332222	-244.552036686562	-245.011992511077
1504	-234.16623993636	-250.459476837144	-238.87999751784
1506	-238.746122065523	-234.735495188748	-235.842465290389
1508	-231.784602883487	-223.177335575497	-226.009013969651
1510	-225.368638885173	-222.830820476178	-232.036983189966
1512	-213.364614501003	-221.423298305586	-232.142601988877
1514	-213.705029966639	-226.869785879589	-230.477814531728
1516	-226.99993664153	-232.643206386248	-229.797584542999
1518	-226.045466613636	-227.70184378275	-214.38943712017
1520	-235.458378016743	-239.001335323023	-226.275117057662
1522	-226.222818703308	-222.198263912114	-228.37007442801
1524	-222.298633533598	-223.198334040798	-236.643646492061
1526	-239.883901465365	-239.850441313799	-250.600101918301
1528	-240.01625915991	-237.235525633459	-245.250982376227
1530	-238.551015278123	-231.272945689592	-237.421757867601
1532	-225.003225615515	-225.910190248396	-227.02492457376
1534	-221.897203165661	-234.438621281092	-238.860198422329
1536	-218.926313220853	-239.477628967113	-231.946381691567
1538	-230.043500185047	-232.158654270551	-231.055388137161
1540	-234.629879850588	-230.850073735866	-226.851616237575
1542	-237.042298409151	-246.248157405788	-226.611867566649
1544	-237.204583206171	-250.725723207059	-236.925315638867
1546	-236.422254718087	-236.121661796835	-240.810965774411
1548	-249.707015551905	-242.192087085687	-238.772486788067
1550	-252.676203815482	-260.670743845091	-241.727620731403
1552	-245.902280632763	-236.693588433236	-241.69703341809
1554	-237.934969097265	-252.83328173621	-263.033258100212
1556	-239.157584723569	-221.34481384948	-232.887783803534
1558	-182.56060541215	-189.165100616113	-191.328860760165
1560	-215.250763305141	-213.931711678876	-232.669567058141
1562	-233.981144270079	-244.147308420532	-212.974882803499
1564	-213.781690056757	-238.845770163874	-220.542840917304
1566	-216.725220547782	-234.535432281033	-195.790631034385
1568	-220.286648235756	-228.950060302642	-220.104637462778
1570	-217.777440451671	-223.862927167601	-216.559791790699
1572	-214.821824623999	-220.334393791284	-222.612321627654
1574	-222.25358594377	-223.723079066448	-234.304573772742
1576	-224.779895324454	-222.279831249142	-227.279959399765
1578	-222.995740836074	-219.931085471294	-221.259978079091
1580	-220.602462518196	-229.171406217638	-221.326835998773
1582	-201.591398916413	-228.211312814838	-222.072845667085
1584	-202.775307971786	-218.83605457894	-221.930876483106
1586	-194.828976132332	-216.753660685697	-210.054027708749
1588	-209.759416825032	-212.171411423767	-226.729172697941
1590	-195.119888570733	-193.0375651589	-190.943646476566
1592	-212.274542374974	-227.708615905093	-207.127486786165
1594	-200.471427403359	-206.198575516725	-181.647099713727
1596	-222.945267274551	-240.168461857578	-225.435837287777
1598	-224.388458101517	-204.8323133123	-204.374617782239
1600	-192.696202923397	-216.184508642268	-205.232759845859
1602	-199.792691804424	-218.229347156497	-212.796533296793
1604	-196.266280636397	-208.468375045384	-202.83032719368
1606	-185.119135883369	-192.427298814223	-196.90726749039
1608	-198.117117550045	-196.879583705876	-198.152756040829
1610	-206.938013560866	-198.959598180791	-199.7936508993
1612	-195.343278246084	-199.25867916251	-201.631913930266
1614	-181.961434778208	-203.248452846824	-196.551619462636
1616	-175.08906608075	-181.776962934356	-181.953554225157
1618	-175.168293622187	-159.889069235825	-172.079170377826
1620	-173.666474220735	-177.721368833459	-172.345206328322
1622	-159.425475052166	-181.300940959683	-171.408173325235
1624	-162.321552458661	-175.737058796681	-161.654198408215
1626	-174.683860249697	-168.809612025327	-161.573189516428
1628	-169.40044158347	-147.855705606178	-161.079711548235
1630	-159.375645558703	-170.43408006574	-153.432893949323
1632	-158.128841973446	-149.907986471542	-165.381147770996
1634	-159.875019861832	-147.321687878945	-139.293458850815
1636	-164.469196674134	-167.846304128984	-153.469052336898
1638	-150.794038608528	-153.423171101801	-165.575011293242
1640	-153.456325192575	-146.131745922715	-140.065627465212
1642	-142.780664930974	-152.59449226623	-139.958498310264
1644	-147.630733132224	-152.29037612247	-159.279307558447
1646	-155.646250665008	-165.663054944633	-161.385776034656
1648	-146.053227998758	-153.73501073687	-150.489095997258
1650	-150.349111670205	-154.213869114666	-160.582404890342
1652	-143.609701661355	-158.970726529223	-153.104494640584
1654	-145.697717992186	-155.608315368876	-145.749968640253
1656	-160.325427096111	-157.821532437915	-156.236732783035
1658	-157.729051609057	-160.615533991155	-159.775336818973
1660	-154.518667902745	-154.343873804138	-157.861299449222
1662	-148.024545972891	-150.725970041287	-150.501063709936
1664	-146.572077006605	-166.631514462363	-151.416773120425
1666	-165.984797105477	-162.718052762426	-156.052219723391
1668	-159.962666876072	-155.053667473552	-159.735595762844
1670	-157.024274850756	-170.784460471034	-158.13747079559
1672	-157.504535465619	-167.992362879228	-170.794945195931
1674	-162.440409029471	-165.511952627035	-180.090023030676
1676	-179.824192535813	-149.768599381006	-164.541009729074
1678	-125.692420685745	-155.769316167631	-135.923903154184
1680	-148.58360180059	-181.94591835499	-174.933868324002
1682	-164.273322265518	-163.179411348751	-179.527569684322
1684	-162.524377050404	-157.171814927758	-153.893378972902
1686	-179.670843212939	-160.466277884574	-161.662575538252
1688	-172.97977227278	-192.634299813124	-175.326609274993
1690	-181.458998531622	-182.75868165366	-164.132345772891
1692	-166.119392739811	-157.102525787695	-168.135861067022
1694	-164.564104046854	-157.715044487488	-181.192873539658
1696	-184.304588956039	-183.346889372735	-172.306426149121
1698	-185.404260028412	-180.593101747413	-175.041783113095
1700	-181.779221802	-187.267176534166	-182.339882822243
1702	-182.967807100213	-177.791365881843	-185.232713613803
1704	-172.986020023537	-175.148164522807	-181.618013695023
1706	-177.947078785415	-178.796749119803	-181.426991357061
1708	-180.042214699943	-173.699514389073	-181.116312504296
1710	-179.498215895856	-179.663357026767	-186.957505345275
1712	-185.501709379467	-185.684808338039	-194.326232173575
1714	-178.537216036698	-188.417731359575	-177.988531736292
1716	-191.047402272241	-193.455691158389	-176.531925294526
1718	-211.752682509062	-194.355378851824	-208.437885748178
1720	-215.64051693279	-206.235956325588	-213.467022173396
1722	-220.731711316033	-198.553959223526	-200.696015998761
1724	-204.337756353475	-203.487302646375	-184.857308230449
1726	-199.293519896683	-203.031642829667	-187.418510701281
1728	-194.053269864896	-196.844043878181	-187.778960414168
1730	-183.681771379335	-182.471102429616	-165.637328433101
1732	-189.589906897136	-207.216157095132	-208.727401484525
1734	-177.101744838235	-206.536311451997	-170.249021383471
1736	-191.657486517478	-204.361392193688	-180.209717381702
1738	-185.894634036345	-198.593876848363	-201.48140404543
1740	-162.356281790135	-202.28039680805	-196.474724826585
1742	-205.377228447502	-213.478598943587	-210.195315430523
1744	-178.081593694991	-176.948388556281	-187.552906237312
1746	-182.531037056655	-217.014617028296	-208.125460440515
1748	-199.891980136822	-208.524923523329	-190.0259789337
1750	-194.096478015103	-193.543470209537	-211.799048464047
1752	-204.040448409488	-200.707414276738	-189.943238467626
1754	-216.391530709659	-207.561403319272	-192.189532739435
1756	-219.618166948329	-208.039919741386	-197.654660026428
1758	-191.292184387391	-225.149620868798	-206.67886654086
1760	-199.667958001616	-209.53585130493	-212.661060578794
1762	-201.451113683338	-195.257500772173	-192.207225398717
1764	-211.817748499379	-200.627032946009	-199.273781917161
1766	-210.861640523169	-208.832930027345	-210.650720990353
1768	-202.045683076649	-207.678998631681	-214.516033262015
1770	-213.292842545044	-216.203471286345	-233.339915893457
1772	-204.26229043408	-199.54403350558	-214.2112737616
1774	-214.566186373789	-202.333516869631	-198.768587000984
1776	-208.439323123326	-205.965691832531	-179.638448176439
1778	-219.925657599037	-199.912314663141	-193.35737044227
1780	-212.819883426056	-206.749921847328	-206.077185758393
1782	-213.598615340668	-213.619409655003	-203.759927724195
1784	-208.680299584644	-214.279048045087	-186.642508912571
1786	-198.683165913445	-213.62410826105	-192.015409364942
1788	-198.255256299581	-212.186631884791	-210.735319219267
1790	-193.441556950459	-205.157312558472	-213.554341649748
1792	-176.318691094899	-193.511787053568	-201.348232197031
1794	-180.348858870673	-197.474991541288	-198.53012497001
1796	-200.69629848613	-201.651855208508	-207.459062763323
1798	-206.402924383579	-205.138621554143	-210.768093625652
1800	-205.777267971226	-219.3720072922	-205.293873807782
