# Supplementary material for: In vitro and in vivo datasets of topically applied ketorolac tromethamine in aqueous humor using Raman spectroscopy
Source: Data Brief. 2019 Oct 22;27:104694. doi: 10.1016/j.dib.2019.104694 (PMC6839021; doi:10.1016/j.dib.2019.104694)
Supplement: Multimedia component 1 [file mmc1.zip › Raw Raman spectrum dataset/In vitro Cuvettes/Aqueous humor from rabbit eyes/pobs_day21.txt]

cm-1	frame1	frame2	frame3
350	2.16569779353566	-14.2979772418888	9.83185650856799
352	-27.4764568099275	-51.011485366847	-15.0942292980314
354	-5.31615227205793	-35.8622938519801	-8.87115544841246
356	-6.79931325374158	-15.4934449357322	-18.0287629945946
358	-10.7582603627965	-5.83960255687468	-20.5466728500068
360	-1.39734370263263	-18.1814459093166	-1.08118397727082
362	-17.9836524382304	-24.8429666281625	-12.0254215102797
364	-27.5814587139895	-24.5341245089559	-7.52274870098061
366	-28.5705701071407	-25.8100419148533	-10.0795195990077
368	-23.2728646689038	-31.2576748958897	-24.2800904584444
370	-31.4064466571248	-29.0563939775039	-5.19278686998555
372	-26.4963053535778	-32.8053019743207	-3.19185056817438
374	-25.2994351200317	-37.6910232530775	-11.8579116389217
376	-27.5144159565905	-38.3676860225483	-22.1710331831166
378	-15.7080680609056	-22.3207961154608	-11.316211076684
380	-21.815664024533	-19.6687555999706	-10.9060636854881
382	-24.1245722616828	-25.806757701618	-12.7011623966538
384	-17.5792281788227	-29.2468180164253	-9.34687392277362
386	0.727858911447011	-10.9078318318921	9.87510782504313
388	-3.88595752530819	-14.1760332128312	1.25754446784362
390	-0.36104785147235	-10.1673722178357	10.3530920048857
392	2.46809276487411	-7.17831287745529	17.8150026822796
394	-5.10511004933223	-13.9227589984853	3.04417622093371
396	-8.97110508485163	-8.40269283844805	-11.6155471650256
398	-5.56556900720859	-8.32912150794889	1.25505530283624
400	-5.21856739030724	-10.3095800180643	16.4270521155453
402	-12.4241244700372	-13.7332047004197	18.9532550709083
404	-19.5792512235322	-26.4753564833093	4.23901917286778
406	-19.2153177784385	-24.0525930923969	-4.00158351332394
408	-22.6201737514625	-25.4203143867143	-16.7454937652004
410	-25.6367660898962	-32.5082694909404	-29.0753791935592
412	-8.92386145822025	-36.4147669357076	-19.8631260948066
414	-27.2863720626827	-36.882692707213	-24.7642217225647
416	-26.6510824086514	-29.5836672110827	-22.415785068098
418	-20.1543909630276	-22.5602962082267	-16.7172853773511
420	-32.0310340036633	-26.6327328921461	-15.8450239046425
422	-27.1098043805749	-27.3068641040164	-28.644827264341
424	-18.5069423029782	-27.9512738079337	-22.2064357723257
426	-21.6141267601411	-27.4581619678526	-14.4266597864081
428	-41.4731710226456	-25.6819578831319	-16.1504294322525
430	-42.8722578486158	-26.6281922661753	-18.5017208146609
432	-36.2302198587236	-26.3358844467801	-18.8569508629698
434	-31.8202739963947	-30.3330013933275	-21.6308202678791
436	-28.1288037368884	-37.5132280688984	-24.1842275493469
438	-12.9984899493309	-40.5361851632449	-16.0579262664065
440	-26.7404865851344	-48.9705947532257	-14.8702793105994
442	-32.7768256587188	-52.7472316339816	-24.7534664004775
444	-35.2928150909533	-47.2940017610391	-31.2936026712584
446	-43.0189376189773	-29.9151610473613	-18.5122692890675
448	-40.2085905549352	-34.1330111669265	-26.0278445994479
450	-27.3485882971071	-39.2199904423838	-22.7488863650917
452	-30.135476445061	-39.0185481986652	-26.4249208353872
454	-50.8460474180248	-32.9227002632657	-39.7680019781874
456	-34.403445449378	-33.7019431990031	-29.8299011903951
458	-42.2379430927273	-40.8602448105931	-32.6377479039534
460	-35.4656658456474	-40.8737914582224	-25.6599910583781
462	-19.3445717565384	-37.7564288078126	-16.8095579610596
464	-17.7142001909309	-43.6524959030933	-28.3390321015625
466	-30.4072223439426	-32.6670679220324	-32.1590905450156
468	-24.1397927067202	-29.3025340529734	-20.0412237884466
470	-25.8330241764241	-37.7620631367491	-15.1168665802035
472	-31.2793325582895	-54.1082909465711	-29.8776235750827
474	153.486743885705	-30.727295959238	-23.3677313612947
476	44.9971538065851	-33.1910914164185	-21.3253287259482
478	-37.5840663572854	-40.2961160133228	-25.4737555155421
480	-39.6978041107017	-44.2441969063271	-33.5918481303422
482	-53.5395667362433	-41.660654222598	-39.4008918468335
484	-50.1620627513486	-51.6964859505206	-28.9426079053784
486	-49.7935356673817	-49.9445220722492	-32.0932773387483
488	-51.6248918806044	-47.3336380591429	-39.7113204744154
490	-53.5041283480876	-54.5163577142566	-42.6815370246899
492	-53.0679131528108	-65.8952150799721	-50.2469193045682
494	-49.2667530066214	-59.1605936838256	-44.661885596824
496	-60.4648974742638	-58.4187783005337	-47.2681652146612
498	-76.9326957213928	-65.5681908732455	-56.069503499458
500	-60.5108547131437	-65.6616443612999	-49.0342400499718
502	-40.2275799395851	-70.3028868723218	-35.1004422856612
504	-52.6159853366879	-69.2760048065577	-39.3153536031379
506	-66.5800999473786	-59.8344186848753	-43.159020381357
508	-55.2811558331112	-44.0674663372806	-32.5811462371289
510	-47.5523575934155	-53.426593859003	-42.9020756238031
512	-58.2816423316228	-51.2190645173421	-39.3007363992857
514	-58.6053428088277	-55.2028035826643	-41.5925417220557
516	-48.4689484799406	-64.9777904556379	-45.7830272242246
518	-46.7350120300191	-68.0504209631599	-30.6338404839698
520	-48.6937054357854	-61.838220924192	-45.5283702109282
522	-53.3122710282617	-69.2841946800997	-61.4073129667065
524	-58.0315259797023	-76.1402290637832	-58.5838885435564
526	-61.9390952392279	-73.6473730778109	-36.2622127398021
528	-71.1988514549606	-78.6048237173554	-70.4105252999017
530	-70.1027706346173	-69.1462699495202	-50.4797431963435
532	-67.2095763944876	-55.4880923335192	-48.721043894559
534	-67.5135537819814	-53.1945809679551	-61.7368437242785
536	-75.3124244573761	-81.3589103004916	-58.3087958998884
538	-64.9011818231155	-63.7558634216907	-61.3272989169721
540	-63.6119191737234	-58.0609890341156	-55.8194343700855
542	-67.7474241613259	-60.3577307336296	-56.1841256408706
544	-72.6918012421846	-66.1828613650977	-66.4436840916145
546	-69.9434790000904	-68.2558417430846	-73.3494893556952
548	-71.1725105590338	-78.705130237842	-59.711270554096
550	-66.3228612168872	-82.6519212210834	-58.2025658753128
552	-66.1832387517466	-84.3700350825846	-64.7660296068668
554	-79.9244505167734	-88.2481992818722	-70.1121856452682
556	-76.8692610664282	-74.0777056624607	-67.5529165446814
558	-79.3604877220599	-72.4780731930265	-62.6884442043984
560	-83.8610073276818	-74.8305997037567	-62.9460101206859
562	-85.4482738797362	-75.2591182747622	-68.0057800959762
564	-77.1894900149238	-67.9288612559302	-72.7577532506875
566	-72.6644659680106	-76.8854767952639	-74.1206177613998
568	-74.092399969142	-78.9740136450632	-67.3853263271445
570	-75.020679160233	-82.2867763237222	-67.7944152921676
572	-73.6695340998251	-89.0169498128861	-77.318231992918
574	-77.6803734001256	-89.1241881225141	-70.6509152839029
576	-88.0291838086582	-90.7384557142261	-82.6502286416028
578	-84.4626414920855	-89.7524076430151	-83.8656688336416
580	-82.9003817653131	-87.5251281025075	-89.0542870403352
582	-96.2755469951226	-85.6952577528521	-107.935433943839
584	-87.8965871190527	-82.6661642987634	-80.5170653402739
586	-93.8244134318217	-91.9299317018856	-84.4871064049735
588	-89.3816361738584	-95.6915189983244	-82.9024171357616
590	-83.5461286561686	-94.9077485232821	-76.444091361732
592	-97.7740655449977	-97.4147372562727	-79.6914060900697
594	-101.98112010717	-90.7940038633821	-81.8889458680735
596	-97.4276139821184	-90.1539116495208	-82.947049896689
598	-88.5115475385977	-92.3321614406142	-79.9312565085011
600	-82.9119678718152	-94.2109289282984	-75.2181123243574
602	-93.4281884435776	-91.9187845185781	-76.9452510043453
604	-107.26358028663	-98.2319117957157	-78.5572442135746
606	-112.273181791208	-104.578469213337	-85.8983706648933
608	-117.533793767474	-111.677794821235	-100.161371456126
610	-122.103324125802	-118.329240211106	-115.283766658373
612	-101.826914681504	-118.319176684504	-108.842378869554
614	-99.5430181743833	-119.449651463956	-92.64114945338
616	-109.441047686569	-115.358896717534	-101.853444602844
618	-119.397324989658	-112.500860690036	-111.763578194877
620	-122.019320793527	-114.583651537169	-102.543760680943
622	-130.501961830254	-109.665472613908	-96.1071374199667
624	-127.755842243554	-113.957287285731	-114.553107172541
626	-125.512804246506	-123.174242136423	-129.443214097382
628	-121.087930404903	-128.670041511607	-128.459791360809
630	-113.016983250998	-125.837018309069	-110.814475513465
632	-128.856482608514	-145.144504529762	-129.628898327148
634	-127.435153202869	-135.949102928976	-119.912811264411
636	-137.959362871523	-133.92717385484	-116.212197219847
638	-144.177056316883	-133.645781838815	-119.426033188139
640	-121.860592498733	-120.572000007695	-120.582082323785
642	-140.695941677126	-138.90576169023	-129.916800647173
644	-130.288375617076	-140.619336505393	-124.223721275219
646	-132.260191896758	-145.336763690423	-120.010560009064
648	-149.404267644931	-153.177861678616	-124.307889833611
650	-165.400147786258	-155.949325484425	-138.53957918283
652	-161.276232553986	-165.369028081602	-139.509118558716
654	-143.247081455457	-163.275769789415	-141.987732588754
656	-146.5579152488	-170.74420239888	-149.307909526481
658	-167.114586121518	-181.360734477388	-160.45981162149
660	-176.797690953096	-172.782367754036	-171.040052679761
662	-171.229402706399	-160.152040507856	-162.945245593533
664	-172.188370356096	-172.582115278533	-166.09269114839
666	-174.617554198435	-182.858546266856	-176.873301197716
668	-176.111192147451	-182.091997234843	-182.163937076505
670	-176.219361973742	-174.375506300734	-163.711159668252
672	-183.687126421631	-183.868962702126	-176.744417393126
674	-179.963822528692	-179.810151558292	-189.212446922956
676	-184.979772519926	-184.88216115275	-188.88196087117
678	-190.27653278763	-196.827586017121	-179.075475608735
680	-169.571555798725	-196.282304366076	-174.69016120868
682	-183.630188325792	-194.135318728213	-190.781454860057
684	-186.306809269622	-175.015767098814	-185.969728859584
686	-188.621000553317	-168.580018734642	-183.814578412036
688	-185.025559952708	-174.280089392312	-181.303577460055
690	-161.455526305795	-171.952560048437	-160.573477204928
692	-158.745817241608	-161.598059585248	-167.589255106126
694	-156.51855346854	-165.499374673772	-162.075607092444
696	-160.867119994873	-165.535406600386	-155.260947295148
698	-163.022063363365	-160.99331171519	-145.179549321515
700	-148.580031605466	-159.191100398662	-125.760462066192
702	-144.912442876863	-140.127012428307	-136.504282318551
704	-146.217756310692	-146.924884209653	-143.402596434913
706	-138.609060608063	-138.15689742017	-137.333593336829
708	-130.004906832321	-127.87695609846	-131.086634214278
710	-134.023507914323	-144.550537321858	-140.02061629551
712	-128.969940279722	-128.189322727926	-115.420515437493
714	-117.827974697524	-130.011915872528	-107.722630532601
716	-126.524538590381	-132.066183612802	-104.331449198485
718	-133.949478394576	-129.268970496107	-103.782969361379
720	-117.09957178456	-124.138124791974	-105.471081379593
722	-120.003493864442	-137.890466056106	-96.4839227166581
724	-122.725757096101	-133.749089679284	-108.667810843593
726	-120.64116787017	-126.995198102361	-116.990578993507
728	-119.225806841993	-126.418170136805	-113.886312043721
730	-121.45218314934	-132.653895748796	-101.780993722969
732	-116.546469579326	-125.688513483744	-102.034555632864
734	-108.514696011993	-108.395320629145	-101.106062690555
736	-109.142032491615	-107.357783510027	-100.078812492758
738	-107.08723046315	-111.358588452076	-99.0778228404741
740	-100.853908094035	-111.070264397077	-96.9982104568482
742	-109.750774075889	-107.468326837012	-90.8080999001828
744	-88.7725883393781	-95.8787138111013	-75.558179410341
746	-95.694346311752	-106.513718362605	-88.7367720266908
748	-98.2626748881701	-106.676468658462	-94.4058765087356
750	-90.2643895018134	-94.1182479784318	-88.8224365824753
752	-91.2100559567541	-95.0000244085135	-97.6364076523399
754	-85.8024100809294	-87.5006441681259	-74.4716004340182
756	-92.2732942577756	-81.7679611410497	-74.057682866537
758	-90.6273261855474	-78.9179760405283	-74.4941433633652
760	-79.4585966311424	-81.6426290053124	-68.7238577958973
762	-67.3438155358006	-90.1964441538143	-59.3767592880629
764	-67.7187239751732	-86.3719690024769	-63.9547845743957
766	-83.5097372462659	-89.6795571082442	-69.6767104806001
768	-93.5274573746131	-88.3751677861694	-63.8218174766723
770	-91.128961183381	-85.9758278154852	-60.4758561710378
772	-80.6083572540859	-83.7195502427358	-69.5148329799931
774	-84.5714899434821	-69.2341515242683	-76.6481139987957
776	-78.9668520053881	-69.2841743339915	-67.1419309235964
778	-69.0014357646396	-68.1012879062361	-65.9672539249458
780	-68.1868401449909	-62.3956228358418	-60.8241942995773
782	-76.0467337810824	-58.7561042644739	-55.5695836481789
784	-78.0043223190087	-70.7660084597705	-69.882631706691
786	-79.1796171962631	-69.8282106498122	-63.1204105823139
788	-80.3463178619809	-87.4165637207649	-66.2304290193922
790	-75.2606427803653	-86.8556020769935	-69.4313099815746
792	-67.8124636938146	-73.0846473894871	-62.9835858499577
794	-63.0770810333372	-65.0973423569069	-47.459305261908
796	-52.4209584832737	-64.5970131420446	-66.1371271469547
798	-81.3752268144986	-68.2517554803881	-75.3991867500095
800	-80.6428681417023	-58.3682958657058	-66.8850440888809
802	-70.5683426625433	-55.6606775155466	-52.3323239169357
804	-66.7184430534597	-63.0749571648755	-45.5881900142249
806	-59.8510545848354	-52.1129990020245	-57.2026074257339
808	-50.596458117505	-52.5260614702597	-46.3323314897665
810	-49.2909504151863	-46.4170461689956	-42.129154902426
812	-57.1872223191713	-52.7531830100742	-42.7858779300076
814	-71.4166323323739	-66.8064134603365	-53.5139999595027
816	-83.0416969880803	-73.4056660650155	-74.0375619507154
818	-64.3714122639476	-67.1754049340678	-62.3903826319689
820	-76.0334320093247	-76.5611203644809	-79.6381416654068
822	-74.7461143916933	-80.7890540495223	-68.1276330155527
824	-75.1169757728363	-81.8113076717748	-56.6977001552671
826	-81.0865105044516	-80.9629435759371	-59.3911184023818
828	-73.0883338667196	-75.2014581976923	-54.8837474107841
830	-76.2212501408177	-82.6765655844236	-69.9872871654736
832	-76.6992188774614	-74.7161372044019	-58.5988202566689
834	-70.1635789765945	-75.8048794992508	-58.2188867068726
836	-67.9927545974274	-77.3202504768101	-61.9825789423182
838	-78.6013770851464	-66.8878828209765	-53.5865422595131
840	-80.0560545459132	-65.6160489793679	-47.9518294898417
842	-67.0299914016424	-63.2431835848251	-46.8030239477505
844	-61.4777300275642	-67.2025286399433	-60.7784091592757
846	-58.3454745968164	-68.344983814834	-67.501763327296
848	-61.5768381009419	-73.2063109124721	-65.4806338468821
850	-80.1297975216053	-95.0013553445179	-71.5065480097327
852	-85.0797401996537	-78.5062668623199	-76.9899023082435
854	-60.5175314204459	-66.4852141188743	-64.9491147275737
856	-63.1002648170132	-73.6699224302491	-60.1391440246964
858	-79.6850294965541	-82.8996862575609	-65.062793141935
860	-86.8942560585018	-82.3356870088817	-73.7017025835766
862	-73.6317569485627	-80.8598023111679	-75.4982172478705
864	-76.2683698095217	-75.7332030835272	-70.9267088185567
866	-66.1814166162168	-85.7883390989271	-62.604224908042
868	-74.370225567596	-83.3548268990455	-69.3471751212908
870	-83.5228953539467	-78.3119098872983	-76.9454663386135
872	-73.1598105195635	-83.1911227084342	-68.8766047173185
874	-69.193477226952	-74.728442078818	-59.8969841466178
876	-86.8883072731065	-72.7316465730869	-66.5343795978046
878	-85.1729763590328	-81.1439189125343	-78.7839907810881
880	-83.4173000939458	-84.1344469003654	-85.8772425635796
882	-83.5388103074271	-82.5790314941295	-83.1473657355192
884	-80.5976190532246	-88.0045059806581	-73.7510526919546
886	-96.3257503466412	-108.239322266029	-74.2817008340992
888	-92.6363550043866	-105.932842111768	-85.2718170471465
890	-84.9219765543551	-102.225418956241	-89.1606562333003
892	-89.1688512467132	-98.0607836260171	-83.3518135377614
894	-99.0301365554806	-93.0482195882526	-75.7859605285607
896	-93.9556889313726	-88.003502953395	-78.3967244382956
898	-80.4202610615459	-88.6106187776237	-84.6693503896757
900	-94.5005370807126	-75.8419385202837	-86.7908249875093
902	-89.8525675659317	-77.3950926959436	-75.1534922387148
904	-86.3280752286273	-84.6767671692721	-71.040715321888
906	-88.7985613815901	-90.2820175003327	-78.322955994364
908	-82.6583285845927	-94.083989078655	-81.5992702023215
910	-94.9733317282255	-96.7137016731325	-89.8991381039648
912	-105.073848525779	-100.177552720779	-96.5490640584415
914	-112.966611425562	-103.723413258952	-95.4328687320478
916	-108.716551309831	-100.502230055812	-94.2810505853658
918	-96.147131353409	-96.3301233417654	-94.2708818282843
920	-93.377466440431	-105.980109609684	-88.2887749882718
922	-104.204466773131	-103.589895804185	-80.7171889223079
924	-89.8961062517636	-98.0740755846622	-81.7873685369456
926	-84.458287061037	-95.7937109136832	-85.1745323157722
928	-84.1104878250396	-98.2944272771905	-91.1429980328866
930	-87.9565815351162	-99.8172548798562	-95.6474110951407
932	-100.829493742971	-93.2623057962563	-92.4712933319151
934	-98.6104469818124	-105.482508297091	-96.5977336681118
936	-97.9468031928304	-99.9973265638297	-81.4326253713141
938	-92.5947384885114	-101.974096695774	-88.6650966510312
940	-91.4894308727835	-95.3181915825794	-87.6957313176798
942	-96.9893684579854	-87.0430749946315	-81.0458982746754
944	-101.728511671561	-99.910096319431	-97.8980386201099
946	-92.0727814690146	-98.40328486259	-91.1566613840621
948	-92.8732754185579	-95.5236409486441	-82.9958675430543
950	-104.665315453151	-105.206887293895	-93.811341716992
952	-99.639172859201	-103.719569690969	-97.716793111462
954	-91.420127336309	-98.2750579891149	-95.4699732367862
956	-105.191551546025	-108.193852742527	-100.925209342389
958	-86.682205913298	-100.283883883178	-86.5164755784456
960	-89.0608378855596	-92.9207325199357	-84.5419120336136
962	-92.4227275913382	-101.96700260042	-96.3110265033501
964	-92.8221770819878	-99.0248508989024	-93.7705484011433
966	-94.5721536994436	-87.2095484006238	-79.7600875890052
968	-100.783706475879	-85.7660873408631	-73.6995861923869
970	-102.255299676359	-103.668832684155	-87.5462447316635
972	-100.850871725078	-102.859949733752	-97.9926898372789
974	-96.0580389639397	-97.6876259213878	-90.0167824287933
976	-88.2694461161279	-99.0196881544948	-84.2977343405782
978	-81.1511849473864	-97.0335964817842	-83.5126536923711
980	-82.3900633569937	-89.9430067186222	-88.5873012558254
982	-99.6876437898619	-96.8376519615724	-104.777663073188
984	-102.116764736982	-109.395688626198	-98.8675000973185
986	-102.518289006641	-103.651222345977	-104.578309719992
988	-102.92395019652	-96.9331285808768	-99.2752884467608
990	-98.3930115383093	-94.3515468322255	-95.8740050917769
992	-95.7458401655963	-95.0824043267389	-99.7941330225689
994	-104.707583405847	-96.6910310682608	-102.408123517787
996	-98.3996404009839	-104.192193249171	-94.8942731791499
998	-98.1034833825406	-95.891006072764	-85.3546881924115
1000	-100.370888290621	-95.6307308042823	-93.3177954488506
1002	-100.017598608799	-97.156801046816	-86.8691244253957
1004	-92.7498269727203	-94.975270445777	-83.9179492243771
1006	-83.8006593245545	-89.3387153324527	-98.4401848382599
1008	-92.1669799827066	-88.1936305604968	-87.3511341430556
1010	-95.951346044126	-99.2375068292966	-95.3650232850315
1012	-98.6683054531891	-104.023671891139	-93.4251165992713
1014	-97.177656978342	-101.264130663607	-85.4561746650642
1016	-97.5890268222131	-101.97891131839	-79.488844253161
1018	-99.8649959548645	-103.392224454524	-82.3084827455146
1020	-101.32219197504	-94.9316727823891	-95.8592409696037
1022	-122.463228465841	-101.383957291283	-113.927749567513
1024	-110.197783512508	-106.837823241072	-105.667012232324
1026	-97.6884729572268	-96.9691477847535	-90.7223892999922
1028	-95.1735514985402	-96.7082600532003	-98.4279224859959
1030	-104.186969105296	-108.784610673908	-114.141038074804
1032	-116.076766534997	-117.718459966552	-114.981346432365
1034	-114.602700799584	-105.36808192654	-103.010807340746
1036	-97.2431325710997	-108.921839602882	-104.100346848849
1038	-115.840961594288	-119.049687570527	-88.4269337383562
1040	-109.035614243934	-125.145515702509	-97.0403575777596
1042	-99.0111700878937	-121.355621891412	-96.5586417247259
1044	-100.474427762187	-108.348948444712	-89.3855584657238
1046	-109.428526296409	-95.6176586069992	-96.846940249257
1048	-114.284952610248	-100.967982511965	-104.219200259223
1050	-100.494293749865	-103.906938398052	-94.1485121355211
1052	-102.383834275179	-113.016983132236	-105.618639838208
1054	-121.415491062228	-126.580197815186	-111.330021098641
1056	-125.024275682511	-125.024275682511	-104.999937237313
1058	-116.129085717296	-114.636031365232	-93.8862559194732
1060	-120.099204112851	-115.503347896159	-90.9766371855475
1062	-106.129163901117	-104.663418810099	-103.921308381147
1064	-107.597322451647	-101.756818889715	-96.0229337806355
1066	-108.645673719291	-104.129728286212	-94.9298722616106
1068	-111.268345277326	-115.475557993394	-98.9837514741854
1070	-113.677714311037	-122.421980880536	-111.013744750597
1072	-118.327068795413	-121.092650398524	-123.099312477232
1074	-124.568609441193	-119.549674418869	-121.802682604779
1076	-101.146490404233	-111.261715232429	-118.560435789928
1078	-120.513906447238	-122.727388019176	-106.349775719192
1080	-132.90979214344	-128.451326078589	-102.55414984944
1082	-118.502527156576	-114.751402941152	-105.304407309214
1084	-106.908533568564	-111.942721641258	-107.194411186566
1086	-111.706978358172	-122.309248398216	-104.184733225922
1088	-116.228486622498	-115.909126763606	-101.355623906588
1090	-125.677330610918	-113.87662767229	-115.241098841793
1092	-104.143492179872	-111.26697606888	-117.82730008209
1094	-113.722615419291	-110.897665703851	-119.397815345563
1096	-111.652308544583	-118.362754194336	-118.358115457666
1098	-114.739578961172	-120.72612184127	-111.118758222254
1100	-120.463310502357	-116.633575675817	-107.334643543226
1102	-110.837200234776	-119.461749079965	-119.299201195074
1104	-134.545149495934	-133.032229423184	-128.12219023889
1106	-117.787990382736	-114.981255788301	-131.343480255209
1108	-112.443392930181	-122.671579686126	-116.250750606848
1110	-120.382953189968	-120.592898809825	-113.360851357607
1112	-135.757445342402	-128.066716159902	-121.036120530174
1114	-134.137278831285	-131.533337531341	-119.447923762082
1116	-107.265161542644	-110.552714142837	-102.639329674276
1118	-106.94003369542	-110.682216651304	-107.483271973738
1120	-127.875157453802	-117.274606653577	-110.814782408347
1122	-122.291219436082	-121.316825029442	-99.9292109538241
1124	-113.422851368445	-116.653712618775	-109.311366850349
1126	-116.655192870496	-118.155765474247	-121.557051883812
1128	-127.529926182059	-124.260899212748	-125.533362842773
1130	-132.267265680946	-127.485997699285	-122.683861289709
1132	-124.692266803513	-129.616541301115	-118.10200132997
1134	-119.243364886882	-127.443367355823	-108.066696227991
1136	-112.295044286053	-120.639951466519	-117.259037818389
1138	-120.009257873338	-123.614163444425	-111.991243422678
1140	-129.463455447689	-121.147782435996	-110.809866037323
1142	-128.320268754785	-121.770330434701	-116.433324963267
1144	-114.641293494086	-119.841510551155	-114.279676279961
1146	-103.114786106368	-105.172500577521	-98.2020341099103
1148	-122.903631424212	-120.57879584462	-109.265683242313
1150	-114.95961291765	-133.917120706834	-127.241140576349
1152	-115.255023883442	-119.681485346182	-101.794900745368
1154	-107.212989494838	-122.042797608377	-103.482650996929
1156	-121.590797605574	-119.769205435013	-120.346156745839
1158	-134.484918317958	-110.93268416767	-121.20688865062
1160	-123.091026351104	-111.000190846463	-105.878081049173
1162	-120.084799686417	-125.48682817758	-110.815283911036
1164	-127.773852676753	-133.16174068144	-112.498700638511
1166	-111.806242629104	-109.294202573195	-106.909348927992
1168	-118.207485377591	-116.580725291538	-119.035548231401
1170	-124.582633354931	-132.097679255932	-122.758601148938
1172	-124.235447678859	-129.428044632633	-117.4107702935
1174	-121.988799212902	-121.78766827037	-115.827481914212
1176	-124.723520636822	-131.54957561448	-122.914192220986
1178	-132.123466632521	-138.749198556437	-124.066691298856
1180	-132.030441148207	-142.714065900875	-129.42346952406
1182	-127.225956007056	-122.626973714155	-129.410818725943
1184	-138.530807428571	-115.345578850833	-132.866680109322
1186	-137.464152652956	-118.113988025067	-128.978529423941
1188	-137.08898688717	-129.224337695366	-132.081053518867
1190	-137.225814798073	-141.219522969806	-135.659251819825
1192	-128.428718228232	-142.545605914638	-127.956264939745
1194	-133.872283339889	-130.68723362075	-138.320077076228
1196	-119.995660362992	-134.677667608141	-130.635242492213
1198	-130.08447547719	-111.995877789537	-120.937494766579
1200	-126.212053290278	-129.74651552891	-127.743868268591
1202	-132.678734921739	-148.004286060494	-132.818013189365
1204	-134.486804380229	-140.154190295548	-126.085470179584
1206	-135.168299082716	-125.441016782637	-124.357686676838
1208	-141.690728778947	-128.281605380608	-132.661405344391
1210	-118.929267077378	-122.648787318994	-108.241637146231
1212	-141.335078871679	-134.628582786207	-126.447464894662
1214	-126.012040394827	-131.55682639763	-130.973852876145
1216	-141.35699161406	-129.842356879046	-138.641436358667
1218	-146.73330249082	-134.344483214429	-143.875751626509
1220	-138.727045878298	-146.004696037794	-142.153120599601
1222	-131.447588181426	-154.176210289937	-140.896497519643
1224	-134.281063582037	-148.745287893139	-140.622303511005
1226	-141.560035458856	-136.932350901461	-125.024943981078
1228	-135.364412537625	-137.753913274074	-120.179635648508
1230	-135.100246706822	-141.022250325481	-138.206095587317
1232	-136.101147303069	-136.412501510925	-148.407998456431
1234	-135.711404477387	-131.023875454969	-136.747672046111
1236	-132.311173150141	-136.847737930989	-130.1076118177
1238	-139.453821893028	-146.399925610773	-141.388875730969
1240	-156.956243803291	-153.162426425565	-147.480912021775
1242	-161.329221786603	-161.286236550342	-130.775461451569
1244	-145.880499844403	-160.795091597794	-154.39154723197
1246	-149.580743575916	-158.107899783767	-152.402246178813
1248	-145.641420545013	-150.402276158177	-130.119600217856
1250	-137.976236374127	-143.165474098296	-127.703189549036
1252	-155.223990525682	-147.965437658751	-153.052578165773
1254	-159.426009756645	-145.514646304324	-149.80857462477
1256	-146.053661371066	-138.488583888002	-132.549565849362
1258	-142.555151088654	-144.345669727057	-141.152536328257
1260	-147.318804764001	-154.30024821625	-139.576250139241
1262	-153.335332868238	-142.34654768408	-132.4769039821
1264	-147.897233643741	-157.90013928532	-143.650039933174
1266	-159.386119178926	-165.181966188681	-147.236395663526
1268	-159.456482218306	-159.104973587505	-156.944411146845
1270	-163.09192790022	-167.579835931249	-149.237934881738
1272	-170.370810483219	-172.391310154559	-149.65306608728
1274	-172.40474871742	-164.16903646169	-153.361541229107
1276	-166.297670871949	-160.017324874904	-145.309154473366
1278	-157.2310732919	-162.505619696414	-167.935245319419
1280	-145.557065309031	-147.38473461383	-156.225320718211
1282	-139.769208796555	-162.196172551372	-143.840327936896
1284	-159.587475972847	-157.064354803531	-157.688966465505
1286	-166.595222753791	-156.103311664292	-163.84517634466
1288	-162.452470352039	-162.505249051509	-164.673884097787
1290	-158.782880268357	-167.839676658192	-164.590515467832
1292	-158.56229860926	-162.721286682036	-162.630798131382
1294	-160.842815463947	-155.201020238049	-162.675115632361
1296	-168.375447833577	-166.872223892403	-173.371808769359
1298	-160.981399757349	-166.009927042276	-165.742994958685
1300	-152.264290312503	-158.050035323412	-148.077002312515
1302	-170.95405730898	-162.574910334887	-146.944819603976
1304	-174.050912275921	-169.394383669807	-148.570704584967
1306	-166.959024511353	-168.285379031387	-158.184977559132
1308	-168.881124220766	-174.293056043798	-165.211675232945
1310	-179.216389642983	-179.661608975504	-168.358633311475
1312	-192.456633999742	-178.950812221482	-170.344794410487
1314	-203.193171053343	-191.66344121884	-165.992909764001
1316	-166.122569355794	-193.636746492752	-162.66873178165
1318	-168.729910540572	-170.598801924578	-153.194828193303
1320	-170.482943536985	-174.961817698911	-157.338628363739
1322	-152.019591668302	-165.36672304597	-162.952346726882
1324	-156.339620366434	-175.727443380242	-164.438673230737
1326	-157.003183971993	-167.011460445827	-159.550256168142
1328	-155.620953093253	-157.231535602945	-149.431870438092
1330	-159.200742095793	-160.286515814535	-147.458153746497
1332	-154.587145920895	-157.221827461153	-155.361275255507
1334	-143.155684174677	-154.704812130612	-149.416894114147
1336	-175.024145742978	-158.229649851579	-167.146626775852
1338	-172.567241218832	-161.863352874453	-160.036117825251
1340	-163.781329461996	-155.644325969419	-153.071606037297
1342	-172.329461056547	-179.146785827707	-163.297558924211
1344	-167.707653946107	-173.713987342744	-162.401835982045
1346	-168.622057974067	-164.269539791237	-152.703585635813
1348	-176.449422359369	-160.085840139133	-151.262490580778
1350	-177.784585300577	-156.279750801554	-157.725602168301
1352	-171.319873018399	-158.858538484271	-157.505638077699
1354	-166.8041835382	-166.681678889296	-152.462890750827
1356	-170.433792365105	-169.152633857704	-152.651248720346
1358	-164.047632193271	-154.138486784412	-136.808152599368
1360	-177.953434930052	-158.640936434267	-124.236948735331
1362	-148.397597225383	-156.953648876456	-148.957322563076
1364	-146.08769983145	-148.977739840872	-138.163092082952
1366	-168.336610876705	-151.890160281073	-136.882820109486
1368	-163.507340503032	-158.400631583632	-149.344643660291
1370	-149.517243198877	-169.494997254997	-159.332523360426
1372	-162.12631805538	-187.070328422153	-160.456985793964
1374	-159.978039991568	-187.465059324743	-146.173374854639
1376	-164.35586294361	-176.745271816903	-149.668366548209
1378	-156.69087425834	-169.860400498917	-164.309443521902
1380	-160.174138277348	-168.659254949343	-154.703146744486
1382	-164.70699735316	-171.241497231114	-156.931872556973
1384	-162.895430738149	-176.604199379928	-145.538317982268
1386	-152.057710417894	-168.857842275081	-138.990651441427
1388	-161.441424283613	-164.354993708295	-144.657671720999
1390	-167.771826995637	-172.906952787133	-154.386894219785
1392	-155.959984094719	-184.455022571236	-155.321532249331
1394	-153.983689055973	-183.663957022737	-153.925377209113
1396	-157.151262504525	-167.468303601607	-170.525204419737
1398	-156.142713119943	-159.999793398886	-155.134442903213
1400	-140.254240150976	-148.174911363505	-137.621313929672
1402	-156.013368423279	-156.933036571524	-145.452759954237
1404	-154.145264647595	-163.396652910944	-141.10682197079
1406	-158.511254560859	-162.555306620283	-142.532054772326
1408	-156.747770881268	-170.932670114895	-145.249032074809
1410	-152.116789149002	-168.861732728487	-149.748557836593
1412	-158.545606053578	-154.72045521692	-156.86523193627
1414	-165.328714204654	-150.118996566483	-158.412738662173
1416	-157.11367403699	-151.591125358903	-150.543179376584
1418	-155.778554672561	-139.188510053926	-148.541161333625
1420	-165.900467092374	-168.209548065687	-158.21491773709
1422	-168.550328508921	-166.771973133319	-156.71071754232
1424	-160.496454656254	-165.37151965228	-143.640683811816
1426	-161.62605913677	-166.319926681384	-144.36514932456
1428	-155.708720955778	-156.169767081967	-144.54492284792
1430	-136.204844837415	-153.994038702761	-160.882930456934
1432	-157.969599277121	-161.543941013328	-165.562725975216
1434	-170.625306103096	-159.188714926013	-162.308657859493
1436	-157.90030067224	-152.141157625691	-153.554496852634
1438	-152.889768888724	-160.091896855674	-148.188179439396
1440	-153.409519518403	-170.37648883217	-160.837830882748
1442	-162.966767578704	-158.663568174729	-162.3432993863
1444	-174.143470571923	-170.655584618689	-173.112597997403
1446	-158.5614984688	-146.601606383523	-134.665912650122
1448	-140.505622189097	-142.860292435095	-131.694801636862
1450	-146.480665623307	-144.015347328086	-125.213917191151
1452	-148.84184184714	-134.689171889368	-117.803250574827
1454	-127.234737843983	-138.871504773593	-118.146349557013
1456	-127.811339753424	-137.321808304954	-126.757056855274
1458	-138.472288249496	-138.992518391257	-136.185765356241
1460	-141.798780240991	-133.339113401233	-133.636255088219
1462	-141.576514275751	-124.861193676194	-126.832862390021
1464	-136.474805939656	-140.488061788319	-128.160533866239
1466	-132.457562592646	-148.950802806173	-122.656179235232
1468	-153.270981633523	-126.135971587504	-128.431413363529
1470	-166.88397943752	-139.880562345993	-159.036910329867
1472	-184.436621587207	-159.93427685094	-167.905162086708
1474	-179.092850720518	-168.775298364932	-177.146054835136
1476	-150.938942769692	-173.570794432399	-143.35774515551
1478	-143.925051129927	-157.504259966338	-145.554780510467
1480	-147.221808444621	-148.582623450665	-138.643981514349
1482	-139.000177152204	-144.259759632056	-128.412747722381
1484	-140.850369145719	-139.304335381145	-127.505636199335
1486	-155.352706693975	-144.515037943369	-137.868754182249
1488	-165.34970826461	-157.39919347115	-150.739059055845
1490	-162.162324434993	-154.391631384097	-150.67799123135
1492	-144.78828730149	-141.443022188372	-139.111971252556
1494	-156.393808120182	-160.70081871317	-137.651336037676
1496	-161.739014015931	-156.900730230958	-150.812288613115
1498	-173.982949250237	-168.263674159974	-156.867174179417
1500	-159.933641062399	-162.096230782974	-151.464370664337
1502	-160.59783169711	-142.369641849943	-141.544279587583
1504	-151.060532360024	-159.424956295845	-148.498738934888
1506	-155.27713733142	-138.837667082933	-156.809710986491
1508	-147.175246726055	-137.674448208549	-136.573716170662
1510	-144.401213831967	-143.503967103808	-138.412375554475
1512	-134.729381505466	-142.245691260436	-139.995074336617
1514	-142.879078121087	-152.415964571424	-144.08304435017
1516	-159.655445391153	-155.780764909106	-154.297565469194
1518	-144.023818539685	-137.101783898487	-137.531225518181
1520	-161.085757357063	-147.928804080994	-138.513277004453
1522	-158.856472239798	-151.329241673373	-134.018752839717
1524	-159.284825331097	-154.581672120094	-165.505501122364
1526	-159.511791031267	-168.33434437714	-158.620734397012
1528	-160.462479237581	-169.295725821487	-166.896296798793
1530	-180.40181525464	-157.269453388502	-140.599269842935
1532	-155.564870933528	-154.351572526328	-141.24847222921
1534	-161.378758766863	-149.364936907818	-141.204247287844
1536	-151.058175782013	-137.282790680861	-130.354190990323
1538	-154.603499930579	-145.789061862212	-137.066001975121
1540	-146.569670951988	-147.837830958641	-143.954867628444
1542	-156.678334544367	-154.985082014507	-151.643944506316
1544	-177.176937228107	-171.556142426457	-160.677481347971
1546	-166.575477024461	-166.712471228214	-158.200169351825
1548	-156.852990069202	-153.055735811286	-155.744633497285
1550	-160.181523403974	-160.110910468276	-158.865067140846
1552	-150.846601369079	-152.31631683047	-143.731833322981
1554	-144.674154712191	-142.435399917383	-147.636210393911
1556	-137.176201390213	-165.033712258427	-147.080859778726
1558	-142.415771516704	-146.82269059991	-129.764629133143
1560	-163.928171789307	-145.65259466976	-121.113102984694
1562	-144.114858278004	-153.531353065561	-141.370447637585
1564	-132.491969115062	-163.622657948198	-147.863921495385
1566	-138.023852166905	-137.33572502359	-123.136185033267
1568	-157.038320377386	-143.140319257943	-143.826223518639
1570	-152.514178308383	-145.898416435683	-147.310370589249
1572	-142.6606906539	-144.077144654565	-140.325517447964
1574	-144.826984226868	-150.450067203438	-152.600622842271
1576	-139.915803416523	-147.519173808558	-161.751282213507
1578	-138.521118535716	-141.893114720034	-147.122826432987
1580	-146.334439179256	-147.378858891684	-127.609628150091
1582	-136.850584953151	-141.565071943928	-124.4466051147
1584	-148.958099683494	-136.420463951289	-130.391542741279
1586	-149.165324051893	-135.647656725133	-121.261918962527
1588	-140.534507386288	-125.10051705926	-123.126636986952
1590	-124.04558195244	-101.977927031942	-115.749090199241
1592	-141.238649472016	-147.401970047299	-131.973571106224
1594	-129.235999775061	-117.864518840072	-126.775592348493
1596	-143.912250095319	-156.446240980959	-124.24975441311
1598	-124.471925224657	-142.649464406169	-125.270210550632
1600	-128.761684494056	-119.766405256437	-116.039296855226
1602	-131.414241512469	-128.473527901711	-111.417565544324
1604	-109.313446794266	-114.24179016388	-105.451099951888
1606	-105.780619286934	-114.68053898386	-102.096528993804
1608	-115.369496139129	-119.818226700348	-97.328786560601
1610	-113.032975227406	-116.8675572391	-109.795616938535
1612	-98.4005660366042	-111.696940513446	-112.691287477421
1614	-102.889993065447	-112.653596571566	-101.148025831517
1616	-116.805413472867	-105.952399262406	-99.1876871400845
1618	-104.10958428082	-92.530030883798	-92.1244781739899
1620	-100.501657840272	-107.587979716874	-91.193442917781
1622	-103.036771082197	-95.4708072013563	-93.520276818363
1624	-91.2398964658877	-67.3652104958146	-86.7080278949039
1626	-103.709813083069	-98.1064074416347	-91.0371851427039
1628	-72.7679485827027	-104.470333178668	-81.1399552256305
1630	-98.0347109767177	-79.8007984910398	-92.851418469469
1632	-75.2995972206737	-84.4564191257536	-74.1681310104321
1634	-74.5572355795902	-62.1244403414445	-78.4995451365941
1636	-111.403911026521	-85.1323921848839	-73.7587817984584
1638	-79.0872498704656	-81.1348976833796	-77.9289605630488
1640	-66.8636012430204	-71.7986116247221	-66.4187633110542
1642	-68.9912604917101	-58.674891543668	-54.6614408961478
1644	-74.1663605663017	-82.8304303762841	-57.4033113138359
1646	-77.58008843862	-87.2581377488052	-78.6365633151555
1648	-81.8385653896233	-83.8622130706834	-72.0440030079059
1650	-84.6482351143719	-75.2590663723124	-73.6972072776606
1652	-75.2867154043039	-78.2277667425144	-78.4302977219023
1654	-76.1328747918456	-81.6842396392499	-83.215539096767
1656	-94.8278165313871	-74.7583689066047	-81.5641370333438
1658	-94.7672629410271	-75.2419222190976	-72.6079913770925
1660	-79.8628951948477	-72.8846394666429	-72.4243638518606
1662	-85.3412472906958	-72.4019984116438	-71.4009613729315
1664	-89.9057504093281	-95.0879134576739	-82.0638667146028
1666	-80.5557912093398	-93.4252899374829	-76.9592238692951
1668	-78.8567580428769	-97.4608333301214	-81.5119144679023
1670	-86.9074221814895	-94.0734004332363	-90.9426103860979
1672	-73.8064070286441	-90.1300166233392	-72.0569282815832
1674	-88.4271709044692	-105.796402911043	-62.2421773255325
1676	-107.039144634348	-78.3516297412927	-107.776927074651
1678	-61.2216608502955	-76.4854398820231	-75.4760398459205
1680	-87.1902685047528	-79.9528399133445	-86.4528147314713
1682	-109.197591827479	-107.672322158787	-96.5609742622476
1684	-82.804300773564	-95.7603143831519	-95.5645181999776
1686	-85.0741551195538	-87.015423482212	-94.9365091442934
1688	-95.1486373674754	-96.0796247152047	-101.327850381022
1690	-111.036877087262	-100.57698536393	-89.0258835247757
1692	-99.1408511035012	-99.3190696463738	-100.663381864514
1694	-103.999067134668	-97.0822779325513	-106.266513996252
1696	-107.100885937166	-90.3981150147967	-95.0794486158963
1698	-104.098248514811	-103.476147702894	-89.3991397036592
1700	-113.261328477602	-116.659710254736	-108.163755811901
1702	-117.331827922935	-109.289307794403	-113.310567858669
1704	-116.234726405998	-116.584583104179	-106.871517183059
1706	-107.418051619733	-122.985269894301	-107.410655522477
1708	-101.926858102328	-121.846396084283	-98.0761854095886
1710	-118.682668890241	-120.698269490845	-96.7176533692608
1712	-131.524600660578	-121.98036588365	-110.195689509597
1714	-130.319906974316	-131.44550066201	-102.095876633822
1716	-128.62023264073	-133.59359878295	-107.352989360029
1718	-120.422998101312	-132.957086576041	-141.851590148394
1720	-127.502206373533	-131.696160334415	-129.952868367614
1722	-131.157960598347	-132.311149771308	-107.982526369087
1724	-123.09066625294	-121.18540884435	-116.177465646638
1726	-117.487489508287	-139.584783501221	-122.316680161482
1728	-128.261148930919	-142.44491195557	-127.795197915512
1730	-118.506161385583	-109.956389950519	-121.435535233348
1732	-139.198877896229	-112.577852538882	-124.345161632572
1734	-118.190597852536	-126.031217295928	-114.43347069746
1736	-122.001411924336	-118.255422719692	-131.20970194222
1738	-114.162910450793	-108.677588252213	-100.304738856566
1740	-107.339135991832	-107.799157396909	-111.96919771588
1742	-136.248098229924	-146.340155366862	-112.223719659656
1744	-142.266679277353	-123.438994431959	-98.4517169833026
1746	-114.742197639494	-139.494427850253	-131.853774553019
1748	-131.011849118066	-131.268864385711	-139.890248100749
1750	-110.065736670676	-126.391592451282	-122.735832923919
1752	-135.598451939018	-149.142465949167	-129.377712127382
1754	-156.905298957433	-135.386109859317	-122.302623480417
1756	-131.587182692054	-132.953698616055	-110.817805974354
1758	-130.316199683211	-125.32373563807	-128.38389837492
1760	-141.546396214104	-124.549415348019	-146.665743887715
1762	-127.278067884074	-121.422486593594	-130.421405421784
1764	-126.36348709958	-144.414514914004	-144.567499325785
1766	-130.338910590914	-139.849704471586	-161.36943542995
1768	-145.951925580662	-144.565366810248	-153.078480810742
1770	-137.19013786655	-163.071606583136	-148.658887786129
1772	-145.829684116042	-162.211047402004	-157.709265150326
1774	-147.830035636506	-164.192483136453	-151.750927654683
1776	-143.879493161206	-150.822021868862	-141.051907591197
1778	-146.344343214213	-135.295992073876	-146.986258488422
1780	-130.307619586769	-128.582023134142	-134.735588088349
1782	-135.025084002965	-145.356045484224	-146.663711636887
1784	-121.010113893206	-140.586758750488	-145.727034546287
1786	-130.089471778554	-142.48354007102	-122.855757410281
1788	-145.4081164421	-139.289120583461	-138.925735142619
1790	-138.31555597954	-137.041425501909	-148.388867205673
1792	-124.343500949095	-127.022593699571	-122.533573507669
1794	-130.057526334858	-125.621107333751	-135.0515343364
1796	-146.494736215429	-137.721410440327	-158.808162974398
1798	-142.168127943976	-142.769136214999	-142.182501702604
1800	-149.140428990945	-146.408557351892	-121.530536349918
