# Supplementary material for: In vitro and in vivo datasets of topically applied ketorolac tromethamine in aqueous humor using Raman spectroscopy
Source: Data Brief. 2019 Oct 22;27:104694. doi: 10.1016/j.dib.2019.104694 (PMC6839021; doi:10.1016/j.dib.2019.104694)
Supplement: Multimedia component 1 [file mmc1.zip › Raw Raman spectrum dataset/In vitro Cuvettes/Aqueous humor from rabbit eyes/pobs_day28.txt]

cm-1	frame1	frame2	frame3
350	-68.3555572927114	-63.0280241719901	-60.2173735724801
352	-69.1647311917682	-82.7214083935557	-80.8563775179939
354	-61.7757922220728	-65.5503467794136	-63.2251305416523
356	-54.5468104883699	-54.844177375278	-62.6481995129139
358	-47.4239349144691	-48.8152933948372	-62.8385512144282
360	-41.3550239137069	-45.8079753179032	-51.0381987892828
362	-52.650661839989	-48.1557157223088	-47.257250008384
364	-61.661850422858	-50.9999725381797	-40.0999506159514
366	-67.4464473169931	-53.0372374664186	-42.8433593144265
368	-67.0489313763153	-52.1187075487908	-55.8601423715689
370	-45.0912436083025	-39.0968330993218	-38.1404601088134
372	-44.6830406545567	-43.0430206989764	-48.7750731845609
374	-49.3274163575475	-56.1378989710744	-57.6253279248626
376	-52.6187235278229	-67.2829971666061	-56.0967180626285
378	-50.0816113316461	-48.3411668757198	-46.0704106489405
380	-48.6696432434933	-65.6802075307996	-54.1109008540148
382	-48.1886802278134	-64.1437660599609	-54.8496528829899
384	-48.8546049500594	-45.4622600560972	-47.9549247803601
386	-51.0848518521553	-28.0163428330359	-39.8762110935193
388	-49.8234663051908	-43.461025568315	-44.9262094217593
390	-41.7349871170878	-46.9360766702409	-52.7450495748344
392	-37.5760930487164	-47.3493402070189	-54.9665099726148
394	-47.5801797864801	-55.2469174138825	-45.2411943357742
396	-56.6027557445474	-56.760569946443	-57.0795514179777
398	-43.0614927513332	-52.1729223684307	-47.3580034135656
400	-31.400047847114	-44.4228787205419	-36.4851526529931
402	-33.8191984100382	-36.311170151876	-35.2400487257546
404	-41.3693859172975	-34.5341641474258	-39.5239006843791
406	-46.865308310189	-41.4198361971345	-37.5266341966526
408	-57.9979474079373	-62.8077170917145	-45.0972146403267
410	-69.7183961123404	-84.3285580025621	-56.3445852836481
412	-62.963223298494	-63.5698673888848	-43.9330612097669
414	-66.324713337597	-66.997223800696	-61.3515479716272
416	-61.2029614670051	-55.5603903344544	-61.5629994889418
418	-55.6357165761184	-44.2884865227026	-55.8947521208604
420	-62.4425422161006	-57.4454367456776	-65.3022710325182
422	-70.6902972421292	-49.7862851738845	-55.7939347740787
424	-69.2023125242383	-52.9681291379463	-57.1096624789122
426	-64.4958878666555	-60.776324067121	-62.4729526024476
428	-62.3257767497722	-66.719514453517	-67.1563136084161
430	-71.6256781402757	-55.5225560198669	-70.8631942555251
432	-75.8951576722901	-62.3746098218054	-67.2805708584987
434	-73.118585089602	-66.7998431736879	-60.6519459332732
436	-67.5183986004205	-62.9816813751207	-55.2940048572403
438	-71.8525344052863	-51.9454502727978	-59.1975500006892
440	-78.7979063649507	-53.2533240442417	-63.4711569725253
442	-72.8380954936542	-65.8804989388327	-66.6325606277451
444	-62.4524995643089	-73.1354174343945	-63.6242940531979
446	-59.438912498232	-57.5946895316517	-50.0546231416474
448	-58.9009282347597	-75.6865196340731	-59.3257808578264
450	-58.948605605162	-72.7623512426505	-59.9068298320479
452	-63.2672532579646	-71.9145825919102	-60.8170270344574
454	-69.7364408101924	-79.21477921312	-63.7151975864288
456	-58.9475693125923	-63.3173675911297	-52.9096865066409
458	-69.9811292995898	-61.2472205967525	-75.9020151597193
460	-65.8222328726932	-67.5638250638658	-82.6653474772741
462	-58.2130947461696	-75.4491901703995	-73.7055755410582
464	-81.5067815972554	-74.7773050157102	-68.8028991884738
466	-75.2755668789723	-70.3079713852169	-67.0042388128896
468	-67.9346239125952	-69.8089282722901	-57.4365262286639
470	-68.8595972252704	-71.6841430783402	-57.1659370860346
472	-81.1689848451512	-73.528854457685	-74.3763776844074
474	-79.7459562563515	-68.3718248192126	-71.5576619733734
476	-72.2347495943256	-63.2049944749682	-66.4484599475374
478	-73.0291966195254	-68.7274822140356	-71.0097206530305
480	-79.1238641289374	-82.7899819905039	-80.5510101786015
482	-73.9489593554376	-93.1541282779208	-76.325795564318
484	-76.2273621556454	-74.8343232115736	-92.0141267767894
486	-81.6169491114653	-62.9517101365284	-89.7937890394889
488	-87.7345893529246	-64.3131197200656	-78.4977095335156
490	-94.302169539011	-81.0532285243798	-72.0091600978675
492	-117.606084699638	-98.1772170484112	-103.75462376977
494	-97.7137044171714	-97.4315070883192	-98.3899966528942
496	-87.25645727553	-102.760269676443	-93.8024155511959
498	-93.938778856987	-108.702622105359	-95.5203282302062
500	-93.6593889600654	-82.932712160815	-86.2592946782213
502	-78.6124521673514	-75.3863128717535	-80.07324128583
504	-81.3822726083819	-85.4289788656872	-87.1612855656156
506	-84.0753880128747	-92.8576089071907	-85.40124001095
508	-73.1803100060577	-82.8296308044632	-61.6062870346213
510	-87.7233884925892	-83.1324214558445	-76.1626541452854
512	-87.7708028590903	-83.5367929372479	-74.6320109950358
514	-87.9956321107737	-86.0521389779975	-79.4703755300584
516	-95.2346586527441	-90.826894840805	-90.4975052292748
518	-114.144961260321	-96.7992622404438	-92.6373779502924
520	-117.185143551538	-85.1061203318769	-79.4315457349667
522	-112.082700157759	-93.6614724558746	-89.1735854307942
524	-101.273474037942	-98.051713136573	-102.914265563355
526	-90.0415584915835	-85.143814503104	-105.396722009209
528	-98.8429429464074	-93.9416058670038	-99.8397212706062
530	-85.9305126304122	-89.9408191582576	-87.5407787011323
532	-81.1152580543719	-91.3412104769958	-86.6359135121601
534	-86.8293020826553	-99.5275844709347	-93.767567469038
536	-95.6462880443297	-109.587315717707	-96.9028147680156
538	-96.2363558258875	-96.750340202315	-100.366361422117
540	-96.2417352544492	-94.5870475166603	-94.0720632108443
542	-95.1846757017259	-98.3173164696542	-90.4409459589023
544	-93.26396576014	-101.00787952641	-93.8773447434766
546	-92.0003720255306	-88.1597517758818	-95.9974616642428
548	-94.6960381091145	-94.5823376451865	-109.534084346925
550	-95.6286038775492	-94.4199514763234	-116.315891332216
552	-100.963715193632	-93.7107908194813	-116.497291426917
554	-114.22854601341	-100.482097217086	-112.85736438206
556	-101.471655514707	-100.296136834346	-105.895786430469
558	-103.31412088778	-103.371145904784	-95.9378433472458
560	-110.792254480784	-108.368487881626	-88.5358743188404
562	-114.148761388368	-112.424834779661	-87.9688828272953
564	-100.674812941527	-111.055013188661	-98.613168398247
566	-120.206676815393	-102.292603102909	-121.243498953092
568	-109.909005168128	-101.457437038724	-125.406019401384
570	-105.353264606665	-110.293238289051	-118.643835589502
572	-117.341932709387	-122.450232094857	-108.423151824361
574	-106.734697112078	-112.805731507328	-103.165435627276
576	-120.727820455491	-123.808687791923	-122.511163310724
578	-112.248958651425	-127.164025783596	-120.00141658716
580	-105.883088834108	-123.035579082849	-113.650249087629
582	-124.641929519806	-116.882746546714	-122.538539164798
584	-121.72085443386	-122.742496345488	-117.166534523
586	-122.07852298648	-130.704275882412	-122.427798311876
588	-115.616926918973	-129.08370090698	-128.149369505177
590	-114.695006112286	-124.619639901694	-128.896006068687
592	-138.877644546955	-130.833577944526	-121.08898096462
594	-127.429511644564	-120.351488062174	-116.490432514022
596	-124.799699236337	-127.363392772964	-116.61197395763
598	-125.752259213049	-129.748123668584	-125.472323736793
600	-127.397343196221	-129.627623405439	-136.703235057864
602	-128.370905998569	-153.150081186543	-132.23505196522
604	-131.024360499569	-140.218030458765	-135.226045390397
606	-138.700846283323	-140.957092567104	-138.167502054043
608	-146.216117026156	-144.41886115038	-143.401438410162
610	-149.760814084414	-145.425391084887	-148.766341898837
612	-147.813159064136	-153.854996024053	-141.378815129826
614	-151.037698085309	-133.336650190383	-139.628550496483
616	-153.995226281713	-140.534464367771	-140.241571191211
618	-156.789225874129	-150.241627524949	-140.871908816899
620	-159.221893119001	-143.390588024999	-142.212354707029
622	-157.394620831799	-157.87661937298	-157.190893268433
624	-146.850429529865	-159.343053220126	-151.766111627478
626	-156.206042306702	-162.358288536939	-150.800510445754
628	-162.35862106657	-160.361287615808	-152.268719397851
630	-144.918416465865	-148.237541891301	-151.796722241911
632	-180.582392839357	-160.60044754722	-168.620783533734
634	-165.704328978786	-150.318201618539	-171.595793489432
636	-162.475875983324	-151.505687084609	-172.649806328271
638	-165.585023797353	-155.750219246009	-166.606137498011
640	-151.631312242964	-145.511003495822	-147.916779307784
642	-156.506017333566	-170.875769775204	-171.784764603995
644	-163.861915713887	-172.329848305532	-178.253410542423
646	-172.714645839543	-173.353976840434	-183.822558929987
648	-179.27232054515	-181.150462770102	-185.535347355609
650	-179.309636433974	-194.641575430664	-173.148195199543
652	-189.652953445954	-195.925928730369	-173.002299138078
654	-198.513570827369	-192.97512042785	-183.240178731808
656	-202.816793209876	-197.178590022007	-194.746139843748
658	-202.650153852759	-206.699599485113	-206.41883355114
660	-200.243174159575	-211.725282390587	-220.569531024587
662	-198.227533930379	-213.754362382992	-203.954280047085
664	-215.881662804629	-223.244880306262	-208.91716031894
666	-224.386575190989	-228.162439786124	-213.849951220362
668	-218.532820067169	-221.207954774358	-212.341402501543
670	-209.409493921318	-199.929192715882	-208.460378088495
672	-203.724971006543	-218.055003208525	-214.430280402196
674	-212.782958932991	-225.323447304035	-224.107202026807
676	-225.538547945663	-223.860984285289	-224.421683062603
678	-233.529565665623	-221.271930347657	-222.398912189133
680	-230.188489257483	-228.291491355231	-237.626620023284
682	-219.955603901269	-218.057045134637	-222.328731076347
684	-217.347297471929	-221.00404225472	-225.362263903485
686	-213.465145421308	-219.359168415981	-226.071743756168
688	-211.352019115292	-211.421511235277	-214.482487773382
690	-219.925915082762	-206.107052530939	-189.480664533057
692	-201.541644075424	-207.644914517574	-188.402036951565
694	-200.07256376306	-205.803786475675	-193.355940711068
696	-195.796298853763	-200.671092595937	-192.102774201332
698	-190.181107566655	-195.963593845601	-187.01835508792
700	-194.078029630702	-195.936356474248	-187.31406196993
702	-181.047284280515	-181.875493809615	-178.913727824108
704	-185.272691490368	-182.565238740455	-182.742020715195
706	-179.769429435119	-173.551389057539	-175.996126280947
708	-169.096374038151	-164.852826199624	-163.122166178995
710	-168.317303103124	-174.376153625656	-158.585609514353
712	-161.24803682765	-155.993687949841	-157.164614277534
714	-150.199631018921	-139.271738256245	-158.710310361764
716	-144.859990241851	-140.133771440636	-155.506675714682
718	-146.773392968006	-150.049338260828	-155.279631427422
720	-152.976134158474	-154.211560195592	-164.297330741273
722	-151.840569854615	-147.405394187818	-156.483993487428
724	-154.985406509904	-156.676414950089	-145.659061221563
726	-152.598045103414	-155.754312878143	-148.453135124818
728	-150.575970066023	-149.59181079576	-155.711972521538
730	-150.170211109172	-145.978659726279	-153.007008948391
732	-128.713312938861	-142.139309418309	-125.333798567496
734	-125.170396025574	-134.178711952024	-140.482437764798
736	-138.829553151187	-144.110763105369	-142.470467217134
738	-139.83208609912	-145.563880583527	-136.853668918308
740	-123.938139294412	-130.07061869453	-131.89104192599
742	-135.414419794263	-128.011325000348	-129.309609272063
744	-106.391800244761	-120.065308847636	-111.160838643168
746	-118.103987280471	-126.609856126874	-117.720976657209
748	-125.786363772214	-134.437366424052	-120.264216317063
750	-119.377279115271	-134.957774763699	-111.543141994192
752	-123.034516145262	-125.652498444647	-106.371100961824
754	-106.634821255699	-110.294719105015	-109.825946968393
756	-114.36158250375	-108.965796542912	-116.827258662978
758	-108.543287020338	-106.87679585676	-114.818053562688
760	-98.2539275852165	-103.805536221691	-102.752574322117
762	-107.381102426295	-105.272057979373	-89.7512510069118
764	-113.022445795903	-109.335954296895	-112.208632705123
766	-118.465380193216	-120.564600006235	-115.155784074583
768	-107.383596776589	-121.768915850377	-108.643593244494
770	-100.063959386969	-112.538936705798	-103.28307638848
772	-108.438542972555	-99.0713710601085	-102.164768967917
774	-105.003273403431	-94.0616800822232	-89.2473073719854
776	-94.0579708497366	-96.1227223871044	-95.4637192731061
778	-86.8747582376967	-93.877352693712	-89.1588168620543
780	-95.268600500619	-93.3766418559518	-87.0234861312603
782	-107.866755454676	-97.3066736932935	-94.3440908276736
784	-93.5061730747356	-103.261037874646	-101.013452727101
786	-92.0227842971438	-101.770767853678	-92.1110726915641
788	-93.5722781455237	-95.5645557458458	-97.0179602630194
790	-98.9757278333686	-97.3308320471048	-100.4691598065
792	-98.2352476826153	-100.187829276151	-95.1589487072338
794	-87.0497191304772	-95.3265036811227	-82.6398630533484
796	-104.243735904858	-101.327228780657	-86.4657384374022
798	-101.172011135713	-99.1915990913683	-90.9533033645969
800	-83.3583669338647	-91.9727482416165	-89.0171750488685
802	-77.4113088587387	-88.6345184568191	-87.9779817941668
804	-84.1283133640651	-87.5170428920393	-86.9883059608082
806	-65.3552347975319	-71.8573552373356	-71.8803870033904
808	-73.8466946089521	-76.0555022835747	-77.6912781986824
810	-59.6336625949962	-71.605913780479	-71.021503587112
812	-66.8033344286913	-74.7486952940678	-77.3835547969491
814	-89.4094018846396	-85.3606457776847	-91.580595532111
816	-99.1134873270292	-93.8623420299031	-95.566864484917
818	-87.5241913205881	-87.6793014958362	-87.220407814864
820	-101.390074294744	-100.573964451347	-95.4726043868824
822	-98.7353071371171	-94.8017530320685	-93.7612306704381
824	-96.3567613608274	-87.1068595668662	-93.2024614268227
826	-99.8763758019966	-89.2182658714306	-97.1164223233044
828	-90.9100667368206	-94.9979899162073	-92.096744198599
830	-114.658796987099	-99.7332020995539	-88.1459411679428
832	-95.2586942688784	-102.313032202614	-85.9740881146551
834	-89.3809422614606	-96.0243453421818	-89.4318869690874
836	-92.4680452053157	-85.9983868379077	-89.2493459710265
838	-83.322151365539	-78.9389912785795	-77.3511449812859
840	-72.7754132917777	-70.0291266351834	-66.8049127122025
842	-79.2287003644448	-81.2235618274023	-77.3735531535457
844	-80.2903069409685	-83.6261552519099	-90.0100857249522
846	-79.6453735559058	-78.7624408575551	-94.905854773372
848	-88.3421644388269	-83.4799752177466	-94.6303176516249
850	-114.597215448049	-114.663963070153	-100.920921915559
852	-109.153947867044	-102.062584469502	-115.273170167434
854	-93.7380034727187	-95.7770802595084	-84.2318587333322
856	-96.8685478109161	-99.6193340529135	-88.8654688358189
858	-109.005088830548	-102.846396999647	-104.640348832585
860	-112.482318465622	-101.993199295065	-105.594202641516
862	-93.8604289809862	-109.739686048921	-103.126183077864
864	-100.37581523651	-104.609655724418	-102.987022775387
866	-89.2839922086652	-96.7098540333571	-91.9818347328429
868	-91.2743690862005	-99.0490179062557	-96.9783346898162
870	-105.441190220799	-106.055126711903	-107.014770835764
872	-117.457141189843	-107.381528271373	-105.173288244126
874	-115.03770567909	-101.640818796	-102.231029730197
876	-101.397231169728	-115.584120605161	-98.8624620265831
878	-107.349952850874	-105.289975066916	-103.501659105838
880	-109.023431888468	-103.037297618876	-103.542009646124
882	-107.354131017282	-108.310485718494	-102.030834087029
884	-114.853352900534	-104.985449060462	-107.75707261087
886	-118.225954113707	-110.60198813666	-108.873980169828
888	-115.827818617703	-116.752886831905	-123.120372008422
890	-117.353090270232	-126.49105597028	-121.4180902789
892	-115.859288222841	-127.623536325802	-113.910647915953
894	-108.29729080577	-116.024521694187	-108.061867766212
896	-98.4144062305835	-100.395066068405	-105.726142920955
898	-100.705551822597	-114.557744143503	-112.53207036095
900	-102.980528627366	-119.514119784082	-114.22395676941
902	-111.91722163335	-118.228061373983	-106.487486845061
904	-114.143867699752	-120.700170100409	-108.644143151282
906	-108.762073957511	-124.349568897206	-122.225471060138
908	-107.992516502547	-117.220567899488	-127.8451035278
910	-105.53164200975	-118.240321364288	-110.582602292574
912	-112.457334199368	-116.847596608717	-112.330825850455
914	-121.813838449046	-129.126879857505	-116.876623899342
916	-119.893910765617	-127.111661127849	-116.809995503987
918	-109.3802830109	-110.733532099443	-112.991583576162
920	-108.869041087297	-112.725607086839	-111.56659041098
922	-115.67826394785	-124.135552547457	-102.280027107138
924	-119.382642631795	-122.716361108151	-115.987641298082
926	-111.192277536687	-120.933309287581	-110.289988301079
928	-110.690509418265	-121.741015207136	-109.756495048775
930	-118.804880553524	-125.336185590022	-121.708856565186
932	-116.929940641644	-129.445358940614	-125.131374636853
934	-123.984426562363	-123.224330585148	-117.169554462106
936	-116.960713466556	-117.491464812603	-107.60651477398
938	-114.106353099011	-115.083391284037	-119.501031291563
940	-109.347404513922	-112.698452929499	-120.559769341508
942	-106.418654447444	-113.181357418731	-112.557841897363
944	-115.494558998881	-120.861163880564	-123.030790881047
946	-116.295634272961	-114.090732308874	-105.201489769219
948	-129.847651056236	-119.499146038195	-121.080838732055
950	-134.466205734178	-124.893623534332	-126.361994464834
952	-130.827594533664	-126.918238682423	-125.592678414268
954	-125.133450046996	-126.636683752694	-123.133895930939
956	-121.631744292599	-126.105808605853	-119.11936088864
958	-110.245427637559	-121.207267604676	-114.19334676064
960	-110.083221490226	-116.786277879284	-116.550927756576
962	-127.686640381935	-121.084444763579	-118.868500711835
964	-131.91347987964	-117.895161313255	-119.816168002039
966	-119.867795320248	-105.795829683105	-116.970020900533
968	-110.143219985602	-99.5849844883925	-110.631480681174
970	-126.889619821861	-126.902705884533	-108.696895597917
972	-121.958172146477	-123.75198892057	-120.953592871016
974	-108.738267098568	-113.763715189426	-111.338100094133
976	-104.90226618781	-113.485655617125	-113.325337203353
978	-111.758132354541	-111.048357532787	-119.115478673895
980	-118.000844316704	-104.00295439814	-117.450322589172
982	-109.009139308685	-115.311432463063	-115.41564481709
984	-123.960638269114	-118.944851380548	-110.109872847875
986	-120.079536296412	-118.967187553609	-114.843845449165
988	-116.017544165144	-114.647150564019	-115.432004198673
990	-121.917690277562	-116.341012244659	-116.132348891266
992	-127.091910713872	-120.207459909819	-118.286285513157
994	-114.280160653137	-113.653584357462	-117.413042131511
996	-110.39252312136	-110.365868062024	-110.525798418039
998	-95.8391471438308	-101.583509849769	-101.009073579175
1000	-103.045354486137	-121.336018754387	-102.479099840189
1002	-107.857827692724	-124.644243638872	-114.586268898561
1004	-109.139107008009	-110.325591918342	-122.797180888906
1006	-111.638827760564	-100.092766342459	-115.986493070452
1008	-105.29742269873	-105.683718799601	-103.663936010631
1010	-115.771195031132	-125.243002906404	-109.289135659305
1012	-119.484160677828	-125.007793491827	-120.17106284676
1014	-115.091150746817	-114.958507028637	-113.305159476963
1016	-114.275273374018	-114.755996667012	-108.235221263073
1018	-121.910420039199	-126.73851226267	-116.233352626521
1020	-131.515908361024	-134.874126893835	-126.970210155869
1022	-132.576630742308	-129.22133040152	-121.293746962694
1024	-127.8434319896	-123.644206347153	-125.146562993637
1026	-123.878393498725	-120.992497133837	-133.720058710854
1028	-125.111417139464	-119.22689450326	-134.67308628396
1030	-132.143782373423	-130.415441601567	-130.137240016791
1032	-135.276493845937	-141.71633552121	-127.234891310735
1034	-118.755654165476	-107.697493809958	-127.834577573114
1036	-127.247486259836	-132.177428166515	-122.797706532747
1038	-119.552195721883	-127.182430023193	-123.20049895413
1040	-126.339096886993	-127.595950150543	-127.489476083371
1042	-125.407601617361	-127.609281412722	-118.8139455641
1044	-119.179814903106	-127.159551843775	-107.339714691865
1046	-122.109007780274	-130.230371751952	-112.766278851904
1048	-122.117899735169	-130.693612645426	-126.968514043503
1050	-127.52790307913	-131.145208578144	-124.324018289819
1052	-124.275694708837	-138.926469227808	-131.102207495175
1054	-132.305723843424	-153.451737808507	-141.990708629153
1056	-127.90693092831	-151.858540534614	-136.364088904243
1058	-124.660824871947	-139.377151791299	-124.812887232662
1060	-148.230101507306	-136.509767381952	-133.545236251434
1062	-127.366464063636	-115.65091221825	-138.339124813863
1064	-134.448827910636	-124.614658606016	-131.671341748563
1066	-130.257345375343	-132.697351869362	-131.371027906673
1068	-131.591569597225	-138.515327135695	-137.333448537766
1070	-142.434570186831	-144.714504841682	-142.661565987911
1072	-152.693297308247	-148.806459738232	-145.150363274705
1074	-148.604191749801	-144.968220145684	-147.078992162143
1076	-137.801005617203	-139.209257752551	-140.689920479363
1078	-145.573748763675	-138.295497739791	-140.398641787517
1080	-144.911796984777	-144.87675085736	-140.337496948202
1082	-147.407158067635	-142.824157430073	-142.472500658651
1084	-149.346597094116	-142.285905059516	-141.569583072211
1086	-143.574061121459	-146.599834724293	-138.523063496652
1088	-133.845834770467	-144.371913923833	-139.440448103768
1090	-151.619610724558	-134.739366665677	-136.176771921658
1092	-153.002014502033	-146.675972216298	-148.163438698045
1094	-130.004136631158	-139.311396868301	-135.502734141108
1096	-132.302353422559	-142.513583679684	-131.446134562146
1098	-130.794843727213	-144.586309226305	-141.904143760111
1100	-123.031188093686	-139.203003470573	-152.849290485672
1102	-141.301608718911	-138.625557845035	-151.54684503155
1104	-164.48577656792	-151.12949313564	-157.152284846367
1106	-152.319400944797	-144.734201589401	-153.997205301082
1108	-152.612235123973	-146.972040541483	-138.526830993344
1110	-145.791433011562	-151.743899726139	-138.541204458379
1112	-148.645647315052	-147.652694451729	-148.420143030004
1114	-154.607552987655	-137.768149635326	-156.70458787713
1116	-145.882433260442	-136.601696738583	-155.217228608423
1118	-139.693716127914	-151.52585719476	-140.448696616777
1120	-152.162392713066	-145.742183279786	-152.917590843523
1122	-137.500341148836	-144.969170634341	-131.831285976422
1124	-145.08133316444	-149.927404739721	-152.004921986882
1126	-138.849840900992	-150.988894006016	-163.824789303614
1128	-129.242424399634	-145.449580428988	-155.686812763142
1130	-139.546592953061	-142.465817654302	-148.535718190092
1132	-152.587475405162	-152.734872265602	-152.690246754503
1134	-138.570221349518	-140.030213551339	-153.113461581413
1136	-146.97556205308	-152.264374615179	-150.833450429702
1138	-155.366487364186	-148.766746605244	-158.999697638881
1140	-147.050887868675	-144.704585223167	-149.909208200295
1142	-143.987143328448	-143.451755500022	-141.270829095785
1144	-147.386674421152	-145.5194075537	-138.550302057252
1146	-135.415216510617	-149.888478416145	-127.61045588251
1148	-125.979194324592	-143.694372274084	-129.268535439681
1150	-140.657099701565	-139.776902804936	-150.604004675893
1152	-133.046006927539	-128.216210510776	-140.841839215283
1154	-131.540026281933	-130.068153707317	-126.260545964478
1156	-141.501211995627	-140.714101692009	-134.630470610763
1158	-146.810964172666	-140.475534989568	-139.810781821343
1160	-138.514930445265	-134.793923297877	-129.089078310553
1162	-136.413202052576	-158.150308239979	-147.642037897142
1164	-168.849103862695	-161.71978640393	-177.36859109711
1166	-115.915644786495	-117.429028734031	-129.702062556765
1168	-142.785080397789	-137.473920864711	-137.871104443603
1170	-146.492334446814	-140.747789237249	-137.341276759279
1172	-135.593373158633	-142.962131823931	-133.697683909887
1174	-139.717641215804	-149.912382564847	-136.501094404819
1176	-159.557428540392	-150.89464697402	-143.456349800123
1178	-167.533759336925	-162.723471703973	-156.227414372269
1180	-146.313000032109	-156.449335125694	-147.252850362044
1182	-159.190875269991	-152.008642025442	-163.977156590549
1184	-149.732034665218	-159.121695126099	-162.886179044564
1186	-153.589287896556	-161.204277148578	-158.285811490944
1188	-170.843214086351	-158.144245069734	-157.756773221685
1190	-174.667257076949	-160.977321515233	-160.566722525857
1192	-154.767954533079	-169.192984758229	-160.100895972076
1194	-152.248323166892	-158.52258771546	-149.510027266453
1196	-170.013093716894	-176.295314158347	-153.5243289325
1198	-165.167933637676	-161.707905394156	-143.926431688327
1200	-159.977812181987	-170.504455820764	-152.83277129637
1202	-166.030171800248	-174.726423404311	-161.593339499122
1204	-174.408215920998	-172.108586880138	-165.504826008187
1206	-168.984965324386	-172.086004595946	-166.040854838342
1208	-151.283779980331	-172.305341412722	-161.761131157714
1210	-153.130451394539	-158.69345407788	-151.042573113638
1212	-177.706357763645	-191.630916181539	-162.395674821506
1214	-160.441674571002	-156.688815081169	-155.94085820268
1216	-160.582870469896	-163.168605860002	-164.49475711813
1218	-164.529476027244	-162.300837601738	-170.407599786724
1220	-161.298727088272	-160.962877867096	-171.812045707003
1222	-168.123565174127	-164.64479305606	-171.458588047111
1224	-180.708458410393	-160.20954545363	-169.546190512762
1226	-150.225784120354	-144.552255050197	-164.750520606129
1228	-143.356359069847	-166.498552217249	-159.337113018478
1230	-154.370757360943	-174.760931807262	-180.235240651102
1232	-168.493931284001	-162.916534733879	-181.089930976124
1234	-169.16569362398	-164.300466521509	-162.254112181703
1236	-162.285584505971	-167.761936973018	-169.79517727436
1238	-169.554830323461	-177.388742084327	-184.93327197054
1240	-183.91517179062	-190.273827348697	-179.061414451464
1242	-178.13586335513	-187.74447381769	-170.785016930666
1244	-183.865921844631	-181.31490770524	-184.486837409341
1246	-163.390118016203	-158.69121829537	-174.006389028248
1248	-169.068072073469	-160.8938874864	-178.392105541482
1250	-178.733681406944	-162.400814251352	-176.200739567206
1252	-187.84717398	-172.23425794837	-170.020384478791
1254	-183.691478176999	-169.935854738343	-169.3518296871
1256	-173.538819646417	-164.777113304914	-176.385276272259
1258	-169.078909191127	-173.913560476701	-180.893222294591
1260	-162.472466756438	-176.811607173663	-172.738999297609
1262	-166.947629281415	-178.663948819174	-174.719560889194
1264	-189.82705133896	-176.203816751985	-178.772448906724
1266	-192.059114450239	-182.176307826752	-178.980843686297
1268	-191.700860386956	-198.514542878824	-193.047894013893
1270	-189.717300828169	-186.044377000818	-182.164775056137
1272	-190.188973696025	-181.909357643649	-178.706811016042
1274	-192.723806436172	-189.568569405346	-190.799989832527
1276	-190.797146180025	-185.510888566362	-188.328276906603
1278	-182.577326491892	-204.20536683819	-180.498523773785
1280	-181.908984759194	-186.922578876057	-182.721324536451
1282	-182.083247414519	-194.463056219903	-181.426224976454
1284	-195.437969745434	-196.305270702995	-181.593408067466
1286	-184.835335809296	-191.87999919225	-185.389441489185
1288	-192.532195360183	-193.308346646902	-188.467454836179
1290	-200.924026154399	-197.257939993716	-191.380817299187
1292	-196.396395715851	-196.936204307759	-192.537995241249
1294	-191.142418675036	-192.344632824557	-189.423550699148
1296	-185.457801652151	-186.916539381827	-188.014853866337
1298	-202.468284642023	-181.834705436235	-199.984820855359
1300	-184.879985565858	-203.024900232471	-183.137847638584
1302	-189.206133062295	-196.73375520025	-190.922101931353
1304	-189.094217857862	-183.294168598072	-209.210985904452
1306	-197.531225561058	-184.484712061727	-202.152232000388
1308	-201.757775467673	-203.111400406516	-198.256607384902
1310	-208.752848360512	-217.85486493047	-205.190988485804
1312	-219.77007067107	-219.498799185165	-209.875518820084
1314	-214.304496854268	-224.780156626597	-215.212365261166
1316	-228.174434982481	-219.550465327308	-204.850922515606
1318	-205.163601833946	-182.944512254483	-174.272697373662
1320	-195.063172193903	-189.696526696977	-191.423692247559
1322	-185.628816459691	-186.922981616675	-195.396123556677
1324	-183.045539352156	-200.514994958969	-183.012054511256
1326	-181.500505445121	-193.884348052413	-172.371370180234
1328	-178.657446375194	-176.938239243023	-167.600618052309
1330	-179.432212451791	-175.234182894714	-174.237617254886
1332	-179.126218521994	-181.787291440646	-187.993535130427
1334	-165.739007593568	-176.163971482514	-180.791002870606
1336	-189.792794133663	-181.575808056882	-187.366951862952
1338	-193.558539004413	-212.260966388077	-194.202981397351
1340	-191.6822909374	-195.033040507103	-181.052524323262
1342	-205.294948074357	-190.755469864149	-200.01050706098
1344	-203.149043332861	-184.492824059365	-195.10445998749
1346	-181.633458445457	-188.06842284019	-189.864538910347
1348	-162.776511489106	-194.477897770642	-193.025228451593
1350	-168.80694775669	-194.188487680554	-202.36405853528
1352	-190.870496380458	-195.535965146552	-207.051548033031
1354	-193.273513338015	-203.18012248087	-176.204429896128
1356	-193.942165701808	-195.82596696152	-179.588931425574
1358	-171.939066260003	-176.964175758014	-183.420275836775
1360	-176.790662622822	-182.013931458792	-194.281815124669
1362	-184.41505929944	-196.189752370288	-196.816929128391
1364	-181.193024123456	-189.429164038619	-181.376696043114
1366	-175.285142945306	-185.393829007304	-184.18975048421
1368	-174.120591421709	-188.902684777232	-188.141238857778
1370	-188.13487911681	-190.051799397093	-184.198645284275
1372	-205.964162565153	-187.39058776178	-192.963048147585
1374	-195.641050937471	-187.998957245259	-205.552419931824
1376	-194.05116870431	-195.810735345904	-190.655970715003
1378	-183.960253142248	-185.717567816081	-201.264720738225
1380	-187.483894054729	-193.975095067105	-190.915247476051
1382	-194.924106559096	-192.079156870051	-200.938916310816
1384	-186.966566472334	-191.68093817042	-190.911548181274
1386	-181.433089817479	-184.29554699068	-182.998520854441
1388	-189.953700324295	-194.170008591483	-188.056482182841
1390	-194.27691885436	-195.892829154625	-197.860964361717
1392	-193.088192041654	-181.169008803274	-195.225744564732
1394	-196.143009196111	-187.780429723453	-182.91577822265
1396	-181.858217363075	-202.793493655799	-189.248724438461
1398	-197.734327454572	-193.796713209905	-184.231079255001
1400	-165.674730096296	-181.209576840732	-174.876346903017
1402	-203.045860948523	-185.165865668804	-200.226033481136
1404	-196.351668562147	-182.554580469181	-181.921268826713
1406	-186.163499945828	-198.601297995664	-187.518629972231
1408	-188.575479003659	-201.578106041278	-189.236363204144
1410	-187.472879959316	-196.56745920546	-183.456713154007
1412	-187.142164844967	-196.373608398869	-177.949723318131
1414	-194.008692219172	-198.049730360596	-176.770700431306
1416	-195.944214978038	-185.491544643253	-183.436055359542
1418	-188.072480231114	-160.507683859392	-193.176105140639
1420	-180.354765747072	-183.322413098657	-185.40604958927
1422	-182.361605902978	-178.655079086588	-201.33880225347
1424	-205.955569689914	-189.759932563399	-207.495881698401
1426	-196.906829458449	-180.402865726534	-182.524853932846
1428	-185.763286026004	-178.238181107687	-180.737633240978
1430	-174.980420115685	-177.064992446795	-173.467081315338
1432	-175.307127585892	-195.562337598636	-175.068838136811
1434	-171.508115310978	-189.907030213947	-168.358061671607
1436	-172.076193976861	-173.427739232588	-172.653590235408
1438	-187.038623968699	-173.734286753826	-194.446523134166
1440	-191.508426202337	-164.717804217096	-186.08294449877
1442	-181.692427218477	-174.149730966781	-169.877070534231
1444	-191.473612323922	-209.434449380724	-202.206399352336
1446	-195.388023934921	-186.272136387927	-180.729317422619
1448	-160.560808156108	-178.362283426497	-161.833844487213
1450	-188.089866840786	-175.301127541262	-175.453719580653
1452	-177.023033493471	-159.669746641448	-179.395332114941
1454	-171.240858113131	-155.188088514347	-166.514497137732
1456	-156.731074487161	-160.697279479725	-165.877092317732
1458	-148.183556795069	-151.083545079314	-162.355504050169
1460	-143.741883090851	-148.249468891842	-146.510535662623
1462	-142.621408895481	-159.884274537815	-139.715367690135
1464	-160.85873525166	-161.616808598043	-154.068510763879
1466	-176.108528726929	-169.066388246835	-166.082393217271
1468	-171.608790651975	-156.51527864324	-153.428359144329
1470	-175.702746142713	-173.9798159296	-175.702746142713
1472	-202.808881703911	-204.542444184067	-202.808881703911
1474	-195.433038984957	-201.486971525705	-192.097255049633
1476	-167.66017313583	-181.814416293132	-183.615260908064
1478	-177.47467437358	-182.442981484248	-173.336494946563
1480	-171.395574328426	-181.628554946316	-168.704521029629
1482	-171.5951212123	-171.882927036764	-170.032907948726
1484	-177.752929068867	-168.280334044591	-180.19774738697
1486	-181.103900907197	-177.877626267157	-191.007741789785
1488	-186.62049188868	-190.765215587679	-198.103215212063
1490	-187.039723936715	-186.696311191313	-198.231225520949
1492	-174.652073186734	-165.656569108268	-179.385538027907
1494	-177.324171259524	-184.697045386641	-177.763157498171
1496	-187.915274715182	-191.767249482338	-184.517927561414
1498	-191.277437670928	-166.784759496242	-179.912475340348
1500	-183.359951020249	-185.692566291075	-189.444782174314
1502	-186.241490796694	-200.788781141526	-195.551706501138
1504	-188.143009756956	-185.158444712682	-193.292275310667
1506	-188.201418687722	-189.675124291198	-190.694585529202
1508	-187.971279802205	-171.835888006717	-187.46192269467
1510	-178.665205417856	-174.640737103507	-183.776194762995
1512	-172.605645596931	-186.626147390362	-177.059925632113
1514	-179.969283436879	-181.517792879287	-178.444484840053
1516	-182.272360119632	-175.885421558874	-176.520727914848
1518	-170.290811106424	-182.88748173618	-163.174471500608
1520	-172.944433257411	-192.903899719369	-180.449817139275
1522	-185.984597746227	-182.01076546566	-179.602570232977
1524	-170.780151297746	-182.321802373081	-172.502324553013
1526	-202.465819913851	-200.728320180761	-201.574763279596
1528	-188.816661506718	-205.391941331078	-195.250479067931
1530	-179.439372561806	-171.223285517919	-189.791848239342
1532	-178.568696329387	-169.15939647856	-178.219098859188
1534	-162.988779966539	-199.794407497734	-170.344458986674
1536	-168.73286545524	-188.190647936951	-174.906148515339
1538	-174.521077036948	-182.099786439221	-182.099786439221
1540	-164.783611875131	-187.232598148466	-183.410181660173
1542	-182.353782293923	-192.942354743861	-187.442800913889
1544	-201.087125219599	-196.57104802998	-192.599960190983
1546	-187.111631766042	-186.601113453536	-186.537050437284
1548	-183.334411904393	-176.455655467929	-181.654512820085
1550	-181.776898436628	-188.956017388136	-186.483670125985
1552	-173.595913061778	-174.476217646758	-164.066417062324
1554	-162.828958613295	-176.735110913256	-183.510558857553
1556	-164.717795615025	-170.538162547862	-176.312929655796
1558	-160.619232091577	-183.39046579852	-205.175097987556
1560	-192.261462376198	-177.308142675028	-188.295044273674
1562	-184.676720463099	-179.575864934308	-167.905719675097
1564	-176.493327958121	-180.753196448269	-192.33633411415
1566	-172.783722052284	-172.837754714816	-166.227458397855
1568	-175.328697787931	-179.547630730128	-165.701732444272
1570	-189.964175510704	-171.784886242164	-169.343250126759
1572	-186.225260971859	-167.103639834198	-176.329587983155
1574	-180.437386146881	-171.259819486034	-174.149631923465
1576	-183.793117342691	-174.045246257867	-163.230685025474
1578	-178.883625892998	-179.290496042183	-168.367602496563
1580	-170.214811125664	-182.126164119412	-175.641624001834
1582	-167.736472445058	-172.00244603854	-165.579182859391
1584	-158.216813225293	-166.171117258159	-168.240054565537
1586	-140.588143532764	-164.742204862174	-155.484371172944
1588	-153.204182269914	-152.088551711119	-160.413040409153
1590	-155.64156219912	-138.220287436191	-162.236082315933
1592	-166.979129122682	-169.028682862766	-162.866308052323
1594	-181.394736240763	-149.303680793645	-141.157532899583
1596	-169.199502273041	-187.701454897303	-171.991965917154
1598	-160.17586796371	-158.146126732034	-149.35977975731
1600	-147.637650860281	-162.354741302514	-142.872201589632
1602	-141.143440910289	-151.301295677728	-140.585205745592
1604	-145.350023360792	-159.425348987543	-146.059727842882
1606	-137.901482920446	-160.932156131945	-136.324730568226
1608	-134.969718951122	-165.400512193572	-141.479367561263
1610	-146.185359252324	-159.996992428347	-147.208531751806
1612	-144.085821590344	-149.32612894997	-127.644462139837
1614	-130.60763083593	-143.704218146301	-126.113816760524
1616	-122.841637951068	-129.951599646384	-138.771943189461
1618	-120.981291027754	-120.744348833655	-122.917650460546
1620	-137.434309145744	-122.827228445743	-127.070875614525
1622	-140.573456444464	-109.056071816242	-125.971178107779
1624	-127.450872086351	-107.310161356554	-107.942612961466
1626	-130.554929708196	-124.445393100057	-117.948879829365
1628	-126.5015970067	-117.774573834333	-109.168502654719
1630	-98.6093926582334	-123.495957653986	-102.273766961221
1632	-93.1497324947324	-98.7907718953513	-111.048742720558
1634	-100.73202276551	-105.07055231081	-115.883857841701
1636	-109.528624274501	-111.896084347587	-104.477204763254
1638	-128.855239970299	-102.985612738736	-96.0850174538893
1640	-94.2875003651704	-88.9741984121006	-98.0305962951124
1642	-98.8956161647219	-91.8505229950986	-88.5094219162154
1644	-102.933156963122	-103.964744679036	-90.7629559227307
1646	-104.438737776654	-119.827271923885	-107.648372374479
1648	-109.425070464837	-121.817926525535	-105.677215776551
1650	-112.09200199926	-115.267619930165	-107.101745250696
1652	-109.296310298288	-102.907880173398	-109.877076673278
1654	-100.19138389569	-100.095591040901	-99.6606310467138
1656	-94.0957334983722	-99.7028490848798	-91.4188708809934
1658	-98.1896451768654	-101.833782179241	-104.328500806613
1660	-102.74945225616	-106.320969756849	-115.603107265324
1662	-107.621583380638	-97.7292717937377	-112.31132216518
1664	-112.333194628357	-106.847879434048	-126.930193415515
1666	-99.7318901233169	-94.0408211471594	-121.149539954444
1668	-111.941667955113	-88.8310188701524	-127.104828077065
1670	-130.777344027843	-105.994443916976	-117.392269832056
1672	-124.998751725853	-94.6667530820218	-119.70258466748
1674	-116.626394758709	-107.248511068808	-99.5054374186347
1676	-109.593006927704	-117.077024375712	-108.571462010362
1678	-110.702860828892	-113.103954948935	-91.2250382460587
1680	-94.9300043645435	-110.213401357141	-115.11347993822
1682	-128.459744477324	-123.131387112256	-125.567473845644
1684	-124.969810543853	-110.244631484796	-115.488029072295
1686	-119.219908851652	-121.986660482463	-126.619180823654
1688	-145.361531554992	-107.212735622175	-115.422772541459
1690	-124.756817495771	-136.470410287368	-145.438346078188
1692	-121.255912871171	-126.865526355569	-117.939686961538
1694	-136.15439869169	-121.991567350382	-119.614369509773
1696	-135.417282432625	-128.736659863846	-134.100749130687
1698	-129.309696887587	-131.893509449967	-128.269811241654
1700	-143.055597100353	-141.229146827604	-123.023072172943
1702	-129.396462037947	-131.106505871794	-130.782337853986
1704	-131.130138745518	-129.047582882021	-135.42209234092
1706	-159.202873337393	-151.297354431106	-131.009000520962
1708	-154.494313689154	-142.023808073306	-130.954926533244
1710	-143.226522463895	-128.142802434145	-142.002720488179
1712	-152.444059800158	-151.879477803048	-147.51047050025
1714	-145.775651364952	-160.876089147792	-138.030199379397
1716	-145.138204807498	-149.526813829501	-136.001496919713
1718	-162.488168280688	-149.95407980596	-146.892852370662
1720	-164.452663817022	-156.641571161063	-153.604459274136
1722	-172.042144551843	-161.950950642341	-158.64101380335
1724	-137.377083008781	-147.301660279618	-143.162432613923
1726	-136.806498934553	-146.563863959738	-135.383987609373
1728	-145.932146452385	-140.815932931328	-151.275170382193
1730	-122.959643078326	-127.103602842293	-154.559128155856
1732	-164.451065034811	-157.31046839485	-177.563948055338
1734	-140.628798559184	-145.933723864104	-166.542708575482
1736	-146.937838000262	-147.670807031402	-154.238166495517
1738	-153.191699815998	-148.285842008522	-140.962524530288
1740	-148.132180330448	-126.085102662004	-145.155658872864
1742	-164.209812518672	-176.887063400029	-148.117165434569
1744	-148.331615212999	-143.68385441891	-156.50069285301
1746	-170.147528716723	-156.199694646331	-142.778231309128
1748	-141.900131556033	-138.896866044576	-166.262649945419
1750	-141.34073356355	-159.765168165044	-172.965052841546
1752	-172.101954920775	-175.15839108767	-177.397748843054
1754	-164.505655383908	-164.649222200815	-154.293505343137
1756	-159.684584657025	-169.902029501054	-155.940092734577
1758	-154.483849310443	-171.355493160177	-159.067023337538
1760	-163.358923547013	-178.41316536106	-156.617771144054
1762	-166.105275362904	-166.198337527158	-141.20674083257
1764	-162.136154023639	-151.09842288205	-156.570165496464
1766	-175.828922069097	-173.506450975541	-162.489250444269
1768	-166.069070901831	-170.816467160917	-168.389428579057
1770	-170.288067106918	-169.386892587068	-187.764977440293
1772	-169.59878619922	-181.212192483634	-194.431484459581
1774	-165.248641304779	-180.137158681176	-185.323094845291
1776	-164.567117037969	-162.587402272593	-157.340615174202
1778	-154.10949165131	-168.020009217257	-159.833824502529
1780	-154.876168630763	-157.916863266731	-169.790639519441
1782	-163.616181138798	-160.873282020447	-163.829726136179
1784	-159.178945281853	-165.292427237464	-148.898393690254
1786	-151.298663523509	-164.190265593419	-157.627936317197
1788	-164.176457879774	-153.559061487365	-164.974902755596
1790	-171.937510097619	-144.366050173916	-146.612372271384
1792	-144.416522766203	-150.987900330821	-139.715141574077
1794	-146.624160243804	-158.632376246114	-135.147330478327
1796	-159.253873201457	-158.808162974398	-152.016574213836
1798	-159.60245302145	-173.310947150882	-176.459726092281
1800	-155.474851639468	-173.07210881751	-172.147853503505
