# Supplementary material for: In vitro and in vivo datasets of topically applied ketorolac tromethamine in aqueous humor using Raman spectroscopy
Source: Data Brief. 2019 Oct 22;27:104694. doi: 10.1016/j.dib.2019.104694 (PMC6839021; doi:10.1016/j.dib.2019.104694)
Supplement: Multimedia component 1 [file mmc1.zip › Raw Raman spectrum dataset/In vitro Cuvettes/Aqueous humor from rabbit eyes/pobs_day7.txt]

cm-1	frame1	frame2	frame3
350	1415.65536135048	1383.68956808133	1377.30654584729
352	1380.08830310819	1367.77062213189	1380.01271142097
354	1361.80274319713	1361.04508443235	1368.29173152973
356	1381.61192641213	1372.34085477384	1363.06978313555
358	1413.44001210368	1390.96721615713	1367.88385851762
360	1401.76633520149	1394.07145862362	1383.38736953818
362	1412.3181850419	1394.23281727032	1367.19232625993
364	1400.81291254152	1386.7788581437	1374.12450127552
366	1380.98667074096	1377.98402213226	1385.0515120596
368	1372.270374161	1375.51748807223	1373.74941146559
370	1353.18844239317	1371.59924814194	1379.78121880726
372	1366.91620801992	1376.31068583196	1373.25847839655
374	1383.75816975631	1379.99177308348	1361.37359793293
376	1384.55877361754	1376.50575199907	1350.82955797872
378	1400.03166541579	1376.38743815882	1354.98926845088
380	1386.59127214344	1354.67742341052	1335.74092311028
382	1377.95658596116	1353.01901382915	1334.68078058012
384	1383.80355277481	1376.46940763919	1356.82963931293
386	1383.41705075488	1368.54714464479	1345.62889224978
388	1386.80076801443	1367.61406911439	1354.18938063963
390	1387.63886795463	1367.73991294501	1366.10348926574
392	1391.642241634	1368.88570015639	1370.99349190633
394	1415.06534751422	1373.955288208	1353.44968246422
396	1402.62844551064	1374.21905890456	1375.22437396684
398	1386.78375674452	1372.86668391004	1374.81627742501
400	1387.75441291298	1370.03978283765	1365.9713599514
402	1424.69019640902	1365.9149746579	1371.62196991785
404	1388.65180269663	1380.62976952445	1354.43752894668
406	1380.29102301702	1366.38358968651	1353.88613891766
408	1387.59977529219	1361.38135717033	1364.29573780868
410	1396.53907303062	1382.19091937668	1377.76201111691
412	1364.68681128617	1359.2456236845	1365.14452602104
414	1364.75269342134	1382.46868428238	1368.64948866515
416	1380.93729413525	1391.43509415205	1369.86359454719
418	1399.87175189862	1378.63938460892	1367.48047722987
420	1396.70360929572	1382.04840342384	1376.04891326697
422	1380.92433037099	1369.46476683137	1381.61168581648
424	1376.48318462138	1366.43143853547	1373.07315617943
426	1384.35048370455	1363.23173791602	1361.76277271178
428	1400.93908436458	1341.55989426935	1365.78235219051
430	1373.86229226282	1370.85029996323	1343.36850870966
432	1372.70151721727	1369.32058624543	1350.80328582205
434	1377.21625320523	1358.09744275804	1362.39865970906
436	1373.78771787092	1353.60020042294	1361.01470316247
438	1371.89696926498	1361.54499892757	1358.69235347612
440	1372.47995094594	1343.98061964565	1349.33386897359
442	1358.16244693324	1331.8647157862	1343.60621395168
444	1341.56231274525	1331.42903579906	1344.40372620977
446	1370.93220080606	1333.26790841137	1350.45532525329
448	1354.56281936297	1334.00038882968	1360.47479040226
450	1352.48578767683	1330.78484475383	1347.5563670327
452	1351.75154977507	1331.55606300597	1325.53632584972
454	1331.84966368358	1343.48267632216	1314.18379639451
456	1326.84041834543	1310.05252356738	1320.34266256654
458	1323.1583717744	1303.89305598778	1305.01944645411
460	1315.70001570251	1304.64166219882	1302.06986916956
462	1304.78718964468	1303.62022367929	1317.4455586089
464	1303.2512775029	1310.02672718967	1300.50402082
466	1313.44707590159	1309.19388144034	1292.11766433655
468	1307.68230136121	1304.40576091138	1294.24324368729
470	1294.85464266896	1296.85092328141	1297.52833186438
472	1297.72156227275	1287.60445046289	1286.41768177244
474	1313.65933909733	1291.87876259265	1316.11086238155
476	1311.805430211	1277.33669030048	1296.44220097981
478	1301.43476842048	1273.15422136188	1275.23066875667
480	1290.4840816392	1291.10600205802	1280.5569563057
482	1284.75132722833	1280.69774284963	1277.13811779358
484	1292.62818790078	1249.91415086085	1273.28957755938
486	1293.79269998594	1234.96505724562	1270.73448911052
488	1287.31643584076	1242.5686966174	1267.10601589005
490	1281.1476155489	1267.70304594232	1257.20292847511
492	1282.87947921316	1256.14305570026	1242.89896282546
494	1272.52652408354	1255.07717733937	1245.41975630738
496	1265.70976947866	1259.15803319572	1251.43917448818
498	1268.42835379847	1261.41620969303	1249.91837828276
500	1240.33715063191	1250.68185403753	1238.70276185479
502	1245.69212508181	1265.58380315927	1244.16622356057
504	1248.88836732008	1254.14051309837	1248.44566325806
506	1246.4929509542	1228.8097878755	1241.30420634787
508	1249.08935676147	1237.47960489668	1212.80118311582
510	1241.66673953345	1229.2730915761	1219.59891354239
512	1243.67856865001	1235.26680871246	1223.83833977065
514	1242.73120836034	1238.2806704259	1222.70378765538
516	1232.83003825007	1226.03401410744	1217.76215483999
518	1229.85027534551	1199.41950898365	1224.22224113866
520	1218.68068955929	1210.57644568698	1207.59288320026
522	1216.15443703363	1211.52771472399	1201.3591412296
524	1217.5169013961	1202.55627308797	1200.86587113994
526	1210.19196760293	1199.9665979222	1188.26062846791
528	1212.02572519447	1207.0067610692	1178.74796553766
530	1206.18522974349	1197.34992851796	1191.74307712502
532	1198.37857244052	1186.9589882798	1187.69021170463
534	1190.75967909657	1182.08833020072	1157.51278924538
536	1179.40297317051	1173.10356251681	1146.63155113762
538	1176.30448401995	1174.51057498807	1176.00107532565
540	1180.37846036054	1172.68980458963	1177.45514995978
542	1179.62567521537	1169.75588310276	1155.99837357855
544	1164.26917536976	1168.77698118507	1130.38344051513
546	1172.24958495005	1154.39642106714	1130.21600327508
548	1153.55477852873	1134.12978247417	1138.18857861678
550	1155.1688188134	1128.43844544321	1139.94290901316
552	1173.93888118801	1129.81743414944	1130.98025698412
554	1167.61393925932	1106.85094234293	1112.77445849776
556	1121.83622687259	1104.47808930376	1103.15129210389
558	1103.35858763196	1109.69013869617	1097.7388351255
560	1108.52848620198	1105.35136728489	1096.22015068256
562	1124.18136906679	1089.04178953481	1094.05607002202
564	1112.90531144368	1101.52356217521	1071.67334480551
566	1102.52356755626	1097.37888241688	1079.73854010965
568	1111.49999810808	1096.51582981713	1088.80621290102
570	1113.76200894537	1090.60262204325	1090.40746452102
572	1081.02918141492	1070.04165114788	1081.67023817159
574	1085.44815063078	1082.58065537164	1077.47779058618
576	1073.37044962719	1083.21260235391	1066.69822553642
578	1075.93776412435	1074.92264337067	1062.9943699717
580	1084.47983569253	1060.06765862883	1062.51834594061
582	1061.57769510198	1041.50777173671	1048.7409681081
584	1060.63183510638	1054.33753536564	1049.2785921055
586	1057.63139711928	1056.92929633028	1042.17358205271
588	1045.72050463145	1050.69336209857	1028.17439761411
590	1031.35697976455	1040.16503341755	1018.6732325277
592	1048.11122205958	1035.78094251156	1048.87750747399
594	1054.19681573023	1038.41546846066	1024.09988494296
596	1048.06986438889	1024.09857938802	1007.04560571235
598	1040.12195810195	1017.00664993895	1004.49372694302
600	1038.61828370268	1029.75113712388	1011.96066115894
602	1037.11204483184	1001.30569809017	1002.33779581256
604	1028.75008131658	1008.67959294943	1004.45731442007
606	1018.03086978515	1012.25586838263	995.703749560889
608	1004.67649675049	1002.90419042756	982.01680318921
610	990.125309843486	982.526682362715	976.291933654818
612	1006.78953688631	986.611250520522	978.436437732331
614	1005.9484005306	986.892090772001	984.994893067254
616	984.098601363724	991.357603241919	968.316901163256
618	966.076949447688	985.803159009591	939.110877960933
620	991.552946152656	946.008521200507	929.607879166113
622	974.689343037634	961.070403816007	947.086230102763
624	964.52956051197	960.281704532452	956.116873590042
626	962.266663273433	955.301128900284	958.110230928474
628	967.694310442866	955.943909775461	955.934358840754
630	979.171164511844	971.788273118616	954.321291652177
632	955.61422565473	950.683035953624	943.990309211606
634	955.971512812579	945.677330821129	936.348033278161
636	955.248602516509	946.755138222194	935.597209717231
638	943.422474385376	946.606517045768	939.066626264993
640	932.864351519218	942.383387445867	933.856659899678
642	938.001181759418	927.284468790769	923.842305187779
644	933.71724381242	923.749691832209	914.750818591653
646	919.655446949022	917.108123615797	910.451570302263
648	904.996686677025	904.776662655325	911.814998105373
650	916.866348651975	912.252029887355	914.408411227414
652	912.607508915117	909.079163281425	887.658716959375
654	902.718588407591	892.335775989007	880.905916979792
656	895.859417477995	876.998127418568	874.194301418333
658	895.244369924463	874.71991799484	860.647032783984
660	891.474697140892	887.132424363937	880.42366323336
662	862.718579562795	873.654212324407	849.897065343907
664	873.671265078199	865.006309131876	860.191330894983
666	880.121251744774	858.191923208851	879.891887108045
668	855.656082457311	850.625376458608	876.481146781345
670	853.024276468105	850.931761036621	847.85301835554
672	832.847383160464	837.297902631752	840.76070069254
674	849.531693604829	838.651974932353	835.281434083881
676	868.594557489475	830.534848742113	825.005391635696
678	862.420387589422	808.616416420626	813.420253487217
680	849.650947846614	842.151061780731	827.760697762611
682	840.420802988407	840.801212714694	824.364083441106
684	842.730262820258	842.264248392171	825.652805954601
686	845.098637595913	839.511582678865	822.057390632142
688	841.21617707215	828.303945786825	814.39251214477
690	843.29449536224	823.451663108452	839.194175041515
692	838.491713514861	818.605834351045	824.086932399009
694	826.109978758456	824.277759259269	813.68441825233
696	823.761125166457	837.155582924395	820.463449096786
698	837.142998694086	847.64259127625	839.663143653923
700	844.27354501848	835.440387869477	837.377015811488
702	857.243366782069	823.838155366774	835.71734339265
704	855.154172963213	814.368643925949	834.78242347043
706	843.513209741618	823.0233814851	834.290126482086
708	829.99051300225	841.063652512278	829.884457406228
710	822.632440380187	819.314927868851	810.60435527004
712	820.037860855853	816.81577359341	815.427624645651
714	834.996929747358	831.18178418509	825.618876009387
716	841.960176267442	835.197085044372	831.894862324109
718	839.475820476624	828.096204377251	834.651029543649
720	853.64726472105	838.868172068155	844.370964167943
722	835.366645387813	829.5634954209	826.579749493982
724	845.586673873937	834.571894761704	826.925100932132
726	833.693272764471	821.363148989921	816.025258572172
728	807.550059612286	801.227136608675	800.071232885309
730	814.606003717645	813.178720213838	808.399295281235
732	833.536757255513	816.05390114257	814.775383104269
734	830.31659006378	809.018409540812	810.026617895371
736	824.634756065267	795.968170738163	805.339177217343
738	824.953375628359	793.370939765664	806.647287013806
740	832.369938743746	814.966490301446	814.217645663597
742	832.531664393328	821.157621518004	806.841071027931
744	830.270787291603	804.031952992795	815.728209039395
746	814.41182149876	798.880706851092	813.642604994163
748	807.297101981786	807.747342196586	802.055736518856
750	821.976302832577	818.157382456814	791.489797596359
752	817.665372214462	797.716124290683	798.763652229017
754	803.718348435823	790.030727490608	790.340256750894
756	799.831458676406	780.207676837401	786.587803180409
758	798.531674203637	778.366677254031	776.75126803854
760	797.475352144268	785.206877031982	764.892729854171
762	806.259955182548	783.878412461641	781.283620918214
764	815.08367710363	787.634228406362	771.569078557365
766	800.380135650432	779.809910051903	772.465320326064
768	781.236093048768	774.254994608505	765.633471152465
770	777.686984740292	774.107174857817	760.257237652664
772	801.885979290062	774.615448791656	778.168189974928
774	792.465094773059	776.866056112233	760.092767699666
776	767.933641492647	767.87625673845	755.578219430424
778	770.184878542798	768.018596485237	759.575140018063
780	778.44237950703	764.470119021862	762.403113994326
782	768.299057970896	748.181977456898	758.35094404152
784	769.435395570346	756.98372775466	760.003153926711
786	755.415967711157	740.660960084916	749.807318087847
788	742.452374334378	748.658028475036	746.314868136874
790	742.709347240341	748.780661728779	743.271164124209
792	753.239654258771	733.626150365033	737.758126294088
794	753.334944542262	735.921899494254	733.697318713916
796	736.524510601577	726.77890439152	709.627299415185
798	727.998994539363	728.83433207299	713.188615124766
800	732.710542170158	728.925584100238	710.660301978695
802	739.408398750591	727.049488064627	708.101927774563
804	732.647765485571	725.769768698828	720.300746299441
806	714.076546205057	707.707913764873	708.94855232099
808	702.46604546526	711.995368864131	698.04544062227
810	709.213955566765	709.253803468969	703.382827269636
812	718.550325992248	702.022090323675	704.948867070781
814	719.421449572799	698.30087464019	695.09584921742
816	714.762698963226	705.832835814958	692.131994948566
818	709.481017841843	696.394633978445	698.263240305679
820	694.74777427695	683.274509340937	701.153640738707
822	693.703540113323	690.128795155301	690.946990835008
824	698.698298045133	699.556871248083	681.446643435684
826	695.299366726643	687.96261422237	686.470368821757
828	707.042572165558	692.38116474433	670.530555907608
830	701.38686409411	690.425835372374	675.024812752777
832	703.70034639682	696.345130579576	689.095812099978
834	699.664068437028	696.95675342161	692.259859005404
836	691.741050163634	689.916452650122	684.980820103019
838	702.775188991743	688.076191053904	691.199468885663
840	681.355719264765	679.235452387484	694.421985779506
842	690.544169709406	692.72769852039	680.26490957979
844	691.977895270454	685.757889898165	674.470426997161
846	695.751160516446	667.953739619109	674.315607444213
848	707.21508453195	661.73027733927	672.646724014811
850	680.030469681988	675.050891480774	675.971913164845
852	693.84502595713	675.117017617618	671.652013139901
854	697.67831601169	678.042024999153	683.97794971703
856	681.945980679413	665.713281389814	681.652920693335
858	667.414423099156	652.228329204833	666.423820575311
860	680.576644654869	661.342849657443	658.768929184095
862	682.568828041263	653.201136105541	650.62336217333
864	664.698313710159	634.891888474948	644.401688643253
866	656.491349837551	636.121783834463	638.141078017646
868	656.598873129363	639.942297459678	633.752234687991
870	653.20539273615	633.833721631564	627.136903834899
872	632.257526826342	619.740430463272	610.63891816759
874	619.309974803322	613.230209023669	613.227967071903
876	610.087730505451	620.5564553707	606.201603260623
878	623.040828587846	615.878065544565	609.755827040247
880	622.901811906708	609.724701256262	610.280632964524
882	602.590240707641	612.541972079996	603.306656662739
884	619.600670601513	618.843265368347	611.975565879448
886	656.694148013789	626.9107537686	630.255324456233
888	643.131530248823	620.853670313368	619.866810433958
890	615.090998762938	623.669495187772	607.502240077596
892	592.244085383667	617.764912149708	595.922478820859
894	579.738555855836	592.650161113207	582.894475827435
896	566.248171692953	585.153239256305	575.367147634539
898	577.532686160213	572.141028349753	561.821870975779
900	578.906814113613	561.567172961361	542.073880116501
902	568.458167032617	554.264791485931	541.289653792151
904	566.037394998043	560.521921176498	552.28001927432
906	580.976207311833	575.513025330723	557.513330106416
908	571.025533034571	546.490723626498	555.162486507165
910	560.643033889679	549.103556148567	541.667201104479
912	574.211746380753	555.476021080109	554.958186987362
914	569.211312377527	544.606344683044	553.974166074676
916	566.414776094367	538.921915038824	547.350464260781
918	587.230871902095	559.625310174076	554.777448642359
920	559.272602709424	561.876874683098	548.270896646063
922	586.251895794041	585.786749389617	560.695431043794
924	630.024235490048	621.014232169327	601.479780932324
926	679.613298070955	653.36323531133	643.627187148766
928	711.561111954305	679.718874071003	679.54088495921
930	712.170622595301	695.174273067353	699.966547241978
932	708.157791587099	674.07159340461	661.770549475722
934	629.694043455875	622.552623430834	623.610914418696
936	591.519274114453	578.848010415569	578.453603680196
938	563.680811424228	544.174047312356	544.477630642578
940	542.940612990687	521.975386328761	526.167001405168
942	530.710670335817	510.934890303918	516.236604565136
944	506.610738034214	497.178142478704	499.175594912358
946	506.497115281833	477.613276637548	480.165195884114
948	510.365111598564	481.38668900524	475.43934963483
950	514.704704960374	491.188993423941	484.994016878777
952	514.086808605831	493.599773359352	493.78831180446
954	505.249313229758	485.557716128699	489.343983974248
956	491.021245638746	478.270653169247	475.578130574281
958	497.407253967218	482.960028999198	479.703707436892
960	494.72670821569	512.409551209073	467.118042422358
962	495.277454226953	490.665381897186	468.967905493894
964	485.747284625892	469.815613716575	476.747944428332
966	470.563048756295	474.990997930633	472.355345294597
968	476.983351694336	459.437855978657	447.260265133258
970	464.576605456563	461.699681974693	440.474525913531
972	476.945196813005	470.022994868524	455.931731015876
974	475.259427589797	465.309447099163	460.268673233182
976	472.454661931594	467.555893008417	466.295808164574
978	483.250508834581	478.443497395026	475.109985438766
980	506.512816520237	480.677885792985	476.929000636009
982	505.94833431557	469.292218585711	486.587038924368
984	497.997251357795	490.223289095018	488.884910079425
986	484.679269825459	476.993162935401	470.915189944648
988	485.236551320376	466.087716390748	464.992491442418
990	487.78649454427	471.616079843196	470.447319233673
992	481.456355688923	482.870270870366	473.648368451397
994	492.557482058568	475.915334904928	476.777017029954
996	492.152652526785	486.958421305449	469.995701239957
998	504.46734097607	483.146069571486	477.959299503096
1000	504.666507160928	490.909336561101	485.881970489207
1002	512.047996123053	504.770294921976	499.899076934556
1004	529.49141623391	517.024338653356	517.8816265403
1006	533.38769526012	529.515240768402	525.225990709513
1008	543.528087781053	547.746924756743	529.588911018081
1010	529.113274998137	524.734462792869	519.601147855183
1012	534.914289577932	514.583981934464	509.300188434965
1014	539.661212970332	512.236430880865	500.739732792118
1016	527.398009274924	511.528786784551	500.285588198913
1018	503.110799632087	508.208473353227	504.437903047334
1020	496.917726086136	497.039559854182	484.744053816779
1022	501.97556070114	506.183074471685	473.451180535957
1024	498.228895089092	502.056118120857	481.167238887216
1026	494.470976483214	489.640581349227	470.128528135518
1028	491.034538536443	474.776432349798	463.613842358336
1030	484.983784197796	459.837365347774	472.143532440679
1032	477.453570938387	449.702434588503	477.312461165212
1034	489.428907012019	475.781682290143	468.692016115836
1036	478.819394772889	467.936410554892	456.785829057154
1038	482.478785924177	461.388244342095	471.011533568146
1040	478.24809979508	466.039277667009	483.240640611636
1042	467.739131823375	467.13449909564	478.847315629912
1044	464.557501824566	460.991374454088	465.113158189966
1046	473.056316956909	466.89291678799	462.343447070677
1048	438.189838381701	433.217658508826	439.947053037593
1050	451.34651401412	451.920909951912	441.595974187162
1052	442.02559569944	437.906878236623	436.752838686132
1054	449.584180036467	434.694969264326	428.338209796757
1056	452.702663634747	433.869674452873	426.229255285727
1058	435.150694921762	420.64291697037	433.191258967369
1060	466.004603534592	440.721090451024	435.916323649657
1062	455.998140073204	430.084790072136	427.074269897826
1064	445.372320900855	443.901395644222	436.828135603998
1066	453.095908282779	446.907132750833	440.631244914204
1068	458.987034878713	437.986297967892	444.617471253397
1070	451.913898357372	430.137483011015	443.674550673094
1072	443.912434376344	437.497137357987	435.654955211627
1074	464.581064607641	460.300480175847	448.247587798225
1076	453.016172473345	431.170629605419	450.577846128269
1078	446.825226489838	428.610627146827	443.463728520682
1080	441.754022645045	428.036042272791	429.313654486689
1082	463.158348504528	433.000620628646	434.569833525016
1084	472.516007367122	442.536733570262	444.675856390465
1086	434.66802366272	442.198610731293	433.124970104988
1088	433.798020634329	411.736565337626	425.327956485986
1090	436.991686554543	431.449379740772	430.349777362105
1092	436.131250204698	407.755722366887	408.138905220314
1094	421.072403079715	403.576276597586	418.202801996187
1096	416.768472760219	404.255748267511	413.537554696607
1098	416.958401559775	406.051717865577	398.88613009559
1100	409.272380459281	413.640896793261	406.265153134946
1102	419.748697201817	412.780479594804	415.884174979745
1104	418.887158700453	414.998547977394	410.690567060654
1106	409.949369374809	415.86155069947	409.711628529272
1108	405.950744370977	408.143980286743	409.949830708417
1110	410.215932189125	399.028282298366	409.120959444857
1112	421.55583033392	402.473189829389	412.245656784681
1114	440.368842387321	419.578177989696	428.991564045564
1116	466.153492928295	431.630064879354	461.189929513253
1118	455.355661898568	451.440784250698	458.514465592679
1120	476.842538254664	472.307684773886	468.072776030505
1122	467.464117102176	465.336891015104	454.864440828852
1124	468.167293331841	443.795700724095	445.229379777952
1126	455.761558296317	429.989365027164	426.260111160258
1128	421.262586239582	424.098408650001	400.062000912725
1130	404.653655937591	405.783541698918	397.335509507629
1132	418.907195712335	385.313995468181	402.111330833739
1134	404.096320170871	397.690519865946	402.47594940808
1136	409.298179360211	390.512704895563	394.508538231233
1138	409.419366982637	381.867550670499	391.091068721928
1140	409.692181065738	380.687612183281	389.074461536987
1142	410.029257932926	385.289232317024	388.229826922727
1144	409.29407037971	391.774493590465	392.227333735449
1146	421.470447774415	401.689705779303	397.046563798144
1148	403.07777037192	384.551222092023	367.110895133816
1150	404.187205865707	404.65835621527	392.709409735612
1152	402.816687539512	427.803135220998	399.125921927112
1154	412.938357019406	433.791385870376	409.181000541357
1156	417.155542073973	427.261302979573	409.080798493381
1158	413.717874576518	416.182211327542	396.052483095319
1160	422.855307258385	401.89384469227	398.029660299876
1162	409.747518906092	396.31663319527	408.683808712197
1164	410.121633306036	394.11472604204	390.955167667663
1166	413.03463230298	398.320720162951	373.338891885481
1168	403.122751244485	389.875759489899	379.111942826418
1170	389.233189437378	381.749425970835	377.290832986517
1172	385.69203127813	380.685322575608	374.646719787915
1174	394.061223623874	385.777981225873	386.732336518474
1176	397.321004624638	392.975328563063	391.372912940283
1178	383.287990122052	374.339779972732	366.175414742077
1180	384.925860027555	373.335480748621	368.942353860387
1182	395.65865757966	367.674551497465	370.518527000756
1184	393.123592195847	370.626939438637	369.054977181262
1186	379.327571539386	375.074349248176	352.058311628633
1188	371.470076597637	371.828491153064	351.350684628955
1190	373.248262641479	363.843771947037	377.677732521131
1192	365.684384356744	365.877854217953	364.271297832595
1194	390.736017917141	373.011249150285	364.104523885883
1196	389.725625652214	375.380682685752	371.444194141402
1198	386.938085811503	381.550592147106	371.304081360131
1200	385.119899275156	381.451895140871	368.953214453063
1202	384.195574267029	377.792636681152	367.786925047089
1204	385.798636249186	378.499273183183	363.80355403165
1206	385.033767590058	377.001438691655	357.00884139986
1208	372.264489215773	355.560696330854	359.823935944892
1210	383.99298188759	368.652121865233	370.221201816425
1212	393.931630666642	376.592653448661	387.430589342744
1214	380.554398435193	375.466317762723	365.4698639024
1216	377.680966768525	375.475796675286	347.263725105924
1218	367.701423725352	375.450661658007	350.848825044591
1220	375.930313658664	381.23157902444	373.329660725719
1222	402.508899061122	389.7260318724	391.20280034106
1224	387.304295815949	385.726165214936	385.446888123756
1226	384.067645547531	391.86376628897	408.099555516154
1228	390.365376773478	400.908157315839	383.051868135853
1230	384.634372663136	354.840145855636	357.98512084742
1232	384.848481716073	361.166702612993	374.363985115791
1234	383.579041741871	370.498972279048	369.203832259743
1236	376.460022752862	370.430595101902	358.958532435953
1238	365.355077574547	377.252947897989	362.533147750077
1240	359.889281764072	382.523220257052	360.927270475783
1242	374.48210334569	345.077318155008	366.019960471559
1244	357.943894184047	342.380004479318	341.879177476845
1246	369.400490955212	345.946818274354	362.154327490106
1248	378.140062528758	349.578746016562	378.897194037693
1250	381.686916806788	368.042728790327	359.511945119961
1252	368.511725253513	377.392199404302	353.973022517531
1254	355.914438342461	368.306264707167	367.061240401326
1256	363.409534106041	359.592946798771	370.242043506572
1258	375.611040305886	363.738076072382	365.533437623521
1260	371.003128158312	336.921401062951	357.275248737172
1262	367.486277107599	354.463528396113	346.736339429689
1264	359.308992346531	368.673730643108	349.378987241985
1266	357.9662683771	366.781291932901	346.399637280242
1268	365.787685422378	368.468151064225	353.167985877109
1270	365.11349301825	358.412520410031	345.330744075927
1272	354.06734240832	352.421873760295	344.55577671536
1274	352.498394365611	364.952660402656	366.618792799949
1276	370.607984319704	350.695266145852	349.999814475986
1278	372.573127097193	327.702986234578	359.019072285411
1280	361.761240089102	355.377898709113	351.743289043393
1282	384.945676297061	369.052077802808	344.479339300495
1284	389.927064963061	362.827043710405	354.32648419817
1286	369.602402890891	348.269327382969	363.98584236154
1288	359.171983791599	346.904580588278	373.177671452362
1290	368.363639872482	356.914215947864	367.411234543202
1292	375.548145371546	360.969680169964	350.639206456602
1294	372.28644486101	360.66984667568	363.301846152963
1296	371.81213421072	377.184964389128	338.869888985625
1298	389.617363680931	364.492486453765	387.808359666655
1300	398.567253291752	368.190390771848	362.075134202382
1302	392.657225811593	384.833477733787	355.888655108519
1304	389.424824346561	388.599169171204	363.366079536634
1306	395.451134024102	384.037502555614	367.272761596088
1308	397.053015216508	374.635083536901	369.468255920879
1310	389.150090933777	376.809288019011	372.873461335199
1312	386.523117349098	401.76079956719	366.101891458028
1314	384.064209112624	374.407711247657	353.041685330323
1316	400.535349104125	383.483551239258	372.40664774457
1318	395.149553869964	377.798798928204	382.056039465277
1320	369.446487096081	372.188131603099	371.891423282149
1322	376.748171022522	374.456347489423	359.513897205128
1324	388.13746176999	365.643826421397	359.242745214821
1326	380.592244663176	362.978842392388	362.814244233672
1328	364.071547385149	372.338319100623	356.482539845029
1330	357.091283956709	369.130370007288	345.002175251849
1332	363.983595628527	347.923399737223	345.78459733637
1334	399.247836274177	348.794792344846	338.390808645362
1336	365.588049007891	365.485606730607	346.814937335573
1338	366.969997110334	352.065642976435	345.425743206025
1340	387.622457275077	354.302408928627	347.010894940349
1342	379.075788200282	355.379707921217	344.828257730001
1344	369.295204612998	354.128386002839	349.5658745035
1346	381.713264363184	351.404316418044	356.77902963033
1348	384.811141250118	344.914619376502	360.181456226982
1350	366.315439092245	346.825658642641	361.930485546502
1352	390.472788656406	377.668429754957	356.693601638046
1354	365.381241939448	376.953703025144	338.235883175962
1356	361.593058341145	347.08726718974	354.36859450169
1358	408.924499327188	369.692490801903	379.197164994198
1360	383.416234192943	378.185007830965	379.275784533079
1362	394.315520876854	361.341977467204	370.217061940081
1364	393.024032708815	371.420208048487	365.58137191108
1366	375.094066720328	376.312261466289	365.412006816611
1368	369.921562950342	353.43343404811	357.250782369853
1370	373.102427397417	336.053019610627	344.827161903407
1372	364.371225295549	338.611058445476	347.624525776939
1374	356.620090124391	352.630201334244	326.645743328927
1376	338.89933983303	338.818362906681	322.176143172896
1378	353.767782690834	323.858586791772	344.240772904576
1380	363.183814436663	332.832756139401	362.083396372388
1382	359.864752938605	341.287551081206	342.497005782385
1384	348.47557224074	338.780936798689	331.696252248944
1386	341.942541956474	352.432875313947	321.664385491213
1388	340.397297568043	346.830936590379	314.182988199037
1390	327.078500987181	316.452004791915	315.00242321273
1392	307.383808382642	318.592176426791	313.263621862032
1394	321.744973116458	332.447497441064	314.458566325001
1396	316.869727370884	342.994623824367	302.645870081437
1398	322.908564698966	331.509294639248	305.459326129127
1400	326.464202572399	333.611490119585	305.798756064909
1402	335.552863373237	314.984040386903	290.259591919214
1404	342.745759333631	331.060924584555	324.401106540132
1406	334.051019634193	340.860121055216	313.409039919785
1408	332.503791653915	338.434656948222	303.838453820005
1410	337.619768151332	332.046697463416	309.604985983401
1412	336.968269121865	333.847739815888	315.502806564848
1414	335.023283469633	344.369091638201	330.558289139364
1416	333.125622906164	335.362084244974	322.591796435854
1418	334.940877364582	336.720015993401	321.228399604244
1420	319.923019589749	342.937960999545	312.694418788417
1422	352.045045544283	355.913893028496	348.115081719674
1424	325.00781054524	330.469291516778	325.819227996653
1426	328.384836293522	326.132019770664	334.777060518894
1428	351.158767309664	335.875809452088	321.450324442457
1430	368.300031443526	350.618494089005	338.083731224347
1432	357.659447180001	357.370247557259	357.842016704612
1434	357.398023766131	355.562662865905	366.200479519935
1436	384.360624711368	360.915497008932	371.86560948445
1438	389.571592556464	379.477412150623	353.866810256238
1440	402.829736814379	389.578401800826	371.050434548416
1442	388.021424833581	376.255422554171	404.776068510835
1444	405.714436991901	380.545286029088	399.927232835702
1446	448.032884687364	415.950134211088	406.562793761575
1448	447.509777459767	442.814468993061	427.789052086534
1450	432.548941695906	415.650923372911	396.077480738347
1452	432.308708411631	413.844178721098	390.389921362641
1454	426.799878458991	409.110518122141	379.632882676682
1456	413.422059862347	389.191557893633	377.66231412613
1458	397.876546750213	376.343834796767	379.859738200928
1460	384.525147991363	373.786102596827	366.113731670272
1462	377.439254311826	362.669515349806	355.516728096392
1464	364.672276194026	345.805665003187	342.420179125498
1466	352.851736546071	354.534239899594	352.851736546071
1468	358.519428507853	358.403173270952	358.248166288417
1470	329.328089570488	321.511473897604	311.089319667091
1472	335.734849759448	325.756711884659	351.378804395165
1474	364.785245700241	350.874721170613	350.4937874475
1476	363.660105063935	363.204117022056	332.140523229515
1478	351.853218093994	340.394894331729	315.474035098731
1480	340.583904063661	321.608721680693	309.817168573912
1482	326.923147588262	315.841153670202	292.57429253051
1484	328.190842668765	310.244610599881	291.529444877472
1486	342.816226973772	307.892922806723	319.837599989794
1488	341.259337370527	320.080127726045	322.83268099825
1490	338.133127680323	338.606441925891	322.001938761231
1492	319.489542962896	309.18071300968	319.147783585349
1494	339.540057929588	329.912023321331	328.607500186662
1496	332.369054670217	318.306797902469	334.625172689097
1498	342.188392785083	306.916286603987	290.376178330196
1500	328.057043623074	316.314220812898	313.184273598918
1502	328.421487477148	319.180154461944	303.899676228642
1504	335.409182365116	309.557894402922	293.682503446596
1506	336.793122889893	325.659907649546	304.260836620577
1508	337.07028793642	332.302552863171	317.125704923243
1510	335.063986080183	330.938556963435	317.795423672997
1512	336.90770378556	340.066545533027	334.888729575601
1514	335.717155610514	332.301514798634	353.590194658967
1516	317.624902962142	307.252362865098	322.714934761923
1518	331.223893455877	315.910262818202	320.020504779591
1520	347.019981297688	333.423183956102	314.105209141912
1522	330.218507790917	325.130298859636	321.553169160457
1524	331.46232539018	342.691202116103	324.604223124468
1526	340.542904254474	315.977479942523	315.147225577149
1528	356.272249924495	336.156484693332	351.909198986586
1530	347.387054280897	343.181766693973	356.478250581827
1532	363.539357279489	336.523469926673	329.574718969894
1534	367.318558858506	344.163175992872	342.040965418139
1536	357.079622427652	345.720322975396	342.130965999193
1538	343.512835173948	346.191597955349	348.387870199473
1540	357.204824903082	356.911438753521	362.776670019306
1542	376.337851674542	360.823637841088	351.224331284097
1544	365.875818133586	351.181404247512	340.562350182658
1546	375.406828839446	357.863703523435	359.522434077098
1548	391.684567715119	385.638118093725	373.449672248595
1550	375.595601722696	376.06153142052	374.896707175961
1552	378.194844184613	368.536265694183	391.553548900487
1554	350.409526067476	345.365557996036	340.435851648925
1556	341.549132802576	315.867709296574	333.435863221141
1558	401.192326137417	354.753381723442	374.670513181585
1560	399.679935587987	375.092166965816	397.697027293688
1562	414.331453286062	399.75227257484	387.016581004486
1564	425.594938869331	396.32660541077	390.4034009902
1566	429.881068556464	410.285875237333	414.239944971005
1568	445.697406626922	440.843923198098	434.180213662209
1570	448.956079569454	457.94240776814	449.042235168591
1572	450.617912549454	453.000975845124	439.683499151272
1574	458.352659246033	448.641297218633	426.099919239573
1576	455.631688634028	450.373658335623	442.902233463861
1578	467.397689539086	451.806744715955	465.065450660281
1580	494.72753330382	481.191182885951	494.00756885033
1582	502.224424017572	500.603619521181	507.979973567516
1584	501.359497823862	512.21897324131	498.314316486637
1586	509.556480615089	524.748617133788	490.11801397271
1588	512.247129181588	524.481348146813	477.322004498407
1590	541.177804312781	524.194078839444	529.601576369383
1592	547.09769599458	552.508449953919	535.860191662205
1594	538.633714428866	547.777145400571	521.174403808741
1596	556.55482143916	553.648524201798	559.915166713779
1598	577.785439135856	566.960727965857	567.335870139402
1600	615.987995327516	592.885902843497	583.436708335305
1602	626.125456092301	586.173702054354	576.652412378984
1604	632.146986578014	598.844876537006	583.258997573359
1606	635.618852659787	622.924352229731	606.861243644188
1608	649.632642465347	649.441891196154	629.977642500377
1610	674.701232850621	669.942204268729	647.228733769067
1612	678.086822929828	666.917212593689	664.16819281833
1614	684.394526807795	666.869429412064	684.170599413983
1616	713.73665067918	663.155134425672	676.474745471024
1618	710.625659566316	666.192096710782	665.669704866157
1620	718.972109607178	715.254545515452	691.906580170369
1622	742.418071592382	725.716328132816	715.954061299638
1624	738.735220119007	684.550821582606	695.113291359733
1626	785.395482832842	733.567350763108	713.82516475602
1628	761.061126849194	777.275249005046	732.076439890404
1630	791.790775484772	775.330645752592	762.995847092077
1632	773.610101063969	792.004487286322	773.86670747687
1634	781.766750320743	791.098221384125	791.418013173325
1636	788.151791186109	803.043655156716	775.257404342677
1638	770.727853503459	789.552671972111	765.687715232236
1640	803.012464129554	785.630650184691	767.662502068712
1642	821.414249808369	811.029231377173	760.639476735759
1644	807.572422286396	795.953118640169	768.941232627627
1646	785.431986802988	790.323818935787	767.841310200042
1648	795.68707821699	783.014872115533	759.653310039297
1650	796.555968604425	768.175147355897	743.507350025759
1652	780.547664398388	757.512221893059	740.597448167293
1654	774.639634988031	739.014087843629	751.285623919532
1656	759.933693263584	745.86324638085	737.046360941188
1658	764.062527035602	759.285008997831	737.189872487154
1660	745.283125014129	734.343450180358	738.300860851591
1662	707.513829064075	702.844694380879	722.936157271139
1664	712.915359078088	705.180366317008	692.951778205329
1666	718.121528161265	703.299114742487	665.864822085036
1668	701.58736447419	703.158886020744	666.028443964016
1670	688.165858183098	674.776960279474	628.759158623666
1672	636.483081480836	640.014788707643	673.404391053998
1674	654.22541321005	666.354739779147	643.938172141496
1676	652.707527871092	660.801402884703	633.045211994616
1678	579.719736097785	608.990143357365	595.143206150703
1680	586.553026269505	593.637098458785	599.842560256882
1682	568.287890684627	588.547973453198	606.008884809792
1684	567.402229982698	553.439159440584	573.513194758031
1686	567.724833828537	532.773122838787	550.573762550535
1688	560.140674844334	537.978824397127	541.057110418578
1690	530.839252594888	527.433512249911	513.458499564473
1692	521.631369158156	503.898598036196	512.74168730978
1694	511.815886016158	512.902339781568	485.471463702218
1696	476.606982948613	497.343490480274	467.336830648566
1698	450.246006505793	452.486285412027	452.767723428184
1700	468.714209421959	429.519883401714	438.131345900853
1702	475.000808813754	424.061536808717	413.799836137529
1704	432.828254184618	422.903665560396	394.902024648062
1706	406.903085839593	412.796315765439	398.677373210106
1708	414.054938636561	395.736666317313	399.758330972698
1710	398.551892108302	389.354477111026	401.012985429343
1712	360.463314894312	376.026346790037	368.083531564649
1714	346.069257855	374.153285259652	332.575071134986
1716	348.902884897481	349.037024170367	342.677756136234
1718	327.630663438798	330.263967431297	340.60465227824
1720	322.304387356401	310.557011150478	313.783592016075
1722	318.040534206295	313.972415847145	301.487990362908
1724	296.875894583481	322.959056979977	293.559074102296
1726	303.233017620147	293.412381128463	314.197475902426
1728	284.575142869733	266.297369699885	288.227308839653
1730	300.094399370785	309.564364202655	291.839535452237
1732	292.18077327382	267.005960260993	267.588279331313
1734	269.866912877748	240.505719422438	255.597033078919
1736	245.641226560375	258.136186416187	236.019346473253
1738	253.295365898893	267.616412673219	234.522137440908
1740	245.518382560999	265.558749163828	244.262744612843
1742	250.958738034533	249.520015366147	231.259464716595
1744	241.788966270284	256.350444894753	228.612224903984
1746	251.10087513189	235.747903323172	225.489404438991
1748	240.595205918034	233.214557872657	202.637160428957
1750	226.785599637141	216.032431538608	207.572215997272
1752	214.984869203411	227.86984430078	225.443277216348
1754	235.701753371235	229.849880432265	218.037936283198
1756	223.684236047986	208.478397339954	211.17617810835
1758	221.697732390188	217.381327855567	217.049020087696
1760	201.940601180568	198.479719566895	200.001626799584
1762	194.356244149588	199.550865762915	191.445163463337
1764	201.142507005327	197.072643100977	200.727502145256
1766	213.819804343769	186.013298262727	176.824752792093
1768	195.940007751874	178.264094500976	179.701633885561
1770	200.349114746143	179.143939989329	195.466429512148
1772	193.575028858108	185.997268927883	169.708382012233
1774	182.179413672429	175.252785029998	162.492623849982
1776	189.090481903433	180.080253442337	171.634846139252
1778	187.581014094001	187.672068205201	148.319982446822
1780	180.852876712636	187.962111280908	167.428769572942
1782	173.106208385267	170.47502708849	169.749689679766
1784	170.263648295433	152.670661156477	138.876083511729
1786	178.755453243213	176.022903893773	156.112014470134
1788	177.657997514448	183.4600416538	159.291352325521
1790	162.367144060357	152.337294312028	130.565818351261
1792	156.558590867455	139.247405155808	123.212161860289
1794	153.967688465005	138.965312980016	135.645542368996
1796	144.239816442197	146.883186889295	148.647877305694
1798	152.628825814391	170.78296139329	169.649362277472
1800	158.439326901775	147.922945845962	155.48445607419
