# Supplementary material for: In vitro and in vivo datasets of topically applied ketorolac tromethamine in aqueous humor using Raman spectroscopy
Source: Data Brief. 2019 Oct 22;27:104694. doi: 10.1016/j.dib.2019.104694 (PMC6839021; doi:10.1016/j.dib.2019.104694)
Supplement: Multimedia component 1 [file mmc1.zip › Raw Raman spectrum dataset/In vitro Cuvettes/Aqueous humor from rabbit eyes/pohi_day0.txt]

cm-1	frame1	frame2	frame3
350	1185.44710362446	1183.17203609589	1171.04054101236
352	1197.75317622822	1191.79373863868	1175.54661649938
354	1224.78333486931	1203.00891234869	1207.29964768467
356	1238.69825903633	1222.08687027434	1217.49623770573
358	1234.82219075508	1237.38922742306	1225.6093292168
360	1211.52784685774	1237.32271675923	1249.85675488034
362	1216.22634541899	1218.53818231907	1226.45837462843
364	1229.81073284748	1217.96022627239	1227.24719423047
366	1225.06913674654	1210.95048527625	1226.34100108719
368	1194.45424763596	1188.49958519754	1209.94654920425
370	1212.99397642359	1201.53010444984	1196.83380761551
372	1212.02922144421	1203.39297193151	1236.86611849871
374	1211.12201614978	1208.19394739411	1258.72667847756
376	1217.08437521198	1218.24493242757	1246.29647190686
378	1228.50242165209	1222.33771780827	1238.91952182765
380	1223.88494777622	1197.4527674883	1234.0192046485
382	1213.56066703289	1194.75300967963	1226.1929633761
384	1207.65530813033	1206.92081662585	1216.68250476464
386	1223.27380178821	1197.40236676261	1210.3389030974
388	1188.54323809282	1194.43898253373	1205.86225377895
390	1187.45871710811	1188.72956319865	1201.77385095826
392	1189.40626022059	1187.29461948926	1198.23551247159
394	1153.25238894328	1198.39424809387	1195.34096380851
396	1189.93308172641	1188.94055002741	1181.78809910988
398	1207.71300557249	1197.97641200608	1195.81128915494
400	1203.45874043054	1199.18219078885	1202.89781661229
402	1181.05002838176	1180.73582755078	1185.52607485802
404	1183.10646211707	1185.52303091133	1184.84351946422
406	1203.69342649332	1186.28894043792	1195.78583330449
408	1215.99800266491	1196.57151866774	1215.20328655042
410	1214.2562272303	1211.42365395667	1229.03754743923
412	1208.8669193155	1200.56068484616	1195.87570101165
414	1207.63825557097	1197.54138823968	1208.64658160475
416	1215.91880603535	1203.3997969134	1210.33865022549
418	1223.06174469903	1213.76524123232	1205.88303753262
420	1211.83412216464	1221.61004388054	1215.10588541028
422	1240.91507996047	1213.27632905035	1200.49991057486
424	1233.02444208802	1202.81251099932	1202.08595971951
426	1219.98532104488	1196.22447917248	1206.09321408823
428	1225.68820655471	1197.77091777488	1202.95307384267
430	1229.50960607495	1205.69344402629	1209.5118351141
432	1225.95495246853	1203.34951849009	1218.70147779607
434	1220.09921504282	1198.83153244028	1214.89028027498
436	1214.13385881415	1195.57891657691	1201.43045174271
438	1209.14703020682	1195.15625245204	1206.89069280214
440	1191.27797571914	1174.87484697276	1190.09980773435
442	1188.56892621934	1165.75747886119	1185.21911273936
444	1195.5341639654	1166.6342527623	1193.24809581591
446	1199.1298361015	1169.87267528495	1208.54990731381
448	1190.12139902423	1175.3980319949	1201.79274335717
450	1185.82598440634	1178.49532544461	1186.17346616337
452	1177.98895654681	1179.7375603985	1180.15920828196
454	1162.89478912262	1176.25626535202	1188.57533330219
456	1149.80026727237	1148.21371252675	1170.07608056338
458	1160.42713295782	1154.81206340512	1158.66639743592
460	1166.0986957551	1168.44645836878	1160.91691187248
462	1158.79399210433	1172.24129906917	1168.61056067213
464	1137.38039670026	1145.84232633018	1160.8610694636
466	1116.71853233653	1137.45416499352	1132.09442833355
468	1118.92726636579	1126.95537780107	1126.11294786222
470	1131.54984529734	1121.64898353472	1135.41518494651
472	1137.87635613867	1125.80721862927	1146.04577429512
474	1096.25028315441	1108.70134928882	1111.2261174899
476	1081.01193552504	1104.3612701417	1115.43174596183
478	1095.63495670712	1096.83876463941	1106.02140235659
480	1122.42112176808	1089.49955010493	1086.16827956739
482	1110.21799327969	1106.82308496648	1115.32360081932
484	1100.61628203337	1096.49453965052	1096.61462900459
486	1079.5772955115	1086.7716178863	1092.24459498786
488	1062.42255083124	1077.89348174227	1094.13969513189
490	1064.22770373897	1068.34522143632	1087.82653409092
492	1056.82702793322	1070.5155386067	1073.5947950618
494	1062.15687263693	1068.07031892103	1066.06177972618
496	1057.76673753242	1062.78728239451	1058.72560071615
498	1043.79277151393	1058.55967750657	1051.83362253774
500	1046.46419980729	1064.47030312212	1053.60506391575
502	1045.70061907754	1062.25915345554	1057.82526102235
504	1055.37760993646	1064.84624840332	1041.77728213766
506	1058.53214211612	1067.81092408989	1036.02367553547
508	1039.97970479388	1064.75389951945	1066.98867647768
510	1041.67490725168	1048.9427012262	1049.33539731327
512	1043.46079879941	1025.24275252831	1056.794895827
514	1031.65232730451	1023.00095308257	1056.49967860546
516	1017.22810931294	1037.40584124587	1038.47599183832
518	1040.28537167739	1029.09795400602	1008.47431262409
520	1020.71194782593	1029.87629285224	1027.12788486632
522	1024.94407659557	1019.79165891769	1038.90240669297
524	1026.0432175274	1009.52344305296	1031.55744379659
526	1005.29058161063	1007.41276928438	1005.56655266414
528	1031.22299388846	995.896360102846	1016.70461230335
530	1011.90381140203	992.353684941247	996.27593630626
532	1004.74599839561	997.142164931963	987.687460768599
534	1004.62504354273	1003.34949193123	992.983158882422
536	972.988409106377	998.134194198277	993.329009136314
538	955.031726432193	988.763546338187	954.682680332518
540	970.91482644773	971.735755326914	970.999737403062
542	992.999674577842	967.934103290421	987.049307372248
544	998.810338295405	980.132653587254	975.379663778008
546	969.999403156373	964.314260751818	974.452429237284
548	950.778934338437	971.668469533276	940.019020653964
550	946.039232014555	955.719732752903	930.728040427225
552	941.557807130385	942.536965550052	935.394795673346
554	921.267433987578	965.836946386404	928.971102263813
556	912.982109072912	938.433136750371	910.435897724499
558	908.351051084139	914.691776479911	910.938561726824
560	906.630580048944	927.034763720735	924.010772082061
562	906.215713364632	953.700818204831	934.884038556395
564	904.174256537214	920.063297169606	916.596966064739
566	897.861451977777	890.548623427108	873.543001976511
568	871.512151818486	883.330690669815	860.936547877995
570	859.780097358112	894.487367404068	865.114533541749
572	875.946660457865	909.541578483129	874.112788986011
574	872.933797528818	881.731829834412	886.092855201544
576	873.530756367836	858.314662847407	848.980024340895
578	863.771476002225	854.100663948733	834.52285674242
580	855.412063922787	850.619281800891	832.492940466465
582	860.524145699364	828.389343785581	822.308615922648
584	843.537219140232	826.875596229067	841.967050454091
586	839.116650087629	824.64044481822	850.199176012498
588	830.529711821027	819.719467004571	842.277340312165
590	814.006771447499	815.149978428031	827.301515478929
592	792.737242834422	816.894810931657	823.357381597901
594	810.649302620995	803.215877477719	799.305003479323
596	795.275490460068	802.539738167999	804.387233288098
598	787.931289925835	791.261112158614	803.557405327338
600	796.109471044638	770.298107904743	788.243837212417
602	783.320807295173	774.119707983699	783.510575428152
604	785.5403951121	772.69958288408	770.892939380927
606	780.345741721706	763.086726197835	761.928069589821
608	773.88575555008	753.143878747757	762.143204169816
610	766.299149808238	747.858544035136	769.257985039249
612	734.722254294801	743.327411990415	759.997426263194
614	742.645804413992	741.681642780759	738.698776038736
616	740.917197819229	749.712394623572	727.167657180851
618	728.015538647766	742.671349531711	722.029945582272
620	715.357032201253	705.76567249522	719.131617236878
622	744.352252903003	702.913234684374	733.870238901172
624	730.958907423028	705.91873213465	733.792924303012
626	701.873724164046	717.673122504659	720.819984433498
628	686.306375514294	725.865281990029	705.707033447122
630	705.363069259106	715.534209351501	698.907498046573
632	677.285585755245	695.094580642505	672.734795630164
634	668.466054898999	678.322597789028	677.139941986082
636	672.417014292696	670.009958462643	681.628922245437
638	673.717285653492	664.607487031045	673.619119194908
640	654.094060314627	652.526251590042	650.011327402762
642	647.876990165091	651.580492540707	646.667953139407
644	643.109211014061	650.948321012775	637.971319719353
646	626.494317509309	637.659741685907	632.990027453687
648	607.033940222579	617.882376686209	630.130868216328
650	607.953316445587	609.953953544983	620.594379426234
652	605.431664407254	589.658321727089	591.166389901548
654	598.980728777332	593.142747623669	582.919409760179
656	591.354673699044	587.16857378311	579.066159275623
658	587.93505204867	571.798622286922	576.431679701265
660	596.093505416643	573.748288087544	582.229992753924
662	576.892770909143	550.63754638326	563.482446810463
664	536.765780889258	536.991853288357	546.510947578268
666	517.699382744658	530.223704145969	529.799227528288
668	523.560024152599	524.096855139964	519.252260507712
670	522.734380733908	508.832808397035	527.570674726863
672	502.099648953323	495.95259772201	504.512206292983
674	507.590063201928	494.246292123284	504.301986062376
676	512.593232017472	491.765207415417	506.67031974997
678	512.023367845714	487.153746688542	501.624862538379
680	521.157937773955	488.991515474247	489.144990269879
682	519.097693770457	472.790297404555	499.183695705428
684	509.402937319778	497.243014985825	516.370177700424
686	507.155690204646	509.612026753478	522.165070467463
688	514.944690431736	505.20170915877	518.554431631415
690	524.039942827075	521.28859048378	525.643100658777
692	521.156619923875	535.976663796567	546.683777338589
694	544.036787273061	555.375325109358	544.595236196043
696	564.427850725287	557.020740301917	551.040632890189
698	571.463881419404	549.596923284907	569.141378325035
700	568.557108246644	563.51370842797	580.686625520004
702	585.060004193138	575.110683825555	578.084557863631
704	579.325925946167	572.227003857425	586.564190882894
706	578.578477367545	576.917981313072	586.069725717529
708	588.6342092166	584.958439185744	575.258330035292
710	601.780386185595	580.849233286088	564.437327802462
712	599.332002760443	604.909851040815	569.323656350578
714	605.89871495705	612.244692469698	602.975603759242
716	606.140612857061	610.411725003677	604.863901393248
718	606.23823066799	606.374035971162	588.10547470901
720	616.57670123882	606.339067744967	592.493685831182
722	612.922066910191	610.561486597657	624.315525277822
724	602.08594496432	611.006133786747	610.583179404886
726	610.361122095327	618.65837325502	610.997276269532
728	628.008877875188	626.7865348663	619.676892229955
730	635.383226354865	625.800922825819	619.074603112191
732	612.69125760649	613.495721389263	615.675193991015
734	620.293999977912	611.423869318187	607.797413715834
736	636.202036186043	618.707158482297	617.502593097314
738	642.175751568234	633.786009671927	641.506442578649
740	636.644470580767	647.218449472771	666.996407723106
742	653.896939355198	632.662060383743	669.346728817595
744	658.896862722747	626.194659767669	647.099374566735
746	648.06592171853	648.128820751253	633.024809883714
748	642.631534059718	649.2614051601	636.944486697937
750	650.096098459173	637.710974870054	651.070376412405
752	659.277209084309	690.633064449379	649.779402070155
754	647.917586958353	676.785535484951	664.36962845286
756	633.163587654401	664.666110118638	648.34070309115
758	633.726297911075	662.954943893864	641.006257610822
760	639.90948545993	663.338150965255	645.83814323793
762	631.575740373724	650.986107056767	646.257058522284
764	652.905930801388	645.767144437761	651.05713151254
766	662.077772426259	656.935839404453	655.616104250803
768	646.177986462124	641.842982411219	654.298495212537
770	636.199974411473	625.719119091897	654.194026998099
772	650.088854457621	635.402811140945	659.396457937356
774	623.826633971534	641.360711081671	652.777625102161
776	638.474627795855	629.726502401737	641.662071767119
778	634.695954184349	628.028453733029	628.763532189873
780	637.905032991672	634.521494324071	628.124436016789
782	648.37863636454	643.845322968105	638.027348088823
784	625.522941762487	649.725445234874	635.72979551916
786	637.75790192304	622.471784576099	626.191164649251
788	635.754687585156	623.320722495874	619.18223260224
790	630.620247799413	621.249352901565	615.236574387395
792	635.293853689486	620.671860785098	621.24385312228
794	651.701073849723	634.42754943829	639.629650323972
796	615.058445653566	610.479808498959	628.953823920432
798	631.558755849631	627.983414737446	626.294278166441
800	625.496388622028	623.771698041644	624.24332310983
802	617.551959006335	609.514853457059	611.536518011067
804	621.237394384211	596.631961011507	590.177689550872
806	604.88162433345	570.478369727435	586.563580156201
808	623.35041134709	610.192094336571	602.131689188955
810	615.020395783679	594.264291423176	599.377810020107
812	612.337953584719	579.612591120093	600.133995273443
814	609.979118188811	582.830114476114	600.250644910868
816	587.721990949108	590.538915072696	584.09225859009
818	596.805469834929	590.352293482658	576.171313333409
820	598.965126459302	594.140634089129	590.869776009224
822	581.59754162527	590.473665070563	595.155179625044
824	573.216079540826	591.379146703525	600.997355061495
826	587.47918388847	601.959403855522	607.443534446053
828	599.289260083815	608.158818518836	579.301494878643
830	579.206921200253	594.832000533002	605.902555500669
832	596.443871932777	596.363599352552	601.66933181607
834	598.415909817563	588.924803630382	589.650945391722
836	590.121653734956	582.08417359096	586.152397754296
838	596.220873622163	595.025264171192	597.488387789004
840	588.48246593207	611.254314738413	608.507975753056
842	580.829569250293	578.701655530818	589.926972808532
844	580.172643547957	570.830992044891	570.87553774164
846	582.749936297835	575.242301846583	579.355673045963
848	583.368204776821	578.448978966987	599.458250910153
850	578.632930379475	578.477012383556	577.43515706456
852	584.130245266059	581.350237964657	573.485338292139
854	594.855907202398	580.54555681824	581.848903018718
856	570.325028842932	570.157621887515	571.905787778222
858	557.694086474858	554.980644138142	559.274912529399
860	575.848041533196	539.791620096747	555.47108168287
862	537.981687147256	522.520079400503	536.626366404234
864	544.12305926277	521.877928896111	516.470134983747
866	530.997331354911	520.990190097747	510.118940539299
868	524.00058354283	527.826169879481	512.625963520901
870	511.893869568411	523.394974698866	514.212844602227
872	486.487020056221	494.281426794808	508.536965448459
874	518.301297118678	493.107097468941	507.865511670353
876	512.350516761845	510.50237058469	505.651420783048
878	501.737929377299	501.000693612242	508.37293515731
880	503.444409738208	491.863626499293	502.384651974432
882	516.325132800372	497.716040613712	504.752091033977
884	526.347823401877	515.065884077468	538.154400523049
886	524.176110608209	527.348103260166	520.458238694615
888	513.851692236574	535.420528223322	510.621818302386
890	523.54244621561	524.004598399368	506.243293309131
892	504.056878769546	496.953431579115	487.606709181711
894	461.691332263305	476.889206806143	460.128675858003
896	458.058142647631	489.556395110756	452.243205391542
898	448.407818902689	468.006120103466	450.687160007499
900	467.63518843564	451.09665833805	453.275679964006
902	453.9383410762	445.164847353875	451.800541989994
904	443.17755538218	442.90889460769	446.328978201566
906	453.232654892025	443.998135276534	439.648851667199
908	456.993380825279	455.481061270846	435.945553288571
910	448.408897631166	434.361642384246	444.200855005895
912	447.094052055388	434.235889290109	451.259029542659
914	444.948952127551	433.531730681664	446.406660364594
916	444.613060814143	431.931634404282	451.655183570195
918	452.875221380686	436.180052958127	466.534516146305
920	475.379099976185	453.61389813368	458.294038924567
922	487.129078278934	473.553294547626	469.480533739521
924	514.094211780838	511.098355910731	514.851429974657
926	554.014052945529	565.653222402556	561.904097058906
928	589.360189103683	604.878721109629	600.094203024738
930	602.548959170751	608.075590426242	618.593804533996
932	583.089546557716	579.931044792758	601.103490044305
934	524.146985431117	513.807471472309	527.307476317563
936	476.920885730565	475.36626873685	484.044264752721
938	441.313033396978	442.543245445027	446.428323952922
940	414.37350502395	419.327296697579	415.552628665722
942	397.798546594496	405.381706679955	392.991449552739
944	393.686099369814	389.809555456883	375.707362772908
946	364.071184291172	361.307764891169	366.641981270192
948	384.713794864445	379.052762900814	380.351099794304
950	403.737618394281	371.152899193014	387.779431740388
952	410.419686529386	372.989563119935	389.879734721681
954	394.879047213833	380.221861358894	380.84230372095
956	360.728140635035	356.898662831777	357.976744202499
958	394.563955981932	360.506526383687	380.615748055688
960	384.361956289932	375.54983772604	369.649385719027
962	368.905860939286	355.469825785491	357.531822985227
964	361.31656538382	344.301717027065	353.502036415761
966	361.414536283849	347.453434919818	354.361130504581
968	361.502060569859	343.467935121395	350.653637193168
970	355.578391906478	330.193326881933	336.255767396251
972	346.242915422102	349.589027455783	338.972394775208
974	344.419031083824	349.792474348831	353.632258209075
976	341.085454240924	345.135339662672	354.834580834724
978	345.512398666448	346.198356683904	360.288249994197
980	361.002267725406	357.901884667067	378.280526092875
982	367.087016146503	378.479350988549	368.193517995303
984	385.510123485939	379.282969641155	365.021530664932
986	371.070333878946	351.556419202418	354.257165537941
988	367.97866800768	348.129394119229	358.363098375988
990	364.231379605709	353.674107171021	358.134923907759
992	354.860356111789	351.617218787673	349.096676771965
994	354.224169396153	347.509346217464	349.405412533433
996	349.959666144551	361.629158026827	344.5500014927
998	360.228175618673	344.833770017303	359.063083806559
1000	361.287516486087	360.956484756982	359.133979452739
1002	384.929252353555	383.573083029453	366.219650780554
1004	404.374490054298	391.270764536232	378.343958904253
1006	390.289056011558	386.082091814896	383.909026892395
1008	400.035969181907	398.31340225533	392.627674449867
1010	394.220726708605	372.199757828792	393.178877732798
1012	398.996446392865	373.629271773168	370.816910632158
1014	379.265231709051	382.078775456455	381.771388343567
1016	366.570065818969	385.32008897344	384.091237158445
1018	373.993531885153	382.946157250788	359.177404782747
1020	372.325276704683	380.994719340787	346.235133681462
1022	356.54327875443	362.882177073435	348.538019575814
1024	374.885507747503	361.859051956167	353.695869452592
1026	355.138659042646	343.417491511156	329.822381441845
1028	340.317649805243	329.982492406668	334.211972059857
1030	345.684654641298	334.913516487687	348.787474889791
1032	356.20987673206	349.9340956856	340.237156991747
1034	347.520206726073	347.101323894014	337.396996646747
1036	349.585655389678	354.474512783339	344.76663269708
1038	369.869686332374	344.90766759232	351.743371049769
1040	363.323460747594	349.037469730817	363.606540174788
1042	346.382087294491	338.277522856988	348.03557142809
1044	334.794989970174	322.740377649159	327.966975345953
1046	330.830971341189	330.707254171208	340.845656805647
1048	333.112155652438	320.634524738267	317.165554022144
1050	321.159959059375	328.321283179521	329.613104912375
1052	313.242973062192	329.691659996313	318.883567829898
1054	319.76946763981	322.507623705606	308.742928765694
1056	331.761212412166	320.468288589954	312.321726638149
1058	336.680118820062	326.37219223596	327.164491888923
1060	332.132775727864	327.672836813573	337.607639335274
1062	340.858028810284	320.159888126113	325.897888344675
1064	337.02073516139	310.033588843056	318.598523919878
1066	327.651654375404	316.436417216205	322.686758991501
1068	328.939164556509	327.713079350581	324.981441351857
1070	332.335928395303	322.603145333069	322.728589739552
1072	327.390135811921	310.210618492275	321.657515807933
1074	318.643169297468	322.811027471473	325.799678460592
1076	330.473307026722	312.177011587674	310.919887387411
1078	342.342907147869	324.938196612513	327.613932890033
1080	342.585669059655	327.936823182766	331.979750002332
1082	330.719800203698	322.946389706688	336.795687725669
1084	321.78183219354	319.782940266936	334.496347470692
1086	318.381865328034	320.762702290557	318.869920049324
1088	303.995674634503	313.165948197322	299.505226960492
1090	281.720806563595	273.695049198804	291.975385771355
1092	295.872579061491	289.068678780442	291.152681017856
1094	289.194718849545	281.258973531393	274.875772751488
1096	294.156077891279	280.020312318037	270.619421652812
1098	294.769435220288	280.505000922477	271.032692776907
1100	287.503819513332	274.35401831321	274.831029210907
1102	295.113407670392	271.168530288227	291.735854347118
1104	294.102652764574	292.428630742901	282.652486517281
1106	289.300675684857	282.937812971109	262.996743938412
1108	299.72918720015	277.549531951657	278.054524841884
1110	296.518966423492	274.557667780942	275.631425322512
1112	292.192587489198	284.96042660968	277.667609010608
1114	301.831280092149	301.749292454688	293.329406264317
1116	323.54141095427	309.952708271055	308.897664966775
1118	340.350688720416	328.537505413842	343.970379280719
1120	327.553495578659	334.596682454431	330.548446333832
1122	334.217285030903	325.038649062985	330.548867654121
1124	320.886531983661	303.747117562759	310.988753520274
1126	301.208544606746	282.589318543478	299.668931434834
1128	289.024398433413	278.104361581326	294.457274594
1130	287.32499882661	288.332274606412	283.66286659678
1132	291.875918182698	279.922753859334	289.148195084711
1134	276.161726757359	261.645299118189	284.236232324524
1136	257.859589234489	262.720531708098	264.306822177388
1138	260.163405518682	266.265225823186	250.687857304864
1140	272.531594366293	252.329356342016	241.683299880898
1142	269.508731707449	240.791733478403	248.612905700076
1144	251.123241366255	245.41389070851	262.008181241699
1146	245.082945357315	252.775783612895	253.565801638229
1148	247.123376496209	261.162342566605	244.20689296993
1150	243.390612946753	253.582648801233	245.621115917611
1152	280.194814867186	275.464989138877	256.042970421817
1154	281.101498479525	279.635399662474	248.548307099027
1156	277.647050760359	279.57364869604	254.967864772234
1158	276.120766501196	277.430377729101	263.174683068853
1160	265.90613480467	267.659745509624	258.075986305886
1162	266.030583504337	262.21730005276	276.910363619411
1164	242.503846209925	252.351401959996	242.974487428371
1166	255.384337944345	250.909435656726	243.525677374044
1168	238.308449855742	232.911140822608	239.851371011993
1170	228.915950380087	223.121610235637	231.576993486666
1172	228.468861573423	226.724233216331	235.3304604309
1174	224.683281031557	226.100166021236	244.138251326075
1176	221.743045385089	211.902831234625	236.019737177969
1178	246.679606588528	217.234555430389	220.037032046489
1180	238.785670043171	210.039941138584	231.292108296346
1182	209.962859608538	196.482900202166	214.902813197628
1184	217.708673484605	200.114551734652	211.872155537028
1186	215.445480933351	216.900495258729	205.40919722673
1188	213.084015788306	234.122441240053	214.164340501865
1190	218.640640953115	232.465297969432	233.026080097828
1192	217.288217094761	211.637048305333	228.446199696475
1194	222.304155216266	221.589100829446	210.689393761773
1196	222.141750610511	209.392483601724	207.85170574019
1198	218.881928874317	197.099089167749	221.560547206415
1200	212.557244792183	208.05986498919	222.07134913111
1202	223.999133859965	224.770700186518	221.965985482728
1204	222.809340025174	232.115012283007	217.825952953759
1206	207.028415638729	220.682027898649	209.022902517364
1208	210.933268109488	201.284199091853	206.647277376454
1210	221.095876895152	218.727456554453	216.989218050814
1212	206.120869523582	234.92294143783	230.47176460161
1214	214.115315223422	216.514886552285	213.145291829447
1216	209.675177486734	212.292883055798	194.602726448912
1218	217.381219757795	218.327551419386	216.698844515528
1220	231.395188227906	232.96067276503	230.717600738497
1222	234.607861176478	240.560682045637	219.341216789351
1224	228.721846936813	231.989144317941	215.656667834184
1226	238.365312464817	234.293991395691	228.456023687924
1228	237.16618430927	238.579820855514	250.58902289762
1230	228.615193251784	226.157878720994	221.91109829671
1232	217.88110538083	219.375486307202	185.736067605122
1234	212.686673503214	197.380364613803	180.521280124732
1236	211.684194717222	210.250440363961	200.789672240371
1238	203.024398682766	218.46517970215	210.643168246649
1240	194.705400372342	188.875741042899	192.496319211976
1242	210.22148400441	186.633953812717	178.374034742569
1244	206.702334855975	210.772427998154	213.318665982738
1246	201.823737842701	209.395102424029	195.185087899408
1248	189.300115957221	207.346301478178	182.648954642204
1250	192.871311013429	209.137378201045	183.284430322381
1252	178.987541410801	189.213279883404	177.353615464299
1254	184.342230181823	170.651498212246	185.59139411964
1256	207.411574793021	183.263231390511	196.440338511017
1258	201.845347805659	206.806119007254	182.475879332028
1260	175.773273171426	180.316690290427	176.278593376217
1262	177.059923730105	173.117464404809	188.174283985706
1264	174.873590241955	175.105732326195	186.784925050662
1266	188.375635235161	164.573024564439	189.930551013803
1268	200.942727234151	172.305248824291	199.864944434235
1270	175.832707423068	178.198392118101	196.852892198534
1272	173.205653681931	177.715111398741	190.123271539447
1274	193.373906896342	177.383921211498	181.524006893302
1276	173.72399666015	176.562952404936	159.028023589832
1278	177.154009884144	171.300509436746	144.157052455314
1280	199.575835046867	184.336412062257	175.109266986649
1282	204.972405852267	196.650889575465	204.036205643571
1284	186.682445716367	185.578381395871	192.221345130543
1286	177.613371723038	191.720059138261	174.013622218433
1288	171.464181402077	168.674695458969	162.062832668052
1290	157.297280784222	160.737280602932	165.620627175371
1292	154.952290525401	181.05627468016	182.268626146705
1294	174.345918682816	177.866051978391	187.699706231149
1296	163.24859507861	169.180810533962	162.754369778564
1298	182.84574132682	177.108674768135	204.97884784161
1300	174.401325240002	173.791187087838	179.694342871369
1302	175.276851559383	186.93678590792	188.286504731566
1304	190.841366605971	195.589580389745	181.328550900743
1306	202.669404752848	192.704777280385	184.057225495488
1308	192.524384375364	188.275203245195	179.836491273862
1310	183.852230668201	189.82371107678	180.363108505091
1312	188.88469410679	188.094001117832	187.075092161819
1314	168.508165638849	170.15902573885	147.18182052961
1316	172.792929474973	159.980194889002	152.950675523544
1318	175.698291166851	156.136883299292	158.047240035329
1320	161.108922136278	173.196871207287	172.209363055172
1322	156.101494340521	153.675881723794	172.77346539254
1324	156.967338605896	152.73389197852	152.083615683668
1326	165.413127756253	152.655053633784	138.542920282038
1328	157.152067259526	144.671925019104	151.411067121236
1330	129.421187014601	139.772289769472	165.228495074241
1332	120.515223674034	142.844222141256	156.662159984825
1334	146.197075375831	152.992582041827	173.300698981462
1336	163.225125608276	176.719082310444	190.548153893856
1338	155.317315729367	168.077229663428	151.515732145112
1340	151.984509560428	179.871698708133	150.72277692961
1342	150.844243840436	148.34888207362	131.486740908827
1344	149.195148220212	168.52425322727	141.823194417088
1346	155.594062837259	182.453857803063	150.199055974356
1348	157.031920359408	174.063157806108	157.923510987659
1350	156.474163402243	171.716654025001	180.90814939667
1352	172.593494395295	169.399965478017	195.090187672889
1354	172.798433213394	166.950494112891	182.637063185635
1356	162.84246157586	176.800452529809	162.655489223181
1358	187.972757753983	172.455285599912	179.248692348492
1360	193.300969600967	184.449902378144	172.451331599689
1362	184.664632566505	197.263799721253	176.44342686203
1364	171.736609269132	174.159204676996	162.592820613375
1366	171.234300076271	172.244436930842	166.59091504338
1368	174.653418363042	177.22107261477	171.153640232887
1370	176.275752473231	175.841427301474	166.17409204944
1372	174.812305067898	181.78522152997	166.546132138737
1374	156.560287661735	155.088658032798	146.026958469691
1376	170.053479984672	151.893128384685	153.955849929524
1378	159.685214249547	158.159964836184	138.073078118771
1380	154.686435027109	156.097375619407	161.768393582475
1382	149.664051985397	160.28749308461	143.329941159633
1384	153.866125182219	139.974191901967	144.844909767242
1386	159.888458003157	140.772421071435	151.446630343325
1388	141.216636811025	153.077769804561	142.084343253904
1390	136.709999402224	150.956774491475	124.679860520126
1392	150.381450152714	133.408147147223	123.443821696372
1394	130.206655154028	132.155716653062	141.209992923704
1396	140.937760902029	177.229170987152	144.198120248131
1398	142.336798358383	137.451395373265	126.243977371522
1400	146.123177921745	131.531187968205	127.588689147914
1402	160.252839429817	135.926479763493	127.00053350773
1404	162.082449108093	152.063365564448	146.386536956126
1406	154.233263351604	139.11856877405	138.922272599885
1408	322.935785490283	135.363737380773	127.588286474696
1410	303.31670748497	152.747288867738	141.581811737088
1412	159.194063842877	151.769775304334	145.934731041409
1414	141.640312883348	136.119303543923	134.012265529796
1416	135.498080751203	144.679902907532	145.08512783513
1418	145.205036142029	138.694925171224	140.547286360608
1420	151.46440158818	149.85562031274	135.973120399578
1422	151.021604616992	164.304359555049	133.843751423722
1424	151.463868983872	139.898859270946	144.788322848844
1426	156.098912399063	150.395265830455	136.69456441482
1428	172.815432705263	150.737982155012	152.065679859717
1430	180.819596236155	151.697505005955	177.089303804792
1432	181.003122105233	179.137475136289	182.426338233827
1434	188.536244348759	192.706994410351	180.693546636996
1436	199.25428371488	174.201245940129	179.657939365136
1438	198.252857071355	160.431986066498	176.857396044123
1440	196.178568697162	171.658009309499	185.999962491255
1442	213.040860441568	198.084074411201	199.59367352564
1444	206.861153947858	224.230059582883	233.582927529144
1446	266.938112620497	266.557240389565	247.139867627598
1448	254.820276728149	255.542111959953	257.429955117009
1450	271.557822068191	238.038452444393	265.879003018538
1452	235.175789744852	212.372955144755	243.023040803946
1454	197.781562751168	219.249468954767	205.688436765592
1456	205.817138277528	216.009056560742	223.097265066273
1458	195.854488707666	196.408371122904	225.992533718562
1460	182.469230791456	178.565263638744	197.397122876123
1462	195.57592468099	167.827110539957	187.435790383162
1464	179.794787555409	165.976937983907	177.927755659259
1466	172.668560906929	174.955550272602	164.373797130883
1468	176.902890508925	200.363752713058	165.319416010047
1470	138.187281634211	170.081114706777	132.336418971691
1472	168.103061584053	141.020619747957	148.323061651348
1474	166.375057684291	163.655865127847	161.854640723515
1476	130.096204363748	149.740768663348	151.882893991829
1478	139.256201875405	165.862113616787	141.519157390268
1480	136.644826299992	141.370508190495	140.098710326747
1482	148.896264097229	129.765493040879	159.352769779405
1484	148.970573303592	130.978101341595	153.948623442379
1486	133.180248697029	126.713641929902	130.287871293876
1488	138.898351619743	129.37168475131	141.71190559814
1490	149.638381296306	131.013713914554	160.857965521505
1492	143.021720333772	128.613275926037	132.538603255968
1494	124.306185742318	124.927231799093	133.030282609399
1496	126.929168221144	146.91369440045	150.511687706502
1498	138.310646251038	128.869423409631	126.225998779931
1500	125.473371947991	126.911238061729	108.551213870953
1502	127.486218730132	128.005785246841	114.095161316435
1504	141.621692542182	140.173912082825	126.16822225543
1506	152.019139991111	138.940163986269	128.36423772993
1508	149.963050096475	154.51023521744	153.441503927408
1510	145.266844374434	150.613729675479	165.4465641494
1512	139.712257864801	149.262287683822	148.139143902875
1514	127.893062269104	143.393738968424	133.693437980544
1516	129.714361585005	129.649823958308	147.632046116367
1518	152.239531420696	155.252125944366	164.252909073032
1520	147.861848060948	140.786265439711	140.606760449945
1522	162.477849096564	173.253522720004	157.93736456408
1524	134.473488474442	158.778636642542	159.950116226164
1526	136.966067374434	155.795400047062	143.165951060253
1528	164.185844399706	163.876784517951	149.202668152986
1530	152.614207714534	166.706412274138	159.446437693125
1532	148.452091443159	171.564105957771	155.464470967994
1534	168.371064884111	177.452216753608	150.67903168109
1536	172.787231942193	169.895545058093	153.067089514522
1538	148.2769214173	141.71470758073	166.377846227648
1540	147.014137290078	156.825747645104	163.180101505806
1542	168.148978470582	173.78377779477	169.908603442699
1544	191.140518781301	172.918796896076	191.219618981017
1546	200.802621453289	199.126803659106	184.743136853988
1548	187.960054657614	207.656635731697	173.45455545382
1550	213.585373691085	196.643879414739	187.82028411722
1552	219.100485962591	222.280240579705	177.513572981274
1554	234.708226100292	237.756099695498	207.277080238742
1556	210.937583058781	203.175660571912	215.747361665318
1558	230.521154420387	237.976482759663	223.914859931349
1560	220.982674030614	207.160748353429	220.258359442668
1562	220.240035395606	209.885085570401	191.139049358353
1564	244.514100555565	254.356761671814	232.80853427514
1566	251.569695192423	258.835855538942	233.21281095088
1568	267.362855368825	247.112767453334	241.026826093136
1570	257.215160897657	249.547120983845	239.309610070969
1572	285.65098315783	278.239339528427	279.344818715641
1574	307.127554591182	294.448194966251	309.042893936013
1576	302.562219881795	286.765711646616	293.86427727887
1578	308.824084868344	289.769633006176	293.905941575446
1580	299.228778417839	298.317757033651	303.423614726381
1582	308.456693572648	300.488853393057	305.653609245029
1584	320.500317404406	334.585752798152	331.305309876334
1586	324.223981538819	346.411278535412	334.222271939116
1588	365.267487038236	369.957781474742	360.136726122863
1590	362.072479103556	359.600376609407	356.860274332609
1592	410.335755632823	361.440263687652	371.540344498094
1594	397.831526053106	385.122751985007	385.961387687343
1596	417.185581743342	400.401314186418	386.710540100021
1598	419.868980549404	422.499606531931	424.669482460995
1600	432.435322604411	418.997139129291	415.718704997462
1602	418.107755767836	431.647288859103	448.477285056367
1604	432.672569274806	445.696467592987	451.405483043009
1606	462.842031834606	476.481086024434	461.562221381436
1608	494.825823764928	478.234583402883	493.866595087098
1610	505.73527288825	491.730123238721	518.495608067057
1612	523.287524368901	530.92407831604	534.576087753233
1614	548.010312570321	545.200168831	543.703811506992
1616	554.005526290036	545.794263051172	552.191568081324
1618	570.976909568855	563.089048412217	573.81974025345
1620	568.381880177838	587.370314525881	577.343075666791
1622	599.427491147182	575.237509392986	592.44917421719
1624	620.150933074166	614.907227258126	646.01912787824
1626	626.008979631098	641.487697521916	626.980135668225
1628	629.400048605433	654.893662882659	630.328971138346
1630	673.234966798556	651.710945184453	690.385481899325
1632	658.226223376857	664.644172568861	642.236152305741
1634	674.041796742708	661.793334818918	649.665765564633
1636	675.726050693005	689.907716521965	677.103002215908
1638	667.369928888794	697.595059381291	700.619714744358
1640	684.658956048478	674.144793382466	694.365145074781
1642	682.626039484014	652.306806864492	656.433127729615
1644	680.889936877829	676.550771535214	639.984693956524
1646	689.054545499765	656.934969269761	639.730676346928
1648	664.912493899357	657.255982309605	660.784175643386
1650	654.350726025813	692.214579990856	666.569172365903
1652	657.938132151519	687.482685557208	647.186581058723
1654	664.937703317056	656.747838995741	643.854258149373
1656	655.868050047987	644.748984928726	650.664069062529
1658	620.725878613714	633.124759623172	636.482273837088
1660	618.88051574597	634.000478722236	624.681175943877
1662	629.099816101097	641.824286343081	613.881549172227
1664	605.55754852448	587.054615603303	570.070297002928
1666	582.937626506267	584.336653879142	553.950154409178
1668	544.743100461513	586.505520911336	541.891524644018
1670	555.18961547389	542.746221416713	541.617001756392
1672	537.552292517089	539.841650137231	540.674438088756
1674	525.27847251605	536.965040949558	553.603595029286
1676	503.389420924634	504.219135378919	498.071810100634
1678	487.2748804489	519.981921386542	496.224690000228
1680	458.224052276881	458.80098511263	479.340774447436
1682	468.97145949436	463.645019750565	437.419322880406
1684	451.230111624786	452.528301113778	401.520992691931
1686	434.355947746838	430.854958348405	443.507468874663
1688	439.957569275843	402.019228830637	414.388225503448
1690	412.302281680665	391.014360329976	373.649242666077
1692	370.295622811538	394.56178238187	367.480247414719
1694	376.533676571478	368.589611086258	373.999561657884
1696	356.057671170236	352.931642300449	340.993501498698
1698	320.85755558197	336.018751663496	310.338573406536
1700	318.029277501181	315.060186380124	310.816392458076
1702	292.801734355523	293.769844456862	289.252157724806
1704	279.413041067597	276.515395439843	261.916061009607
1706	268.824725004021	258.847481933569	256.5033393096
1708	245.422454237736	250.299981208567	249.792335040375
1710	237.418162144975	260.008698309204	231.233050278751
1712	220.382739134044	244.973790183081	212.939474732773
1714	202.056697199323	203.81812631958	203.977783102933
1716	201.25967011532	179.774647012079	195.87431963462
1718	196.976076795486	156.488558164077	180.638850746087
1720	175.886781893984	159.728266991565	162.764636001723
1722	165.180033044725	162.696204014041	148.904643712081
1724	162.714822567064	150.062820711493	138.820927485901
1726	157.785836003641	136.921041705987	144.154427489076
1728	156.99798854596	138.330990480861	161.867334893347
1730	140.859699176097	104.8180472529	130.238063186472
1732	130.317168756865	144.052449449334	130.365109274153
1734	104.606639603111	119.307250285677	121.311422107205
1736	108.303159161956	102.9940227943	110.728749805758
1738	53.7839685900481	73.6862356946019	56.1656565065353
1740	105.143820347235	79.88760359688	106.118373991524
1742	105.475965861569	101.637169709568	92.1556346467559
1744	72.7912646893443	75.0507197440158	100.88822258829
1746	57.2906771034297	51.6375097318048	42.7287647560841
1748	57.3087764310679	61.3500671616832	60.4722615928842
1750	67.1474738303444	70.9603574120701	45.594898120906
1752	75.8299490397456	71.973441575744	63.0405696883588
1754	56.7022342035937	46.4809391674034	22.3637208493212
1756	53.0894949866296	50.1806121145093	38.3924352656068
1758	44.743865117409	28.4873748176622	25.8394158909438
1760	50.1787255907393	27.3470480310862	53.5893348009406
1762	54.7177749218813	52.1118499471793	25.4014844558408
1764	19.7388554817221	16.0147027594581	19.6380789633481
1766	15.7156668339943	26.7890220075296	18.5294004014234
1768	33.766880680418	19.317664164915	28.9611372255231
1770	18.6769053744272	20.5667200695178	16.7385253016136
1772	27.7509378550307	14.0537951093059	5.71606331542937
1774	3.10050144750512	15.8128176162555	9.11129839791215
1776	-0.0973613337364823	8.25050855706492	8.73184590759371
1778	25.1866189871228	23.5564182698606	-4.4036828067569
1780	8.73111666841359	19.2059897321781	-3.79350366369321
1782	-3.13142410302325	5.20164763785332	-6.40035123289135
1784	3.86249270803769	-5.9979689034108	-2.33910714320152
1786	-0.543723621572168	-18.3493546997533	-8.24454938308543
1788	-1.57381919347717	-2.27578702644368	-16.5385755582697
1790	-6.88056125658432	5.36941706576466	-11.4249263122919
1792	-14.649574635507	-9.61794926817181	-23.4272246428199
1794	-13.7028606385944	-8.53114792048703	-39.0021867607178
1796	-19.6426287464769	-14.8810852764378	-38.7435540091556
1798	-33.4014806389498	-27.3817512188488	-35.2015246255285
1800	-29.0564290034671	-23.5935496407523	-27.2261768328109
