# Supplementary material for: In vitro and in vivo datasets of topically applied ketorolac tromethamine in aqueous humor using Raman spectroscopy
Source: Data Brief. 2019 Oct 22;27:104694. doi: 10.1016/j.dib.2019.104694 (PMC6839021; doi:10.1016/j.dib.2019.104694)
Supplement: Multimedia component 1 [file mmc1.zip › Raw Raman spectrum dataset/In vitro Cuvettes/Aqueous humor from rabbit eyes/pohi_day14.txt]

cm-1	frame1	frame2	frame3
350	-79.4545668036244	-81.4977787436255	-55.4344846885268
352	-100.082915763161	-92.6843662511329	-66.635507983487
354	-103.965804256495	-99.8195514130495	-89.7593769175542
356	-89.7209985872848	-94.015693236131	-83.9280526963504
358	-73.4923678199774	-84.8055453367511	-71.518480018195
360	-69.1659798287545	-79.4288730188315	-70.9577359084802
362	-79.4390456421066	-62.8673825901647	-68.9990050573342
364	-82.9734716214356	-70.7219438034826	-71.130732667336
366	-80.281485598395	-81.4493248399662	-74.4478860784796
368	-72.8517465863237	-82.3993412457914	-75.8633900749023
370	-68.2508836882393	-65.1151043877363	-65.6270434966156
372	-62.7064655294442	-80.2811475850699	-68.4927015175249
374	-64.3022909991724	-81.5889194616153	-66.5449149815363
376	-71.7414184510689	-64.890307169381	-58.6774257622057
378	-72.8835542186279	-62.3147540055455	-58.9256971920004
380	-65.3362637026334	-59.2707498778548	-57.0342210938057
382	-68.9773470927724	-69.3393594624741	-60.2154440423451
384	-77.9476391678556	-79.1122289813652	-66.0489478686316
386	-76.3487385702575	-61.1056120980985	-68.2321855791813
388	-85.2738863427019	-66.6514090405408	-61.1323959803699
390	-80.0424452496318	-62.8773680713301	-50.9284162105534
392	-67.840124517962	-60.0961132363929	-47.2577197577695
394	-58.1247635690571	-69.0584211256877	-57.9941258930425
396	-70.4308040089487	-63.5316527501068	-51.5302035446071
398	-65.5585959313547	-56.0250830655494	-39.7277403468472
400	-61.5976233160978	-55.0950696122009	-38.6408345127886
402	-68.1061791530779	-63.3992577771383	-51.2287435106258
404	-81.6000762532807	-68.5217064309317	-41.9471629477256
406	-76.7128791201317	-75.9279297761316	-60.9299176381131
408	-75.0731899352067	-76.0890733968681	-68.4301362370156
410	-81.3571626719262	-73.1455636034398	-64.3258039151819
412	-91.9577876307932	-85.1272403437096	-77.6867936982436
414	-91.6685938205343	-89.2379749749754	-86.1979230351702
416	-82.6214489732719	-83.1560262902187	-78.7942488319571
418	-74.7935476797182	-74.8831874202925	-69.149812566535
420	-80.5347048453289	-75.1853165292306	-76.3167575260546
422	-80.4157123451803	-85.8039124925498	-78.5239863065116
424	-84.7765166447269	-84.3333565761542	-83.5616071208726
426	-89.2319670170464	-84.5916225808903	-90.1189022723449
428	-90.3415615295833	-92.763058034665	-95.9443862354647
430	-84.7143740040354	-87.1338917997306	-91.7098887756157
432	-88.4365864463304	-90.4762013723289	-91.9104109931234
434	-85.3542621414093	-89.5714171107931	-86.3242469121946
436	-77.015847394881	-81.5718720305155	-73.7939888987618
438	-80.3900039977274	-69.549198008534	-59.463107759547
440	-76.9518809910195	-78.173403255049	-77.3374906218087
442	-79.2546820125035	-78.9566886330947	-85.7582102578214
444	-82.3966942035506	-80.7977916413801	-81.2974848654609
446	-79.535049466829	-96.2283378764091	-66.445714603776
448	-82.6537516024757	-90.9099240320082	-77.0581543221949
450	-74.4051825194285	-85.5638261467433	-81.0598338159351
452	-75.802324576493	-87.1556473154078	-85.9375774585368
454	-92.2753270731806	-95.3190903919062	-90.1550473661446
456	-95.5525594662271	-90.6692372161331	-66.8191659425526
458	-89.0826088491181	-96.1991971369614	-85.981454614213
460	-88.3370047135127	-89.8654955867571	-93.0576646295694
462	-87.294446459872	-82.7005266005164	-87.2364156520295
464	-69.7055813251965	-102.242066929012	-87.5084526745047
466	-78.0953153448117	-85.7787184198217	-98.949601137749
468	-80.6042454961483	-77.4308514427979	-97.5306579748458
470	-86.163055414083	-84.4140546862916	-90.5518976639386
472	-100.02602732024	-105.991470602821	-85.9135273144778
474	-105.59898538643	-105.007461495996	-95.2457599334408
476	-99.8061556117925	-87.3027373771389	-91.2841855270274
478	-95.887248517767	-81.8353416833401	-91.4719866301734
480	-95.6770621228066	-88.5584140733182	-97.9459578767881
482	-94.3722833858926	-87.6769387384366	-103.708348911992
484	-100.385892819728	-108.423083128208	-94.9318939488035
486	-100.821626584035	-102.671258179222	-87.4616671211503
488	-98.9285392144904	-95.9980413909993	-93.9074493689175
490	-99.9556500516975	-110.371849234842	-119.014026702458
492	-118.550721380728	-109.151969047004	-112.621292376984
494	-114.293531180741	-105.466370826521	-103.748492551945
496	-112.461083720291	-110.515978065866	-104.581548677768
498	-112.856049170804	-119.259692353947	-114.127986847459
500	-94.6689955295431	-110.55548782762	-120.069035156594
502	-91.5094034370888	-98.9777486891862	-96.3832975995186
504	-98.6346840548542	-93.535644112081	-99.6531667702305
506	-101.605252939939	-89.4287993259348	-109.671314656981
508	-93.5113395988101	-84.232876745019	-105.358995653109
510	-123.683205119484	-99.7118792495073	-92.3553242834869
512	-105.976427990543	-101.519826596144	-88.7049572631642
514	-101.434763391613	-105.208613433189	-93.6172688546744
516	-116.204692897135	-112.549444755368	-102.384396270433
518	-123.160246066548	-117.106271191535	-105.494088307828
520	-118.382054414596	-116.867881828596	-109.837765507157
522	-120.345532158925	-120.999847116509	-108.618233084736
524	-121.860827049991	-118.447064187831	-108.004998781866
526	-118.474987520033	-107.56747285199	-113.051012526712
528	-119.633417980848	-129.314399762811	-124.743207229392
530	-119.719820497245	-117.599136431146	-112.281299132055
532	-111.602014921774	-105.871150229363	-105.321916023942
534	-107.069271517052	-107.976799594968	-108.601705487138
536	-126.309030983813	-132.240066803441	-118.377755055168
538	-130.225728338113	-118.424907260765	-125.176038345194
540	-115.67190163278	-110.774511792423	-122.35211670953
542	-110.246080074724	-112.838441919875	-117.969563770456
544	-120.783198000423	-120.34712413581	-117.26174339348
546	-118.599966335628	-112.364293111957	-122.804327682574
548	-122.976218837286	-132.846483579432	-120.02166923956
550	-128.04036616748	-134.006047707556	-120.942254211137
552	-132.503788644973	-129.79795180589	-123.092359316225
554	-135.103563656068	-137.547551846157	-123.244024272405
556	-129.077795969077	-123.793876786033	-130.269451488437
558	-129.901460712996	-131.349259300334	-119.50391867886
560	-132.137667047767	-143.456621450194	-121.434484700971
562	-134.207232584743	-148.043411991844	-131.271415158555
564	-136.314737154094	-132.765935076434	-122.225216400343
566	-138.685443269552	-129.201889210048	-141.818913685702
568	-133.993880958881	-135.819340924957	-140.974554679797
570	-131.794963161279	-143.091390627646	-137.097910205662
572	-135.025420617093	-144.041981472839	-138.813384559999
574	-133.609564984724	-134.365702724891	-137.877080537639
576	-149.881095477309	-152.983286899196	-147.561683561232
578	-144.106162927797	-146.257901524875	-145.378471355287
580	-135.884417801193	-137.687845028856	-140.229981085353
582	-144.694265399473	-152.070454091212	-141.304715378643
584	-138.405671209857	-157.53877762969	-132.072605313823
586	-148.470181205355	-148.316052668495	-133.447421177398
588	-154.507843612106	-148.038917126737	-136.358792791433
590	-155.408502180267	-152.877761608083	-141.157151440916
592	-157.221633666411	-148.392948884383	-150.861764337426
594	-155.657770424597	-142.871999069506	-144.854273524161
596	-150.343738598336	-151.713219791029	-149.066752142931
598	-147.618237146877	-155.088091983545	-156.918915845961
600	-150.074529670915	-149.502980349935	-160.718356829768
602	-157.309424590756	-146.44156221936	-149.753373971419
604	-174.054971544144	-160.015952862245	-153.081285536091
606	-169.523627277921	-167.865247922698	-160.018151279319
608	-164.474986898029	-168.564797155375	-170.921950884618
610	-171.807739315506	-166.268681439432	-181.454157789256
612	-188.181683950834	-176.208121915469	-175.591571068214
614	-186.912465035021	-157.609170462813	-171.202867392332
616	-171.384662630327	-165.163951308468	-172.768112644831
618	-164.780681538054	-176.532016707571	-176.553881464443
620	-180.850718027002	-173.713584172342	-180.092266500915
622	-191.470352523	-186.792480919661	-189.718702030577
624	-185.933929993245	-185.906251210575	-180.149216545372
626	-183.373014170952	-185.250139785814	-185.685663074722
628	-181.526039644617	-180.747559783063	-185.722427233823
630	-176.008943535644	-170.036486615347	-161.899210732732
632	-178.947532342956	-188.34454454446	-192.602596767336
634	-183.059107025581	-187.410521646265	-187.8100700051
636	-185.206659841834	-184.091986675876	-186.520397646234
638	-186.458843238066	-188.359523502815	-193.903748712538
640	-188.712122609058	-204.983879316237	-202.793876824505
642	-185.634857606437	-201.427375030083	-194.735057332236
644	-198.056392324931	-211.33899382306	-199.310433963756
646	-208.480335285904	-215.972225340074	-207.078772507031
648	-212.100626883645	-214.741439833059	-215.582370854372
650	-210.277199345225	-215.598300142734	-224.138700872752
652	-209.00752780195	-220.316507466814	-209.310816422226
654	-229.788395210409	-219.699288209517	-217.338024263828
656	-235.985251189944	-228.421511866747	-223.68980590444
658	-231.432069741988	-235.486091162431	-228.020452711783
660	-242.952975795187	-216.619892121984	-243.218322320443
662	-235.939005314204	-233.274028177708	-244.270891499152
664	-245.09252054923	-246.042677260324	-242.56142003618
666	-256.070483833821	-255.802755663146	-248.069549730401
668	-261.374371181665	-256.100597774855	-252.512375074758
670	-258.094399904886	-237.082565139817	-236.284260495253
672	-250.416679508187	-248.139750847519	-241.259979197636
674	-258.983753416593	-258.916019788425	-250.295201761737
676	-263.468615465009	-260.326881296999	-257.88886345339
678	-259.312550890272	-256.28325059002	-260.228321624532
680	-253.342102276847	-259.440637352876	-255.284058432061
682	-256.31318961862	-254.810057003552	-259.778080752686
684	-245.111709934985	-240.356546655077	-254.469768877383
686	-241.22259559954	-233.875179041712	-249.8348059547
688	-240.939020212358	-236.511476947265	-248.210152692022
690	-226.074936723872	-238.314785659781	-245.491606215839
692	-234.336816962619	-234.841581799154	-214.905401041827
694	-231.806443475019	-226.24471636116	-218.203701772279
696	-229.469718922597	-217.601468242679	-222.326298607456
698	-228.737535847852	-215.068011314044	-221.193952142521
700	-225.378752620981	-222.761270686011	-221.523100245181
702	-211.735731111361	-208.102458651744	-196.626562278421
704	-220.499308369525	-202.452590419005	-207.871946492187
706	-207.456919343034	-194.809543392276	-205.145753350341
708	-190.072230171984	-189.759858005588	-192.873301850397
710	-202.724369503239	-194.995116398655	-194.225545114875
712	-187.464602521048	-186.415265951312	-184.101002643749
714	-181.180390498292	-182.047390127442	-171.689340944547
716	-174.687568010784	-186.798767400008	-177.390228470698
718	-168.983448809913	-190.574188535595	-185.918806108667
720	-166.828641460192	-183.727116150488	-177.388346195847
722	-164.179234173097	-183.69747874486	-167.027762742589
724	-166.234232800781	-178.351372751748	-174.509400174006
726	-173.705084868076	-174.405071838245	-174.012679897719
728	-178.382777021911	-173.418954576792	-172.311536088249
730	-173.814733782307	-173.594245306356	-174.255710734209
732	-163.789382490698	-166.160189918912	-159.047767634271
734	-152.956319586271	-163.187378832366	-150.697763017799
736	-158.526949827036	-168.16158663834	-166.162506906965
738	-162.525234615721	-173.8136225739	-171.703505123
740	-155.24508981781	-172.91635279525	-155.155150920662
742	-147.437262721519	-160.408023850028	-149.949260144492
744	-124.10587640192	-140.050692312753	-122.605987325879
746	-133.176293754525	-144.513660067127	-147.595622328345
748	-143.260560920442	-147.028405969297	-156.609194758627
750	-140.738562478627	-140.230401215188	-139.789314193082
752	-132.296486103511	-136.574586919088	-143.314092894258
754	-139.383359043253	-137.39246647312	-134.728200110272
756	-144.635464772339	-138.880471473994	-141.524342470654
758	-139.500103332418	-137.476670337545	-137.659181895294
760	-130.150483605518	-132.781102992414	-126.744153828346
762	-126.584431527756	-126.886105016904	-123.31521492177
764	-118.038328042441	-127.275946481278	-120.550324597458
766	-136.443472658054	-132.534283626702	-130.472296638789
768	-140.890922472613	-136.930992338983	-133.196943553991
770	-135.058729174518	-137.227439757556	-132.919723855395
772	-129.284739292043	-132.018830384369	-132.641068982098
774	-126.361617062256	-122.769306394824	-119.701838710981
776	-120.528271409337	-116.631888340217	-115.904999289003
778	-112.534093420579	-109.39963252559	-116.302341866185
780	-111.194981494224	-107.809761449771	-115.317061346511
782	-118.850135776619	-114.730871981863	-112.343525772068
784	-129.648909391664	-127.513716977859	-111.990679637306
786	-121.255879108646	-130.772285821029	-117.378397402233
788	-129.319265969008	-125.064148552717	-127.586363252729
790	-128.146443038548	-125.758365625417	-126.814388650981
792	-120.101296633596	-126.680701152763	-116.571389971527
794	-116.937785780216	-116.735952851081	-108.944231179507
796	-118.729780441056	-102.501449484356	-128.874920697939
798	-129.27669904661	-129.580551031238	-120.181782984405
800	-124.121818136869	-120.013353379863	-109.948934005928
802	-117.599441374962	-106.361008348432	-111.056909891113
804	-114.41776246502	-105.359529083819	-119.609010727275
806	-98.8139265481732	-90.2736492654201	-111.779781151023
808	-106.267648918255	-97.1802504638357	-107.958971075653
810	-92.2891216248873	-99.279078842575	-99.3042604605029
812	-96.6577776710965	-104.164299360587	-103.857537641897
814	-115.406966510331	-110.232704912122	-118.044325821312
816	-123.707889941048	-113.261593121517	-126.691405863502
818	-108.382501972368	-119.585598963305	-114.082093214025
820	-119.97857096607	-130.778111175825	-114.11294985246
822	-121.103328085312	-128.066013595205	-118.238637171414
824	-121.666052862939	-120.981158913325	-121.274684891731
826	-124.095590724389	-115.637147366502	-122.434204660404
828	-113.406708733152	-108.373639274046	-125.680186918187
830	-113.231338403981	-117.437162165765	-114.627701706674
832	-123.728101009764	-125.717268255967	-127.479939903429
834	-116.379853713523	-113.151455816442	-123.635163209981
836	-106.936061810202	-99.4884421010244	-113.91083079791
838	-114.710481739549	-108.466736132554	-115.940059591125
840	-109.616091864302	-122.465400043064	-97.7535484994632
842	-111.888354478857	-128.990509595144	-103.886721063727
844	-118.438747355545	-130.459857977222	-108.171568579218
846	-115.84525581499	-120.190907743406	-104.584578284731
848	-112.711507088862	-110.24536791555	-106.493509361526
850	-130.443210944545	-122.256020027373	-133.223634248515
852	-131.088567333289	-120.682488047168	-127.266933614336
854	-126.001472916856	-106.709181978799	-111.759267319637
856	-120.975392956762	-113.117576384948	-112.72303423077
858	-127.006674490185	-129.229872053778	-127.745717509893
860	-136.56966483455	-137.643648133853	-137.426706038368
862	-114.72647652962	-128.590857987944	-110.753808122054
864	-123.457199022585	-125.676403279733	-122.257271646344
866	-126.809488671624	-119.60074618965	-122.08146937111
868	-123.415290410768	-120.969227435038	-123.345446049498
870	-125.452127684968	-128.916678720273	-126.545886238003
872	-134.146585039377	-138.107680393402	-128.009917110132
874	-107.667138730584	-145.121399690544	-127.793551791841
876	-110.670561426897	-126.974258523865	-126.22418633593
878	-133.745201691054	-131.344050099088	-123.191069619828
880	-137.960903984232	-132.750100275044	-126.202428702375
882	-124.950852033726	-124.852134862727	-132.894999123821
884	-120.400138621076	-118.44208818495	-135.092127057192
886	-134.467770078395	-133.071056781761	-127.787566828827
888	-139.141665277975	-141.459732335002	-144.116151611668
890	-140.497899104714	-139.397343316301	-144.844373182717
892	-135.302168241789	-142.951916946065	-134.610351448145
894	-127.665253549547	-141.577373563322	-124.437662825782
896	-128.033763305714	-116.691196340385	-125.307007032542
898	-145.556488982864	-142.708581838178	-142.832937483098
900	-137.023859419082	-133.440797528199	-136.861168006034
902	-135.606616121835	-131.10610951567	-137.088540033748
904	-131.884780574166	-133.888281250917	-135.069295289062
906	-126.337950127821	-137.623778151293	-127.589186894895
908	-131.289320296531	-141.246872024047	-123.191951817036
910	-128.93787950423	-135.504925145146	-136.843116504195
912	-144.374808794996	-142.421950010731	-132.654932435867
914	-142.978442109701	-142.922935911713	-138.79670588649
916	-132.322090541021	-145.880213576181	-143.706598131504
918	-127.835530046767	-149.444597677005	-145.252685196911
920	-138.854987514808	-139.698174699452	-153.730499435365
922	-134.178902547976	-136.747109640885	-138.137705097087
924	-139.707265298163	-153.740096916685	-149.128498631175
926	-137.764366420055	-148.941676960584	-146.312918839778
928	-130.840644618324	-144.458031653549	-138.481131062448
930	-126.889234865894	-150.067988611068	-138.611560346496
932	-133.156125576022	-152.509776117649	-149.646522836892
934	-143.703954525019	-156.15109666725	-145.19087411557
936	-142.783788722406	-149.340534492111	-145.392244194398
938	-145.881062287266	-147.873402294621	-147.711960475444
940	-142.518230348998	-145.176327831402	-147.936687917556
942	-138.767129686445	-144.287794094752	-148.566419940079
944	-150.224815919503	-152.6701554258	-152.814582694792
946	-144.581034246459	-138.294760500633	-133.783794759181
948	-149.08944694961	-142.118914533009	-140.479667006275
950	-161.467332404113	-143.38277476464	-152.50886011056
952	-160.241929354153	-144.223304316597	-150.786509301612
954	-148.143378863468	-150.911998422055	-145.920249369222
956	-144.760490463148	-160.979272228915	-156.311174677233
958	-156.993058892131	-137.395517849452	-148.002221384743
960	-140.830674069695	-141.254355164556	-144.568217164654
962	-143.932482585202	-150.447454380844	-155.468568212685
964	-148.234580067518	-154.57260021216	-156.140771377162
966	-140.984429327243	-145.007097018015	-145.588229026826
968	-127.725659313321	-130.877048144757	-136.761009324966
970	-141.08601819229	-156.429866296188	-138.950451607479
972	-150.420097178981	-144.416825813607	-145.313693929529
974	-147.515981725604	-132.796104977987	-138.966017007235
976	-147.926528202524	-137.741262412363	-136.940978120376
978	-147.062697732301	-144.407891000578	-136.916891164657
980	-142.191123122804	-141.736903518662	-134.077228009199
982	-143.291228770443	-142.336128244043	-131.561435055049
984	-142.775183919672	-159.101921235168	-135.207745595992
986	-150.186169235073	-149.138874959609	-148.891859801225
988	-146.16332739511	-146.684975644331	-147.703470066616
990	-141.249804054053	-146.108915417349	-148.85784366272
992	-144.863986629733	-146.922457068827	-154.115581419006
994	-154.695996718191	-152.933126513846	-148.676031950309
996	-150.276364394359	-135.889675810287	-141.842159014488
998	-139.707727477022	-136.828066744854	-141.508824682203
1000	-133.509470436241	-147.466726573432	-146.623981604894
1002	-142.035815841984	-156.325228402423	-149.564721647742
1004	-143.251678336528	-151.11449366603	-144.807781482396
1006	-125.785128083604	-135.456142064197	-136.168824763779
1008	-128.342840901361	-140.097327663199	-139.755182704637
1010	-143.709681978193	-163.362010176887	-138.187616236986
1012	-143.47681515708	-151.709017132316	-145.543204756385
1014	-143.946348246653	-138.440324985532	-144.312789940651
1016	-136.404459728954	-136.088333076299	-139.821183973311
1018	-131.887165277916	-143.180291371037	-139.527941980786
1020	-152.12935152724	-151.41081364197	-148.174988249394
1022	-161.809073243746	-161.088383840216	-175.56865643898
1024	-157.437886923001	-171.46971526202	-156.530416317184
1026	-147.199609025325	-159.703440804842	-146.714328460346
1028	-146.419012321601	-153.909810981776	-145.628538809504
1030	-151.09922349224	-153.777437192688	-152.701085753671
1032	-151.247035537529	-151.044499234611	-159.248705501105
1034	-145.828258222971	-148.274581567069	-148.341228274172
1036	-158.657972869162	-136.491028775498	-156.250538318503
1038	-155.312555470092	-145.682244749112	-155.192517072887
1040	-157.917759046476	-155.978859391793	-155.95725839774
1042	-150.945744154642	-152.305730282441	-147.662905456735
1044	-140.968534116011	-144.103466755612	-140.16570263362
1046	-141.205880754998	-146.975493564439	-149.110667508245
1048	-135.36421902163	-151.134962521682	-162.907214619043
1050	-146.345090080265	-154.677290320854	-146.623136878393
1052	-161.562702114972	-152.852095115964	-165.918005614476
1054	-168.48171769037	-168.815455338585	-173.656401566204
1056	-161.501828467766	-175.9882236689	-169.952619326958
1058	-155.556563689334	-167.317489775876	-168.048939952975
1060	-164.251188002612	-160.199106814644	-172.214544786738
1062	-147.134896470312	-153.720470608171	-158.848886983285
1064	-149.832563151466	-168.924432897198	-159.041480605394
1066	-160.531899510983	-165.137197489898	-167.247072768648
1068	-164.552175346809	-161.107047982484	-168.764635823371
1070	-171.030105530274	-169.097086718806	-169.014285738709
1072	-177.790243700557	-179.467018902301	-173.831601176991
1074	-170.342125107849	-172.257706314707	-177.321282101681
1076	-162.067005373481	-162.091142237302	-157.065712308298
1078	-164.327253929423	-166.203532943745	-176.667179412762
1080	-159.535538650852	-173.188346505744	-176.099668259792
1082	-162.771819667369	-166.754545741537	-166.518689899486
1084	-164.80460906868	-159.270406488201	-170.24496616965
1086	-157.943480004256	-158.051972737309	-177.930475160509
1088	-150.702641190058	-158.760238015378	-164.893427433307
1090	-167.232629062575	-174.667631236508	-182.088046593146
1092	-168.620412560379	-177.325959351981	-172.715255123493
1094	-163.638974064806	-167.800778993215	-159.515025932343
1096	-161.767054330736	-178.052364513142	-161.025400774963
1098	-165.834083283222	-178.837072488058	-157.653639903456
1100	-173.4863490157	-170.655036706811	-157.220585800579
1102	-182.449893235818	-182.594509348708	-181.508073779742
1104	-197.92944754579	-182.61192886065	-179.335721019433
1106	-174.88294622106	-184.036281411954	-161.402045117257
1108	-168.628865343035	-174.200835394107	-167.465143720173
1110	-173.029241393562	-179.16438207655	-174.684123577273
1112	-180.205101182518	-192.95873459325	-176.118770515235
1114	-178.751873829348	-187.85241503074	-174.054176810718
1116	-167.390758971126	-156.636596115784	-173.130461314933
1118	-169.821326593602	-155.258784982673	-173.062245927571
1120	-180.994705241986	-176.20783780305	-160.764865616236
1122	-180.179687317149	-165.31307457903	-163.973065956325
1124	-179.361451877119	-171.851074609786	-172.73213847798
1126	-173.635403344349	-178.575190435233	-176.681372643523
1128	-172.467040616585	-184.937261279115	-174.931512353384
1130	-182.098501987335	-191.60578372082	-173.088508322389
1132	-188.252124363876	-181.565847704563	-176.353539649652
1134	-180.753684085609	-175.388643340845	-184.623524614285
1136	-178.772648532773	-176.605216980216	-182.067230515386
1138	-178.137463994416	-178.730770091266	-173.780964522059
1140	-182.679354519907	-174.79145596001	-172.924785362929
1142	-177.339209321706	-173.835408860186	-179.605020058783
1144	-166.730697860176	-173.758984153452	-179.672828405939
1146	-169.948853707273	-163.741079990085	-163.49281585745
1148	-169.051694116401	-159.16947385693	-157.295159124267
1150	-168.503345291424	-182.55139945769	-170.695943931594
1152	-167.929032644556	-178.332750536722	-182.340180500071
1154	-164.751397639255	-176.603647481117	-179.47500750774
1156	-167.242448204595	-172.928259107079	-174.883239785262
1158	-170.511072069449	-169.345794485659	-168.229581920367
1160	-170.197845158075	-170.968019471841	-161.872531192708
1162	-174.269658840059	-176.776074664151	-173.090952631569
1164	-177.126953652654	-193.02658724575	-190.691089344502
1166	-152.039653420835	-167.614212908646	-156.710979805042
1168	-163.61521465337	-169.001480827767	-166.709861393921
1170	-172.533203818715	-169.01483729283	-166.877877800078
1172	-169.370467122476	-167.112111489848	-160.287434104489
1174	-165.751522669664	-172.537464299738	-166.113248712316
1176	-174.406624715306	-182.466265021678	-182.018507226879
1178	-191.565164954869	-176.884198662428	-178.895695806849
1180	-201.51716093097	-180.081500218249	-194.987105712123
1182	-191.488434760773	-182.603642685037	-182.030500547219
1184	-185.296799530002	-188.38706588706	-180.638846129529
1186	-184.583885504336	-183.051078548907	-196.677123576026
1188	-192.371487438786	-192.30204202139	-199.557312108374
1190	-194.953807321206	-208.425661835398	-191.858597854337
1192	-183.292544093239	-201.483022884234	-196.619384124379
1194	-188.325344321157	-190.526692784803	-193.62929729335
1196	-206.135861255248	-197.34240373675	-190.826044740837
1198	-190.349874700245	-195.214450614529	-193.329952883327
1200	-192.260771397737	-184.653931932114	-184.418515791111
1202	-203.239608413174	-197.24369141011	-194.051904676033
1204	-201.900687388488	-209.442683246287	-194.217638507634
1206	-191.344212192571	-207.422524081606	-185.521704917176
1208	-187.630506097261	-198.205858694589	-191.123718888552
1210	-186.33619147034	-180.830614128414	-189.304663309773
1212	-210.99276378954	-213.821853532135	-195.881023276771
1214	-185.033695681571	-192.870387151965	-193.872356614654
1216	-189.29554265267	-198.589263375183	-202.202895771959
1218	-193.602589173056	-206.473155904769	-202.020758145258
1220	-199.780346327682	-201.179809785985	-197.731390968304
1222	-211.10765454613	-198.151860780128	-192.471782304103
1224	-211.758817508397	-207.7708270241	-185.678770602819
1226	-185.758573609673	-202.809896542635	-183.179924802187
1228	-194.482529153799	-178.537090258058	-190.488517835071
1230	-212.629130387826	-205.779454124791	-193.134345491146
1232	-213.113578525501	-197.150702190926	-207.340392214923
1234	-196.335026862162	-189.466470952792	-199.649592725497
1236	-193.70998530104	-188.233632833993	-196.375302760567
1238	-204.489327025075	-196.65541526421	-205.143663326558
1240	-212.146815100073	-208.819331936956	-205.829927245729
1242	-212.360218072286	-212.131089941483	-191.806479615444
1244	-209.642169909132	-215.203043151422	-213.54671817026
1246	-214.928945658263	-206.226802889727	-203.852508148128
1248	-198.495592413155	-210.729706042061	-207.639677102121
1250	-199.578666481781	-189.130082276728	-208.189354073466
1252	-208.24886840737	-212.233840652611	-215.209059163017
1254	-209.037841006755	-220.90422065052	-201.276905123857
1256	-200.978146472012	-209.132212017107	-188.920194988106
1258	-201.297911104852	-213.253499368636	-208.865850337948
1260	-222.917089024115	-206.84148947761	-220.401715254758
1262	-222.551546343265	-208.141430141409	-198.65153025902
1264	-213.701242284227	-212.297109420319	-217.27835896714
1266	-222.837963449203	-220.251950716627	-239.074646578335
1268	-220.260639799205	-233.096486176937	-235.198047721329
1270	-207.121946875967	-234.998378329499	-231.795975176941
1272	-212.003916642112	-222.906915812991	-229.976020983428
1274	-222.706376976406	-211.054535232045	-226.380555741971
1276	-216.035405725426	-212.998884173588	-225.919925552727
1278	-224.456153730067	-220.200700587176	-225.907254013256
1280	-210.861038198294	-211.660691116159	-210.899098776473
1282	-219.923796699032	-217.782961221532	-224.375235817335
1284	-234.963344861726	-225.322399086248	-226.908602762603
1286	-229.044752029399	-227.546012597571	-228.666898528624
1288	-228.594226437262	-222.96435934382	-227.917961909217
1290	-226.471928613371	-224.289354173114	-224.914741628598
1292	-222.274963469216	-224.405075890637	-218.677280427167
1294	-222.92905830896	-217.685517548902	-213.390831193182
1296	-213.556604938601	-228.943404435213	-220.277291265939
1298	-218.963462813009	-220.447995027457	-220.858659771444
1300	-224.554030828864	-219.322486234933	-234.665613944005
1302	-230.387978654672	-216.390712551975	-243.305776891427
1304	-220.066693353927	-227.667049172456	-234.025505552861
1306	-220.31927644335	-232.398299511942	-240.052113461423
1308	-225.180390419708	-233.568756348791	-247.845180840579
1310	-232.077061646229	-234.97945417591	-244.21588849318
1312	-245.150706282411	-243.007676994325	-246.466360849322
1314	-254.976205750889	-260.926347853765	-266.220265918923
1316	-247.112279912175	-245.659187028961	-249.170942705346
1318	-229.400671046853	-230.966070908042	-247.314025170723
1320	-255.903473184527	-254.685866814976	-249.051102565226
1322	-233.138697853617	-232.089219221943	-229.185469852234
1324	-224.488104804408	-221.983209753508	-242.153069625857
1326	-228.711347229265	-222.043531129182	-241.772707839249
1328	-236.239916372833	-213.583136614669	-229.869897714629
1330	-231.515182594231	-215.258312839406	-223.238067585295
1332	-214.313985801994	-239.345688583972	-220.674174757839
1334	-221.97100792482	-235.466719726767	-229.819659369896
1336	-239.923216009286	-226.407620342167	-233.565412945722
1338	-239.278027957786	-228.78632387263	-243.675142963472
1340	-248.621016329724	-225.406879185787	-237.971363797305
1342	-236.683470473037	-250.768486280983	-243.816188168023
1344	-236.100212516023	-238.735073457824	-245.229473189779
1346	-222.579662697641	-217.934418144549	-231.372617289401
1348	-213.639484984914	-214.607931197613	-225.210837839479
1350	-223.270851687369	-227.358637114732	-227.453613785761
1352	-229.756301949086	-242.673877408084	-221.437655660364
1354	-232.450715016172	-244.725772961483	-230.988831323976
1356	-250.755354234369	-243.220631558844	-235.761299522774
1358	-239.099446367279	-237.032538792487	-236.609318030996
1360	-225.483575705437	-228.914296574023	-214.137695200949
1362	-217.93057683337	-234.072193192801	-214.684349537175
1364	-219.38643542945	-220.594677992134	-222.240451151695
1366	-217.53773028903	-222.953349444876	-229.211770998969
1368	-216.040484323246	-231.824979541761	-227.036740592131
1370	-222.08305541187	-228.913941877874	-224.938869721044
1372	-232.099789355373	-227.235883212102	-234.569769965857
1374	-238.912734670567	-235.742489199228	-241.593596952539
1376	-243.236117551619	-221.241534531692	-238.536956683906
1378	-241.837965433886	-219.871532010978	-243.512609602381
1380	-235.380468947564	-229.908956849712	-234.777748032736
1382	-226.875671156867	-229.714155932754	-229.532306006464
1384	-215.274016540409	-220.949807936776	-230.087218707999
1386	-208.097216692536	-218.092013721105	-226.462779586686
1388	-217.493982698217	-224.327826528412	-227.322876459231
1390	-225.846852859978	-234.495740514228	-227.362791321815
1392	-225.015030684462	-241.271659999906	-224.713148714205
1394	-228.809408890498	-242.8301201334	-225.936609120231
1396	-227.576870198909	-240.811453351183	-219.930122170333
1398	-218.556000829947	-216.598127259146	-217.606397475876
1400	-215.74411339831	-211.348605513264	-213.981531734568
1402	-204.137786309115	-228.867603977636	-219.708880870471
1404	-222.303220142062	-233.10323268116	-220.958263248567
1406	-217.684774735332	-225.860174256795	-229.160811882604
1408	-225.704253177679	-228.026173944468	-229.029985992719
1410	-236.907375955736	-215.571500018131	-232.047231673346
1412	-237.202537505263	-219.94319696006	-236.385389490574
1414	-233.056817238174	-246.838760024545	-233.214597212932
1416	-229.108601808439	-243.665553338545	-232.510555858637
1418	-222.46860907971	-220.241216719625	-244.555284819213
1420	-235.279461175182	-234.112624740439	-242.214901393846
1422	-232.112114583895	-219.591135310236	-235.741316979544
1424	-218.359322484646	-239.930374012364	-221.163595937061
1426	-215.831817877131	-232.791018386271	-235.966984536368
1428	-201.251614687306	-222.870446237599	-231.748119799118
1430	-199.490114558305	-229.788861180294	-215.968450185228
1432	-219.639880182502	-237.515227219418	-229.426118851493
1434	-230.797725196454	-230.867983510201	-234.52970006726
1436	-228.169749594226	-220.644305297091	-224.889262824227
1438	-225.947860269008	-223.99667436407	-228.309375077321
1440	-221.768340812669	-230.835441710835	-225.456600589569
1442	-223.978797180125	-220.477837245223	-205.069903711799
1444	-236.160401630954	-229.510857420307	-247.996374461105
1446	-213.029011281941	-214.839743924661	-223.18508453932
1448	-213.60503985156	-197.70759784462	-213.627650568268
1450	-220.610293340321	-211.516749489382	-220.456111589932
1452	-227.787210239277	-213.414159113038	-215.248150328904
1454	-208.451954336626	-210.439654370474	-207.95131373149
1456	-198.931908334602	-198.548354927093	-198.67620606293
1458	-202.510719500737	-193.682597330912	-194.565743706659
1460	-205.58103801999	-197.082592568483	-193.741615069088
1462	-204.283546186462	-196.499795061944	-192.93821948475
1464	-205.74931732218	-198.879251847507	-199.214417580817
1466	-213.342000497596	-210.72309054406	-212.646639233749
1468	-198.949248968367	-197.296482467672	-221.139124744406
1470	-217.902232500625	-218.820836592163	-231.101813065925
1472	-226.113854640269	-248.677036775964	-241.957263127439
1474	-221.3792543794	-236.592327311006	-220.716056986323
1476	-220.486546957946	-209.553692423545	-217.669527439466
1478	-201.617609942947	-207.453190474515	-209.845375814696
1480	-208.115025118078	-219.181296805447	-217.912211939278
1482	-210.201960068568	-214.714568151693	-220.920580519038
1484	-212.887598425099	-212.877705578385	-217.549699586882
1486	-211.571158182651	-224.123632317913	-223.042993690995
1488	-214.865977723536	-229.721406670424	-224.976350206878
1490	-225.134487687608	-223.353539300225	-212.162037715991
1492	-196.822436139927	-220.923787394598	-216.38863680029
1494	-222.023326101098	-228.911366309112	-229.812262626633
1496	-230.826646106967	-217.107324971529	-223.386545387708
1498	-218.205672558649	-242.582712683418	-242.656300533365
1500	-218.138984336927	-244.840622329216	-224.604627630681
1502	-223.414639351673	-231.642053304515	-209.543865181677
1504	-227.09560356414	-226.698510648443	-221.690168967778
1506	-226.236533426306	-220.942332293106	-218.918523436876
1508	-204.818903738891	-210.253483733485	-204.322497511382
1510	-205.149308334398	-211.189453870383	-209.430312941216
1512	-216.512061503059	-217.003185183312	-219.424636671668
1514	-225.645978840033	-221.158686361662	-221.867613598785
1516	-224.95423394044	-214.982142912563	-225.970878002731
1518	-207.324255272407	-201.618924629018	-228.29489571223
1520	-213.809768736164	-215.759781498649	-223.129097537879
1522	-216.363476670138	-217.601107594334	-212.574500131613
1524	-224.047839391261	-220.113093723534	-215.255484994264
1526	-250.32126732192	-234.714801727355	-241.732935037007
1528	-222.078202989137	-212.863031735022	-232.710091090386
1530	-223.1789848331	-229.01651184088	-230.672719614278
1532	-223.811907846571	-221.309425169224	-206.7639737148
1534	-212.817483185514	-212.303503144388	-207.063299188053
1536	-202.691402042996	-213.110234905992	-214.814444352259
1538	-220.756233773799	-208.319259930342	-218.542973548934
1540	-226.305556739247	-209.196071765379	-209.286892028235
1542	-228.027170649019	-222.046158212593	-216.401240697646
1544	-237.540420163016	-236.352041593474	-226.01836986561
1546	-231.496420835511	-241.878329073178	-218.513608544049
1548	-218.712587379428	-240.581644907104	-221.108238543106
1550	-219.991019827353	-242.581720594923	-226.996978757186
1552	-224.423672956228	-243.773558663705	-243.400558140336
1554	-246.694737719533	-240.850629283293	-232.727764588645
1556	-198.258873941371	-208.570648623089	-231.975787305507
1558	-184.837580328007	-160.363099488592	-171.596830402041
1560	-224.773783748013	-216.343307413411	-206.969748111914
1562	-235.364557508553	-216.121186344861	-215.469669015719
1564	-227.546313501969	-207.974685276653	-230.035557343337
1566	-209.855089368379	-210.938133030466	-204.408885707302
1568	-200.190504786983	-222.899659049998	-208.090207487368
1570	-197.359915942709	-203.3900047487	-212.323929330001
1572	-207.031581556	-199.490078917869	-202.858716003865
1574	-213.962797505295	-205.803139221285	-207.534892652893
1576	-212.933552431064	-209.252499644431	-209.779510872583
1578	-215.487772833891	-217.352323668231	-200.207425369106
1580	-209.015591599294	-215.517875088845	-196.433095240889
1582	-191.011307054382	-205.911944965195	-192.265602968011
1584	-196.16595924957	-200.605736464387	-199.941842865963
1586	-184.573167985579	-193.643584409063	-179.252095322051
1588	-189.727275977988	-199.659761075179	-198.882888532568
1590	-179.556967479093	-203.528365194203	-188.245406278241
1592	-194.773891337637	-223.597686364416	-211.242199386206
1594	-201.462417259347	-200.117222626383	-181.873163955355
1596	-217.616684556546	-198.767289240731	-208.775118354301
1598	-185.134537838603	-198.269147663163	-196.119541188578
1600	-173.880342647214	-200.123034434146	-183.531453368593
1602	-182.233305183782	-195.107566881073	-186.753997402804
1604	-185.641947211656	-175.922378685885	-193.744166748167
1606	-180.153594860067	-182.696383027125	-194.549641168985
1608	-177.028658486154	-187.48071776798	-201.041973368583
1610	-171.762280605405	-184.027656997994	-201.103078687049
1612	-178.015534552763	-186.844686139037	-191.977030777503
1614	-183.060533497994	-188.379032526838	-173.704450599383
1616	-165.677999413769	-172.810921862455	-157.202905443688
1618	-152.795001129634	-153.066109162928	-159.483516526016
1620	-154.895450920501	-163.059764139703	-160.749187999253
1622	-155.133807384883	-176.466005800575	-164.678253246228
1624	-130.662690205579	-163.661847706814	-142.035644799466
1626	-152.939038523833	-151.070733272599	-137.421397597992
1628	-144.354097039747	-137.515269058511	-126.633108328001
1630	-138.827252950323	-140.145640337329	-149.80232445113
1632	-127.369069850629	-168.319380185234	-148.532145502468
1634	-151.947437252489	-152.518694065552	-135.230612549069
1636	-160.918006564504	-150.207469551496	-143.595671352088
1638	-132.232664203075	-127.713330849433	-135.021583675543
1640	-131.974958429674	-136.503157371179	-132.391276492812
1642	-139.958498310264	-139.099947940388	-125.079586901606
1644	-143.204338816186	-139.210511410087	-114.648526167516
1646	-142.401940690573	-145.974903016193	-132.351628104101
1648	-153.419413163204	-157.59623273745	-134.340306798358
1650	-149.407192433641	-150.940456425275	-140.00672850243
1652	-136.17687506396	-133.773892749784	-146.151168928485
1654	-143.548581272249	-135.95258100104	-136.100624503895
1656	-155.357848976003	-142.572862159225	-121.544108334843
1658	-152.012756507591	-145.038627590042	-128.173090599292
1660	-143.621810182995	-146.560761676654	-139.988689707626
1662	-136.958440735401	-140.852853633484	-137.504229293591
1664	-136.190593515632	-153.287158179047	-152.492103459863
1666	-132.437133759425	-144.537737418142	-137.073599453474
1668	-142.371421442325	-142.773847047128	-148.346079477268
1670	-162.308626815728	-137.389758889332	-151.888029029953
1672	-131.169658157757	-139.562080502785	-153.339852004241
1674	-150.999455007933	-149.480415937354	-151.395607971712
1676	-154.497111615748	-160.72655579282	-159.787130432608
1678	-124.668317032418	-143.210257665271	-145.523130081967
1680	-153.99575559453	-145.751359959914	-154.507830807392
1682	-172.993581525744	-151.500159677177	-161.472598559874
1684	-158.372624814373	-145.134183373584	-151.141732707111
1686	-152.694520558082	-149.108969534979	-159.57030787104
1688	-149.215592890407	-164.66130873308	-160.980729990329
1690	-157.257484639621	-155.82509242317	-139.299931297822
1692	-158.491392641553	-161.989673667357	-141.218924117827
1694	-153.352933747755	-149.497556566872	-155.050615046079
1696	-159.555684133409	-158.681874351176	-149.533535779819
1698	-155.322623603936	-176.140698529729	-163.995887395606
1700	-157.617375123435	-174.022811247104	-183.036407140587
1702	-169.285748585014	-163.808721168358	-188.42210661956
1704	-168.98008556809	-170.100952135611	-167.994353031773
1706	-186.325444573199	-179.033172560551	-157.052874078888
1708	-179.628730426153	-170.359028722775	-160.036718715632
1710	-166.085057698768	-170.368364613774	-157.499293345208
1712	-178.833721263894	-183.273951633811	-167.527118698439
1714	-177.411622349004	-185.857042253508	-186.574589962694
1716	-177.522476111838	-181.550813791294	-191.857817418279
1718	-181.71446215324	-180.8868388305	-193.852543670575
1720	-194.739236051466	-196.984431276292	-201.031772763962
1722	-177.681965162029	-195.731110740274	-197.391955516088
1724	-167.723871234331	-188.996535896144	-191.770508836751
1726	-177.626653227509	-195.157215275042	-177.295209622542
1728	-181.034384378765	-179.867657310561	-177.776426330283
1730	-174.584127907266	-200.924324314401	-191.064626919843
1732	-202.444140169554	-206.158293810774	-201.01718016205
1734	-183.53234152486	-192.594393984856	-197.61790144435
1736	-199.80128990896	-191.546980652391	-189.377435375114
1738	-173.812593379278	-186.492967309373	-176.410388380792
1740	-192.521077534739	-186.096074145182	-198.122295558392
1742	-197.518064549166	-205.619435045251	-195.93922351598
1744	-192.200667031401	-191.067461892691	-169.763769863012
1746	-203.663336455518	-180.61579750407	-185.737264516553
1748	-180.776506638885	-200.891142028729	-165.212238867002
1750	-180.433818552104	-194.186711034171	-171.599947864362
1752	-195.251747875962	-206.184654173083	-200.867286755235
1754	-201.737494214354	-199.879810464137	-212.048250422919
1756	-195.950228936133	-187.265972174817	-187.263686750382
1758	-204.104093010015	-193.590841479118	-206.131518303255
1760	-213.201662155244	-203.385168199639	-190.561865155002
1762	-194.364292480875	-194.302251038038	-190.357169215827
1764	-197.955849506104	-180.834438102978	-204.074848385432
1766	-199.156454016839	-200.846166511949	-204.554599529252
1768	-195.64180787866	-193.754609633779	-200.456684179868
1770	-203.252635802774	-196.343300869128	-197.671823638052
1772	-202.311812698097	-196.736494254625	-205.325886611263
1774	-197.994852896229	-200.577162682509	-218.873945444343
1776	-183.683410190983	-201.096186054388	-207.229722359135
1778	-198.671027873623	-206.867573446115	-200.122832801956
1780	-204.047549798376	-195.602111064504	-198.893615826912
1782	-196.151071046953	-193.215421245555	-205.711029796022
1784	-189.791363724328	-183.940874599353	-201.811595635438
1786	-192.331691181785	-187.208340487545	-191.623302859781
1788	-191.410604108179	-201.230112899227	-193.127693549336
1790	-191.899325368011	-190.709789272821	-201.268546079124
1792	-187.207075474109	-168.387593343585	-203.158159638457
1794	-192.634914492582	-168.932073677341	-198.09644463634
1796	-192.782325031015	-196.008231975105	-185.349373587852
1798	-201.374460583094	-207.6600403337	-192.02394881642
1800	-223.826429230531	-200.807961787268	-212.54314754953
