# Supplementary material for: In vitro and in vivo datasets of topically applied ketorolac tromethamine in aqueous humor using Raman spectroscopy
Source: Data Brief. 2019 Oct 22;27:104694. doi: 10.1016/j.dib.2019.104694 (PMC6839021; doi:10.1016/j.dib.2019.104694)
Supplement: Multimedia component 1 [file mmc1.zip › Raw Raman spectrum dataset/In vitro Cuvettes/Aqueous humor from rabbit eyes/pohi_day21.txt]

cm-1	frame1	frame2	frame3
350	-33.9725314384587	-39.7729123523845	-23.7861990501927
352	-64.0667014957794	-34.4615080922705	-35.0047515156312
354	-35.2691678914369	-31.8049873370007	-34.2982634521211
356	-25.9623522479936	-28.0200912830703	-29.1857296574227
358	-22.0714378795702	-21.1047506091044	-26.0513368802033
360	-12.8194892190362	-10.8565260304085	-28.9976186187768
362	-23.2588361221077	-19.4206643267835	-18.6982077001343
364	-19.3510776318507	-24.505304462497	-18.9422887679973
366	-13.2975378601299	-22.8137071990754	-20.7053089492179
368	-11.5037251699307	-14.5723313467017	-17.9612664280228
370	-14.0206804353654	-11.9230337186714	-2.63645190561181
372	-13.7897794180031	-17.160631779059	-16.4943950312095
374	-13.99921093245	-19.4697580161151	-24.8896427553624
376	-13.7720798454704	-16.4052264390092	-19.8955463200322
378	-7.15011155690873	-10.7097973107218	-9.98263976093731
380	-8.47047786935392	-21.6635084235615	-15.0591762412721
382	-15.4443933712817	-31.0908247009469	-27.275967854559
384	-21.1845095236015	-33.0832008228255	-36.5275189097814
386	-14.1163877770982	-22.2329407681744	-27.0739448870729
388	-9.31264987817452	-18.6238885292551	-26.6700280829593
390	-7.09487677901545	-15.6774153681663	-27.9303089046632
392	-6.74852451188991	-14.2669382633567	-25.5411052975357
394	-7.42551409643577	-15.89125207874	-15.686856639114
396	-8.00648079983734	-29.140925299845	-23.774810572421
398	-6.47153280780703	-18.2106592949431	-17.9996176705892
400	-4.24408274665287	-5.46663471593991	-14.7509158189709
402	-3.62951659174578	-3.04663510908739	-20.4609864208728
404	-13.6094627519558	-8.36904391189776	-18.736495203033
406	-13.7415465865742	-16.8674278184836	-25.6067194206378
408	-18.11169174947	-15.9934623335459	-32.7289370239586
410	-23.6047950187562	-8.89088852262174	-36.6702334328513
412	-11.5678437672078	-13.1980398688844	-34.5023383299797
414	-17.9414164795759	-20.9885819508078	-39.572734559609
416	-15.7563399285914	-18.8002239671786	-31.0238192988296
418	-12.6028254575857	-17.9527032740115	-20.5628260753935
420	-21.6534138927845	-34.289469379546	-26.026992833846
422	-8.29053946265466	-12.0780301517777	-26.699530486549
424	-12.158570194783	-17.6815481468661	-29.6635481996683
426	-18.1340765015932	-28.951718215241	-33.7708407706366
428	-18.2879231014784	-31.8386708588012	-37.737954552058
430	-29.0210781001055	-33.7113865762573	-38.208581334229
432	-23.0092649644995	-23.3860884320813	-31.7731299736976
434	-22.4668694453241	-19.8155590491091	-27.5846644859313
436	-24.8981691451625	-23.8767481061791	-26.0010207024124
438	-6.04790740282412	-22.7438738408001	-20.6664446334002
440	-22.0446637075555	-30.7682563259491	-27.479573704535
442	-29.1411768740543	-33.4084294632214	-40.5079444673569
444	-29.3771217667617	-33.0033389738965	-47.312474051117
446	-30.8527931715869	-33.8068698327769	-35.3932999099672
448	-45.7760228721209	-26.8374031736143	-40.5237844294439
450	-31.0857756034436	-28.2944291121805	-35.2350809974934
452	-22.5653518703348	-33.7414882343405	-37.6574032384536
454	-30.3559469889474	-37.2727425769942	-49.7795760600849
456	-9.65557560571831	-22.6598068108097	-34.2676147957477
458	-22.8646738798612	-33.9578199076482	-33.4694586228262
460	-33.6255188859842	-32.5003586186872	-36.9139368543069
462	-34.7013736496834	-23.1863270218736	-40.6169532060226
464	-26.9657337052972	-29.0776058759202	-41.3436936976322
466	-37.6426312182576	-42.7942050737729	-35.2668481203188
468	-31.4261486928985	-32.969717267524	-32.245842239908
470	-27.7847228645503	-27.9514335662264	-35.3282259729238
472	-38.142353044254	-45.4498245423079	-44.1157343284309
474	-29.7514194705744	-49.2147535908945	-40.8643175111969
476	-41.4945608622279	-48.7373208573692	-42.5062319301555
478	-43.5467805288126	-42.5848994095439	-35.6668490759741
480	-32.9381229896682	-35.113006461828	-25.9348098764179
482	-23.2279393673872	-37.1708664746004	-34.9845095171596
484	-33.8097611098037	-41.6653736137932	-45.193718841213
486	-28.0762187630563	-40.0182383650354	-42.9838370113932
488	-31.6863529538194	-41.9303272366781	-43.7620057823046
490	-63.035567264147	-54.5958356697641	-58.8756850320327
492	-60.7364367675911	-59.8325738230436	-57.5097307053963
494	-52.4030315646776	-60.922900305915	-45.6010410980165
496	-54.2961224413468	-62.0594352087009	-50.5316388800795
498	-61.2212351143854	-60.3990918933705	-66.4357037981231
500	-47.5819932342927	-45.81092329141	-57.0719805862229
502	-46.6240277459046	-51.9214988000679	-43.8682696914571
504	-51.9323395689649	-58.8718654878328	-55.8708665501037
506	-48.1611915352007	-60.1165051209557	-66.4736335909064
508	-28.014833456547	-53.3754976410138	-54.4622615416063
510	-41.6611543962494	-57.9808685383181	-57.6434637751416
512	-41.3931805111643	-49.0890072163126	-53.1119341745325
514	-42.4888641391263	-48.9372090819548	-53.6509035464352
516	-47.9012816107125	-55.1447556755127	-59.1053032937124
518	-53.8311193859067	-48.148201997975	-60.7350523649061
520	-44.9731279949326	-51.3038668463405	-49.8689754902295
522	-46.2910192042042	-60.299997983289	-62.3552605340529
524	-47.4323838926445	-58.5826349923142	-65.0598285235076
526	-43.7942428234943	-41.4215066951986	-43.6419710916061
528	-59.7465242840048	-53.0611524431144	-68.2159308863822
530	-58.4696389541248	-50.3056785081896	-69.0848353537012
532	-55.7542166210504	-44.1657947038477	-65.9822922474691
534	-56.9344339677162	-46.5604219997545	-65.4552124916035
536	-64.3395385579829	-71.1402332431088	-70.496226696245
538	-58.728957423376	-71.2728265574363	-67.7548006671505
540	-57.2806987042687	-59.012478309898	-61.7964509848293
542	-53.5223245477085	-52.9680373059334	-62.9580112829255
544	-47.7178184655509	-57.1327799856164	-72.2495654356893
546	-53.1420376583322	-50.0088331257	-73.8496333644783
548	-52.0647426033097	-66.1559112325224	-75.0525208623659
550	-65.2244558466969	-69.0899678602444	-68.4992527283741
552	-73.7045379508439	-68.4432398815399	-67.4899232962702
554	-59.1081001116438	-76.4886781318539	-82.6064669136222
556	-57.5291360327969	-69.0929781043096	-74.719790398224
558	-55.1864993449376	-70.7412770923641	-82.5450824100601
560	-60.4117795988864	-71.6317104092488	-84.9433909718924
562	-69.1868539901326	-69.0115255216834	-78.0518830033665
564	-69.0991227742675	-63.5942803829051	-67.3416184121701
566	-56.9322648119609	-66.7844302537509	-76.749534243876
568	-67.7236987889996	-68.2870920425713	-75.1257368959054
570	-77.0546559721264	-74.3688740907986	-75.0583024811417
572	-72.9998821173216	-81.9299217806732	-80.4780300324129
574	-66.3389210403903	-66.5235382935112	-77.6870758908541
576	-76.9925769013989	-75.0447604161868	-71.013580417138
578	-77.6822246748325	-74.5869406358552	-71.2270088835977
580	-74.9430492626279	-74.6638662095939	-78.1892182724214
582	-78.2843764923068	-86.3209913013606	-87.9192753719507
584	-87.4602080765888	-95.5191123901802	-82.4512544029145
586	-86.4866671748904	-97.0219130921841	-97.4482526860098
588	-84.4427000648344	-87.6514319256987	-97.180339163757
590	-81.2757265731223	-75.301010961796	-84.5244477454129
592	-74.2141535648808	-73.5759041355624	-78.2685384811529
594	-79.8442284431898	-97.4135340748736	-93.7505037270561
596	-74.9408063726289	-89.5360116329401	-90.7111839922245
598	-75.1770075058655	-83.1361676642676	-86.2526782736297
600	-82.5309349911619	-86.8145216848436	-87.9342730397774
602	-86.1829468626476	-87.5023043373333	-95.9729769355433
604	-90.2564264484904	-102.491382816559	-91.5825007591825
606	-90.6511086641947	-108.970839065029	-92.1982879862337
608	-91.6594426926273	-110.866894498793	-104.84885318598
610	-94.7305957016841	-109.934971762389	-123.107246166818
612	-95.1848569482262	-101.509088998066	-111.731650064361
614	-91.824352224516	-88.7955462039507	-104.232878103685
616	-100.380614186846	-90.8816432128518	-98.8962100753776
618	-105.525780281624	-100.902093738867	-102.437589000572
620	-98.2104748684381	-108.97679884552	-116.019442531667
622	-105.63935134661	-104.043887751179	-117.05227286693
624	-107.11336737216	-110.942164221405	-122.078267563106
626	-106.741548097887	-122.217849461863	-121.79421275104
628	-105.495645247939	-119.460887298196	-116.516504329507
630	-105.578988733077	-93.1497637010395	-111.536081834238
632	-121.915575474008	-109.984332042363	-131.341884986691
634	-114.297383582281	-111.199087358887	-110.50897595266
636	-105.742374140287	-121.205482565787	-113.960329010354
638	-104.000947623826	-127.337129573112	-129.354075921583
640	-111.243316064214	-109.611905232944	-123.159267305862
642	-121.566044520954	-114.433134244055	-133.497160620965
644	-120.933328361105	-120.493827232395	-127.998014802054
646	-130.230082804993	-124.544069664404	-126.563394068171
648	-141.964189180715	-127.257232989566	-132.387478715753
650	-136.228801276744	-131.095216687415	-140.336428766365
652	-128.197757251565	-134.59167576179	-139.298193456816
654	-126.804858849379	-135.204370824824	-140.166942740212
656	-131.302643617706	-144.647820999576	-147.331218080152
658	-139.689199958876	-157.728747348623	-154.310415802615
660	-148.938212424817	-158.877667810353	-148.772370846533
662	-158.970218789384	-145.225028183456	-153.762789923792
664	-161.739628590159	-168.464106851322	-170.44475968792
666	-160.797396259924	-176.291478331089	-167.034913991315
668	-157.188305216614	-163.94157301781	-153.316228434933
670	-150.803440123765	-159.128708482051	-166.435248891498
672	-154.706373722767	-166.584616838958	-163.25462781321
674	-163.982880438557	-172.314560238509	-167.405130443583
676	-165.86150283608	-176.11526879321	-171.949748437748
678	-159.63263113664	-174.144454110268	-171.467470952324
680	-153.6733234407	-161.036523784898	-162.510994233555
682	-164.676200535657	-164.438773765011	-173.014030657461
684	-164.287299599675	-164.371569702184	-157.438749180141
686	-152.605725907807	-168.852326334486	-156.340842655529
688	-142.312735227489	-173.01686305098	-164.026383458108
690	-151.779923883813	-164.141816191437	-147.001932641731
692	-129.580459925729	-149.152611034326	-148.339426318889
694	-132.720480429548	-148.470528644728	-140.878386659228
696	-133.943281879869	-141.630257939527	-139.493156814522
698	-133.111243969051	-131.741564565709	-142.324136948522
700	-140.81954354317	-133.503847641734	-138.330366688928
702	-102.867136706769	-134.493277012839	-123.429728345756
704	-120.307888654112	-139.156089909393	-134.319063757489
706	-120.486475791881	-128.192378078813	-132.869457887511
708	-113.800589646287	-115.087139199458	-123.429623993742
710	-135.745439566344	-121.326800401746	-124.299590057355
712	-120.917018908318	-109.567933644824	-109.971524633184
714	-106.079028672603	-91.3185571291081	-106.491050639233
716	-101.05936518518	-102.096530696026	-108.97449873669
718	-102.588742505488	-118.310593043331	-110.213334950385
720	-103.967833850302	-109.278540615315	-106.539867048905
722	-103.745314311551	-105.45839803326	-117.15496529495
724	-111.5378855569	-104.19198659544	-115.358543408307
726	-109.706533490706	-105.767289380346	-116.660429077078
728	-107.674203432024	-108.159431130852	-115.527879023209
730	-112.814498879813	-108.379730335775	-107.938753383873
732	-109.971562848625	-101.903228677747	-106.644843534174
734	-89.6436233423363	-100.464462292055	-98.8906900344808
736	-90.6579075410016	-107.999858200863	-109.498178998178
738	-97.6749305348414	-111.766534663197	-111.237078969654
740	-98.5279982840107	-104.681296396983	-94.97709071824
742	-96.4993592649402	-92.2392816469004	-91.3907932985386
744	-66.577192593567	-80.4144712680033	-86.9053377868489
746	-79.332336105522	-92.6018202061421	-96.3391981778396
748	-88.3872799357762	-95.6618248583539	-96.3046245882596
750	-83.4750075748314	-88.3220036338593	-87.1199150126304
752	-89.3334726753159	-97.7538405071839	-90.408769313353
754	-68.2643514539073	-77.7215541655418	-80.8249934541959
756	-70.3551364061551	-82.9858848934026	-74.6680535740351
758	-77.2896034453398	-82.8304614689773	-78.9861318931057
760	-78.2971171804112	-72.710927298435	-83.8183168407505
762	-70.6582189507565	-62.6911627030188	-75.4557264298516
764	-77.8672704431041	-74.1033310423266	-66.8968000208942
766	-80.7091272883787	-84.377489030326	-80.1840000258722
768	-77.6260580434631	-85.1315901857212	-84.8827385277214
770	-75.3839435534724	-80.9894909181509	-84.2468004018381
772	-77.2174360099412	-76.735560843755	-83.0009366117686
774	-73.2774297143091	-70.160711723145	-71.6782756098783
776	-68.7897609018592	-59.4945425955988	-68.3536274711309
778	-64.616638197465	-61.6157513962444	-62.3157350839331
780	-61.7750590679408	-72.2317075255845	-65.2091335726932
782	-61.6816949543332	-82.6211205196691	-74.1216630037204
784	-65.5634138998183	-82.493032804489	-71.7976913066318
786	-64.6292860863273	-82.076512235568	-80.391059942714
788	-71.8539781326901	-74.7495998354332	-76.4757947800248
790	-71.2913758819238	-74.8571988164551	-74.3391010761051
792	-68.2660713805012	-75.6990890364762	-74.2702166496041
794	-71.6276826154148	-68.1395004903916	-72.7794282521677
796	-66.3391788092539	-70.8534772333258	-76.0415227049802
798	-70.0436462195424	-78.6663206789243	-67.4024712671849
800	-71.7286681247885	-76.4095703530683	-62.316711022322
802	-69.0854263859069	-77.1565444317411	-68.3047170572722
804	-62.2722396630231	-79.2999754327137	-76.8918229271565
806	-53.4564157199543	-56.6921214291529	-60.507408433097
808	-56.0212713800521	-56.0351579406249	-51.2535457956627
810	-48.2321225363107	-51.4108226881489	-52.5063147363106
812	-57.100184263019	-53.4549608019801	-57.4939840378607
814	-68.2332900228469	-66.04403664775	-60.4087693082104
816	-57.6650253649573	-82.5193821471038	-60.3885871192837
818	-57.3586442532051	-64.9315671134944	-76.3436232863529
820	-75.6585958639977	-75.7104446582492	-76.0015603194156
822	-79.7973033865586	-77.4361493800721	-70.933336796211
824	-77.2352777711952	-73.5744538507315	-72.4691998252906
826	-78.1124327647075	-70.2608208507348	-78.439120755615
828	-86.4983851243913	-68.8620852047741	-70.4383279780453
830	-72.2355926338037	-63.310619253606	-73.5745102296166
832	-64.5565850782481	-57.7110945811371	-76.2565731543242
834	-59.7819509730477	-60.9034944397908	-76.9601961296732
836	-57.5163124599467	-68.4351867135636	-73.0438608004249
838	-58.2085479769515	-70.9776494329087	-65.5064446688163
840	-60.7559543383156	-62.0684591957499	-68.053232824463
842	-60.6495274996944	-60.7981167770727	-74.1944149842216
844	-52.0175850870833	-60.8065414646134	-73.3549575748205
846	-45.7515291708216	-61.8228435031442	-74.1754276441057
848	-53.0446383922103	-66.9416092214128	-80.1255980547565
850	-78.3599830217596	-78.7242976238391	-88.1323329524795
852	-86.059561880247	-74.8612863369321	-93.098258484359
854	-65.2019489820242	-64.4828514692168	-80.0110133166987
856	-66.9370693009908	-64.0648477470747	-74.4654158656628
858	-80.4618658286398	-80.3802106994152	-81.5862927621561
860	-86.4516302228314	-98.6584075270642	-91.4405077373806
862	-76.8414676542776	-78.2075511853467	-80.3936752299222
864	-72.2697996390633	-74.7446284936813	-85.2472999802775
866	-68.4558922680834	-67.0933812395884	-75.1542933727471
868	-71.4318272099843	-70.0630124592363	-71.7932380970205
870	-73.9830897701014	-78.3566146970229	-80.4427913386034
872	-71.9944979551541	-80.0841186212741	-91.4692075070774
874	-84.2254506829177	-69.3967965715249	-76.2816160789286
876	-81.8010342120203	-78.1889176055718	-78.9792947740585
878	-91.6732136533114	-76.0292467158901	-88.6061005754005
880	-92.5602234028263	-79.3106292323012	-88.1829340080259
882	-90.8124818730478	-92.170553482425	-82.5790314941295
884	-101.629668754373	-105.836078694603	-85.209046240733
886	-97.6780839502378	-97.9485506709571	-85.1849404864518
888	-104.723417839378	-96.3150263019927	-96.156650971776
890	-92.800911089071	-87.2308825302385	-97.1879299493633
892	-89.5455223931128	-82.8085683431251	-94.7611520192863
894	-91.5058778251935	-86.5654240616676	-92.219402147427
896	-75.6068366061286	-92.6503391215238	-89.1181822781978
898	-87.536960751142	-98.3407907898284	-93.6819414678865
900	-88.6606175243465	-88.117029212908	-93.0879776317411
902	-80.1132659104107	-79.2054258304113	-87.0088835340194
904	-82.8116096266218	-75.123223024584	-85.1959910272464
906	-94.9203011578036	-76.2614965910436	-89.5983442788786
908	-93.4430891860548	-81.3856369047881	-93.3453806426839
910	-89.1952304598358	-87.3929810328659	-95.3987436555202
912	-92.4643282439574	-93.808857492028	-103.374006439339
914	-93.7934779615561	-93.4778624951575	-109.322515460702
916	-94.4081752992817	-92.0603338475543	-99.3989612696497
918	-95.574428426018	-92.4861282973379	-84.7823202336017
920	-95.2022602351769	-92.812742274648	-94.9533655606083
922	-80.1599875461405	-97.3157216996568	-92.5585608200757
924	-87.580947965212	-89.4796051086598	-81.9099342516596
926	-88.2814186530948	-86.9270377296423	-81.0332799593967
928	-85.8983451361155	-81.4661113615792	-87.2826690968727
930	-89.1692385911931	-83.5420466367357	-97.1259653672468
932	-101.576741572086	-112.497398687289	-108.258207398896
934	-99.9368897152591	-88.3309496164059	-104.316542420747
936	-95.680101616005	-89.6541071923475	-99.835509867895
938	-96.4730148612758	-98.7200985023422	-101.443120330976
940	-91.3421238979686	-94.9205848141183	-97.1810755280617
942	-83.027945366008	-83.5754630426385	-92.7462452951491
944	-83.91206488126	-88.4121061489919	-102.70664747408
946	-76.6064822614762	-101.467374746098	-89.5582719706841
948	-88.3385213183228	-102.946085563491	-89.005020730289
950	-107.967918221344	-102.049360656799	-100.904947370397
952	-97.4447647010963	-95.7634794845729	-102.741548578793
954	-74.229670928063	-91.3773099124476	-99.7640192201926
956	-79.935473839692	-98.6352417887973	-108.81802394094
958	-83.6783506994597	-105.980842827644	-105.02789813915
960	-95.9945679192634	-104.881754845433	-110.257395843226
962	-100.634897141205	-107.602185054571	-107.830367738952
964	-95.0922909611626	-105.539288805435	-103.733092727297
966	-83.0626544504878	-94.1299905111109	-95.957613508896
968	-75.5722198860462	-82.7166614111619	-86.2433831607132
970	-91.7214134416926	-102.955523148921	-95.9314783188466
972	-95.0508399928366	-100.958502342368	-96.892501545975
974	-87.727854552014	-92.1770548114712	-84.2864310124329
976	-85.130343870694	-84.5007171462309	-84.3507378862118
978	-85.8072956790724	-85.3338753198221	-92.217801279926
980	-85.153102019097	-92.8127775285596	-94.1684829913564
982	-84.9070884135787	-94.1960848413375	-85.4529943993247
984	-98.6475633392287	-99.0046554500671	-96.8100961257908
986	-94.6182422610555	-96.5374714764246	-108.255392056217
988	-89.6777707172391	-95.422550507173	-91.7614877193356
990	-83.0981107788128	-98.5100982822732	-82.9149575599557
992	-81.439276574413	-101.132041788241	-90.507971673341
994	-92.6736942818369	-97.6083988587828	-93.3063109892658
996	-91.7541256540515	-101.505181732781	-102.003676726196
998	-83.0828725745029	-72.9394847134782	-92.0330083446057
1000	-90.2498538988219	-84.1272447995314	-94.6125082878617
1002	-91.470186521589	-99.2754350067754	-95.7395199903516
1004	-85.4854342720543	-96.226982103557	-94.1045589253417
1006	-82.9525969962961	-80.5795741963963	-93.0732930152373
1008	-91.3575916431307	-85.3460613630333	-89.5695865146828
1010	-109.675810139545	-113.342143600598	-99.4050276176093
1012	-102.924628420848	-101.657318574507	-104.547990776531
1014	-95.9376463145864	-98.5503113602774	-105.288303421573
1016	-96.0469881243137	-102.912124042643	-105.996201438442
1018	-98.9519086073018	-101.501937601043	-106.65059061629
1020	-97.5459128383386	-91.2014650111471	-102.998548456841
1022	-102.17232306123	-106.811090687438	-95.4166048020432
1024	-96.9370153096936	-99.0389982649904	-93.2597302049608
1026	-99.5952125171623	-102.477670612053	-102.472513207056
1028	-103.826941192094	-113.014283050298	-106.618927484211
1030	-110.476411315413	-118.052974071833	-107.834737745315
1032	-113.582121875355	-112.819043571375	-108.993644270624
1034	-95.6082006501869	-108.367530376322	-101.187265858273
1036	-84.9969205198302	-103.92442581445	-97.3515817237453
1038	-98.1408393159903	-94.9238477552283	-94.5148906462799
1040	-101.557001290155	-99.4691910317405	-106.288124039985
1042	-91.8712429169486	-100.54945214398	-108.313415063929
1044	-87.3392755533072	-95.5770153320459	-100.888239864557
1046	-98.3195021405152	-92.7822999206355	-101.36056838587
1048	-92.0824244275039	-91.2827261469657	-112.576198928865
1050	-89.4491143850164	-86.1718436484065	-90.1136869187558
1052	-101.439817540735	-97.2609952432627	-102.986233915815
1054	-115.062398229065	-114.948857415532	-119.268892859375
1056	-109.075089557073	-118.712010373484	-111.318569663081
1058	-97.3599980750004	-113.082115143985	-96.7506408852351
1060	-104.06613255197	-114.865199940379	-108.934630081797
1062	-81.969221106903	-100.271648200493	-106.856441672145
1064	-104.078913507549	-98.6161007698384	-105.20293350173
1066	-95.6348109650651	-102.758728050605	-107.274673483685
1068	-98.7262245166085	-105.20718152006	-115.094515317522
1070	-112.095892770792	-106.944986105261	-125.057394234453
1072	-121.625937565052	-111.416567698874	-125.304266096892
1074	-118.964101990067	-118.122070236012	-108.94285969642
1076	-106.892137643458	-114.878893026084	-108.21993356607
1078	-110.789118833031	-120.792845250257	-114.143115556972
1080	-110.466581720043	-118.73721109529	-126.117694503662
1082	-113.429499560839	-108.815421699281	-112.593369155395
1084	-117.500114267898	-103.139232673018	-103.163508014047
1086	-114.045628026047	-106.390775177361	-107.481743599823
1088	-101.997093042385	-111.018268280407	-105.583334876551
1090	-115.245961114225	-110.889984894394	-132.233175166608
1092	-108.94979940203	-103.853292765355	-126.689771133557
1094	-104.21357753329	-111.187713245156	-123.660509098401
1096	-107.190017245497	-109.738572634498	-117.079199026495
1098	-112.454430289589	-105.72766721947	-116.300592810812
1100	-113.18516383747	-112.61594517281	-120.89251435535
1102	-108.419309424141	-132.091408349968	-123.75848742129
1104	-106.560400727582	-141.218476448695	-140.375350671495
1106	-116.176979294651	-121.253267616091	-113.958096320702
1108	-102.017097595591	-121.501293047656	-107.750446558508
1110	-115.692749070834	-118.636302542669	-112.748332640233
1112	-125.571624744775	-123.514832642927	-121.847201947236
1114	-117.059315207529	-126.62030776732	-124.042873164201
1116	-108.044462201039	-115.288707035513	-114.704742384732
1118	-113.73794315118	-119.419741617862	-109.282754362836
1120	-120.983205520085	-120.146727116938	-104.138894318874
1122	-111.073826824207	-118.908270525777	-119.247318483209
1124	-111.954558454931	-115.290108941757	-119.611853133701
1126	-114.357785869672	-118.535218634	-122.312510196265
1128	-115.934833113963	-126.134308476825	-126.848525024756
1130	-116.306386962859	-128.643253365824	-126.373562048626
1132	-111.179076788019	-122.760555025813	-126.749062686103
1134	-127.408159341555	-127.159958424276	-119.328387566347
1136	-106.312352547595	-122.525729822071	-103.494745293474
1138	-107.719658061145	-117.969373381163	-127.860602376386
1140	-117.038524386672	-112.436720610189	-127.489891958086
1142	-119.820025108784	-113.709851623233	-118.507889712556
1144	-119.283905180801	-114.690098358164	-113.341239229819
1146	-124.347221453217	-103.824948200546	-99.9935840959106
1148	-116.91492559224	-107.926648569525	-107.719968811919
1150	-134.903395414841	-109.269907495171	-103.076104760132
1152	-103.585652078166	-104.1906545092	-114.331823691522
1154	-109.331569295228	-111.228109605467	-103.665993242317
1156	-128.4188887209	-115.987194887265	-113.881765593646
1158	-123.266568179959	-114.97026819552	-118.244290327146
1160	-103.840347261164	-116.994564051696	-97.9480631501068
1162	-123.007098867932	-127.272678499944	-109.47200346054
1164	-135.378424893254	-124.893082346941	-130.588615401325
1166	-106.991333016491	-108.713887463232	-103.673410533714
1168	-109.563368956628	-121.837483655944	-121.0387864237
1170	-124.050788991144	-114.653388350792	-123.567685123112
1172	-120.592247010877	-108.7563875678	-120.526426510702
1174	-109.854942088815	-113.724295604356	-128.03545985374
1176	-120.785091302677	-117.358317045324	-139.298544354614
1178	-143.625864450635	-121.337361001851	-134.00837111501
1180	-125.176236465892	-130.773787098308	-129.158777981249
1182	-116.210804162504	-129.676410881117	-135.736150027476
1184	-122.425737999894	-136.711074640661	-122.001557123776
1186	-123.080285363342	-140.321305565259	-128.703848791972
1188	-128.871588556015	-139.627676280019	-132.340210384181
1190	-133.563937142747	-133.818466933041	-131.701992390862
1192	-123.572955991739	-126.546781597646	-141.763434782734
1194	-123.277767074621	-135.743850961165	-126.356412860741
1196	-123.134706709298	-143.86479584144	-125.529906446323
1198	-125.562326055277	-135.772349562812	-132.48284335158
1200	-126.5422799124	-136.643886447936	-122.255774071994
1202	-136.746978123057	-139.130621458243	-128.19000478662
1204	-137.429542156309	-128.811978348041	-133.123550296001
1206	-126.000205487988	-119.893722946805	-133.076114394036
1208	-119.682291557629	-129.633918899981	-137.90351172782
1210	-123.234568795528	-132.067864498895	-129.832580176994
1212	-133.128776873751	-143.374871378137	-142.525497207225
1214	-123.303150539476	-124.261108276928	-146.81322495066
1216	-137.483719486711	-134.975213138374	-145.921291975735
1218	-141.49019003452	-131.159668515528	-144.032674792991
1220	-139.253301361542	-125.672238894164	-137.484266204844
1222	-140.610592877723	-128.960377181547	-134.878443884465
1224	-140.963609938751	-133.029226545265	-137.585300805731
1226	-129.669982658573	-132.059200194231	-126.161531612047
1228	-129.763536299759	-132.160884825739	-129.759612404993
1230	-141.4707988106	-141.758785532334	-138.653790362137
1232	-142.279046599807	-152.637784613241	-132.373969012648
1234	-141.315488977179	-138.464811023453	-122.105225091843
1236	-138.346553666312	-130.1076118177	-132.359618776096
1238	-142.613683134413	-141.388875730969	-144.081793489078
1240	-149.283105219359	-151.677919953258	-141.144616631326
1242	-141.92585796694	-140.727764110334	-142.27428414631
1244	-142.427129623855	-142.878307664433	-155.774098619613
1246	-155.398735342396	-150.14028959874	-163.068206953224
1248	-155.432485157111	-151.102822874302	-147.420140514625
1250	-125.056121863504	-151.309899131553	-135.451991756933
1252	-132.539395319423	-160.413082505667	-151.504456228071
1254	-140.181853806643	-161.626733578866	16.9008565281489
1256	-132.955228112367	-146.910817346834	84.6667599065966
1258	-135.000055051951	-131.968765601172	-149.92271678455
1260	-141.482734970589	-135.548448518832	-147.963300637144
1262	-130.978018680331	-134.092633536051	-158.299365782273
1264	-148.671696027931	-144.545721961175	-156.501617850504
1266	-145.200100925022	-147.407284403128	-150.921844384246
1268	-150.074224505514	-150.278230895646	-168.580726138308
1270	-147.994449051903	-150.986387739255	-169.316929745145
1272	-147.4254610737	-164.026845696064	-167.761659327551
1274	-152.776665584698	-176.187869605477	-168.211628217116
1276	-152.184280949673	-167.054540576505	-159.762020728847
1278	-140.918195544978	-161.209598631716	-163.173938326194
1280	-136.678418626472	-154.562580585519	-140.778178090935
1282	-153.673614292729	-140.702933694724	-154.839941220705
1284	-144.887950598027	-151.126136985917	-168.495595722451
1286	-146.224011958819	-166.484548631154	-163.688671089159
1288	-157.511691782641	-166.013589157878	-161.583585662381
1290	-162.690078777082	-159.371430091668	-168.632501197372
1292	-153.845128217772	-155.453805774087	-165.300719144711
1294	-147.639988011342	-157.434058456303	-150.218289975174
1296	-164.329557213015	-170.106965992531	-161.875862956621
1298	-147.079548609577	-147.243814507171	-161.412597738535
1300	-148.785145270062	-154.922396353691	-168.374574407029
1302	-143.353756615079	-149.373270486086	-159.378078857484
1304	-170.557580080373	-154.102323903857	-169.752290257674
1306	-166.665621524345	-156.717376637451	-174.634658828263
1308	-164.227016928899	-162.597950980129	-164.99478709085
1310	-170.227755167777	-163.763502763388	-160.348682027529
1312	-170.073522924582	-156.940696680412	-177.041752658668
1314	-178.369191054909	-160.297778852345	-195.675569683808
1316	-166.791197695159	-162.75303877143	-177.426192695594
1318	-167.134338694566	-165.357734939658	-162.679514989535
1320	-163.705628361719	-175.825400474202	-173.172935866602
1322	-159.089179477582	-170.240712483636	-163.248437560969
1324	-158.778625701688	-167.821739798268	-157.704944970422
1326	-157.26044306603	-164.348518074768	-160.789421998617
1328	-150.951984946263	-159.565862124807	-156.036979858945
1330	-151.745391382489	-161.903923193129	-151.128164457357
1332	-157.406567109904	-162.992626731138	-160.608649961925
1334	-141.687956782539	-142.557113607334	-160.440428570436
1336	-174.457486485484	-169.358874280144	-162.561605414427
1338	-158.906371233792	-134.533723289104	-167.753647309969
1340	-142.022995726946	-158.655362378599	-147.288164238312
1342	-165.598932629203	-171.51689024799	-164.831808060873
1344	-158.646201631398	-170.911925612446	-174.663047953035
1346	-157.172993736707	-158.928348808073	-170.429963351051
1348	-150.017158301442	-155.083830317612	-166.814961930202
1350	-142.074533137108	-163.494935635122	-169.514037774822
1352	-166.944296187631	-166.76212483005	-169.62636344872
1354	-181.055660055289	-163.104527787108	-164.558239384648
1356	-166.666672209004	-159.771805242195	-179.889529256746
1358	-172.030943614502	-147.868313118259	-153.927962255472
1360	-159.322170449815	-171.756704577299	-148.165600735774
1362	-158.268691320787	-166.958400495678	-152.614311464295
1364	-149.87986253746	-163.670973964063	-150.08873414316
1366	-142.627273654992	-164.357105107236	-147.681616685991
1368	-142.211738504279	-156.150664981698	-156.881946677141
1370	-146.674374997801	-150.353450057594	-164.825537632123
1372	-150.569043837609	-158.299245008689	-163.635520646982
1374	-153.58180106498	-162.002553985708	-172.892828785428
1376	-171.994618037442	-175.720603731838	-169.686055780141
1378	-151.584271247518	-167.245096114503	-181.913591699731
1380	-151.735524904761	-151.040317956108	-158.134500165807
1382	-142.421003217067	-150.390907765861	-157.282642583235
1384	-134.736299467493	-155.373611828872	-154.307584244887
1386	-137.556022415164	-150.898287171679	-146.47719984084
1388	-161.229282503674	-162.327114293039	-160.681572396792
1390	-167.624999394141	-165.985661212342	-172.219670542723
1392	-156.081391761774	-150.026408404184	-158.52082625511
1394	-162.048282389552	-150.82262178777	-148.170059027436
1396	-149.720294923447	-164.379934244288	-157.623283905213
1398	-139.779721306625	-154.654174450411	-155.299509939656
1400	-156.331043223736	-142.821488726433	-152.395278859624
1402	-148.489610912994	-168.151523418419	-160.599056372742
1404	-151.251683478351	-166.124072808714	-155.58422187136
1406	-153.177598008199	-168.894479739229	-156.871820682677
1408	-150.682274966535	-166.61044461647	-161.255775892315
1410	-154.350414499277	-161.524223054465	-153.953897643649
1412	-152.412594328445	-160.389064340013	-148.849759897636
1414	-144.476893440536	-160.648801085217	-150.965659817845
1416	-143.492463091996	-156.393341600718	-148.422584748695
1418	-140.305469896648	-150.955801555057	-153.226742217799
1420	-154.088631249486	-151.029441139552	-162.082970547095
1422	-156.725215871209	-150.481640951416	-145.05475207498
1424	-146.15156450071	-159.866451068278	-158.589401693364
1426	-147.090556137014	-152.694229030421	-163.896897377655
1428	-148.640840946728	-146.827226177339	-166.624800524401
1430	-155.179133251007	-144.903349028996	-158.904926842626
1432	-151.458173065272	-161.553642399163	-171.578170517235
1434	-149.939072964709	-162.880542188964	-175.179868770001
1436	-153.593549173887	-151.014046604868	-156.997623886321
1438	-145.973644058595	-148.621162003727	-152.42739043889
1440	-134.047208897507	-146.097809609811	-168.018703575889
1442	-147.83368478811	-151.570031390649	-161.336212221014
1444	-153.471705667806	-169.589373603902	-163.78910072639
1446	-154.801756886925	-143.840567623102	-145.654757173232
1448	-138.500103592396	-136.708598128615	-132.641297035378
1450	-136.926166232201	-139.854029778589	-157.575392807303
1452	-139.124710628688	-146.311236191808	-135.791077731709
1454	-137.877654756669	-124.442101544826	-131.751260035018
1456	-130.667909678192	-117.533764386875	-132.817500629224
1458	-128.716072873131	-129.326196676477	-135.710482045273
1460	-129.155766014526	-143.301308841321	-131.500664502168
1462	-125.735239505326	-143.711433382755	-134.950712698315
1464	-129.030051770995	-136.33092575161	-156.757737523234
1466	-140.279483565048	-151.443083917019	-146.591453893088
1468	-130.98496433835	-149.698764370087	-145.505612126677
1470	-139.34979471239	-157.203747625769	-163.932142481234
1472	-168.923803659868	-166.931142710581	-178.011692453163
1474	-157.347661877124	-176.20395352434	-164.992627690462
1476	-151.904499225818	-145.451217695023	-144.254156046733
1478	-145.686308210143	-151.146384384409	-142.667010358343
1480	-141.648521756669	-152.064962654308	-155.272111438328
1482	-139.285314016871	-145.998673563023	-159.006395810217
1484	-144.134614937067	-136.899088449899	-138.187908199908
1486	-149.624609560159	-140.863972267343	-129.879492757838
1488	-158.46915892024	-156.447745697535	-157.505528742095
1490	-166.927497710738	-149.405502501727	-169.174315982301
1492	-147.179379735359	-129.547601517082	-134.539422103173
1494	-149.202521283848	-161.139804951816	-132.806603708733
1496	-151.989376429266	-154.386198939305	-139.812493193578
1498	-175.756215313755	-171.065492680148	-152.963215352642
1500	-146.015389975337	-145.617983434671	-159.944703996385
1502	-160.652128397967	-144.413234389494	-158.45968977089
1504	-159.143108549753	-155.530960250573	-154.121927517367
1506	-136.549745208281	-158.423029909067	-151.310264886464
1508	-132.196703031218	-148.392523432128	-143.126291625827
1510	-146.737246271448	-143.080997368976	-132.182955715859
1512	-151.474540446515	-141.771651036637	-136.266789815134
1514	-153.726874923088	-146.146433595011	-151.944636425046
1516	-156.403656688571	-150.418746794977	-163.405210644456
1518	-147.510414739311	-147.367267532746	-169.176328108737
1520	-153.903644469677	-156.063391866814	-165.320319617914
1522	-144.374612633535	-144.441679249243	-150.495700638805
1524	-153.245637660491	-137.178451446762	-155.122266434024
1526	-174.004132314473	-164.424362940607	-175.107103241977
1528	-157.573244543236	-166.296749626345	-168.750739316212
1530	-141.008255963082	-162.962509943739	-161.473116888029
1532	-140.822291315432	-147.674505683588	-136.932060286102
1534	-152.008008228003	-140.230752066632	-142.136893863278
1536	-139.139669172558	-140.497633388004	-160.22277773832
1538	-141.170575571512	-143.169204560818	-167.613889776612
1540	-139.276919995398	-141.770629635134	-152.400284423594
1542	-135.436010386352	-133.232226513041	-139.972647003413
1544	-148.484950263678	-146.639636691232	-149.212000440108
1546	-158.483025930579	-164.723607005682	-159.979108183103
1548	-155.923571517127	-148.1351744492	-158.95539471056
1550	-156.765123949896	-147.473467049868	-159.256810604756
1552	-125.292162291841	-139.049192138054	-151.254399708077
1554	-129.729446577554	-132.296244384309	-165.141322303212
1556	-115.18137514883	-114.363860431513	-144.76511510148
1558	-141.063935541337	-144.007860336035	-141.556208070958
1560	-148.054927180566	-162.223888279944	-158.275996624879
1562	-142.633293005776	-133.39532883216	-138.063386935845
1564	-146.456003861034	-139.815238290796	-146.679492219856
1566	-143.94602134055	-135.874452723783	-153.495550138175
1568	-138.929953739819	-138.817180648573	-141.395223477374
1570	-140.296902348971	-143.721917898663	-137.636431182732
1572	-142.48844667389	-148.977234351669	-144.613127674887
1574	-142.208452572887	-156.023976372084	-151.935951595424
1576	-141.487263996937	-146.096920278467	-147.874737191081
1578	-140.378834064351	-136.520944318314	-143.136148609594
1580	-131.338621321149	-135.063178649212	-146.694407998047
1582	-117.902263270056	-116.144881503832	-144.358459802581
1584	-121.721840768587	-137.891805632661	-144.317054068637
1586	-117.330909261232	-146.085130813224	-120.059273266039
1588	-118.049683455058	-136.767480722819	-127.232421666605
1590	-135.062512486279	-113.935133692585	-127.829877000658
1592	-128.895930319156	-116.537606046423	-139.182475378046
1594	-124.654281284368	-122.02432567658	-118.388271798269
1596	-111.06642720503	-129.353346871294	-135.270039695872
1598	-99.4396804987625	-116.723594061725	-137.026214767487
1600	-126.275108077833	-121.717362368983	-138.046646228943
1602	-123.100588018585	-121.834579901919	-137.943567709375
1604	-110.970383788543	-105.962864408897	-119.130545528478
1606	-103.002547153235	-107.747808623746	-109.41969633851
1608	-113.175854275226	-118.514330948688	-118.545054365395
1610	-112.342050153031	-121.106809036903	-112.198922508898
1612	-108.605936900361	-122.400151990764	-109.43300273
1614	-103.000434214949	-121.038865722341	-122.435043900133
1616	-83.8172112636191	-104.364754190101	-109.00495263156
1618	-82.820723921445	-82.0415656607565	-88.9989704101665
1620	-94.4591682054617	-82.2968922082151	-98.8346360956245
1622	-97.7420654918695	-97.128919006268	-80.6040618841005
1624	-83.5311122212093	-79.048803744895	-93.1519089297587
1626	-88.5295928016978	-124.528993205042	-122.038422907486
1628	-82.5889794493042	-96.0470499280474	-103.577512190795
1630	-86.7734476409097	-95.8058918717611	-80.1545999356298
1632	-77.2204049787921	-70.0169741330082	-63.4725516303909
1634	-90.7226937959014	-90.2604371428897	-91.8683902654538
1636	-64.6655901577296	-65.618270855376	-62.0385974036873
1638	-71.60282987861	-68.1537022495117	-79.2400167697098
1640	-79.9938535126294	-63.6413962285852	-71.5761926587391
1642	-62.3788836344082	-72.2625362701287	-81.9599881046107
1644	-68.5970539040636	-64.2374543661966	-84.9498011726473
1646	-75.4313964915772	-75.7746192352628	-69.0031917474349
1648	-75.654255034149	-93.2682028160214	-76.0347492206123
1650	-77.2632899822283	-86.6178588965537	-95.7429527264542
1652	-64.1508887897984	-71.2000021038954	-89.6088216873637
1654	-61.445501774371	-72.8873986085783	-77.8383430762512
1656	-81.1237347112933	-90.8457117960437	-82.2560088700751
1658	-79.8605447239081	-94.8239326037567	-92.7825712782217
1660	-61.1263297856505	-83.1489311793616	-91.6778004378035
1662	-65.9350918810278	-90.7879216035019	-87.4009069054132
1664	-77.2077323379288	-100.733383422105	-102.758204119423
1666	-76.4466271563447	-93.1984014372152	-84.3645421215485
1668	-74.7514976926911	-88.7264734695713	-95.5037583995763
1670	-93.7043581730648	-90.3829778315211	-115.873616641133
1672	-83.676239292187	-66.7499591525072	-75.9909941952811
1674	-74.9552538794249	-79.0660199427721	-84.2829393847154
1676	-92.865644674044	-105.072155984832	-118.218092655832
1678	-72.2566927136934	-84.5804933404607	-94.13560941657
1680	-91.811065871426	-110.600487879517	-86.9109872903471
1682	-83.2866296785403	-115.868125009167	-115.413491842762
1684	-84.095242208657	-89.3802056699452	-111.599671680797
1686	-98.3005741174602	-102.485109451885	-98.9700451741637
1688	-107.866447139209	-81.6299521925108	-88.6750965815368
1690	-131.385323666921	-104.221579670054	-114.310507434726
1692	-104.525773122659	-87.2533045989334	-106.722378279392
1694	-92.5894055456569	-96.73201432734	-106.156763017228
1696	-105.353266372699	-112.716644607219	-114.883713177039
1698	-110.839315441369	-109.799429795436	-112.412757243167
1700	-119.76055369391	-118.061362805343	-112.989601881399
1702	-114.281364067667	-122.99409420691	-112.802014895756
1704	-101.41890270225	-117.466683764382	-120.590517559627
1706	-97.6506666586217	-103.347080446216	-119.394541699537
1708	-92.3296301275155	-105.820509796245	-104.864604245131
1710	-105.186940127697	-120.732176520513	-110.247289161472
1712	-126.491819320687	-122.079557923633	-131.115148649177
1714	-120.882597210422	-119.774583312965	-127.6888987073
1716	-118.785547870435	-121.531151547163	-116.625092063307
1718	-128.022652577628	-121.757760075226	-128.814666492416
1720	-128.730748912921	-124.614918502165	-129.959291452308
1722	-132.319964305785	-139.758507659039	-125.85559766401
1724	-134.216141824608	-120.002772368437	-117.08270482849
1726	-135.08478963951	-128.071216732407	-126.351754250847
1728	-129.189968412259	-113.846259928251	-123.377294407672
1730	-124.976119005697	-111.528167817143	-125.432567965894
1732	-134.057764247506	-134.915099572496	-139.684218196853
1734	-124.480485616447	-127.534068157958	-116.499157250342
1736	-132.174892911864	-114.107982079172	-132.093748862919
1738	-129.16567900704	-111.147117507007	-109.40418727196
1740	-86.6329481184786	-126.301495689129	-117.513332715424
1742	-127.750389664795	-130.313564627601	-135.983872850561
1744	-122.150281910737	-135.149672489524	-128.100277607135
1746	-122.200000791113	-122.586005995452	-124.6767024591
1748	-126.952392692457	-143.824086810402	-133.826688055591
1750	-149.103417713621	-127.474388680107	-136.511944788294
1752	-141.944775247524	-141.637745776587	-138.399863635626
1754	-140.39357871191	-134.381142140972	-133.806874873346
1756	-131.930811419435	-134.997187584861	-154.410332788516
1758	-128.912221815535	-134.666191505798	-154.288716699915
1760	-126.408020447031	-149.064950563176	-124.161480188208
1762	-111.161307132003	-130.91454064956	-129.49557825161
1764	-105.182322609908	-122.256705454628	-135.965620036123
1766	-124.757459233992	-132.505689528267	-124.50893603924
1768	-133.549055437418	-116.215949339978	-133.346615311051
1770	-124.61310824537	-140.027021970611	-146.462530633482
1772	-139.160949451558	-131.694793359761	-147.908279219655
1774	-154.542123418574	-141.023093176922	-150.412345422785
1776	-141.491394354202	-124.070842810453	-137.022496937341
1778	-120.007295911789	-129.603842123793	-132.918127400325
1780	-120.261989463489	-129.444821360455	-146.062033315343
1782	-131.659543279784	-125.936604804347	-150.75586553657
1784	-123.426251043578	-115.58434093456	-131.038924820274
1786	-122.019739878023	-113.219417717515	-119.977800246317
1788	-135.660838919653	-138.417887164579	-140.014219641762
1790	-137.762434893417	-146.729503947304	-141.232130839052
1792	-127.685161954526	-128.548563317445	-127.969119778078
1794	-130.399230049075	-130.58509304922	-131.516317811179
1796	-128.755675860445	-135.678780808288	-133.89269624929
1798	-124.056134549462	-136.526677740277	-135.283935548784
1800	-132.530407291273	-142.04860566011	-137.079299476152
