# Supplementary material for: In vitro and in vivo datasets of topically applied ketorolac tromethamine in aqueous humor using Raman spectroscopy
Source: Data Brief. 2019 Oct 22;27:104694. doi: 10.1016/j.dib.2019.104694 (PMC6839021; doi:10.1016/j.dib.2019.104694)
Supplement: Multimedia component 1 [file mmc1.zip › Raw Raman spectrum dataset/In vitro Cuvettes/Aqueous humor from rabbit eyes/pohi_day28.txt]

cm-1	frame1	frame2	frame3
350	-71.3147375073819	-56.0921717126765	-58.5009481745398
352	-95.7238468165861	-73.4292400819355	-71.5883989882454
354	-61.6770131140341	-57.6730743961342	-52.0676504535366
356	-40.4265962058234	-51.2757747323806	-56.6770326014716
358	-31.8919737638489	-48.8152933948372	-60.6544252736403
360	-34.9786753622218	-45.597202167662	-45.5839827701031
362	-43.0013777342157	-44.1835617703416	-54.9861394424669
364	-43.7798076991588	-44.6504746148827	-53.3328746305633
366	-44.1646717796976	-42.370281466313	-46.7049812277732
368	-46.4264730884862	-35.6719383646749	-38.2955666482086
370	-42.328626359176	-29.2412947131808	-28.1071481700206
372	-46.4314276151297	-48.0905219630117	-41.3312626858025
374	-48.7242083622251	-48.9453252339326	-51.1233129871694
376	-45.3976271694634	-29.9162937909404	-50.6762457027583
378	-34.0026535475763	-27.4502973849322	-44.4060681881235
380	-39.3723154742404	-28.0646010710254	-59.0915091588814
382	-38.6176535595617	-32.588401146695	-55.2789781753728
384	-29.8790667028935	-37.9166495189309	-41.7348673145262
386	-16.2253611861685	-38.30199700865	-44.9219813666211
388	-30.0251389117387	-41.4541194405585	-48.1920712444534
390	-38.6524678353529	-42.335853778488	-44.794451560119
392	-41.0077211660346	-41.9800966622166	-39.6548211219332
394	-37.9635304824252	-41.7878925197244	-38.0936003076418
396	-36.1945376928389	-43.7724305796215	-39.6093379739269
398	-31.1742496091593	-34.9239547501851	-43.6478288593167
400	-31.1697039871153	-30.5672897352887	-47.015617012823
402	-38.3731900985167	-38.6426960825096	-49.817505617305
404	-38.4531396385713	-55.4958395076581	-63.3719967020583
406	-41.8406099479443	-46.1810285623775	-62.3035789901133
408	-47.4466115257087	-41.8545013953424	-56.3794885827066
410	-51.2718111136503	-44.5820442961633	-50.9577158927714
412	-43.5275467268425	-36.8186537846362	-53.0442554052018
414	-51.9506285510944	-51.2292677819961	-54.6193298092106
416	-52.1716491554827	-46.2803392371513	-46.417778786776
418	-47.5660799811925	-38.7593292251281	-44.8314956872208
420	-46.118686966354	-55.5926436286543	-71.2351663180899
422	-57.5957425675525	-44.1889094677162	-48.6534589605729
424	-51.0881994619945	-46.9489065149371	-44.8499172478461
426	-44.1172430174868	-50.9254554557672	-46.0724875190485
428	-46.7155947331494	-50.3852079453307	-44.6154695184823
430	-46.2473732472416	-66.6812083692071	-52.5325743902198
432	-54.3664648786652	-70.0017850355753	-68.2690190239673
434	-54.0052154016562	-64.656593339215	-68.4302786406352
436	-47.2103975014401	-54.0904153713891	-56.2041566528944
438	-53.0021445877611	-44.012399223243	-58.7065464458514
440	-47.9249650212168	-42.3496794835349	-54.6782227960656
442	-46.0818755287634	-46.5081806101313	-51.3221961650761
444	-46.9038382679135	-51.280899320682	-51.9098985753084
446	-48.0793458656273	-51.2366853790724	-58.9200899223348
448	-52.2357079904649	-59.572663097273	-61.1773976536762
450	-53.5269239273502	-59.5645263071019	-61.9606509817242
452	-54.1528590960796	-69.8669268995547	-61.3485861591845
454	-54.5124137571268	-87.3484864547633	-60.2249607004209
456	-50.6833800432234	-49.0674431409976	-62.4800346871245
458	-61.9406282473707	-45.3366890910467	-60.6666572664274
460	-64.4679049465639	-52.43939334057	-62.8500453967711
462	-62.8219328326523	-64.0604243264705	-65.6871562897937
464	-73.8965039939695	-77.4855237133078	-60.3118205634472
466	-64.6884388912725	-61.928673601755	-58.5489323850469
468	-55.8162623652331	-50.3419084644988	-64.0757024760314
470	-53.2037907840819	-53.8052718692778	-74.907472056271
472	-59.0067415136398	-74.5710044792692	-84.2919802536765
474	-59.4809012450453	-73.6235015435881	-54.7937396170555
476	-50.7684609957387	-58.5563474044415	-54.6239376372934
478	-51.9278582152787	-54.4371916184811	-63.261170436442
480	-65.1770857865949	-60.6222120798002	-71.5309142147558
482	-82.4775652799765	-58.6165978308306	-72.4179826321533
484	-71.6642861075192	-78.902554366849	-79.0250537186579
486	-66.9900361925419	-74.5910522479001	-77.8016755295115
488	-71.1974707972869	-69.5778013228614	-71.3412072567002
490	-83.5965445581957	-85.0496536641211	-65.6658632224002
492	-95.0578908493506	-92.2627293911587	-86.9985963671092
494	-81.5028782763416	-92.1812019476776	-80.7105816603233
496	-77.3193964923799	-92.5926654374393	-85.0655994093877
498	-83.6179482621847	-95.0852423960215	-96.9937708307523
500	-75.2609147058547	-97.1749602518971	-78.2776999467276
502	-65.6069320227859	-78.6908490408765	-87.5988378456088
504	-76.3950846950376	-77.680702417884	-86.7889248946084
506	-84.3256333591552	-79.4326643335519	-74.1884551487322
508	-71.8256764963776	-70.4710429866975	-57.0933476801486
510	-78.3070918372162	-68.8907951818432	-88.7299471382593
512	-78.7171119914491	-72.3660971086855	-76.2124666300856
514	-73.7297926310066	-81.9185979833581	-74.5043164053163
516	-70.8717436593817	-92.714744249433	-85.9237345649309
518	-85.4467187312756	-93.8987716735332	-79.4366969711536
520	-80.5347481623933	-89.8866185829295	-88.0984658912143
522	-81.3972783244917	-95.1210471404644	-92.3359972474056
524	-83.6148647811091	-98.0504595853307	-91.0907540496773
526	-83.5785616021159	-91.7326608121428	-86.5039510475697
528	-84.7113912900977	-89.5185541731874	-91.4708335507898
530	-74.6615508452129	-77.7358348865675	-92.5485423112874
532	-78.9954683235439	-68.642823368539	-88.961666070021
534	-92.8934255027341	-71.8794724368708	-84.0625896210767
536	-99.3056659202409	-96.8450897562722	-83.6215368265228
538	-98.4552109693753	-95.038610084155	-104.823426028146
540	-89.2295407806581	-83.7727177191455	-99.0361264242109
542	-88.913304551016	-81.6984249614823	-92.9498602370446
544	-96.4410800327725	-91.0692185726832	-94.4154220415296
546	-75.3701318684047	-84.4862702793125	-79.1398833213063
548	-86.7086165745945	-97.1959936591788	-89.2736625657891
550	-93.4522123660622	-98.4447103683798	-99.8997204880672
552	-99.3126911150144	-96.2843089000229	-106.64905481404
554	-110.156352115476	-100.959833258927	-107.693368055652
556	-100.301649763742	-91.6002272799669	-97.8419616118534
558	-102.307032723246	-97.993554980092	-96.321528753046
560	-107.236592441383	-103.324157657089	-98.4645590492412
562	-111.09227453332	-99.4836238715498	-101.134565283924
564	-111.65492853997	-81.5916575948784	-101.173348232442
566	-110.133344544231	-96.7304604975304	-113.600920338088
568	-105.393427928773	-96.0458295234316	-111.056706987762
570	-103.571601168558	-98.9237741553815	-107.676073125996
572	-104.386883082598	-112.78298777905	-111.116567566909
574	-93.79871438154	-121.58752728456	-117.497926494038
576	-103.754865234879	-114.820398743492	-122.457853097089
578	-105.203894120892	-119.175415811164	-117.8603638688
580	-103.353375952181	-120.587368593421	-117.667209153622
582	-106.273812406014	-105.050990207426	-130.468106789488
584	-111.126100061549	-91.8061773423655	-111.914577356977
586	-110.300304304464	-108.392819094403	-117.425884670133
588	-116.15614048897	-115.7042499817	-123.590276034327
590	-122.072115735194	-112.489688651524	-123.606728746326
592	-114.042492080235	-112.014670436082	-116.658305469574
594	-103.030219543736	-114.777587751911	-109.589041552668
596	-107.720468097926	-121.873042190415	-109.159896323329
598	-117.040142632991	-131.694488704628	-109.360917950846
600	-125.097603196729	-138.728874040379	-113.250440106292
602	-129.515828623786	-132.288724226595	-133.422422321971
604	-125.095772748397	-132.35811737157	-135.175941821691
606	-129.927775913415	-131.999376782049	-137.894995272664
608	-138.205245310199	-129.816637403826	-145.160920666897
610	-144.42146904387	-129.507212381021	-155.380828667373
612	-143.950260641196	-146.321632561445	-156.901270008617
614	-142.747041198524	-143.305302409937	-136.741136360883
616	-140.100911450667	-139.477024035103	-132.215430633215
618	-137.949307592366	-142.232971103383	-136.597088224583
620	-139.24628254952	-151.01439422572	-141.670483132301
622	-150.747806274801	-139.253495367266	-152.682773459954
624	-150.977732383058	-148.34176742852	-147.637616653199
626	-152.370725080515	-164.080888636681	-149.501547056834
628	-148.916146911663	-162.407864202956	-144.488668924446
630	-137.360394485357	-130.925951329694	-123.130634219858
632	-159.640345065524	-151.2240354493	-159.294268850579
634	-154.702300231694	-145.538186201269	-169.107714468448
636	-153.120726069722	-155.33881146285	-166.223433204182
638	-152.641948916402	-166.675221202877	-158.324341535859
640	-143.468210656273	-153.355486260214	-152.875540583889
642	-157.331583150301	-174.230707740524	-166.75088533452
644	-160.269057572576	-174.438773735031	-171.333872409893
646	-170.529281906693	-173.014370833714	-176.908549488163
648	-180.31530161005	-172.258162732751	-184.531496439134
650	-172.215679613025	-167.804367205534	-191.001155506999
652	-192.591615018835	-174.682555026419	-195.300298351527
654	-187.243831853633	-180.419793622792	-188.20538668716
656	-190.987337718502	-194.689773708844	-184.734699041795
658	-201.787712503432	-212.179732850542	-188.628618244068
660	-196.277603434	-218.130355154089	-196.327355907485
662	-188.712400391514	-204.033353288739	-190.274629051192
664	-199.575775027462	-205.59310285816	-210.973182476442
666	-207.679988597571	-214.302396944688	-218.370419104998
668	-206.010661418502	-215.861590645043	-211.285085706156
670	-197.878690195116	-193.241133182847	-214.473391252189
672	-210.428907777717	-198.186992100535	-208.79238125326
674	-210.170552436185	-207.652124539497	-214.699825434053
676	-216.378943781636	-216.526494000292	-217.234742996262
678	-222.047266964956	-217.609146040897	-212.466540147365
680	-203.252949425321	-203.627601533338	-204.817336379903
682	-201.618811661675	-214.671581390298	-213.326733288994
684	-201.670717606459	-213.14134344058	-218.782796379083
686	-204.764338594178	-213.379808041304	-218.091115526683
688	-204.631436829584	-214.507425075475	-211.524851620934
690	-191.469182092353	-206.49688908845	-201.802414257642
692	-192.445396101828	-201.891771281697	-191.037080673889
694	-185.646907084769	-192.711868314182	-194.804234123689
696	-177.159782296389	-184.940669962564	-190.077776618087
698	-170.282005022402	-181.890802259026	-181.391608259235
700	-166.303635963507	-184.087117240223	-185.975382543106
702	-159.506808290681	-175.185027884849	-176.555164504124
704	-166.945935012597	-176.822761289675	-179.771620289849
706	-165.181478665855	-172.781183633728	-174.561363031124
708	-158.133451430787	-166.752285408903	-166.956588627605
710	-159.092660769146	-167.967276397809	-170.08298809331
712	-156.12855992026	-156.780946607867	-153.753501733718
714	-151.797286512016	-144.656026163255	-147.325944601061
716	-151.18817002407	-144.992809223231	-155.074699225904
718	-151.185725401661	-148.158675668634	-161.179491653321
720	-148.797172006834	-142.931086092477	-152.666340036927
722	-155.388214439788	-148.476380852736	-164.940328630317
724	-149.930706488357	-162.413574949374	-152.904365406008
726	-147.936259136099	-165.430589615988	-147.60610921967
728	-146.825216867975	-154.903897848819	-152.199928585756
730	-141.091549887743	-137.004560571527	-158.198710984185
732	-126.880021064588	-133.154329310294	-138.824797837331
734	-123.887195228573	-129.507676302314	-132.082714678797
736	-127.197594832892	-141.256096601658	-133.549222309197
738	-130.422354611901	-141.820694067599	-136.679752128217
740	-130.624406744536	-121.39737831012	-137.816160773225
742	-131.16642376486	-105.816899351038	-138.87155827469
744	-113.093868961056	-104.138840576273	-110.123175295393
746	-113.472917854496	-118.234907901884	-123.51326700419
748	-116.905771994306	-122.309315008684	-128.794709589259
750	-112.275710926095	-118.928463778343	-114.329060332246
752	-96.5841967508744	-134.130411505904	-107.229932834615
754	-114.144419005017	-104.146298143734	-99.1977399222109
756	-111.288353299666	-99.0869630198416	-103.497042049516
758	-106.134806053845	-104.911506286402	-112.313310603288
760	-103.918226042214	-109.066774995483	-114.505693811435
762	-103.642764280362	-103.140420127967	-101.935061159933
764	-104.552415755666	-99.3191912864126	-92.8571363174899
766	-103.86639887564	-104.021570034656	-112.552528722403
768	-110.545073101034	-105.332378630954	-113.803114964393
770	-108.850431270982	-105.012103802127	-109.567244748332
772	-92.4204951591459	-104.232633064206	-109.578246898154
774	-90.0507418025586	-95.5299936616351	-84.0065922928003
776	-89.7062424782647	-84.3170131769361	-109.779919387182
778	-89.7926044126719	-93.6109923859262	-102.413488618873
780	-88.0222506951378	-95.1318080117822	-100.709975025186
782	-89.6125982013309	-88.8216161084268	-109.956179562274
784	-104.788279138109	-103.80542927051	-96.2769630333194
786	-92.705938206689	-99.6670268345396	-99.0280171222046
788	-97.4495089991673	-102.887468716985	-97.0649146648321
790	-97.3676420837974	-108.79131002243	-95.2754235775339
792	-90.2702711782706	-105.851768780239	-93.4950228353125
794	-84.0842515585416	-89.7413696709807	-89.4675526395487
796	-93.79062114831	-97.8621232112248	-81.0273957610429
798	-96.3692389560507	-101.259874005925	-92.1796301881806
800	-95.4410145970614	-98.4766125900047	-90.7425040844002
802	-86.2174659478581	-91.4849826775264	-80.563400410985
804	-72.967165178177	-82.8665644812526	-70.9988198435686
806	-73.0779358696395	-74.8934523073922	-71.0474562820416
808	-70.8265739794588	-61.8926642465465	-64.4932418380317
810	-59.0607349529874	-46.1740960505623	-54.809507855704
812	-67.8569133403313	-53.7197238655619	-68.9111004011588
814	-83.3929461388067	-75.6559826424754	-89.2317074869398
816	-79.3039089438823	-89.0927194950722	-85.4621059908771
818	-77.9638019835482	-92.1099097079237	-75.466811241538
820	-95.2333375199674	-95.5244531811338	-83.5339669826553
822	-97.5303442845405	-94.0078914068574	-98.5940997584038
824	-97.0762833553393	-94.1752454145641	-100.944469343577
826	-97.6106900373627	-96.185434631748	-89.723536784148
828	-84.30375142566	-90.344777121719	-89.5566557350834
830	-85.7935470720956	-94.5426246911763	-89.410679203171
832	-94.8020517275113	-88.6263111095924	-86.1957152548809
834	-92.6940580298475	-79.1010136984287	-83.9266289748411
836	-88.8848016617209	-80.3472316116174	-90.9508720509209
838	-93.6763178367515	-92.9701080714575	-105.585893119912
840	-81.4922005279471	-63.8755285515827	-89.0367612632938
842	-66.6607369645265	-68.7143617718634	-68.2952190156881
844	-81.9839552748802	-83.9975209637327	-78.7879711375966
846	-87.1078964731783	-82.2972596711148	-84.8666333445416
848	-85.6656251690466	-75.3685757019513	-84.7189242748169
850	-113.653354266029	-100.254043962986	-103.742512720585
852	-104.904396507862	-114.604960310375	-96.0750291526881
854	-93.8508369975273	-96.4839397266051	-89.4804439189531
856	-94.5274218323078	-91.0200873554722	-94.3908684111781
858	-100.51588800339	-101.072032965679	-106.219677800196
860	-102.806136934577	-111.754012228679	-113.483987733096
862	-97.0701396867011	-98.4704729047631	-101.725849859802
864	-96.377245066052	-100.549680971837	-98.8145868696019
866	-92.9101070759019	-102.577829113086	-96.2810512544835
868	-97.0272257427051	-104.822827871141	-99.7369174996932
870	-106.640745375625	-110.886121295892	-104.727422550423
872	-113.773111427541	-117.867853097262	-105.872326957393
874	-109.689116893083	-102.603781861914	-106.836918073578
876	-93.2617058466895	-90.7067842132693	-98.1651887798157
878	-102.806892824598	-101.022544328365	-111.728635305759
880	-115.665812254185	-105.88558460779	-113.439963278644
882	-114.392703007961	-106.2922109209	-105.22001848826
884	-99.4624995294366	-115.201016058162	-106.690246948469
886	-119.142561918381	-111.258835886979	-104.992945103606
888	-127.853689929216	-110.446593178866	-115.35988798908
890	-122.503441773954	-117.910970311118	-114.204830184127
892	-117.431257383328	-119.944904409815	-111.009448980585
894	-111.079231128287	-114.872602174266	-109.424014647823
896	-95.8075340350781	-111.986331845518	-106.965809555682
898	-117.891510774614	-113.696104347808	-112.639436163598
900	-115.399806042271	-115.9310578932	-100.892530605184
902	-112.590081155053	-109.735703072079	-118.653981671213
904	-111.38282876335	-110.48483577555	-124.053827649932
906	-108.793393174385	-115.977181869132	-110.287289032085
908	-102.359798742091	-109.007274665831	-112.103717172074
910	-105.601265938959	-117.43588809747	-109.662154508776
912	-103.50187661502	-121.414153610484	-121.641596273173
914	-107.472714379278	-130.159889173938	-121.71444053409
916	-107.699553598504	-128.28870568074	-107.693305944451
918	-106.142875409792	-117.956133229967	-99.9335149195867
920	-116.523036397795	-118.839445581566	-124.50683328768
922	-116.436770560324	-106.106572595909	-113.500988744366
924	-115.795843965287	-110.726889298435	-121.903786441062
926	-109.943936868007	-110.766222377515	-125.180601898729
928	-110.364471285052	-116.949348112431	-124.869096448819
930	-115.698782001778	-129.825137307742	-123.474670524538
932	-112.672457228193	-134.067320206094	-121.469928506645
934	-118.564277198534	-118.604830231615	-132.577709722256
936	-115.072006791492	-117.167831420734	-120.747187068334
938	-121.162100390601	-122.992998578779	-118.630396748484
940	-114.141573028528	-120.741407255933	-115.583962912476
942	-108.345228937262	-117.089978999882	-117.962013298686
944	-136.734481097998	-130.66545291961	-139.869101868829
946	-122.961150236342	-130.283530492587	-123.182298475088
948	-126.243722355673	-124.887985760936	-116.523346861015
950	-130.747740914516	-131.258677952803	-132.707682541483
952	-128.106420446664	-130.653824955674	-127.030140502113
954	-120.83940406359	-128.880437951681	-115.062749079225
956	-114.898104776813	-138.637333274585	-133.835987186596
958	-100.544317266517	-119.671309642388	-115.439281373845
960	-110.431570196227	-121.460544987015	-116.687435915145
962	-118.731591101206	-133.27618629921	-124.296294124524
964	-120.899885648922	-128.227348546883	-126.195259580844
966	-116.74156802581	-114.370183765779	-120.044134887292
968	-113.425811387367	-111.79365308292	-112.034128472132
970	-128.977204176875	-119.169713540115	-113.633356072977
972	-120.487247224256	-118.382479657491	-126.49051858963
974	-108.564049198296	-109.314514929969	-119.888064812503
976	-114.20061112535	-110.37887860982	-119.079922061025
978	-109.782859308184	-113.131964576347	-118.606184126991
980	-92.0145471429241	-108.933835607935	-111.149829217321
982	-111.393533084269	-106.038685580836	-106.078839547356
984	-119.791456378651	-129.331149980356	-129.967287373014
986	-120.90700136551	-137.476106813927	-133.455687692143
988	-113.030715137184	-132.284879791832	-122.042692900235
990	-108.12824102126	-126.459554921681	-118.163710467031
992	-107.902240923166	-126.543211642838	-122.208804514349
994	-104.920469112241	-126.095123658998	-118.129605039147
996	-105.223789429301	-99.9909928271666	-121.460429898948
998	-91.4326426095453	-101.687227707635	-127.903860439218
1000	-104.353341325915	-122.790236884067	-130.324543854291
1002	-119.236886842968	-132.103188247153	-128.541037781675
1004	-119.837170341213	-121.888675821077	-125.936820380696
1006	-108.310388963809	-104.882355094576	-122.671396624042
1008	-106.242931409737	-103.491019501365	-112.519347428222
1010	-122.169494008803	-121.834452432178	-141.783192912597
1012	-110.932475228019	-121.418852935855	-130.893161907677
1014	-113.555041179943	-116.744498298491	-125.073536984161
1016	-114.247039512283	-119.882809817488	-119.982678636405
1018	-111.341148244695	-128.112798423192	-117.473207618096
1020	-122.322749584345	-129.187020381795	-129.248216951913
1022	-129.468285240134	-129.01830130227	-134.580787431258
1024	-129.67733427382	-126.594935209754	-127.058151048955
1026	-126.282447568632	-126.518211311126	-127.237536483599
1028	-130.623822254386	-132.415052156493	-133.857283772086
1030	-140.546563439617	-137.500209774319	-140.529705320244
1032	-142.298280530476	-138.136278539789	-140.345648308474
1034	-120.81000852047	-140.810788820583	-130.205783510096
1036	-108.99593513735	-125.941943484577	-118.402151381979
1038	-120.378375524302	-119.81875987109	-117.018991003799
1040	-125.528975434635	-125.550576428688	-125.444102361516
1042	-124.371016696888	-131.393817246242	-127.018436312966
1044	-119.801036837389	-127.417554681844	-126.589930477105
1046	-117.100902460095	-118.20458563507	-134.089304521582
1048	-127.804664697477	-130.237957977479	-131.855580725273
1050	-128.876644145725	-115.203269586937	-122.395488619805
1052	-127.138314045113	-129.233397848977	-134.586450294778
1054	-146.217157505216	-148.153535996264	-145.27580729783
1056	-145.282348491983	-150.666043460653	-141.661930667292
1058	-127.280839238557	-144.648442269289	-136.970246279071
1060	-129.326871742961	-149.19930850655	-145.181674917762
1062	-122.235185245765	-138.345630365584	-119.314103946484
1064	-116.195446921299	-125.418823241643	-130.775017526502
1066	-130.02816490914	-124.560703001557	-134.611124751596
1068	-132.616429667039	-134.459885187248	-139.344418107079
1070	-139.262364250658	-139.563598176151	-147.424156320011
1072	-158.542332820343	-143.275296532009	-156.07418852866
1074	-170.997279927803	-157.05559369114	-159.495478811149
1076	-143.172397260974	-134.272329657558	-152.478902944938
1078	-158.25087680463	-151.260849561237	-152.845809802577
1080	-159.47762166499	-138.27057944414	-147.707284767101
1082	-142.730925758083	-139.815931948104	-136.883922204895
1084	-138.064055043373	-147.820107639996	-135.272678412106
1086	-144.520369274227	-145.671610339845	-142.561449110472
1088	-133.125900378954	-136.852893183141	-143.308191877975
1090	-136.866300915058	-150.167618651281	-145.792193341723
1092	-139.395564067426	-136.93008261733	-150.856791723641
1094	-139.387047828765	-135.767543818448	-143.347075108316
1096	-142.405203357271	-138.148848984115	-142.724159342285
1098	-138.7070998862	-141.855887655876	-138.385245895425
1100	-133.416958946905	-144.114045382482	-131.149333667417
1102	-143.035840136711	-145.954514992558	-136.501690641643
1104	-159.392776375217	-165.815735632262	-149.789904544539
1106	-156.243372526677	-142.687882654203	-153.711074991309
1108	-153.998995174489	-152.395761711927	-164.072368034197
1110	-148.927613961056	-154.468417027634	-156.900310796165
1112	-150.10231800529	-157.898527190516	-160.768235732205
1114	-151.115774009319	-155.061446004474	-165.079610751872
1116	-141.786507216731	-135.155299818161	-144.294759158529
1118	-137.751015561127	-131.71117165022	-134.373048161448
1120	-156.087055423818	-150.045470380162	-146.188199455186
1122	-154.289176441601	-146.502673731492	-149.567949417193
1124	-142.793996843859	-135.933750283829	-155.696768358137
1126	-146.12841107732	-145.017635654477	-156.653107345888
1128	-158.482989754277	-151.381747152894	-153.81834507973
1130	-164.023260427606	-143.643941748756	-157.908539875935
1132	-162.826829307016	-162.833589470588	-173.037110289749
1134	-152.078582776914	-172.433450922936	-151.773700073325
1136	-132.344189378735	-150.442807366726	-139.128674875448
1138	-141.186908721048	-145.986808629025	-139.508668827705
1140	-138.621763684241	-149.837878644711	-150.923507593041
1142	-144.086345876027	-153.253395881196	-162.289027355622
1144	-152.401279254743	-148.999541035467	-163.309745175238
1146	-132.364445508923	-135.78761270957	-154.074338367215
1148	-123.011355054669	-128.296931447082	-149.767837319002
1150	-140.344998981741	-143.643976457005	-144.530306067943
1152	-133.633649196631	-133.174665191566	-135.167084001374
1154	-131.332513914143	-138.083866806215	-121.16929201473
1156	-142.677612424099	-147.610433238597	-131.575859989278
1158	-149.609333743478	-146.343149769433	-141.624457567192
1160	-143.637040242556	-135.78869361883	-131.314251222295
1162	-147.355146762466	-135.797162433888	-135.875001802484
1164	-156.982782996193	-157.514853903709	-152.232578067408
1166	-133.2599551087	-137.334569565245	-135.224473690046
1168	-146.728495464795	-147.447755981261	-154.866625969522
1170	-159.054695631121	-147.230043068246	-154.37383914913
1172	-151.946107275195	-145.995267303569	-149.91861361787
1174	-145.891311983734	-149.160748106371	-156.209588025177
1176	-158.150162509835	-155.363123985767	-163.870522086937
1178	-157.783509478809	-175.13205070243	-161.227590998119
1180	-165.098530230261	-168.150174702412	-163.782418259706
1182	-163.93519876308	-150.125706761777	-168.836108511202
1184	-157.334756162084	-147.297515010754	-155.892087461314
1186	-157.442153720555	-149.949789959195	-161.773254286997
1188	-165.474482626484	-160.466549258181	-177.847376260235
1190	-168.282852454501	-171.043295911249	-173.982436179037
1192	-162.439532844426	-171.536347544596	-149.118994031975
1194	-175.55625895048	-174.748017159482	-158.63956069179
1196	-163.10719175502	-171.233472932777	-177.78713512575
1198	-161.056511682901	-164.517000735686	-169.142292833649
1200	-173.424259993917	-154.761895603158	-164.793199308752
1202	-173.323032204355	-158.472517964321	-168.36191730144
1204	-172.75727570301	-163.637656182575	-167.584505382988
1206	-171.601291413514	-166.023331185891	-163.922384670986
1208	-159.290510890655	-166.769230769456	-166.145505514481
1210	-155.980229863681	-151.042573113638	-165.313169031459
1212	-185.432750102346	-162.395674821506	-169.048566453542
1214	-163.025569687697	-156.607832067751	-172.28121500854
1216	-169.602975159204	-155.565857773223	-175.868910072235
1218	-167.861455709628	-161.035694086877	-170.085215043634
1220	-165.385396981289	-163.134932089205	-154.032317754516
1222	-162.395570283074	-162.543473630361	-154.943839336092
1224	-151.66776151909	-160.322934127841	-171.256143866826
1226	-146.183747498543	-148.706361428022	-148.990508335764
1228	-162.50924957224	-160.117394498931	-162.512388688052
1230	-169.351189152896	-164.133437646352	-167.942684928665
1232	-168.280471956373	-171.816396588262	-182.522065364156
1234	-165.390979964985	-159.450199874833	-166.601205499812
1236	-175.085313948408	-168.571901873123	-162.89305818105
1238	-188.709683237318	-189.868749298165	-178.015123319302
1240	-192.795913614807	-195.657062563314	-187.136759378645
1242	-185.228988055912	-190.350664035157	-182.885253545292
1244	-164.462550454239	-193.973609255737	-196.133130312172
1246	-168.922929845277	-193.510603221501	-178.543260825188
1248	-157.067474016605	-181.320674392039	-183.763723408847
1250	-168.838862962123	-163.957744861509	-175.004642892228
1252	-184.386719666008	-178.387463571514	-186.082433168349
1254	-184.425052784406	-181.412884347945	-187.787636251613
1256	-176.565191678883	-169.609460188428	-175.616372803603
1258	-176.556946049474	-174.676525036321	-171.283018100322
1260	-179.747445537936	-187.507803630262	-171.861867999186
1262	-179.639777208661	-189.915633570742	-178.430260314811
1264	-185.157831317452	-179.514921886615	-164.369140506467
1266	-187.4594886177	-186.567993144424	-173.623559344819
1268	-195.385459143356	-190.648831241357	-184.481661861629
1270	-176.253576735082	-187.865508911986	-188.294010538143
1272	-167.756915339939	-195.840462642285	-192.793380864081
1274	-181.007452372577	-199.037123678693	-195.664002402885
1276	-188.120974013235	-183.495583598752	-191.734190577105
1278	-194.283976464081	-195.319685042657	-195.026141922628
1280	-182.816475981897	-197.527399988273	-195.039633218931
1282	-192.55482277221	-191.115110163072	-187.150925319531
1284	-206.366736673359	-203.058268342591	-198.92268292913
1286	-195.033983311407	-209.097225868066	-191.508482977112
1288	-189.767205192799	-194.2571407435	-189.521806331716
1290	-190.379530274845	-188.094818476654	-196.910502518447
1292	-185.201522221464	-192.748094288769	-200.504765403596
1294	-183.349554895277	-190.739197041195	-192.832307706792
1296	-199.805158410549	-198.574714898653	-184.403973379139
1298	-180.897373575617	-193.129893374146	-200.333885887748
1300	-198.352686867627	-200.158969034916	-196.179506191295
1302	-186.285979966028	-193.903909575737	-192.949158071061
1304	-198.595130501505	-193.113636315802	-187.830771180922
1306	-205.272320980254	-197.052935437546	-200.020867832051
1308	-208.371253736847	-194.273055780894	-214.210705062507
1310	-209.517283539266	-195.89155242539	-215.137270499709
1312	-212.778099439811	-207.76979129263	-217.640601646443
1314	-226.49381754853	-211.016643021593	-236.534239177075
1316	-211.584843357167	-216.991788174331	-216.902340857385
1318	-202.904246321966	-190.95254346933	-200.676834469451
1320	-217.35829899979	-198.871526889327	-211.916598058828
1322	-199.664770613801	-199.388008001367	-193.123212298449
1324	-198.72516708481	-188.054249487805	-180.34513508662
1326	-191.298652464627	-189.999252347025	-193.785490373648
1328	-178.928850379758	-187.596882317908	-198.653710640794
1330	-178.346438733049	-175.907267058823	-186.976771244009
1332	-182.900105690072	-176.328785707083	-180.186250014635
1334	-175.383370740673	-185.865732682058	-166.129307964488
1336	-195.264206346157	-207.273683491134	-182.581933116529
1338	-187.501216759212	-201.101151064177	-197.099027357938
1340	-194.15516814068	-205.004506130783	-187.354652547302
1342	-207.68857963868	-209.766818279177	-199.288828732875
1344	-192.83571290127	-208.382540927819	-205.340958039919
1346	-178.298584754924	-198.616732503316	-195.445905958155
1348	-176.664089647494	-194.909675763029	-188.612331964347
1350	-181.608530054893	-198.497897780459	-193.368821661077
1352	-190.978216958203	-197.570083879337	-195.494784164624
1354	-202.053064356767	-196.393334223207	-191.411427320486
1356	-203.436080276499	-180.493136735703	-197.710250584555
1358	-180.674770146107	-185.110987179131	-200.022815673279
1360	-209.138672879691	-199.717055079928	-204.911525889345
1362	-187.611632018078	-190.474683585671	-198.542733177744
1364	-180.19906546704	-185.188646134599	-177.080366466443
1366	-179.851965627564	-179.928311569435	-174.67137837267
1368	-183.873489884066	-176.805120108492	-191.686120000881
1370	-194.091014298006	-186.025236706073	-194.489992463421
1372	-202.612132184957	-203.885150029048	-186.90217923792
1374	-201.937166575633	-209.123158556865	-208.756086308182
1376	-191.235509772073	-197.994481545107	-191.328901624592
1378	-208.211308928217	-202.22604858048	-189.997182555822
1380	-208.997916050882	-202.04298345691	-203.10917567084
1382	-200.549356805604	-196.314256837827	-205.336471465406
1384	-181.219268162201	-182.691846196616	-193.307139972145
1386	-174.221747198113	-177.758617062785	-186.738394614486
1388	-187.464414459491	-190.543356472046	-196.659294456287
1390	-189.817361366506	-200.499214243975	-204.935343850294
1392	-186.3703781074	-197.123756148461	-208.810433226328
1394	-202.999512427451	-191.880756878246	-215.287483514322
1396	-196.423451066349	-179.34076766369	-199.682647725795
1398	-187.373223630508	-160.927529649892	-202.295410085419
1400	-184.515814682056	-174.263355541773	-184.039535999579
1402	-202.138845592039	-186.816888009315	-190.205061296509
1404	-191.354485083247	-181.676773946681	-197.878453448827
1406	-197.901855150602	-186.666150266556	-195.606734091079
1408	-192.454890674133	-190.422295082585	-194.905328598586
1410	-191.136172644045	-191.816449002293	-201.551285145422
1412	-190.49583701872	-191.777387635451	-200.230685201728
1414	-191.564841522779	-188.632140744148	-194.967004686191
1416	-202.034488014263	-182.138995919557	-196.496239318499
1418	-195.771465898058	-176.355264357999	-187.348526599734
1420	-196.859911697486	-182.346859479336	-199.585719968921
1422	-182.337442021497	-194.94541126849	-185.048470071567
1424	-201.770768541758	-195.265001147402	-201.990813114399
1426	-193.121430851321	-184.188264333663	-191.607538690731
1428	-193.715046118227	-184.608760102073	-172.797336799517
1430	-194.050620374399	-184.949273828954	-169.762601467079
1432	-192.808972612947	-185.808234602125	-197.488055962948
1434	-187.007680041204	-188.301783147136	-207.593544159952
1436	-190.570209604818	-189.779749936351	-195.376252719213
1438	-198.187217573777	-189.847819284095	-186.870204373889
1440	-187.287733032183	-189.598877706162	-181.204131948154
1442	-190.917831666948	-191.393067554107	-194.392715182307
1444	-217.511770742246	-213.643831259451	-205.748111139313
1446	-191.818412260645	-164.235679915721	-182.58153295427
1448	-181.370561321548	-173.934262433671	-180.581815156118
1450	-170.37009352307	-178.691138911067	-185.780320006952
1452	-165.727763161681	-177.534737698529	-189.121331066908
1454	-162.889936894465	-167.467865636452	-169.239664239882
1456	-158.419837392856	-169.751695657554	-150.164001841503
1458	-145.107122775297	-167.471253393836	-155.855510016746
1460	-139.305310909856	-166.556400658995	-150.567270652186
1462	-151.281738648271	-166.349358521215	-133.19248984349
1464	-168.071867352513	-154.994166976919	-145.235688304756
1466	-179.176942984954	-163.926691649315	-156.069961788705
1468	-161.473578145326	-169.007168917588	-163.830255913024
1470	-174.053304256923	-188.718605889706	-185.746374112101
1472	-206.347498754922	-214.139653763942	-185.187288539553
1474	-209.208796034115	-193.395118973221	-196.605716380968
1476	-191.023594609989	-182.857141146645	-182.787995581743
1478	-166.302913870731	-178.612634690523	-179.491355356459
1480	-188.956445272369	-184.92743387021	-186.815772812819
1482	-192.088601185543	-194.155492668127	-179.542716470409
1484	-175.767395874243	-199.083580355237	-176.844251668624
1486	-174.751238663877	-192.172626212749	-187.634656390845
1488	-181.262920256058	-193.868776664003	-201.427191217451
1490	-172.352874022223	-203.60602070644	-197.520441359216
1492	-162.670533933805	-171.950470840774	-161.802479836194
1494	-190.056575611309	-171.858865401153	-180.026860212087
1496	-208.120802578203	-184.327148763079	-207.576897435023
1498	-199.064330224495	-191.235387470958	-204.720530014804
1500	-198.073015188643	-197.437164723577	-198.549903037443
1502	-198.366364602192	-199.178309302615	-192.682751699226
1504	-194.470714706037	-194.688468692153	-195.918162495779
1506	-197.052002332223	-184.234546242766	-186.053110132169
1508	-189.43028418202	-171.749557641242	-180.015816029989
1510	-189.970262074462	-172.609105150526	-182.44002356866
1512	-189.607056384786	-168.441784321462	-182.799658687063
1514	-186.927900839942	-171.592811559571	-187.141789085105
1516	-184.892980658409	-188.42188279941	-190.021721083727
1518	-178.04103433218	-187.774855346622	-177.233308850843
1520	-186.719324696032	-185.880386157424	-177.399995894318
1522	-188.847605379164	-185.370290859245	-190.77562695628
1524	-189.083072478278	-188.106144211945	-185.638725967744
1526	-206.320034431108	-205.57397178697	-208.392135679854
1528	-187.181081824441	-205.664744666941	-198.41313726459
1530	-181.793507360434	-212.73088917798	-181.504566455351
1532	-176.732786425369	-173.290716948074	-165.19258200565
1534	-173.292177080832	-168.079205555017	-179.369714105782
1536	-176.84484128696	-183.977976677306	-174.895189000922
1538	-181.875945725242	-181.611020659836	-178.442894270788
1540	-180.78304138401	-170.687109141259	-187.335755363941
1542	-182.993382507813	-171.089503108951	-192.008510267945
1544	-196.026058679358	-184.951790991079	-179.329803062627
1546	-198.60722997623	-191.153423227359	-170.087028013263
1548	-186.560123649919	-181.818500307676	-190.471686410314
1550	-193.881372519728	-181.918124308024	-188.724839188331
1552	-189.889463216046	-173.531205154793	-177.368339570368
1554	-178.444178107062	-187.069517003294	-197.73836013737
1556	-160.946138671843	-150.995880458428	-181.8042514216
1558	-161.542314573403	-173.206855439057	-158.931864718125
1560	-188.621756227613	-204.413322847869	-181.886300178645
1562	-186.734066867246	-198.520137613775	-193.597812698926
1564	-174.662510664188	-185.762556025332	-184.554049691741
1566	-183.291541305881	-165.832541879084	-169.33514829695
1568	-182.229879226102	-165.91871120269	-186.275368819395
1570	-180.999382577701	-176.162412874443	-176.372152542888
1572	-168.271099469339	-181.038182619956	-177.439802248729
1574	-170.405823802278	-183.474720008087	-179.756323630727
1576	-176.350074398632	-186.751922966625	-180.364449772482
1578	-171.961080782181	-180.569623985157	-181.412623031236
1580	-173.268225089071	-169.881457364832	-164.068060611911
1582	-174.632116531293	-173.941445803007	-159.149952802794
1584	-187.866832332142	-172.12515643885	-161.966944670984
1586	-160.600772597507	-153.759732950068	-150.021891838925
1588	-178.18679448164	-168.791780421122	-144.260845564307
1590	-157.981649204314	-156.481448726155	-158.54157355567
1592	-174.183304570301	-182.414621300063	-184.473632688554
1594	-167.152127041824	-150.038389578934	-149.175540258296
1596	-174.916839294821	-173.81752245274	-169.077049841309
1598	-153.705283098385	-147.790493564456	-167.804333883734
1600	-174.935043915833	-161.966719470593	-164.087146900323
1602	-170.256270210114	-166.348624057232	-150.743060513031
1604	-150.177956913765	-166.501160001835	-143.811850381563
1606	-134.637838439611	-155.421025106101	-137.260757555361
1608	-141.924240617385	-154.75919733743	-143.100327628142
1610	-147.208531751806	-153.948224627264	-144.517253815307
1612	-152.9662860109	-143.809243471698	-138.842845704419
1614	-155.750416335019	-137.189201201406	-133.200326929772
1616	-129.752047602214	-128.900823182638	-124.529059045458
1618	-108.385637175945	-116.976346165924	-119.828527216186
1620	-121.50596055333	-115.640837107643	-124.305497634331
1622	-121.98626254926	-110.36586184805	-132.65917079052
1624	-111.807127482004	-115.54110272228	-107.922368165068
1626	-120.877492919825	-126.162010072506	-130.63852981318
1628	-118.330777070133	-116.965907284478	-108.392713935189
1630	-118.346469951533	-125.961410392508	-116.793746942477
1632	-98.7093136424073	-111.4234506841	-114.426849700693
1634	-110.08098508796	-108.869251953692	-122.094487168429
1636	-122.000514671294	-107.479254867701	-93.7381844081884
1638	-105.533681729086	-116.617656222634	-110.372589041118
1640	-110.716010632755	-98.4088878664805	-113.919202401305
1642	-102.483232754688	-82.3228791164677	-108.43014229812
1644	-117.000079539305	-90.4300481306572	-112.285307283308
1646	-108.038506747752	-86.186025662407	-125.55786174504
1648	-105.385853552633	-107.911441182367	-111.07630240935
1650	-111.356967468819	-122.089815410257	-104.770251797869
1652	-98.7625987342509	-99.945480159709	-92.113069491234
1654	-97.8680783488638	-93.5175542609224	-103.193023721313
1656	-105.056574319638	-104.630216008705	-121.264550797927
1658	-103.905940278331	-115.451869806723	-108.75124143406
1660	-108.802149342084	-127.883295535778	-108.573263387872
1662	-118.457346468957	-120.862519307431	-109.988365860917
1664	-134.285893668446	-123.017830265293	-105.143368276975
1666	-104.756998526775	-120.410054741226	-116.513074260395
1668	-96.2378005181898	-115.016118139736	-114.090965532027
1670	-108.589878066816	-131.503290219546	-98.8466731581878
1672	-120.346706493331	-122.326802788072	-95.206368204735
1674	-125.871774751258	-139.476195473653	-106.306968715695
1676	-121.717398681361	-117.417539348159	-138.904799270247
1678	-101.000708580537	-119.777907088983	-107.733475189482
1680	-107.741294711848	-116.902035464216	-118.78121291567
1682	-126.136928352565	-122.49366009378	-148.814257312049
1684	-121.627275828089	-140.285878052883	-126.934772176496
1686	-109.057227186769	-110.922995897151	-144.478120162752
1688	-127.62940129997	-120.921955331502	-115.868897582434
1690	-135.097581786979	-113.888079857876	-143.857044571582
1692	-149.42805276707	-117.93585038824	-137.273178448193
1694	-135.820448116277	-123.313276737018	-119.369159245248
1696	-140.159231320445	-145.774989990498	-132.532546425537
1698	-146.919570219529	-148.166060062916	-132.011568991369
1700	-154.22759726022	-147.312178235689	-143.760725332616
1702	-150.473558568275	-146.105402588893	-144.603325519674
1704	-136.248647605691	-145.286043370789	-146.597589364946
1706	-148.659716096592	-149.568492291167	-142.630855439643
1708	-147.673660602728	-144.161258931717	-132.136471840542
1710	-138.94321554889	-142.614621476037	-143.343000059019
1712	-153.924136590131	-159.844443750021	-144.494378974579
1714	-151.969883894068	-165.227180280027	-124.790482783675
1716	-143.068012210698	-150.989683503502	-134.943639444039
1718	-147.756085101354	-149.736119888325	-159.173371519804
1720	-167.056361369009	-164.521152740107	-164.087738405167
1722	-180.490122754485	-170.900708091518	-170.401867023143
1724	-154.879226423547	-169.665652292756	-166.190790164687
1726	-155.561604869678	-155.064439462227	-159.035022281384
1728	-150.346967410749	-138.256901405958	-154.763637898799
1730	-139.793417074841	-134.534128404447	-150.161150417726
1732	-156.595539240488	-153.198157136116	-175.619688551618
1734	-136.871671404107	-157.294999904959	-141.520932912912
1736	-156.477645613409	-146.234230785265	-145.652339643685
1738	-143.997186355997	-135.719402004957	-150.997570936566
1740	-172.797985030304	-150.029348974863	-147.672158925371
1742	-159.699988478239	-181.506981348529	-153.897567565598
1744	-155.387771285932	-142.530365708568	-155.353965333212
1746	-173.809944145384	-161.917715156428	-169.207454631537
1748	-174.707166757993	-152.70826562882	-136.213424658741
1750	-173.506450955959	-159.753558473891	-144.172786228142
1752	-180.614057488446	-165.392739664136	-173.524234264649
1754	-171.523059673191	-175.956261258158	-164.649222200815
1756	-137.205063287944	-180.117188920649	-169.902029501054
1758	-163.92142916312	-165.95373909699	-168.371429611286
1760	-166.434265099658	-159.236645073275	-166.974866676107
1762	-159.418527223962	-157.939121540633	-164.441343508523
1764	-167.678533873636	-167.678533873636	-170.891017725081
1766	-174.543424924943	-179.996797813968	-175.130946120409
1768	-172.77114544792	-171.134266940273	-177.20074192765
1770	-175.955761794451	-160.70854874985	-193.279109332759
1772	-175.774931422402	-156.389434237883	-185.723914749922
1774	-182.437044403884	-176.247171565846	-184.810468212551
1776	-160.592136146527	-163.828105758163	-188.506261887059
1778	-152.015771448767	-165.578879069277	-169.839945806555
1780	-177.099614514142	-164.689934928925	-154.340265298256
1782	-185.627358882647	-147.583075496436	-157.036261746814
1784	-169.241512707235	-150.548056680925	-153.054211160137
1786	-174.618218942498	-162.856714283718	-165.200134440285
1788	-181.01045879603	-175.132976865338	-186.935909147636
1790	-171.669408992802	-174.703115528234	-176.111296558273
1792	-151.289149992766	-160.456495592271	-157.014418032858
1794	-149.789560529971	-151.000534672766	-162.727091533005
1796	-161.998758133595	-155.906181022371	-168.729454276658
1798	-162.116684921693	-167.094840566979	-175.195423262845
1800	-169.301064466423	-173.849956651303	-183.91452934795
