# Supplementary material for: In vitro and in vivo datasets of topically applied ketorolac tromethamine in aqueous humor using Raman spectroscopy
Source: Data Brief. 2019 Oct 22;27:104694. doi: 10.1016/j.dib.2019.104694 (PMC6839021; doi:10.1016/j.dib.2019.104694)
Supplement: Multimedia component 1 [file mmc1.zip › Raw Raman spectrum dataset/In vitro Cuvettes/Aqueous humor from rabbit eyes/pohi_day7.txt]

cm-1	frame1	frame2	frame3
350	1346.53613365924	1363.57231218752	1369.44868744719
352	1362.20741913921	1366.79251178388	1376.94724032078
354	1354.53499753887	1346.29860750709	1357.36614098302
356	1344.58432486684	1340.31532406502	1344.79493671698
358	1338.20643459416	1346.9445586623	1345.01042569365
360	1340.41978537096	1351.52718653621	1359.11270421236
362	1333.38845763276	1353.1485365047	1358.11828558237
364	1327.72322934265	1352.8762668491	1359.01379424498
366	1332.98222825958	1353.06272827651	1356.15504246792
368	1358.56040370095	1356.27468633093	1342.02914558113
370	1333.78848142591	1352.35089171184	1341.4180913488
372	1316.73057614401	1341.87260932867	1349.47174391392
374	1318.83708248107	1341.48128382658	1355.94326430071
376	1343.45276392088	1358.46738148947	1354.95913784047
378	1340.52901304852	1341.82175791411	1364.31457507183
380	1330.94572224175	1334.90890608159	1347.335900408
382	1335.80471639904	1337.50575634012	1346.37284085721
384	1354.07040839075	1347.61219691873	1369.42850639253
386	1340.98675834356	1356.69622183646	1371.88710404032
388	1324.56696488535	1343.64349988459	1347.04085081197
390	1316.93290671266	1334.7318209308	1346.01111895024
392	1315.87894207853	1339.25266457807	1361.34289444455
394	1310.15680257255	1365.07369199454	1349.93091909074
396	1328.94022051774	1348.54129185295	1340.32897363547
398	1344.53021483421	1347.36054299868	1345.11442541372
400	1343.75654338894	1356.91658220488	1357.96089031258
402	1315.21752056687	1364.65782780696	1369.28217438256
404	1342.68557577295	1330.60357342479	1360.5431448037
406	1355.44165981529	1338.46306730462	1334.8243875111
408	1348.03921281272	1353.16242447743	1330.31352648549
410	1324.28461407318	1350.76703630358	1362.07435807164
412	1337.90594246523	1331.07218991931	1351.31696909468
414	1340.304258287	1357.25712411912	1349.97307406074
416	1332.66339186723	1370.24595770606	1355.87955564814
418	1322.88457120409	1357.51293236891	1362.0929776364
420	1333.85796154241	1340.38372264509	1349.63188194192
422	1328.35888951436	1348.78181433455	1340.8884943385
424	1329.82190925463	1345.76112285348	1340.57906095981
426	1335.13261115567	1336.81634610913	1343.82927430547
428	1335.46492969532	1336.67848160951	1342.74429796596
430	1307.47156648297	1341.769615083	1336.18066145573
432	1311.59872338144	1340.15059776291	1354.58787325322
434	1322.17161403926	1328.68672912067	1361.35195217938
436	1322.01803819598	1310.16778676354	1339.08341212654
438	1323.52635091409	1320.09197322389	1353.12228828519
440	1306.87745050438	1325.83559085657	1333.69054745529
442	1303.03887604309	1323.58392655878	1327.84072745021
444	1312.41757509545	1315.83938175453	1335.87540387611
446	1310.03681240992	1312.52967356724	1319.06213246659
448	1299.35557060484	1310.75045608707	1335.85429586804
450	1303.50591612837	1314.51314253197	1335.17549881736
452	1309.70737942551	1316.65431672698	1326.96524998263
454	1301.37318857657	1309.25064809296	1327.04269713036
456	1302.85727699498	1312.141449429	1288.46779774106
458	1293.94433185935	1309.81098923237	1283.06677392583
460	1286.58935511044	1300.1638415296	1295.83425993112
462	1286.5894191455	1284.11634977074	1310.88567115445
464	1292.04169046481	1269.93999567872	1294.40383644746
466	1270.18605177016	1259.18852585757	1285.69292740714
468	1270.30960918701	1261.01780612553	1284.68378589034
470	1280.36137366093	1266.95230828448	1284.02750388885
472	1266.01708223424	1260.54721963509	1272.00638432597
474	1261.91350882735	1267.13939168965	1272.08696443662
476	1248.11357027118	1260.80628172054	1254.62839777093
478	1240.70181309836	1245.21502114863	1244.84175352286
480	1246.4943082162	1228.09030810343	1255.35162277857
482	1239.71710290204	1237.63714548681	1257.01505646869
484	1229.48430803586	1228.52390607941	1255.18789298421
486	1218.43039414684	1224.30056259415	1238.95853664871
488	1218.17952155959	1233.07196504885	1225.25699290829
490	1248.92260332179	1258.67470913837	1250.86078439105
492	1222.9391511041	1254.40749088043	1252.5088450329
494	1227.13928559109	1234.09128613812	1231.19141947061
496	1228.77380727148	1218.07565878389	1218.67582204678
498	1208.19415090389	1219.69082933139	1231.52115623667
500	1211.01416783506	1228.15441811608	1222.63290922139
502	1219.24438058723	1222.10750944452	1212.88981652548
504	1211.66149306466	1218.31784985892	1218.70025095498
506	1196.1871697813	1218.23476300911	1229.49558748006
508	1197.70112974098	1216.51340294369	1217.91501047429
510	1192.1936470181	1214.13853853333	1213.03969691058
512	1185.14872480533	1221.6362357007	1214.87865476722
514	1188.69669349936	1225.53441757493	1213.65704622228
516	1203.41806012819	1218.7889445562	1206.14096496478
518	1188.60038018095	1214.85291695273	1211.64669781412
520	1189.00452625049	1198.71280155345	1203.74780967815
522	1192.61583399669	1192.67998638714	1200.34120068673
524	1186.26140573264	1193.39193754615	1200.60235398182
526	1155.20444702056	1188.36628794827	1197.1051878843
528	1164.62295432935	1187.36824626131	1168.66847449566
530	1149.00836327063	1186.67204076897	1173.84078610413
532	1141.01505088395	1176.56040968266	1180.2169212971
534	1151.03900616406	1157.57690527464	1173.16568332222
536	1151.54186681381	1150.49029058689	1165.12987788765
538	1161.58677513214	1146.9730523058	1179.42953421588
540	1154.70705650123	1142.08826414747	1184.18174804506
542	1137.81553137056	1136.73383130358	1169.37721706081
544	1123.78451908141	1133.13709903969	1134.67895194753
546	1124.55781800494	1137.73357006781	1144.03728963533
548	1116.87542748036	1128.94022321223	1132.06745729432
550	1107.77358864468	1118.93855564427	1116.33362408357
552	1103.50891700131	1111.43416280815	1107.75681048344
554	1111.98071470771	1105.14180125067	1116.22639398985
556	1098.53285527393	1088.48655110227	1098.15830965361
558	1085.35474805422	1095.37418169882	1092.50951005212
560	1069.75976411103	1102.70145915098	1090.76842323093
562	1055.05773022989	1094.70707214336	1085.85911249715
564	1066.93091348504	1076.62759201719	1077.30279802925
566	1073.25439685419	1078.06855086713	1095.00235356182
568	1070.68116888689	1076.38701800498	1089.90056029061
570	1058.27434519059	1073.44912625178	1068.31787846933
572	1039.7972778698	1075.18685022863	1049.41481738451
574	1062.82454330503	1073.85704252951	1052.83737951158
576	1049.57618862866	1052.22116000852	1048.18264813633
578	1040.86190911358	1037.68162748234	1055.77846604115
580	1041.76236145009	1033.99554795146	1069.97409576678
582	1034.71502193305	1029.8308995387	1066.23669054232
584	1017.69046425255	1051.33306327203	1046.48246295635
586	1037.53142643668	1036.57406526512	1039.8894456506
588	1047.85636183016	1032.65557766396	1044.35590405467
590	1030.36371261013	1051.31701503319	1049.33369137251
592	1015.88763900885	1038.28716661577	1025.73320198696
594	1003.96323076508	1015.41276740879	1038.37193930771
596	988.338141885976	1008.53322747689	1034.64708028528
598	979.496446330307	1013.61793540003	1026.08801032723
600	983.268036213456	1019.00646661123	1024.41576960019
602	978.533239558408	992.514380390955	1011.87224834918
604	975.538031587865	988.146256977009	1004.46742227567
606	976.716917389697	995.00478951963	1001.5201474336
608	977.14158342974	1001.87499229693	999.724547373873
610	971.619491906055	997.790573377948	994.60464310714
612	976.660991629032	984.96479841513	979.84165199337
614	978.302938246709	979.275382932554	971.048570746083
616	960.407378214609	969.770582490223	965.036081541074
618	938.864743929422	957.220373433122	960.155252324885
620	946.415430385537	948.901431382939	955.440256099
622	928.576740619712	957.673961507117	957.440200204342
624	930.395693563163	964.284065766735	958.384305211695
626	937.744069260427	954.297122767483	945.266011504077
628	940.360954582357	935.517495361738	933.006744587305
630	930.023347029301	937.789332758939	964.859905788881
632	919.576956718376	942.346755769232	955.933444252306
634	891.026672719922	935.959582049604	939.007765243069
636	893.845742113921	931.095163577228	929.947745297171
638	925.769653462296	927.382261880017	929.668625018765
640	906.903923075171	904.62426678943	917.626009900009
642	914.942503176315	910.163186901789	925.028606683003
644	904.528305014273	904.138646880939	917.387461738286
646	889.984412388793	896.477095215071	910.273678313968
648	885.244347264272	896.328160719303	912.057527716017
650	899.553658708783	907.708860790533	912.697948784295
652	885.893935448972	879.714195423649	900.414943877735
654	877.699037762178	882.979385811001	894.341663723219
656	870.194741096052	887.32625349889	889.655258934649
658	862.291858052835	873.334029319186	883.731257758462
660	870.323677621657	867.157809236562	884.385616430102
662	840.65527214313	842.231457612226	874.940690375
664	840.084588933003	839.50055442728	875.966356645843
666	847.333620598125	846.507689323613	872.943385560154
668	843.226613306651	847.321574969454	861.00551724861
670	839.590136891096	831.412419457512	872.136913231875
672	830.574205309504	857.321693735525	838.279850918214
674	836.027904213831	845.55417232825	822.106870247594
676	836.057191898585	835.434075307993	821.11194596709
678	817.614809380511	849.633710317927	825.027856521514
680	798.000476277261	826.5439092839	824.10378300068
682	821.620489002113	829.103218000889	842.956867830322
684	834.641649406622	833.320660689775	843.476383723818
686	829.198769262138	838.610242492351	835.864781772031
688	814.08084351591	843.443375844492	829.731158381921
690	826.522406388149	837.118538981593	818.947134997595
692	823.380634508578	830.3324828726	837.551124854209
694	811.641396126382	828.624227287572	832.161548447992
696	805.239335445257	833.758412580655	823.508513585248
698	808.807471206523	841.089695291253	824.14347703553
700	806.543280067093	833.35183181192	814.931101002914
702	816.58328271112	823.8660734499	834.023332762903
704	819.682276820937	813.24201958825	835.190198022733
706	813.333526392033	818.051807189689	822.103550941967
708	807.442015433966	837.066853413202	807.175748928123
710	829.858193951147	839.653246557109	811.211993103615
712	819.840433277767	814.103028438508	805.532082228046
714	819.074802952673	809.920237913215	822.828834606994
716	814.190570810367	823.339840367199	833.53769019167
718	802.241533155008	836.62255798343	831.18686713312
720	793.816199376414	819.712257858777	836.923806653622
722	798.949503752567	813.383980184746	816.127061586853
724	814.593206157468	813.315505914319	829.206647528888
726	812.730791094566	798.940864381514	828.149768799537
728	799.101617464808	783.315210124501	811.580262122253
730	801.472100324821	799.322193978024	811.155027614148
732	793.285378179348	797.652017043162	823.055223102682
734	795.999382788343	808.508791028961	815.672312482912
736	796.64469167789	812.791593394016	805.311434088174
738	798.624391355947	802.57612982563	797.040771373538
740	806.788759714802	781.870719100335	791.477863268422
742	787.351740541233	798.613207971351	792.643020582964
744	794.156799910082	809.013809040475	807.897146197678
746	798.209937219791	798.881948414704	800.431290523996
748	795.89895254475	789.609418877609	787.478246898097
750	787.363694228661	795.08951647308	789.221806804581
752	764.898037065222	778.1703745695	793.974850775408
754	757.979482102681	787.084137675804	796.570519468465
756	761.725195838849	784.451793239113	793.759452202964
758	765.611755216595	787.000509304665	796.836953977002
760	767.833004640125	797.323841323936	803.662433207886
762	780.680601848555	788.90558197979	790.181225934267
764	790.552847629127	765.469312679805	780.288789532373
766	777.986517028069	758.465940282623	786.227778120286
768	763.788443781813	755.518204704488	772.515666304426
770	757.722062083914	760.996231104142	754.477338180379
772	759.628693751245	784.171413070331	774.987399248055
774	761.869810865865	753.902824674104	773.680793219261
776	742.606520040735	754.299513460073	769.261002748035
778	735.817404326099	765.817243302574	768.340471462883
780	737.872068494597	768.932845827242	760.360630643872
782	737.669134633369	756.558928287475	745.647973711025
784	739.332986083595	762.804600286605	778.433962612645
786	725.802524535787	748.199268824383	750.575426491206
788	722.64735459381	737.792896010168	735.641507221042
790	728.437310193213	727.782107710059	724.923260726447
792	734.479027432255	719.544856189007	716.925135710081
794	727.990127380887	723.557716054402	728.001853316366
796	729.11438385776	723.125701307843	729.640647709227
798	715.194859806297	725.713906366392	721.157464198399
800	715.943950941148	727.507529341805	715.902589259867
802	727.947249135317	727.591927819264	720.18725413807
804	729.294267457422	723.924081744511	731.678724674047
806	689.023662760835	701.211177996234	725.504132094868
808	693.951458105718	705.514718027761	719.75648418565
810	690.079364201212	700.823103351216	713.74932925724
812	693.477556571301	696.642946285521	713.251032551817
814	705.064590178134	700.46608091942	717.9910636668
816	690.865207628502	706.458435486513	717.750405528411
818	696.995983039625	696.501314736345	700.529359879044
820	695.341319524053	694.427904990384	692.007530675943
822	690.175349295297	692.307100252942	696.207297743749
824	681.687209629453	689.190393786987	700.213589995828
826	672.101547039646	686.263324709565	691.982325584553
828	681.178807376696	678.151754033727	697.976391787181
830	695.41817290218	683.776829030707	699.507024720048
832	697.394690039807	691.064634247289	710.913622883465
834	689.208127060795	688.067095723738	706.471795372193
836	680.741063516842	676.199138675841	688.805368709553
838	685.013899816854	671.889011995674	693.826637504604
840	678.793730121384	684.541418006395	671.878254931272
842	678.3164083679	670.657324235642	671.362641336205
844	676.340164246741	672.030045448029	677.403248906654
846	674.088936567618	676.908164589462	680.928051153516
848	676.035936844219	672.936487613458	677.615424112902
850	687.276816195772	691.552532044477	669.878519339754
852	667.789153495056	670.221626445872	673.969120021406
854	672.674763779592	672.593727899204	692.475951224105
856	670.776510793045	680.455258656399	698.617210747477
858	658.718060472646	676.188049903637	685.884014716371
860	649.958853099431	651.892588475945	662.258878922028
862	632.758689588581	629.376845410134	629.653553694832
864	630.063716208796	616.526783020654	643.442196490737
866	635.279920101902	618.886517631556	638.27081708902
868	628.409912984696	627.849863950917	636.241231402593
870	611.27738043253	629.422156968992	641.228880782431
872	609.412708909943	612.005151794546	627.976751591085
874	622.684502126221	615.658976603058	618.777210614484
876	620.894703675875	611.093858853991	613.770137060357
878	607.513239078812	619.068820522787	620.917213039892
880	595.448203498414	620.70109815625	626.80193110236
882	593.216431194419	613.580246616744	624.521499209321
884	597.875490307903	634.608509734835	626.752256580556
886	622.604313046778	625.47672525657	639.658040153433
888	612.926728241278	605.259403799076	630.965467992395
890	600.672505485098	594.221179725002	614.56930760086
892	593.147612453963	591.430561489433	593.700480626236
894	585.475666009887	586.447846889506	574.459874473519
896	568.214750654072	567.566356247426	576.647889641947
898	558.970122089153	554.538469474049	563.665722224414
900	546.575843493846	554.273775781548	562.55427637342
902	554.265428880189	550.059181629143	560.149958462845
904	563.874543528167	546.205911876561	557.165176684671
906	553.496046599839	549.261819804838	554.713079419356
908	543.514493437462	544.722791176433	537.106698386256
910	552.377644598148	551.545191279246	560.83106269073
912	553.262297021051	557.479812748587	561.241562138664
914	550.73060656419	558.26809915391	553.155563601082
916	549.090421700633	556.779468898665	554.200992351825
918	549.818155928334	558.716523040798	567.664268767027
920	548.804160509391	566.999238922676	559.483220389321
922	589.257152462336	587.296259579572	583.153873930444
924	606.887469183362	614.406976698827	615.816060678878
926	641.05423106166	651.109087080981	653.149922130203
928	685.478375002158	690.726479077258	689.676385304062
930	708.736774260286	712.309521325536	709.311201321729
932	685.977816783891	673.008812676091	671.665088328859
934	618.108502130853	618.505507261517	620.997297784014
936	577.01808312504	578.580723617594	588.872499981063
938	550.413483295075	554.024834182421	555.135002626686
940	532.12934097892	535.225427119316	528.815340931305
942	521.589560775939	514.58142016943	520.236376154609
944	521.088942654792	499.197580797768	509.889746462427
946	499.282523599695	483.522864882856	503.10229019564
948	484.554727975907	496.19612971023	510.238473095315
950	491.383544038923	489.127064387659	506.690987647657
952	497.74574427469	485.109764718466	508.646764364534
954	486.522913998894	500.646379157646	518.166925584303
956	474.443877340268	493.937779383909	491.021245638746
958	466.791755104429	472.848722668977	497.407253967218
960	472.408305180617	477.855087566073	482.334127980567
962	475.351718223117	462.563515667973	469.011790484703
964	474.271439897798	458.19333744909	468.242365340185
966	465.596002141696	472.775568812655	479.027814203102
968	445.008847029568	463.991153764318	487.193407579823
970	467.025128569102	448.748745697791	452.76925360161
972	468.298559456051	448.123747153907	477.518138975301
974	458.997738610867	451.881404929705	480.643891202094
976	454.575493682585	460.911310514849	475.784580349623
978	461.236330969987	474.5971540222	475.485054116384
980	473.743178251455	488.184518855589	476.981570572829
982	479.986679581909	491.591784611538	477.538782918649
984	487.570211202999	477.31347511685	476.725081246108
986	475.735098828102	464.584236533661	473.419987350917
988	470.102025735926	463.307283464589	473.815952530353
990	474.293750804028	472.510376645741	475.627366837639
992	473.430068051669	482.364779051573	473.49452803899
994	448.577481225601	479.115957628917	466.775752899428
996	476.784809858343	483.26848970939	466.288065277115
998	473.245047426513	470.15232321881	487.348817876851
1000	482.678454067895	485.222682107821	488.384201686544
1002	498.630021863257	501.993048838886	488.671546248631
1004	510.540175155235	501.849237030627	502.003498538146
1006	518.887788749387	499.825807745044	515.305671659698
1008	509.382324445607	503.037630793256	522.559918368512
1010	504.866112978072	503.168343773847	512.760485566828
1012	494.983752900959	505.606436547485	502.451913325416
1014	501.1862847167	497.51249552613	491.24859667977
1016	511.086308834292	489.778778128327	490.204485711741
1018	501.885771407429	495.912148154351	501.734295516414
1020	480.436772514135	501.077125333151	495.003313342264
1022	486.066998685634	507.305116345549	481.966482480642
1024	494.334057213817	489.79582957427	473.000102757877
1026	484.910175393449	472.790213232526	474.961458117146
1028	473.788775422341	471.562589677286	478.868460984427
1030	468.851769734522	476.515318699581	486.103645574143
1032	464.891934409134	467.131392415488	499.334405543422
1034	480.977877745345	469.684548937614	465.425643661212
1036	471.078543534217	468.968164813392	464.565315156291
1038	465.089534011733	487.884666961799	466.050494635867
1040	475.994091052504	487.856960885502	478.372718668627
1042	473.049043792243	479.006226747572	482.746420467638
1044	456.289599712191	469.675513794411	473.478398864814
1046	480.676319030214	441.196480609259	475.367058142548
1048	460.64094549994	462.137232470116	450.587736697164
1050	459.224830226708	443.93293622269	470.578825482874
1052	451.72754004969	448.540232209253	453.64405520891
1054	447.813653952822	443.169073373082	448.349005201769
1056	442.601956245685	429.852760607751	451.727646561595
1058	435.921128558086	430.609112411894	443.815291259752
1060	452.120615684494	446.153976915378	450.466766450332
1062	432.498171263726	444.523701787157	450.641506937262
1064	429.849924882587	448.694069803887	447.020804112645
1066	439.582707482708	441.408507335769	450.568670552837
1068	450.20147989372	434.081361832333	454.307227020958
1070	449.096925690808	438.220383199393	451.157506025431
1072	440.709466377156	453.990535358152	447.693247158183
1074	459.876662505315	466.589426274813	469.960846118372
1076	453.752054007447	468.952855621742	468.697844977128
1078	447.709329346983	454.426257201643	446.818291537092
1080	445.04832993569	442.128901603733	457.197866190164
1082	451.005208616352	450.168841740396	470.504488890937
1084	454.122529765767	466.688197713568	465.096855913415
1086	444.49144260603	463.138576069977	443.613076492548
1088	442.566060784062	430.317217726363	419.383271052367
1090	434.739751193749	435.345094880884	434.815682453712
1092	417.463780596471	421.221417718727	424.091973131076
1094	417.308182565157	430.391200613988	423.842332704729
1096	418.550438023558	426.60151939147	419.511919912774
1098	414.837395883278	414.862994681937	414.868114441669
1100	410.930541014463	419.218499808533	419.672262811748
1102	407.4021832981	419.664670366516	417.16162774773
1104	404.049827999847	406.442379517364	420.622391399792
1106	413.307822436472	401.324965890125	421.611895768868
1108	415.50563865154	416.239110499901	423.102511232714
1110	419.217055473859	410.890072270947	418.113535523311
1112	426.868643078502	403.850643912153	420.767815988017
1114	440.602302239049	423.817951314174	439.345863336781
1116	465.151362551771	449.114622015912	454.031096963375
1118	458.72780313825	455.808500703044	466.351599513231
1120	477.515388864504	470.619882175226	485.622026651492
1122	460.570756817797	480.651329851358	472.49507081885
1124	454.836681009907	459.117016705922	459.585920474255
1126	449.794839807898	429.726790164679	453.967858635724
1128	429.993549540155	412.321256200041	440.994881685994
1130	411.924947423031	402.488667722541	414.569788225613
1132	416.719039244174	426.212520404515	426.941317699117
1134	409.499506514733	410.773157503541	407.706071877183
1136	407.317065755659	402.500204902573	400.984257182437
1138	397.269303219658	396.376384480783	393.449838769234
1140	393.840016085474	384.520229524385	395.095941831385
1142	403.87200341587	384.272354613351	398.773700148637
1144	412.471816760786	402.001048136645	395.893508272446
1146	394.972389321698	389.86721342436	407.482954404548
1148	405.966364584022	401.494318674698	389.072641697788
1150	392.202962793657	410.24829296622	408.496053789432
1152	397.938367031982	412.192696753262	407.728718817307
1154	421.642999394285	417.328249737803	429.836995929614
1156	433.329692094876	424.270968235026	441.538048259353
1158	424.0415413857	423.070115040034	422.736968411559
1160	417.59976333928	410.287932225025	410.272358407686
1162	416.669287288505	410.365389073203	405.949396745908
1164	387.943131442399	403.626919954725	401.800505258478
1166	401.046562249166	410.093416879034	406.907989153574
1168	401.272928912423	394.143418530212	416.145629328592
1170	385.89054244896	387.698542449325	404.567507369818
1172	379.13055065336	391.454154738843	386.058753055759
1174	385.797263881659	393.262713770742	389.189373963583
1176	378.920813015875	400.72876388213	408.70274970649
1178	396.310948769298	384.082484549429	384.210278653983
1180	375.237124849431	401.147880450427	383.098344386078
1182	372.773725665957	388.591640003937	381.298619014756
1184	374.054048718605	387.500956695328	382.95831489975
1186	375.467643826322	378.307826059825	375.161469434659
1188	377.686672193693	374.885662231218	375.684505100395
1190	378.404465284173	392.801993064014	389.559722761951
1192	374.772809164494	392.487038850508	371.41810311846
1194	393.188837726209	393.649982888339	380.542894377023
1196	384.884978498317	393.945730727182	384.917323487879
1198	391.930819670771	391.504107840926	387.011334584791
1200	391.965610632108	385.08997325649	372.372995897253
1202	385.876574009292	380.780078867788	382.924767134173
1204	379.703762417706	381.17038648958	394.365724275874
1206	377.053963414435	378.205426076774	380.177600819205
1208	379.431638273895	364.415008493034	397.076970422215
1210	381.066627465734	386.91012737551	392.641339487023
1212	370.926702210989	398.994294111222	384.429331374782
1214	391.58588460278	377.930383213939	385.980903971891
1216	395.281131127774	383.315009845769	388.251677591973
1218	386.206134492412	374.996152175433	376.940234142025
1220	385.858454668591	377.069863728666	379.130424121943
1222	390.130444793218	406.767153053952	397.107847913143
1224	377.264587337717	404.133249311076	386.003777462739
1226	402.223946211648	390.270282139173	407.248308893399
1228	390.814402679137	397.263701649186	378.786163732694
1230	370.943225225489	386.766461884427	373.962076282676
1232	376.505739873363	371.198743083286	390.977700101184
1234	375.041062206132	373.158295786871	394.613275074437
1236	377.29921329538	384.544826489199	391.011648996245
1238	383.134348205447	387.880698032636	385.59642369882
1240	369.551292868027	380.601805467361	372.794915267332
1242	360.760743400798	375.471851884852	380.325803458832
1244	367.737454496004	380.368281417188	377.614297707176
1246	367.208879057026	384.36059487239	357.524218421724
1248	368.304511842655	381.828038589818	350.962276459486
1250	370.36682130242	373.087309686993	362.956401800066
1252	376.112242623823	364.03434195639	375.336006519444
1254	378.580097810333	374.503255648917	383.238503517535
1256	381.057243425317	400.970300623794	387.773740614853
1258	393.665664841811	401.36946581999	382.873011568709
1260	361.170469751703	372.340009911657	383.653466183045
1262	370.290020800559	383.566852625326	379.435750107075
1264	361.361317913533	363.985135891662	357.78228266575
1266	340.833755452434	373.875844616852	381.828732847417
1268	365.220597604294	380.246702543496	387.200911578498
1270	376.333386429609	370.909577851936	390.37416448266
1272	368.238075089597	363.248396024022	392.418900019953
1274	376.143689355516	365.729548288422	370.854753476287
1276	365.063249747165	356.62437181986	349.999814475986
1278	362.520271155282	351.170720737934	359.59124131458
1280	368.842550204594	351.738619172806	378.777628739108
1282	350.789976187535	378.662276690805	385.162893249947
1284	369.190111030727	372.091661409698	370.680281576589
1286	372.037186261217	350.4036793344	375.473913136596
1288	369.343772670514	364.203603967353	387.489641856237
1290	371.745146960542	378.612105580117	393.835055704007
1292	371.901806281108	363.99960009083	393.773441889291
1294	374.289184805867	391.342223967131	381.185074881645
1296	356.844271653934	359.065817464417	389.679815204923
1298	386.951572827516	383.367987378828	385.747289868116
1300	395.60473260379	377.53923665698	370.877240265164
1302	381.277468608799	379.768544874986	379.723275117065
1304	385.556891829813	386.675552078587	389.936776116988
1306	396.684288207067	384.863326026685	394.243094447526
1308	399.110858809057	385.465681766848	390.812969471937
1310	398.976809171091	389.399941196595	390.18147549664
1312	403.561845182272	379.731266481117	403.561845182272
1314	395.072197271699	396.328259872124	395.435864591465
1316	395.333122193297	381.836496101242	400.123960927871
1318	385.794972681652	386.033108273987	379.325143371718
1320	382.139329004135	378.966118527121	381.411054713189
1322	388.990305265692	389.452163332186	376.553140748376
1324	388.165990038579	377.724249480217	381.128754283434
1326	381.047274620434	365.430038437178	379.138177653837
1328	375.532193840788	373.848117742247	364.615048435586
1330	371.698784503873	379.680085737804	361.771145788486
1332	369.138178845593	367.948061177474	376.177346271522
1334	372.480514801619	368.232958619875	371.14299504222
1336	395.183610019161	370.645290579493	382.573453250347
1338	377.326953726894	354.150242994915	377.25695913376
1340	373.701534297178	366.499415509126	378.695136089157
1342	375.717537632213	372.429460970669	376.250976048678
1344	366.541515229193	370.014531970885	375.316685526294
1346	368.896164359366	375.708127375635	376.408092650418
1348	382.696927238723	378.968018732102	373.657997170238
1350	382.747751980076	371.511004893226	371.029134394142
1352	386.177896215712	390.294428252377	384.501758328389
1354	374.874061985078	380.588005886376	399.55299265148
1356	336.563765273858	393.700404285223	362.038828032669
1358	381.658467948234	402.550158455548	410.100722665257
1360	379.721098830263	383.163564989888	374.277151593186
1362	383.549321912667	386.892203537449	380.37092195993
1364	388.41423128776	395.924378919113	391.273106674446
1366	386.261651609223	388.625739126056	382.092149634592
1368	380.005620184769	376.175912517569	373.204169522227
1370	366.049557580898	374.077004613666	375.395983692494
1372	346.269465400536	369.965559886453	373.879593182751
1374	367.978391115407	361.256066690236	368.206226088905
1376	351.85211362345	357.652730920916	323.867785459048
1378	376.707881959934	365.121963478692	375.014659957154
1380	371.628139032553	339.201230500217	347.920304728223
1382	361.77428896854	356.050700918462	353.878320637762
1384	346.176728883824	361.928649029954	362.704555421225
1386	349.67414859814	359.836973772105	362.377680065597
1388	354.07004201479	347.812733893431	353.333888118159
1390	348.449265166088	328.98654437745	341.808870966181
1392	350.100988253087	331.629575027623	337.846106348014
1394	333.01041129767	343.559310027387	337.961872800541
1396	327.874991407339	313.304346541646	349.817377266774
1398	341.926592400175	332.918899449092	335.150114975169
1400	315.837661322273	328.563831438366	331.749267144925
1402	316.442409783163	323.317267817478	319.245744477326
1404	342.680689475536	337.28416046965	350.111377143223
1406	338.075144826787	337.978996723436	350.63074679154
1408	321.498137550398	338.213264466153	343.465397250876
1410	335.184222515061	339.778077770313	340.669125219635
1412	357.360622698082	340.30912191925	341.568658469704
1414	346.599299256694	341.457916091624	350.36958837903
1416	339.656608574974	331.212738818302	337.20919230517
1418	343.851643258785	368.329152950995	358.800856627574
1420	339.4799334894	347.713227143588	330.802690883635
1422	364.47127059755	356.346589749385	351.464693138821
1424	339.605573563802	351.004455457133	358.416461317945
1426	352.182996582728	351.268254164739	366.396665004137
1428	371.160414869407	362.220853746454	352.555938688651
1430	377.434740101428	365.506032278189	367.978828842681
1432	371.572330697358	355.47643829111	386.640132723335
1434	371.681722530606	367.262989977551	391.025865336034
1436	383.042083974024	396.954906364035	391.020292827546
1438	389.141410260429	394.086458030966	381.336188500027
1440	395.803885428916	400.626110379645	405.92276102499
1442	388.65989045087	384.431325430476	404.287086081904
1444	416.388278031603	417.167964005671	420.341507850101
1446	426.351908043946	433.791336514137	439.792839823869
1448	470.174301454804	457.612436748245	454.359332691405
1450	443.673281474312	435.646821150283	430.154997988441
1452	422.556884063641	426.309420858449	415.454703219002
1454	411.327156780301	412.272585281604	424.104609318645
1456	403.659845513533	415.224798065895	424.018899771152
1458	400.422133651625	412.763453268056	402.937069163164
1460	387.413630511679	390.309762281699	389.669140556428
1462	364.288538795883	388.052273379299	389.435593632283
1464	370.206320612295	371.447980968737	363.839903275281
1466	382.808191262872	384.819300263004	370.031692474891
1468	364.150112072035	358.906945964191	371.53282342168
1470	339.237216297266	355.38347514677	344.053761025056
1472	340.376165558004	343.666567885651	371.426062498946
1474	353.925416256083	362.88380702866	370.408854906151
1476	352.011898379741	353.341438114884	370.458948979602
1478	344.506133487709	349.3522984708	358.958465102868
1480	338.589403984897	347.448641926754	338.527111537811
1482	330.106695788503	320.614364898112	327.482613188316
1484	334.593578038966	311.475167841966	334.574457737236
1486	344.488068453926	333.438191496825	337.597038902129
1488	332.059612407345	332.104956483866	326.189094194023
1490	333.644686383891	348.99790456448	340.898757310773
1492	321.624576385742	339.07194150767	338.467528006559
1494	351.89383811897	340.635950773339	351.212001133207
1496	345.639534003005	337.874743091316	352.887729675358
1498	331.940159047294	320.136301904413	326.084025482843
1500	323.250370802662	325.588002781531	328.797567724929
1502	329.799812022187	332.689272158124	329.19365665333
1504	328.035602017014	335.0622767743	333.815158466905
1506	329.517397087201	344.802447822179	337.171069148201
1508	333.746190767557	345.815020975684	354.66313124751
1510	336.578687292785	335.745682341148	357.498147771045
1512	356.688900135958	336.476219122441	351.801570967802
1514	372.819096124619	345.613422063808	352.888882694276
1516	345.161985279941	347.067018216025	332.570195430585
1518	348.418596398958	361.393282163222	351.11502447209
1520	352.730211531481	349.386857443029	333.092217688993
1522	357.993235344738	351.519818470138	344.674512511463
1524	350.189786667042	350.965405822896	343.208514731095
1526	345.795293260957	345.885539644831	331.897164650516
1528	356.895542915625	349.507541894085	365.22975123
1530	350.417453047874	355.243871942923	355.567554156265
1532	363.993967201877	367.960878533647	369.010751300886
1534	376.415839538503	374.599082451881	360.886919495024
1536	383.190502133818	359.963038034786	356.766686553608
1538	369.928745030179	353.600155361309	357.383991060957
1540	365.793211969438	371.051045317568	360.074495798045
1542	378.037592331023	383.06653795839	367.460607185388
1544	377.696075626359	385.958097979126	366.689178050594
1546	379.729644639175	398.012408809053	366.696238273537
1548	376.759536866319	384.129529199929	380.86844572056
1550	394.159695181231	401.165591434866	391.153157953379
1552	367.280051640055	389.78913070894	398.157237176773
1554	340.468143005801	385.240384066008	370.337003300347
1556	345.658569886302	340.799121982217	350.254006325348
1558	390.338864852005	362.935779787487	400.394703724028
1560	401.435051519803	400.094521340019	412.50734104153
1562	404.082701352752	417.537629130754	438.883059304256
1564	416.095333465251	428.008519838625	455.624639335888
1566	433.771783262256	459.3446638929	443.137079296143
1568	441.753679168357	462.712776342635	452.255833970254
1570	454.229227875661	452.229059399605	453.875098600012
1572	467.413457396379	450.408447868359	447.896423543986
1574	471.591973798318	461.908562867818	456.96902856342
1576	469.029387385513	471.63670746051	468.021171474244
1578	468.560176560718	466.527640481748	488.665747741542
1580	492.298003862502	499.586592186456	513.592130023643
1582	493.815109302847	515.327782216328	519.528165737435
1584	488.056095313839	510.089174316504	508.043567709063
1586	505.231967447594	528.949874911493	549.306776153229
1588	520.480440356286	514.29045263123	516.299480437369
1590	547.470764960961	539.32581919484	529.644747722645
1592	568.964928551733	552.412560106969	553.164170984989
1594	571.980212855007	556.134290265091	556.465310794405
1596	564.103581387701	575.48674131692	560.773246116286
1598	578.54791444304	571.37333197945	565.585834220906
1600	588.054695835865	596.827634530732	595.785846957813
1602	600.714426625421	626.167942172686	627.085307560775
1604	596.615520749246	611.069827392731	631.186721404322
1606	617.513762507792	605.856296622496	634.509420103959
1608	638.480593864414	644.298168655289	658.105876220464
1610	644.88311766452	670.728596061765	679.433142883393
1612	663.473440754252	671.289871819082	680.304625715493
1614	672.099426964478	688.621888110411	680.610872156745
1616	693.856714553494	709.571243677679	704.699018432217
1618	715.122521749507	727.173930956328	737.043507937148
1620	729.398908929624	747.083646404225	748.153639723024
1622	721.207508465578	721.957798678077	745.235199085375
1624	724.27886255428	730.441732413621	722.703554033021
1626	748.632466273331	752.316405035887	768.977326701891
1628	749.65681735244	775.718862902186	774.104518735607
1630	781.096467350876	791.006874527997	791.837194634915
1632	782.677155853679	775.234994967286	803.642691482507
1634	774.825217074157	800.878251012607	797.369041933614
1636	792.602709344218	792.145543576891	799.973849209129
1638	768.983277301532	802.324947068164	795.324981343887
1640	793.842829362013	791.379207953386	816.426402961072
1642	798.623190172566	794.797313231803	808.928531896031
1644	803.219324036335	775.35692258104	803.165184853779
1646	777.930675347131	762.751893166969	789.993913852801
1648	758.22811562539	779.151154113328	775.364707922976
1650	772.12870525681	793.778998070659	776.784303196191
1652	773.777877378701	789.877303999314	770.330872446154
1654	750.323860504844	783.010597711267	745.442320290713
1656	743.780180296394	766.130543798186	744.238701121262
1658	766.369072966637	732.677517703081	765.202479442412
1660	750.769532990103	741.290220288044	743.158864052912
1662	724.140223990101	737.952040079205	738.912063069853
1664	707.056046758694	706.460507936213	715.672992382441
1666	682.079547615421	709.94106185012	706.738237869062
1668	678.105266066361	678.665871104551	681.790639801432
1670	686.316862527483	680.669756395084	673.640089227025
1672	674.520147476188	650.157944148243	672.657510552281
1674	645.055480162515	629.252106206128	660.375669132554
1676	651.083867117247	639.629048425165	638.218571249815
1678	601.013033497414	620.337647946123	607.793187692017
1680	605.331328313784	617.106516493777	596.723049296942
1682	570.394093887065	600.233900939787	585.368327999806
1684	559.99864495009	581.290366326099	601.820253128875
1686	544.912761721882	575.06312630678	579.570352325555
1688	552.593649935436	546.460687878766	554.529634771507
1690	533.18022817637	512.39427297891	530.342290614866
1692	516.889242372139	519.40993371901	530.225735190601
1694	509.042102339094	521.722213258735	515.458872869357
1696	486.417812666514	499.164956867899	481.467601398741
1698	465.633388012943	460.494429592045	452.480195901188
1700	462.304046589025	444.640861657505	451.07462030093
1702	453.58779275482	448.104783015538	450.661089152246
1704	430.747985819969	441.607705976412	433.760827867987
1706	418.546576304702	428.336134973083	426.639948631367
1708	409.375205900325	417.339990152463	421.044830129137
1710	396.845564461867	407.96027424175	398.125310196693
1712	392.746364425036	381.849555736844	369.005817484038
1714	362.714227594115	363.262385585282	350.658591491172
1716	363.20431075534	371.388197487478	354.832721780234
1718	366.650565325208	349.410835260582	346.534362654432
1720	338.877388389797	340.675882944594	321.427281731988
1722	319.363214114998	341.243073552075	332.047049860158
1724	311.475834440386	308.062553448398	330.165531267471
1726	326.432305319362	316.700902725131	321.195065428204
1728	304.3791740687	288.635547107564	286.509639166764
1730	316.445938075428	264.338446034302	297.419352023514
1732	303.526769256047	287.822843357148	285.800656610052
1734	237.536352809525	275.901304029008	283.248902892617
1736	308.658106214139	257.491438051451	281.121005586472
1738	252.451877845315	254.926830996108	267.38347507486
1740	259.887791377618	273.683092494101	286.825808538689
1742	249.086017824671	256.95443488841	269.091968859654
1744	262.768249987079	258.246878925393	258.555244490981
1746	240.914612941513	242.16013604046	266.972922090719
1748	242.10831429127	261.764100867442	253.277078687204
1750	236.552948541729	265.449565146027	246.767785525866
1752	222.055527157276	227.369805193151	214.692832888334
1754	223.967251596367	212.43432104717	230.555379722111
1756	216.664437539895	222.093707402052	226.100990245097
1758	226.900198755858	231.106018467738	234.537467770604
1760	207.041688338478	229.895336819878	223.897943151722
1762	218.24453613084	212.26375383546	229.845282990862
1764	213.051040532074	231.401300202651	220.419842081105
1766	210.272882465244	224.989212766181	201.733495831483
1768	223.752221807764	207.997103648727	201.089577960372
1770	212.439353973617	212.057005374065	201.53572236299
1772	191.929229017748	206.574607609423	198.002287110416
1774	198.506613797034	197.257416621061	194.063708599227
1776	206.413285939933	193.943134336546	189.50958893096
1778	208.217267761412	189.683543892846	192.729727921173
1780	207.016499775194	194.969089942268	193.258182219757
1782	195.022393654779	190.610061549079	185.027614053977
1784	171.947545414693	184.058225940181	178.559997449892
1786	167.664976621134	192.696394614966	171.726024857218
1788	177.342553762481	182.193539474276	170.379155360928
1790	168.443267960091	161.231733927283	166.891462063655
1792	174.781864888475	156.011488838292	166.945981598517
1794	183.009976116819	166.138803364477	178.943932515901
1796	171.610078662741	184.148527520103	183.662687878968
1798	178.341999351093	184.955516119538	179.380276614416
1800	173.511951998443	170.307154971909	155.084369095871
