# Supplementary material for: In vitro and in vivo datasets of topically applied ketorolac tromethamine in aqueous humor using Raman spectroscopy
Source: Data Brief. 2019 Oct 22;27:104694. doi: 10.1016/j.dib.2019.104694 (PMC6839021; doi:10.1016/j.dib.2019.104694)
Supplement: Multimedia component 1 [file mmc1.zip › Raw Raman spectrum dataset/In vitro Cuvettes/Aqueous humor from rabbit eyes/poli_day0.txt]

cm-1	frame1	frame2	frame3
350	1113.89711235755	1095.94457823228	1119.03995785957
352	1097.35288358479	1101.60327088362	1088.6374995541
354	1128.96698993866	1121.24365347876	1108.20332354387
356	1142.1479718078	1128.5244316066	1123.40366455521
358	1144.62540347007	1134.93654015855	1129.8591912683
360	1146.43884055964	1150.91372142145	1125.56771546795
362	1156.27658847119	1132.23701632056	1125.77527858319
364	1165.01468438067	1134.71283072608	1129.52626229814
366	1155.39870875754	1135.14017602147	1135.16938317112
368	1124.52215156379	1123.50210788983	1139.63116021408
370	1134.76680717403	1135.5816268325	1126.48238622827
372	1137.23829350839	1143.49271750216	1121.86500906071
374	1140.41313440265	1130.27857756394	1121.20955319213
376	1144.96162499218	1105.30288817898	1129.07973566712
378	1141.33952325224	1129.64059301562	1169.87512560398
380	1119.82102534146	1137.19209287497	1127.40449129339
382	1105.71337323329	1138.50375357296	1104.43901665409
384	1107.03872078645	1133.72640261456	1108.57319312696
386	1130.22424000363	1118.90784129315	1113.47207833297
388	1107.98334320467	1114.35250448508	1114.02248147632
390	1115.39395346063	1109.01412851231	1111.64571387165
392	1128.90143106255	1104.09372179841	1105.61460109478
394	1114.50970614643	1101.98952330923	1095.58437221361
396	1083.76272794654	1106.3777375724	1109.10387718152
398	1097.10469758644	1102.57488726073	1115.39099239601
400	1117.58608808221	1099.96955727744	1108.97813433493
402	1120.46082393047	1101.14202281703	1090.49162390993
404	1105.80099990421	1077.87488065125	1090.90680802738
406	1117.54634608452	1097.70245946997	1110.77285145923
408	1133.6670376939	1113.71886519663	1129.88375544423
410	1141.55155224119	1116.78579163175	1136.43693545129
412	1124.63995324653	1128.08468934421	1114.50333450466
414	1119.53074652422	1115.11793304989	1093.89759109617
416	1144.81177198366	1119.55931611212	1110.9452568375
418	1166.57819062574	1126.95112865393	1138.55430720742
420	1129.61713915483	1106.40685767459	1127.5108352474
422	1151.05420605905	1128.46938372282	1129.09725962887
424	1151.80774482456	1147.45886539966	1133.75339646247
426	1136.83396385525	1145.29825034273	1130.61741602978
428	1115.09940696634	1114.85112440561	1113.26516955095
430	1120.82155956744	1111.05594934005	1098.1408680396
432	1139.81950044419	1128.75961027114	1117.03209657831
434	1144.89408027136	1128.27081059775	1113.04857454244
436	1135.74139100522	1110.38336067136	1090.03839583345
438	1142.67219638856	1123.24966373553	1125.60346702553
440	1116.5115769647	1109.48541931033	1104.41227323379
442	1096.14901566457	1112.8555864082	1092.57646585744
444	1098.28086687504	1120.16995969716	1089.78006980669
446	1136.68821633503	1105.78966884262	1083.47339563178
448	1108.74567073242	1106.87596177696	1085.94969614455
450	1091.79620997968	1096.95980326448	1081.26627861112
452	1093.1616218875	1086.65550863643	1082.49658704133
454	1105.05833592872	1083.71708398454	1093.33735617948
456	1055.59219069551	1093.18358873771	1086.03598760694
458	1075.19685588916	1076.70360975764	1076.53637186169
460	1085.3273343522	1073.2520389428	1068.50840163442
462	1079.08804644213	1078.07659522383	1066.45174882097
464	1084.4031779515	1060.18555115871	1077.66342567588
466	1070.78230297915	1041.70097421938	1056.9905924807
468	1055.08832225673	1031.54229592647	1038.37724803074
470	1048.99689921142	1037.88898478753	1036.7078318077
472	1057.25711451584	1060.69852634472	1055.74923612939
474	1032.91574350307	1035.44776478839	1020.05884505008
476	1028.77485939241	1031.48000387835	1011.01137605894
478	1021.71372852786	1022.13695676521	1007.84171504482
480	1014.15384364489	1011.22303217409	1004.12649616783
482	1034.95835978968	1034.75331857371	1002.59763731936
484	1010.60111244447	1012.70712845144	1000.16221250284
486	1007.47774708507	992.137078029323	994.413304714883
488	1009.00160852075	984.399003225239	991.121383502323
490	992.742501410267	993.214044237746	993.985361795038
492	976.212948182501	974.861698372235	969.253064147027
494	980.747843242845	972.945861247382	968.38339942923
496	985.73643683776	976.444299244696	969.017493798384
498	984.751925760701	973.431524944258	967.593128696316
500	983.175366562449	942.496698083094	979.731534719363
502	970.323886860577	969.961121860649	968.391404876034
504	981.764966861894	973.728669193281	954.610391154492
506	990.715969873962	972.173776526318	951.816855918033
508	970.827706743337	987.923079352786	967.905910821345
510	980.463399567563	963.066183168509	961.005986893273
512	970.054851523588	949.612503399866	955.010212815436
514	959.289130828986	948.772311835756	945.058418871899
516	951.272779010071	960.201365325028	938.005719367615
518	935.479419688697	981.807677757977	955.431913017964
520	939.338499349934	973.477552208648	947.738805748948
522	946.680754135487	966.188804374372	948.090560793707
524	952.072338514798	949.686876092686	939.326672099432
526	949.895299920613	920.229734613557	912.696237686596
528	925.458838090182	930.017780250508	929.884661423894
530	923.041002270353	926.840536879089	917.756304720586
532	922.639203330849	918.609792314848	919.431766071345
534	920.248032355684	909.173732945192	925.545603432876
536	918.730820385028	901.629207916586	897.144013168372
538	902.943087667146	878.423912607906	889.729030199087
540	894.85955916903	882.048600298226	885.835745988947
542	899.928375969865	899.358518926746	887.984861193294
544	914.344402837203	912.142639618579	893.753662909765
546	909.5348592759	882.178059668673	886.096954978202
548	873.096098815882	871.978885602273	878.917509871949
550	876.093436634685	874.089255218292	870.168525178943
552	886.946276021468	875.155200438758	860.983401563813
554	859.047619096766	861.371271781216	853.29407391307
556	862.438971098598	843.804269211175	849.702859145577
558	847.379713058352	841.825788609833	853.674120636379
560	858.268714661413	852.879863404769	844.83231433689
562	877.314893787996	857.549534410547	826.567085735645
564	828.877565508997	815.576956831325	823.269188183721
566	821.599856746322	837.939163887499	820.152978032645
568	826.030247462767	832.690648480468	801.623155972472
570	827.806657252465	815.498556902304	792.745093928917
572	821.537081566061	801.206200433108	806.189343045997
574	824.084765859478	795.295786914038	820.902840464324
576	804.56609014178	784.767329749337	804.025660603392
578	793.581130546812	784.459660014033	801.67334044466
580	792.499453020479	786.046060653381	797.937727359253
582	794.971080660944	777.772517005492	771.068526175715
584	777.387656834371	761.097606847032	760.029781963349
586	780.934069682582	753.78372732558	745.400028626372
588	776.381544912107	755.01862919032	749.829663279338
590	765.010054355203	755.087142822417	759.542089913328
592	764.170443263581	738.194512129836	739.327642155321
594	729.731992987305	732.517245049548	727.520095739393
596	722.789802307926	725.920504767628	723.915358477714
598	718.826162018801	713.633840345817	711.880129227211
600	710.604459752227	701.843973461683	691.823125603152
602	712.694573800625	713.409717525545	687.346647791383
604	717.043456305109	699.854388868565	690.926652384481
606	708.667879435327	699.969515085447	682.704873035059
608	693.904530624469	691.087490801458	670.784104801821
610	682.841052465105	668.18003573146	662.454178311981
612	694.871314865835	685.894978470301	659.274718114855
614	678.374985921673	666.161083083685	665.080185624819
616	681.160749846547	670.405232240103	665.198270012377
618	681.631714949905	669.406402105089	655.969301775057
620	661.110234618844	637.229450906178	641.029933461892
622	676.298630136696	642.426569777582	653.357851728823
624	668.968984623868	647.005648518388	648.035207020217
626	645.703901078429	640.85077019674	636.654603094123
628	635.990296782464	631.096489649676	624.193981756902
630	664.346877085102	627.779988323103	612.308443144114
632	625.276241653914	613.019115030855	583.228465156001
634	609.718024791243	592.932445993517	574.543312702657
636	600.964743015161	595.362884475884	584.011133860156
638	599.527424542624	611.642937227639	594.996251346753
640	611.024492685656	615.147754926879	585.173498892253
642	597.118075379101	585.906402255138	585.153645817928
644	589.988909442939	569.873581528963	572.266576344538
646	573.944587024457	561.97681908663	558.998526752484
648	548.493647341786	558.381784141297	547.347650980401
650	523.864664276299	554.872229626285	533.088443065318
652	534.838077413025	524.99929824196	525.803636359295
654	520.716041334937	518.811167172213	514.110620973748
656	506.972658295888	521.246027138549	509.526525825955
658	501.549888534564	519.765033438127	506.423087579462
660	498.423561714827	503.117297812726	485.18092434091
662	479.979874709169	470.682795693977	469.122901321311
664	465.248797076888	456.573357616378	460.821774749928
666	459.276142203179	448.352771850921	457.939879991382
668	457.531034511378	441.373641906557	451.421346075119
670	446.496627514833	438.036952417293	425.883933995004
672	445.286036448607	442.156593424494	418.401897990579
674	433.720665968295	434.822112360583	428.624434030981
676	429.627218408482	431.43112178344	424.767412643745
678	437.40291422578	432.220636388236	412.734938829569
680	448.387021770848	423.214913852027	433.966418484943
682	424.348861725876	442.385075547615	428.371127171424
684	451.675453110767	454.393361581093	434.002676025658
686	463.151585695189	456.639785827377	439.230492873233
688	453.754651245665	457.108249856585	441.028103187978
690	472.494470807789	472.486543096521	444.385045407495
692	474.422045125543	473.925906719174	473.124833163893
694	482.598831861488	471.079781248206	466.398043102317
696	484.500837996505	471.626420590119	465.029931089454
698	483.76894428328	480.06668173693	479.867972904
700	495.728511021846	498.063184421493	498.788458462049
702	520.009324210004	519.405186918875	505.916869696227
704	517.858989201906	511.602283888038	501.728883837382
706	518.822439176328	513.969431621213	502.259228736629
708	525.278416207099	519.031711685005	507.914656548009
710	525.604555548204	499.135407717614	510.553767096214
712	533.402866132761	522.629863544976	511.460604021844
714	539.044866257346	529.105239884423	517.477936087984
716	542.917194682994	537.901107077836	534.389469238399
718	544.530767150694	545.866111913362	549.033467962541
720	545.791623773065	542.250057381668	544.932227925162
722	568.179860941378	527.644917623484	539.207976500948
724	539.514188779402	548.12896433547	522.51971989827
726	545.397454515815	555.021121966633	532.552242313271
728	570.437596909007	551.321206012567	554.513625577936
730	577.413038067829	550.772677343144	562.040921211075
732	551.637119148834	553.683685358133	540.199409953243
734	562.061952797922	567.863003151233	538.521919735614
736	568.59194507733	562.231638394368	550.881367501454
738	571.752462703117	561.743487242407	566.959332789664
740	579.605606716157	578.595196862925	578.681551729422
742	603.798475227907	577.934381641837	584.97970406426
744	589.663391258724	589.640164216185	584.215550546833
746	600.887534014415	602.093800354533	579.28062424197
748	609.070818449479	605.138498222064	579.249933681865
750	605.559284171383	600.759659717382	585.135070688582
752	611.3235697374	604.237049634504	587.948773542823
754	603.945127757118	573.400194011494	581.562907077794
756	597.011813483863	592.872573674789	582.615958797333
758	596.975169565329	602.963037452015	590.656126517067
760	599.075971868071	593.341940028838	589.673707108254
762	595.466579078413	584.361726053538	564.169496467493
764	612.782021165416	586.645198235409	583.483047663843
766	599.07842623686	567.662605108945	582.851633474054
768	583.535946220089	568.503519064377	571.17023279214
770	579.588607476518	581.668059511339	562.447352029561
772	590.725390167764	588.524447827807	566.728194655508
774	603.710428966813	579.855477641086	576.679738778174
776	591.15501929447	579.340539710208	584.507679344423
778	596.750551126772	586.484551374348	581.553681876137
780	596.209080055371	590.95215273217	573.344070787348
782	585.232286916947	584.424007512943	566.499212900842
784	593.027139823881	563.715473339837	566.302989936528
786	591.53791109011	553.573167129569	562.751038435266
788	583.014758815536	567.21136289735	558.581201697573
790	564.676416921506	573.90401065322	556.029560503202
792	558.206940440903	577.506161019621	564.89048134008
794	583.860630764029	589.81993135164	589.74999666487
796	581.175907408406	556.56139761309	584.023711362456
798	577.180948191208	565.780097036204	554.385872582161
800	565.075742400343	566.156688259304	546.071784077646
802	550.812652778028	561.983558152039	543.078190800094
804	541.068283641447	559.672424280698	535.119357173406
806	538.875712200906	550.859998019239	543.164865112714
808	549.935758688894	559.813558637099	539.608392017418
810	535.053098979028	541.306883550945	539.772709415047
812	528.939422180372	534.733957345287	537.059683441926
814	538.154036505622	541.026991880075	533.068044445798
816	548.393510839078	537.655582506399	535.65146661824
818	541.465397000847	524.018976194118	557.55948540018
820	544.383963860199	534.77488610647	533.384841315573
822	537.604250675622	536.775245502868	530.309378239231
824	540.954659989329	543.364389928943	533.143663282696
826	555.863609733067	555.285419447247	526.787531741799
828	541.907820784208	538.708265377905	523.675705048999
830	536.81434171871	524.270538013711	535.169068733091
832	529.086444866309	521.897148200189	544.454728860406
834	532.99683407958	519.469621163193	537.713370011854
836	543.045192624103	519.536603919217	527.574084063213
838	546.532661748451	529.712353016423	530.626367015648
840	546.069569787807	545.395033306871	520.257312722173
842	516.869678761966	525.183325098712	528.61243097324
844	517.390702312161	528.945830937876	515.746656129704
846	523.046888267182	530.034148853211	510.849017873243
848	517.766730755037	516.84461105669	519.20072114625
850	507.17415001419	506.106701603324	513.414100913537
852	498.980450833932	512.081848194887	503.125251881534
854	523.499058999941	520.120815911303	507.751563133695
856	521.519845580979	509.367329700324	513.250886955337
858	503.00752835183	490.89489329619	499.636460939245
860	489.040080943028	481.451354202691	471.884103553624
862	480.186929106391	488.457603837432	485.2285254181
864	502.237396924941	490.531394795955	488.380217053535
866	466.70960087647	469.809638501931	470.381349246535
868	455.472165350305	458.596006534578	462.346852002736
870	459.905944652091	453.883761043562	457.336729633308
872	445.533251782396	443.000581425301	442.135210264115
874	462.539745249245	447.780378893569	453.830412383222
876	467.72534725902	451.242767153947	465.259080096703
878	462.026394048791	455.08427442822	452.731264578957
880	453.422941556612	457.015683672163	449.881830948359
882	457.05624830897	455.287191707212	449.159140123378
884	480.556201926322	452.420693302935	424.41941066681
886	467.703039063795	470.61853032774	446.376217913277
888	471.347230433715	462.566844960182	450.306206056614
890	462.556140109763	465.907166112942	439.755723596455
892	440.057560784285	451.367505842409	421.230245023439
894	418.369777502543	419.964242236633	406.67197570724
896	417.14850136671	408.037410340072	407.58013370183
898	408.087797508815	406.535911861105	400.687797384722
900	404.473222025504	399.063304928638	403.032058817769
902	408.684271664103	398.215080206375	404.199221301716
904	406.084873050328	393.814225465223	401.20076488794
906	397.900251749796	391.082826223864	394.433539144665
908	404.053764417675	412.974481953329	386.942672357453
910	394.798024357286	419.540409540261	385.273834675632
912	388.79027684645	409.931698070525	392.07412360978
914	390.550866981183	392.452707713116	383.14340881588
916	394.997673198581	384.458363580328	378.619313931787
918	401.73935399699	396.091650698287	390.429871751301
920	417.283384276596	421.343137591617	405.727341063972
922	422.95778282854	418.811380948508	415.222145631552
924	466.152010845879	470.853097389162	444.234881242126
926	518.082154240756	501.37187073415	494.859666156301
928	563.678346391783	537.36447542354	537.487125506024
930	579.83348393463	566.233937713631	549.84399310805
932	537.749138749983	512.973175436744	529.992076844859
934	462.14062140768	458.822731454406	465.399974945499
936	445.749856037125	429.615652410802	423.776533800102
938	410.90029315136	394.364605415073	391.967739184524
940	375.892145390484	366.546406254286	369.853009517937
942	351.843524823748	346.242093176829	349.39615106489
944	324.636300105525	318.403762009834	319.497476035415
946	322.82706159876	342.129612742945	326.572399970143
948	335.673991617364	340.069686543675	346.331823922481
950	350.041386426653	337.315290993781	348.131706159611
952	359.832203302183	342.914494421721	344.984407486131
954	359.872575801271	345.192658821797	344.230667181158
956	347.325739750435	327.741215657775	340.703010045394
958	327.976382054251	327.40325448902	326.944415344897
960	332.518242800134	337.387081339533	329.224436260096
962	320.01029485329	318.101990854896	324.759111910774
964	305.837273481526	298.522958069226	308.412741414419
966	306.065318872294	298.224926964861	293.299368438516
968	318.636352743933	310.868282958001	293.758924183625
970	301.39192916508	291.360326917745	295.68468511912
972	290.132564664045	286.161231767399	288.644122592431
974	316.668918194822	290.179039166186	287.256923929887
976	320.086844600425	295.102607901561	289.034139908494
978	321.951913647513	305.079393268599	305.92874905092
980	342.498269360306	317.625420592078	333.52157171683
982	332.808949017998	311.250286813817	330.929196563142
984	338.169462944352	317.184096118738	323.787872984856
986	321.270349655928	323.257664790755	318.22959237259
988	337.426986371815	316.515152267088	319.192446371703
990	333.124144174487	311.585074877884	320.882401706898
992	303.829871791825	314.149629478997	320.084773646368
994	311.694204582726	312.694281249667	316.27823984578
996	315.343731311535	301.392022168109	288.882232605306
998	331.045721061754	305.406926122086	289.140153463018
1000	332.068938513538	321.120353367318	299.784952622244
1002	339.607056056213	334.367911058833	328.711896324016
1004	349.070000596885	341.251837873367	348.979966811838
1006	348.600418795735	342.756528970488	335.685226014289
1008	354.946658421411	334.078888370006	322.660160000797
1010	350.797007638139	348.450929467317	348.610924242247
1012	345.600754246339	343.857083236186	346.399735243163
1014	342.235533333178	330.733267802938	330.809953570096
1016	342.353115328744	323.25162074765	322.301774416006
1018	343.518275914697	323.892125080391	327.686601863669
1020	339.649767339945	320.87397693724	333.942808915903
1022	326.768640145232	306.230693337752	319.306891715655
1024	328.728029774637	301.982877342004	322.237444531343
1026	297.574395039603	284.85181072904	308.296250890602
1028	287.037847575947	280.164238574217	307.066990078751
1030	300.054039891975	297.762982136986	310.566850095026
1032	311.662620423751	320.079369019514	306.595757368986
1034	313.250302027432	307.491640638605	318.70420408305
1036	309.405544643523	299.516413283258	313.092145559539
1038	313.936521328555	316.975428463373	310.682514709864
1040	308.849608973959	307.788746385586	305.366022776083
1042	302.553424963628	298.717378650315	309.507175507137
1044	294.587163351568	303.159146222213	317.09541331971
1046	286.116242906783	307.77142167697	310.481849068281
1048	315.554028794362	298.280266306233	292.651712958701
1050	277.403750086182	300.601297962938	284.255929601768
1052	279.376099375897	282.647025423675	277.864005136157
1054	271.550427802751	285.570460382749	262.163423187383
1056	273.680096993811	291.159930415888	265.360341433357
1058	287.398673808301	288.079093330453	280.911841504649
1060	283.896386681404	287.349459102643	270.981949223199
1062	289.558559526296	273.175459289644	274.825207035105
1064	293.832257225685	286.317128202334	273.181931298936
1066	275.421399741176	278.025588957813	273.455131792558
1068	285.608719913074	283.520900730757	289.211275830195
1070	294.897685942903	289.380240376057	286.575625374001
1072	285.726339443857	281.400152687808	263.251881840159
1074	286.630972972619	272.788945631245	265.474228667271
1076	275.320539056926	285.746261350648	276.595518461832
1078	289.208027798113	292.956973229545	286.656913826693
1080	301.584992013006	281.875191953667	277.154052949025
1082	293.988428108772	272.52962742295	272.091598392023
1084	281.221692324409	276.319630543635	275.489412552324
1086	275.42756259128	281.063807839346	273.185234793102
1088	267.878245070996	262.146079101463	249.91347440387
1090	253.534569656733	242.260756423358	229.393240142297
1092	251.916738102498	227.985575111723	239.474296776241
1094	235.948933704861	236.157083746841	245.713013984958
1096	220.818528388273	226.310760802146	237.109871436578
1098	220.647808110062	218.879025896817	237.380330418177
1100	234.173319650275	230.825228685201	239.974993614922
1102	245.779752712915	243.183202532908	214.48651435867
1104	246.505380409555	231.495989549377	226.919101839508
1106	249.674073128671	222.837340825067	216.048237665593
1108	244.424751362597	215.014247623289	216.557839276661
1110	238.897662635441	214.656911179355	220.552770913638
1112	251.502946259577	233.756394904004	224.726382886426
1114	271.614745601742	262.765456629891	238.085282105561
1116	273.070332791069	277.31793882532	263.001594625719
1118	270.325455186753	274.075083799282	261.088747971524
1120	276.315954916996	283.844068683582	274.616473283154
1122	287.560688131059	293.386119283322	280.246630955386
1124	276.677260172054	282.240211407123	251.863756302487
1126	260.553057169352	250.95239853658	236.038471553841
1128	246.965653852813	231.515105322136	236.866554686355
1130	241.369185610003	242.800953027044	232.896653269057
1132	258.90978788644	247.934963041263	230.848912412337
1134	226.610961155598	232.781245152687	213.123143769746
1136	232.640909214169	229.914115242331	204.740222659598
1138	234.576737218543	218.518166523157	216.300207335432
1140	212.815862094126	201.375500936834	207.777565192589
1142	187.993550944676	198.537751383893	205.225267909784
1144	184.338154124524	203.550315798613	216.250180403696
1146	202.977536941426	191.172399436682	202.779957290411
1148	227.742675437841	207.019775941692	185.892676874976
1150	210.468709678521	191.653885999499	209.773806753781
1152	231.419707677956	213.943998442387	216.694261465369
1154	227.558363531221	224.578959947818	224.217737865322
1156	224.743389787202	222.434378477285	226.465840175763
1158	222.844178514559	215.843027514358	223.121655771327
1160	211.654551447537	214.544850697075	221.116111304259
1162	214.990800532228	222.0088257826	219.281223023403
1164	189.518210238459	163.360159342013	177.54575643244
1166	203.360007381089	213.670766211187	197.470133900053
1168	201.277692675672	186.632789894195	185.188123193799
1170	187.81498470541	177.370294060092	187.457901354443
1172	187.317702094496	193.000306907879	190.97159879767
1174	190.690615374473	196.384718509791	186.590013410789
1176	179.983122558294	175.337762204391	184.789045265354
1178	194.668323298905	176.105259141263	177.801926198789
1180	200.026603199329	175.557435568834	179.887999918328
1182	175.191959001274	175.875584394548	165.758722359379
1184	173.278772154296	168.23231251854	164.908808180894
1186	161.092180461136	172.327152160822	172.583478493135
1188	161.134339633495	176.323147083933	174.588402213242
1190	182.19964710582	171.774087095343	170.8074832338
1192	193.168835455253	172.997853785883	175.866981614638
1194	181.945957252661	194.302606298306	192.89433396549
1196	183.785672147446	172.743680050178	173.340974628452
1198	169.517778151844	181.726826635962	174.49372327542
1200	165.064522859315	161.061234189837	168.016521464449
1202	175.734690931133	166.689310675847	157.419224080914
1204	187.079342103997	170.202876588622	163.031854795857
1206	184.211879800711	158.765503974139	172.146151884564
1208	173.289817039152	163.229692173221	156.560135331436
1210	187.475371826536	170.170488308886	148.204917613607
1212	219.218046140152	197.147468004615	180.575572153762
1214	179.021577229219	164.213631729505	172.69564783163
1216	163.247692595623	159.28267728785	167.805370552414
1218	174.872398662346	176.665931980578	173.455784868055
1220	193.566453006894	190.652961158009	175.247916492508
1222	201.22889302016	190.869221082068	170.688003302586
1224	196.060904391182	186.170029419653	169.716235550446
1226	190.994193937063	185.366277969644	173.451546575145
1228	183.476531820027	183.3291403101	190.61841030621
1230	156.594884461601	159.275186343694	146.988613689746
1232	160.085502654374	162.060038207979	161.437804386557
1234	161.49938137217	149.479337951015	153.206418361864
1236	172.127143454067	160.405821179381	161.96640932634
1238	171.08892933352	174.88796761301	165.225602116805
1240	148.716544971376	158.636604877163	137.219584844499
1242	148.039439673655	144.329375813145	131.16870306936
1244	181.059359619839	178.668006343758	154.089785901358
1246	164.948208059165	161.853039752489	155.378169253477
1248	151.930252302302	131.67080594712	130.718782279694
1250	156.719322987023	138.658093065747	140.82409961968
1252	146.42668765199	133.60160846223	146.707296844655
1254	144.092888317919	132.252219570096	147.517600792665
1256	156.025680965287	149.766141827603	150.436612027448
1258	158.299246863105	156.842320769432	147.928524031801
1260	153.239152008357	126.94361294105	137.887137223598
1262	159.470449265614	152.97098855841	149.065048980583
1264	130.448396181663	141.687493332544	126.39439282236
1266	138.484995474621	132.415161489118	136.512138015765
1268	143.604861132551	134.207573958784	126.234517770131
1270	148.385386921947	115.036442090632	128.351895016531
1272	144.951414803344	120.365506150551	140.396522651902
1274	139.676613404483	145.203325452056	136.999316924908
1276	144.0538001412	132.057753089129	114.327979003285
1278	132.804059103111	133.069666760748	104.598171491134
1280	155.79208265867	151.0156165772	165.67080190894
1282	163.297112764962	144.958323123608	153.988884306644
1284	140.300068155229	126.822521832842	135.564269288956
1286	121.673806400812	115.610180658468	123.48899371035
1288	118.303766914926	108.390340189669	105.06950827392
1290	126.321923385707	112.598966541285	105.335109472626
1292	131.563111422847	127.858865416807	127.575242413459
1294	126.768225851615	132.620398945657	135.929866416999
1296	127.176514137629	113.484141905536	124.596771073698
1298	126.237180855875	141.032744586851	142.64648446299
1300	130.17194730512	160.402243236919	143.673709631956
1302	140.240605329183	143.197921304757	137.218416927599
1304	138.391263659259	137.367172621475	149.424682130747
1306	145.038375697182	152.032309057863	157.729291425174
1308	150.654337140407	155.288876231012	146.904692765998
1310	156.247202135415	147.553810154439	136.408181006881
1312	160.284035178529	138.449072874171	133.745689710309
1314	138.633446910512	108.64265435869	112.961430106746
1316	142.405467923057	126.759098398816	134.278460545857
1318	136.280402743509	140.002758652841	99.0238421213437
1320	136.426175313922	129.565294513254	112.577560178107
1322	128.32064350997	130.754907510918	119.695256620797
1324	129.518244998771	109.866251359883	117.438960316607
1326	109.854219712787	106.884272065142	99.7154272802331
1328	99.7811664301005	118.691093482152	97.7176672256127
1330	109.12927875779	115.943981501035	111.049678736528
1332	102.429355185449	105.036157209271	103.132410070826
1334	112.978607531854	118.293819816758	99.8810256602254
1336	140.23624906795	141.067384024453	117.638967323881
1338	120.876858362813	120.949178680163	109.641978709203
1340	126.046890734641	126.046890734641	113.807761870203
1342	116.208418328487	122.257637994615	115.585127243107
1344	123.66338308686	129.032294774546	121.130517868219
1346	132.426877924256	139.774499534097	128.67592755635
1348	135.801797341641	132.764431465862	125.061234900126
1350	136.28111649201	121.038625869251	123.366313070194
1352	130.328756019983	126.104404504684	139.073568012785
1354	128.635255775353	106.942629659134	124.551817450891
1356	115.4755821416	124.236083740037	125.665231814188
1358	135.120405735172	151.651496837164	139.888874811713
1360	149.838886732471	138.636425456071	152.724795982486
1362	131.867045730566	137.875258296557	142.64072825807
1364	144.139157254047	117.903885822661	121.405612814575
1366	140.946416929818	117.158858800659	122.751581848918
1368	137.655921376722	130.689039028348	121.783199551219
1370	155.203468222966	124.599144880485	116.480384421904
1372	154.596845393427	108.815525113932	122.387755208095
1374	125.023595792181	117.519075213279	93.6233858463098
1376	136.625130740443	91.2466279150564	96.8101340665895
1378	109.692860892702	119.743811119632	89.7066338585687
1380	102.420613694768	100.953860268814	105.269750473238
1382	100.441894107701	86.6995481778455	86.7977604996219
1384	94.6848413282236	94.830837669552	83.7692102894831
1386	90.9531179964292	104.080166660654	82.870848841468
1388	95.3517690012181	104.615963170937	86.0986997401726
1390	105.090521461405	89.2629083245365	89.6398108024205
1392	102.027605733474	72.2138432380465	86.5370449279742
1394	87.3568267965254	85.1103081669678	87.239324802362
1396	108.689110346905	109.416197178475	97.4135948337439
1398	106.967091649187	77.4078167394612	87.5548884621286
1400	94.5483250487102	59.2998963119014	116.348537236843
1402	91.6561465502699	72.9330162011749	77.3447804366704
1404	102.448314207827	88.4623434591208	99.1577314451882
1406	104.073510123479	88.2396019610707	91.2242519384971
1408	104.986397059821	84.2769988823557	76.812408138847
1410	115.949174713707	95.3680947830368	96.8560624988948
1412	114.5680706341	94.3482138080539	109.325526467313
1414	101.958260212325	84.7835348613823	93.8817777532072
1416	108.115976812483	101.87424036825	99.2415069148221
1418	111.664145053493	100.509284650948	108.452898574785
1420	123.469966544239	114.046372265197	101.573695824203
1422	147.79477395966	120.974674945278	110.959031721374
1424	100.032488873154	103.678140183005	119.682278328385
1426	112.885492345014	87.0839649774217	92.1822218777279
1428	128.866637069603	114.332703586157	106.271456503348
1430	146.952861038538	128.617632498896	107.477557056971
1432	151.156062880504	125.556541721679	109.248517095857
1434	159.178197307662	140.453124328377	124.073825933209
1436	167.054517998287	151.325377534062	138.09387634392
1438	163.656744933972	137.503893254565	145.036168395922
1440	172.639670256565	145.856423632532	154.552102415808
1442	173.771129760643	156.164999121386	161.354667859626
1444	163.779956501527	144.913188107502	159.397471967395
1446	227.168941739282	200.649557769174	210.925627423504
1448	206.842540725616	207.198509591122	190.204330784297
1450	209.774780743871	211.230517434339	193.115134669877
1452	191.238026311128	190.815668149216	164.449238609527
1454	173.019679578017	163.083578235361	158.026848595228
1456	169.34305074052	160.278187636826	174.427339861426
1458	153.799526992108	166.824208527246	161.856033772322
1460	140.21619648209	162.76953131522	137.14494410441
1462	144.817077307344	150.157708345234	136.394253480245
1464	141.405790516818	130.896079889807	125.05650107356
1466	141.179820650011	114.655068828582	96.6952763602084
1468	129.074157523155	131.699927004333	115.895106441021
1470	135.673324052543	81.5082724752997	94.7814251721
1472	125.5989338046	86.8659688926275	108.882538573684
1474	134.875969129452	112.552780455648	118.148742521267
1476	113.404703753301	125.390705547961	109.727078968995
1478	111.948210364197	116.018604038755	104.581592975243
1480	120.23214809493	94.6033787818338	97.8067320659249
1482	132.724220714732	90.0485653840665	100.612024463138
1484	119.680743248704	91.3837579235627	99.1445906337859
1486	102.54519766979	90.2938360963567	96.8228489193116
1488	100.76205342459	97.8121981276537	105.158446760823
1490	87.4029539648263	104.659016661686	110.287112734011
1492	100.556649973318	92.4888207265547	119.00934342245
1494	108.543960229314	76.4422800164787	126.06791537132
1496	98.6142071424718	95.0856412629109	66.658950288408
1498	75.2528167078615	103.813450940064	110.16570227758
1500	79.8499921975537	85.6427130434602	72.7206182202701
1502	107.048218439876	79.1176542424326	74.7660700025324
1504	92.8668535239912	87.0467136919598	82.9430569463025
1506	105.158654609899	90.6722889090319	105.502478477813
1508	122.799184372096	97.77278122778	101.984407302
1510	108.567845302775	109.456435100273	87.6824411496747
1512	103.977975740335	106.036369701636	87.4928871440536
1514	105.495349064156	94.8723565327725	94.08400027239
1516	109.647820973524	97.6141928512929	106.283711998023
1518	139.174913521299	104.622768592507	118.95910149261
1520	89.0661803919318	107.799951993285	97.7266703412564
1522	110.04993629875	102.326120714947	113.126662689701
1524	121.535831224038	74.5225023874793	91.4536886386392
1526	104.67986104262	96.2273849548418	99.3871011034719
1528	131.553160513131	117.276348561408	117.514731209353
1530	110.583039139196	99.9387496884276	132.089740951094
1532	119.622101044751	119.8457490961	131.795632205665
1534	106.241871375877	119.260250314657	127.815015707531
1536	135.911407509656	135.862797684724	121.649308965937
1538	121.779841450758	117.511271293013	118.202325423313
1540	116.78639880133	106.868996905766	119.989229921266
1542	142.076059506246	131.915859975502	141.219335941141
1544	156.149451181327	154.351793899989	174.331622966695
1546	157.977003139924	155.9694452968	172.031212236033
1548	154.11388984876	156.286730683546	135.588039556746
1550	164.204634783369	171.848440259847	142.35722806136
1552	170.424264381681	176.345893996692	157.965803068883
1554	189.640495918534	194.364756692043	160.602284279426
1556	149.042919979811	149.329681652703	156.287055619735
1558	206.537949416193	173.485247803446	174.74869261454
1560	197.647293198772	188.635551104967	169.511275284304
1562	178.768048587103	158.087682079678	158.886820073841
1564	206.747779102995	200.718022503258	180.45105931815
1566	213.532314155584	207.360394629036	194.42839675108
1568	189.753667432743	191.684554244689	202.086002944091
1570	189.111709705282	189.53982160498	201.069422993278
1572	240.682646775078	228.796989175218	238.295140641084
1574	261.435006773746	243.398515196293	258.735006828298
1576	253.900554729258	227.159154445534	244.421902161269
1578	270.740331383898	240.170491433018	256.061000370266
1580	266.572321404555	258.72603015038	266.325999822222
1582	252.169479042003	253.899102126438	258.240606008335
1584	272.136378504605	248.082011700055	289.316503506163
1586	294.734297222231	261.088232361342	253.298415773003
1588	309.886236518411	301.12230071581	312.651827154956
1590	328.330462779353	337.158068987105	314.728301380656
1592	366.713231757846	356.774879800022	318.539331439886
1594	378.872237975498	340.40587058666	349.84549571685
1596	359.255443701907	309.037335008423	355.592168138848
1598	372.634465686098	358.636435715217	376.063130944498
1600	379.533430543812	334.198740713748	373.342247933155
1602	398.653259433347	368.108978282243	382.398045357384
1604	395.075952801983	412.780834095121	388.464336177911
1606	420.30915942636	407.638555462318	414.550012387096
1608	441.935023021941	428.350945554407	434.098824418794
1610	459.208987977339	445.43592963758	445.359972481655
1612	468.489042952711	455.648649228866	456.205812531666
1614	476.65738169627	484.925093002188	463.269569766795
1616	514.736909922074	501.095546093236	480.368606555869
1618	546.063338959216	521.873410060536	505.834515032877
1620	559.393284269001	526.750420319716	521.655525995567
1622	539.040886761986	527.426767880661	528.408072869361
1624	556.176435619242	531.98280716182	576.044450298982
1626	566.009960493349	566.592065972478	583.101718603632
1628	564.173356681388	586.939766818838	587.868689351751
1630	603.820370873053	588.734398401594	605.950973300934
1632	593.796840233045	595.262331207757	589.710444480403
1634	608.806811310105	605.023388887414	613.393106488601
1636	624.429987234718	636.140455524493	610.973949204817
1638	631.653215240965	633.306513681953	631.400391194
1640	629.566813929572	604.611997029971	600.483612891233
1642	613.81563174057	599.582900002273	581.746258879021
1644	613.031917113129	636.309126682997	608.975487714632
1646	621.532265148413	613.826093925907	601.720369240976
1648	614.959393649931	591.086708046577	577.655032529833
1650	608.109236169189	609.419019931858	589.607562910412
1652	616.581496123052	604.302012423862	598.481389037287
1654	592.056108820079	569.211848732582	570.146942539148
1656	567.433821403019	557.894630009196	560.401719217616
1658	581.378888334495	567.342770911797	563.139980310531
1660	579.444279592348	569.289037915183	549.069838805739
1662	574.935875031515	558.634132665303	563.700206404025
1664	549.315748091015	526.702389513801	540.112880965355
1666	538.667457394732	511.351370646231	523.594809411476
1668	526.104214873759	504.358248094528	475.973477162742
1670	509.095312239959	487.414458060992	489.876600220857
1672	468.161963950247	484.439922146109	460.068591463547
1674	483.376451382824	482.584251370999	453.593107780464
1676	463.054086615044	450.508461842007	428.687889151437
1678	470.96095297242	457.266795648989	427.666516465311
1680	411.756402159489	444.772345872309	382.394652684723
1682	404.148255966787	429.196219567961	389.107400697144
1684	380.768457488844	370.698749426652	402.152608391416
1686	380.438224978791	372.252104807754	330.507299627798
1688	370.776132358336	348.127109443854	349.813062127707
1690	341.199437812893	357.227907286073	342.34703677776
1692	318.536258359979	349.926712649908	306.21265719081
1694	318.513154261505	328.239046716999	291.931549941619
1696	302.319556165502	317.758550257703	290.698894707392
1698	282.335015387536	287.232322278653	291.746989692234
1700	269.41803531177	272.65314088056	281.534334025931
1702	235.940975518588	255.167630831856	240.657199581936
1704	246.867723744032	233.18490441822	217.419102994485
1706	249.448746960983	210.117864579368	217.167856753574
1708	210.781719647418	195.725182060826	206.411838844778
1710	205.590768352593	199.036037559647	205.075342363741
1712	188.227441180848	191.869650233784	203.374866885421
1714	157.729225997384	179.288657193826	191.872705323409
1716	161.537914618701	165.140491592876	178.990346805459
1718	139.971902604465	142.907062751284	131.746792271368
1720	143.146954988783	147.787568753249	118.626508909574
1722	118.350497717389	138.216239566282	104.914003010126
1724	107.157147210423	111.970325884529	102.378784208406
1726	111.960591646652	117.729898413193	118.843015329492
1728	118.657251365817	123.058013862426	96.4190270658293
1730	99.1154865416751	79.5357569544015	100.070680838344
1732	99.9925877063927	85.9186100824759	87.3692788428439
1734	90.2584618347771	79.4658211054723	89.5457940321362
1736	84.7851160603449	76.3125257124812	64.6425275735258
1738	39.4838944700333	47.6920584990861	10.0960265499003
1740	69.6344615090882	70.7932686233882	63.7175902909143
1742	62.7814852418796	60.3675290910309	67.5803492868132
1744	66.6594191016657	42.8059920840549	63.2505665748007
1746	53.540723814984	31.316429365441	23.2215787907442
1748	36.6358523650355	28.0868004908489	17.1163677692557
1750	39.5124601792718	6.77340643131284	11.1528595320464
1752	33.434956522828	22.5002903484204	26.5072026208526
1754	29.0618877982063	-14.2259512542535	10.5827867434679
1756	13.9963780954837	-3.60956449765939	-4.96046537166544
1758	1.69944577555123	-6.42562189813142	4.17892371350494
1760	8.63950748459589	-10.5974323351208	3.33607779891769
1762	1.1164758976718	-11.7423209006007	7.72195102027289
1764	-11.5125727433434	-12.1592224517868	-1.21847412251272
1766	-2.23576755402055	-1.55837661284548	-25.9717854513
1768	-4.72191606072877	5.93846979371027	-11.7220185600649
1770	6.54988857491128	-0.953134101718356	-24.8919162491613
1772	0.173039692498014	-8.98931728395786	-25.6647808717108
1774	-6.77027363225641	-27.5168165469973	-7.8727404039249
1776	-5.43126236188726	-24.8834986588678	-40.3394963059731
1778	0.686027645030373	-13.2845067766463	-37.2826910019659
1780	-23.8182984223724	-18.6284619698611	-17.7987107597533
1782	-37.7417801790719	-34.8641341215745	-40.1543908156866
1784	-16.5693081019534	-43.2221457538328	-35.9117111049076
1786	-35.1934280813476	-49.8337540047482	-36.8842196412868
1788	-40.19897231366	-32.3680399409057	-29.9002273355447
1790	-22.591164675446	-37.3907194894887	-17.6977909215245
1792	-39.6757192252893	-60.0473198173381	-31.7146764047167
1794	-42.2902750494143	-56.5382240272309	-37.0689909180808
1796	-49.1222030640191	-59.9069727145058	-54.9533992535727
1798	-57.3800600622676	-78.803933331763	-79.3006817505618
1800	-57.3984158092814	-81.702123794012	-80.367885159981
