# Supplementary material for: In vitro and in vivo datasets of topically applied ketorolac tromethamine in aqueous humor using Raman spectroscopy
Source: Data Brief. 2019 Oct 22;27:104694. doi: 10.1016/j.dib.2019.104694 (PMC6839021; doi:10.1016/j.dib.2019.104694)
Supplement: Multimedia component 1 [file mmc1.zip › Raw Raman spectrum dataset/In vitro Cuvettes/Aqueous humor from rabbit eyes/ppdi_day0.txt]

cm-1	frame1	frame2	frame3
350	1081.71742499116	1053.59001250056	1048.57868924405
352	1071.73149215137	1026.1563214896	1071.4547237312
354	1084.20832509392	1066.43710148601	1070.89596074892
356	1103.14712917425	1077.66963725825	1080.13120477794
358	1111.65153408783	1073.52084898048	1085.92069976412
360	1095.3858589873	1070.70448878881	1075.1966899846
362	1096.55072681551	1074.65907916165	1069.02962433216
364	1092.6199616903	1085.11413070641	1068.04731010643
366	1087.29676194406	1072.48526304315	1069.82915465882
368	1084.07414532046	1029.96594921564	1073.43832195555
370	1092.4626877231	1050.25677371171	1083.6568001833
372	1096.41935322187	1061.85093328074	1090.54152611547
374	1094.03577693157	1067.67329697803	1080.84960637854
376	1085.47209774165	1069.64734242949	1058.07823443751
378	1074.12248382383	1071.1295604229	1054.99341703721
380	1066.16424851938	1052.00104386076	1074.15170709237
382	1072.78288587227	1052.34617828619	1075.36815869593
384	1084.38557639583	1062.3976847847	1060.69760052374
386	1076.09050053711	1045.01671787419	1051.09109768427
388	1056.56997553173	1040.32497920671	1036.62806991446
390	1052.62523798379	1052.83077505774	1025.22927326735
392	1047.49083793936	1065.17551215744	1027.16167920161
394	1020.62382910633	1056.97436539109	1052.17849865981
396	1046.12530992607	1045.47673166798	1039.3207865958
398	1047.13795953001	1049.78424778207	1046.4841496233
400	1050.15658572512	1051.43868268571	1051.77186761691
402	1066.34395806795	1038.85451241117	1043.3820487825
404	1045.87568998815	1017.07546050882	1042.52519816714
406	1061.89165277303	1026.99902249344	1052.66320921061
408	1064.35836479901	1041.81270333728	1071.924740094
410	1054.6700495146	1056.20273253935	1090.81904634837
412	1090.92297580896	1081.97685851609	1081.10870100856
414	1090.07926498411	1063.01480422211	1069.60887037983
416	1081.99928883664	1040.41464886615	1069.10329171383
418	1082.86116812928	1033.35085285641	1072.22807957215
420	1110.49701464245	1061.5482105689	1064.95812363678
422	1100.00082557359	1060.84936014891	1090.71588823985
424	1088.20009233342	1057.16421925046	1099.92174429214
426	1078.54258619949	1052.34403242117	1085.61118579589
428	1073.34496693465	1047.69524127623	1050.14037170775
430	1073.20850296754	1043.95343879171	1054.10128902753
432	1075.54762876669	1049.81617509186	1073.76962839427
434	1072.46183258121	1040.1242181382	1078.62112035051
436	1066.78240052956	1024.08610647569	1065.91669350604
438	1076.54914956764	1059.76231652836	1062.08621097724
440	1061.95095750127	1053.92907794357	1046.45343212388
442	1053.51929997867	1036.00036908535	1037.95076185457
444	1050.55453493309	1025.61153170364	1039.80598671309
446	1046.42238498981	1043.40112758758	1052.14263740344
448	1044.87458999356	1031.89381198711	1032.01799081602
450	1045.46604773921	1030.58350228163	1021.43325940001
452	1047.22948805106	1038.44747937058	1023.5810053225
454	1046.92977199679	1045.53527204953	1032.90999389216
456	1029.12734424193	997.79503288672	1006.01531262684
458	1027.67776166101	1011.29442282275	1004.17018019423
460	1019.95729058024	1010.2760565085	1008.07746575671
462	1005.86004501021	994.260649283398	1010.83803429576
464	997.418841303194	1003.09235419518	1008.31899566229
466	1008.12592217097	992.960387969933	997.647187899428
468	1006.89462662886	986.749591420439	1003.4890896509
470	990.814372867267	988.062795264775	996.312503420222
472	964.126167608104	993.201048302573	955.288669608507
474	976.14205660988	944.824852331672	945.062904960758
476	981.329122278594	951.762853709366	962.491168633966
478	978.82716085295	952.384998726436	969.025349586628
480	972.697567063722	937.075676600515	960.109604045225
482	974.743979902101	939.50095215848	960.762958827033
484	969.640770725405	954.658925199534	957.245743853868
486	952.307203649641	946.72082447556	944.060055126461
488	939.163397300958	928.372687443325	933.359539464941
490	946.747217390021	916.770894937002	936.496365171054
492	963.020356158074	912.986212674014	929.525613125535
494	946.096263124858	924.504008218755	918.693449390833
496	932.453256068148	935.81837983609	911.78840977565
498	932.320433109696	935.295833514469	912.738669451239
500	932.926603233797	907.49017821296	923.846280152368
502	934.214948215461	918.784560286932	920.913158745347
504	926.942329919703	909.054010856879	913.392900625921
506	922.218458511371	895.259856344946	909.947691985755
508	930.903766286456	900.366672028558	916.616437388224
510	935.559958891184	916.107406823147	911.190928764784
512	921.469490104606	902.898896164192	905.421477037321
514	909.530566447626	893.287724167878	900.774361486724
516	908.411524757731	893.789228543704	896.613551228474
518	920.264226697948	890.392283060206	889.988707225196
520	892.262088204957	875.861881541232	887.878667743421
522	899.454694933594	886.995677985806	887.973443165926
524	903.476702971409	893.392169371799	893.700219370991
526	876.763976982851	872.084835361894	905.63830659552
528	901.365073659677	868.024131057022	905.723953870996
530	879.146918824128	869.989450463352	900.441260806238
532	871.190208072103	862.172721094743	884.932733961934
534	874.443659770707	849.189468844072	869.63834231678
536	852.06175546023	847.663540183217	875.995016556332
538	849.737811695234	852.008153453198	866.697418082202
540	859.510137680599	837.886068955521	858.14552683729
542	860.29111242647	824.832567357477	855.127524107703
544	844.862244573714	826.396534212116	857.233250368187
546	838.943113953539	846.045185240597	850.880105228371
548	823.001915875107	840.070161655149	835.281688975607
550	822.116876395741	820.210452602917	814.476941715301
552	825.171343276703	805.558761968739	795.634694106037
554	815.394899134706	812.558469915326	786.89252435221
556	813.221441677577	782.443768260515	794.514548331411
558	810.458057779358	780.595037359181	787.949671503131
560	807.350815551023	789.929353268713	789.812619557064
562	803.594597561329	796.126137667444	796.831170492714
564	798.334102857627	781.953627175301	783.128972694922
566	766.659192787046	742.765612088485	770.208775730718
568	760.037572343942	734.189195422134	755.855419983272
570	769.151275574896	732.42120230725	754.281611596355
572	777.504741743255	725.201015554371	766.159943207083
574	749.074504037598	738.884154739097	752.711693353524
576	733.885230438025	731.01875704371	728.450471971338
578	726.59326088415	729.720276539146	733.234395568981
580	724.822572185392	729.90303864719	741.911192269613
582	725.428847005836	721.264275493287	723.637406721907
584	717.127068732217	705.422474435845	722.864226297703
586	740.410916872391	702.142033012657	720.890668881519
588	745.987216610793	707.853376142401	714.743378033585
590	726.138839611876	713.177665097985	708.811310080924
592	695.20530983241	703.855028550768	711.841635589781
594	687.633467045039	665.632363062158	696.727765317774
596	678.507394482319	661.305730204665	680.758506821895
598	661.503534529273	661.081490688498	657.361735586337
600	646.067427028586	652.989528261286	636.983157463688
602	665.816167578142	646.253395753825	656.28347592342
604	658.524833076801	659.601782429321	650.767244259522
606	646.260848128622	659.816842164028	642.33640150225
608	629.488642397149	642.630189319266	639.303041021839
610	614.052294339979	617.418137858409	640.869661498934
612	626.498831620652	628.443250482258	622.479460414767
614	647.559664830802	621.267563747378	615.264185937102
616	642.662718693064	621.531464363179	614.327436839724
618	624.805318221933	611.134990812018	606.879953690295
620	613.926457662836	580.438366371605	588.658967344978
622	624.816637673912	602.245158939006	609.043547207166
624	611.160482115779	603.171753397654	598.402989746116
626	602.387904080025	594.940792728059	596.612484639905
628	594.661097991969	576.094919259722	591.883412042399
630	576.717691307725	547.250878879446	563.707940227874
632	560.976175717124	562.501311851039	558.45442714642
634	548.08496027079	563.489278280796	561.92424823719
636	559.574487364089	556.693129346466	572.658314581195
638	569.904891958153	545.003231449551	571.153505800553
640	535.765298773661	530.562767326085	532.948179208602
642	534.2836551554	520.451575985836	522.358865111913
644	543.786066154195	512.260954956748	504.238614497067
646	529.629099374345	506.59834529963	502.215769271787
648	506.167841177684	496.826600440884	508.196080532224
650	518.164769623968	472.411164344113	493.869649618096
652	491.193706054806	474.285671963844	485.164925355225
654	487.497073039708	470.586087593412	467.187439709909
656	486.338641164064	468.437479166454	448.874711072051
658	479.220441039395	461.644121773845	440.2214330624
660	466.944406012714	433.496923162608	451.98697531359
662	434.915461456532	435.674477175425	432.478570283068
664	411.745489095661	432.890736420067	413.081997751343
666	404.161870323464	417.566019762805	402.316452721132
668	408.778972852527	398.126568961092	404.851719444386
670	412.570900948371	398.053486991437	421.603757775628
672	408.0041984255	398.338676805865	402.512863834673
674	398.905325403818	396.27072146644	393.843842086809
676	391.090394743638	381.55175067	379.631357225375
678	389.536844908673	369.400670286461	367.045126760895
680	398.221845559286	398.869835949795	384.881221490177
682	387.712580201321	395.650365841513	370.464152651948
684	384.030120135939	384.892633737797	376.5161146567
686	400.879511409583	381.12672962162	385.87208720453
688	422.837143838263	390.387400055138	393.290385459572
690	410.222819465287	410.497205581824	404.434717173053
692	429.63968936908	409.410064052903	441.418794485183
694	439.196687078081	431.931401414314	449.750153248939
696	444.590414910894	438.75537136129	443.945537029
698	447.884775791029	430.925033331024	442.878954576089
700	449.44844410173	438.820482139399	466.247308174385
702	474.178467771813	455.698769876456	465.994746860049
704	463.997343915134	455.503388066776	468.021995213618
706	464.640192064013	462.545555891065	467.674540767644
708	478.527972191909	471.175647423768	467.275157871126
710	484.462058817007	461.546849022825	472.300513702963
712	487.310030852366	458.478664275533	475.62860113657
714	481.625851805824	470.243116260388	486.1265064684
716	490.867846602602	488.753237958794	489.758714574788
718	505.168300292194	505.043395688111	494.360637586766
720	505.898910415776	510.447936568757	511.911784010534
722	513.437761509655	501.717961387014	518.472404625077
724	502.027007083359	495.555722298059	507.769657653476
726	510.519800871697	501.975489299713	510.553618335893
728	521.7649019399	508.05088975869	516.758031109085
730	514.366442901074	501.918862625078	511.368707089211
732	510.766437333801	501.267903185729	503.79910150181
734	522.068799969161	512.865394881281	509.350670060206
736	520.515100828213	511.307834423401	517.295236423039
738	522.380423484676	508.30751089128	520.258629231559
740	538.603101413617	517.797404421531	522.003233911241
742	553.835434675318	546.443786927193	550.153916361515
744	532.616698548015	540.078445723691	537.603204093342
746	534.672850156526	530.276191142316	533.833933384309
748	540.091480272153	534.900708837436	536.925393992474
750	546.28465704535	552.168541858851	543.68277814702
752	575.370029373683	558.237506236914	552.967320439696
754	549.01799171118	539.367564232846	554.059286599921
756	548.336267775235	532.50393781601	547.330957241203
758	553.287710829216	543.316233783276	547.999555709096
760	554.201713422524	553.038264447109	551.407143897797
762	548.375288003848	536.243854376427	544.016595581313
764	533.117138267941	538.51829312384	543.286516522549
766	551.58816810932	540.823931035412	549.848891636578
768	551.405924762043	537.847821282997	537.16182688408
770	544.473038029736	538.39955181708	530.936861216598
772	549.416931943864	545.561053294086	551.774265057578
774	547.777923188083	531.331198899295	557.186230217781
776	533.698188737419	532.278246993703	540.799042729777
778	540.86789583136	519.141312845984	539.291649457957
780	552.575817668543	518.77805088143	538.216652417146
782	556.81689737464	535.081213134501	530.376522472248
784	554.960726999229	535.661377744401	524.873988423073
786	540.753171118028	517.881052394869	531.399883625081
788	528.321282069286	517.087591903096	521.344712066629
790	518.11686583178	522.332423957144	518.310444936249
792	520.188214344687	531.105277191517	526.231279556721
794	540.8903868695	542.025879374009	533.261765209518
796	538.077249712272	532.587951366417	500.853931685976
798	522.330761059869	520.148544213788	517.857442981538
800	522.893795026578	509.422266728567	528.21968146738
802	518.359988440323	499.306629406976	521.577308293372
804	499.656871931118	493.658850892507	504.195808459727
806	496.853633459194	506.732266813757	496.277234838854
808	509.468825862639	513.407403006417	507.319955185067
810	499.257876016417	502.947613794943	492.810781111507
812	489.511641410537	496.427470209745	483.529039252172
814	490.223731335723	498.106424405009	490.043191909265
816	499.146409770129	498.174939370613	505.26924278623
818	501.954782322513	473.163110563175	506.538538551983
820	510.520061225698	476.120764142217	504.906109640336
822	509.224098953136	486.587235807815	493.954511321497
824	497.239862014387	486.638396718768	490.100764811139
826	485.867230015981	476.63532343166	495.259375467817
828	499.637644786414	485.743718256512	480.721735100203
830	500.72697067183	485.780557481716	486.980549053261
832	510.652165741429	481.602090134471	481.272674531078
834	498.633301842814	478.219874975323	484.908562731196
836	481.244905637946	482.823618266524	485.743908719359
838	489.314113978438	494.943345941471	472.142145565712
840	506.023211301243	478.307952321258	511.770421915749
842	497.837609436731	483.215609983083	491.054384846404
844	484.374256627293	473.353926166754	470.707164650116
846	476.59238230539	476.240970689017	474.590278400336
848	478.886779873439	489.013910699324	487.354847693489
850	487.786645187356	474.657478313118	465.079266769812
852	485.353165541972	486.909831274632	476.800619481266
854	486.276525500142	495.441398746399	481.678466376025
856	469.663618833487	474.15874108789	464.503013014392
858	449.64101235231	455.26620567633	455.230287986166
860	443.139154827433	455.296322490305	468.347588369143
862	450.641488943348	425.788638227605	461.592185268466
864	446.371683788126	437.714619031175	434.066017671953
866	433.413568737068	416.215671702495	426.493380736607
868	431.421573989715	407.684484771068	427.094793731684
870	431.015168762129	409.577695040905	425.441308474753
872	421.462393834456	405.848851831075	417.944459100273
874	441.176854432608	428.785927436214	419.052395507664
876	416.677766780373	411.997090914227	419.707173171731
878	412.116682198921	407.570491735655	415.360426680768
880	412.083191519488	405.710124462949	418.703599165239
882	412.427624064977	406.695741196021	428.019441677753
884	420.499667043255	420.139881943968	430.407078767201
886	430.685290542595	444.239224605665	419.717769757567
888	432.993589845293	414.773962065045	430.273961093921
890	424.887819497674	397.971286855285	425.913303163056
892	401.872500548815	386.952579294732	400.509169660079
894	378.447347423739	376.259628456317	371.696116552154
896	379.133362809728	369.483437745006	368.940841731715
898	358.797622632756	342.689922407427	366.409305307245
900	366.128765809141	359.69350169962	358.271768586664
902	359.760576112982	363.024766410632	343.224996543095
904	355.453740189271	363.021394318287	342.841992679597
906	361.959363530756	367.218599247653	356.13541386807
908	366.416581715541	363.13044536043	354.567760938921
910	370.147130838678	337.976617330829	366.442618623267
912	367.800570932955	358.242312903993	368.013563329054
914	357.907796722102	347.661430632196	359.216750375039
916	354.38101496342	347.308121982862	349.587999910078
918	359.968537448571	368.755545075734	349.855074935273
920	362.000988427151	359.184839320434	366.079841308961
922	394.989771172275	379.034971287151	381.01049542421
924	448.492767435264	423.65364868643	411.220728858238
926	489.415515226992	465.826971616507	455.395482882016
928	513.356109154274	503.760665183601	494.258627014702
930	518.879825546213	523.30156091581	511.822841873481
932	498.38937448231	492.918466461644	500.137717065186
934	424.890353903231	416.646960555621	414.503810245364
936	396.681854564495	379.876943267786	402.203829234141
938	358.53817840462	345.109799721228	362.540676084186
940	326.187090549178	314.907127675624	319.642378131282
942	311.830952541429	303.31513390174	296.330462764132
944	306.151865113821	316.000950276564	284.271448555841
946	298.252493573533	278.678566648048	283.604715367282
948	299.418136567338	276.834261414414	292.478851944084
950	305.439033976371	295.019173296801	300.785604179724
952	313.898477374589	309.324099622229	302.079613767741
954	308.675006574671	303.525538955908	291.257158188035
956	280.417569503431	280.105229408	272.54663655687
958	306.340717843287	282.520296157699	288.947208890849
960	299.092854321909	302.030808415218	281.561528378615
962	289.654910252051	279.911754187947	268.096551071465
964	270.097098177076	261.69459296053	271.814439275659
966	258.527527586743	261.821182293905	272.693151995502
968	271.31119469612	265.370217637411	246.205500162527
970	263.625060767841	258.243910466261	240.757642393279
972	262.491999864649	251.559525694079	257.416066485151
974	256.536884222116	260.59793553679	263.723932197528
976	263.275280119651	269.559335889734	262.373454238581
978	279.19718285468	278.685411588088	256.196767478975
980	291.509515237506	285.67955087116	255.518682520376
982	291.473725773049	272.757683694462	280.611081860272
984	292.297564321229	277.563868190811	295.6445748088
986	290.270848908743	266.816357975857	284.94262193016
988	283.726734305794	273.112631504818	279.228016802481
990	275.280019811961	277.312171711277	274.602635845522
992	270.739548803306	270.888972031923	268.689318072379
994	274.898033847041	269.13634301536	268.391384704177
996	277.277182264889	268.620732332123	267.298150641714
998	260.927318259406	264.375661316232	265.686873538657
1000	277.607824906033	277.097129664001	269.234258512005
1002	301.299878618001	290.013586518266	294.267701512273
1004	310.677423471619	296.648803156608	307.766114561209
1006	308.66391951467	299.387613846412	287.473963988241
1008	330.08209077153	299.07149476633	306.049943347001
1010	311.394778205508	305.267830205501	320.375965720195
1012	311.067007062137	295.406295304485	311.374824776747
1014	300.792838851921	284.869204640978	305.590551881606
1016	302.061243143852	290.939496291111	302.337652270832
1018	308.205685851842	303.052088996234	298.75666632877
1020	281.57194821402	288.961257113284	295.43786391427
1022	289.676963324675	271.964554588532	269.10308820697
1024	297.795441172336	273.529469535302	267.331517546306
1026	279.458133773813	257.90876713703	254.120725186055
1028	273.931801866831	256.299349752773	260.710284643145
1030	283.161008601486	266.31494602928	274.036879794024
1032	289.653530716451	272.96715512637	278.516482942919
1034	288.471393042811	280.244826059402	301.839322514194
1036	274.591542672653	268.131261731991	264.963494069475
1038	274.754842759776	274.199239462377	261.231735756507
1040	270.23515991107	283.221859158288	271.67447359911
1042	261.265649761151	276.514356903016	277.138348998595
1044	256.122641599077	258.212484621423	272.009959555012
1046	259.993193592317	247.847670497371	259.851397171328
1048	260.514768809589	250.77778450911	236.196428250484
1050	243.773286864955	241.771054552753	244.446819388687
1052	230.932550463868	233.211507988519	237.317957998908
1054	230.443570076138	234.741849369911	221.2550930377
1056	244.17929393461	240.048293069113	223.864214479107
1058	257.530924379376	241.059251687108	245.719446948644
1060	252.966324283793	237.327139675836	257.109668014662
1062	258.591959548888	241.731860923532	252.519462042329
1064	240.567482039459	238.330323527852	252.996779022962
1066	248.673555162249	245.985003644037	263.423209289305
1068	248.753941923269	251.424027495109	260.56059577857
1070	244.155374949902	245.862667642993	245.300782929176
1072	247.032474892637	235.838149747194	233.021489863655
1074	255.406183234344	238.732501898809	236.687216657599
1076	248.894979158483	251.017453324167	238.643240533403
1078	252.422212685494	231.860839503911	237.807584485326
1080	253.229366094076	254.799397132412	240.488948262791
1082	250.906790522804	238.700165561879	251.015976820145
1084	252.845240086375	217.961835037137	252.344220547015
1086	255.235822531555	224.092126641341	240.643356675109
1088	240.431653778015	224.46462428006	232.110602210702
1090	207.602032017251	222.342875974128	206.643447764846
1092	208.969966907574	215.797251628733	198.150061012416
1094	202.074542976784	188.283077897555	201.547061957955
1096	195.806869240014	186.975340624073	196.884657977546
1098	193.319761593671	186.042378359931	189.394857476857
1100	195.730237511095	178.158395632169	190.029555795985
1102	201.978911690779	195.884776698174	199.603968992711
1104	198.251749129847	208.890711807182	203.934895162066
1106	196.41147698111	196.164955905322	199.723854868918
1108	197.467155646331	186.532760174273	189.526455810928
1110	195.193943224941	184.476320745519	194.975065350341
1112	202.004566698825	197.843550811216	205.620647138584
1114	215.562541995845	215.197759339803	214.40357390228
1116	221.962634184031	220.825714079576	224.163741865142
1118	230.486586393372	237.562614355126	228.381594876565
1120	267.251586720672	242.885450961274	243.128753475179
1122	259.958284258304	235.912246637549	241.760455367702
1124	238.466943029336	235.651027934049	228.536500059532
1126	223.522589317928	214.416058818573	206.063305836477
1128	211.820590486226	195.467677473552	188.391142666803
1130	200.973499354317	203.333396298499	186.366706111807
1132	209.946372823341	193.697239334924	189.368333670424
1134	179.470821062433	195.614564738004	183.649849103647
1136	183.241981610338	157.164018903556	162.451478672754
1138	192.936810892882	171.489070313253	182.051899848134
1140	191.12169178199	166.398087786048	194.131505298543
1142	184.676865891063	164.23675670967	193.091694948804
1144	182.387254358559	172.976840771702	183.391859073114
1146	179.638173516049	151.880228728873	163.100399908723
1148	165.626196445805	167.188877201766	170.186591055796
1150	159.870561288158	170.447955096133	177.311731797923
1152	195.093157695327	172.111055258284	196.151402716486
1154	210.161500887718	195.713261390221	195.387604720287
1156	210.800051916095	196.730211657876	189.587405329407
1158	199.293756848915	181.640098421567	187.085270959469
1160	185.092687869619	180.067422105503	184.051701642191
1162	198.48359860288	176.513533424709	175.646015410781
1164	158.051420488612	169.259082314656	138.468839316326
1166	179.210134013529	175.737907044327	155.957013886877
1168	158.751372006613	153.577781153956	160.546084045014
1170	148.398593337838	141.743505752856	159.436218910461
1172	152.491798912212	152.924610181619	162.261111698176
1174	158.19219272331	160.900141360352	154.627726353095
1176	154.700981397884	143.009636413703	130.992492568898
1178	131.67477953363	139.613332720585	144.687088535953
1180	133.823934867452	168.772861857374	138.250741612686
1182	145.871461096581	134.697271682904	155.149791158435
1184	147.65286394143	124.397130664029	135.560014990606
1186	139.328050763413	122.535885877428	122.874198334324
1188	146.384489848669	132.070585473491	134.672200736867
1190	154.109075668477	152.692871202385	149.550541479701
1192	133.577246862678	165.831978514659	141.817983309923
1194	146.774926538042	153.904683090989	133.067619206181
1196	147.942964635813	133.679308975512	134.903007938704
1198	126.75804289038	127.289811646798	150.657760620368
1200	121.074671961926	130.893648847437	136.867027952997
1202	142.635374911716	136.174063325057	139.235966804364
1204	160.861140937606	128.758058355262	137.636356186684
1206	151.472811322714	124.145825474007	125.222612659821
1208	132.740164805261	146.101637962062	130.391641514596
1210	153.180695709765	159.221889276378	143.683671726449
1212	158.450265493844	141.457830177755	145.552798373681
1214	130.363986340893	132.725918099587	145.738890048924
1216	133.810655727674	129.963674055801	136.557382633831
1218	151.479234323518	147.878334587387	135.287869456954
1220	149.668101049429	152.854791989918	133.033660471707
1222	136.786110936206	143.254255072108	132.678726688904
1224	143.553542787885	145.478328085303	141.632767912349
1226	159.787488017988	151.434794139389	142.31964860929
1228	151.493880607256	166.477747251777	159.397849182784
1230	155.374021112503	140.852007862455	130.467508194267
1232	139.13848585654	129.977478753152	123.644757062196
1234	133.68938642244	124.812500337911	120.115000154518
1236	137.171528562447	131.315095218227	140.80545789368
1238	135.38308221495	134.596635484723	151.245212191133
1240	122.152783081025	119.684944790971	125.617092078833
1242	106.979413052865	104.812474675103	110.738726862162
1244	104.733311460484	130.632576623575	129.767855385913
1246	114.989692329314	137.455340165794	134.493416807408
1248	102.52743090725	101.272695918935	99.3718996733243
1250	131.1761636951	114.299029484735	114.880568323631
1252	136.200949179387	107.997795279956	117.258964984964
1254	129.037956065377	108.60742353852	118.67111199273
1256	120.889058489714	122.578356821208	125.207233719754
1258	101.254450695536	117.561109187815	117.917195409689
1260	92.8349075025109	113.023031021292	115.661720280599
1262	107.536776083995	103.683587252513	114.81012075727
1264	87.5962083387149	88.5340432681559	87.7429068632438
1266	104.226670015926	108.288519635915	110.191839521391
1268	109.43560986003	113.720091199295	121.656887966468
1270	109.109178651017	101.341277617187	105.674402569606
1272	103.369345766152	103.666605058712	92.4844611153924
1274	93.7793894255581	114.841479783074	100.42734273322
1276	89.1111886557439	99.9660718554805	104.02966020192
1278	89.062775537381	86.2964031062033	75.8395805967943
1280	103.253547552505	104.800124089012	102.231647517073
1282	114.117192714829	129.211358074257	121.814575519167
1284	105.844238768104	107.386213254458	101.12648722587
1286	102.761866967993	76.1131170070005	84.7798040179305
1288	96.8434405152065	73.2866321970376	90.4606737112357
1290	89.6036593067869	75.4479623442719	94.4591646249798
1292	88.1988971046625	75.8130951293622	97.0269003771417
1294	89.8415500873371	90.836920377016	109.450899761372
1296	85.8552687705496	88.2098214291467	89.1524382203782
1298	101.636489096213	109.811297684996	91.7970966357484
1300	118.738186662499	105.646581418744	114.752607928626
1302	119.997095596388	107.594020477184	112.817409598474
1304	110.893865283881	122.28427615252	100.434912275371
1306	105.360988055093	121.951485340905	107.566701800306
1308	107.737273036779	107.407906949144	105.477458730759
1310	118.18437570487	106.58019239078	95.8629963308657
1312	120.04313448721	118.480766506547	104.370617014961
1314	90.7875387074611	103.949117652127	109.784986684663
1316	86.6957407794103	112.093033472609	95.6151754835378
1318	80.4358555646334	82.0095765685011	84.8984317736702
1320	94.4989651625701	107.760597367186	97.9716429529321
1322	87.9200538451396	85.4365609557804	80.8720576685695
1324	79.6176116939108	72.5326099583256	77.1822377658155
1326	80.5902867667288	80.9046797534383	71.1844181038341
1328	76.4811212708742	94.4472431880421	65.2250645346782
1330	79.8852221490859	92.2030275485387	64.5259879869965
1332	104.204604649801	75.2206678623617	64.1256293835186
1334	89.3594289993496	79.7804229215954	82.4652360412802
1336	103.857841104458	92.4699617510529	89.6502278846649
1338	79.8646411189836	93.5490225609555	73.9940801814553
1340	103.143867824173	66.1339004719466	70.4682099352111
1342	101.784334148911	66.5068484328159	86.9679061993415
1344	98.914588155382	83.2537898859726	93.8150055602763
1346	105.744986466764	85.7964826782289	101.071243906033
1348	100.706924184531	83.4808932889665	106.330017520024
1350	93.4962551857409	88.3494617919636	110.166482089199
1352	112.487439669099	92.0306635104636	118.667322415757
1354	109.763297998947	106.731805735172	100.373692837106
1356	109.224248616444	96.2194761116457	93.8972803910433
1358	117.996963978465	99.5451021658344	108.861518226041
1360	126.771508086859	105.685883647346	98.9644068815064
1362	134.740039450762	114.40044193729	100.256982068273
1364	121.632511534573	99.0151417832229	97.6412716233157
1366	119.450151897502	109.115889549826	107.703604232713
1368	115.230247758146	107.813640426526	129.646411350076
1370	107.111765122641	90.0855819330183	127.61317580466
1372	107.802684677998	98.2087656863214	95.5729819015342
1374	82.685556138478	81.9497413240092	90.8091906292218
1376	88.0150429838945	80.9077412401394	79.5754107086535
1378	80.1327080092548	111.792040932849	89.8966929227928
1380	97.1701444529805	86.9846372529214	85.5723950147134
1382	75.4916110412142	81.3380047833643	87.8680624633569
1384	73.2671647970524	83.7692102894831	62.1957760259135
1386	69.5452632791	76.623887502278	72.132569427815
1388	58.7943588948576	57.0416405956092	65.8658010390701
1390	58.3543746375843	52.7617588256897	54.0031741985862
1392	59.2526423131802	68.4016964494763	61.250722889644
1394	50.8997969554209	70.1899458885626	48.7896818306871
1396	81.2927877008287	62.8529251733969	61.4268966674319
1398	62.6490028593705	62.8720819279621	74.112212469691
1400	51.8024144980714	56.8765451038794	42.2569556836241
1402	75.7820037943275	66.5532949154529	70.4717443948535
1404	83.9664870673701	79.2613968031731	85.7069960838689
1406	63.4115365014252	54.6345876414551	59.6658484129387
1408	67.6621277283231	43.2854707992125	49.3505330041854
1410	81.8290726519485	65.8993216487637	70.3484883101983
1412	74.6613366475242	82.6878200031353	86.7356692567168
1414	66.2051106910919	77.6844816890208	77.7731439809213
1416	75.4821402187876	69.9829066164986	66.0228914594668
1418	60.4582825916063	46.270796171517	66.167985921559
1420	81.6235090014804	82.7573265244771	57.4445354502858
1422	90.1406694111575	82.1744109701671	105.631898453473
1424	87.4595383019021	71.9915207962565	93.2282644966919
1426	71.0945002260819	90.0250926438453	82.9790326368123
1428	94.0185444876832	95.603109230929	85.2608406803393
1430	86.412132464497	96.8399960653163	94.7212619656211
1432	105.163233597124	86.2041406503959	104.189818415506
1434	118.471276537886	99.1799235498606	106.13361772976
1436	105.833965644078	121.242636202904	106.775630371121
1438	104.01405187534	115.824191542972	113.380574441652
1440	112.124988935833	107.766713542162	114.582619970841
1442	140.209359840014	95.0890890259271	109.180367890114
1444	171.662737624505	134.012528643606	142.444526111552
1446	196.96567634811	192.269999123401	171.930161005943
1448	202.576784607423	162.663439592511	166.096208095642
1450	186.385176035568	166.669928868418	164.911854887138
1452	162.522177444262	137.838004925161	173.244334255181
1454	138.861808735214	126.925137495134	145.180143589051
1456	135.886512301149	147.317819650225	139.294942626171
1458	130.365164503918	140.44586940427	135.538112985534
1460	128.560013201293	107.92908679639	121.106765653034
1462	128.779949184547	95.9367224639652	107.304933834716
1464	101.629279908061	98.115834750834	86.6394312606875
1466	96.2586268072948	96.8987266692669	96.1219217661873
1468	92.3110599164702	91.7232335037188	92.5042315298467
1470	87.9923807015086	45.0439286059712	53.7925011229901
1472	88.1606781801868	58.0808818287238	85.9847770817874
1474	89.1280989882202	76.1124394594026	85.0666661034999
1476	85.4328276691584	66.1689824378169	95.5089225311305
1478	90.5828252470835	69.4937797274369	84.012839370609
1480	77.1799770510851	69.5014726191551	72.7947175342764
1482	87.7435472379931	67.6501956095844	82.2419163314631
1484	85.3399889436596	61.5268924489947	79.4100532439372
1486	71.6694768395387	57.3011989075153	68.1799021390066
1488	73.9925678844297	72.6018473681912	69.1907145123654
1490	68.1518070366081	96.6040400760056	60.4451910481527
1492	87.7256464944647	90.1253567941843	56.8400523729331
1494	76.893043524799	64.0012866751284	78.2822635189955
1496	67.9796150687208	51.8436669442799	64.5255357863802
1498	72.2681357870756	61.4902723230949	54.5553827654827
1500	41.8257430153992	57.8746745269544	65.6399227391505
1502	59.9138390918236	59.4262088262504	62.7386600327328
1504	56.873336013001	61.4539438572717	60.4903689951779
1506	75.8605245405156	59.3433098565318	65.2753856840441
1508	78.2080345989222	73.6522513714386	82.166464329509
1510	78.2363399172599	86.8336992926366	71.6638630291448
1512	82.4933278348059	73.3978034075348	65.1796337746334
1514	77.9270805378975	58.3634985760646	67.6233818049296
1516	84.727633577696	72.7402162731145	66.7938146396601
1518	99.7239666022243	82.4482761129314	83.8275546647369
1520	64.6843966008131	61.492413851487	57.4631011906754
1522	70.0604020764195	83.9128020908093	90.3673720695376
1524	84.5856181385269	77.850443221443	101.995894639579
1526	75.9424506231954	71.9553098021885	87.8640235490689
1528	105.604178439401	85.279351736019	113.832975639466
1530	87.3384913590459	85.8281787885627	86.8108684715725
1532	103.044148213295	90.9801451973988	95.596343752525
1534	102.800403451321	94.0636553104368	90.2692874543492
1536	114.035363591537	124.393269798192	93.5476614126106
1538	89.0928845780362	106.84134649015	81.6221365062349
1540	98.5225942072887	96.0581873496549	89.3928084317327
1542	128.701804649413	112.393324189789	111.393515151179
1544	130.133486621428	124.482182338956	120.694452170918
1546	119.837479727601	122.179712056719	123.85096517104
1548	103.31629103731	105.842069621781	121.516810747974
1550	113.264831252734	129.541633212645	118.41708003699
1552	123.165824744184	153.920743410161	102.992797434717
1554	138.144786131248	155.060541285578	147.427049718356
1556	165.060641365219	134.382558986145	164.936372521952
1558	168.308162509844	168.970202808183	162.468019678873
1560	156.88406825198	171.740729054803	177.322190732035
1562	136.190402620371	146.545352445576	166.535541826395
1564	180.535959307936	174.657267331113	178.080948413635
1566	195.71097088996	167.822647153602	187.103318442948
1568	180.082357190308	154.62508002359	175.597413636749
1570	163.265102591611	166.083526033993	165.717452344905
1572	195.522290372323	206.24536357755	210.018642798543
1574	218.932395052135	213.114418014252	232.605403851177
1576	215.464033203644	193.696172193434	196.537208839386
1578	230.06853228911	206.804649341515	198.090968902521
1580	238.154069489173	225.326923685656	237.020253269554
1582	238.178170805243	218.62863676916	220.692156164491
1584	257.889778837585	216.460561130278	221.939153209283
1586	259.681027745218	232.549851805719	260.411266477218
1588	271.280064062979	272.459975375606	273.591839513608
1590	301.192154856856	269.084561914355	271.629934362093
1592	340.560043637963	283.75620057275	301.117717092765
1594	297.660930814705	298.83731624978	294.474115145828
1596	339.487571705038	324.816732357571	318.495051439229
1598	349.421434645978	359.766557459904	323.433489777893
1600	342.72351857285	354.809938806382	329.946965738517
1602	348.71392088973	347.333730805935	343.237859737445
1604	374.953524867082	358.854510992081	355.42059256133
1606	386.825688826012	391.140752912505	379.637167606756
1608	418.061303329418	410.055242343174	395.714690900391
1610	436.882621256421	424.527371450189	412.775539590336
1612	445.028094171586	430.944188959591	444.327055078511
1614	461.408070625397	428.329401524024	461.63034352739
1616	469.740242993078	444.600213760591	463.841935305724
1618	485.037550875273	464.967555551675	477.032908907967
1620	476.084992235312	471.370965912356	475.102117707836
1622	506.017889097847	465.427791510496	480.954513352399
1624	529.94694042102	512.231570574122	526.921043187842
1626	525.677095600985	524.622641927659	526.817787626251
1628	574.249511537874	526.95510702744	548.155466191255
1630	543.073516215934	521.437192944258	534.392562987835
1632	535.985879634943	524.658915442551	527.279820220481
1634	582.890902946519	554.119220389773	560.270963523374
1636	549.501683606628	581.3561547448	586.958580023555
1638	572.825596358262	596.413032215125	590.222750729536
1640	574.913822993558	582.74902226966	599.526089869852
1642	562.039139837582	551.989076189978	569.761726862642
1644	571.405420401129	572.605662497649	581.988061711213
1646	569.954215376833	575.240159535955	551.503359631274
1648	548.748388041206	561.303231642718	536.966047990687
1650	540.923656583609	548.08641354122	564.873297141898
1652	554.485724212192	555.66925602544	568.371034328573
1654	554.395202564207	549.970343685808	544.375713230308
1656	553.718591164882	527.773103129736	527.957080324501
1658	560.979724717694	521.720729996907	526.44653977777
1660	544.49329899979	513.223343401877	517.617314718057
1662	525.944350673119	503.473013418139	493.354797244452
1664	501.296804792629	484.359079704179	503.844028438942
1666	487.144883366093	490.992695954646	484.299609598804
1668	443.735984274314	461.722434192549	475.024152410613
1670	471.743152274781	468.250690526009	450.607473232542
1672	478.912783933126	446.056648084513	462.542533519406
1674	438.845472345071	453.989502015303	446.552594830343
1676	413.437281015126	400.863045398839	401.37804057736
1678	394.770137205846	379.948150884566	400.249072845861
1680	410.086067768048	361.501314762517	382.104646915608
1682	387.623050529986	344.551607232365	360.983889764766
1684	377.494813779192	356.185499471745	363.190462252421
1686	338.675756967437	343.476758709261	355.997289205014
1688	323.116046519516	341.586612796245	334.108069383595
1690	329.39311071756	329.756441714141	330.371350396737
1692	321.617158652271	304.836562139553	320.463177632171
1694	304.538910612689	292.626256545583	281.55037878498
1696	278.744824717579	435.825439174082	275.612424172567
1698	249.138012336068	353.18432668133	258.554532258752
1700	250.510141574618	261.022729863802	239.851505952665
1702	216.916437219141	234.572211072135	229.200001634501
1704	192.59467914851	216.794210849557	203.666848447627
1706	191.334195157429	190.152923496621	196.037535521622
1708	176.352274743696	169.51687491959	182.235493677216
1710	180.443507329695	169.239740094286	165.292746873986
1712	171.29973119246	155.132823563767	162.936079023559
1714	143.081596545281	150.89985489641	140.405130136012
1716	136.506693360844	148.192133270679	132.092460648138
1718	107.476880015882	144.276063939577	109.957914785497
1720	113.854819494206	131.891205152633	104.865313414736
1722	100.745650069874	99.680453285783	110.811466825807
1724	83.7437379682402	86.3578346237711	92.923731792534
1726	60.1673446972673	106.126027905371	86.7253126242651
1728	91.8725750379434	85.5911740868358	80.8357622306722
1730	85.0952138705692	89.9445299714354	75.5361000239056
1732	98.2038446766633	79.292851639984	102.024769295082
1734	57.3145313918275	65.0507275439418	53.226443994362
1736	49.0401580191273	27.6367432061354	43.0921200356635
1738	-2.82441584066604	-1.96570544691926	23.9163301845833
1740	60.8267430445024	53.3620851642275	31.8689062656788
1742	38.4773169450651	22.6655675613665	28.5503752785422
1744	10.001965297633	27.3216071599663	-9.3325516106349
1746	-5.2879713553394	-12.3623585681637	15.6156715664595
1748	11.5739004550084	9.75892266762219	15.6915257902246
1750	28.4201373702628	11.751360174871	-2.20737949493264
1752	6.29897056154868	-6.80118950186177	7.39168860121262
1754	-15.3868505709815	-5.59961522980308	-8.14866410085354
1756	-17.5663047863615	-14.2391778529759	-7.07051123472926
1758	-25.7401399713981	-4.47700673599769	0.408842270637446
1760	-7.90712560916321	-23.0334777782816	5.23567295567683
1762	-23.1393127616129	-13.8642242183142	6.67073932771086
1764	-34.2907519511936	-41.3974095381593	-24.2466861712217
1766	-24.4080895166168	-58.9043787323696	-46.8673092718738
1768	-35.2582725130333	-35.7187496837216	-37.2492489987082
1770	-44.7238879622087	-28.3971888394668	-14.7075383890746
1772	-49.7154783837193	-14.6930835859515	-42.8662542759393
1774	-36.5153656110691	-33.6440783039085	-45.351401717441
1776	-32.6436815258296	-56.5119171505545	-65.7804801559209
1778	-17.995032861696	-58.8261797263059	-70.4935463638431
1780	-40.6287327125205	-66.4334533024799	-47.4801120333111
1782	-63.3539734841152	-68.3094771266326	-52.0867276649653
1784	-61.2871056516942	-54.531088401612	-49.7852584581969
1786	-60.9402316883451	-57.3903375804046	-54.5456085336112
1788	-49.851616004518	-50.9252118484467	-70.4442465084983
1790	-42.8094192854626	-50.3754290728184	-72.9540248826079
1792	-59.6902734856755	-79.8886520880927	-76.9898720251937
1794	-52.6908982701208	-88.3450893853573	-67.5972275428033
1796	-64.377613583458	-87.8396769500444	-71.9313644615658
1798	-90.9109245254044	-96.385452251358	-90.5561042262624
1800	-75.0655382329493	-86.9275697331216	-90.0084290900478
