# Supplementary material for: In vitro and in vivo datasets of topically applied ketorolac tromethamine in aqueous humor using Raman spectroscopy
Source: Data Brief. 2019 Oct 22;27:104694. doi: 10.1016/j.dib.2019.104694 (PMC6839021; doi:10.1016/j.dib.2019.104694)
Supplement: Multimedia component 1 [file mmc1.zip › Raw Raman spectrum dataset/In vitro Cuvettes/Aqueous humor from rabbit eyes/ppdi_day14.txt]

cm-1	frame1	frame2	frame3
350	-81.2064790293437	-103.070306417059	-83.1778945257814
352	-99.4737002074229	-105.748378664382	-103.804181229968
354	-81.7912819123565	-95.477616646979	-87.5291872009269
356	-76.0659509627916	-83.1550979020262	-72.9368946882977
358	-76.0243333808574	-74.4387984600178	-67.7446242246763
360	-76.01666011962	-73.645277876731	-75.5292932853561
362	-75.9240015515595	-75.4406187684222	-55.6875582435122
364	-78.8992356976042	-71.5251115079599	-59.5261377507864
366	-78.8252172909675	-68.081524679012	-66.2274503341886
368	-73.9802767378704	-68.7330201708031	-65.5183177807404
370	-73.6017052138633	-75.8699983001836	-61.3961141481013
372	-84.3541057227722	-76.2967221414563	-74.5132260706886
374	-88.0218045608544	-69.6577860376567	-82.8781926470594
376	-79.375750942937	-58.6527750697711	-82.0705242675623
378	-59.461252330586	-52.3576109261581	-79.4411537490047
380	-77.5381915991561	-67.0579729450237	-70.2230691452729
382	-82.6257328613475	-82.1396749833506	-72.19605560833
384	-69.1259269129296	-87.4692164736274	-78.0450248878615
386	-41.3038931130085	-70.8458544247188	-69.8840451158148
388	-58.1219943710541	-76.0026646428349	-61.9080765595249
390	-64.0941371585023	-76.6599938293426	-65.9207943656979
392	-65.7049970622196	-73.9492388428017	-73.117747613515
394	-71.2859181547794	-70.3022394654501	-74.1451829063515
396	-60.1278854071725	-65.2445693597277	-73.3102908580943
398	-57.9851273217842	-58.8799577641797	-62.8974989867073
400	-57.5756204820428	-55.7329307952953	-54.1264927904245
402	-56.3752291041582	-58.0875201612039	-54.3180153687154
404	-63.8506840304718	-64.6254082175824	-69.7213828000335
406	-78.960099483898	-63.454560142972	-73.5976683916045
408	-86.2900947564885	-73.1908790799691	-80.5240151376252
410	-84.0087399754014	-86.4528280670512	-88.2687257169431
412	-78.6989522715588	-69.9137972964592	-80.1620596780782
414	-100.544498109953	-88.2296814873204	-92.7897593970283
416	-89.2024731723722	-87.2429246492308	-87.9259009477189
418	-67.6454754481516	-74.5394539734667	-76.0986090804092
420	-73.90713714615	-67.996474949405	-76.3745635570041
422	-77.5104174068039	-87.0105025039133	-84.6589704438811
424	-75.0007952606768	-82.0130673240153	-88.4760101140743
426	-78.0081807275219	-75.2119934363341	-89.1087325761035
428	-91.3712786592333	-79.4572834082351	-88.4473797408461
430	-95.0583722124766	-79.4280633995482	-93.0683747887018
432	-95.2339207790626	-91.763205928611	-89.6422142295027
434	-87.7838377036424	-88.8969853383078	-88.5645232578487
436	-79.2338370432303	-73.9849334412363	-90.3553792291605
438	-90.0602392905366	-77.3679112832957	-88.0966864645576
440	-92.8676165020283	-76.9341224953604	-78.6317392930447
442	-86.1174830233069	-81.9172627500223	-67.9135767595927
444	-80.7731619212762	-87.5430713920307	-62.1780232321645
446	-89.1504061604223	-87.3628710957218	-67.9021693038988
448	-89.9086127030564	-89.0583072361585	-86.4246966084729
450	-81.0316823478652	-80.0869697476067	-87.7133568976267
452	-78.7277638856667	-82.657765399545	-90.1796921929376
454	-86.682683948418	-99.635990998791	-100.636178943043
456	-80.6085824264611	-87.5293644810094	-103.469722440779
458	-89.126301635284	-92.7710351968647	-97.3281562671336
460	-94.1713702419227	-85.7864827474436	-90.4819275106327
462	-94.521466544999	-75.7213690242196	-85.517117367678
464	-94.7958976880912	-89.6203248451277	-83.9084923976754
466	-92.5181465523843	-93.158086917309	-95.3258983829593
468	-87.9433421412835	-85.8629065450212	-98.0819180110369
470	-92.2436111058379	-83.9792843027719	-99.7724269827864
472	-108.595118328668	-97.1507987506598	-104.024843305643
474	-97.7830299007234	-104.130676607129	-89.9430468131005
476	-92.3666403516362	-103.561305120211	-89.2530453886579
478	-89.476889375051	-99.0957005677381	-86.5377447548061
480	-89.289069296982	-97.4246498711841	-82.9480826120683
482	-94.0541932398231	-111.176147626721	-91.4326723031969
484	-102.613199876725	-99.6881614762888	-100.635739008961
486	-96.1065841584872	-95.73254527956	-105.435776512714
488	-93.5017761893984	-99.5880186307206	-106.085041491306
490	-109.565066529479	-109.32513226917	-105.003293338469
492	-113.067778327478	-124.166876687162	-118.887802316621
494	-113.335041616166	-109.727331897709	-114.817204310542
496	-111.498986912734	-105.791298791525	-120.689285588318
498	-109.84376815741	-115.536033635703	-130.883121707812
500	-112.931618197196	-114.386873629765	-109.448632733078
502	-91.3345568191198	-108.556624136611	-110.50133414943
504	-91.0556624575088	-117.805582536758	-118.292748849824
506	-94.2498788566339	-121.387325983528	-119.529142203092
508	-85.7095425711595	-105.202633891473	-107.858527484725
510	-97.3923939085606	-116.86310438823	-121.887483478449
512	-103.487922631636	-108.72976950468	-109.202600961184
514	-114.142892903976	-109.063697555258	-107.624933743005
516	-121.257642170154	-118.352285605279	-121.769256489349
518	-101.39302338198	-119.082693023461	-136.394659544513
520	-114.16401198241	-124.244114284462	-118.021511074427
522	-129.052941539274	-131.166831181448	-115.773750102484
524	-127.276995591869	-128.693366979279	-115.642978936497
526	-106.223907492066	-113.279420124544	-108.305540270121
528	-127.011872062713	-112.039097325826	-111.372463547611
530	-108.665879797412	-122.286587253062	-102.030272627772
532	-105.315546412558	-125.02923985571	-108.244325024954
534	-119.474189603367	-122.771600561867	-120.895723122398
536	-134.810845262557	-126.303783255472	-116.037876643027
538	-132.012669791185	-129.741387307389	-132.899281166621
540	-113.546678504515	-116.828620275007	-125.711150347863
542	-107.653718229573	-110.724838453635	-124.501025415629
544	-121.04402072694	-114.814389402016	-135.296874370296
546	-123.693613948239	-96.6741415396662	-121.540630955596
548	-126.336752459876	-121.888239836904	-131.840075438514
550	-130.205868823973	-134.542318564455	-132.125013762004
552	-129.192712062578	-133.660097580634	-129.828774389235
554	-119.390862711495	-127.236875434752	-135.222577759447
556	-124.490286917379	-130.39464106779	-130.645020226496
558	-122.350235693144	-125.542575237757	-129.00842258247
560	-123.488788066752	-128.176345546395	-137.945054558123
562	-129.339884310534	-135.133018007057	-148.218740460293
564	-136.272495462263	-131.430930959956	-138.270777467797
566	-139.166993200173	-127.96690424603	-130.425372172539
568	-136.010962302473	-129.336274851944	-123.574823995819
570	-136.844491844619	-129.977886376778	-126.929131133453
572	-142.796908444344	-127.79557750086	-141.333757917758
574	-136.518348601283	-127.360615827081	-151.066530430308
576	-146.59310633999	-145.470717531496	-140.510548955286
578	-153.155863008031	-144.438487872961	-139.870362965524
580	-149.795653803339	-139.666700216087	-146.176376173443
582	-136.117851737196	-147.664643831171	-150.847631892624
584	-136.651739195799	-146.274479598716	-138.218854910507
586	-145.802092367499	-153.487106138525	-141.906042056345
588	-152.998438341218	-147.078690707653	-141.862510216815
590	-155.76749248032	-138.757604990792	-143.508396863072
592	-154.605820277072	-152.627627131034	-160.410364068936
594	-149.098948415665	-143.671326625158	-142.613265666611
596	-149.280100960989	-143.821617441851	-151.238721559796
598	-155.17649252995	-154.165313133816	-163.009255263835
600	-161.141181998746	-167.515547250294	-166.511950259686
602	-154.58800771382	-166.815481755932	-158.95081563369
604	-159.002190725954	-153.250969565681	-173.862239830627
606	-158.558833323511	-164.463374496811	-179.712084920521
608	-161.038276054802	-182.960498484153	-177.857506944841
610	-170.28027761142	-191.933135034812	-172.835918930766
612	-181.708089319085	-175.206704301669	-174.378619551522
614	-173.229083424026	-172.229705133683	-163.756467185419
616	-174.072151372176	-178.877900755391	-170.610146359885
618	-178.656405165557	-184.375083072617	-175.458890100141
620	-180.457692456792	-180.904230470345	-167.186055839252
622	-183.642248422406	-173.682295546058	-187.186244100859
624	-179.360837300953	-180.282841974382	-190.63175819275
626	-183.879856928377	-190.13694231125	-189.358848307983
628	-188.766263296439	-192.901096965162	-179.969079921509
630	-184.90131317315	-184.093166823908	-163.526665909255
632	-195.770385805011	-199.42417753153	-191.750986322761
634	-196.164192653699	-186.753094232509	-185.30746476524
636	-192.65087803571	-187.407631803485	-187.743159847152
638	-190.054079228574	-196.757585548689	-196.919907435656
640	-192.464972264015	-196.375113887244	-196.693732709543
642	-198.391539523182	-195.307391469813	-191.126887687759
644	-199.084599094222	-186.128581290034	-199.423351398523
646	-203.307494629673	-194.609177650264	-216.474613136434
648	-213.47972858099	-209.179503593794	-230.031466709926
650	-227.452708682046	-202.740028518416	-225.42288849733
652	-216.117058567106	-215.508099684267	-224.603556600326
654	-213.351444684259	-220.134806448188	-225.623414958433
656	-222.481206465559	-226.327067912311	-236.794267446193
658	-236.074481093587	-231.881295236345	-250.55867122824
660	-240.413968810289	-228.550098781794	-249.706315873087
662	-252.050690627967	-243.703845175956	-237.153596837694
664	-262.982831193806	-259.340895140843	-253.402912705853
666	-261.843341143636	-261.914137063411	-264.831476735169
668	-248.854165175531	-257.081720324361	-258.56316736128
670	-233.353524424249	-263.296061800928	-237.041235770266
672	-246.941837066248	-260.68937756244	-246.578164505258
674	-263.002483589156	-266.836216591279	-268.422456209386
676	-264.614982445377	-269.97227596112	-263.668370870929
678	-257.199021324281	-269.033861139964	-244.659621881553
680	-261.112843990318	-269.995473036136	-258.355805096557
682	-248.87695393301	-258.781116422249	-259.80968062887
684	-252.601875999388	-248.447646895341	-264.156771936018
686	-254.731454113935	-239.039246162842	-254.813532401973
688	-249.250671923526	-233.185034070082	-239.691820209541
690	-238.314785659781	-235.095332836445	-240.980600348254
692	-234.841581799154	-246.459943192181	-224.715805870425
694	-230.300872614487	-230.351139827467	-226.077557507381
696	-230.163484038703	-222.4388941376	-224.051123441715
698	-230.530608923245	-220.075939136465	-217.080775137715
700	-222.431947633295	-203.577090699192	-214.307913329739
702	-202.141260659816	-221.753091619009	-219.135369531153
704	-208.816030068053	-213.450282246688	-212.945928320996
706	-205.571092347839	-194.755895011486	-201.930810703121
708	-195.722231188059	-183.124363878564	-193.979217538234
710	-196.402998951721	-192.47784892787	-195.476403118464
712	-189.36863373402	-199.332227424628	-192.557515003513
714	-192.610702625899	-190.875208032092	-183.004787154893
716	-195.897769693437	-186.975485054508	-180.239592161686
718	-193.29450299377	-185.38245517904	-184.08013766501
720	-182.431231468688	-180.145505777565	-186.939723906872
722	-171.567062392393	-182.170330347769	-165.770840753052
724	-172.178561208753	-174.347850645316	-165.140425432996
726	-183.092706372224	-172.260001154167	-173.416429634379
728	-186.616029553397	-173.643959966452	-177.363400832139
730	-172.532719617343	-173.205549387792	-171.093862352362
732	-162.505813903839	-167.325960658468	-171.949777667592
734	-157.900653131594	-157.764004183787	-156.66927302947
736	-157.385654648476	-157.95641212678	-163.30827995935
738	-159.018645961911	-159.953479425485	-169.835122416397
740	-161.544118920755	-157.287028269271	-164.188146893664
742	-165.178305334604	-149.997586499039	-162.095696101912
744	-133.992967035754	-128.721881575715	-134.848512672498
746	-142.063548017361	-153.392788295815	-147.472015137665
748	-148.693755045013	-159.530492183962	-155.88125157588
750	-142.366281492317	-143.836667078875	-148.221871763399
752	-141.027665818898	-158.688089070477	-145.209077120137
754	-123.045903961595	-130.248784428173	-135.57731715387
756	-124.178329599983	-133.554836383072	-138.378144734012
758	-129.641687052585	-135.886416310747	-143.548900466021
760	-129.777832898448	-129.955512940608	-141.028321237422
762	-122.066004133325	-123.048099033628	-125.68074604887
764	-131.916145392013	-136.052322819046	-120.813891512355
766	-129.155172479441	-135.072974571839	-133.23567377157
768	-131.152957539813	-135.603358857986	-132.676269928629
770	-131.596430738093	-133.538934322739	-128.595033516712
772	-125.586897867346	-125.657079583118	-130.003352923011
774	-123.720491747361	-120.628398909857	-123.917492976647
776	-112.386469649207	-116.699774277432	-118.938721432478
778	-112.751102080468	-121.554386193166	-121.204197379384
780	-113.36743201427	-122.194026583291	-116.577730666433
782	-114.36517314563	-120.006816705756	-108.828298495301
784	-127.803869355812	-130.489912975092	-118.911194724155
786	-122.059888986913	-126.862236540314	-118.468984179962
788	-114.221767975519	-128.058158619002	-130.607204405764
790	-112.787473185132	-120.735920754447	-136.075063062999
792	-110.497143182447	-112.406424374289	-129.416794363129
794	-100.403042515933	-116.487055329425	-115.200754406582
796	-105.350606054458	-134.303590115159	-113.782358914966
798	-106.992457146773	-126.864308773434	-119.683950252051
800	-119.156033276572	-109.803820482682	-120.336124787881
802	-118.132997990824	-110.832592321015	-119.816204075691
804	-100.4158458924	-125.610167781157	-116.532710189945
806	-97.3783827660241	-104.628984118309	-98.7448312500087
808	-96.229335348031	-105.638334361242	-101.360321172931
810	-81.3023699797078	-100.972680150673	-92.3372683455317
812	-90.423950406596	-101.002954476479	-97.7990027880764
814	-111.644101708096	-109.658342341593	-115.968429275414
816	-115.391644564105	-123.310357840835	-129.950077650126
818	-112.509326678731	-120.44631889619	-122.224826191019
820	-120.353407111397	-120.422538837066	-125.694034042777
822	-124.248128282436	-121.969194521423	-123.754806809598
824	-126.006134792738	-123.007254859161	-123.554042830796
826	-124.08458752573	-121.201067118523	-126.775990069203
828	-110.850917780328	-115.077166442273	-124.038137266466
830	-113.937293875434	-126.847924762646	-124.935863176337
832	-118.431566264976	-126.825403957095	-117.995006114982
834	-111.316496468186	-119.200503974851	-115.36057961151
836	-102.329229016837	-110.4718361523	-112.60242633916
838	-102.594498311256	-106.987985524358	-106.215444681455
840	-96.410133360879	-111.713262616748	-118.577797166797
842	-102.70244435736	-105.232899585452	-101.688944491672
844	-106.038233220521	-115.889838376637	-110.416635806236
846	-112.317761839562	-116.72086367521	-112.335499535981
848	-120.460635676191	-109.754478597069	-106.084468109418
850	-122.276603777902	-121.178663601146	-117.587874359363
852	-112.994234399272	-130.61566348307	-116.005019047757
854	-113.34431889378	-118.534404964259	-117.349044193095
856	-117.11476138142	-110.655015094421	-119.310624956745
858	-123.418770824308	-116.963800998856	-127.783510822271
860	-127.694103572277	-131.383314047338	-136.770713833253
862	-119.188105143094	-129.956941519013	-121.362812625339
864	-116.274767536187	-128.151232134351	-126.211570005728
866	-122.342075966327	-116.436049540661	-120.268411937491
868	-130.397273095481	-120.906367509896	-120.63575429251
870	-136.648958080708	-133.686581512195	-129.547002193719
872	-137.320040220937	-134.446173059349	-138.596104609346
874	-124.791667284713	-109.641090877747	-129.414498906809
876	-111.964345469053	-121.945025218128	-128.665851557355
878	-124.617858177982	-129.354100570945	-135.311530490151
880	-131.587783673516	-128.93434818332	-132.98283529098
882	-126.693519990839	-126.799085386009	-124.858983086899
884	-122.33789148741	-130.926312256546	-125.693671793498
886	-130.779925526972	-137.686215804222	-143.703829713394
888	-143.993768564711	-143.439447172392	-149.191419433112
890	-139.387207120729	-142.397264221059	-149.891998385167
892	-132.893569764383	-139.116161831445	-143.860952524619
894	-128.58175002991	-135.096996437924	-134.59369947738
896	-122.578974951304	-130.390660881372	-131.009218390671
898	-146.327752818182	-138.298443806076	-144.57049354225
900	-134.285095744711	-137.048532340103	-137.711634452802
902	-141.484923924593	-134.348978717156	-134.977797419495
904	-145.166528210106	-132.025235302315	-134.926728966865
906	-134.45723832631	-133.669167715277	-135.414889855265
908	-123.610110306707	-142.572972028235	-138.693620867033
910	-134.398838915159	-143.71181510828	-157.000643142821
912	-150.717929988611	-140.164926458368	-153.713876906386
914	-154.702672290533	-142.285897738406	-150.186278362694
916	-149.011230130944	-137.526272300139	-145.873965922128
918	-135.621800834158	-131.588029097017	-145.227833951507
920	-117.044220131112	-145.130639819172	-155.64399826299
922	-138.229087116269	-133.558492287436	-138.327331750205
924	-144.045355774402	-139.352047012416	-137.34330301265
926	-144.400405973708	-136.96811743922	-138.798732439108
928	-146.936712839605	-139.420497853535	-138.237940567937
930	-149.078738381866	-147.834154895603	-138.122256303592
932	-143.052586280534	-146.205524397951	-143.938308400437
934	-155.927885201145	-134.808089108081	-144.676171180379
936	-137.512516268531	-143.701595221863	-138.610259967219
938	-145.405124099698	-149.504595026319	-150.128873205651
940	-146.494298033608	-143.517969093419	-150.652003632645
942	-140.957200392967	-136.465558452694	-142.934255004544
944	-157.265408884325	-146.594556231328	-153.710648338687
946	-140.556594630249	-151.429590895244	-142.243443339125
948	-143.130032536361	-150.276782278099	-144.681171400527
950	-150.914779390783	-157.352371874803	-141.205218941027
952	-149.808488189436	-155.531050566189	-140.908039347476
954	-147.006445282164	-146.359479881099	-142.26681655676
956	-155.80555827438	-145.013298664575	-139.156638548629
958	-153.376600438754	-154.305869365125	-146.661583723051
960	-148.484611090677	-138.025178509444	-137.653320228166
962	-154.451869260565	-147.459738453242	-145.696110519222
964	-145.476284336834	-153.209786217977	-144.93022366747
966	-129.601784879098	-144.48070685833	-133.184917922983
968	-130.756810450151	-134.163294505096	-127.947859909662
970	-159.25257029089	-155.025057330173	-152.994179246737
972	-147.837042906257	-143.603625654328	-152.847756597618
974	-139.231359719849	-142.763908071773	-139.003547688994
976	-136.524673355318	-142.076275407337	-134.496153075662
978	-136.294341003525	-134.750981077498	-128.505081563841
980	-135.236852550402	-129.401008807138	-120.481929958268
982	-134.66860022799	-148.598267431901	-138.923980884476
984	-142.489036773369	-153.449996953945	-157.474921627175
986	-154.570509738947	-160.451704964247	-154.553225820158
988	-154.742350702347	-146.519989095596	-144.50016381075
990	-145.49142873535	-134.868234431205	-142.676434015086
992	-138.665530939146	-134.205349954877	-148.2603658345
994	-144.251044986358	-134.012938549167	-147.377886052979
996	-146.424481401159	-139.173851423469	-136.33486068503
998	-137.298785157582	-125.587665271575	-123.178722952135
1000	-142.537817538444	-126.921619465711	-135.949966567914
1002	-158.074238086318	-138.476580426401	-144.57362992622
1004	-164.277165212932	-142.914162697481	-146.184255684166
1006	-151.314084235992	-134.878838993292	-146.866823853625
1008	-140.571926048687	-139.633772342154	-138.868535144887
1010	-141.428645922899	-151.995840726561	-150.01771875735
1012	-149.132145312357	-141.410425557774	-142.402974536542
1014	-149.966862653331	-141.92655900098	-143.252318188995
1016	-147.903971838933	-144.731739290049	-149.406063009266
1018	-146.707519870697	-146.246321057737	-157.856904516515
1020	-145.713391742997	-154.39704293635	-168.298858854669
1022	-145.594157583452	-159.804916554796	-160.301209908517
1024	-157.950346924422	-152.321710138444	-151.141418593404
1026	-147.684889590304	-158.715688324894	-148.151259670294
1028	-147.953720876261	-158.051551950418	-153.699528103863
1030	-154.904362989822	-162.89964006921	-159.960082903358
1032	-154.295087862164	-171.527914278964	-160.134454964749
1034	-148.024376692184	-145.247270414911	-156.74465446427
1036	-142.394542346784	-159.92253837353	-151.739910362375
1038	-161.644721964686	-144.540658880152	-160.507268887987
1040	-162.285492155141	-155.06302932381	-161.07107542815
1042	-153.576568446097	-156.313136026319	-156.681111215716
1044	-147.056789847106	-146.331359216136	-147.496402233282
1046	-146.849895097156	-147.127795062291	-138.08175244406
1048	-150.408168988015	-155.277009483067	-151.93466080222
1050	-153.950729822837	-151.384522593174	-157.954561057464
1052	-162.790664475152	-160.745373626924	-155.430768826504
1054	-163.904669250832	-170.56156836358	-158.616444561465
1056	-166.012613932371	-165.662833993146	-164.002868190637
1058	-170.608277074887	-159.121506336394	-166.525362354078
1060	-167.807434424155	-169.378834182454	-163.530652185352
1062	-150.064044653727	-152.260450402668	-150.794184867513
1064	-145.882274008027	-156.206158977654	-157.868677624028
1066	-159.043409491467	-162.966106903387	-161.001858646619
1068	-163.723084375425	-161.969641763689	-166.176854479756
1070	-166.151876583713	-165.883480292585	-173.38855973738
1072	-172.688113141774	-175.684435851373	-178.147471394445
1074	-177.943181419632	-176.035914088274	-175.299791614521
1076	-175.976411663352	-166.500947932641	-165.764639379872
1078	-171.485882451623	-164.382422691529	-166.145269189149
1080	-158.692614080366	-177.508107740426	-172.449080638009
1082	-153.28523884482	-165.037146415884	-162.705411236069
1084	-161.919386957902	-159.700850857505	-159.438163285664
1086	-169.522194518646	-173.855922010048	-166.665186292021
1088	-158.500414452777	-178.004312089285	-163.391272935977
1090	-168.029128049476	-174.813499409466	-171.015770827373
1092	-169.364145801253	-188.10578160634	-169.802649999016
1094	-182.392240159467	-168.267428950842	-165.442416603973
1096	-188.258956033597	-173.583888231829	-158.891811728937
1098	-177.549656524958	-173.397725381039	-154.61744971033
1100	-167.888200168498	-164.810048047826	-164.369780924317
1102	-179.108114741108	-180.228018163345	-189.371282825747
1104	-172.262226520355	-187.589374732253	-185.406660363952
1106	-180.755261468055	-172.256571165847	-173.938273272366
1108	-172.50444755112	-164.926461864587	-169.378004975207
1110	-159.295842362768	-159.122258944839	-167.05859357802
1112	-173.447312722181	-166.836802080579	-174.873059830449
1114	-187.451535407572	-173.487698665019	-182.889651043858
1116	-167.139320765328	-162.264094063223	-176.725554319108
1118	-174.17527186066	-165.327248204845	-170.612111626888
1120	-168.398127193496	-177.151322803924	-182.437709717123
1122	-158.840014232993	-182.247463354781	-177.600743580467
1124	-163.669011947251	-171.556799186483	-164.004193744209
1126	-172.548763970867	-173.321462318579	-166.905238673305
1128	-172.33894496071	-180.788165134704	-178.560118386994
1130	-167.54719849701	-176.581143749922	-184.37862751849
1132	-177.865373601581	-169.12906122325	-191.045904548667
1134	-165.785330456393	-180.690135178186	-188.138667774175
1136	-164.22868280802	-162.559271258296	-175.044257654426
1138	-172.150951892741	-157.849772291981	-173.114284731612
1140	-169.700284155623	-171.100236383007	-173.404417411358
1142	-175.565831768837	-183.204443514197	-169.597815475083
1144	-184.609037977038	-180.484065329512	-166.642695364853
1146	-171.243875428003	-166.206991365228	-168.370937550181
1148	-165.548574786603	-150.525663096892	-151.871796226783
1150	-174.307022126683	-167.240916096417	-163.26776463297
1152	-170.128351113166	-165.169896432376	-168.208941516342
1154	-163.569065555082	-165.788959478208	-172.13493063474
1156	-168.046618616029	-170.314118933896	-176.07670032155
1158	-170.346843316788	-171.963580297645	-169.985675799134
1160	-165.328106695239	-173.571749385265	-161.790859917368
1162	-175.639625804999	-188.680998486371	-180.00973132005
1164	-177.15335669475	-195.520503399576	-179.502056117046
1166	-161.944230416065	-153.425850957665	-162.282581391423
1168	-174.659752845525	-164.869826707638	-164.012398232263
1170	-185.202628032135	-173.011516667945	-165.442939252388
1172	-177.876508610436	-179.113012408053	-165.150438332698
1174	-165.977360550676	-185.648793763314	-168.355798618505
1176	-170.687476128358	-182.987116398875	-178.738015498493
1178	-187.020390366899	-171.166188883993	-193.58128499471
1180	-182.047518658965	-179.807855388708	-191.987573417124
1182	-180.285983888563	-182.603642685037	-183.30395837302
1184	-187.460802581157	-187.288667449535	-190.669930327922
1186	-186.661146835622	-185.547715321346	-194.634198783467
1188	-193.274746117618	-186.142268960999	-197.181660406958
1190	-205.742519104762	-191.878289972579	-195.952234364139
1192	-204.77444285692	-193.018246308277	-188.464325391838
1194	-194.448108127658	-184.029051326885	-194.272648663163
1196	-201.268791512659	-206.645569310069	-199.031060061554
1198	-182.881106368736	-178.770145223227	-189.630180014222
1200	-182.712553799737	-177.508891046497	-184.195353475696
1202	-182.0383511737	-189.615072374908	-199.610919510939
1204	-190.637372083984	-191.060531153147	-208.220482185114
1206	-199.525355769983	-186.578749544298	-198.219383181976
1208	-187.957939895909	-192.112881873973	-188.191946667596
1210	-174.739255309954	-193.638677698631	-192.779787712212
1212	-218.150749187187	-196.051545359087	-194.494898752526
1214	-196.95522490925	-200.542095265356	-191.621445542132
1216	-189.400724299703	-201.553796445527	-193.533636157625
1218	-181.206451259415	-192.32646770232	-188.515180110363
1220	-176.581654868112	-191.4503227568	-191.763827881598
1222	-181.951129020747	-196.064597509288	-197.880012293068
1224	-189.323173849147	-191.145375472311	-193.839931344727
1226	-182.706346622617	-182.801062258531	-190.330223289061
1228	-186.496860853202	-187.295192249576	-185.707162025313
1230	-188.428854948895	-192.750363195501	-206.643414289992
1232	-201.927507552314	-200.637679382701	-202.025402432542
1234	-201.247019611489	-193.929536248303	-195.871138952553
1236	-196.513072927611	-193.207730928949	-197.598578161804
1238	-204.900360375337	-207.966525207618	-202.825531204863
1240	-219.50128274822	-219.331259301767	-210.366982070116
1242	-219.252808235144	-208.765936502468	-222.455678389331
1244	-221.473534181952	-211.306161813224	-221.066707253139
1246	-209.657541277814	-204.461743933317	-215.674292093759
1248	-208.645794872948	-208.448117114636	-203.813263632326
1250	-204.187515801729	-208.998525145629	-214.627402784237
1252	-217.199955794635	-216.976978956674	-217.305086249604
1254	-211.669945095306	-211.82258988022	-209.927155627827
1256	-196.575230174482	-202.266438229964	-207.799794005599
1258	-202.001777287592	-207.301391629529	-213.641403246643
1260	-206.349215838971	-210.529239693882	-211.666009205664
1262	-209.874003947542	-214.838036861578	-217.689752149889
1264	-219.11012957108	-227.714513777842	-210.274528934878
1266	-223.082955739336	-235.306782805267	-228.619440322235
1268	-229.733895603204	-230.053407039066	-230.667922956267
1270	-223.248660741041	-225.850330502998	-223.677162367198
1272	-222.143823528813	-223.716904602393	-216.864392749418
1274	-222.663368763583	-219.204231062131	-216.609522388432
1276	-211.04062319228	-214.966187888511	-223.195752133249
1278	-216.883108316185	-218.904679522478	-226.845114885156
1280	-226.384301981927	-219.212799439935	-224.645440692878
1282	-217.827061651828	-240.062207028194	-205.786789173051
1284	-226.271653839919	-226.528266442586	-225.404352882357
1286	-226.399042457269	-216.975848880321	-238.409439902209
1288	-222.360850866979	-229.005114752489	-240.82273207248
1290	-220.557968286669	-233.628288312457	-237.809249032105
1292	-219.916378273472	-230.980893051583	-237.208626941338
1294	-217.229305194799	-235.64421087933	-239.279832272026
1296	-215.280930330156	-221.110018088569	-232.274311725735
1298	-215.768532774919	-221.221060990481	-224.299988655926
1300	-226.578399776735	-217.857448516148	-241.847121621578
1302	-234.933793148244	-235.05850950951	-223.717637318729
1304	-222.733188487961	-232.871211279777	-234.531916058363
1306	-231.99579468779	-239.889046692347	-239.769620658129
1308	-246.102698005368	-246.183710067111	-242.747351633735
1310	-248.806811910755	-247.193904157542	-245.770001633762
1312	-249.399463097951	-251.922268051858	-245.472839792409
1314	-253.952794163961	-257.057054222031	-248.587458682186
1316	-242.663553945586	-246.591016991998	-246.849078288503
1318	-243.821161630541	-222.08482380815	-236.68634630074
1320	-234.042850115636	-239.578370361642	-248.243811372961
1322	-241.637748371456	-230.086903066863	-238.315358481554
1324	-233.725648149471	-232.816151724247	-238.508604128044
1326	-229.770500748976	-226.576027693698	-240.168918987901
1328	-234.629333863141	-221.491426402	-235.914042505397
1330	-234.8355906167	-218.567876420974	-228.053324067505
1332	-227.579776651349	-216.997047094744	-225.354148152495
1334	-227.768940425673	-248.181830786873	-235.555275809721
1336	-223.381785916462	-228.080403351807	-237.93070140607
1338	-214.966315693172	-229.695996589597	-250.369017986343
1340	-214.41792663028	-232.72608120422	-237.652362829934
1342	-226.564954711908	-238.487666293298	-245.893061429641
1344	-235.241520315067	-227.734763623831	-237.180377834351
1346	-229.576501219244	-226.703794122655	-225.533891791813
1348	-227.794175545389	-231.236182403799	-225.425505127604
1350	-230.915213865853	-235.657328640823	-231.861527886843
1352	-225.580343905771	-244.292936197926	-232.446280394194
1354	-231.609526663152	-237.922640514509	-226.276450003029
1356	-233.99010185892	-237.117366306305	-239.717378640833
1358	-216.016208335682	-230.128619835902	-250.76875406027
1360	-211.58365683607	-230.815898949908	-234.847597452094
1362	-212.281714152162	-217.259262672994	-231.22569315106
1364	-206.767542278354	-213.617180011741	-217.648826310061
1366	-211.793276743524	-222.260241892699	-214.383570370971
1368	-218.320615149191	-224.756609766187	-224.726445542176
1370	-219.098661716325	-216.0242330605	-229.788693162682
1372	-223.411483336883	-216.552639249623	-226.918297043947
1374	-232.605525206276	-238.656879536438	-234.251873125604
1376	-236.632505278045	-245.440813221208	-230.101335386604
1378	-240.01864788105	-239.263996302141	-239.067653851962
1380	-232.830335672524	-241.407938378343	-238.255084188475
1382	-224.93350618611	-223.322716502139	-245.277335351445
1384	-221.647691012157	-207.829009514786	-231.751826451551
1386	-213.474723374216	-214.273137197062	-224.419138874303
1388	-220.61487075164	-227.912532606982	-230.105784610111
1390	-229.395756545033	-232.057434308825	-234.595712352655
1392	-226.455064726005	-228.818088630757	-229.956240702042
1394	-224.595749778349	-229.900875299018	-225.23702352586
1396	-218.954610829768	-235.673163055488	-226.54741374647
1398	-211.135174585354	-230.512043497328	-217.595463924343
1400	-204.254493761066	-208.239400609482	-226.144462991832
1402	-234.360307283583	-212.68339731745	-229.815981661272
1404	-233.846211375611	-219.50363930309	-227.22824267976
1406	-235.106615877712	-210.777209837659	-227.565133668145
1408	-234.277449371823	-225.175545817291	-225.100631332152
1410	-230.235595061612	-236.212552019139	-229.882720941032
1412	-221.77957918563	-227.107867848743	-234.685514359732
1414	-225.563607634746	-224.816960980568	-230.82075481513
1416	-241.473155994375	-233.646004574912	-226.139769329394
1418	-229.893250279993	-217.527194217523	-226.368177541198
1420	-234.779388417435	-231.636852847877	-227.2605299814
1422	-226.7625501282	-219.470315902827	-216.865608931276
1424	-230.473636783832	-219.006368271583	-237.199448750829
1426	-228.701905859108	-212.350133190036	-208.114175245264
1428	-211.954366668976	-223.297101411503	-208.052670072517
1430	-217.946453799536	-226.212263792197	-213.745338522275
1432	-230.276199759516	-230.514489208596	-235.277246675228
1434	-222.240410388188	-233.064969627943	-238.201453526283
1436	-216.488823237441	-233.704458405871	-220.3303955947
1438	-220.821243973552	-227.282946072052	-210.347542241372
1440	-212.902038003405	-211.132411254134	-212.005564483194
1442	-232.048882158065	-220.150833663308	-226.29389867307
1444	-251.374972400172	-232.275611101365	-236.449654539824
1446	-212.172041664334	-217.607696499904	-216.705787085955
1448	-216.06119543081	-206.394322346894	-210.540498056674
1450	-212.597214025352	-200.730385806164	-213.829475745213
1452	-214.816255725483	-211.139405560234	-200.875099202664
1454	-213.218796830229	-194.251946377678	-208.694843445846
1456	-191.469877738089	-187.773702032111	-210.678793818268
1458	-191.643282007017	-192.279220813404	-207.536575182818
1460	-207.188220571116	-189.59704629413	-202.218102074246
1462	-201.101199660587	-179.945192056424	-194.033309570305
1464	-186.04897532546	-182.84909907327	-197.267462382107
1466	-188.936116728137	-208.749931514117	-213.075038731122
1468	-199.810537746176	-213.045834983842	-211.126384221102
1470	-238.414069060997	-224.83069751674	-215.88534897822
1472	-223.325904541604	-220.082132005073	-220.627198837003
1474	-231.78793086134	-238.968978734922	-233.239512175071
1476	-219.805595593916	-213.85237868241	-222.441728367654
1478	-210.284736147664	-210.532528553636	-217.94924548346
1480	-221.333397716338	-211.486485919897	-222.724789435674
1482	-220.701039164695	-207.516616250107	-224.464003891296
1484	-213.756704438486	-202.367826146584	-217.021164536405
1486	-219.245117256069	-211.81181638583	-209.981482723701
1488	-227.949211203198	-232.759617706745	-214.682110008059
1490	-218.268911950005	-235.937322968722	-222.669377593557
1492	-197.230386105146	-222.869531308172	-219.733901913408
1494	-204.393301603519	-236.049765328594	-223.960858346466
1496	-206.533725913558	-231.70946196908	-216.106800327801
1498	-231.1336499529	-232.372453409402	-226.527027719231
1500	-219.251722650792	-228.129462523506	-217.974490253668
1502	-217.731026448708	-224.091155526508	-202.967175753556
1504	-227.057188507605	-228.363712424301	-232.795725258316
1506	-218.038675517972	-209.943440093052	-230.52638694128
1508	-200.826064701427	-223.967272996852	-213.339840681406
1510	-201.781505187082	-225.688994103018	-218.110891403184
1512	-215.918437084084	-215.598147968368	-215.786065989359
1514	-222.061661033474	-217.293217808306	-210.334600405243
1516	-215.661285018147	-222.381587343442	-218.394406209159
1518	-217.282981390316	-220.125462418391	-223.397290550178
1520	-231.399753166333	-210.329212480499	-235.237377640688
1522	-208.769179488005	-213.264890784534	-217.365529341666
1524	-232.708900824334	-213.120140340937	-227.95168240854
1526	-234.870949101328	-226.226849897138	-220.579368727516
1528	-225.839788191792	-231.837120415624	-245.413424044842
1530	-221.18498567966	-224.619527413853	-226.420205639793
1532	-211.288155350391	-206.261209357441	-206.261209357441
1534	-221.592556391689	-213.208917289302	-208.050410624526
1536	-223.559015394532	-220.712336947044	-204.354704349302
1538	-210.765570347605	-225.897842237228	-211.834480087652
1540	-210.391347977509	-213.819072072235	-213.758525230331
1542	-227.910879701039	-209.68989294427	-222.921857214518
1544	-233.541047629248	-216.999761270357	-233.345441019456
1546	-221.916755660355	-217.874964199039	-219.061585359061
1548	-222.231545647275	-226.386675944877	-208.851686734645
1550	-230.547859447521	-233.353931995454	-226.495943572158
1552	-226.686698463528	-214.871890324688	-223.829374355546
1554	-231.253949415403	-219.565732542924	-220.021811248816
1556	-187.07742045562	-210.664958437644	-182.898647219233
1558	-169.863880210193	-185.044017195267	-182.610301147874
1560	-208.751077997897	-215.481902435	-206.965116500049
1562	-207.043979331623	-197.431180476559	-212.720615992334
1564	-235.328597924378	-212.693569013475	-221.340486120344
1566	-225.559605870825	-202.508992676408	-219.870255228357
1568	-216.119818127145	-204.192458970762	-206.770501799563
1570	-215.483807301309	-215.967779930527	-203.562537271982
1572	-206.782587190476	-213.003383358093	-207.108078005858
1574	-214.72581636799	-212.542478190541	-207.855347244268
1576	-223.300492512487	-207.944544678093	-205.433360205129
1578	-215.352149450829	-208.522298363955	-216.294677826557
1580	-206.642192686531	-214.793501608268	-221.949185090504
1582	-199.77944469489	-190.556826779639	-191.744616483073
1584	-214.993872990129	-197.191843846359	-187.369870906156
1586	-189.008916240042	-186.961205405336	-196.524857733175
1588	-205.640069316895	-196.850340435467	-223.400260560899
1590	-190.215744819803	-170.60016177477	-193.417916934347
1592	-193.750060232435	-209.175621878988	-198.896642938824
1594	-200.430019757487	-172.977198861469	-181.194971230472
1596	-215.652998434028	-203.134684703588	-209.700713850606
1598	-196.964116906459	-193.536764134268	-194.550254995725
1600	-199.00271462924	-187.968986897361	-192.040371439636
1602	-184.431392933321	-183.853199776431	-195.924961635927
1604	-184.006244023988	-191.733817316945	-192.166405763922
1606	-180.544031844659	-176.844937137677	-176.469504566937
1608	-193.320599256901	-163.687381876575	-185.537778311806
1610	-200.602990471518	-180.099373634748	-193.815588381349
1612	-180.060878367591	-188.501486324612	-189.659111633476
1614	-166.666650028267	-172.556642281465	-181.123727871533
1616	-171.93673668951	-159.081945573641	-162.916841102263
1618	-170.31364014101	-155.171079111429	-147.295634064282
1620	-169.845877631813	-164.014913286933	-143.676937703549
1622	-163.39641481193	-171.742519299583	-156.011778582983
1624	-150.301488610726	-153.237570520295	-158.82841098251
1626	-160.226527163082	-156.506938704065	-171.855869307671
1628	-152.40396498356	-144.807747060162	-147.032560003366
1630	-166.145465879802	-156.943997624976	-136.582680448726
1632	-144.592780082699	-146.546171141995	-153.570393831302
1634	-124.945600335906	-141.111058552217	-147.585834537808
1636	-138.629701867018	-135.714693089962	-132.597118316067
1638	-137.977310207155	-133.541380383086	-132.883512253105
1640	-141.85448581602	-128.946652512394	-122.918560546662
1642	-124.460669788046	-134.583955680082	-139.239598541317
1644	-138.666619869862	-135.527326870004	-127.29582396996
1646	-128.453314131781	-145.970435241946	-138.084451812379
1648	-130.139251874363	-135.562573856911	-139.990363405494
1650	-141.304512684923	-135.516026475166	-148.98813255696
1652	-138.260190121272	-133.193126374793	-143.609701661355
1654	-139.24159939103	-122.996801592005	-138.1452599277
1656	-146.022019005902	-132.237514793241	-150.456649237344
1658	-151.342568323598	-144.167633644305	-150.414904715131
1660	-148.116382619607	-138.260778372424	-139.759803753414
1662	-134.328361565576	-132.589584177697	-135.502155216166
1664	-139.794085388464	-132.432666004105	-133.67958937652
1666	-135.13246167711	-141.966363503999	-131.580009121377
1668	-152.136591468438	-162.12883260778	-148.52032181157
1670	-160.505899665107	-150.209131366222	-168.927110841537
1672	-153.711905001546	-130.347172135795	-146.02665990464
1674	-140.317341457547	-153.294067277867	-145.485420843155
1676	-158.93584300149	-168.071701188288	-138.476146368706
1678	-128.735324411277	-122.634813342988	-120.248422840169
1680	-130.171498370397	-165.907884206597	-151.712308238187
1682	-154.733792866631	-161.176234099174	-156.099243097733
1684	-159.641033362347	-135.957362620347	-149.590896327936
1686	-139.541930243488	-158.301852503015	-145.820404214089
1688	-162.37489432073	-168.619163306526	-149.003373031962
1690	-163.842627290452	-166.975448445633	-154.81512778357
1692	-158.446838005835	-156.697697492933	-139.785502628251
1694	-150.599763995458	-162.714650433231	-141.175015305571
1696	-144.505005717261	-152.394997272556	-160.238439799151
1698	-154.314541062907	-145.820654802895	-182.109801998063
1700	-163.131141597359	-159.724155906306	-188.278447018308
1702	-163.970378216155	-160.66563787943	-168.523773062857
1704	-165.244419175051	-159.831599012128	-173.184991612969
1706	-173.041229472022	-167.832454760436	-185.741782068583
1708	-172.603927084131	-169.155993914887	-178.296758614732
1710	-173.427869553064	-173.957199975466	-193.425948009227
1712	-184.260669493793	-182.442363759539	-203.038879076231
1714	-179.38846757419	-185.653019264254	-179.884412503884
1716	-171.018542887871	-194.693293555952	-189.314524466022
1718	-177.180338582146	-195.476484378028	-204.984954825411
1720	-188.169532104282	-189.828277436263	-192.213662049606
1722	-209.472637342775	-201.3679931723	-197.389017337929
1724	-191.197452423712	-191.938335181306	-188.905226771556
1726	-182.158892724324	-163.933197831753	-184.407766248438
1728	-187.080033891056	-190.566651877976	-185.682797354729
1730	-173.675146953355	-176.350502826957	-179.430720672626
1732	-207.442847647649	-187.962418930264	-167.223598969152
1734	-180.296036302459	-184.238819668062	-168.135454013139
1736	-175.318097501712	-180.710464474338	-185.782524060031
1738	-172.4401285642	-162.808748280004	-181.86250987726
1740	-173.405377369083	-176.541208829682	-182.244653832241
1742	-199.596826316474	-193.53018002447	-195.241133747336
1744	-179.228321214789	-165.028113591852	-194.548211595349
1746	-180.264883681944	-201.705612286168	-181.871694029169
1748	-184.019447910785	-193.086273467401	-177.333579121584
1750	-175.322721028487	-191.276035041665	-169.309293314183
1752	-203.244943493547	-205.951203198365	-189.796081475186
1754	-200.786172014689	-208.279237403804	-188.564086537226
1756	-196.631772829807	-182.496307631313	-189.82204745415
1758	-193.357659274611	-210.324427109293	-202.328874718272
1760	-203.925769776089	-208.319114851296	-193.383273222081
1762	-181.175322374043	-183.085821842312	-180.8356925959
1764	-200.285745504656	-180.375484867636	-208.534627412351
1766	-186.376689899171	-189.911807045595	-203.269102385098
1768	-181.697818449502	-189.623212502149	-199.185485062444
1770	-213.733328679691	-196.343300869128	-202.010995556661
1772	-214.920337879722	-200.124980256072	-209.689611480702
1774	-196.960011319459	-221.121609672648	-211.774990609897
1776	-182.450482385758	-195.927155759444	-178.067117452689
1778	-195.15658531604	-204.626600579186	-188.327857481925
1780	-194.108378436994	-190.322772029819	-200.56598289859
1782	-189.93585870673	-183.52789568346	-187.427298900095
1784	-186.608752414256	-179.522064298834	-185.842278254557
1786	-182.921007325563	-184.752092412707	-181.187948864711
1788	-200.98804169682	-199.464497762697	-183.066113555881
1790	-202.00647434712	-201.838586041735	-194.513961369728
1792	-176.129385879197	-188.165129444878	-193.606439661418
1794	-181.775718299685	-200.576527732838	-198.064512589031
1796	-196.739311758573	-223.601203713328	-205.480569399544
1798	-190.192176486094	-220.135374777392	-216.359235674152
1800	-189.430209859719	-201.122862609097	-223.406015231452
