# Supplementary material for: In vitro and in vivo datasets of topically applied ketorolac tromethamine in aqueous humor using Raman spectroscopy
Source: Data Brief. 2019 Oct 22;27:104694. doi: 10.1016/j.dib.2019.104694 (PMC6839021; doi:10.1016/j.dib.2019.104694)
Supplement: Multimedia component 1 [file mmc1.zip › Raw Raman spectrum dataset/In vitro Cuvettes/Aqueous humor from rabbit eyes/ppdi_day21.txt]

cm-1	frame1	frame2	frame3
350	-44.8867017184266	-49.9237579128717	-40.1409452382635
352	-72.1426377670024	-73.4006521579053	-64.0952894198096
354	-58.7783364748751	-64.7020909064978	-45.5783921066367
356	-46.06515024953	-47.3851804711103	-33.4680119405366
358	-39.49206537838	-34.4644525855796	-27.2324572215659
360	-42.8174008705118	-35.9799399772053	-27.2321170314935
362	-47.0549679993913	-39.7674344178131	-51.7364421171491
364	-51.7864547669771	-44.0179517367088	-46.9280120667988
366	-46.3583329316105	-42.7936663743256	-36.1815073600295
368	-28.9543755169062	-34.2693183844682	-31.6564137132368
370	-23.0016054242984	-26.4325537858801	-32.7397483020125
372	-40.4482919279673	-31.0210459849509	-42.3943385062242
374	-44.1286484900076	-41.0709333876321	-47.9690133336494
376	-31.411696952937	-49.257932127158	-42.5363493258281
378	-30.3431974808719	-38.7856535687793	-16.1937380430456
380	-41.4723224676892	-31.0348227419299	-30.9337510748124
382	-45.8819801642409	-36.829208567071	-38.784476598009
384	-41.3064725734722	-45.3648743360913	-36.9195836292257
386	-29.0276273926149	-34.4810362874787	-33.5580497044567
388	-22.6654309311043	-31.3241115578899	-25.7681532477247
390	-27.6143386174454	-32.5255198749588	-23.6410443786707
392	-32.5169319183859	-33.6513699972649	-29.0641254852659
394	-26.5281750285308	-30.8722485158981	-41.9359758977452
396	-29.9223164389127	-35.6736102667937	-32.1892592890399
398	-29.7153497751861	-26.9234000458719	-31.572938475328
400	-29.9766911272181	-20.4443426985545	-34.2349456431498
402	-33.3844404036433	-23.7155103013643	-35.6700005209518
404	-42.3339089176075	-28.503492185944	-28.7697034233619
406	-45.3960792183774	-36.1706014200801	-29.3584260270709
408	-39.9698149944904	-46.938669794878	-39.6218760174964
410	-31.6954810624844	-56.3360010742254	-49.0552420558122
412	-37.4723598593026	-52.3516255162388	-28.1957046027063
414	-56.9033977367713	-55.5370362162934	-61.1348061533498
416	-48.4405673687716	-48.2441092099284	-58.2551957830215
418	-32.079451932977	-44.3433045112616	-37.2648757837257
420	-39.3221477920919	-63.3427590891266	-33.8660406496252
422	-36.7574170737883	-38.8704345066128	-30.8194926598603
424	-36.4556404749133	-35.5173559323687	-37.6716701957218
426	-40.1512103360666	-46.7442034020593	-44.9486345944886
428	-47.2694830029374	-63.3961848347894	-47.3849108674219
430	-46.3350527857434	-54.9964787888565	-52.9709720827284
432	-61.167945473186	-55.5731292272847	-54.6660578349258
434	-60.5733739631715	-54.7073289857607	-50.0097952662541
436	-46.2030182154274	-48.0320979023423	-44.0769904000728
438	-47.3360091190594	-32.3776883177101	-52.2087010647939
440	-47.0277438654547	-44.4329059120083	-54.6427058047474
442	-46.133200209547	-41.9094184836143	-51.134705964784
444	-51.0372101386676	-40.7814003418634	-46.4459430445022
446	-67.2367717776263	-63.013982627633	-46.3784610523051
448	-44.7896943558633	-60.6015391685555	-54.2652951699348
450	-43.8613554690965	-52.280442682028	-46.9544706054233
452	-51.0079738827014	-47.5450371967625	-44.8249572820282
454	-55.7498041087234	-48.8866289255204	-52.808071140248
456	-43.988692951344	-43.6416666565271	-41.5056245021483
458	-73.6234546245849	-57.0886670023882	-56.063435173407
460	-72.2799105739407	-57.6756618490101	-54.2497507413837
462	-52.627724851493	-52.1469180609597	-0.182786019175779
464	-64.1689700850298	-64.1580295275388	151.861640484628
466	-59.5848515768146	-40.4344474438929	22.712575682555
468	-51.87108402457	-38.7076732798167	-32.12596790744
470	-52.8490693534961	-51.5381454071287	-49.7744574479122
472	-66.3469937072176	-68.2366669555243	-65.6047218795218
474	-56.0518513958051	-64.4893652743415	-65.6033559578086
476	-60.984897074098	-62.2524101599504	-57.5742197129688
478	-62.9092391932107	-59.5337383986971	-57.9440736492447
480	-60.5281997979785	-56.1826733092436	-65.1728453310102
482	-63.223459411944	-53.2075451789131	-64.6076252985808
484	-63.2571740008052	-72.1145950045335	-60.0140210263933
486	-54.0905948916148	-71.978225000148	-61.944194529582
488	-48.4640400230293	-65.6056031062482	-65.4302839608131
490	-57.6685117615598	-67.6438312049475	-67.6048424240867
492	-77.5610954483098	-83.7848064999398	-90.3605398339547
494	-78.5385528875901	-82.4922223457953	-86.9888989971837
496	-84.3435515300996	-83.98537923218	-80.6018811026274
498	-91.1079766590438	-87.9248518041658	-79.2656750163408
500	-70.4790767558792	-77.2179648062727	-83.6645983233963
502	-65.9340591700754	-79.8772491020173	-61.8004220884042
504	-70.1016808205387	-78.0493903356288	-65.737063100626
506	-69.0452407768483	-67.0833264117079	-72.1146028835833
508	-55.4708445613809	-50.0856374892941	-61.0800698069129
510	-69.5599490643367	-78.4101340185092	-69.9453574726619
512	-60.1975290066817	-82.2165419639057	-81.9808981512407
514	-62.2632041388177	-73.7616947744906	-88.8223403097016
516	-76.7227647794889	-64.1048241099774	-87.0805343452055
518	-82.6811581596673	-68.6136528271292	-75.3254114292405
520	-87.16110792813	-72.1418765135548	-85.1926835663304
522	-83.670535382737	-81.447648486822	-86.6149526918669
524	-75.2712060352582	-81.5551440544191	-81.5538905031769
526	-68.282962765892	-68.521221491499	-76.2417967471713
528	-84.2532096810227	-86.4075965415179	-92.2178824350535
530	-77.7153566879612	-72.469193083992	-81.630610612237
532	-70.6875892123048	-59.8479947161717	-77.7058995122323
534	-76.0569763012629	-62.4678588908735	-81.4067776105528
536	-104.755374771555	-88.8770797292457	-82.2128259809679
538	-98.1509359541786	-86.5985328761698	-86.6475305409276
540	-81.7193772113058	-85.7986245219	-84.0994878687711
542	-79.4179263612242	-81.6289857134714	-84.3742343736425
544	-91.252685633289	-74.3607950153529	-86.6797241977695
546	-72.1058591062943	-74.0315039131267	-69.4580667868762
548	-80.5558438410039	-76.3674851745033	-79.8415114529712
550	-82.3620080826453	-75.5592536922376	-84.8119794500792
552	-82.9310317795198	-80.0222025900449	-88.2194151243045
554	-89.9160763575096	-95.0214054463899	-96.1925506104507
556	-81.054038682276	-80.8418480801536	-88.7704833194162
558	-73.4358811971696	-86.6874851022034	-89.2680391730016
560	-75.372104065339	-92.7682605404809	-97.4805739181406
562	-84.6178569224781	-93.7381744075545	-101.789653772733
564	-91.8578052740685	-91.3254766296886	-81.0001905819351
566	-84.5949859524972	-86.8667930542139	-85.5188695418612
568	-84.8613002730363	-87.2501534926843	-91.2843161798697
570	-89.0062034697006	-90.8586936005954	-96.1616406449786
572	-94.0274692276367	-96.1377541800751	-97.5031247359411
574	-98.0083462623993	-101.570905256473	-89.8358471720835
576	-105.774256492353	-98.404836669177	-111.567455261181
578	-100.225081157689	-93.451788259582	-108.864093182158
580	-96.821447293857	-91.9027736140328	-100.396219521818
582	-108.071126026631	-96.8515231561245	-106.038605548209
584	-100.213900283539	-100.210620658156	-90.3514360136564
586	-108.710064025646	-104.844036297344	-104.891077982922
588	-106.088019680914	-102.858702714594	-116.900550571687
590	-94.4501064123115	-98.6298705233691	-119.67256928507
592	-88.2091327094543	-101.746784941105	-116.298347994832
594	-103.713622680911	-113.344868971993	-117.102431158988
596	-102.526240444906	-105.959262785471	-113.965506309532
598	-108.696362075594	-98.0595929612714	-113.945344525408
600	-121.064770232998	-97.8952987990514	-116.274773793687
602	-113.732824117928	-105.883769596532	-112.400048577899
604	-124.733357005289	-115.374011217357	-115.366328656048
606	-124.512648286279	-111.435069430911	-122.473308767284
608	-124.042892127829	-115.090144909738	-124.802605966913
610	-128.303577504473	-132.324623531902	-119.295362830361
612	-128.306233566163	-137.276592418327	-114.34234627317
614	-120.786732426248	-119.680728030397	-111.444990045629
616	-117.399350652877	-117.298396555912	-122.627079257726
618	-121.844535721744	-122.677635083334	-133.975444517277
620	-132.704532712932	-125.71624486279	-134.979887291195
622	-132.789997502998	-124.792141607543	-138.044948980267
624	-116.404269245917	-129.140041374785	-123.330033386413
626	-119.97437997647	-136.656692154815	-129.631259296621
628	-129.473142941354	-135.605310060839	-138.356501804962
630	-126.15665212577	-119.586817688384	-127.453311007553
632	-136.044739691239	-132.450611149877	-137.836921076724
634	-133.264881283293	-136.824462295744	-145.581764857897
636	-131.697827522924	-137.418917696727	-141.962733471353
638	-129.655691793895	-137.772912717857	-130.398217523863
640	-123.046339487702	-139.872652969589	-121.154791186089
642	-140.883302577022	-128.734071263442	-147.988403183236
644	-146.17191556433	-145.663896484864	-144.796844083832
646	-147.872518317991	-154.72507737127	-148.746866185065
648	-151.377979750515	-154.865493582502	-159.025878119579
650	-160.313283953524	-160.920020607468	-157.768902264461
652	-168.717631646852	-168.821903376659	-152.168867426497
654	-167.21250747971	-160.852862492124	-162.837615510781
656	-170.26798154255	-159.918534516774	-175.762759274009
658	-176.862063350677	-171.307771978759	-183.516837850705
660	-177.096205794009	-188.827402559876	-182.787507436029
662	-180.602774664464	-184.783677024002	-186.803960231094
664	-184.774467712645	-181.767294825347	-199.021848285557
666	-185.520372465188	-181.858429503928	-205.876687322616
668	-179.771354689211	-180.755731642936	-202.353102400119
670	-166.036461485931	-170.715347867752	-190.034867981501
672	-171.470190805181	-185.273692824623	-193.458274354076
674	-183.430521219732	-200.825828243509	-200.622627359005
676	-180.06512966015	-204.86076272279	-208.025199980755
678	-172.875843630712	-199.57497287747	-210.423638256489
680	-194.583042652608	-197.66685830881	-201.673576386418
682	-177.728399998589	-199.577910885793	-189.38877924521
684	-181.179113239977	-194.84657606833	-185.512926007337
686	-174.370779343497	-190.794572714117	-187.895933317723
688	-161.205935956988	-187.594771864621	-186.048257257055
690	-166.826490454481	-181.054856949686	-166.047625150758
692	-171.303340713802	-175.851464700599	-166.937659242179
694	-162.827224150222	-179.977635310019	-176.794661245223
696	-163.060764879142	-172.809860375105	-179.484706634429
698	-166.512282567127	-159.092462663048	-170.23818034367
700	-153.986074988058	-156.103154357663	-152.566131426598
702	-133.402394599247	-149.851062263788	-151.44620574664
704	-144.924559358701	-150.684127661298	-143.618010686644
706	-146.687203232964	-141.903926105207	-142.064321526317
708	-141.508693130663	-135.450085677183	-145.054931718758
710	-147.428044569335	-146.849038101821	-144.306006096052
712	-142.391134257763	-112.480429867247	-132.575694750037
714	-133.842999317839	-130.128277125296	-127.752524065845
716	-127.364228189762	-148.436982807804	-126.936879784215
718	-123.828341579758	-148.164521235154	-130.169896415645
720	-123.150784082031	-128.584908435787	-137.250126561235
722	-128.648244073275	-131.516605542838	-143.297463887464
724	-127.597592862624	-133.788729704624	-131.418250714031
726	-134.403727653355	-133.164309807681	-131.122975830432
728	-138.750440474279	-135.790153489195	-136.103201177627
730	-130.667229125414	-139.545860216263	-136.363553489045
732	-115.406435681057	-111.856328405474	-132.512545016864
734	-102.278524887189	-115.9908840214	-114.973883909398
736	-118.917985059695	-120.63201571899	-110.569475632494
738	-133.228139223166	-118.958765643086	-113.640054251978
740	-125.57119411019	-111.381718514227	-115.334019094295
742	-108.425549483104	-106.218368919844	-107.564979546105
744	-92.4457944171734	-85.9258434119095	-86.704872436348
746	-99.3016162654513	-105.864803479444	-104.963798594434
748	-98.9925230097865	-111.905914889419	-112.871066953712
750	-93.4450249730391	-97.3968709502795	-101.684088134182
752	-112.583330288229	-100.606688516257	-102.189689660585
754	-109.767489352367	-87.881359477905	-97.2945337761181
756	-99.5272033329864	-90.3909778141663	-99.6783871785392
758	-95.263707704646	-90.984268016841	-97.2871406995183
760	-91.3721055398695	-84.8671064709588	-92.6504470804897
762	-79.6299635032832	-77.1753937468029	-93.4550315518375
764	-92.0976587823883	-97.0014246080206	-95.9390460849351
766	-84.0994289158153	-94.0766405769962	-99.5872537407975
768	-93.3015760259758	-92.4184731107975	-94.0323928220681
770	-96.5167887679295	-93.3316206394644	-89.8820530304315
772	-79.8635503056533	-91.3079831586055	-94.3919842221973
774	-83.3001775933558	-75.7630893505249	-95.7100844939754
776	-82.2042319605099	-72.2500105402511	-79.4221973077398
778	-76.237489429843	-65.8336798311774	-74.0701604100795
780	-74.1422532895864	-69.7680395733152	-75.442006177747
782	-81.3144861913788	-79.4797843927312	-79.919467580485
784	-97.0055738830067	-72.9500338528381	-86.4585384789311
786	-85.4582726793765	-77.8357418581817	-87.627869611926
788	-88.9974159000017	-76.243250982732	-86.6473750520945
790	-86.0416454297761	-82.2139285720349	-86.1124204501263
792	-78.6537364484802	-85.2764413693418	-80.9712727321487
794	-76.6228244294241	-76.1720939786335	-70.0877777116641
796	-79.362253907073	-94.9360635811761	-82.4231353986138
798	-87.645906061691	-92.0240361347514	-80.8956490894456
800	-86.3166123338502	-87.4193512522017	-74.7317217562062
802	-82.4709240659507	-82.7104650644986	-74.445476305466
804	-75.3825089735083	-74.6687212319383	-76.5096883862416
806	-50.2130327554041	-57.3638297881178	-58.6227966971798
808	-55.4621261811101	-57.7827628955211	-55.2801277832516
810	-58.0363547281865	-51.6789544245102	-62.457203605331
812	-65.1776225855927	-59.8659049247225	-67.855088892769
814	-74.4377600107371	-74.5330571123104	-75.653402681386
816	-80.8172661968103	-78.6032240921402	-91.0851930055751
818	-91.4010815279007	-82.1380388518129	-83.8120665556815
820	-85.1688808423752	-82.6168537236802	-97.0875411422599
822	-89.0287072228917	-80.8327180309023	-89.6246798103502
824	-96.9208633549118	-82.8646196298694	-84.0330876032148
826	-98.1379673473983	-88.1307016553824	-89.308823203968
828	-83.8954867036422	-86.7025174854002	-84.8092280047448
830	-71.2652004139294	-79.4997659628868	-80.8674064121397
832	-68.7498525804219	-81.5555421283695	-84.8671695281549
834	-68.6684409872551	-74.5303119348888	-83.0260358825525
836	-65.5013026882539	-69.1605927451836	-81.1846266423932
838	-59.4808904400148	-77.329034622083	-86.2693254557899
840	-65.8466939965553	-74.9653148876735	-81.7228455451344
842	-63.3917728622034	-67.3948083260983	-68.8807010998815
844	-73.5944969145106	-78.260665649066	-76.2631755632637
846	-70.8599956011856	-84.7297590156842	-81.3965892763449
848	-62.9092614453769	-87.8863528630775	-83.5735158650294
850	-82.340666986668	-107.240974219219	-99.9514806124925
852	-97.7570746704959	-109.491893087294	-102.738474910001
854	-85.5395999616037	-84.0673819122687	-84.0918580036901
856	-78.7205895951831	-77.417827675826	-89.8625878393984
858	-86.658350971918	-86.1339308175375	-99.4987725025374
860	-100.275541161389	-91.3964041730755	-96.7027482824611
862	-92.4372626382622	-72.0164610205367	-96.4555972951525
864	-95.0716412966135	-94.0591491757133	-98.5350447410775
866	-80.9733452934138	-91.3250407981265	-97.4046993140107
868	-80.5054464195177	-81.9860121482975	-94.0818429489664
870	-88.2868327233495	-82.9029934403228	-98.2110853271564
872	-89.0056801894594	-97.3502160825021	-110.643956975581
874	-82.7597968971866	-96.1058539441338	-100.426510370177
876	-81.400807505208	-90.5935278012742	-84.8694389642478
878	-83.9766261632391	-89.9792470078104	-89.5352726838469
880	-86.865007903155	-92.5399231660613	-90.7200019902534
882	-90.5163303600525	-98.2596189960644	-88.0963386542934
884	-96.2990790620915	-104.924556351086	-94.6145787438762
886	-97.9707405174758	-95.3483145924886	-108.664341398588
888	-102.776097604234	-116.191370077558	-108.034939996114
890	-103.182703661093	-108.051581095479	-102.08214787268
892	-103.917585309161	-99.2452008776237	-101.592273855874
894	-102.345406318783	-100.452348397574	-105.545382963494
896	-93.1464609370273	-101.203018254686	-104.550883653287
898	-97.1400637439178	-104.05630829598	-100.615175862221
900	-101.623483250691	-108.43955128534	-99.7351860230881
902	-87.6817430557222	-99.3075008182613	-89.4533823963577
904	-84.9821415439514	-84.4671408740732	-87.3420580261938
906	-101.000281978185	-80.627074488311	-94.7415530482216
908	-113.25137599232	-100.348498626316	-95.8816558968973
910	-101.076243206119	-96.7059572259869	-103.102853315006
912	-106.469525844122	-105.073848525779	-97.3875599108617
914	-104.546012264453	-98.711650273031	-97.5427790818822
916	-100.020405673742	-94.026801157534	-98.796259827717
918	-100.655325319406	-104.117518412239	-101.983723162544
920	-108.274748577221	-123.06935359296	-113.377412117553
922	-100.711483581006	-95.9660012846124	-101.217154655988
924	-101.285228346304	-96.9471378700649	-101.285228346304
926	-96.5378868371731	-103.836204448134	-93.3528909138326
928	-100.938803740651	-106.175428005027	-95.9814413685403
930	-113.762771932528	-110.560894090224	-107.571859115826
932	-117.281682238589	-129.018824328302	-105.074240901337
934	-120.86848198132	-104.299906238807	-110.954301481961
936	-109.324344501461	-98.8011879307468	-102.23684738571
938	-109.182898536578	-105.644280342095	-105.397923978347
940	-101.06632425546	-110.415074922482	-102.531601432481
942	-97.0503888634553	-110.11425993365	-99.46845310419
944	-123.388573545484	-112.635650733863	-117.037261845197
946	-96.8303004847738	-118.677454828043	-107.362162085556
948	-91.4983538795294	-118.055300780889	-104.968321570194
950	-107.4263463806	-111.15290908145	-114.977717348565
952	-112.196968631335	-110.134481782219	-112.861113064144
954	-104.605123282321	-112.06420191233	-105.439198867833
956	-105.012212048347	-107.16792619607	-114.793238852445
958	-112.971087909558	-106.312303497349	-122.790577091208
960	-111.89549374606	-100.92769472498	-113.806607966033
962	-103.307206561711	-113.096408647055	-114.615109504813
964	-98.7578865768384	-105.527156780199	-110.85519845444
966	-97.487299221719	-88.8087185236858	-107.238659883129
968	-95.3916609498168	-89.872067812	-112.966790360387
970	-98.1063030916733	-103.668832684155	-119.06066301785
972	-107.380355117706	-102.859949733752	-103.434006540051
974	-99.1805256603225	-96.7173798832707	-97.9985310401739
976	-88.6004220974237	-94.6213324601346	-90.3406307876649
978	-90.0722890951062	-95.2327727566721	-93.843464249551
980	-98.8035044813528	-96.9970560892286	-106.108739184878
982	-89.3068353906112	-104.505179977626	-95.0794721047749
984	-105.434607053019	-126.008573087997	-112.999678088538
986	-109.570286086597	-118.706189154179	-123.128398173374
988	-103.233883739479	-100.293782869046	-113.001150539382
990	-99.5194015365218	-91.0106420393909	-104.582924564122
992	-103.796822231629	-94.5106608824009	-106.495684136277
994	-109.513348476605	-99.0683967447728	-107.672572483807
996	-102.011627860161	-98.1597448669617	-97.1627548801323
998	-99.3635531607934	-103.273409817885	-97.8292299794769
1000	-106.201034810107	-100.735117387152	-102.697097646819
1002	-109.993951952053	-106.041771861246	-110.683644655968
1004	-104.889591255143	-113.840540596572	-111.549870376068
1006	-96.12321395852	-110.085841328842	-102.979281696985
1008	-99.3815497077244	-91.7438877440013	-105.220163478556
1010	-104.997850144258	-119.147618014817	-113.876833456078
1012	-107.999550898717	-104.778029037104	-109.466013063368
1014	-106.09152960045	-101.942754987885	-120.363376032119
1016	-103.452768626988	-105.082962477972	-122.261645988604
1018	-101.627058491635	-107.233806893722	-114.474393515869
1020	-100.048075140986	-112.202022620453	-121.0231921587
1022	-107.126913730715	-113.816147461731	-118.996326019272
1024	-107.301039080273	-111.436799756061	-113.538782711358
1026	-116.41327619652	-105.614802934425	-114.258738949098
1028	-114.366247491833	-104.897055286405	-120.505081710473
1030	-113.171483135233	-115.161167372492	-128.920375839583
1032	-120.462707836809	-126.862616940455	-130.214473719467
1034	-114.825042972093	-115.642304303851	-112.326004272081
1036	-109.773714809414	-111.82268363856	-102.964101455272
1038	-115.161307543871	-106.780222712273	-108.473158649923
1040	-122.759118785087	-113.852375518429	-109.526313494777
1042	-118.591075653742	-111.345405194029	-108.681390253326
1044	-104.203774490806	-105.811452578505	-105.784644733239
1046	-98.4609339789279	-112.40826979506	-104.823919408648
1048	-126.984486295173	-111.051961049709	-125.858970588761
1050	-100.181153961552	-110.890397572044	-110.206229039188
1052	-116.198056483412	-115.845094079349	-125.729931226685
1054	-135.173475418982	-129.324431454333	-143.092392933963
1056	-130.377778281852	-133.475066541703	-136.732970193689
1058	-115.489205280697	-129.261342417536	-119.11500979694
1060	-119.390653361167	-130.89827150126	-119.071579383277
1062	-114.179962685856	-124.431590994706	-111.984077381053
1064	-132.52969575931	-112.138539325009	-115.32804043207
1066	-116.205613600779	-106.160990952355	-109.423425933737
1068	-112.192696917678	-123.447182890511	-123.990491854991
1070	-127.345891744987	-133.409063042679	-140.10895361409
1072	-142.709559799946	-130.850755548949	-141.895958641693
1074	-136.586400595497	-138.058645543004	-134.715460153288
1076	-119.473748010718	-120.946365116255	-124.53940604609
1078	-121.473440350471	-124.827437074412	-129.772584024674
1080	-124.974489414393	-128.670818753065	-129.167721087879
1082	-130.50730650292	-127.993361962433	-122.377960267987
1084	-127.184426136303	-130.334506408657	-123.631432720276
1086	-116.661535803183	-132.815078258464	-129.108202058866
1088	-115.346122883525	-125.008767257344	-120.799985246806
1090	-128.620212936927	-124.269098989529	-116.863270450187
1092	-123.605212120621	-126.752098972574	-118.680659372405
1094	-127.040378663914	-123.029938287863	-128.08712370415
1096	-124.314537587193	-114.312336747111	-135.809323012159
1098	-122.571408279767	-113.538000504225	-141.432110790869
1100	-127.665918126153	-123.095663864262	-145.418251847234
1102	-135.884966955349	-132.788208133342	-144.86568373286
1104	-141.343660296553	-137.859875444185	-133.990909521484
1106	-129.763651169005	-143.040806232176	-130.132165747918
1108	-132.342170372936	-135.400388417431	-128.330139102016
1110	-127.194246443705	-136.89541282515	-137.325257574114
1112	-127.164699019709	-135.455549613819	-149.576753014437
1114	-129.038702189487	-129.442860983445	-148.266714096369
1116	-119.748275681389	-126.462614691205	-126.547789674511
1118	-111.219284817642	-120.855008450753	-108.808040117372
1120	-127.591701823781	-133.970245796321	-136.263617161519
1122	-126.208441286867	-118.228444102311	-134.262945721517
1124	-122.087453839803	-118.689001690994	-132.052758326197
1126	-123.057624487563	-122.291822153955	-133.630592854854
1128	-127.288559612306	-131.518111279968	-134.058096959352
1130	-132.46433101233	-142.665966145739	-131.517658051185
1132	-140.711203446489	-130.279827173095	-134.621274392508
1134	-135.898437863157	-134.013332264015	-156.728234071696
1136	-125.213301935879	-115.524339877491	-144.070547849367
1138	-130.055616398946	-133.448783032432	-138.785379630042
1140	-129.619028237588	-136.097238590626	-131.621799665616
1142	-128.635774165944	-130.490456497968	-134.834411538019
1144	-129.948346780908	-126.263386609999	-133.868492739292
1146	-124.134758025619	-117.925813907122	-107.248115401193
1148	-107.483226179698	-124.10487959193	-114.015979574852
1150	-118.138486265826	-128.801644175469	-136.655895606696
1152	-108.869200318204	-135.878152352704	-119.989218743488
1154	-107.961010843347	-128.977492745838	-128.586638132658
1156	-112.949644373596	-124.466277094996	-142.617902046745
1158	-114.879976316107	-126.524913996423	-139.901073700756
1160	-115.454215424163	-128.649267852366	-128.942474824491
1162	-127.550674129805	-131.089012930009	-139.030819089787
1164	-139.240117846221	-158.178940021708	-143.990322775006
1166	-105.574335909708	-113.016063302129	-110.212868658515
1168	-130.778641467374	-130.590402414251	-119.72977320076
1170	-132.571201086361	-129.790543181907	-132.133366932303
1172	-122.372668680201	-115.284219069452	-135.395584841648
1174	-120.986619934934	-115.65105791016	-134.14736327547
1176	-129.475271041928	-137.288232428223	-135.716481996227
1178	-142.12998374478	-153.044223002522	-141.476987888302
1180	-132.509319599905	-143.398177974728	-149.508812662534
1182	-133.038270648264	-140.709730375692	-139.321644122328
1184	-138.418102991802	-122.927820429679	-145.61712353057
1186	-140.652392054477	-125.996297576935	-148.806928794274
1188	-148.446404763781	-139.988474371583	-149.926846738579
1190	-155.691272273788	-150.853738511347	-149.679550151089
1192	-146.154620254103	-154.145368236901	-141.763434782734
1194	-127.175223695049	-141.316277651754	-128.403439946511
1196	-135.972653218144	-141.196090478475	-151.636773375876
1198	-138.958252288728	-140.431561743526	-137.930972811616
1200	-142.718910935246	-143.507716013785	-141.306414089228
1202	-142.707412526483	-139.848732292577	-147.267107860878
1204	-135.419459278426	-142.461259453276	-145.830876356953
1206	-133.591493968259	-145.769411745723	-140.217736996778
1208	-142.648749422047	-136.388624907369	-136.520055866127
1210	-134.849365840565	-134.917642968036	-133.092021410964
1212	-150.337150587084	-151.101263716839	-154.836568324452
1214	-145.395276876934	-143.519350020379	-138.141558928025
1216	-161.049559107525	-148.949077785218	-160.112867445257
1218	-161.506463586325	-141.327168003663	-154.829086719932
1220	-154.83849344044	-138.637531937685	-140.216160832315
1222	-154.138195927564	-146.52865958064	-142.859815650709
1224	-152.238126105482	-149.50425346818	-156.146342654895
1226	-135.167462059294	-138.602524107713	-153.26065698731
1228	-146.532419518374	-128.177075633401	-139.368625982743
1230	-156.867495992935	-147.617076671819	-146.848258370229
1232	-154.443591534751	-156.187080130638	-142.8172310208
1234	-146.865327602217	-155.26958429493	-149.773991544644
1236	-143.701411398344	-160.025249496497	-158.72097760525
1238	-153.924793077821	-160.908683071656	-160.637425053928
1240	-165.391043159481	-159.054747769032	-155.85355192762
1242	-160.412709263392	-171.080989907444	-152.460448919043
1244	-170.208495066518	-166.755124845969	-160.166509110155
1246	-150.412510899352	-156.230502665831	-160.333125238267
1248	-143.503562727706	-152.629918437408	-156.151140707702
1250	-148.125929154524	-150.975687840363	-151.925607402309
1252	-156.729651353714	-167.26496382434	-157.687407032862
1254	-147.062760754722	-165.687051878815	-154.093217258964
1256	-138.670204490828	-153.191013464347	-148.15498285123
1258	-148.520102024154	-160.231669556477	-154.98342800011
1260	-143.765473314666	-168.531972654618	-157.692753284029
1262	-163.859483266205	-153.627443498692	-162.535864342708
1264	-154.828667723767	-162.690578950639	-168.726331002663
1266	-153.64169408116	-158.278371688964	-169.818643796485
1268	-164.340612360974	-168.725731632172	-169.045243068035
1270	-158.814484334396	-163.727107643708	-161.699297615209
1272	-156.213624191896	-162.618717447111	-159.34555437622
1274	-165.681431862651	-164.061515929633	-159.219007465687
1276	-170.847931832899	-153.301500039277	-155.136630314364
1278	-168.954338581042	-162.913625840072	-167.145078105055
1280	-158.973168105106	-162.98411955382	-180.087658884092
1282	-178.222680088838	-169.002315740774	-160.398190179419
1284	-180.766290984774	-161.552429922848	-170.149829887835
1286	-172.232073903942	-164.724967106825	-177.673661018067
1288	-163.752220708659	-164.335751833765	-170.178216440556
1290	-166.143514683312	-175.784673127166	-166.732064506623
1292	-176.434226034656	-183.922554209536	-170.427339411831
1294	-179.344657980873	-167.230612485264	-170.837254933828
1296	-167.594399989843	-163.423573109292	-178.633757367021
1298	-166.708057107054	-172.646185964848	-188.887768238889
1300	-184.133352428835	-163.207174053113	-163.058362324652
1302	-180.190485085085	-179.125343680961	-178.129020055864
1304	-170.350048892068	-187.442415216758	-183.671750942828
1306	-166.763227191134	-179.864291609037	-180.842692223491
1308	-170.196087553349	-181.431268289692	-176.181360590147
1310	-180.447079806819	-185.411806552747	-182.064194690544
1312	-190.388208232921	-186.899002749021	-195.762731782461
1314	-186.219954676365	-204.913565619359	-196.372552662897
1316	-175.825734393192	-187.039910416046	-193.083954357871
1318	-173.156333935433	-176.830229384517	-173.820117601407
1320	-174.707038108396	-175.179069567409	-179.067904405569
1322	-171.53487764062	-172.809714575951	-168.946547326652
1324	-169.80599692091	-170.944487401669	-181.875723962803
1326	-168.383508947356	-170.167310109467	-179.793951066282
1328	-163.61939577884	-168.451143307915	-165.501382293096
1330	-162.138196589934	-165.983008644988	-161.256960241691
1332	-170.562389441393	-163.014615105236	-162.834278460779
1334	-178.948554122805	-158.821829034315	-155.766660136572
1336	-188.792807208674	-171.378583646201	-170.958853360127
1338	-169.451121383754	-163.515670498701	-173.105591482159
1340	-178.160390286334	-174.450867912697	-174.690325206943
1342	-187.819214174869	-183.754994753206	-180.142506976047
1344	-178.477466642614	-176.918259009083	-176.452752724052
1346	-167.516495255671	-171.213828007222	-165.076983061061
1348	-159.439394858621	-169.343411106013	-166.225848595927
1350	-158.073874842357	-167.484217061308	-176.9649192811
1352	-169.219214689796	-170.08260437359	-175.014231522954
1354	-177.927667075442	-175.485746192013	-169.393125354499
1356	-185.578628355608	-164.707962673161	-178.345468237901
1358	-169.825134156156	-183.395677720443	-174.332973834567
1360	-171.355422667563	-163.382666978555	-161.802090130459
1362	-172.423951075512	-163.501275221688	-169.394138932396
1364	-145.558333274746	-156.551240651756	-148.41234899699
1366	-147.684613723661	-158.380616698448	-158.871134084859
1368	-157.849977383704	-162.491959994245	-167.164106828796
1370	-157.492985830529	-164.169400693966	-160.297309605514
1372	-162.921620061503	-169.536259886833	-169.775117805817
1374	-165.717930630324	-172.692582208576	-172.014046268486
1376	-172.925894269987	-176.506995200116	-166.7778857596
1378	-172.413702004328	-186.337879823814	-156.721875697842
1380	-176.031415825505	-173.574289149279	-186.185185343763
1382	-172.819962349293	-151.410893278854	-178.990762374668
1384	-154.68103372338	-152.829701240582	-165.367834412673
1386	-154.218551382328	-158.371233812444	-158.240431801744
1388	-171.521994289835	-167.263739981779	-167.895342170398
1390	-169.646250676592	-171.726071662878	-177.307940571151
1392	-158.194565553577	-173.847430928506	-176.123735071076
1394	-169.824608225195	-179.421141987159	-178.021970798417
1396	-165.665631649917	-166.717564675043	-179.952147827316
1398	-171.827568789417	-160.351794574838	-159.56725825721
1400	-151.092440716815	-153.396978708882	-166.408361975092
1402	-175.38137767105	-186.730759403141	-177.220713967539
1404	-153.345791733654	-172.970869662885	-159.750598992896
1406	-154.773276222659	-165.506330785976	-176.785575408913
1408	-165.685206735791	-158.673161127766	-180.745400860005
1410	-174.009259787282	-174.460343682522	-178.814837030061
1412	-170.855980422715	-187.28574800056	-175.556782314661
1414	-161.233790225147	-176.074062075719	-169.427515723653
1416	-161.675779466714	-163.628065998792	-165.860866023889
1418	-171.994103568503	-160.788555651413	-160.071129345393
1420	-175.628666444648	-173.169289149535	-164.158409738983
1422	-157.822202939753	-175.929552707628	-158.66305286459
1424	-179.703321876839	-187.029007301865	-168.896187082513
1426	-175.102906753161	-162.538537308181	-161.021972324974
1428	-181.869231863387	-163.431868593367	-175.483368001318
1430	-160.514177488095	-164.323107283172	-172.556946660793
1432	-159.91775192808	-189.141255374274	-176.269986768048
1434	-166.431852824421	-189.88695641002	-173.354028942453
1436	-167.943453567177	-170.371686697492	-166.440638872746
1438	-169.135582903755	-163.048071598582	-165.167677098329
1440	-162.406659543117	-157.018733890398	-155.342388305728
1442	-170.561616669485	-174.332964795334	-156.880317959911
1444	-191.056584007411	-180.196021571356	-183.847021372498
1446	-157.711442666014	-138.370343713423	-163.195494205337
1448	-150.566868355728	-152.290541669382	-136.674944945489
1450	-149.101357952166	-173.603936003738	-155.726404085887
1452	-153.947391825379	-161.750722226328	-154.608535330784
1454	-137.451914541887	-151.44208371647	-142.137793999083
1456	-121.782369790932	-144.354484667588	-137.239757995488
1458	-137.495906624519	-146.892547354543	-139.37790804064
1460	-143.951190992442	-142.91633336894	-130.14670674533
1462	-130.999776873239	-129.133564689343	-115.540263953274
1464	-142.945666479865	-133.362671567228	-129.309079196022
1466	-153.310718911385	-147.040958197576	-165.450346374769
1468	-151.6794511245	-134.15486012429	-161.547979369103
1470	-160.082096254731	-165.361119385056	-153.594561202555
1472	-171.551017273769	-169.057911689584	-188.413067334098
1474	-165.903432369365	-179.756048113595	-162.120761694895
1476	-162.052684048836	-152.997842526754	-151.689039698625
1478	-152.599808831335	-141.664393489422	-150.271479466819
1480	-155.363841578203	-155.210958011746	-159.404281431702
1482	-157.267481879249	-164.750570645502	-162.395873338454
1484	-162.630412708854	-165.405909143152	-156.353027855499
1486	-166.568242758426	-161.13376714241	-166.252940407433
1488	-173.757673338083	-159.367439058382	-187.506589622293
1490	-178.166916636828	-164.118974871285	-182.053595054345
1492	-148.320545189985	-165.061626367673	-161.963395527984
1494	-168.974589157807	-178.746905609166	-172.146228325639
1496	-169.386101046596	-168.077088822917	-168.01823443211
1498	-181.622666103911	-175.000989156901	-174.056537100184
1500	-164.968620809756	-178.489465356152	-160.813466918858
1502	-162.965951535586	-171.031101838965	-169.678069489296
1504	-175.269845872677	-179.765849468041	-177.972563170858
1506	-163.754221877952	-170.969609383969	-171.460844585128
1508	-144.995371867675	-160.353777121835	-164.104888485557
1510	-154.504623273914	-161.33940102107	-165.078866644724
1512	-157.842064833347	-160.63505580678	-160.212265952342
1514	-159.58847021965	-171.957195583369	-166.459984310605
1516	-163.188485724324	-178.233066851401	-169.458785440676
1518	-144.177197297861	-154.309765277166	-145.557511605456
1520	-158.874874650714	-163.664974023504	-165.637518268795
1522	-172.934241956433	-163.739929320872	-181.740808807449
1524	-170.494402815557	-162.856594757502	-152.500392671557
1526	-176.076233563219	-148.071834701904	-175.998159876233
1528	-168.805299983384	-175.56524121473	-162.316921754999
1530	-159.743633402193	-165.147749052347	-168.415476068852
1532	-152.515662622311	-151.849089848981	-160.143655374444
1534	-159.668334022111	-158.431040672705	-177.632056930511
1536	-164.25283232699	-173.365567628919	-169.864374942043
1538	-159.587498946381	-166.138382960035	-163.666925627848
1540	-167.289658467485	-145.240964103431	-159.911686763753
1542	-179.083568182182	-150.900831266906	-156.355017545347
1544	-174.548004089689	-169.039154940321	-162.998862224315
1546	-164.385555581924	-172.486874847054	-168.071559276985
1548	-165.033991629677	-181.947759342405	-159.298320217994
1550	-164.162826343639	-187.016639461293	-157.677241991544
1552	-154.666336876841	-159.179876707898	-159.990585661621
1554	-149.814144357792	-160.510200891286	-154.123616789863
1556	-159.581426055709	-160.675821853342	-143.133367797754
1558	-152.647021153227	-176.325457582976	-168.146809777365
1560	-193.503467625843	-162.830996069171	-174.29407076313
1562	-165.808183980855	-154.004339780763	-167.115861022106
1564	-166.438493216901	-163.223835346678	-165.816182256558
1566	-146.132765565153	-148.623048864515	-147.118072352391
1568	-155.701479841435	-161.847519337179	-161.205150485997
1570	-150.235979333872	-168.079298938236	-155.439787053007
1572	-149.37922161691	-156.499485909507	-155.159782294356
1574	-168.38639831791	-149.867352303132	-152.240014917491
1576	-164.77835751697	-154.801889304641	-143.884149906149
1578	-152.644290829178	-158.366731409555	-149.665494182636
1580	-163.050255957442	-148.032258884368	-151.454513352553
1582	-165.300353705443	-136.965696741199	-143.504071708395
1584	-178.280464019581	-144.771095210121	-145.779811693108
1586	-153.453914311458	-123.474041765352	-137.683864911026
1588	-137.304951759491	-136.401597049668	-143.511098678663
1590	-135.958391448449	-127.661899695251	-126.833608438719
1592	-145.360455308362	-136.09537694257	-156.675087414237
1594	-115.799723836353	-126.025775148669	-139.842555095689
1596	-146.965295758096	-155.607506157543	-157.069942846376
1598	-122.709198937894	-147.526238128306	-143.180734787232
1600	-132.975154061843	-133.324942649152	-115.104807766688
1602	-148.340624074778	-134.948043197175	-123.748486993976
1604	-129.498996724715	-124.473123146661	-131.353873744072
1606	-136.805194035928	-111.887462436309	-126.799089920066
1608	-145.866651289069	-113.272939599422	-128.39370843349
1610	-143.112407598136	-125.179937122153	-142.589323314185
1612	-139.946489652704	-136.966117287077	-143.975190342886
1614	-126.552203143716	-127.208093611097	-138.913324612888
1616	-109.549754248726	-108.47601703161	-130.265955457402
1618	-103.091265145765	-112.392800718042	-107.80925527016
1620	-98.2024680667575	-113.919291369241	-112.486567648395
1622	-113.222315026654	-108.930647359371	-114.002455633466
1624	-128.048421245729	-103.445646836016	-108.038249796194
1626	-104.585898668877	-121.920778715601	-96.1204579985167
1628	-104.975259806776	-110.449218002356	-104.839828761065
1630	-85.9463789291892	-94.0683914420904	-96.5495975772519
1632	-83.5041610719887	-111.968417473145	-93.1171491935548
1634	-106.150212115647	-99.9165096195379	-83.6965513232012
1636	-99.742284617081	-101.676129354432	-89.4637716385948
1638	-97.2339466547054	-79.6593744442234	-95.918210394744
1640	-78.6498330937883	-72.6692742427693	-84.6779250595203
1642	-77.5905287000008	-90.0567147001155	-78.6188870257275
1644	-80.4788770044952	-94.6348592849071	-81.6991835425037
1646	-101.554454825529	-93.6975119285637	-102.987660752599
1648	-106.478596399059	-110.347896849555	-106.883325935271
1650	-101.577333953097	-107.584000058128	-93.4400543766453
1652	-84.6216747551011	-88.2661066334736	-89.1451915898498
1654	-75.0887859765823	-88.6449857653493	-93.0564689427018
1656	-90.7391222183105	-103.39135227219	-99.6224266923126
1658	-104.436916247691	-103.174158547228	-104.184364707598
1660	-94.1564763166798	-90.0655839328865	-98.4246665054381
1662	-87.4201020845108	-94.7399200388784	-92.359378197322
1664	-100.561790389128	-111.240706894637	-92.8972188588067
1666	-83.5221224116043	-99.5197065511529	-94.5534178601098
1668	-95.1721418857663	-90.595871154329	-94.2290089659906
1670	-111.339487525143	-84.7295836063778	-100.132251904469
1672	-118.508045648214	-91.0155580675726	-97.6999529464049
1674	-110.501398420059	-88.0142852124866	-108.05754972457
1676	-96.3081982041657	-115.002549107342	-114.403638719578
1678	-77.7448014109433	-93.0526912943446	-101.877776061618
1680	-91.9458225063895	-87.971856987541	-91.4509306760422
1682	-107.375957698086	-106.05550556406	-114.639219801176
1684	-98.6661909583285	-110.617190864475	-109.480479738768
1686	-114.664559131703	-111.599150829714	-92.8425705081163
1688	-133.999148847878	-113.495741873751	-99.6347248958423
1690	-120.213285884299	-124.288407865146	-112.848333360245
1692	-105.376147774602	-120.000709924467	-112.194491283337
1694	-108.601690500587	-110.472154782347	-107.807725340938
1696	-110.477323493503	-100.874624145266	-119.984495783493
1698	-110.453333712257	-129.223440451088	-110.659937909712
1700	-136.683631268227	-132.929283080304	-113.966456709865
1702	-128.056042016525	-114.281364067667	-119.804701201152
1704	-116.775262530815	-112.864667788685	-126.639213560685
1706	-117.953812763278	-127.706405529878	-137.11175923261
1708	-124.06980494505	-118.070936643605	-131.64777431469
1710	-136.626845698701	-108.212538037319	-116.745244837662
1712	-133.286968449106	-132.806293370585	-112.972744130969
1714	-121.36096234988	-137.277492089736	-118.888172195
1716	-122.948889616	-120.518425676654	-128.259961298184
1718	-139.796033075596	-132.018331559521	-141.633630230759
1720	-148.537253558681	-145.506564756448	-154.833001813524
1722	-132.980188766687	-150.527555098398	-146.208183410018
1724	-124.809835492057	-137.672742127759	-117.783594015952
1726	-113.749366575303	-133.464310876743	-149.772575850167
1728	-123.843861932974	-130.8189474365	-141.281883946736
1730	-118.256060377903	-119.165041331814	-118.708592371617
1732	-156.996595159224	-149.768815836153	-143.456493626812
1734	-148.095172051886	-134.949627303574	-141.050925327323
1736	-130.778888690199	-134.675955784402	-146.374098466496
1738	-127.489150176219	-147.464177944168	-114.761243723821
1740	-110.72456536504	-143.156263249543	-131.487836262503
1742	-161.844806590388	-127.992596262544	-145.355821437242
1744	-145.957025886875	-135.136150108437	-132.87650102156
1746	-133.257429841521	-149.050320700073	-131.720802258721
1748	-134.266350061434	-136.270453680984	-129.704422772005
1750	-145.26719214812	-125.658118607579	-114.262894312452
1752	-138.261564652698	-131.872094353052	-144.64217694283
1754	-146.262448465942	-149.88789466815	-147.5545498181
1756	-138.060135613635	-139.762281279495	-150.32106942647
1758	-139.834763364477	-155.944901569089	-146.155106089335
1760	-133.504373404485	-148.778282472292	-140.262658923347
1762	-136.275388554806	-143.055198858002	-138.71004397227
1764	-144.485152149587	-140.919670916175	-130.811556185884
1766	-143.219139488175	-142.659231981015	-159.717326596777
1768	-143.496607819191	-170.391986476926	-157.007437816004
1770	-144.693521729911	-165.321506122467	-144.473278662588
1772	-140.52054042244	-157.601027811915	-145.35697470396
1774	-144.400453659512	-166.722571428329	-156.19403461689
1776	-143.478884799923	-145.174626409189	-147.16211685491
1778	-141.177938447245	-144.040104872855	-136.800701618873
1780	-139.11032720898	-140.42542539232	-119.9579499561
1782	-152.600195109706	-139.932630190525	-120.47160088198
1784	-146.951981370631	-144.697567555951	-129.746464999301
1786	-139.115449775605	-134.112327645627	-138.4976874339
1788	-147.125205883257	-150.559384765571	-150.995001475012
1790	-149.059119967716	-136.18766601749	-145.087059565424
1792	-146.120269707517	-126.23655310611	-148.308807580346
1794	-130.525048477074	-138.590570384093	-147.433386100236
1796	-135.043905427211	-137.083291408488	-133.254577217451
1798	-154.001728467198	-142.766740588561	-129.055850832691
1800	-157.597368786344	-142.174565988842	-150.201687564383
