# Supplementary material for: In vitro and in vivo datasets of topically applied ketorolac tromethamine in aqueous humor using Raman spectroscopy
Source: Data Brief. 2019 Oct 22;27:104694. doi: 10.1016/j.dib.2019.104694 (PMC6839021; doi:10.1016/j.dib.2019.104694)
Supplement: Multimedia component 1 [file mmc1.zip › Raw Raman spectrum dataset/In vitro Cuvettes/Aqueous humor from rabbit eyes/ppdi_day28.txt]

cm-1	frame1	frame2	frame3
350	-65.766055539931	-59.8872958783969	-62.735078881697
352	-88.29011216729	-65.4214750141691	-73.460027077045
354	-67.3713833850977	-59.4683652500047	-51.5812600871525
356	-53.5355639612453	-46.2672004433179	-47.088809142387
358	-42.068739132002	-36.3209955367009	-45.0658891636351
360	-30.5257239580255	-36.9153840584072	-34.5439096641805
362	-47.496323851896	-24.2413556972975	-45.8596475024068
364	-46.0141150813865	-24.9406379203589	-43.9769971194708
366	-46.3824470010947	-29.3320770211104	-39.8640771790596
368	-52.9302534224685	-32.0444289182817	-37.4518499376241
370	-26.29754333138	-31.2500546535489	-25.3872940190458
372	-43.9992493516098	-42.4485220087206	-27.6685080975945
374	-54.949950474466	-49.8984295024884	-34.4353989107219
376	-47.7625289651614	-50.0749918668977	-43.2084177299
378	-35.8927534728396	-47.0784541873497	-55.6573841622774
380	-46.1757046886148	-39.3994005922424	-41.9558743886056
382	-46.7478363676793	-40.4950283307512	-40.6156991206518
384	-41.8685830561418	-43.7718897815278	-46.8604731706491
386	-47.8675370688009	-33.8298087856313	-41.5969572437687
388	-43.6149499707307	-28.4645626497704	-44.0674232389577
390	-41.4170120612871	-36.8027557894537	-37.4447202068038
392	-38.8092871417244	-45.7498926958508	-35.5537643580251
394	-33.3598851954229	-42.4934180058162	-51.2553227441622
396	-39.0994434860355	-46.8241176365599	-44.7922195554043
398	-30.2398885799869	-37.2147600572377	-30.2855496789319
400	-30.5141193383869	-30.7799101296535	-23.669034352052
402	-47.6341031629349	-36.2892353945398	-31.4389967535343
404	-48.6152631821941	-48.9566545964836	-39.4630171944736
406	-41.0538043882759	-51.1597992703848	-37.3675102271762
408	-41.8381591150678	-54.0219205571874	-37.9625614915794
410	-49.2398400425103	-55.4337750555612	-41.5355183910237
412	-46.17152903583	-41.6151181211146	-39.3815331970388
414	-49.8700197929448	-61.0503881902173	-54.7037477723431
416	-48.1960500326266	-55.0258130175076	-52.7913853951167
418	-43.1975263551756	-38.5649953459262	-40.3930696745917
420	-39.2999147032651	-39.5089057382365	-31.7187707178762
422	-34.3978077901846	-56.5781350560591	-57.6493133066758
424	-42.6972832799245	-41.0911780928967	-50.7009244881609
426	-50.8577646931211	-33.9036264242036	-44.6440261625811
428	-51.3651004689024	-55.6027193527954	-58.1271875708422
430	-54.6191286730846	-58.8532848155511	-62.3072024320904
432	-59.6533956447288	-58.2160763275929	-57.6858284028158
434	-57.2708401413343	-56.7535523090524	-52.5271700691288
436	-51.8548735318265	-55.700467009888	-51.3511838888201
438	-62.294791313781	-55.8734787115005	-59.4617235794301
440	-59.7871392602074	-59.83068928707	-53.7374516134409
442	-56.1953902183539	-60.9659349100644	-51.5353487057601
444	-56.1404853169658	-57.1411757746398	-55.0905354190839
446	-63.3894670502722	-47.4594313297887	-64.2971368249993
448	-73.0810739694826	-51.1523026552857	-64.2082961620979
450	-68.6276856900432	-46.1606423276967	-59.5780379337293
452	-66.249038606199	-47.2470104860051	-55.3286694236551
454	-69.2363468380663	-56.9719262217574	-52.9637218953421
456	-50.9773903327075	-49.4153378159591	-46.7964387131331
458	-64.5140289572187	-60.5283541981728	-55.3239265000373
460	-65.0912171194014	-54.2978752041388	-57.9208585687679
462	-56.5761436146505	-44.1237997507639	-56.0710204791273
464	-62.4783955215252	-66.9428321275733	-60.0930094136271
466	-72.3637843006935	-56.2211358281655	-50.7975783312453
468	-59.7518790906022	-47.7197744473395	-48.3477297723358
470	-55.0148468354779	-59.0603484882687	-49.1729763627163
472	-74.1251561892344	-92.5159910257281	-51.5488165740713
474	-57.2709405795481	-72.3653897648385	-67.4710123284297
476	-54.875880653961	-52.959015020154	-59.7352303609292
478	-57.9084061409522	-48.158213712015	-61.4866231883008
480	-63.0022023144351	-57.9943493973637	-72.8939719246772
482	-68.5346381727632	-72.8968150261309	-71.9094132346442
484	-78.5089001797085	-84.6911289722332	-76.1920160918703
486	-77.1681988014923	-81.9621615627156	-65.8164162860171
488	-78.9951075274495	-71.8488197301224	-61.7383674271887
490	-95.5513323779167	-63.9683186748084	-80.8912718257928
492	-105.156637444913	-79.626379951681	-96.1248487400653
494	-91.9648204308597	-79.3752778511217	-83.7000013332054
496	-85.8047571390221	-81.8040268384523	-81.436349068118
498	-89.9788804849569	-86.2151695498338	-91.0399221032496
500	-88.2664733496165	-75.9752581251724	-86.0201773328187
502	-75.3817996540238	-67.9918512754515	-76.5154616252128
504	-75.2242726142493	-73.1976063026508	-80.1371322215188
506	-75.6125661879752	-77.5399036915476	-82.1826273708703
508	-67.5224723296499	-69.9057353185801	-70.8609449122455
510	-80.1748189459743	-68.8004435354055	-66.9087146040731
512	-81.3821747871759	-76.9992559399044	-78.4192941405907
514	-78.7016616869235	-82.9541488367141	-86.1217531961402
516	-76.1577220035401	-83.682405409675	-87.1957368341354
518	-77.3253451439261	-80.5462944496795	-88.3742961636642
520	-73.8002527552833	-81.9407851070198	-82.0633479541352
522	-89.3413754935154	-86.7072703698776	-88.1836903477675
524	-92.414885110419	-87.2568084349981	-91.5745196053796
526	-69.0308813117978	-82.542670776976	-82.8637854252948
528	-81.1697702298833	-99.9603439296794	-78.2482307086122
530	-78.0897656825575	-88.3817485840534	-81.0821369294868
532	-79.9545049792363	-78.6649361679247	-80.2333684895366
534	-90.1326639807436	-78.3693448424044	-79.3210011481508
536	-105.864965101713	-87.7569939424079	-87.7727371274288
538	-88.7193926901419	-95.061394078759	-96.5144171709303
540	-88.2061688844505	-83.7504932614755	-91.6148606855386
542	-88.0532436792012	-74.7795712085523	-87.0957269213794
544	-82.9748025302212	-78.572984271543	-89.3920088770052
546	-86.0428393068401	-91.2982909905221	-93.920682150355
548	-97.4720046098324	-92.2446925818478	-87.9589060617018
550	-95.3768017315904	-93.145965945133	-92.473584400807
552	-92.4439572834633	-92.8409135590871	-97.0256047097404
554	-102.249992526368	-90.1127535681522	-89.8557294916582
556	-101.096086776649	-98.6308856953645	-87.7528298455944
558	-116.121141941704	-84.1910630465535	-80.6565733999185
560	-117.976596095726	-89.5947522229432	-90.6650704576228
562	-106.847738977054	-105.523612385314	-107.438275924132
564	-100.611450403781	-89.5933172826897	-98.7821351655707
566	-90.8321310475164	-101.387013249299	-106.315451103843
568	-85.872708664577	-107.798474244155	-107.656445376573
570	-87.8442467164065	-103.968882889691	-101.971424411449
572	-96.6456225561154	-94.881422373254	-92.8914349481859
574	-108.384672410434	-107.108195364546	-93.9632241624752
576	-118.676443069835	-107.246916646257	-101.002945158402
578	-113.517705119342	-108.631503105033	-109.271219278351
580	-111.955491716631	-109.759296816071	-115.886034626927
582	-127.725402806245	-107.900741375033	-117.862829478146
584	-112.587400641024	-104.444215537933	-109.054722641792
586	-118.668857434856	-123.096326379816	-123.550680745192
588	-121.505796894353	-123.128092974328	-129.371237841523
590	-118.872720468362	-112.979873073636	-121.875836990851
592	-116.609306157475	-119.732074957852	-108.122987374123
594	-108.063525701242	-111.68550565813	-124.656871156238
596	-118.946385144493	-114.029240436353	-110.863580414851
598	-130.463083212128	-121.388058734854	-104.243761050994
600	-130.031421502314	-125.622457943656	-111.717086083029
602	-107.941120665121	-113.853586706021	-112.279285989806
604	-129.998907601115	-123.299392995876	-123.97011271253
606	-141.926996976747	-129.623007782398	-125.983635575564
608	-142.583831655561	-135.937051683356	-131.331823623744
610	-134.509188746507	-142.099247989738	-142.270611258948
612	-124.136969771557	-139.152985687562	-136.852474954343
614	-139.449181133531	-130.47990720432	-131.623889078156
616	-141.916309801139	-135.233913614066	-132.513308366942
618	-136.021216866473	-144.082445720486	-133.652622243178
620	-133.192891844317	-146.707864634888	-132.664398380425
622	-155.086174288419	-139.891680805439	-146.131040235705
624	-145.302541944782	-143.942445232964	-138.349099021615
626	-145.109700710737	-152.287519033912	-148.685653269168
628	-148.170818081418	-152.766865725008	-156.889388609634
630	-144.858402734571	-139.856009742415	-141.190357399413
632	-173.581822519694	-162.135513214093	-158.016318902316
634	-165.101374885814	-153.859624857396	-153.874151076272
636	-164.153516201655	-152.648734620832	-149.060162682774
638	-169.318427197594	-154.196084081205	-148.906292364938
640	-165.198838948062	-144.026802316734	-153.101396220208
642	-157.592121624361	-156.890990571248	-151.978601422406
644	-156.902034300799	-155.567306100859	-162.273177974213
646	-167.108394724053	-159.72109381042	-169.170857879812
648	-179.877841235711	-168.097778195674	-179.260780822629
650	-181.082492457414	-170.55835911748	-206.122851099009
652	-175.405312208208	-182.432006024132	-196.859611014058
654	-170.982645959926	-178.087404681686	-188.538585107318
656	-185.446424914339	-185.60008143295	-193.593906539773
658	-207.011799270385	-201.994320430917	-201.956172063816
660	-206.664504913476	-206.10031737988	-191.382341367746
662	-208.184337114149	-209.6361483626	-207.506873379727
664	-216.753965148067	-222.611111159298	-219.287053698519
666	-214.496088384413	-227.556187524997	-215.693137398241
668	-203.336828473001	-221.2766402118	-203.125565113923
670	-198.938017680077	-210.909668014828	-200.190215556278
672	-203.887828628093	-213.840812841033	-204.634152409018
674	-211.774995768356	-222.054868269409	-207.688531967625
676	-221.032520972977	-222.959778890751	-209.779938254134
678	-227.753027820162	-219.299506816756	-214.297782985605
680	-226.469423874582	-223.685329904794	-225.807119071857
682	-218.769040313729	-207.361745209423	-217.091965813229
684	-217.110759752004	-210.555701109007	-208.859255600523
686	-214.826683420526	-212.559626149807	-203.581623084884
688	-208.25007893658	-208.241167973001	-199.095677801643
690	-196.430642297657	-202.663180350041	-191.386473492377
692	-194.351525145074	-197.533041031302	-206.187085159417
694	-197.46703766733	-193.525436309825	-194.098210788936
696	-197.821296437008	-188.765474068766	-192.515542480462
698	-192.225847039334	-183.388384258402	-195.017308114311
700	-181.279310941245	-178.03312136018	-174.855359941169
702	-179.043307208044	-164.029565854746	-172.127834419701
704	-183.181750365368	-178.918152988031	-170.308531664415
706	-174.826856328772	-179.131695799502	-172.037802400312
708	-163.939379053805	-163.915709700436	-173.820574279212
710	-167.617249692493	-151.625927693548	-170.319743587312
712	-152.313856388085	-158.429541015361	-164.282122808029
714	-149.082917042813	-148.26036844506	-161.196443331953
716	-148.672606347138	-144.162375790312	-158.00260409667
718	-153.651298733521	-146.383692506556	-153.452654116807
720	-164.194899467217	-148.571323144035	-148.735463212462
722	-150.19194431577	-147.940887520277	-154.810575565861
724	-152.240230727276	-139.7970022916	-156.554505446739
726	-152.020734636018	-139.705066112163	-149.275798597759
728	-148.329820756575	-140.237435903125	-141.879002882612
730	-143.498735117656	-133.851806192454	-140.43008445989
732	-140.174690588919	-126.369563726275	-133.992443349229
734	-136.086239582567	-134.426099500198	-131.586400010582
736	-133.763613502889	-139.900849785503	-139.543604388699
738	-128.782864444149	-144.10729674968	-140.88714482457
740	-123.273593634405	-143.685487527635	-129.606769541672
742	-131.628301276849	-123.920389623221	-122.344228812864
744	-109.151291712975	-116.574220480872	-117.324165018892
746	-107.934342716194	-120.299571518145	-114.248690341997
748	-116.118526591172	-121.872168111262	-110.418472474862
750	-120.826960349432	-116.188915329223	-106.255058913058
752	-111.840760072249	-107.152815462751	-104.80767195997
754	-106.415049591395	-114.261704639873	-100.954431625434
756	-108.714633172921	-114.828833808773	-102.287182740242
758	-103.638144378648	-109.902898492935	-101.913509790555
760	-101.564858164616	-99.5889148087416	-100.0438463602
762	-116.899042951626	-87.2289010369768	-100.150283606645
764	-114.658182840963	-98.1215839963319	-104.738534768793
766	-109.441576446484	-105.590711963584	-95.7637208398341
768	-102.895760886142	-108.636361113039	-103.620619465774
770	-102.437658922744	-105.417838098472	-114.310400210752
772	-106.484848990345	-97.9934506136576	-110.734747297001
774	-88.8209650030381	-97.7278662106381	-91.4867154715943
776	-93.3022639910876	-94.4748924088416	-92.371717128227
778	-93.0770899507282	-95.9949361257034	-87.2915371284252
780	-91.8052133196873	-92.9398157076167	-85.7139623510399
782	-93.5531087347694	-89.4112526953344	-92.2320744753971
784	-99.967043105024	-101.706150216747	-103.027985441561
786	-97.4199973656703	-93.8623808978293	-95.7128333566153
788	-99.6407915383445	-105.011673539287	-91.8594987443071
790	-95.177752292923	-103.116286089806	-94.1217292673594
792	-93.3651216302291	-92.4579062568558	-91.5857416434711
794	-103.459320027174	-89.0215286480101	-77.4146495546917
796	-97.1979286694892	-91.7981582763958	-86.0326153353848
798	-93.9641848051047	-102.00116366192	-85.6178945211253
800	-88.5695706092228	-91.0924754394692	-76.2970011913475
802	-82.2161596389531	-80.4240043165528	-72.8852502673886
804	-75.2671637134405	-80.4776361857068	-77.5984193789524
806	-66.0115886457936	-76.27525530208	-72.298745935752
808	-74.5037822871098	-68.1141673481852	-61.4453480873929
810	-62.8490269161205	-62.7871811289064	-58.1096830667588
812	-73.8722332406697	-78.8333660801806	-66.0120859838832
814	-100.051556269046	-96.7703368968564	-82.0587867167802
816	-112.064183811439	-90.2061381430674	-98.81274108022
818	-103.755808267903	-91.6003854426642	-105.645231998465
820	-107.61594279519	-102.751155424715	-99.5904136396287
822	-103.622055641036	-101.715666843295	-94.2982161246565
824	-102.976201229692	-100.386003289771	-96.2013413604
826	-108.917112463214	-101.458207732103	-102.15306476529
828	-108.251016280795	-90.2976696537938	-98.4548166020422
830	-90.1597189547836	-92.8662769998495	-85.26348736176
832	-89.7259270083204	-91.4946842289262	-90.1655299448859
834	-87.3248425640111	-85.3708222565537	-88.038448420263
836	-87.2593220951615	-85.176201109799	-83.2677476277557
838	-93.8178510111939	-94.8292374845755	-84.8230123329386
840	-78.3607174484159	-81.5540210902469	-75.3671485426224
842	-76.2746648675181	-65.6250495355382	-85.5193383333939
844	-94.5283524843248	-74.6571456930968	-88.0286712422
846	-100.793748509876	-80.2722952929609	-84.83424597186
848	-94.7822548435413	-84.1812646326951	-87.5474007365136
850	-102.295845321762	-110.067561394763	-106.430608281406
852	-101.233082585759	-106.267149618695	-91.059614933027
854	-87.8315110028439	-93.4606931268467	-86.8228650984538
856	-86.8212767908345	-90.2960751941521	-93.055570418303
858	-101.596453120059	-103.920893611847	-99.7073268633957
860	-116.642365243876	-119.643797320259	-99.3179754582195
862	-98.2992244697983	-97.115805936025	-93.2687197140995
864	-92.061645716001	-98.640721134275	-103.665352945647
866	-89.7780258662881	-95.6025136935172	-105.036808668296
868	-100.341003859607	-101.723787482609	-105.83721617098
870	-110.629823282585	-106.864269424247	-104.164156291563
872	-105.983450844841	-98.2380909917402	-98.925868490882
874	-92.4290421092377	-83.030889356617	-102.702637713393
876	-96.3176166383007	-87.925349755859	-91.3839049697609
878	-102.823278954668	-104.089657406276	-96.1422779589272
880	-105.962710120384	-115.530502987607	-101.778913746145
882	-107.156696675285	-118.085745600442	-103.089330071325
884	-111.791420282148	-115.49132512614	-104.560134243391
886	-122.476921953088	-108.73587601443	-116.928706869512
888	-120.589933459728	-118.761398590527	-114.621992026327
890	-120.071537105654	-108.599324940792	-118.03903710132
892	-115.167471429197	-107.354907752418	-123.476394639672
894	-105.425253042528	-115.168090174306	-120.258706339039
896	-98.0407201088758	-109.754421579785	-102.626976334139
898	-109.379055650592	-115.990192636981	-112.26365585433
900	-110.984782395387	-109.428036224134	-115.249451089735
902	-106.662385507401	-105.355360257828	-117.035852890793
904	-104.871233011361	-108.385587019319	-114.709909800442
906	-109.235679852509	-114.568076470392	-112.65404595978
908	-116.909226058584	-114.737700969658	-119.694326723922
910	-121.937677488873	-111.162750972577	-117.861300024765
912	-110.302606787549	-120.982118666705	-113.118173632603
914	-111.698342319457	-128.656360278162	-113.232527934482
916	-116.174371934408	-120.783783763028	-112.549035689468
918	-116.602884141424	-109.206324293068	-112.037078697177
920	-115.547603747807	-121.801485835937	-118.869013925858
922	-104.538029069777	-111.369404550472	-114.184607889279
924	-116.520468726702	-108.560963774915	-102.275412156266
926	-115.465606676508	-113.49912661301	-107.419324861892
928	-114.467990715577	-116.700805196323	-115.23898601846
930	-120.836591728905	-117.379458813968	-117.060350880962
932	-126.330629588449	-122.989896675044	-117.350919383983
934	-123.573011269255	-121.383184916511	-114.579403604214
936	-114.010504099398	-120.279857483827	-118.049396913596
938	-113.498849459606	-128.209460412227	-121.400069484385
940	-109.256585556709	-130.033669905353	-117.469734151032
942	-107.985209632598	-125.576225325555	-116.466463478514
944	-126.083341493255	-125.814200003526	-132.421511161372
946	-116.39679608624	-107.981377154045	-117.489834762189
948	-116.730118015846	-120.628926533809	-121.747338144021
950	-120.27899442737	-134.363032866173	-132.96720000122
952	-120.150330240268	-131.388022939172	-131.247915837795
954	-119.177605122685	-120.760121445987	-124.572119493654
956	-123.236755945659	-123.176976113099	-127.786298701781
958	-122.444321438631	-131.207282104051	-101.719224593356
960	-115.929562733437	-124.482557572759	-106.614018234343
962	-126.466601639392	-125.835788625201	-119.70265351645
964	-128.042527093146	-125.493316866671	-118.978878960138
966	-115.897240937156	-116.143064914439	-109.222622803952
968	-106.386987722561	-103.352181627156	-109.899089637815
970	-128.924859926188	-114.272511253071	-136.00561102784
972	-113.311980127885	-118.227004261154	-125.151186945347
974	-111.748161749674	-111.474787312647	-111.338100094133
976	-107.710392451948	-111.329142161826	-105.852529739816
978	-100.804771636229	-114.526194700492	-100.557862505434
980	-99.0651198387156	-113.266044028503	-97.2551947717766
982	-110.365779500284	-107.475633705475	-117.591613884619
984	-113.995274880195	-120.638061376754	-123.610648022759
986	-130.300602154779	-124.422707607222	-121.816804820736
988	-125.415748226482	-117.282080413138	-122.178114851168
990	-125.158515082789	-116.94999554848	-121.900683521205
992	-130.122490537949	-123.375335776329	-121.774357112443
994	-116.573580129442	-120.545923609886	-125.525621492812
996	-103.674994330386	-110.659073714718	-125.864118004234
998	-113.998713328702	-110.200053908676	-101.153679659906
1000	-113.312620167838	-111.087423586347	-115.20013565433
1002	-115.32551745069	-117.100762583639	-122.484798980384
1004	-113.421746911833	-118.699860880084	-114.401169678015
1006	-105.686874270517	-110.989955577261	-105.965392123989
1008	-118.825204580068	-111.187542616345	-109.303880198805
1010	-111.763318189096	-125.913086059655	-130.081981885646
1012	-107.78087882316	-121.861880179476	-130.032310270188
1014	-114.685855722479	-111.48031487677	-118.327503059285
1016	-124.204512924363	-111.888177104951	-118.733339259497
1018	-126.421054897014	-120.350004255849	-130.852060465881
1020	-121.726604839311	-121.058948137226	-133.584884855123
1022	-139.87256809458	-129.423167662523	-134.040568338172
1024	-130.472095750758	-130.85762581886	-122.205314667329
1026	-131.081960033452	-123.40342774374	-115.707704104038
1028	-129.997393150669	-120.738483823153	-124.272495392823
1030	-136.898794799598	-127.422486185992	-137.587324262787
1032	-147.360300656946	-132.383910916526	-139.980508274264
1034	-126.719856661732	-116.66797645693	-126.578092547513
1036	-125.989544408184	-135.61928261082	-124.001423808076
1038	-117.379106195413	-134.52374561276	-127.982122470815
1040	-123.718150841176	-129.577286341785	-119.412924360031
1042	-129.309264072471	-127.135562934557	-114.728775188903
1044	-125.422872337042	-127.211152411389	-114.230801905351
1046	-119.783959648607	-127.07162372488	-111.384695711794
1048	-132.746409939401	-126.369303816862	-118.882654239581
1050	-128.861147154656	-128.06120070934	-113.143465013394
1052	-142.944094889722	-132.809820505813	-120.50356702728
1054	-151.912752164826	-150.413675012649	-140.301366010925
1056	-152.214687590579	-150.580190255032	-147.144213075064
1058	-149.828163006778	-140.717959158164	-141.052976375396
1060	-147.816654602361	-146.209299647336	-140.409057912535
1062	-128.830127378103	-113.459190466548	-129.558966481545
1064	-134.662064816339	-111.789766233621	-127.265661060886
1066	-128.696041844836	-120.117571079469	-120.939999566833
1068	-130.633715147052	-136.308588467952	-131.171776351039
1070	-144.293350873887	-145.523975142907	-155.867188964018
1072	-155.689620017846	-145.073449572542	-169.225199470587
1074	-148.844023324051	-143.894670692879	-148.896977964202
1076	-144.347326379386	-131.198365506104	-139.985794411688
1078	-154.72518380939	-141.425724422818	-141.53606194703
1080	-142.047696627119	-139.136374873071	-143.895121456705
1082	-139.28206581601	-131.24169726976	-137.386711112992
1084	-140.281505848903	-140.56955405664	-136.131396560977
1086	-137.29346601956	-157.69032700151	-139.077589592043
1088	-137.394218685783	-149.863634205965	-132.102785669961
1090	-149.434329205995	-142.154919749883	-143.495079557226
1092	-135.552242185023	-138.260624839213	-157.50309268108
1094	-141.165252503968	-148.807815822319	-153.120985303086
1096	-158.263177232249	-149.742737258155	-147.615333194355
1098	-155.164645483409	-139.978430481222	-139.452730741983
1100	-139.479315350015	-134.069062179281	-139.597203620648
1102	-146.942942692443	-145.727427091857	-159.701681994066
1104	-159.869980135602	-164.562812781986	-160.790142126868
1106	-138.662038052008	-157.556560054283	-151.194368456883
1108	-153.05831197928	-141.52338952203	-150.761033384749
1110	-150.893300778695	-140.19608664209	-148.470497560646
1112	-157.643934346276	-155.390726518571	-156.727372926487
1114	-164.059239589355	-161.803164518928	-159.089917260893
1116	-141.649316779362	-142.455646850819	-139.695956703223
1118	-120.81611885034	-133.871784539533	-142.033351739339
1120	-146.97117455947	-136.558910629662	-142.114864685968
1122	-145.407561591899	-153.021944560389	-138.448169296843
1124	-142.899126680784	-144.43032125628	-148.647816812157
1126	-143.06864974994	-146.12841107732	-152.116909464118
1128	-147.966633879075	-155.133507261713	-149.357310003645
1130	-159.13148398627	-154.902758302985	-147.468102555314
1132	-170.832917546718	-155.041836357974	-141.6469702838
1134	-150.22868519204	-156.118468664518	-151.930011190027
1136	-124.410970535586	-138.153142502084	-146.931858578284
1138	-146.860003487918	-138.81368433365	-152.854897732784
1140	-150.379104269248	-138.09027403918	-147.332825510047
1142	-149.650392872097	-148.224736713551	-139.749549943345
1144	-149.889173221532	-153.603723790855	-134.650139264451
1146	-133.782428894661	-128.231116214098	-126.439566228098
1148	-147.098535476732	-132.266437584218	-133.192112741794
1150	-153.16480929873	-129.659921154985	-135.243548766086
1152	-139.257987541286	-130.001729661784	-139.661322495309
1154	-130.782361933382	-135.926715005658	-141.794919304041
1156	-138.040251141471	-145.706632883861	-146.061802793085
1158	-146.597670401507	-148.640994924681	-142.305565741583
1160	-147.072197926251	-144.761674984952	-132.793346393322
1162	-154.560816585622	-151.551782530696	-145.751661691738
1164	-166.179557869654	-157.818488887818	-172.803207463
1166	-141.8767154733	-136.674264432229	-131.666581138111
1168	-135.625226029509	-136.587126767769	-138.724202844519
1170	-140.953653494894	-138.982079564615	-140.104090825547
1172	-143.918163158768	-142.121368068515	-137.98369660807
1174	-148.470880994094	-146.330634276518	-145.640767164242
1176	-162.170881726784	-150.309802950661	-158.104467100315
1178	-169.0265581125	-155.055720146944	-154.470643516851
1180	-155.27004556991	-158.303783468602	-159.756717853927
1182	-156.263739035652	-151.761217520292	-164.297251695795
1184	-160.193456692666	-148.455344143132	-159.445485471323
1186	-156.811863836804	-156.718667996787	-167.460583904999
1188	-167.32377164506	-170.094944146738	-167.024370018678
1190	-177.486776888424	-172.747703717195	-158.725937639073
1192	-160.413764424838	-161.81852185292	-161.507228704831
1194	-151.604971797079	-163.885027175818	-160.407545015854
1196	-161.808078396177	-161.731408127637	-172.68386295428
1198	-158.452780074941	-168.079710845989	-159.72072579617
1200	-161.968205616718	-162.73250304408	-164.499734163396
1202	-159.698496166089	-165.32847620027	-168.659541201972
1204	-168.740830005678	-166.292707824896	-166.292707824896
1206	-178.450176924241	-166.281020973002	-163.922384670986
1208	-167.364100878604	-170.13101260199	-164.49690053878
1210	-163.789368654978	-158.158088844166	-158.021534589224
1212	-184.217147660418	-169.528476112769	-168.000249853261
1214	-170.112292726159	-155.064889255369	-171.489246404814
1216	-173.177993035096	-167.834773481701	-167.069830592614
1218	-164.681520102227	-168.815192437274	-162.938288450668
1220	-156.741868285608	-166.975266701658	-158.432492772331
1222	-160.690044484209	-171.992382968578	-158.464779918736
1224	-167.762165249372	-174.823053988494	-163.548537821763
1226	-161.793009254987	-166.700868202416	-160.919241893954
1228	-152.149776114255	-181.689607337991	-162.525729930255
1230	-163.173481907239	-167.429570254072	-160.195911695392
1232	-174.863084239272	-175.663675428006	-163.356824274644
1234	-169.625841419641	-172.483999601263	-148.814410534365
1236	-163.249595005148	-170.20848777549	-148.497241081251
1238	-169.975694883306	-176.351327499089	-172.527298746639
1240	-185.145135198503	-184.424257919469	-194.512602983911
1242	-190.670496621648	-186.154968545454	-187.720614207977
1244	-179.917022471739	-184.841646303461	-179.236421949406
1246	-173.708250454049	-180.072829606559	-188.016667302806
1248	-170.415598712726	-171.565447593671	-173.811198707367
1250	-177.352819153104	-169.349142609631	-164.441401865027
1252	-186.226845750982	-187.335371976774	-167.593071117269
1254	-182.841098559343	-183.69457340575	-173.061732956302
1256	-172.364253914756	-170.761962793311	-173.832461079333
1258	-168.626789331156	-179.025644477832	-175.303332040705
1260	-173.303081979973	-177.303880812303	-185.493902820058
1262	-195.011116268482	-177.179669048928	-190.497112609115
1264	-194.776311481481	-181.965140112088	-168.49792028777
1266	-195.157793401622	-183.543417743571	-179.47913976838
1268	-201.641129867486	-177.404972083362	-200.473595676157
1270	-188.929190281631	-187.337454575037	-194.874834955574
1272	-175.739833656345	-199.947334440637	-180.882775536785
1274	-177.181323271698	-195.254002790636	-177.959735873808
1276	-182.93697405395	-183.495583598752	-184.252453303308
1278	-185.006903841843	-194.341207975895	-197.928342489007
1280	-190.038725961461	-189.410345645399	-195.166501812859
1282	-176.254929553582	-198.427241063443	-201.989055713874
1284	-187.993916001205	-201.09172834622	-190.081007622185
1286	-193.63958071658	-209.735921461342	-183.06941699933
1288	-191.219621007563	-199.456142169981	-186.431507896309
1290	-189.030805775234	-193.211766494883	-197.911789542789
1292	-194.186542963186	-194.617489277637	-197.986699545363
1294	-201.880376356334	-189.908741997382	-183.294080591015
1296	-197.520886625641	-198.626393877549	-188.692543752279
1298	-190.133098657497	-198.438688929312	-184.338702460099
1300	-179.237921471301	-186.067923076153	-205.534194545199
1302	-190.963674051775	-194.270895428626	-210.094520299831
1304	-195.959084743769	-203.162182460652	-202.108138453943
1306	-202.401994252539	-197.107486356118	-195.574424332151
1308	-212.911944142273	-206.039227275521	-200.74071233893
1310	-218.888135603849	-218.304291393503	-210.361548983213
1312	-214.351465229167	-213.890305910351	-219.176665675167
1314	-209.959206137378	-214.372547448843	-228.391072245068
1316	-222.772630492484	-207.078199288336	-205.719694049235
1318	-195.228106940106	-216.511864990243	-186.465776104835
1320	-208.18329880744	-213.549944304366	-188.832943921686
1322	-190.386836567437	-207.577806972751	-192.885106129322
1324	-191.633905236124	-200.903853455934	-202.336147741723
1326	-204.051025941519	-196.315550073653	-197.327573953654
1328	-197.115439511666	-189.696118077122	-186.493109678695
1330	-186.069413683096	-176.844360646041	-180.1052966159
1332	-192.959410683112	-168.776608366631	-177.595545222573
1334	-182.451421443908	-186.479882264658	-187.229324975984
1336	-204.228113549351	-206.553957127563	-201.268944918646
1338	-206.514030916442	-203.458846761438	-194.301183911694
1340	-189.468756946648	-194.653968647453	-201.015754626337
1342	-213.422021538805	-218.389704249477	-208.863354990168
1344	-207.279815559203	-214.854380609486	-194.164423397314
1346	-189.554630154948	-194.392893545376	-190.584063954072
1348	-182.799211272014	-180.268318680067	-189.793002049034
1350	-187.947760868312	-188.352321543041	-187.683920195265
1352	-195.876574309658	-208.271369247968	-199.919453161338
1354	-195.494941207601	-201.056682976222	-201.824399248268
1356	-200.121303957124	-208.070675149648	-192.171932764601
1358	-198.520202447142	-209.627387495088	-187.413017399196
1360	-201.692776140048	-190.106126489718	-188.159203456151
1362	-185.891345144009	-193.126837175468	-196.833480654243
1364	-187.650118331485	-181.346084056505	-193.694881628681
1366	-191.781491822962	-178.72423304634	-192.859326122162
1368	-192.929477807408	-182.514039962461	-183.417535288587
1370	-197.178389061929	-188.057790264628	-174.203295202166
1372	-198.950535151025	-198.228615051127	-183.72097121343
1374	-187.832131573427	-199.412036139365	-194.206043421124
1376	-184.714814615825	-196.452242049914	-206.875231870404
1378	-197.719089951058	-203.073704477894	-202.33972052532
1380	-207.096746707583	-209.229651700433	-198.101915719574
1382	-194.709932067015	-199.30873188737	-188.357282115351
1384	-188.549057362342	-194.483080411721	-180.109529666499
1386	-178.7872382983	-186.607592603786	-185.369166593573
1388	-189.361632600946	-189.869808242559	-199.696290427974
1390	-201.5098398852	-195.939684917694	-195.634315773935
1392	-201.04822176181	-193.570548315114	-186.03380823227
1394	-205.00108279913	-192.282356333537	-197.665230983352
1396	-200.766049290109	-195.843539441912	-188.412571860834
1398	-199.974601787134	-197.301792312896	-179.882796971723
1400	-186.58489202642	-183.908180707884	-184.318781744513
1402	-194.455483661165	-208.34684634662	-205.293938644232
1404	-181.708107390104	-197.078980534886	-195.640023311121
1406	-182.338010280183	-182.35999607446	-185.267264576431
1408	-188.918406851424	-195.93045245945	-195.984055131975
1410	-199.386774413109	-206.084027190145	-196.240056967793
1412	-199.727280572622	-201.217993446408	-189.364945618448
1414	-186.981067461033	-196.294762940807	-184.213901736143
1416	-178.209720192149	-190.773982509249	-183.052339114891
1418	-182.637907901552	-175.05758397929	-206.259587509128
1420	-202.061491861483	-174.494619204803	-194.05895526515
1422	-185.04363729527	-181.477260991474	-187.643511490525
1424	-201.153852884768	-209.230062417558	-182.123812175891
1426	-187.671285432066	-190.700406164555	-190.241828359059
1428	-190.750726641826	-183.705773934299	-201.445836189656
1430	-193.436759356916	-182.21886986532	-190.188406220921
1432	-186.999681847528	-186.771093784281	-186.098062495355
1434	-184.640066590077	-185.633281719562	-186.516090927444
1436	-188.164718124468	-177.633644438472	-185.798278965371
1438	-187.442210647529	-180.562223927448	-186.811412602885
1440	-182.688763975375	-194.893522194279	-182.735404557676
1442	-186.318167652484	-191.545762411235	-179.760944698414
1444	-212.903847940482	-194.436818293158	-202.803392563551
1446	-187.205157968574	-189.886687858544	-199.109739535277
1448	-160.695946672485	-171.917701370552	-175.241477731776
1450	-170.522288134711	-171.75613956557	-170.677662168348
1452	-161.301092155876	-184.060119756244	-183.601621952277
1454	-152.368464536388	-160.54396584284	-166.7648174403
1456	-156.233996958728	-154.550009724671	-152.313592792535
1458	-164.956654758973	-155.473461955008	-154.770102902432
1460	-167.695912233293	-147.611268625172	-159.599262419567
1462	-163.885405828716	-143.221682203224	-157.36252798207
1464	-163.906830422934	-148.036359622483	-156.861281188736
1466	-172.555801276209	-157.59361651416	-167.802294561831
1468	-169.785481408368	-159.43165539924	-178.766390410952
1470	-181.165490091345	-177.352188028503	-180.267280821127
1472	-204.828412546865	-199.270264652899	-204.792666501515
1474	-197.317241606551	-218.350905224362	-193.981457671227
1476	-180.909982569423	-181.064319364199	-169.572758930601
1478	-174.151359636833	-180.933332558348	-163.719160603554
1480	-177.110316131493	-190.917366092901	-191.200276323134
1482	-182.490442330163	-203.135199187629	-193.585218938794
1484	-180.059247532973	-186.509024955099	-179.10110589916
1486	-177.715174267544	-178.596038820942	-181.953482979169
1488	-183.427215963296	-199.53647807475	-194.101373997597
1490	-186.722933646378	-194.565502710058	-188.163133072497
1492	-186.41265524982	-175.841958667924	-170.513551086156
1494	-196.921691979095	-182.789477117896	-178.202143736817
1496	-181.38642110986	-191.856527012129	-183.239338476719
1498	-201.582309894875	-196.986200211198	-202.547787051576
1500	-183.354419553256	-183.836838869048	-198.390940421176
1502	-195.024036413829	-191.92510369966	-199.990254003039
1504	-203.168137797579	-177.780384889556	-195.649154101407
1506	-197.110870383819	-188.347795602954	-201.385610279015
1508	-190.095038597821	-180.710784748502	-179.989914269936
1510	-182.455978300004	-179.479235424833	-173.810752365186
1512	-176.0435113587	-183.273698910862	-175.12959782401
1514	-187.720061354065	-193.003384381666	-173.656200804412
1516	-201.702012855987	-198.173110714985	-180.785022487551
1518	-196.905392879973	-178.33756029692	-186.650140797324
1520	-203.901105598301	-179.412409707417	-191.310955175573
1522	-187.466824073321	-187.466824073321	-187.559251944342
1524	-190.65079021528	-188.951779514355	-179.904579285617
1526	-203.25649609341	-182.091776400063	-192.964124226972
1528	-174.040643366153	-185.817065145125	-204.028544818213
1530	-190.489775264572	-197.358858732957	-192.721783875805
1532	-180.557773120564	-191.245615712726	-188.961544256674
1534	-184.846483759791	-195.217961950382	-197.178568608068
1536	-198.426864128972	-173.976243810637	-194.456704791391
1538	-189.596327138638	-173.351579637206	-182.597761697026
1540	-171.263442060539	-173.004777770997	-178.774844400698
1542	-174.853953749606	-171.118575845945	-176.311107491432
1544	-193.77479297654	-185.637010688754	-181.400201066439
1546	-196.052652596188	-189.511478599833	-188.525914659816
1548	-187.733109739202	-173.344252224881	-185.988581137529
1550	-195.319715261544	-183.645663427773	-197.592818474169
1552	-184.938214954635	-192.898489770084	-178.855453939573
1554	-185.152411188341	-186.861478382148	-193.094450661261
1556	-181.579534428001	-172.26110950139	-149.588850148301
1558	-174.701609245604	-158.773067127924	-184.027712617985
1560	-186.835794729765	-198.611686542068	-191.323011021167
1562	-167.173823765765	-200.439142694074	-180.78074755884
1564	-174.323880707822	-200.935097104896	-189.460306200292
1566	-165.026020960491	-175.77698719548	-173.438473433498
1568	-171.101197421661	-170.250417236133	-187.612209355345
1570	-164.934855142779	-171.621449101271	-188.761961025583
1572	-177.66954553396	-174.77913822741	-174.893882902198
1574	-197.257461268667	-172.680138800787	-172.310510401488
1576	-192.531447561823	-162.060816711807	-179.400937791013
1578	-175.418935684737	-161.25966933786	-182.262457383021
1580	-160.650241986719	-170.552600729489	-174.619383504371
1582	-154.94451854206	-170.129952484268	-163.985518459067
1584	-169.257355105425	-168.139420365516	-167.659627053331
1586	-163.357893224347	-146.742778685696	-164.208709686972
1588	-163.994916880618	-162.838597836372	-169.031181927061
1590	-146.684756494796	-151.465320104953	-150.077104497065
1592	-181.380859664034	-161.832073533874	-172.121455887287
1594	-153.885399284337	-174.280985848561	-152.400873299223
1596	-173.341907476077	-166.56084537106	-174.155007842471
1598	-155.443484434815	-153.754332999053	-171.25621160626
1600	-159.911910577149	-174.568894929341	-169.645000233998
1602	-161.140116878434	-160.826146386835	-166.906859221929
1604	-145.66384779272	-151.125189425952	-156.565297252575
1606	-139.633388290616	-143.928195121129	-149.954907321812
1608	-145.769565964873	-148.78659203353	-153.552386909968
1610	-141.778266664097	-148.113289753446	-160.61721221959
1612	-139.062773936187	-140.442996003117	-153.520776511339
1614	-147.037201950553	-145.330922361518	-146.709256716862
1616	-137.744127479083	-144.025825508194	-135.151627449771
1618	-119.318258308524	-128.180075331798	-106.07789087254
1620	-128.026024761756	-131.769324623052	-115.386174190894
1622	-125.037661446585	-129.62174769195	-128.799679688872
1624	-110.562469068579	-115.651397206144	-113.980218506399
1626	-117.544881123361	-136.361089758766	-129.780976383089
1628	-105.480186434884	-121.8691831913	-135.411408108061
1630	-93.7145899975004	-101.969523718066	-112.403718342153
1632	-132.952284968507	-101.598671104879	-105.961619439958
1634	-130.297753021326	-104.266575749528	-98.5182030758122
1636	-110.742428954317	-126.070770142835	-83.4596714297022
1638	-111.361731262739	-109.066212887757	-96.4092714655793
1640	-90.242165847401	-94.1316277597854	-97.1599336770653
1642	-83.4676129429685	-91.5410644383186	-103.411608425028
1644	-85.5488219786231	-117.88747828524	-113.505613821316
1646	-99.7713244934043	-107.327488502026	-105.526487072915
1648	-121.923215387912	-112.905798278954	-85.9020176515761
1650	-119.005987513122	-105.987541135743	-103.208392703217
1652	-108.87537755173	-90.908839390298	-102.188628845453
1654	-113.147163304725	-90.8724984573867	-89.227989262392
1656	-116.749498173918	-116.761621347966	-93.6029968059897
1658	-116.065388327986	-128.725015573445	-103.823397726427
1660	-118.891646956196	-97.6739019617639	-115.258526480826
1662	-117.269793457089	-93.6621022837757	-114.941401335005
1664	-112.035761613821	-112.035761613821	-119.866207045692
1666	-115.926952906926	-111.590900353663	-103.929283744934
1668	-120.65915966087	-110.771463922109	-100.09800944308
1670	-102.893999691435	-120.31426209183	-123.43291381033
1672	-109.03639305776	-115.270354911935	-114.086617963371
1674	-120.043893135442	-130.907350439515	-108.948893893073
1676	-113.010193396103	-122.56868611248	-124.617794319127
1678	-95.703746907206	-117.479738289511	-116.41152378451
1680	-121.74821139131	-109.233385640925	-111.382076362306
1682	-137.498091880844	-106.305321195799	-134.720642589681
1684	-111.663770441705	-89.4027385570645	-132.550729143675
1686	-121.986660482463	-113.320604111401	-126.094025195645
1688	-115.591621751739	-132.13717415242	-141.84980202252
1690	-149.231849674467	-147.368929783294	-136.077764568548
1692	-131.801065444248	-123.9502921674	-128.43453003895
1694	-132.387761821695	-133.489969250281	-143.90717438973
1696	-141.464127365207	-134.291803247179	-141.307985020241
1698	-148.760934209036	-144.515135188806	-121.944240929559
1700	-159.027631587962	-130.822502297433	-138.663152666916
1702	-144.072044659452	-130.943994901783	-139.241645433985
1704	-141.184769202023	-133.109062732901	-130.510013984928
1706	-138.618990126312	-136.749727974231	-129.989408703269
1708	-134.349135951015	-136.191294788876	-135.47695750684
1710	-140.298251625849	-143.095288362652	-144.698036135978
1712	-144.634223838895	-155.813665391504	-156.418900212948
1714	-149.036308389968	-152.500988404237	-163.180015893893
1716	-151.934711966265	-164.402171400378	-159.113665520776
1718	-157.157727324882	-168.143397377986	-168.463882049552
1720	-163.224121277635	-156.423258222419	-170.012138163462
1722	-185.138137584237	-160.466180149849	-161.132280967071
1724	-172.476148883198	-159.868907796342	-158.854097664984
1726	-145.208090718249	-164.591591414721	-141.833657025336
1728	-149.881016395342	-152.436348861342	-140.118239428007
1730	-145.759255713112	-160.977498787841	-129.886049658637
1732	-162.224891491057	-160.736911393592	-169.566016090386
1734	-165.88411124973	-131.566746099187	-168.794051338891
1736	-166.098597275499	-156.076194177531	-172.817034629174
1738	-152.061434674169	-147.430977242055	-156.40215991073
1740	-132.30565209375	-128.914253185886	-147.666189390715
1742	-164.319906426739	-164.297887645126	-179.340144454767
1744	-154.23428257559	-153.053749103071	-150.780577635107
1746	-147.31053805855	-170.287894245574	-143.753396776527
1748	-147.392632043658	-157.647046066115	-140.455527822548
1750	-160.487032317595	-156.831272790231	-150.095980923377
1752	-182.663111260251	-156.465740147682	-160.170524238077
1754	-159.354619714409	-181.107296927658	-154.383426641363
1756	-150.490027009617	-156.615923067164	-158.323782294111
1758	-141.981222080286	-163.259932143577	-170.398854904526
1760	-145.263606412127	-166.535532168586	-166.873599607179
1762	-169.802191413769	-166.351842976792	-161.329026692231
1764	-180.104834661866	-153.769606321955	-171.00868351907
1766	-178.096165786042	-162.278330911454	-170.880229310621
1768	-177.518541707006	-181.745698060368	-176.497662326815
1770	-174.18675289088	-188.192325689368	-172.791549849699
1772	-181.941136630976	-178.208058585077	-154.951425972419
1774	-193.352448267701	-171.312754562455	-166.492368859161
1776	-162.649607715351	-156.092136008287	-164.197611398066
1778	-148.785473362192	-169.019695294667	-143.271658649788
1780	-145.799795495694	-177.384707720208	-146.829800472968
1782	-156.736738565076	-169.46668642726	-155.728595594152
1784	-155.02312781197	-163.083022087204	-153.775676655417
1786	-153.747510952358	-162.962141555999	-158.863461000607
1788	-158.081724868821	-178.277116124331	-168.457607333283
1790	-153.886240313925	-178.021842044971	-162.032087176872
1792	-159.202955905687	-161.124827793357	-153.572340473446
1794	-157.485266197937	-158.104809531753	-156.212337721761
1796	-148.886871672137	-164.519166126823	-171.602611745317
1798	-155.86224831478	-170.217267617559	-188.302909121255
1800	-173.020171583846	-173.272092241309	-175.603997032763
