# Supplementary material for: In vitro and in vivo datasets of topically applied ketorolac tromethamine in aqueous humor using Raman spectroscopy
Source: Data Brief. 2019 Oct 22;27:104694. doi: 10.1016/j.dib.2019.104694 (PMC6839021; doi:10.1016/j.dib.2019.104694)
Supplement: Multimedia component 1 [file mmc1.zip › Raw Raman spectrum dataset/In vitro Cuvettes/Aqueous humor from rabbit eyes/ppdi_day7.txt]

cm-1	frame1	frame2	frame3
350	1353.29439783424	1323.97269021446	1358.89289910555
352	1361.79061509938	1327.29930259916	1341.60920573528
354	1345.70399023241	1328.31625691087	1333.0578435443
356	1340.48138643883	1331.7206374535	1337.31406580493
358	1349.96809630145	1330.71367570158	1342.94412231441
360	1371.20272198803	1311.04560214952	1327.06891107228
362	1355.78550490586	1331.98930691299	1334.7470123847
364	1348.51472646342	1340.69129477011	1336.39968782218
366	1350.0750239316	1340.65438627188	1335.04223826861
368	1357.64166409566	1340.10866800028	1336.50527906307
370	1366.98567427357	1333.33719037493	1342.52633539416
372	1365.77132906458	1330.95065601096	1332.07375347872
374	1363.91167695849	1328.63161211947	1330.9289708347
376	1366.89511112019	1325.21020323804	1353.36297641637
378	1354.96853648234	1342.15625736813	1350.43002471909
380	1339.66818179041	1326.21806792618	1347.73968469777
382	1343.72241355315	1316.04405827188	1339.96507352469
384	1363.36179475774	1321.83557098817	1331.3143492893
386	1338.48026628561	1315.86052107192	1350.78960744504
388	1343.76366504418	1324.86851404433	1323.79915133265
390	1346.88764519258	1319.01719182566	1327.04283911167
392	1347.14355767731	1306.22995023555	1353.20907862418
394	1359.29695109979	1319.82979372642	1346.5144754322
396	1360.09891752386	1326.91166825609	1354.26220468017
398	1354.09447697331	1331.6244635633	1342.87940135879
400	1346.15054707155	1336.55342660719	1330.09801376049
402	1341.94653113011	1344.16861457899	1340.5102323248
404	1351.54606872104	1336.41280861319	1334.16789229242
406	1350.12475661152	1325.95618168513	1342.0923122475
408	1349.67678013288	1330.93377145345	1343.63228186179
410	1354.77214309894	1355.82018059491	1331.41317723603
412	1338.36985313194	1343.64630298177	1354.90636700271
414	1343.06288344467	1342.41470141606	1352.47159716148
416	1341.285085342	1332.6702982344	1344.55824612684
418	1332.81242109085	1319.68117919468	1337.81606952465
420	1344.70580722412	1339.07448477267	1331.93673896791
422	1351.46002803767	1333.17718578651	1345.6841760607
424	1350.83981612127	1330.72269292092	1344.54568966196
426	1344.78224334442	1333.34567696916	1329.06846635673
428	1336.68949315838	1337.88490840385	1306.99277299091
430	1320.33371233336	1342.515815901	1324.65268975684
432	1327.30664983206	1349.25242846582	1340.54311001503
434	1335.2568874634	1339.79279720488	1336.86477838051
436	1331.37520046394	1307.57063464117	1308.78479684644
438	1341.24262777561	1298.40452343734	1311.26009988294
440	1332.6808093325	1298.88587856915	1298.54104999988
442	1324.38334285952	1304.53143143564	1300.55128372216
444	1316.8639431725	1308.80424435773	1314.6349381753
446	1295.83103646514	1298.02359161639	1308.52526663606
448	1317.46291528583	1287.97194321863	1310.37768997081
450	1319.17490657591	1289.7319328395	1306.39918204899
452	1311.57685798731	1293.26502446672	1299.15799880471
454	1313.58670588103	1286.15405707445	1293.23035549864
456	1302.96466126251	1282.96081275921	1285.84954842583
458	1306.14559269179	1289.44900195863	1273.62192918646
460	1311.76726955972	1280.80436731442	1264.86948355876
462	1310.53656244504	1256.03845677748	1262.94257853962
464	1287.97968175587	1266.59552191535	1263.6947339992
466	1273.6337923995	1256.36943744586	1248.93221510878
468	1266.50054684077	1259.74728240443	1254.73293747624
470	1267.86905952823	1271.85782123731	1268.17561819906
472	1279.62794974806	1274.29488512631	1257.57660066633
474	1272.96521522661	1256.91869699921	1243.78614555799
476	1259.65894013375	1256.14716557444	1249.68665850324
478	1243.52780176983	1258.7403788378	1262.32323293277
480	1232.87276029338	1254.05921246581	1269.25850053871
482	1261.60734267785	1235.60814297036	1252.24822088252
484	1263.83176990716	1237.13494571315	1239.9350956189
486	1243.54451625941	1231.68163626979	1233.52001601436
488	1223.56058007293	1223.88903359859	1231.78906790209
490	1244.96050113735	1235.01222718446	1231.7002752857
492	1227.83414839523	1207.14408827096	1233.57861351911
494	1231.74327783275	1214.75163674646	1218.32899466586
496	1231.33413513136	1228.39388823588	1210.46692218999
498	1214.432009498	1227.41108185981	1220.90229292797
500	1234.62265614572	1234.94409875776	1198.39326815409
502	1230.93502582303	1225.61543556429	1210.56340826273
504	1208.08061429445	1209.07418636792	1209.75666873889
506	1188.13988265368	1196.96987881823	1196.39891367177
508	1209.41269588707	1206.02176740333	1194.14559346011
510	1228.71557962834	1196.49465924896	1195.02890636365
512	1222.03289204292	1185.86456468516	1197.8955431233
514	1211.13458385715	1186.11274769983	1197.27862765729
516	1207.24469387282	1198.60651021914	1192.41648811238
518	1184.8686363144	1188.5109050293	1199.32914379729
520	1198.26697388801	1186.78886882892	1189.62725803447
522	1203.81626170547	1193.58353582062	1182.77652015895
524	1195.38579896339	1188.49881315246	1180.29979263647
526	1178.57010968439	1142.57552505013	1178.09982846963
528	1168.58726015289	1158.62025343299	1178.99695074351
530	1175.21120750763	1160.73496999548	1180.19436406081
532	1176.41900127484	1159.88210135824	1167.44679469388
534	1165.77047430454	1158.82822905348	1141.82059523863
536	1163.90118898715	1145.10097664259	1134.73452063581
538	1172.42563416516	1149.0179296694	1145.72114339667
540	1160.5803668933	1135.71730766918	1132.44943382369
542	1142.14448814601	1122.84686212047	1120.8798079824
544	1137.2015773683	1130.88095977572	1139.87048771376
546	1147.99194578843	1111.6772847436	1119.25417722991
548	1125.36721012614	1109.32690317175	1099.62025328279
550	1119.04690371524	1103.97763630835	1098.28958751695
552	1130.59510936511	1092.99634046067	1107.93482404418
554	1125.72115006089	1085.76132966767	1099.73976673007
556	1112.33264275867	1094.94915182025	1078.87352640005
558	1097.98192711665	1088.99566315449	1067.16582837959
560	1086.72753283146	1078.23669929594	1059.83426777942
562	1080.38211573947	1067.07637279163	1056.09729817512
564	1075.62761318963	1038.37768134699	1070.84164097338
566	1099.66445655265	1050.76437597988	1072.04879881637
568	1084.10571889164	1055.39154632	1085.64502768561
570	1052.28892409983	1053.23711064743	1089.97620943679
572	1045.57851475298	1054.52570509802	1059.89100793249
574	1064.30689353859	1052.69163007581	1056.62826587032
576	1044.08317401148	1034.38468637162	1039.9371077594
578	1033.2604971522	1031.72840931503	1039.92916447426
580	1037.2811616687	1042.01933321796	1047.40938970389
582	1034.06902466818	1038.32183199031	1024.56016528302
584	1039.42780719854	1022.76810554714	1018.2803174883
586	1028.8035986502	1011.8295766094	1024.20761979154
588	1019.87286246131	1009.50032608903	1034.35935585164
590	1022.09656541003	1014.57095726208	1038.13623288811
592	1031.641727092	1016.42697589851	1016.45501032074
594	1027.83267766337	1002.68660827789	1007.06695627432
596	1017.63748991548	990.308842679388	999.830276083407
598	1014.18272115651	981.814013591727	998.874434757298
600	1021.74124578953	978.731513558937	1003.67278062143
602	1002.46409616224	986.526352731064	986.367730438622
604	991.224541341948	984.857770185015	977.064036118644
606	988.349345446507	984.984660737666	972.077031254443
608	989.112612984914	979.781969126668	969.611733947037
610	987.260440464017	960.499394134497	967.473778799211
612	980.711109675793	954.892185678858	957.037484819973
614	977.006539215501	965.843199974764	967.845086686885
616	963.706916240161	964.889772932713	966.007251878345
618	945.212731194217	950.682406463829	947.5874945665
620	935.202551788825	936.696613757338	925.149226611861
622	932.360839428234	944.983304429697	934.885517638909
624	943.633831358271	954.068455156617	939.501207270597
626	947.97647124039	939.638327986029	928.061755509854
628	940.241974244261	909.327044566452	916.998235455054
630	929.419469900084	901.907331284525	950.795404304939
632	941.937656955939	904.422808004227	922.274674984414
634	932.48225186132	904.55378586741	915.841060827782
636	924.905099249348	908.475897381183	918.336843864611
638	927.989741857127	906.728148922111	919.098818312546
640	928.116279955345	864.459044336615	911.906704207449
642	922.062344785486	898.518018698729	907.86550134004
644	928.465823893882	902.714710883765	902.043414286813
646	929.029830087082	893.695044396451	900.995251920574
648	915.130398907733	885.426880346516	902.601416397966
650	899.658723203206	874.835305142129	885.663957128674
652	896.826116177082	892.408722887936	881.380988239802
654	894.341663723219	882.48330017137	863.443847331038
656	884.217111535495	867.616921230905	852.381969849678
658	869.46916966857	861.577846227554	860.091157218561
660	879.934210170252	840.745619075932	869.594690202031
662	854.090611864379	834.487034265002	852.69090753289
664	847.606889801846	846.772646260552	851.751170050265
666	848.562413849953	852.667108239129	850.209521735475
668	843.882546184402	838.649863396443	836.848819276512
670	836.808840541142	829.601980129158	831.727314239354
672	828.402636813213	821.482813815675	827.535164039505
674	836.798739903256	821.559579187889	824.679470284802
676	841.990655161516	820.50102471926	830.318787143726
678	829.380364852386	814.325737547383	843.600004549825
680	810.246607954577	819.31655870525	839.705602820861
682	813.118228012822	825.541177399585	825.773021953656
684	832.185579925541	833.877186617112	821.165112694509
686	842.182257122834	832.929704729865	816.535773706901
688	832.161078643468	819.421607117541	806.56190482198
690	831.761061825214	813.079901142703	804.166330185364
692	818.053446587581	818.686214994298	801.330532982187
694	801.652587461065	816.490089233176	797.48282933395
696	802.347388263933	805.599193092601	805.21728885984
698	820.297274783104	795.695903269829	822.292136688686
700	813.565233843753	815.24391948671	813.08107685825
702	819.616814337039	813.29848833707	817.587786709784
704	817.000238567387	809.824304428471	830.927505172084
706	812.621297131564	804.335992978448	835.522655862002
708	813.608990668222	798.624231335068	819.538468327215
710	824.608360186666	800.165195579696	780.871322996518
712	806.538147913264	817.159694538827	778.870268023355
714	808.360946269357	798.930031702594	808.050247483886
716	816.041745415899	790.400270599188	814.420167246065
718	822.653690287471	806.454059522753	793.091997800447
720	831.394129332826	824.611736855401	795.203340638081
722	815.586954816056	811.794510809337	819.82110447706
724	817.155275907086	798.696849164371	814.665367732711
726	816.234016973214	791.768309424662	808.85270361532
728	810.051781793156	790.65317531733	805.675342493088
730	807.894440292805	790.029461143236	791.798589925726
732	804.23665071908	788.338752593568	800.646190191296
734	789.46760870042	778.836422432601	803.700978295379
736	798.112484136213	782.819896321408	794.480839621964
738	803.083259632622	796.759872992605	779.186137130227
740	769.689882413508	804.519502549681	770.183266682524
742	794.974511585721	781.062343203693	781.900238043806
744	801.303614749705	799.071731358326	787.689906189911
746	796.539088473394	789.769397278219	783.473581967753
748	795.381783112675	777.111110100664	788.271418831755
750	804.80527308612	785.300492098174	807.907433147366
752	802.001872557342	769.386813771624	789.479596921083
754	789.560371758091	775.10168304493	777.736539293234
756	781.916484790438	781.517186283058	764.043563055771
758	777.55205854863	774.574610241561	760.041998805622
760	775.521056631987	760.005775242037	767.528228073938
762	778.245323631536	771.339491089253	770.76257420028
764	778.006832113202	754.565425919781	767.516393277704
766	778.49033641278	760.715187824943	773.838863841434
768	765.691443555409	750.600379618204	767.492142151569
770	745.626307527272	731.941745105314	752.909302606654
772	739.962106659515	742.770946929989	751.041943859542
774	781.830914810959	771.428152184336	746.670932721642
776	767.573108801701	754.217175070953	758.020861862732
778	758.024217004999	746.760708203514	757.415538174807
780	755.946841392826	744.440273934453	749.452095184386
782	750.583277285132	735.497406171896	745.181073888456
784	746.62686089571	747.367932081748	742.758516143032
786	735.542921955424	726.990603369199	732.730400428989
788	726.855364828882	718.52069052586	726.498664082925
790	725.861668709313	719.232358745712	718.59935413349
792	729.710581599265	724.972680404904	714.178121250369
794	726.639967462756	735.141286115879	731.571569716122
796	723.644304190162	719.307489894518	724.474068801873
798	717.509802216554	710.170293367281	701.511799124369
800	701.300267392865	707.92342220811	698.290553681003
802	701.590286273781	709.733975928753	712.251962927936
804	735.752561293096	706.377877575915	720.638622179927
806	701.687541894188	664.533564899305	696.889140414047
808	702.553133465695	693.089083742347	697.832015766478
810	708.289081063532	692.737855100973	693.734362801299
812	715.465256288779	688.416876097984	690.948624573727
814	716.64624575295	694.402636455059	693.787933373626
816	695.09631954832	683.100809950095	695.760889162261
818	687.730738717498	678.326534065623	690.472158851035
820	679.987330213423	669.043470109373	671.591708859527
822	682.908165803609	672.638822184769	667.404622020929
824	693.435561896861	676.317324431794	677.471767091836
826	703.265302182856	666.186236206284	686.617343358066
828	712.940196905846	687.775116679248	681.116214598436
830	690.345282334798	671.433200999247	674.980874732281
832	691.535908148277	678.734971553248	686.738328274427
834	699.569760456228	690.772454120277	697.035632214844
836	695.853992074498	691.803364018327	690.284797421162
838	675.200727248323	682.852273854344	665.016157474775
840	690.476901598103	671.386807038433	667.17668949737
842	679.660226545405	675.696115218899	654.56626136127
844	674.795200234668	668.220833309075	663.488011789799
846	670.319625887763	654.502181323908	672.872341353673
848	660.109854623564	648.312498489843	664.042306668137
850	668.15464935609	654.751406560642	672.622396954573
852	657.29095210064	665.903391577806	658.696982578578
854	667.94731558953	669.625059372466	664.178174608117
856	677.152860850656	663.301715387965	660.063932014426
858	675.879542863735	651.767160200707	647.11047184755
860	666.433262137462	640.761370935163	641.849685599782
862	647.130372903686	616.633420765043	626.76477155316
864	643.274968869229	623.461223705475	625.714036488144
866	634.424392627652	624.250828665733	635.499411490277
868	623.15248784287	622.535841101445	633.450393226466
870	619.391321868806	613.606019705288	615.023143344898
872	632.078583090954	584.599509904272	599.309111696087
874	616.461485813963	594.725650566175	606.730721834047
876	626.642226367384	611.268770807701	608.657827141921
878	624.699217794458	609.397147044424	610.020386758513
880	625.13829474728	603.004995659475	607.165196164201
882	632.843875124962	605.401758004288	600.902855800374
884	618.06846807893	611.821279628247	602.401405872297
886	621.298239115738	624.188336739621	626.593077992886
888	625.842709208928	611.393263352838	615.500228078454
890	609.894669179453	602.033308587935	599.311702382261
892	590.10390825819	588.255943583026	589.249473829383
894	582.997226249012	562.500124202013	579.04074975136
896	572.764209371187	547.332406259011	542.817715621313
898	564.073706462918	552.686696050049	565.401725629509
900	553.092012377363	543.310857326376	560.497248840768
902	548.636196277144	542.02034154619	558.393621030559
904	549.524753880819	545.227067359551	553.970749106589
906	553.316413751315	544.264831824863	540.084840851967
908	567.302701504134	551.704209567428	549.69843460423
910	556.287439939818	529.802092032985	538.02389319571
912	572.172053155974	532.250779906061	548.275636306663
914	564.755218174882	537.802587924367	553.039734227217
916	556.616524492922	542.780353370586	556.661898838607
918	575.779627140645	547.002720793052	566.866912816056
920	553.877230160789	530.100637169966	550.466342728537
922	579.376327420672	556.217054106462	572.865598186658
924	611.669016093499	598.025906177033	612.546549423438
926	651.087755762868	646.028330776039	655.721716302377
928	683.615506271489	682.716101549002	683.793495383282
930	691.26699321016	687.32816717882	684.454808250231
932	666.856699256529	641.414963452849	666.11069918353
934	627.811383494306	614.009230665266	609.713013125606
936	592.898727925378	567.246863671463	566.698273389456
938	558.424641233483	536.162889373948	535.549679730063
940	528.163982969606	518.891218988183	519.981980404268
942	509.753541648471	504.107125988222	515.900443491036
944	509.922725290541	502.575525710323	497.222114249523
946	508.138793693754	495.237550291006	484.328614635033
948	499.915357628446	480.505409393467	468.075631066683
950	495.263829489594	479.494328170277	476.158630700291
952	495.454697838086	485.211180214846	487.690765096559
954	500.386062061167	485.149383015417	481.307738070274
956	512.273422020085	478.782668697833	470.570872562643
958	499.055860519535	479.547142084777	483.102573855031
960	484.331635462889	468.355115014194	475.617491528135
962	480.845446431705	465.443023760356	467.207324533662
964	480.446945994804	473.165574827809	465.095868587404
966	477.009406066867	479.585621741801	468.03172473437
968	472.811878157556	466.627875176925	468.593919111107
970	450.800012686502	450.823063296308	460.133092940544
972	472.789632076083	456.732681772858	452.629854384024
974	476.986823879566	447.047379585813	455.900957318737
976	471.71081449928	444.843857134261	468.056876077456
978	467.24887412392	457.757390817217	481.777009351285
980	467.833887755455	471.151134982058	488.237088792408
982	489.431896578881	473.411615907045	482.54352860582
984	480.309245996192	463.987656186619	481.99031799911
986	469.074392062356	469.078884876813	460.419341545267
988	463.715486735382	464.521111204966	451.489263475776
990	466.3994961116	461.224667954438	461.462595633787
992	472.432264263934	469.078452676507	471.254260364088
994	470.343819905292	455.042630026949	451.171022092581
996	476.193369971993	471.769335586388	450.633183520735
998	472.556077136021	466.445794485647	469.773060984843
1000	474.226115220072	460.266581430997	477.610361324028
1002	491.748223065676	469.066084712025	478.940147615804
1004	510.39043892926	488.354771570202	487.318333127243
1006	502.684201778502	500.013835984054	507.46840756546
1008	519.187155005477	529.23104402363	511.834613125035
1010	508.40646609729	502.095477180556	510.982701712577
1012	505.486397703911	486.265976298166	496.178272431767
1014	503.735715110858	488.674444993896	489.227076733457
1016	501.691283761635	499.605100906679	494.570139785375
1018	499.38304046795	500.179957275045	494.953850128636
1020	489.051453016278	471.543732724742	461.214853903231
1022	506.944357702918	501.681460652313	490.761865124459
1024	491.671973989248	489.22284402325	489.65328052895
1026	477.619340942692	466.482160342274	468.550881201045
1028	472.369940830372	455.304483490642	453.564210892769
1030	467.80257988149	456.040926626903	454.516469408655
1032	456.285612434274	457.089462238978	460.961687889436
1034	465.304333952872	476.700796328207	468.806688326592
1036	477.31593928904	466.923973726625	459.183122487952
1038	471.520970382097	450.69867040419	451.917690287718
1040	475.443121420741	465.282108737531	470.46453276697
1042	476.76210897539	474.169164925697	472.273873431027
1044	465.088823549348	455.920011581071	445.228218175893
1046	456.818393308287	451.131494889854	451.522680747083
1048	427.304373531799	412.719590998743	440.409532341976
1050	451.798658850859	431.021498786538	441.899083222911
1052	453.502519348434	424.513439428409	431.871645614586
1054	449.243205185559	421.488033318778	437.07706767667
1056	436.860545817282	421.376712718644	444.020300383598
1058	421.863617257192	415.784716247064	434.879849275258
1060	450.815721818657	428.267819611061	436.614234386308
1062	456.990613348768	432.616157549834	439.772482720839
1064	435.390452910294	421.999947895875	432.221479482968
1066	435.588057214319	433.516257199555	635.489396586696
1068	449.526462347348	435.833018908434	642.436524918392
1070	452.652907634213	428.728996677733	480.747154771024
1072	444.089447603926	432.392982803245	438.966571009222
1074	474.383610565207	439.730171623769	465.212691326913
1076	444.673807906633	440.834183743752	435.486303159897
1078	448.421986221077	454.791687764168	444.533147266369
1080	443.977502570868	436.109053917054	443.574607927244
1082	453.283467340694	422.998418416827	449.38423529221
1084	455.596426783407	424.003899945592	451.417804073908
1086	428.134467760521	422.576194562834	430.417376891671
1088	433.168224149436	427.072894630717	416.968499165477
1090	438.199562034472	407.584347604682	426.269857860768
1092	409.512166930786	398.643473261713	416.977600595906
1094	419.688555910307	402.040128132659	402.89795313947
1096	420.813144231505	404.899983497766	394.249465438277
1098	410.329567536695	403.634176637101	393.632048365564
1100	415.600618023306	402.031927759501	394.477692144366
1102	421.374722230054	399.633095336214	386.581557312363
1104	401.356676456012	386.998509322538	404.828775013761
1106	417.942025510221	429.448286246081	409.472773564322
1108	424.541625730208	416.564102625239	403.307729592367
1110	415.222098892859	405.529741113745	399.760543382887
1112	410.146903566549	409.296887077807	405.359957393424
1114	425.170603688508	414.867948047543	419.69313945845
1116	448.558177863562	433.077881480053	438.638014274251
1118	464.001197199547	452.889198267837	449.077300080347
1120	474.005213545215	470.216171809322	462.916954754141
1122	465.103341985159	465.387460650234	454.447912404092
1124	452.071308137456	440.520782198458	462.840518057465
1126	434.048489034635	424.192241563255	456.056643215108
1128	412.321256200041	418.685370597203	423.56806578357
1130	400.51217270414	400.8086469569	407.760036717319
1132	411.608047065399	413.788851098746	399.919351099475
1134	410.712729711442	389.484249470866	399.64998292565
1136	402.018235954874	395.884404197292	400.146426601736
1138	394.471809160885	389.501322666033	395.060212446383
1140	390.829275938275	383.727770014816	403.423955816419
1142	388.973875747377	384.564602052136	408.34600564365
1144	390.876678666682	388.951076413951	395.287099623739
1146	406.299253483394	406.631470855176	414.671425906078
1148	391.724847661067	367.114388544943	413.538473135717
1150	407.90020853304	392.562654458538	389.975161193258
1152	401.792479928824	404.078406129226	402.911077696254
1154	406.163872842939	405.831329984081	420.11579449614
1156	415.648043271841	402.822605551228	411.934087892279
1158	416.154197787783	396.770924758239	391.954305415228
1160	407.427344084907	389.480625673253	394.659091585186
1162	377.897612172276	380.792069276386	381.821484083605
1164	385.408033226922	383.774400914455	400.966929707468
1166	382.958186892316	390.31906047248	400.676326286745
1168	399.5667794302	402.530851053689	388.472058145139
1170	400.06738639126	395.598411408382	390.297225440477
1172	399.718453731357	379.250873920893	386.291289976873
1174	410.054363260642	379.870985731481	373.783126498297
1176	390.284935604362	397.832595608684	397.506310143204
1178	391.313911739439	387.735471424929	361.834428526328
1180	362.244682819267	367.514503298573	368.948800813032
1182	388.752900535611	359.754196827544	382.824879793419
1184	382.922776089081	362.179102999257	383.34977777531
1186	373.171931659398	364.213276548529	366.692191854861
1188	375.11194829252	360.062014336003	359.169013899649
1190	376.4524949509	357.462331734111	377.112159863963
1192	379.593901435082	370.03024333	387.513163051271
1194	380.755730605698	367.209411009004	365.44830894313
1196	379.739750785671	379.012590671353	361.201357253089
1198	382.031381535409	367.486282192391	372.978976654794
1200	376.546259952491	367.473509177444	384.560935785442
1202	379.674267577318	370.47116645375	376.339058997591
1204	386.075510302935	373.97784258737	361.457811288766
1206	380.531329639003	376.807749790408	357.739277277007
1208	370.831200551217	363.410177053594	352.7520780185
1210	365.079361476821	365.734976377313	361.81227649933
1212	368.104607058269	357.574894995469	369.02269861738
1214	365.683541059259	369.396315974598	375.216206152771
1216	386.07583923257	362.25664076868	378.739224316153
1218	379.99049018606	362.004627494143	372.339453263116
1220	369.111783720099	370.953804366649	371.500153733466
1222	387.307659557721	375.769199329991	385.094533157288
1224	402.956669126904	382.044415427033	393.042563661087
1226	409.848766945539	398.543904032353	391.630175369587
1228	393.677685430597	395.316918687285	390.436114873701
1230	367.810100507708	372.736387758711	363.829659069754
1232	365.143244275614	377.798359773392	371.814629665746
1234	364.497794416626	376.173132514443	374.822757719768
1236	372.950065420607	372.425571331533	371.541881826946
1238	383.555359372833	370.400124896543	365.834410903567
1240	373.8687977797	359.251618575144	356.954784632228
1242	368.616071683765	361.451984415737	381.571563732663
1244	356.920394048223	348.37628562671	356.041613579952
1246	364.008094506594	334.317431012875	353.223301609357
1248	369.008487249568	344.887962947153	362.123886126279
1250	376.717427674146	361.045377995667	363.398679972164
1252	370.429194989677	363.258105852011	377.137873631697
1254	362.921670508621	361.046874341809	384.177602997359
1256	369.154852922481	370.926696509587	372.596153122721
1258	367.951457569413	378.956937924197	375.840042939561
1260	346.728125433867	343.818397775698	349.715655199118
1262	350.931773619224	355.042513437665	349.005067052571
1264	367.747677239063	360.349737062837	356.399428162839
1266	361.274277072165	362.495313867768	362.616847580534
1268	372.041279068261	354.873775881921	364.775505700842
1270	385.640794472596	346.87396304439	357.987635137656
1272	380.161576452006	352.937422439521	353.153193159417
1274	360.978335673214	362.427774773914	355.166127900191
1276	348.046595628637	344.873695395757	344.35042603037
1278	350.000022346075	351.848854100755	348.087050619078
1280	370.588657202727	346.697547135529	354.367119411181
1282	371.33955037486	364.043380046315	354.279517860595
1284	363.129821048109	356.277935593386	368.933843892197
1286	344.416611993848	353.249229215273	362.878785768029
1288	361.576563105592	356.902272796801	359.069889543895
1290	386.680022416674	363.510005237868	366.787567882473
1292	371.90426740974	369.069811955629	366.235356501518
1294	366.249232366273	357.503043064839	357.226649640062
1296	372.208364397631	336.499677827752	359.03914204589
1298	356.59322248276	365.08669185181	382.614665635408
1300	374.69617578585	377.595291409297	372.060778477909
1302	386.510894200381	383.269235661995	374.399310009642
1304	396.302372491322	370.777891999441	376.871181631873
1306	401.600161868002	365.621114653945	381.967362854294
1308	399.471778987192	373.387672965171	379.415638517197
1310	391.734429201568	377.558838807466	373.085041519268
1312	382.50266736364	373.443729783843	384.966510604163
1314	376.235069573969	373.074264408517	376.642575094941
1316	387.527528177559	365.917142545823	362.852278371499
1318	384.07252878183	375.334200874639	371.315095929901
1320	372.519514534797	384.749956656051	371.195903204979
1322	373.345851901792	374.181268877572	369.037283447444
1324	378.111400381806	372.12274166342	365.156826579747
1326	369.046777709396	369.377882043459	356.087916281798
1328	361.689699945254	358.857938734152	343.525653362995
1330	364.596436829339	355.609434582092	344.18076529218
1332	343.717501252891	360.908893751545	373.30572156011
1334	382.921293541529	368.401135956401	380.010128700212
1336	358.279458549887	355.783302886322	365.137875638202
1338	363.07287321132	354.374339031672	356.572962627178
1340	370.652764902229	349.440970936286	366.366608709254
1342	368.45224496296	348.040403066276	364.858523860759
1344	364.630080507558	353.717242834982	364.034026825684
1346	368.169620578531	363.104748879693	373.282552280155
1348	370.268398394556	367.475564921283	371.88589107623
1350	369.577901829316	364.024212110107	355.525559274832
1352	392.420616846369	364.333701726206	368.648673772058
1354	394.709885864411	371.018953657336	356.323651705619
1356	381.746999775121	360.330700134932	377.849244240972
1358	377.395741569055	394.978883594175	368.490738859736
1360	386.485982931663	365.931158410794	371.144945485663
1362	375.506250063047	365.210155068786	363.970646048355
1364	370.61467517879	375.463320221113	370.589246034249
1366	366.847107487843	375.589241715387	365.072374602304
1368	366.788208494	368.23035229754	350.113749439856
1370	373.103164234052	356.12716346731	351.595731902105
1372	354.885083305585	342.038338726406	349.151462514756
1374	346.529547937224	351.372748179119	369.277066865427
1376	321.731545552511	332.855791756518	317.104318212566
1378	351.812008799513	327.008578224561	348.157666796315
1380	350.807305169153	330.288837854661	348.02935285958
1382	356.394466533183	335.730825798763	354.397734089637
1384	352.856228658682	337.444291864836	344.778607421774
1386	345.354374839164	345.669293226955	347.484219879458
1388	328.018977368308	351.507365877672	345.563461022909
1390	312.316521115086	346.765129399756	326.375168222275
1392	320.721564486556	341.180545373993	319.767414931892
1394	322.640590432128	333.099950229758	314.279488460826
1396	322.767342832411	318.373215756398	321.842204851531
1398	324.823332755648	334.8022148762	323.097280476408
1400	306.701661499701	303.420881912706	329.538721688378
1402	305.756611254155	319.112265776235	319.055563727055
1404	329.983465303808	350.352896942611	349.498345042603
1406	340.325505054166	339.611855096027	333.174083838795
1408	343.494890694057	323.87331801751	320.170165974412
1410	343.075842270018	317.215766147833	337.985172151962
1412	342.994784500092	316.039361055248	352.090985301664
1414	345.913752235327	323.867666283886	344.126838684563
1416	328.814820284478	316.562786365615	324.504017662792
1418	332.607612465309	338.505853622269	329.384778251626
1420	332.278910256983	323.500549898528	333.127330219319
1422	372.682490789894	339.440606636244	355.771372510338
1424	335.540678792027	330.453676487359	336.500326207246
1426	340.404436415768	350.080074149362	344.477406954067
1428	353.599066940404	347.579489324406	357.196479330827
1430	357.621039342787	342.926222714109	411.264502126786
1432	364.629354292158	337.366641167103	541.210521631186
1434	375.357529162207	347.113529792781	542.244509764869
1436	377.040506008074	379.086461761995	382.460151960762
1438	376.777297892522	391.524390938128	371.40206782595
1440	393.471793768811	387.493381789746	382.522974010213
1442	383.149327587916	379.298267452256	392.680700206816
1444	410.030109823355	402.826375173496	397.840817147213
1446	452.596462836639	432.241312117128	412.895753552284
1448	477.324468557702	430.141053101775	462.573582831106
1450	426.775263151317	406.462734829826	417.868648906996
1452	413.616547733241	405.965771506693	402.073234602589
1454	403.618586636707	403.590795940956	393.383554412079
1456	389.451189731168	377.45841233598	380.28499323047
1458	384.036278450845	366.47178036602	377.304138675528
1460	381.435734496986	375.078715560565	374.741350428134
1462	377.90100479002	358.05683852186	360.132301696736
1464	366.997481352101	356.008650800292	354.408964189529
1466	357.228876939928	367.652502707675	383.038197530965
1468	360.555635761297	354.963703942749	348.289082254756
1470	343.342790327441	336.039202158292	317.385699347953
1472	330.633457837548	328.784951335013	345.228760964092
1474	362.225244390608	346.700595292872	358.147965754782
1476	358.776158017961	347.06775079599	354.813155072861
1478	357.078068868033	341.006004685208	323.766024339874
1480	345.510719307349	344.597478362035	323.608936747184
1482	325.534623608847	330.698277181632	319.827562332546
1484	313.824296862793	308.178198648215	312.387503758467
1486	316.621334279042	306.332571419931	329.295271247714
1488	333.98533607519	312.953886532321	333.031543056571
1490	344.511250831708	324.836461543662	338.370678584936
1492	320.03942899349	318.915079148834	304.197177721846
1494	336.60728441947	302.358813325809	331.895178717914
1496	326.783890058452	317.114655042462	351.142237952392
1498	342.375733266199	304.393430788654	323.452234424622
1500	335.975442685522	304.944531836224	304.268276274418
1502	320.29825406076	308.674007994079	322.969197674425
1504	319.176077813676	305.133536303402	326.766867701024
1506	331.607248201405	319.167941097247	340.011239432265
1508	339.436925934284	331.83127242556	350.926435986269
1510	339.179112710103	328.510045210445	341.027338764535
1512	338.417900106476	329.372859527194	337.006231894126
1514	342.151019739746	330.548234886907	337.47043552224
1516	348.309932742279	315.922932638211	314.717069513315
1518	344.916198407246	330.84233298254	329.254470418996
1520	337.745752797369	324.573822953712	323.282799601708
1522	309.991543354576	322.690451047728	311.563649970311
1524	336.608719006244	329.369140529435	330.021590015052
1526	341.084382557715	343.015692271393	322.764119306164
1528	339.854469876629	350.993496651089	344.12600594252
1530	343.71803546009	329.928144274876	338.89161656504
1532	347.201027077281	338.812594491353	346.697691047154
1534	340.616146626823	343.341282256756	359.308139662071
1536	338.182099898333	348.059083309496	347.584861339416
1538	341.735050221987	350.514990641206	342.312651507484
1540	365.520985379575	362.965326252706	366.924437448286
1542	385.978133126847	371.115705019156	383.015795914156
1544	373.297083885572	359.803873427416	365.617255792979
1546	370.128716704337	371.134071396739	355.055846623027
1548	376.89983325828	374.25073215948	368.442141206758
1550	388.951500294889	357.476443158328	372.886024759069
1552	407.041532453645	372.528744292615	383.989991278872
1554	363.409084538785	349.453888994506	353.375795307541
1556	364.883214846611	356.533303688641	334.204948344879
1558	391.749282027771	362.583652745884	374.670513181585
1560	427.636152917171	373.989507566882	396.048077404472
1562	413.424902260489	404.616408177561	397.233160412987
1564	422.327974832015	411.816192767653	418.571616847617
1566	432.180466310093	414.646160367483	424.07853659418
1568	455.77471832521	424.475103971252	445.375988549179
1570	460.488030476326	432.055317878135	460.30621239895
1572	454.063934426447	438.765912698883	460.778947737609
1574	453.045752986359	459.692359435505	463.038629830545
1576	455.959959885394	465.26141685215	463.81474723552
1578	482.531815326923	447.306648029346	472.332810754364
1580	499.117404767137	486.937390911524	486.08260841761
1582	505.317660730224	494.197490055674	487.380434439818
1584	464.214892588034	472.74163532116	466.896302564909
1586	503.921230505881	504.716409715448	494.302716401494
1588	530.70991847081	495.754785099564	498.819770274027
1590	541.1467467541	522.72006825073	519.942090573819
1592	560.8220036296	541.441574375093	543.880432754264
1594	565.443231501452	553.61037107914	541.943470321743
1596	549.692784878571	534.393898963731	581.147986445892
1598	539.769838996314	555.127510359677	574.444179033058
1600	574.389598762668	578.154664118791	596.827634530732
1602	608.032106689938	581.112739201171	620.284249489382
1604	595.672150001836	596.579369013033	598.64214342162
1606	610.804723321588	614.989261590329	607.568777825006
1608	642.670560059313	632.080055000056	650.747432471584
1610	663.411538117699	652.853998079575	664.143692812497
1612	682.973049083041	655.332281799415	662.076282724541
1614	680.610872156745	653.574656273277	677.38436933133
1616	690.912869780762	675.129724819839	697.17118501203
1618	693.866058473584	673.824775705944	714.838259615319
1620	729.035962453259	691.72425029081	733.28680992163
1622	694.615618447187	700.561786515822	711.197976251799
1624	713.566595303323	694.272678647455	703.956371765838
1626	736.927040995114	744.500340247974	741.787463625632
1628	738.948004620317	751.618909901335	771.273055230923
1630	780.299431662638	756.512693374379	815.431241366846
1632	763.825450391177	763.399748173886	791.684646827704
1634	764.962176462476	780.682858478345	768.585525643369
1636	772.414378483402	756.066610181882	773.872686541452
1638	763.62003583453	756.102923941738	773.743181571931
1640	781.386346120713	751.723725629947	783.838171401494
1642	790.750419091665	759.741552883038	792.802619119394
1644	783.318230620411	760.979924588255	796.853419900466
1646	747.659801336198	757.412716438887	784.216716060516
1648	746.303163932063	746.829743277934	766.515594565422
1650	774.427252558231	748.014751671959	749.243321739277
1652	762.952177992509	757.083545330672	756.240194212437
1654	748.056868372481	748.530667156496	757.066279607898
1656	757.379056215775	741.107650507746	734.714312071747
1658	741.336326939534	734.018944265884	757.04735559594
1660	729.077165345881	715.402571803667	727.293727313129
1662	712.68720312651	703.98327096482	701.26648610814
1664	706.544338973477	680.012387930165	692.497702090615
1666	682.443348840078	630.159443497254	683.007755689826
1668	665.330133763472	643.061264603811	682.240951271606
1670	657.719117672211	664.436461339923	668.346994765645
1672	634.274623381486	623.748665936154	670.896221269263
1674	653.087972481266	619.99151871374	628.537452340399
1676	624.094909896497	622.20736166767	659.656659569601
1678	620.68729008286	573.813687245025	613.171630108733
1680	610.547638335171	575.33659224197	588.353668193831
1682	592.339117892686	574.633585616754	553.653342689327
1684	572.497234584036	557.832059936038	540.619382987372
1686	525.601767062305	558.164158216844	535.708666248141
1688	544.732165655334	536.637600139978	533.816005340013
1690	531.619577788715	498.986524899013	527.291292465077
1692	529.435599620253	499.801575640423	493.970057376333
1694	506.319495512165	487.45270906883	486.698503191219
1696	475.29970445609	462.270537040397	494.728933495229
1698	439.902058843425	446.813944714356	460.728105320146
1700	424.610580087203	442.789782065191	440.171818276236
1702	439.69506967368	431.804379230021	439.176629832964
1704	428.924233958729	418.105909307783	415.984245437635
1706	403.220627398326	420.965903548669	404.59069374626
1708	401.859917720739	413.369807388108	399.677141469889
1710	397.525284144766	385.215169900296	386.837156276492
1712	379.585202743028	360.900675796382	388.355175657306
1714	348.740568136257	339.835847455956	355.864106354122
1716	346.112277956552	345.62928383509	325.23686848887
1718	341.703454406138	346.389129408864	327.64642939796
1720	320.167065285858	319.812447405987	313.289597213379
1722	319.861366264725	301.297542340415	334.39366778876
1724	327.493033260878	318.946718898953	309.859724715506
1726	293.538930472525	302.334185079532	271.892318604558
1728	289.194556988168	287.819070571741	283.933134657431
1730	291.114603449893	320.565808212755	303.683293010363
1732	274.166734536813	266.666773507045	279.043026305993
1734	278.315060489512	261.844083194372	256.155262859927
1736	262.231522647881	266.688185455789	285.418243638336
1738	268.910302167261	270.252416747472	258.382661535207
1740	256.649632115959	249.987413672996	261.48210491063
1742	246.463212136758	232.679366945921	222.92881945279
1744	252.865942399061	227.680390696693	258.391416410683
1746	246.695389979939	256.547194242759	225.134874593962
1748	258.686315248301	260.214988548437	234.104908332912
1750	226.107640423131	211.096608474203	212.760386882156
1752	220.465133270575	210.925891471015	217.243369242793
1754	225.463105208551	210.659453835117	234.562355733121
1756	207.865781709335	211.771939576287	209.107867133255
1758	206.755225478745	215.056556729586	215.83175708807
1760	199.376026077141	179.893023946813	198.987021977791
1762	183.339461163758	182.12795753039	194.04247427
1764	208.469106082593	205.22081140403	181.93691613155
1766	215.205089195461	205.715416030668	189.044931930879
1768	215.109494634272	196.442535149617	208.49963104647
1770	185.059408761526	155.851205649956	193.110783590491
1772	170.844040583819	162.758430901206	182.05672149197
1774	172.242074742712	170.28533814075	179.515137644477
1776	195.455812952247	188.942191292389	180.915891016831
1778	190.63548336357	194.93159707246	183.52494960123
1780	192.481299006964	186.813611046417	191.267949471514
1782	186.715245053551	178.046447191066	178.626309340803
1784	157.197084495445	152.36990249248	162.695312985734
1786	165.209742762246	168.051910573904	158.121356676134
1788	166.574921650699	178.814624604993	161.253133896783
1790	156.136823769282	158.53874372144	162.09339633567
1792	172.595343727582	170.408067784386	154.008215599808
1794	178.769314823763	169.61863493479	169.577062298662
1796	153.663333360755	149.591000289108	165.951723322836
1798	157.839327635354	155.625499414346	147.75509378301
1800	156.919895354825	160.826126218412	146.972611109955
