# Supplementary material for: In vitro and in vivo datasets of topically applied ketorolac tromethamine in aqueous humor using Raman spectroscopy
Source: Data Brief. 2019 Oct 22;27:104694. doi: 10.1016/j.dib.2019.104694 (PMC6839021; doi:10.1016/j.dib.2019.104694)
Supplement: Multimedia component 1 [file mmc1.zip › Raw Raman spectrum dataset/In vitro Cuvettes/Reference/Cuvette 3fr PBS1 30sec high.txt]

cm-1	frame1	frame2	frame3
2502	293.0616737065549	271.8623187144036	266.0475599761056
2504	291.5282978481986	276.3795014706705	260.5397024214096
2506	288.4616744156535	286.6967255741607	269.0589484862418
2508	286.359871673144	280.5823346156485	270.1085742795665
2510	275.528228728089	276.4039057092205	267.9133507782277
2512	268.6509594042175	271.0712152537605	263.9688923874806
2514	275.2881128339352	263.7926276795636	260.3379454114257
2516	280.8469546431791	282.6527810259873	269.4467137339599
2518	280.0558036230107	278.0700123069334	268.5995462794041
2520	278.4910439154969	273.400313444381	265.3273410234339
2522	278.5993691425151	278.9081573696593	263.0416856105405
2524	276.826015041396	279.8075754290774	257.6602262932958
2526	282.9925800402818	278.2536923585378	264.8834462761092
2528	283.638009832289	274.7858995197406	271.2652541469744
2530	278.0092091882117	271.2474224967448	273.1810681761703
2532	278.9871691086743	273.5692217225005	273.277316302444
2534	280.3193763276489	271.6006484610001	263.6769012509053
2536	280.9801604430273	264.5489598164805	262.34341708024
2538	280.9930730268666	258.3424285081328	264.2588944890239
2540	280.7753417842489	265.2039384448723	252.8915041030337
2542	282.3400218474017	266.7485071513485	258.7810072378933
2544	285.2814690364905	272.3358055763999	264.2417049881832
2546	284.5001878227271	276.8851819744356	266.2306451922199
2548	274.3286307779079	273.7940549371061	262.7414633895468
2550	260.2665871212099	262.8533483067475	254.4940843106004
2552	265.5172945797305	265.8491300355005	254.7752163973225
2554	274.327631830738	268.7534876277891	258.5059994405569
2556	276.8169896705269	263.4099026733068	261.6577193764578
2558	281.0953972363272	261.8901075785616	260.1394652989587
2560	283.3738592538057	263.3155077437574	261.5659531878598
2562	278.5252775867592	261.5373196342889	257.4118647545416
2564	269.6409843703264	257.5993618752707	249.3837053731015
2566	274.1573894224189	263.0136015293264	254.3574419832679
2568	269.4415802582786	262.7003420543408	255.5457784630589
2570	271.8098589461737	272.2893850808609	254.3101420870393
2572	275.8029879043519	280.3966018063589	251.9419568994174
2574	267.3465336755028	262.9969133609281	250.3178346537326
2576	275.5244985494271	279.5399584290254	268.6085169525177
2578	268.9588112661339	272.0806012642127	267.8442009706738
2580	260.5547716928267	262.2604264526458	263.8429121029868
2582	262.5831296556887	270.0511924726037	270.9895439866303
2584	268.3982885479423	274.0741204932088	271.4233209035296
2586	273.6859101389809	263.2051116854053	267.5713175174162
2588	271.0250966048744	258.8241610582958	266.6493129993068
2590	263.709382437744	265.8684792166062	269.0664206794322
2592	278.6607634038766	265.5312854280529	263.3373081156806
2594	282.0179298770107	275.3920293230539	248.3648760210393
2596	279.3584643124964	272.4313338504461	243.7705426119715
2598	271.3246791045987	262.1066159521844	250.9146521724346
2600	257.4250865626358	261.725278870461	265.401467770981
2602	269.2324427243956	267.7792529666929	265.74116247796
2604	269.5806410550698	272.1631712001506	259.2349803538106
2606	267.160861131062	273.3025182517619	254.9692840054967
2608	270.2966669826714	269.8255477839901	259.611285785158
2610	278.2513979773021	257.9279845249465	265.7760469942131
2612	274.2207897075789	263.8919722281177	265.9759024319289
2614	276.7675309280705	271.8106846711551	261.9215764877583
2616	285.6369752172367	275.6002461313641	256.4762553470069
2618	279.2453398109429	274.6326584776463	256.4065449501863
2620	270.8310877634866	265.1021882711522	254.7462134405129
2622	274.288494608173	268.1225093663541	255.8140706643348
2624	279.4171378875323	276.5863702487557	260.2699682681266
2626	272.0947666810666	278.0828626321684	267.6602389741365
2628	278.1919967656698	266.8852941414296	261.4461206761752
2630	281.0855483983009	262.9203348796938	264.143727929606
2632	278.814079371077	265.9700908836534	266.1855875867927
2634	272.1133338718927	272.3524661664491	262.6624735221396
2636	268.6896457085583	266.6518990881979	255.1535658679593
2638	273.4289907901231	270.6824574298838	260.1016132125714
2640	277.2319378710921	275.3365521420154	265.0649884947902
2642	277.0578983507822	277.1182344914937	265.480973457489
2644	271.0514344948484	273.3938715980127	258.1232152710784
2646	262.3984897634916	273.8283352692168	252.6554926345418
2648	268.2804319526358	277.54550110843	254.9019632581092
2650	276.6776006053287	277.5668003594355	261.5004679023245
2652	278.9998764444915	271.1331008601561	267.8255482366578
2654	273.0721172911536	267.934847510177	261.8683544212732
2656	280.6396341334984	280.5838329223541	270.5893167460268
2658	283.9553449128542	282.9619254338277	270.6196142965689
2660	282.3173177552292	274.8267737485239	265.353680859698
2662	281.4323313201703	266.0930316470931	269.5262460800639
2664	292.2241443642862	280.8956430571815	271.1580156073089
2666	285.2596652015621	274.1796573324243	270.302820185299
2668	279.6887764787271	264.5123857058229	270.6132182585822
2670	283.7264869919616	264.4894218823828	273.0255043692544
2672	272.2335097647365	272.4095321816038	269.8419889992287
2674	279.4302138173251	274.8590363928809	271.484219981753
2676	284.2968433065281	278.6191610942989	274.5695877467816
2678	283.568412586443	284.5743821813069	278.6559450209062
2680	279.2974299194827	291.7827753971255	283.9426096327431
2682	288.5087390187731	294.9375813905059	279.6112109939771
2684	291.5736079506072	284.0699311048334	270.447288400806
2686	288.6895798794386	278.1984706709449	268.4570615406281
2688	284.1651890000264	284.0172654357904	276.8675773601304
2690	293.738634161386	285.6224186306603	282.2101355820811
2692	299.9784342885112	294.3225070188202	275.4946751013418
2694	311.5396922302064	297.8464969423022	284.9673466508544
2696	317.9019624639869	293.045674606584	293.3111930988399
2698	306.8788232190934	281.0244155315793	277.8210694545943
2700	303.0201290241523	299.2956535315939	281.440163465133
2702	301.8533004893552	302.6904668109884	286.7629320213123
2704	305.923832623547	298.2308684169122	291.9993224742125
2706	312.610035783964	293.760474624219	299.0818829247932
2708	312.9141446732667	301.6606656591173	314.5443029491722
2710	316.1214685909739	302.9472376966124	309.512538725376
2712	314.4534177287736	299.5452847024774	308.9065250356749
2714	310.633568714861	300.949300668215	309.3847069448213
2716	306.528781767991	310.8786370964173	306.64660606432
2718	297.2846556572026	307.3201739686223	298.3521345441071
2720	310.9897561330021	312.5750741121983	305.300224857563
2722	308.8460417287557	316.8215903314863	307.9915072218704
2724	302.3413603077535	314.5868916298223	304.6222567298766
2726	318.635405370209	302.3835382810578	299.116966654845
2728	318.8533130188363	306.8736824774164	296.4207554822136
2730	312.4467829817497	306.9497794497364	291.8342380797247
2732	312.1496015484036	307.7423391467908	292.5457377443881
2734	318.9092696450501	309.4438135600356	298.4233875101627
2736	320.3251933490308	306.5385869606528	300.7855158664447
2738	315.0760219566644	309.7063972566479	306.4936787225243
2740	320.6882912267654	312.3662999088356	309.5963994087907
2742	325.6422202831261	313.788370290457	308.1738661722029
2744	321.5500636391997	312.732895242151	303.6500972247316
2746	314.7309365458062	303.9751871351389	308.3744765850063
2748	313.7728616636506	301.4806183056082	307.1837054269578
2750	314.439140161864	310.3496149896924	304.4479726488105
2752	317.8893899752039	321.4418494293898	304.0405865890847
2754	324.5967700364152	322.4476524152354	309.6563709841481
2756	315.6675523846579	309.1620634430432	322.9814018244712
2758	315.4946970052828	306.5731440554121	322.4604926221726
2760	319.8128069752045	313.3972590307261	324.3765192148356
2762	325.3426037748018	322.4216762195615	327.5867740162875
2764	328.8021812403983	322.0181799131062	321.4160243777918
2766	339.5893616292011	333.310204716623	334.1695364230137
2768	342.2168094207301	335.3308270828364	328.9190636520611
2770	346.9019815023531	332.6930383957151	316.759157378775
2772	354.8241043545887	331.0876530099033	310.45811817328
2774	355.8447960781878	338.8835152472965	327.9703455755916
2776	346.5961915891251	336.4611461196527	323.5899731100969
2778	347.153609130596	333.3132935033825	325.8307959520621
2780	346.5334641427013	334.9954029127425	328.0473789419011
2782	341.0546584294204	343.5935544986305	327.4219282280737
2784	347.8766338047784	354.3597395776334	334.2186082424056
2786	352.5783970907423	340.9897330906661	334.8815863135253
2788	359.0001636430635	352.269659782081	340.0850679489342
2790	361.4806854426445	359.4356941105776	348.0883443096693
2792	357.8921724440039	342.2100149980694	355.0442686111625
2794	364.8170190987736	352.6186180498113	354.5944859494291
2796	362.5974549715398	349.0950883855449	348.4207885176622
2798	363.1041326408951	350.6605833034475	351.5523275715801
2800	368.4969758391074	358.4765579272474	357.6750357121187
2802	377.9926776210954	368.182769113657	358.190747415943
2804	386.2396244247604	365.48783278509	360.9151256671109
2806	394.5433806547511	380.4872600597553	363.6890563149113
2808	391.9337388752767	388.6954003111845	374.9727909441641
2810	387.2886703061067	388.3314828500447	385.5365076765223
2812	393.1150484044721	386.2571462488302	383.9828277862694
2814	392.5718831110688	401.6639593415962	394.4075932829512
2816	401.4867531592743	394.0431248146034	392.9093189787337
2818	412.573680265079	396.7896703587205	402.4277572122721
2820	418.6899087540362	408.8959203143875	410.1555815056354
2822	414.6875489786445	416.4424727067857	394.0760014552944
2824	422.3723283202761	422.1199028662444	403.7738182549203
2826	425.4571948333588	427.6825078679657	406.4287726698266
2828	436.4131186508047	431.7240831653334	417.7759010448675
2830	453.3929311516338	437.823949207074	436.0852672323927
2832	467.4537588203743	450.4023179431436	451.622004298915
2834	469.3725099181017	451.2846071796831	462.5914054561372
2836	476.682616545235	462.0630229855625	482.2405043710739
2838	496.743095565388	491.4522906549085	498.5234464640813
2840	531.801776112062	535.8960119484598	521.8745534148351
2842	581.1137807231074	585.6575303004112	571.8085382945452
2844	646.1435976800449	642.0780933185783	639.8826997752143
2846	715.7969951274181	702.2919080844856	703.1145342664381
2848	766.433697593888	765.6003478102917	757.4223352251033
2850	802.3501594578111	813.9336794938038	798.6401374126648
2852	837.1168409947298	825.4641403059518	822.4968999377834
2854	832.5849640713205	827.0599176666382	817.9877873530696
2856	827.0869556518737	834.8122389616525	827.5910847674761
2858	835.0654655482673	847.8800827135713	836.5397470296118
2860	855.1131073562141	858.4296243952424	850.6083512558108
2862	882.8370377237114	863.6803765885122	881.8751073995369
2864	947.7846733553337	928.1831489560841	928.462079012698
2866	1017.111634604539	1022.857905844972	1018.585278542662
2868	1078.950540925383	1082.359162626397	1076.643372395027
2870	1112.953064739711	1107.941441263297	1103.93285832157
2872	1103.705195482581	1115.571579549896	1118.232465587488
2874	1071.782082141858	1075.961089680254	1085.282761100326
2876	1063.160855367249	1078.913581896796	1060.879914746689
2878	1061.931754921014	1078.852277747012	1045.165628474928
2880	1067.984483074782	1078.809895179837	1042.61742306993
2882	1083.225380657826	1088.498773171957	1058.400699707582
2884	1106.241094476363	1103.77414547808	1100.022758380575
2886	1131.39623732581	1139.003717487279	1141.952630346132
2888	1138.25350612562	1154.310483485135	1147.764663568916
2890	1136.594675338864	1152.967959302945	1142.449365892812
2892	1132.432201105098	1144.231397471367	1145.205677489029
2894	1113.06716314672	1136.2228710379	1142.375378864597
2896	1123.461683092889	1142.817328308329	1130.96733449107
2898	1125.925446230678	1138.761411442679	1123.978321354027
2900	1124.405789498607	1129.210219801923	1119.302514092055
2902	1124.485283527882	1130.357340740864	1118.750461731633
2904	1130.214277112554	1168.816192241182	1130.199234961456
2906	1154.684019863479	1167.76814143287	1145.257522994891
2908	1163.060869724474	1165.762335797273	1143.79274459551
2910	1171.066705257489	1171.623843751919	1154.619886831157
2912	1186.71867162987	1184.765230343356	1179.621789389473
2914	1209.595438314956	1198.128088653317	1201.647476325943
2916	1211.152775591851	1212.778748227808	1221.025214650118
2918	1249.90923141423	1263.787662546745	1247.215539354731
2920	1289.938475193151	1304.972493426864	1279.57667134768
2922	1324.624767589301	1332.215426534493	1314.637060980723
2924	1356.256330230353	1353.698438515928	1346.625882988895
2926	1378.261207815613	1360.925005093839	1364.393928444281
2928	1374.027180998069	1374.136062783404	1373.94609667946
2930	1382.505457714912	1386.852643179309	1391.609491786405
2932	1397.944490404483	1412.156420200608	1410.352997847411
2934	1418.234741350649	1449.599353819918	1426.398995868122
2936	1461.949275062379	1467.816335536285	1449.377487442763
2938	1464.148054998467	1479.79048414168	1479.643526524418
2940	1521.168956720055	1528.382071231787	1515.112450432892
2942	1559.351126149717	1555.76956221731	1543.595834892667
2944	1577.319602772932	1570.813112202895	1576.360089702806
2946	1632.670691915233	1631.986333686799	1638.220219864515
2948	1688.878380035172	1676.974369091495	1677.863260159979
2950	1718.288627235132	1723.681724841062	1709.419350206945
2952	1744.07833051896	1751.692370402606	1748.590629014298
2954	1758.861601469016	1763.18995117306	1770.987134634692
2956	1761.712068432592	1776.200059458283	1765.905279043621
2958	1807.142502573823	1834.61874738354	1812.969805079095
2960	1824.398988280063	1837.761874408421	1838.866230551627
2962	1828.281949264844	1835.720685165492	1849.22961667192
2964	1823.334188780637	1838.988466231551	1837.748913357603
2966	1811.702744317517	1835.018898211984	1812.119083269098
2968	1793.008165656122	1792.040957841437	1794.489897567341
2970	1756.413824087017	1746.261659827123	1742.763754773418
2972	1728.44656707406	1715.21199345578	1716.729279706808
2974	1704.615469495666	1708.27446322956	1690.846787232169
2976	1678.707218381888	1699.328172556943	1666.481449162844
2978	1651.850948794603	1664.934975453236	1652.621799258775
2980	1655.720170229606	1648.599657202694	1643.401442397847
2982	1615.536563956255	1614.948135344698	1633.462316207603
2984	1597.141174785912	1625.37490012104	1633.260258786423
2986	1602.251103434292	1636.423473453972	1633.726785887357
2988	1621.962468042889	1629.850238127833	1634.964670135563
2990	1642.766631612518	1629.73723911817	1647.503748094363
2992	1632.123185823986	1641.594052960624	1637.944088287735
2994	1657.090141286142	1653.616543449151	1652.17545861636
2996	1663.34054059515	1671.064475277814	1662.677375439977
2998	1675.391625489933	1692.674933139077	1668.725495798516
3000	1717.888143748585	1718.393582063673	1684.451496176451
3002	1739.536333045855	1758.226886139019	1737.58236406679
3004	1773.292668531733	1797.02318600776	1771.029182205357
3006	1787.695664390155	1808.028509155783	1784.599056308026
3008	1808.037676593184	1822.583710021874	1808.775181183481
3010	1841.464356019509	1843.053320069653	1841.806201490271
3012	1877.611963039727	1858.086270389569	1864.511744122352
3014	1905.666070853345	1939.952778727012	1923.070120834077
3016	1939.350505210515	1978.362630251081	1947.471934120834
3018	1994.136860306506	2014.30223520781	1983.65108243747
3020	2037.745695997399	2046.468695048359	2015.099304157351
3022	2062.237320818019	2074.89853822559	2046.487846199666
3024	2105.258996948766	2111.64380566312	2121.948303237079
3026	2168.207321750913	2162.82816433283	2156.885650340121
3028	2212.115076125567	2221.703797585276	2191.239220646679
3030	2254.164028595029	2282.486847448676	2242.776463081336
3032	2296.885518550311	2318.278578440979	2295.082805660936
3034	2341.359712764464	2331.351211241657	2334.411126965007
3036	2397.86327768625	2406.408761475725	2382.991792129301
3038	2429.786782115401	2477.385085867555	2426.976245670701
3040	2504.321915999642	2536.077695657948	2514.424451944463
3042	2567.589775049606	2587.009214644218	2575.024871835974
3044	2622.034840751614	2640.417323167949	2616.334700902395
3046	2687.084846587398	2699.063590867985	2675.344471238831
3048	2715.042469439166	2729.293855899391	2720.887749162657
3050	2808.512111601084	2785.962969630596	2761.839601231263
3052	2855.148460525179	2859.093689512126	2819.863805091866
3054	2903.906192594264	2934.386218249031	2905.055647856301
3056	2977.159893528229	3001.341587613411	2992.158699729083
3058	3059.45422825163	3059.326603561418	3047.830981951805
3060	3108.478937919854	3135.903335438429	3126.078238551932
3062	3179.742718638133	3185.288771749197	3211.298214978221
3064	3250.692629939438	3262.926554900386	3273.6447992715
3066	3338.415705644316	3347.076152096324	3334.764765096197
3068	3412.159508892544	3425.944829455928	3401.615280944066
3070	3428.342968874579	3507.475256942666	3469.521053615174
3072	3559.899376365449	3603.037684794347	3592.036355050748
3074	3628.408658017916	3659.590375874375	3662.178039586375
3076	3709.831269434112	3748.694664019504	3719.448592299274
3078	3799.293551044029	3837.103708499289	3805.123041009225
3080	3883.215643202967	3919.213990571452	3907.074373900243
3082	3957.718980574272	4021.515180611864	3976.725510972851
3084	4055.040016625665	4085.548474296247	4082.680778787137
3086	4112.814131084863	4193.343333689341	4143.328535402603
3088	4201.297161360861	4262.863770604597	4234.46730716825
3090	4295.806852156605	4353.059481989678	4319.115933540515
3092	4391.959760159924	4471.967086575216	4406.062000426043
3094	4511.107410523572	4566.267428302372	4544.760205187955
3096	4616.178141551533	4655.077877386126	4653.26982607495
3098	4731.13478591363	4803.942900122098	4730.048433888981
3100	4845.282337120917	4904.376814287956	4854.50808916064
3102	4957.677947839116	5004.035278629699	4972.85997475277
3104	5069.361947295154	5122.882427134638	5084.439305848141
3106	5181.337092295892	5240.243943833259	5228.718004601039
3108	5291.68872864001	5359.549741368105	5329.09705788002
3110	5387.060378488648	5428.541180106145	5429.758240416793
3112	5530.403364055868	5562.138385650729	5568.808379770951
3114	5647.815151218682	5705.153303087096	5682.445219976586
3116	5752.306367173677	5842.040461854072	5790.877750230115
3118	5901.184340620074	5986.030405909975	5939.532813370668
3120	6050.906030907903	6102.345115150749	6026.228522588172
3122	6141.896811969869	6169.879616509203	6155.762044751537
3124	6291.969834061699	6329.969254280601	6270.646029652092
3126	6428.463371435	6505.33323072303	6429.532907347737
3128	6533.867435850129	6637.351521188916	6575.95948114083
3130	6642.704887085094	6726.723188501417	6662.880539292752
3132	6816.956594368129	6859.692998175859	6806.748962129371
3134	6966.554524249024	7013.667957587844	6934.66846349971
3136	7083.465676363523	7149.614637297722	7058.612870075282
3138	7228.050351765385	7274.207592138644	7247.409436287362
3140	7373.632240067689	7427.386410362529	7419.363183669132
3142	7510.370496867278	7605.903683349677	7542.785002825513
3144	7689.282466878578	7741.751064523222	7721.42128934133
3146	7856.225325128163	7909.43321880053	7875.703489302339
3148	7962.887291596134	8010.217948388039	7969.086987242885
3150	8051.469656093213	8154.707914620094	8109.452693548439
3152	8178.131861698195	8318.525977049027	8259.375671606598
3154	8357.151138278834	8467.728274808138	8420.982570126609
3156	8549.319920857113	8595.997883912052	8604.708416836509
3158	8673.45365401629	8738.923460278889	8605.258975184303
3160	8832.517879548872	8938.394565840561	8857.141130947623
3162	8910.268732321896	9044.129625987009	8975.934236478131
3164	9081.625215856369	9212.758670202486	9155.167416847376
3166	9265.235855533332	9400.615383414279	9327.149171460509
3168	9362.458859853294	9522.706845859313	9404.568772852139
3170	9509.459148956928	9640.580335249595	9550.451291261397
3172	9621.623647622348	9794.216285884755	9703.337719554187
3174	9840.197822877088	9948.15996408653	9884.614200784155
3176	10007.84056428086	10049.66041296946	10015.6974852284
3178	10081.20553589916	10162.34940784885	10145.73455812883
3180	10158.16085099864	10329.3022938116	10301.49840364859
3182	10364.45322217348	10521.55221259499	10444.10124149259
3184	10508.50349598068	10628.61757818474	10491.62258618358
3186	10610.90870518181	10736.68962667895	10668.71321721331
3188	10692.40766993838	10834.90304773961	10788.28159106666
3190	10804.83369857028	10950.59936790884	10900.18742241923
3192	10931.55749690445	11081.21322587842	11025.23672959858
3194	11062.30233080616	11207.15588029488	11145.29995741316
3196	11227.72276740507	11311.27075207718	11227.57912707414
3198	11219.42722533964	11404.4199936584	11364.7459960977
3200	11375.37255123312	11517.54233129923	11494.05877781915
3202	11507.96544843626	11669.70776591169	11545.51156809784
3204	11631.39351771137	11752.9166756034	11626.58249444984
3206	11744.54286116598	11782.65933710314	11762.47260553492
3208	11819.6482309026	11870.95649205348	11902.54123927021
3210	11850.693288409	12088.25645050234	12016.00180075387
3212	11948.52432807412	12093.79248588835	12070.99689573417
3214	12062.11913979667	12224.20783844416	12204.87288559472
3216	12150.08944909945	12270.70060995874	12272.35726973274
3218	12236.26609887734	12345.94207483405	12326.95262395167
3220	12316.60953568955	12452.78987772294	12407.01493177103
3222	12362.23797003593	12483.20025464244	12480.62870682698
3224	12400.82760486002	12563.53598653398	12505.03507993992
3226	12518.7961220013	12680.05794410465	12600.58873121066
3228	12540.48706459663	12719.6196707573	12644.56054122439
3230	12618.34558209578	12784.75496558411	12695.74599334928
3232	12693.97393947543	12863.04119338026	12769.10791568875
3234	12734.60381131636	12912.45113172598	12820.39099262134
3236	12786.08602181244	12923.44583102252	12818.63303703972
3238	12777.95847646226	12954.17270907253	12947.86757931447
3240	12802.64290889059	13010.6218675674	12971.41269969485
3242	12858.95192971725	13068.99269830948	12997.93084434928
3244	12899.60926678935	13089.10320956026	13038.80650328128
3246	12919.17037610849	13092.94731991805	13060.00448891271
3248	12956.05003480656	13125.76686390438	13062.09124826595
3250	13034.43777080673	13205.94096402017	13100.98999378618
3252	13019.80894950952	13261.0409857187	13227.35470127648
3254	13096.69471497127	13272.67591254013	13192.49017964512
3256	13093.38351940333	13266.11118565453	13209.5171950962
3258	13100.64866338292	13267.88158852806	13225.09084784084
3260	13136.0691667358	13319.7301887748	13246.76681518167
3262	13178.03328449064	13391.4409343452	13282.82576394543
3264	13209.61844209502	13408.48480465236	13327.94934792652
3266	13261.30416909742	13405.03362959434	13406.73915356387
3268	13296.36192075327	13483.4787917595	13399.44068090145
3270	13272.81031549309	13474.07410905009	13405.33554547279
3272	13287.61642612977	13525.77644243723	13422.22961112021
3274	13304.76312990421	13522.12499896239	13442.81976016297
3276	13323.17507318906	13506.84682990925	13470.01602531267
3278	13359.74405284994	13588.98257570098	13482.56496792016
3280	13333.69525317914	13565.34114807386	13399.7085918243
3282	13320.02812550976	13493.29672209642	13486.14179260289
3284	13342.19378479259	13526.93208837876	13434.84262673482
3286	13415.94624877026	13572.66394902988	13495.42749889527
3288	13465.13107844581	13640.19271942796	13608.76441292834
3290	13508.15282153895	13704.76538549893	13665.8326400868
3292	13556.97196964916	13734.11417185529	13658.39044075153
3294	13531.5975840294	13745.61915740793	13703.17296020917
3296	13615.97149494624	13787.68785096161	13702.18719878367
3298	13655.81244373912	13873.62223210573	13733.60179212371
3300	13692.541184266	13899.29020534907	13751.93746914268
3302	13717.55725730679	13872.49925804027	13748.76008818094
3304	13730.04805132698	13857.05026388322	13767.63242989409
3306	13739.31933123929	13890.99669949393	13839.86928937425
3308	13759.7311315996	13954.53470415282	13923.9217766828
3310	13803.0119794003	14011.72757988263	13884.61011489218
3312	13872.80570025627	14089.87995587673	13971.08690966672
3314	13890.01197490865	14076.77319677725	13998.1814571028
3316	13933.10752416032	14080.81800619767	13991.37448650915
3318	13964.9555743482	14135.86043582519	14051.08500868068
3320	13992.47997631798	14161.24865188067	14128.07054199256
3322	14047.30164174669	14161.58428858017	14136.36867466792
3324	14114.93716528268	14309.10861769513	14135.67951592803
3326	14129.63638016321	14354.17887152208	14301.87581848928
3328	14216.21165050178	14398.91881467747	14306.15371082665
3330	14225.00370999811	14377.99754340687	14283.97359002353
3332	14290.74213750221	14432.77996527508	14403.12146425491
3334	14326.91276470438	14501.20513154176	14493.13739716667
3336	14345.26417737343	14561.20965313029	14480.26596850392
3338	14420.14404995223	14624.60034801887	14485.92342156201
3340	14445.67422400641	14595.72148868695	14605.00093534031
3342	14518.60607750051	14679.51401481908	14646.45313778961
3344	14584.13715008089	14775.88991960609	14710.73934939696
3346	14656.95787043433	14808.47051878576	14781.20762045001
3348	14696.63279162397	14875.13815562148	14850.38642111885
3350	14708.20178507977	14917.90499017669	14914.4450891336
3352	14768.96419960156	14959.50252474082	15002.87811779756
3354	14902.4050536796	15059.61644706294	15107.37579735554
3356	14920.01342035113	15040.54044031378	15082.06484603392
3358	14991.00953751116	15135.6002692227	15056.82612118526
3360	15098.95979565519	15308.4752825332	15192.47666232768
3362	15108.1245068984	15313.28958115003	15204.10417957821
3364	15195.63950686222	15430.79717566799	15282.57615501051
3366	15248.67243475236	15469.06676035913	15329.73605923041
3368	15241.93042749746	15428.48421582774	15347.27548594076
3370	15297.87110499327	15529.0343571801	15446.61359684633
3372	15368.37996424329	15570.77379182856	15473.14054673048
3374	15478.21793698204	15633.21796843257	15633.9341955215
3376	15493.6792264889	15730.08547800329	15652.7258483454
3378	15570.58090379737	15769.59045941151	15736.38295285705
3380	15604.72072334021	15820.30207696886	15737.5580291417
3382	15635.82127540277	15894.47350845979	15768.60622905319
3384	15722.05739653249	15941.61150352016	15859.97304782698
3386	15828.6854452544	15935.79964032354	15908.08420134819
3388	15845.16059944982	15946.89212893884	15895.75130231909
3390	15809.50181345164	15990.94354207757	15957.87960802186
3392	15902.94250393689	16147.23722298682	16007.99831935755
3394	15938.34424620048	16150.62810395738	16076.9971885626
3396	15946.34892690918	16073.4910524621	16094.06440563994
3398	15942.20813264525	16093.3913864002	16129.66084488521
3400	15966.33778878597	16180.47613178079	16150.0209391692
3402	16029.12253550113	16232.39957792343	16136.47029923696
3404	16078.89169353825	16272.0959804394	16176.38353979311
3406	16090.74279310962	16345.33075031217	16205.94754078446
3408	16050.61846830631	16253.86204638556	16148.19931171797
3410	16106.79427748892	16330.3216448377	16229.56220204902
3412	16116.21921417337	16361.63822082203	16217.76431469707
3414	16203.92933137252	16383.48914987371	16238.68641797987
3416	16153.15007365521	16380.63700502002	16260.57069251325
3418	16033.67825388055	16378.63157609967	16260.40641170961
3420	16091.98190890782	16402.01436405207	16266.09525338833
3422	16139.78925462298	16364.62409131774	16255.0348181585
3424	16065.26614364578	16304.23780075557	16318.98563931062
3426	16056.06267629363	16283.21010842509	16245.79773904388
3428	16042.85120426517	16297.43538524157	16227.84393382773
3430	16051.07128256706	16240.9057340434	16231.04245988817
3432	16058.77950725554	16225.54361839394	16220.91711864242
3434	16038.20431791601	16233.15995866797	16140.73472543822
3436	15995.46988787484	16213.00464551546	16063.23621677694
3438	15942.67574337613	16162.11275052919	16073.25085042441
3440	15857.61611205969	16068.25859661736	16002.44386321113
3442	15879.01697144485	16101.24248072672	15989.4847959095
3444	15827.80546666547	15966.58172733984	15905.9220221459
3446	15753.91202000113	15902.97365610414	15841.19736033535
3448	15675.69121925003	15838.44724262537	15791.77057351306
3450	15564.50061782747	15839.02789104096	15752.04537884565
3452	15487.60696621909	15800.97958657957	15658.79139744154
3454	15442.97617482466	15657.55664266225	15547.84960717898
3456	15362.54341166453	15502.4015030386	15507.59341917599
3458	15301.16735426694	15419.34317899913	15463.76298894002
3460	15208.52298198626	15386.85953781613	15424.98788608597
3462	15131.48859058276	15339.92638487113	15227.08860012829
3464	15032.59039643938	15287.78761996087	15204.00998454249
3466	14974.192354198	15220.39868777222	15140.39041739711
3468	14884.21839360687	15087.79004131066	15034.61463226332
3470	14746.22962169567	14961.34610639654	14902.01387189644
3472	14610.44358931627	14848.16831121878	14761.16298943328
3474	14513.36579723115	14733.35506292742	14642.14529404773
3476	14433.85920142953	14690.38756532676	14567.4964553023
3478	14377.44219056931	14584.15426735304	14529.41594367263
3480	14195.30758052108	14384.80937003052	14395.09879283524
3482	14139.35141927061	14302.28760894468	14282.24529564146
3484	14021.25576605596	14218.94180229241	14160.17960245781
3486	13867.04804805502	14053.23134778815	14037.30483515334
3488	13721.02372154872	13892.0704604602	13881.66302319192
3490	13634.58377452058	13783.04013158814	13728.71417246775
3492	13561.67436764481	13677.86045659389	13618.09339705832
3494	13411.46883618353	13535.82345997567	13529.95499299736
3496	13250.75005952436	13419.21550643273	13424.91129527673
3498	13103.86995346927	13337.69342819299	13205.29922163227
3500	12981.51558991825	13106.11889522568	13016.12627542933
3502	12849.41369949571	13095.71364740947	12945.04059762496
3504	12736.77434943932	12940.29367182745	12804.09163512321
3506	12575.85207610324	12775.1164613801	12648.79900500691
3508	12400.3010600213	12581.16405932515	12579.6407920827
3510	12282.67199959462	12407.58841919057	12460.52857670812
3512	12152.88683424214	12286.10697833108	12237.29086609966
3514	11941.68516296391	12151.9523586982	12089.42120694144
3516	11892.56930647682	12064.23126702453	11989.33256960669
3518	11750.86495637999	11979.69180067373	11853.20733080245
3520	11679.18756130129	11830.58516822792	11686.12774400472
3522	11439.49807539806	11585.35210204556	11511.54646179209
3524	11306.8980381683	11510.79546795455	11428.86803578967
3526	11160.5739518731	11363.26613254116	11355.52743488867
3528	11005.32271286321	11174.11711383532	11166.43060705723
3530	10856.55354658048	11013.01581645669	10966.21692273556
3532	10720.21212885326	10864.88332993219	10841.29194204975
3534	10608.59988880704	10730.85375872215	10714.05910220892
3536	10505.55149673575	10666.57751715961	10580.6633040009
3538	10418.26057557587	10540.61115923467	10517.40155492664
3540	10278.02359226777	10391.4721717148	10310.91665575573
3542	10092.46579847835	10250.25958217568	10216.27126164916
3544	9920.461600034651	10153.57913757425	10104.30717739909
3546	9866.239131061215	10024.83051824499	9927.444728190618
3548	9733.155641735399	9851.580144514508	9785.382004177143
3550	9600.237301988238	9739.382928965606	9684.642792554485
3552	9475.200644192186	9597.105727819318	9585.737731395913
3554	9311.989065033366	9413.839800007627	9445.968568556915
3556	9178.854701952458	9348.462559099533	9259.817966778259
3558	9026.005383214804	9168.690864011614	9140.321514021247
3560	9003.088348078316	9094.164794119448	9122.961485696615
3562	8864.556733776499	8962.30678753181	8976.083619391657
3564	8748.053300038082	8836.092600563916	8839.542683017056
3566	8572.687747132544	8703.177445217325	8740.074111643389
3568	8451.573820021962	8597.304424454145	8625.284790518543
3570	8360.108550603574	8467.220345019401	8471.632422207904
3572	8269.346270899387	8355.129223261032	8314.7087504064
3574	8153.247466826082	8257.748839448363	8188.734686890482
3576	8043.314931606808	8143.461974119128	8092.567644576505
3578	7969.931569808121	8021.14539016686	8015.563692108344
3580	7819.811964687638	7874.08741313009	7936.033486272503
3582	7681.898482397653	7807.510350946017	7733.275217871151
3584	7509.714830642514	7682.895329063257	7726.589396905337
3586	7461.222001081145	7595.10825923022	7587.349609459111
3588	7365.5623961963	7468.134492340419	7442.037998698329
3590	7274.044934486506	7386.145651461372	7371.210919539974
3592	7197.542546251392	7268.637509826678	7266.937271531948
3594	7074.292040219305	7154.835068909309	7130.235108114632
3596	6958.988863004461	7035.849080043774	7046.645247702314
3598	6860.858664458885	6915.834447578876	6987.698856187548
3600	6733.710226227057	6826.225062997987	6858.280079151981
3602	6641.491732922084	6736.514114760094	6702.885457462113
3604	6593.907529683263	6658.855750851007	6620.900542290148
3606	6471.820247118569	6593.893080097776	6523.910810867568
3608	6347.79575245323	6442.33052113854	6426.77058474485
3610	6260.640742899843	6361.400961059664	6296.883941626575
3612	6209.248512201203	6288.640667167085	6221.399887920991
3614	6078.149825172486	6158.651956628457	6126.986106796773
3616	6009.404544845181	6048.233881239783	6042.272219910425
3618	5939.588391295642	5972.822431614067	5970.093776288634
3620	5818.655649303624	5903.604527900903	5868.621181395514
3622	5716.941943800955	5805.530165807044	5775.191951587823
3624	5638.172447628731	5703.118698522945	5707.605607318478
3626	5522.852555722471	5621.759066584173	5589.802993745276
3628	5474.16512501243	5470.877555283468	5482.566171064772
3630	5347.05005150187	5400.473130815601	5433.91456674531
3632	5243.652938326673	5326.129202399726	5301.19409496627
3634	5133.911744198706	5182.761730532861	5167.560464594711
3636	5044.874785988524	5099.051980782218	5061.113286409938
3638	4966.879591467821	5010.231500322308	5007.189336954722
3640	4869.726580689485	4897.279576446052	4877.90164961904
3642	4724.253234929221	4785.244405882961	4745.607725531372
3644	4614.123478187757	4661.052271723029	4653.209300412561
3646	4497.827659241439	4532.264845717165	4539.26603483892
3648	4357.958065065261	4419.022775179761	4405.857581151015
3650	4243.866385905502	4324.722580435126	4291.042494487305
3652	4124.010290029577	4233.837690263024	4159.157054716123
3654	4007.172344999027	4104.693481750003	4030.243442870109
3656	3880.48216118319	3939.37306150082	3896.889044407887
3658	3726.423459513906	3834.395793113864	3833.284632116997
3660	3622.413437824686	3709.861850987265	3659.648110895399
3662	3486.708256448279	3548.671779983184	3537.822426704101
3664	3333.220961075926	3430.060959949229	3382.474738788302
3666	3243.228207547854	3283.171419567852	3274.802214504285
3668	3126.197057534241	3176.409802440903	3124.437506354659
3670	3007.142638274403	3032.687948445096	2996.026394508815
3672	2886.127898471998	2908.849111263721	2874.641232735787
3674	2734.235288939474	2800.295805842108	2747.368311726936
3676	2599.622085673521	2656.344965970773	2628.321408895062
3678	2497.265594755475	2519.749179628452	2510.399508948679
3680	2354.993386513591	2417.346004719681	2402.321798489823
3682	2256.791229762594	2308.842555001791	2303.803312157551
3684	2168.536166399798	2193.508233830918	2204.060398202054
3686	2070.431725898725	2104.642556329759	2085.486090576035
3688	1940.259194351294	1981.022247113001	1957.189855127149
3690	1870.140316502319	1882.319620466764	1890.751281735088
3692	1782.03306203952	1814.438385904825	1808.914005413469
3694	1697.566717544987	1719.304932085777	1728.010888213314
3696	1654.665348748627	1654.120801152677	1652.67539760666
3698	1588.059340453089	1603.734000415981	1577.055730874519
3700	1506.858854194655	1533.252292365479	1515.474889834992
3702	1429.517009616666	1452.20301536773	1441.529674937288
3704	1362.272384590488	1379.924620641623	1379.14801423667
3706	1301.864853060026	1324.954121733136	1321.052847143334
3708	1248.922448750793	1276.395551086121	1245.698884690428
3710	1218.910152674066	1223.22988019443	1212.564341882406
3712	1178.548528219504	1199.275165182135	1152.819482737117
3714	1101.50865375662	1144.930387808495	1111.111824250451
3716	1090.675277683441	1096.326716759642	1076.752295923119
3718	1007.588010398179	1037.19020712541	1031.050105849464
3720	1001.590977608994	1007.283769365072	1026.133794093328
3722	962.0251637134338	980.5371408904499	985.7708150536572
3724	929.1956120153658	951.435262683567	927.6769525083317
3726	888.2738930328389	907.045947823776	912.9862201412857
3728	884.4695928538499	878.3581026937404	885.1291414141666
3730	854.7814591543452	856.0130941173023	840.9843325312254
3732	806.2222967734892	818.2144984841358	830.4142364461545
3734	770.1830166338491	792.3132112501801	809.1758464175946
3736	761.5848046031249	772.2526002154079	770.4811173292245
3738	761.5876809821036	753.9278487990983	752.8806326647496
3740	737.7995690388066	739.9156213721706	740.7638255859972
3742	701.0844159290282	705.2618363520861	714.5093271315263
3744	675.3400478794592	690.5172927660867	693.9232568008212
3746	645.8927920158139	693.9839359047593	689.3391791713572
3748	638.9642050748321	667.6128594805169	667.9573877239832
3750	622.235825962961	651.5870240228659	632.5899158459856
3752	611.2670757711687	608.062596066866	619.5034904541185
3754	598.0571790467342	584.9625409282844	572.6060960567797
3756	594.4035450680374	583.56720510529	570.849039180707
3758	572.3449405703798	572.4456118726563	567.7814124378276
3760	574.5901711906253	568.3713138399473	565.1980282394919
3762	540.8064070388091	550.2064056232978	545.4748167067539
3764	555.3383756810788	550.323301738094	550.0729632805685
3766	559.441808489735	543.8983512312425	545.3549917624864
3768	533.6715815848191	534.2436237003029	525.5083191838157
3770	514.9435649416196	521.5854207809969	525.7114705683118
3772	503.5517423656215	516.7496810740495	522.5109136701275
3774	495.1857514821907	523.7201927389674	507.2903000673412
3776	483.5131076778329	508.5752352998361	488.7726536691777
3778	464.4714857423587	473.3098332977908	460.2714119308685
3780	471.695565633766	467.1169544718642	465.4371479929841
3782	471.94533698225	466.3349074152777	473.3682713545101
3784	452.8773368772141	449.7348548872333	455.8355316320327
3786	434.8410252165706	449.2296313178985	425.33298481925
3788	422.6714780593818	447.9658269703936	444.6824179575222
3790	424.4135826229665	453.3383659067739	436.9659921578962
3792	463.6494876974263	443.1468250964372	460.7570951837757
3794	425.5304655180082	433.1165656555845	418.2474381227028
3796	409.5229314862469	427.9591286239899	415.3765642430047
3798	414.6644684113001	426.9653973284247	435.0664793232232
3800	410.5392572393198	422.2982501086324	407.5352582116348
3802	397.7889084390378	405.7088872789794	400.1783293298835
3804	398.5402373144515	418.9360418135727	402.0315930973839
3806	406.0807874091946	422.3267848845849	402.5140583628865
3808	399.3087355756599	404.2445379422165	387.9780420933145
3810	388.4981922020652	397.0829961894575	391.6527437466542
3812	398.0822069785124	393.9037739886052	399.5710000796685
3814	395.4135307489161	386.1324344334095	390.7110325645871
3816	382.5405964908567	373.7518274374986	384.4028129872228
3818	389.4001685129755	375.1407796078269	388.517473054242
3820	390.1607192052635	397.9528370374649	391.4675111806656
3822	384.1844931464555	402.1264534806595	391.9738668067699
3824	389.4049860406209	394.0342806995406	386.3367296831167
3826	397.2869116432947	385.7349905105489	370.7909584161805
3828	402.3935770296858	413.2565147071319	397.3859809129178
3830	384.8160939839539	384.6485510962745	387.8941988231543
3832	363.5023355576212	362.8713779165402	369.6399478156771
3834	375.1528523529766	378.7557051214579	369.0384930001695
3836	366.3244692011721	373.9512599202298	383.4287720228442
3838	354.9859588843272	389.5988013333202	379.6336915243015
3840	372.2459148806559	351.1863253396292	367.9697022316807
3842	346.4089030576167	373.4658270289376	372.8838419715738
3844	368.0796564402032	355.9100313561414	386.557525241052
3846	378.0689359583329	366.6324869564108	377.8645232027454
3848	373.7154338793086	380.9122255106742	368.4775993393342
3850	361.0551378148369	365.4122699149477	364.1470225385785
3852	357.1112584365592	365.2376957142951	371.157708846697
3854	364.5125398219512	369.9770942862135	386.4088618819257
3856	353.8859295075456	370.9606053498754	372.524528782832
3858	357.5363141312944	369.2491225694948	346.1304903896521
3860	358.9147767656397	368.9761950310069	353.3562497149982
3862	362.3485109528489	358.6754093007852	353.4450357532593
3864	358.9386556350309	348.427738950838	350.0147993418104
3866	358.5585638095614	344.1761710296503	356.2713450518582
3868	361.1898120976071	355.7664653594781	360.1002543031221
3870	361.5686157266156	367.2333325343078	356.9625444237895
3872	354.0345246613739	361.7359998468098	350.1536111276558
3874	346.3179761705417	367.2646333596742	358.6919485646781
3876	367.576449883108	367.1068037238885	364.8043964298754
3878	365.0379540996189	355.7927353034052	352.8962251994834
3880	368.6493780849114	354.0061206639882	356.4566986649182
3882	357.3136199932234	335.0638995967144	355.8258365412916
3884	371.6459026171543	355.6295764843464	340.1330378285944
3886	367.821634314379	375.5257185651602	361.0990301092024
3888	363.9753164722038	371.7440894140348	369.3379538926398
3890	377.415577803749	357.2957083352699	365.3317348861194
3892	331.4767238772923	369.8649536947257	337.0510442304374
3894	382.5047358552367	358.7898698314968	364.964841281336
3896	371.1390140517538	358.4143052686119	342.8595981434866
3898	383.8752205311071	377.2789341882747	379.7960709857413
3900	347.6830608590844	358.2578807188033	365.3304933362734
3902	380.3085783957741	365.351085158353	360.8301289877085
3904	331.0827182902257	348.5849514661497	351.7806747311076
3906	359.579146061748	354.2615942008782	352.2925758711812
3908	378.7663514208597	353.0613407151623	377.8618686369246
3910	378.9948138115209	376.7804744625698	363.1915220241516
3912	364.8352616828474	354.6644958593109	365.4024484693972
3914	379.1471871312692	372.152723531817	359.6733512207128
3916	374.309926699141	360.432102363463	368.8486209007758
3918	380.5025557062194	369.5727765963239	365.8902074301142
3920	362.9122166547326	369.0520291568453	375.4701311982453
3922	364.2510809936289	364.2576269460986	379.6924172807611
3924	364.3183526928002	353.6241958765923	364.4131636096009
3926	362.228254577667	360.0604905482368	368.5791467629597
3928	365.1375822954294	380.1624296408929	370.2384634362474
3930	360.1639582049991	361.325477848176	351.1863453578018
3932	362.9360580294116	351.2237861196128	349.0871505659148
3934	361.908355156907	364.6706540595709	354.640950042133
3936	356.5795593137048	368.8496534081562	377.0190431720419
3938	354.040292130261	373.6507838357383	361.1616361250101
3940	350.8309485135119	385.498679862261	342.784685456513
3942	357.072448703912	371.3682460566479	350.7456738633838
3944	363.5747741564585	356.8350835033274	362.2205747665355
3946	378.6366317837005	371.7936594166036	379.0753260407485
3948	375.7467072986539	385.5125690859204	388.5636336864966
3950	362.9613194680855	374.8280349372251	376.6910434170372
3952	376.4229201610622	367.2730997900379	359.4867317760884
3954	377.5552939256659	369.4940748946168	353.6501256552704
3956	370.3726959681449	363.6431718073869	359.6721935915209
3958	383.2491757025214	380.8339988660307	373.7475896214717
3960	387.6151856703558	395.1963847287802	383.6418254084548
3962	376.5465731912333	367.7287939001637	378.5410034674615
3964	368.5425702932953	359.5323306903499	378.469684712991
3966	357.4630394801394	367.2216223410532	382.7155354431138
3968	359.1452225182546	364.1471225371831	374.7899886477279
3970	377.3713356391151	374.1055556863348	373.3612653110226
3972	359.1329143001613	371.5628309048187	357.3092761136039
3974	353.0442932540157	354.5568306225436	346.1954256572316
3976	376.9535897372045	375.4101911972238	357.7047682962007
3978	388.987849790097	378.6865366408385	363.0016314936091
3980	373.4230008159026	390.6564728518935	375.3523412909831
3982	371.4356202199373	376.1516297926423	376.6681923765518
3984	385.9209261809649	382.6820319467431	370.2278344704028
3986	376.6355403145722	361.5465292215311	366.5343931701149
3988	370.2511382548793	360.2022852035259	371.6695003335165
3990	381.394122886334	371.5778172496762	361.4374564978053
3992	368.5525130380569	381.6715795060167	363.7755816620278
3994	350.8978818460373	358.2588502976565	362.1130952017715
3996	345.8293786640844	380.3047775167363	353.3951443063494
3998	363.5006101811071	367.5619674241614	370.1797744559498
4000	374.2244388035937	361.2199445663979	365.5387434917217
