# Supplementary material for: In vitro and in vivo datasets of topically applied ketorolac tromethamine in aqueous humor using Raman spectroscopy
Source: Data Brief. 2019 Oct 22;27:104694. doi: 10.1016/j.dib.2019.104694 (PMC6839021; doi:10.1016/j.dib.2019.104694)
Supplement: Multimedia component 1 [file mmc1.zip › Raw Raman spectrum dataset/In vitro Cuvettes/Reference/Cuvette wall 3fr 10s high.txt]

cm-1	frame1	frame2	frame3
2502	133.379912785312	128.9087113477504	139.2581805267792
2504	137.6089656180551	131.8665845517012	136.6844195049902
2506	143.1166380878233	132.2506925259212	136.0420249926281
2508	141.5207139319788	132.2469511349636	138.1431459966364
2510	136.3609169394062	132.2005154790204	141.9617696772112
2512	137.2047176100477	132.5281430036142	137.4352559880491
2514	141.5168043795361	132.60193062452	126.8545038582295
2516	135.5890046090401	130.3624026551165	123.5697670702666
2518	130.6859203129509	123.9903134144544	127.3995534965923
2520	125.907530720704	120.4648299110592	129.0260991233679
2522	119.2044353787422	119.1097510622167	126.3724846012129
2524	107.2124553631678	117.0687012621409	118.0413398338592
2526	114.1684559153342	117.4738930303083	107.191800997852
2528	113.2627566128371	113.6120350286705	105.6060728702743
2530	110.2371358432301	108.1670180217415	110.2492485824698
2532	112.8421893395302	104.6553392933174	116.8389201588588
2534	119.4339254207136	111.2488355431471	118.7449838956144
2536	116.9331901374053	113.1874903266117	120.0593261428104
2538	111.9088951816586	114.6128265923258	118.9797011620515
2540	108.7972635828712	117.160471065707	114.5835261927949
2542	107.0886973329532	110.2579988748515	109.239208982662
2544	112.2842907985347	109.0460725824717	112.4249587097042
2546	115.6264720931796	108.5967243015113	112.9793508599414
2548	113.9746285923961	107.550140635457	109.5989853369336
2550	108.2476009923375	108.050951261296	114.251839493239
2552	112.2379409135097	113.3594948138122	112.5684442943599
2554	116.615011640579	121.1166996443833	115.8106272954009
2556	119.4573781566355	125.5703040403883	121.2696746928979
2558	120.5819024495922	115.8277538636989	118.7723712064151
2560	125.9303705027608	128.7913249161871	129.7318932298621
2562	126.7710861850714	130.8563446149012	137.0746897100476
2564	129.5123516435639	129.3058884783337	140.5303781659712
2566	141.1471329500562	134.4775732278667	141.105045711712
2568	136.5184131825941	131.9202807310345	134.9321798963451
2570	138.6326849683505	129.3882702493512	132.5195788548199
2572	140.4504080455419	133.7451066094542	131.2737407822681
2574	139.0150667622214	145.3564560047573	131.6981628057887
2576	142.8148467938891	140.3918936340123	147.3582514422722
2578	147.8669642717092	146.7813306266527	147.0220539834152
2580	149.9692403917563	149.0514889256078	145.151206040552
2582	149.8187084417866	147.2448242103665	146.3582263507142
2584	152.5973816510835	153.6168069666	151.7083488735307
2586	156.256515805135	154.7801172179994	153.2495893772606
2588	156.4244289902656	155.3312978156991	162.4928392206709
2590	158.8721070586515	155.3645629327388	168.6476279155262
2592	170.8858885222122	154.493557215878	157.1135929213511
2594	159.6321079088484	158.0810784873314	158.1423289399529
2596	160.433700792516	159.4230905235434	166.8287267619319
2598	164.0673223997065	157.0754485527251	165.8841280181262
2600	164.4399498035895	151.6391798888603	149.3350399202406
2602	160.6959547598329	152.0187670626481	147.1647433707961
2604	148.1011300990964	154.5005101697986	154.6826019717992
2606	145.5148785261598	149.3316304744538	158.2973118338991
2608	153.4154499427634	141.7587342348441	157.3961132087668
2610	160.8338315795142	150.176203506962	159.2016782426891
2612	156.3015013936048	153.850815784596	147.626449964452
2614	155.5587534666825	155.8916430484726	147.2748498401651
2616	157.0944205751817	156.7396733296895	152.5162976717482
2618	157.7541820088804	156.5724735701127	155.8047053583765
2620	152.3687484142323	153.7397286645206	163.1861202076333
2622	151.2898581492585	149.7720042498221	159.3312706425016
2624	152.8164498338468	150.766186368847	155.3452248224855
2626	155.4391624598503	155.5905041143584	155.1691695116987
2628	156.5332802593333	150.0310909369394	154.727628466898
2630	155.9306737094429	163.547709416697	161.161281156337
2632	158.2943955294501	165.5140601898035	162.918019335447
2634	162.6605989857961	158.722150248575	161.1184498750422
2636	166.5427793628791	154.0963207991871	160.0211702924076
2638	166.1215336110393	158.7806896936914	164.7045332479208
2640	169.9620449464562	164.0331724376975	162.5737099191897
2642	170.6539361823664	167.158063413527	162.5658650080468
2644	165.0748777923451	167.2801722442331	167.2712979274631
2646	159.4347477315189	167.7911382438637	163.1730603460918
2648	163.0284353845756	167.8749498654244	165.2307577956133
2650	162.5524166067316	168.9698413899952	169.3983799428277
2652	163.0146904300949	169.7354665797976	171.6476114440119
2654	176.7116723870199	167.5718083751402	166.9257128852207
2656	177.1087617430437	183.1746685971297	166.2173609143186
2658	181.3681018143097	178.8169954901927	179.987966559135
2660	184.7542894771144	174.1800967802786	188.5208031895069
2662	184.9719089695848	179.9848764554335	182.4968483854168
2664	186.488742490016	183.5516518653564	180.4183654484891
2666	189.4008230847163	186.7653584479378	188.5068060449391
2668	190.4155036774079	193.9296747949732	192.099336064707
2670	192.0448443311587	200.0102703702973	192.7731751211308
2672	199.176370996128	195.9049311740334	197.8911055262394
2674	195.8821725295414	203.4309988368401	205.4132850897107
2676	198.1420183313031	204.6278076463908	206.9850368774506
2678	202.2718069088364	203.3165948621766	208.4549994968487
2680	206.569573957517	203.9162543172835	213.2579952694073
2682	213.6608586188396	215.1330645660214	220.8601895154185
2684	218.179944718062	214.7368857677183	229.0563217866646
2686	227.1560298466663	222.4444112735254	234.7770592202783
2688	237.8829562261273	232.7818486712102	236.1063613360954
2690	244.7518794328522	234.8484200678387	232.5110793115435
2692	236.1685495507789	244.3404996861858	250.264742410982
2694	252.3272939571371	250.7707321496923	258.3054805831939
2696	266.3870621000949	260.612223202599	265.8968454523417
2698	271.9649117147745	273.4920972338546	274.743538252523
2700	286.8562072196801	279.5691649283745	277.1922657734397
2702	305.1500882941735	286.1816545654783	301.744806666239
2704	308.5055307416646	300.7960126444567	318.9485526225297
2706	313.1261548362369	317.9129248417954	326.0527693466185
2708	331.3390355099668	329.6169762037121	325.3961132349285
2710	325.2371891418729	319.3486327329705	333.3330356243291
2712	324.9383413058339	323.8488608455484	326.1703710330754
2714	322.0156094498614	323.1517968855228	324.2794571991577
2716	317.4378789003211	317.156306007579	326.2043103738787
2718	317.145005192859	315.8246209803709	319.1483458192893
2720	302.6760460838094	301.3544027292567	303.6237094323038
2722	299.7868973774544	290.5530746655278	285.3803379391626
2724	292.4682071311131	282.6386083128662	273.9305872310912
2726	274.0288712656608	275.7077222514046	271.9230566033774
2728	254.0022949676526	265.0624228405487	269.5933108186235
2730	248.5164377534173	252.4054236783427	252.0337194346611
2732	241.4725877217113	240.8076190743434	236.829318619923
2734	231.754135564743	229.194164822234	225.0333661848148
2736	219.768237355863	215.893909418093	214.5694098226406
2738	201.6047911347246	198.7723099129716	197.4471824925856
2740	188.5488359501478	188.4827056047962	191.4626667499695
2742	181.9155922113732	178.5878756133923	182.4346886293137
2744	177.6245614865691	172.0913063792305	169.8803694857249
2746	168.4350604782539	175.8173970910279	159.4598484852006
2748	152.409583359104	165.0585448575248	158.6089829834203
2750	146.9044199978937	152.1904342156473	156.8628976552736
2752	146.0113195988982	146.6173528212133	151.3951114252035
2754	146.2989363333243	147.3598385813451	144.7631922258209
2756	146.4911734704653	140.2246025819353	147.051781779851
2758	140.3084178351647	141.1564442961815	144.9569073795913
2760	140.4777999929906	139.1284625584767	142.8501148541929
2762	143.9875328508026	135.6028913512245	140.2350153039261
2764	145.9519783888135	132.340141378552	137.7196081888243
2766	137.4598698541157	130.157456890921	140.2433139477692
2768	141.9165030054649	134.8293617432558	140.2810142350898
2770	144.113366038477	138.4757431451924	139.4790914523607
2772	142.2575523995088	141.1570036762609	138.4885242143807
2774	137.6399425027973	143.8774999904245	138.3429755871106
2776	136.0602924999711	144.9410213330344	143.6071605935223
2778	138.3063093831956	136.5476220236765	142.5144699481743
2780	141.6852830678658	136.2164006256949	141.8482145028233
2782	144.1969686026571	141.3835681732759	146.2200698347911
2784	144.2149113822202	143.6444618849715	157.7392802301779
2786	144.2684256472921	156.8480703555194	150.956276704998
2788	144.1924765059823	154.4022599741313	144.8794214979159
2790	145.7129155846905	154.1410724656133	147.1245626333642
2792	150.2115495329807	154.2862943984244	156.7709091921131
2794	158.7448621302475	142.3929038966402	167.1460665669235
2796	164.9457864656991	160.1972648170553	162.2751359808195
2798	168.8950259075889	170.5275633507703	165.5977992119464
2800	174.4461584904018	176.5650447844939	172.1851846832164
2802	182.5239542492133	180.5499653476788	178.4242936077734
2804	191.4057192869741	184.1459095558261	181.4935731484291
2806	189.8483335915758	191.4585247074894	187.2217021781533
2808	197.3638669704017	199.7967386342231	195.1440288211337
2810	208.133790595426	211.7469203770176	205.8285633040556
2812	218.4644975787761	224.3447408701782	216.4909768485126
2814	227.4618706017583	226.9871061966183	219.6593219017263
2816	239.4325182202481	235.1700084790995	229.9166705307374
2818	250.360212105537	245.8001111012024	247.2284790977647
2820	266.2463108505987	262.2509231241308	262.5841720760028
2822	287.0930732187542	281.7584608559812	275.7723453213113
2824	302.9603987251533	291.2544517244511	301.2193603597555
2826	331.8460417316969	315.7716697177019	325.925198556409
2828	349.1451677156792	347.2206193484262	353.4666487092541
2830	379.4176218266711	384.1100745449339	389.1303665095896
2832	432.5557933091159	427.3598619164019	438.5840420286165
2834	490.1201351682868	482.2481223624033	509.4836052629036
2836	602.3644804698305	577.62716859753	607.6331461508169
2838	777.8890865752085	734.1237090728687	759.1208652419796
2840	1050.887837771605	981.8295730382622	1011.638702883475
2842	1445.678051705075	1350.859128951089	1405.09365600808
2844	1977.219951810024	1881.429801219078	1976.131926620916
2846	2656.761955474865	2527.572153180619	2640.064017065722
2848	3204.29361973041	3099.69752280879	3184.172982768072
2850	3573.639315356665	3507.873562237845	3560.867956279326
2852	3741.303440721795	3710.828399217537	3746.96882309784
2854	3687.719133910048	3724.205524451103	3732.468027828659
2856	3604.787144979323	3646.68858122923	3663.911044642274
2858	3579.571914035616	3580.183716027752	3582.829539841619
2860	3672.545728763023	3625.367488778711	3642.647489779933
2862	3960.002146828077	3874.50161331451	3948.250443372217
2864	4544.992434734986	4413.184348299592	4540.214400005978
2866	5290.956091916433	5171.786641955803	5289.986342160749
2868	5885.829364715681	5790.49163603577	5908.989598836834
2870	6141.184838368282	6113.220511367807	6191.429294501157
2872	6032.689663208979	6093.649093457876	6098.661006528222
2874	5702.09994544154	5797.147270724914	5762.610049332714
2876	5354.444813734914	5416.140380098284	5395.588450263846
2878	5199.227088967195	5226.323741436729	5231.788283279128
2880	5177.011062244867	5174.555477270096	5216.481502873661
2882	5270.643082758354	5248.411892917901	5321.672615869757
2884	5477.642775685926	5450.115136132668	5525.207580042343
2886	5576.906014251872	5587.666961875431	5626.663394624849
2888	5652.735913578622	5655.938307600492	5721.393101336138
2890	5605.161527707192	5611.548375941949	5675.535972544252
2892	5489.912412577844	5514.681082510733	5556.694161541236
2894	5406.295321428852	5450.072190322714	5488.87087209112
2896	5211.192934169829	5301.160182371846	5289.079118948461
2898	5123.884896608968	5170.936688829657	5186.716963564532
2900	4995.669674208125	5050.991116412283	5056.745179442509
2902	4886.476496852173	4951.092738857362	4942.519856493299
2904	4863.836625862446	4882.862581383602	4895.356358254587
2906	4816.649323711776	4851.437671773902	4829.745026681234
2908	4813.662227671222	4833.617417944221	4848.758803071325
2910	4818.458951900037	4820.483094530064	4847.819731202368
2912	4828.135895179044	4820.558806118793	4865.114839445438
2914	4864.916914839471	4851.777742455864	4926.197565384461
2916	4991.255312511272	4946.563268637216	4997.607790922935
2918	5227.152902614056	5207.907378577338	5246.619899648678
2920	5474.067272592491	5441.465163074837	5522.517662964128
2922	5691.636538324302	5641.370215773099	5741.502473689983
2924	5807.264962276258	5779.58439795046	5848.150651362102
2926	5735.129897699827	5806.064543327792	5821.955611131907
2928	5691.000393075663	5737.351164522035	5747.233722346682
2930	5637.772135854317	5652.071608607814	5682.893447291619
2932	5609.735056240418	5628.32876864937	5668.473245335268
2934	5662.692620814547	5675.410357323965	5731.042939232397
2936	5822.252682867319	5772.096813322577	5866.359027966926
2938	5920.126678231629	5918.084516797419	5950.574432709336
2940	6062.857220740511	6058.448330582902	6121.393989399181
2942	6263.164854732218	6259.013506378224	6325.561063990803
2944	6530.186052427189	6521.516538145454	6587.032215198458
2946	6824.793255391593	6804.227016260098	6889.531239916973
2948	7020.53922800668	7008.205136583596	7115.486621256222
2950	7247.653170297315	7228.008372697868	7291.405664729526
2952	7330.284895915695	7307.869415706348	7367.650020038677
2954	7392.470774144469	7379.871375099155	7452.752439228292
2956	7454.32871696314	7461.720455567313	7532.603256414257
2958	7459.016757412431	7485.481270488077	7521.640618829576
2960	7534.473291234216	7562.667795513455	7680.234544712387
2962	7438.802411186772	7496.280240235305	7573.939612149348
2964	7234.911061861845	7324.383872773293	7344.851636616072
2966	6841.48140317533	6964.720274429733	6954.715203651049
2968	6252.464440363206	6403.627629502325	6395.20907516779
2970	5760.020824458708	5888.679401058059	5863.05093288326
2972	5128.656864584546	5269.970610213207	5246.145907954232
2974	4589.651575926016	4733.680550281179	4708.579217760635
2976	4103.173315917874	4212.590650361447	4197.112859234551
2978	3653.462764172895	3719.414893019696	3702.881460809295
2980	3257.358089065205	3336.324700640608	3268.391321099426
2982	2855.108808845469	2926.871677903511	2900.09834929676
2984	2545.980184848348	2618.635409199774	2578.888999525053
2986	2276.178670956386	2321.11213713893	2303.461387044681
2988	2015.441854968894	2047.610112982867	2051.261563099548
2990	1764.585859524622	1827.884317200024	1812.308720213915
2992	1584.149844581358	1658.639587829155	1625.188725515078
2994	1426.60480194592	1472.282143027778	1442.559939981921
2996	1275.081539316772	1316.577875477748	1302.240251751431
2998	1148.259061112402	1183.5139226841	1179.555225326691
3000	1041.566651476636	1070.025407155386	1065.676021848022
3002	937.988458992383	974.1951713352619	964.5671935889177
3004	862.4203853470284	864.9728763302434	868.2474222494474
3006	791.6700617826111	794.2778266827346	816.4439223214652
3008	729.4074007799882	735.0160542540385	744.165383596993
3010	678.9883999773067	686.3334186751553	674.6591526264455
3012	630.6406235233192	638.5624352747356	624.1505384644005
3014	559.2821069725128	566.205367570563	573.6013011986946
3016	523.7991248560771	534.1118986548919	536.4365686751379
3018	489.9683588999458	489.4669300209001	496.3374502552202
3020	464.9455485611142	459.4545844564792	463.9719961911607
3022	440.2430039657704	438.2869999978757	435.6305353431276
3024	407.254329247538	413.9509641060308	405.0003531567064
3026	375.1319566107075	396.6012895191166	375.7145711721429
3028	360.4160397116604	370.4010571835851	362.7463908893167
3030	342.3211742005413	344.5015167282656	346.7849478442181
3032	315.5226616972317	326.2343490854735	329.657284711071
3034	294.0397818352736	312.7914525153042	310.7075147758688
3036	293.7156536078034	296.3405269919919	289.2264058039426
3038	277.9609328967607	279.438211437959	276.3345426627821
3040	273.8851345019385	269.5219135895685	261.5374552467896
3042	257.5232901762357	252.9171393706865	259.3580437988561
3044	238.0719234437973	239.1669995708219	248.3153986637564
3046	225.8074876902161	229.1041866643292	228.7960048432429
3048	224.1221939009848	213.7471161202741	223.7123663884115
3050	213.6010582192259	203.2530313649411	216.6227188760497
3052	205.122181132312	204.8003102373168	204.0575107431488
3054	196.9513168834353	190.7934392468616	191.8740093546486
3056	187.8161380465256	180.3662444351268	185.4232132255588
3058	177.9852443972073	183.2968311935212	183.5790194347372
3060	170.1682695747447	183.5958430345474	177.530582691222
3062	176.0359189402782	168.1241553454894	165.5255916061967
3064	171.5285523538166	160.4191142279631	161.772973961344
3066	163.7173333878528	157.4591752395068	159.4915430186491
3068	154.7118889453412	153.3955564119452	150.4215272549189
3070	146.2769493505074	147.5364532628668	137.8044514903458
3072	140.9781743693328	147.4751545276465	140.5806772087089
3074	131.5373752821223	143.8604566418157	138.692926934903
3076	134.344585344046	133.501934483774	128.6275404423018
3078	128.806716444317	125.9119318072256	126.5887247186355
3080	123.3011179209584	124.5079568802087	126.2814236069084
3082	123.4222039635292	126.2059061066534	119.1150182096594
3084	116.5538731333215	121.728452596642	106.602803031935
3086	121.327147854142	115.4443898641084	125.3418688600003
3088	117.573498769399	105.0255311128829	114.590644751836
3090	111.0918391015694	105.7495141442415	105.2278431218515
3092	104.1982102478055	108.797727386849	104.9706121375884
3094	100.0472237903256	105.4667100886693	109.2583437482729
3096	103.9050751310316	100.0589829515172	107.4203684019682
3098	112.9845188664225	101.5200865920321	101.873161298404
3100	104.0229764283929	100.3704912031374	90.71543225243924
3102	100.211592326511	95.62547920013915	92.64977869938643
3104	99.43924436151829	91.30524857458732	97.17614887620493
3106	95.9332027687538	90.06464545420073	96.07477033871484
3108	89.61981745517402	90.96337259040953	95.04193402754763
3110	86.96058444352049	97.71149403247289	89.4382149433531
3112	87.13242480778844	89.29913819565796	88.72710225037966
3114	86.01166430508091	85.00532855641323	89.82736449977705
3116	85.01627309057959	82.87227451890732	87.77187369519785
3118	83.76141507519415	80.05376941716348	84.44068472398578
3120	79.46537770996818	78.13731389051301	86.87932963968396
3122	74.41520985327769	80.78473307913068	85.3898219506238
3124	78.64784495739407	75.44107881245415	75.89785512298823
3126	75.61406068920104	71.38401802372755	77.08082969703725
3128	73.37603041687427	75.26103501260674	77.61883990584083
3130	75.88600691354884	79.44415358264644	73.97888589388393
3132	79.35571738381493	72.45941367058589	72.7274400856162
3134	74.96843006171638	69.25138194418229	80.83853570068537
3136	74.44145909295325	73.3475640047315	71.66185968781267
3138	75.54154109488341	73.24334574375151	71.95649734807098
3140	72.03658263396815	73.00987276220035	73.37112718076003
3142	67.87240808570594	74.25225762160943	72.36519756264093
3144	68.14081813908105	74.70860508361601	69.65027250298589
3146	68.06181581952259	68.77160182501976	66.69127276890423
3148	70.14182299926112	70.85140674777132	71.16415109144707
3150	68.75311928957692	68.46428883304134	72.16933252341164
3152	67.95748097903689	70.74682315449958	72.99722993995317
3154	66.03124750357743	70.05261021014402	69.217428586165
3156	65.6183252795242	66.37400133038359	63.5685770327304
3158	73.04867368686649	72.190996921741	67.15066853189578
3160	65.24865144939975	70.42005483740225	64.7616221265335
3162	74.28405952019115	73.41140873049649	70.99501592877816
3164	69.11293044739377	71.08382266772262	69.65654430375655
3166	60.30434858197327	66.95326360866785	66.51087577248244
3168	60.56730145879504	63.9041748099534	65.49462112864153
3170	70.50545371062196	63.22433320994993	66.3668196886828
3172	67.198305333989	67.18397357937432	67.90431803537879
3174	68.83958064739596	63.99237312578433	71.37400969014391
3176	66.33340405982476	68.54302922625013	68.20984642101102
3178	66.49642713677839	72.2365195033498	66.77043790813985
3180	64.61989864294361	70.92057451704372	66.12957568756194
3182	61.10847437275627	65.93230826511342	63.94419259838548
3184	65.69970302914913	62.22496312752961	60.6673907499763
3186	67.25797513282799	57.68560509705571	54.90870525243045
3188	61.34290534109248	59.70075930865141	61.88678595902736
3190	66.05523203551149	65.86842692204971	62.66578957308759
3192	66.63918891975973	66.9544414207823	61.82466012960454
3194	64.15436055942305	64.88249446912724	59.62385720625791
3196	66.98376634283376	65.48593904198367	56.80123089708149
3198	70.63029591855364	65.66357328576162	63.81804962043726
3200	62.6766111257793	60.16414931393531	67.53286659301513
3202	69.11048938334663	55.34060303773434	65.58331567241102
3204	65.80237750701859	61.63432187544182	61.10689767223644
3206	60.85581934117485	61.30187836339449	63.30042549023773
3208	60.46698991238117	56.43914736396584	65.31819226835457
3210	61.53746350928765	63.91195930537286	56.21178220551847
3212	62.43179483704275	66.03968900929553	64.52061045083244
3214	64.82563297942427	62.33625524941426	63.9435542188436
3216	67.17946811676814	59.50425725400395	57.13172001293445
3218	64.65161776080382	61.59946892072938	60.83777364303632
3220	60.47241621492613	62.65777961230967	64.25627746197921
3222	59.19052464163946	58.93981485738714	61.91521077602871
3224	62.00894473906232	54.47957402659609	63.463518703072
3226	65.34084765794655	55.93116280264665	61.18711594164211
3228	62.06053961819237	57.96478930460089	59.47905885597291
3230	53.66936111602792	58.63625525990712	64.29275918141548
3232	54.32991221426096	56.87636709031391	62.18529092887762
3234	57.06486540663414	54.14328617305128	58.76298407432931
3236	56.04681113019662	52.76712731160257	59.00941585533403
3238	58.1193530955416	53.14761503572505	56.29182077673233
3240	57.51271535058796	47.51717326696375	52.54686364162782
3242	59.05102964098982	58.33029842674269	54.51680154625605
3244	51.52993386108983	54.47756993929058	53.03921420127855
3246	53.22831680507301	53.41161673462135	52.59565503128129
3248	55.52994164562247	54.86580219761777	50.95691181903473
3250	50.62445051524922	53.56944262725254	47.48376376247426
3252	48.65923383976347	51.75989558511225	47.94390856986144
3254	49.34459543859509	53.71296391136473	54.96233823824959
3256	59.14163760123667	46.02074199450521	52.33413008735163
3258	54.8086465019248	46.88133295530496	48.73446970876249
3260	51.7612009240594	50.46352835172486	49.32620557373781
3262	52.81023163632157	54.14125462726091	52.36718139899904
3264	53.77011809376617	54.25542700464011	51.84461633272932
3266	51.92226002417454	48.56487063515016	45.3388873933206
3268	51.42529654707441	55.71118130946719	50.56637154357391
3270	47.85941678312943	47.30348684213809	47.11790835314564
3272	52.26394605314738	45.02370357296159	46.2889785720925
3274	47.49620334057653	41.63460497025999	47.75368454028833
3276	44.95670167652746	42.30355614182355	49.09138739446733
3278	45.13350089665697	47.90584488242989	47.61806061792522
3280	39.10800970863206	51.36586151432636	44.31797547093924
3282	51.63367196814964	49.26054201383765	48.66007330446516
3284	47.1755231105504	38.35507462422847	44.84684023589121
3286	45.051205372366	39.23920500691252	41.14253151804159
3288	43.56986222235627	43.64136056887778	46.83007936033417
3290	41.11885291612089	43.40100986858148	46.51018522648687
3292	42.31239953255015	41.77918466550145	41.76623444997704
3294	47.46233503529081	42.35366816780363	41.61643574469692
3296	42.76229333524632	35.98391324874994	38.38770509224113
3298	41.20227551107815	43.50935383847514	47.85679087542668
3300	42.81697795179392	46.41475108033149	47.91231439867138
3302	50.3901396765649	46.12056974116949	44.86526230201961
3304	48.23947414272761	45.57745057435496	43.72118523913187
3306	45.41742276971882	45.26296130160203	42.85219737647937
3308	48.5948302521271	45.02760426653885	41.05784705572662
3310	47.81854142113865	45.11088163880301	40.89665309853898
3312	44.64289753814957	43.90556806538461	41.6476453507284
3314	38.69526040959556	43.86486837027942	44.23057759814658
3316	47.1379469190445	44.23227585479977	46.67052656676721
3318	51.58861707315305	45.53116370899338	45.79863378781795
3320	49.94553449876993	43.51949657926308	46.35193059620315
3322	47.84235877089985	41.01060718222296	47.02328227548909
3324	48.07318263171922	42.88696791982811	46.0879020670058
3326	45.45716290319526	46.1518660283116	49.55972330310069
3328	46.2031022957726	46.23594078073683	45.67340354864097
3330	38.17511610837111	40.06657092630344	43.71848700902445
3332	36.5543241807873	44.68865891204101	39.68490659966466
3334	44.05093221674804	46.90039193712015	41.23655658899118
3336	48.61329506169882	45.56612195974418	42.8557958303223
3338	44.70197724205467	44.04453050221937	41.51513716806809
3340	39.74664705722584	43.62198211962284	41.98668633899384
3342	42.7344441598297	43.32157388441627	47.60264243462562
3344	46.12335907641465	44.04074322318098	43.64463998627092
3346	40.64837559496758	40.81624935689857	45.59476329681804
3348	36.46896177167428	36.7153939504378	40.76799797842948
3350	42.81887582101113	39.85527446421705	37.41976461231208
3352	44.80088582878973	40.41280080503884	38.08682755245728
3354	39.56157077369601	35.79434891423968	38.24434877616388
3356	40.54306885270487	37.45204616909209	34.91975963525547
3358	40.27251526913264	47.16922670065542	37.02896723420458
3360	45.31150041771694	38.02580440173357	39.37077081311847
3362	44.07710982146935	41.15906147523924	42.8560513207925
3364	44.14547381535682	43.12338488702822	41.52098899578872
3366	45.80587296487509	42.88763374601106	47.08483472463324
3368	45.71191729983585	44.07487455560829	44.78505619603966
3370	42.93039778252565	45.01442340267343	36.27167092989419
3372	40.74825231534159	42.30128205327712	40.54853059453403
3374	42.27459488320708	44.32019298448122	44.74987734006655
3376	40.72689347533965	49.59336441524668	45.2505445149348
3378	40.24058385414791	47.01590308583761	37.89183488118159
3380	43.71008444753156	44.49589542328607	41.99663547069235
3382	40.67502981751403	39.56830759198877	41.69842113515313
3384	38.93961590175636	40.29810830144424	41.27777726677928
3386	43.22031640694939	47.6481508111989	46.08783057556114
3388	47.86766765370112	51.81514721993354	49.74293218628883
3390	46.7443737885875	45.41012734313475	42.03642987587431
3392	37.87359530976192	38.60467068340235	40.04959929426222
3394	42.14351894925052	38.21661385663883	39.11028284876254
3396	42.01507370848154	40.79449672424718	45.06252571684738
3398	38.27663652077917	41.20489278504524	44.256509363284
3400	38.19525322994832	40.92721202783205	45.27460499960419
3402	43.01188778529404	43.19124525145625	45.71621448613011
3404	46.22354030332807	45.86093215560901	41.14091196875292
3406	42.24143277731747	44.22691790145484	39.37596833042576
3408	39.79049389657007	48.13043127349861	43.16598034857008
3410	39.43673594421509	39.4157978519583	48.40231247772444
3412	44.28675148628145	42.86001795048178	45.52178720228022
3414	46.89337095844473	42.05030691044418	48.27587436292325
3416	42.86887780091627	45.14669364927731	42.9784740453253
3418	43.45660583413471	45.30242730169529	40.42085159662856
3420	42.82435759794151	41.36287693921865	41.864066273887
3422	33.31946574897867	41.44839676054882	40.76262208356861
3424	37.0815193152384	44.47581447343848	47.76163669290821
3426	37.90019817607789	34.72558225936606	45.0576396864356
3428	43.30286270408608	38.69760761973008	41.99602291249899
3430	40.88029210409041	42.87841353774905	40.33700045573244
3432	43.24599568242073	41.96241223916194	41.6626739293605
3434	46.01024739000199	37.62586026786391	40.5410924798727
3436	45.98647486871835	38.86517372654552	39.7272455623576
3438	42.8264956977188	42.02540741348662	41.16201279233
3440	38.09551332290074	37.12254850281946	40.45242185471908
3442	35.7005537995985	34.9952958226763	35.55227810478068
3444	34.28690014394692	41.4479786337451	39.86071969865031
3446	35.57763538987993	40.69858941136145	38.37867183443129
3448	42.26708093430353	45.24026919860425	35.98960156704683
3450	43.00159742392404	40.62813449158298	37.86210504044757
3452	41.3491021646033	38.73413757082318	42.12735819260644
3454	39.18524853640103	38.73491787941828	43.22513556096622
3456	37.1147217706478	36.84471758532126	42.24072042399051
3458	36.34126329872593	36.62320257874337	43.08131730391578
3460	36.22174182081905	40.7413015629594	41.55024673201319
3462	34.52915023528929	42.62192264187481	43.46398323574346
3464	29.80472588008276	34.99901965392293	38.74263611964047
3466	38.04756549516218	33.22447308327435	39.23499908611116
3468	41.70797534869072	34.39529655997131	36.42717831473617
3470	36.04187873222642	34.41024926992363	34.41024926992363
3472	31.56633979089324	35.95699261984742	34.79207134310603
3474	33.89750972544046	40.42905542392885	34.35495932013382
3476	36.2455833565429	43.21530653814839	34.64078547407417
3478	32.06368116621533	40.38089643920229	41.88754270250966
3480	32.13039851930627	41.36640781099963	41.91554802860566
3482	29.68864701707106	42.61931273494562	38.75847667023417
3484	30.7037621097822	31.32898435176953	34.87224057425028
3486	36.6151343139223	33.14297572926574	39.29009589037086
3488	39.08975262331944	31.81432122419509	37.87017767747553
3490	36.68790058954581	34.70061644107892	32.94790816310427
3492	34.31421219037988	36.29010817812389	29.46866230087598
3494	34.95382982697892	35.49995201792819	31.3605137197298
3496	35.42783451049372	38.74133255596085	35.3049661623261
3498	31.9642798780898	34.74803495523274	29.28660004067164
3500	30.55369773266608	29.6140428129243	31.81202499449833
3502	38.04537265176266	33.37119316233849	25.86790692815763
3504	33.84185396544645	34.34477067779849	36.32777829069028
3506	36.30365286346287	36.76148840668533	35.49214583741124
3508	30.11966941319542	35.85373837491419	36.69053766717916
3510	29.22349487361467	34.01495500887542	36.03674417503503
3512	31.25589455259314	28.88480706613169	36.13392154591197
3514	31.30543041584796	26.80874187273712	37.76239017755311
3516	36.32535270651705	34.78769086292962	36.77838439182871
3518	40.05297304646248	34.9837222703809	38.99329115012228
3520	30.57435563140957	36.0737756504253	28.10672523737487
3522	36.48393917327321	31.35185866305965	35.53349924588653
3524	34.36356298189543	37.64865600256628	26.45760778691582
3526	28.08834454572322	38.16271840995517	29.44993320360339
3528	28.45273780641284	36.46524878569842	32.97690622068579
3530	31.96464806374406	33.24031813394792	32.94214136610352
3532	34.6315876814386	32.09268649509842	32.93898689054515
3534	35.38444367205132	31.62376359169287	35.8162030085299
3536	33.60643652703186	29.89209516926443	38.52616971451052
3538	29.97044397117234	31.37620461312184	36.34778513647567
3540	29.51961354103445	25.88153817891896	33.97346041799262
3542	28.13016636206204	32.21546556240075	34.89227575444344
3544	34.30759415568768	31.77018317412689	31.30572457276793
3546	31.26526776004203	31.23614181915242	26.99118217700436
3548	31.33111463191667	34.59007777699131	30.04720370468896
3550	28.40347800899705	31.64961313099022	33.60636886429079
3552	25.66132867070498	25.58181611882306	34.68163717048821
3554	25.64283860447531	24.52057220657126	34.00509461721654
3556	29.79209489083641	26.37269024633366	34.3947941925134
3558	34.35046664833519	26.64279567817791	36.62669891952272
3560	26.95846152219654	32.21551758152806	36.43406589596444
3562	29.00949218370488	29.6172011821063	38.13891782651491
3564	34.14906244708386	30.82477476609364	37.79676389961364
3566	33.33404153852966	32.15546499096095	32.99284874221085
3568	31.54979091061445	32.05111153115591	30.68458825639043
3570	36.70599057978196	27.24467420546391	30.97899223185699
3572	37.67736985742732	27.50295295565709	33.05121091020359
3574	31.38032584054964	29.47491790488355	33.78503106342031
3576	28.94790423743049	33.95815459658459	35.16516884866098
3578	30.28796445215835	36.36287605319021	34.31346477100875
3580	30.4213713463166	30.23265416081535	29.66307977090693
3582	39.34133007478359	29.56790658690857	32.83873948381004
3584	32.87541207620879	37.87019767299957	32.64701032694327
3586	38.13815574154284	31.12090269994662	35.50625560576813
3588	35.963644959203	26.5267527162923	31.72175474978764
3590	27.55170335254305	26.62978990844928	29.71593472729492
3592	31.59749560416495	32.47697926336782	28.5698500418669
3594	27.35917491595917	29.97953207411728	27.88098019945441
3596	23.81399999959891	33.40997024824904	28.85419671625775
3598	25.38215567536685	33.85936457256371	31.99030224237101
3600	30.67923710340978	28.64730903251012	33.06914934270021
3602	34.64420788919215	27.50568334302446	30.21364423523875
3604	33.08449073377342	30.38919889538861	27.15213100683137
3606	34.59920942577585	33.75685712885596	24.78392233326873
3608	32.91139100621517	28.45057510914079	28.11427791361253
3610	26.4808276012742	32.63599036006133	28.21521898591193
3612	34.88041742691613	37.05419037370555	31.78449040035635
3614	34.53033808531941	29.6457243395114	34.66818837316644
3616	30.27278520571516	30.05268522505626	34.51563492047946
3618	38.0414906445924	35.04173815344807	37.41907057767632
3620	40.60149833437878	27.85649657025589	34.38931060351788
3622	37.21215541188107	27.98518655150345	31.43880874025069
3624	34.74336319462464	29.99191600702086	31.93047532070046
3626	34.05281309900577	25.76444563045097	30.36449805640454
3628	33.46110417330617	29.04740158508029	29.70264576604215
3630	31.42972683878411	30.50452599275521	37.00732172267769
3632	29.16144482131622	31.86567613094091	34.4235157500034
3634	29.95236457782389	32.2355435039656	27.07455262755009
3636	37.64082954056027	29.92710563747252	30.58767412860057
3638	39.35253886798463	36.00833827615987	39.3212003808874
3640	42.32703017349338	33.76088353684154	32.26258974710002
3642	44.28075871524796	32.9782008795537	32.25095906720664
3644	33.97129411462702	38.87046701042695	41.2579019288318
3646	32.45356481252057	38.69965231894094	38.10171664914905
3648	37.32370842018374	33.61776982820295	34.58463767532535
3650	38.76507421244516	34.48729809838865	34.84030264258273
3652	39.76403758060743	38.39369056667903	35.25584067469254
3654	39.44507341294938	36.55137694641257	38.51756608271087
3656	32.24112020464151	35.52590536576322	35.52590536576322
3658	34.53531099911116	36.12170542234408	35.87084834873746
3660	34.4756827241441	34.4756827241441	33.10359489700883
3662	33.52123997857748	33.52123997857748	38.96491923369855
3664	29.59029562027438	32.97764477807237	46.12595974498989
3666	34.11025046304266	34.6726569848119	42.24882799017202
3668	39.19026257347253	24.17003343492727	39.91959267303168
3670	34.38918935191726	26.7277036069722	30.20740261628849
3672	31.94031964444865	31.5153698348946	34.0313737177034
3674	33.55731400142885	36.05182666242246	38.99722443559627
3676	28.30851415484856	41.67465953916506	39.8440529644396
3678	28.02968445935276	41.78812496047322	39.51224569055714
3680	36.65221059659427	40.24199387642587	39.18214593683324
3682	35.13460938941254	40.85052420595952	38.86904142484419
3684	29.67280074771113	32.2232273513446	33.82511716873589
3686	24.89701333428386	38.47255962046062	29.10200054625629
3688	27.29700952738457	32.38337164680327	24.01053132482849
3690	32.90300065224015	31.94799175426102	34.69194904045074
3692	34.96464908024554	33.13255257333354	31.49119261118353
3694	31.86318603782013	28.30825440908778	34.75724195452509
3696	30.53827733255402	29.07414057433105	32.002414090777
3698	29.29003690202181	31.18371012361088	32.36397284458001
3700	33.18449428644314	37.97312801216861	29.82525981659941
3702	31.90740295943972	35.82424167704629	26.45726925788137
3704	31.09489816746152	32.35407497784256	31.10790792803196
3706	33.00302364647473	30.66944099175946	34.93205641811508
3708	34.9010605156979	30.55819756146708	35.71609469024304
3710	34.50782338078432	32.43607078068647	39.5380180230965
3712	30.97229640379358	30.48560835064655	37.71379775137073
3714	31.74767456258265	28.15456424728199	28.92206443685811
3716	39.81013276685088	36.26136637588889	34.40409203540687
3718	38.01804724207841	32.19087927040501	34.40529650596486
3720	36.17822589337219	36.83242071840061	34.20738815331789
3722	39.55463078862099	34.7998615938317	36.68151267443201
3724	30.54381697335268	35.60385787790399	38.43159582609727
3726	31.07614076032154	33.50923312574099	32.19898747287681
3728	42.67867595356486	37.56041674954214	34.84366121061611
3730	40.08716749682784	36.22129179826867	34.77226797667105
3732	29.03974381269602	31.5028927683916	35.90626804391172
3734	31.06712420335909	33.46392756329998	37.18831448790184
3736	34.57675496949169	36.10459138912431	39.71749975618824
3738	33.80268918722447	33.23371593090417	41.60925341094576
3740	36.61320664794897	29.21935547958211	43.59095034210297
3742	40.13196920483862	32.54200815962103	40.30544797940847
3744	37.77710676724745	38.78719175555818	30.9331685845915
3746	35.11448483288507	38.89562388128184	29.95646141730173
3748	34.50392471678909	39.92883574820306	34.8849020466682
3750	31.48497677195552	34.88776215650963	36.55985909019731
3752	31.41979566501383	33.94272668572681	37.67990398734963
3754	30.31803444283672	43.77383169771441	38.72519265774123
3756	31.55751363025889	40.32841480645273	33.60885112722211
3758	30.41899468556003	31.7496265849676	39.94599051910804
3760	31.51953728884027	29.82529582667919	36.95841271885479
3762	33.98992740311166	32.00716901052112	34.73876103353393
3764	29.28246142854666	31.25118895613504	35.61121675999409
3766	27.24455459224845	33.9329394181856	34.46852942340226
3768	26.7603781867287	30.6033107784066	31.67556780841095
3770	39.29010964012829	31.05954010919481	34.33815499084918
3772	38.31267623652397	26.6384579058363	31.82692966883716
3774	34.62590437137588	26.209856487416	32.76476951164385
3776	31.55109160073911	27.45418181096618	34.47840717321273
3778	29.75194805836979	27.87176905216559	32.28106588159944
3780	33.83932273180102	32.76098223847463	31.4397238409013
3782	34.42127091216588	36.4351898149653	30.04739011790026
3784	35.83370893125755	35.24320735031827	29.0632072535559
3786	32.03580720164378	29.28604037525033	28.85414957194741
3788	24.07542525562053	33.48069853348618	27.08264239436161
3790	30.13471002329803	31.72788256430214	22.31182096951138
3792	29.68430630439281	28.67238594850948	35.56561526427097
3794	31.84797959649763	30.54865320292574	35.86066794564702
3796	29.41139797371313	22.27986744173099	32.46895746026681
3798	28.69465667000894	28.36123956688879	30.77651533413654
3800	36.02228401380463	24.9317769498785	27.89307241208618
3802	24.20885359052607	20.75911329936082	30.85190586706785
3804	29.02702290787363	31.16777385938332	33.22832947750932
3806	28.5145448302825	29.21836770786347	25.26161984224805
3808	29.7722017408493	23.78782432640972	27.624844684609
3810	35.45349373125806	30.73949165172559	37.23334422133272
3812	35.0248980901245	39.84211677330602	32.8426587963398
3814	28.50583172527643	33.48045609960636	30.73442824302153
3816	30.07131887760354	27.54837940816111	28.70533025221675
3818	32.66270788569518	32.27356745870991	29.66529228245553
3820	32.31778146727928	36.54338875240943	34.39871126315097
3822	35.00844613247454	34.56885482782065	34.86400209496273
3824	36.20899443430908	30.17777051192442	36.71021193198348
3826	32.13311342553956	26.97461409232586	35.88312766885086
3828	27.12460431535873	28.63099172165062	27.67319629178522
3830	27.77998314283662	33.17349874950232	33.08519462100988
3832	30.72428570760561	31.43288137014621	38.17932406877065
3834	33.6211554031491	37.16167275878399	36.84474672531746
3836	30.11138990796497	36.14103662366748	30.45153740855499
3838	25.50656455533486	35.91885160199783	33.58426585431271
3840	27.80794653305423	36.34626737031229	32.94125401626295
3842	31.73803177120816	27.74459424761459	34.77673558996867
3844	26.17420409816667	29.33048903251131	25.12985903098658
3846	28.13598706788576	34.3777333187264	23.00021291325924
3848	27.85157433077841	27.36623691606675	28.41932744109446
3850	26.19759689493303	30.80355774865446	31.04487526693244
3852	33.3942831009233	34.18973367730978	29.64721952039773
3854	28.8459014382295	29.71639559309024	24.37964393476493
3856	28.96713585249975	26.69985071600627	31.36652662557759
3858	36.53842619795296	30.93360322679681	32.02942635770793
3860	32.17782958798501	24.21040300182638	33.0854614013743
3862	27.75219934414638	26.45426637525468	29.86127431066478
3864	32.28389294763397	33.74125123343975	35.44770110134376
3866	32.92059487278742	30.02702363584292	41.20855394933558
3868	33.49706850425094	35.6384058380701	34.87786155857438
3870	31.54359630789969	40.91787502755359	29.6947354202251
3872	30.7987850284897	34.91084729275917	34.12847586141751
3874	32.10506457827798	34.16699833202359	38.0684302213915
3876	26.14835587303129	35.66383879701272	31.19480952022773
3878	26.11991929288265	34.10173238128799	28.9284511741709
3880	32.55119641902404	33.64567322090095	33.87217097006803
3882	27.95957935524947	30.66814803814942	31.17990265515281
3884	24.72026724139179	31.70682673019297	32.78147772185513
3886	24.39686196756592	31.93813780366419	28.28326837806304
3888	28.42397729567443	29.71331074422371	28.37215901749519
3890	27.66643854367801	28.79605516884523	35.98614724078086
3892	20.77911177716372	27.03559412156059	33.40334418966444
3894	30.48367220739159	32.47190718896667	30.91620399047483
3896	30.89138813921784	35.11549037464529	35.84570153655203
3898	36.31278049507147	34.73162715644988	32.64472952302161
3900	32.97636163372339	35.20830038704195	28.73395872518143
3902	31.57350721492638	32.75436843683501	36.00631551021071
3904	35.94459120556009	28.05507714888515	30.14425251633218
3906	22.11581830995462	28.09562581392637	28.39939953067983
3908	40.37147942341803	30.61493562083949	37.08020865644089
3910	28.60799947463386	37.56789275027879	29.7220255985583
3912	40.23150725853993	33.87008682875852	41.36015783617244
3914	33.28448227211649	37.24385881176711	24.7597414666477
3916	34.47759054589332	38.99651254400498	29.63766896833437
3918	31.23395915527352	32.68468836635869	27.72350857868138
3920	33.60279304032721	22.69939375565392	19.16945740581001
3922	21.71776570908949	23.93871626334629	21.52095427932815
3924	26.54437458812171	32.06336366542998	30.74709635365165
3926	28.13374757701713	23.50038217259971	34.58093931895893
3928	31.72414871954491	29.46085008433908	31.23738429677284
3930	31.15686894924641	32.70647217005789	25.27613529374852
3932	26.53535566032438	22.69143295407655	30.17933348475194
3934	30.58911795400114	17.131478186551	32.33163932041988
3936	31.94005929882319	29.249346272836	31.10087345858715
3938	25.94111929778375	29.06617619807096	26.42709551805308
3940	31.25577793442987	30.70623224830692	29.19376083099446
3942	27.68262767689291	29.28166536383348	30.47294667284077
3944	23.09503019627745	26.57487862060863	31.19318429076228
3946	25.95158876079624	28.68859167725127	26.26326373948875
3948	29.52425435566699	31.12094757006923	27.06360683529862
3950	23.05167093778594	27.81041577273181	31.21617748338298
3952	24.79219232734003	27.61266340622454	29.72846557536576
3954	24.37329687947112	24.37329687947112	30.10017441908077
3956	24.79638810586959	26.81758110721981	28.02144825920762
3958	20.77806338456827	30.26247509949996	25.66643512588925
3960	25.09742763982118	25.77374372186814	24.79818435575745
3962	34.89178837505461	28.62376582792989	28.54842946407877
3964	27.8975059594662	32.30982254746487	27.41714231405105
3966	21.42052060065827	30.31722468201559	24.40421562258288
3968	22.68374692108174	29.24832470591684	26.85551042906948
3970	29.70105498564494	24.08381411109741	26.36650575631084
3972	31.09871226619256	24.52708792526441	22.55125856201534
3974	25.99633488042576	28.08736795353942	21.21072829221238
3976	29.62767143419341	27.77814426959791	23.74351064202898
3978	33.20896193808579	27.71841993777959	27.61144984715698
3980	32.78145421169375	27.74975054604622	29.16887542192293
3982	24.83738437901938	32.94951676757677	25.87830578413648
3984	21.51356848982437	34.1787203778375	28.26437118006898
3986	25.73893940339062	35.24032909024963	29.29912578996924
3988	32.18662413039247	32.71250802772694	30.20402065098414
3990	35.84690487909997	32.46634185218939	33.90419557750009
3992	27.13180995099757	34.31079307486625	29.09668430647361
3994	30.77905731360357	29.2790014111066	30.10146577959113
3996	31.31224248364323	30.3683285317352	26.2155590911098
3998	27.28214846283976	29.9739739874136	26.91470729464601
4000	27.70367845603437	30.04492968952707	31.89862651781571
