# Supplementary material for: In vitro and in vivo datasets of topically applied ketorolac tromethamine in aqueous humor using Raman spectroscopy
Source: Data Brief. 2019 Oct 22;27:104694. doi: 10.1016/j.dib.2019.104694 (PMC6839021; doi:10.1016/j.dib.2019.104694)
Supplement: Multimedia component 1 [file mmc1.zip › Raw Raman spectrum dataset/In vitro Cuvettes/Reference/PBS 5fr 10s high.txt]

cm-1	frame1	frame2	frame3	frame4	frame5
2500	19.48006724634778	17.2857783790236	17.2857783790236	16.60196139218036	18.3573924860397
2502	17.5798194864652	17.62160486805355	17.2455364337584	18.17027505691768	17.91956276738759
2504	20.1502270638783	20.67196080536646	15.97635713197302	20.26030751308857	17.12990506415961
2506	18.541479226426	20.27924242821971	16.07960252767125	18.91051886886454	19.92416857369722
2508	14.62179594131538	19.10233723163618	18.13242833004547	17.64871796855276	19.00659043077975
2510	10.30191864663679	18.41984570933219	20.22873553964581	17.522410723053	13.44995102749158
2512	11.3829046120054	19.01462925472666	11.25302544526078	16.20429989154806	14.52792611521895
2514	17.31580367715297	15.00665912657536	12.67831087075072	17.77265704103028	16.12407865146685
2516	20.44455076268618	16.44236475805171	15.64187036002878	17.83437350163496	18.63486789965791
2518	19.23577482458375	22.30412355944804	17.76685748301073	16.7971883132108	20.67586499241053
2520	15.29002062536785	21.21387235520472	19.06207128021201	19.52222860988688	17.6815992911874
2522	16.64923034102929	17.00608046827205	21.863955024398	19.1226455182772	21.2519918918897
2524	18.22983822625111	16.5488453754075	21.67221630887661	17.84685365729149	20.04090831636805
2526	19.67033108958902	17.5676379507281	19.06118301824947	16.80650646410084	16.79932698766755
2528	21.71783806992162	13.92263245172308	16.36281264509571	17.43521545785932	19.80155200927059
2530	17.42727755297227	14.73974611527278	17.67337474944219	20.71157698008288	18.70655788593347
2532	15.04369271953309	15.32866040526188	16.31933053668667	19.74248011246001	17.52708481672104
2534	15.24663690160575	15.40609265696654	15.40118581398808	17.57713769478682	16.4928418866213
2536	18.0672920483358	15.02422945941181	18.63161877112832	18.05938387065861	15.61228071523591
2538	16.80355151984883	17.07273816253893	14.05640248497573	16.32260300086043	15.76843468463105
2540	18.02065492191061	20.2615511328552	15.30933284041866	15.39594435968514	17.0673470894109
2542	19.77546547309552	21.36347244650094	17.16894122082164	13.94413919782476	17.41137352149225
2544	20.42616893574023	18.61652843443507	16.99517900988801	11.84438876934612	16.12341931361957
2546	17.37921301677188	16.04176818425196	23.85922241065249	16.34955246313826	20.15602235828667
2548	16.44946030316894	14.84745408037009	19.92259085122158	16.32892615128987	18.92325538781805
2550	15.66981844566262	14.49218689894203	16.11631914692649	18.62602985623483	16.00840544221246
2552	15.17694558978597	15.25595480932638	16.32785309851145	22.82113666097195	14.18405652014131
2554	18.52907054318451	19.07938039554012	19.2099661421126	16.75691438070005	18.94879464896764
2556	18.36829208206858	14.92706700971442	15.33271568089001	16.9145785697623	16.95531036559236
2558	15.92428925292076	14.31041548501488	14.92478419156232	18.96433549799301	15.03299226313943
2560	14.19747318380421	16.58584881461177	17.08173235442362	20.76134432297103	13.66323368246263
2562	18.74324587797552	15.96382958520861	15.98956043253409	19.66450716855067	11.16682399315507
2564	18.77881301997449	17.04758700605446	17.04758700605446	19.39154720812166	14.81060335450873
2566	15.24959856060166	16.73054687237763	15.22764901873992	19.76926689244566	13.70280162324047
2568	13.4898871314118	16.5042288112768	13.44729901496737	18.09504045180259	12.87850117214991
2570	18.60849703587796	17.90174742134943	15.05185477522631	11.99521513969032	17.80632573392811
2572	16.96353030679549	13.44423460784722	16.69134551324548	13.63690613488061	10.53582678457193
2574	18.85404993381769	12.85763293743245	15.68725905396617	14.00460844197206	12.2809961451426
2576	19.1096049291813	14.9910468999863	14.40578238821052	14.19643141384514	15.21751323887982
2578	16.53696102746419	18.08099847848045	14.05389834713641	14.96098872924211	15.68942276185582
2580	21.36710076085014	15.88884061621062	13.73556153771657	16.98294258702256	18.64737069274025
2582	20.85169869408163	14.16006695507974	15.80954445443021	15.59900543228368	16.65189191241832
2584	18.89220879087173	13.92527848401937	14.62602433209867	12.93145057158792	15.99402521456672
2586	16.46518035037653	14.87729670497762	11.75822227511645	11.15060880326307	15.72793138861372
2588	13.41860163763545	15.57159997660375	14.78960716051515	14.18171665253121	9.40711131309439
2590	14.59914091864447	12.70623354564766	12.09936295069533	12.78860928158484	14.23939753150369
2592	15.74056166599447	12.39547455105919	10.91236102685547	15.92464903378973	17.82990544646185
2594	16.34641600126647	15.15246232567785	13.64650461084539	20.74733225158784	19.52935080649402
2596	16.31712726434708	20.46198385196807	21.64622859128836	22.76123203083272	19.86986148230793
2598	16.26372281428801	17.13961842126045	17.38987430896686	15.23542536893716	17.01449047740724
2600	18.70947011589187	17.00503464027207	13.2552765939085	14.66226846301989	15.64148625977622
2602	20.36251825174534	17.33799605666591	13.12658729345974	17.35518778909469	15.7325583225919
2604	18.97651616571515	16.91153022760124	17.13115244602188	19.58288832254008	16.52478028919694
2606	12.47912491392007	17.41146176154934	14.83461110422752	13.08304083219018	14.23069518595742
2608	10.04333888564332	21.58653510950659	13.06389258744165	13.39849403613629	15.99683894582481
2610	11.53500172022201	19.66117914476535	12.51750498993195	14.32855742218262	15.56555037323103
2612	15.75147733244038	14.20821387774337	13.3548914123825	15.04625487642991	14.31046948707079
2614	20.26516425186373	14.98686250847157	15.53140012197755	16.7595407465089	17.88834894424068
2616	15.68385437725665	18.27823553224465	12.19903246946336	16.96798500699187	19.50965350990312
2618	15.80829652836459	19.06662986756242	13.72326006909159	13.5644254720688	19.66916176722711
2620	17.89986189066099	16.17566827352948	17.03894967296632	11.01098469460887	17.12314554934205
2622	18.59081288949748	10.05591925026188	18.62669099072	12.88892442959957	11.86335666153207
2624	15.28967910343497	13.280318972938	15.79203985918168	13.78265209785475	15.08880111512817
2626	16.67753460414043	13.87428780549297	13.98128649779238	13.5076548118266	14.95136832810801
2628	17.41654458466039	14.113813114995	14.19904815871669	14.88717347207856	14.71670338463518
2630	16.33053308855332	13.77571333020773	16.01040230096777	17.25216420412248	14.93995273898743
2632	15.92295682037926	9.636175703315553	17.00136782889521	15.44649024027881	13.59883100559396
2634	16.44859819215781	14.49772083623394	16.37952693035503	18.39012688329123	19.97695060062031
2636	17.72140257155051	16.5656888882403	13.65325582809465	19.57071735586648	19.97539003604469
2638	17.89281009386227	16.56580364778792	12.38510367021883	19.41949717928267	16.85900895369678
2640	15.19929414625281	16.83628556611498	16.30954853773268	19.13250146202843	16.30954853773268
2642	16.93819226593891	14.37573744490593	15.71498875010958	13.86972920601795	15.71498875010958
2644	16.92040768360214	14.71556079209247	19.33505019093499	17.38044224957401	14.762864451921
2646	16.07722339417608	15.30552651977211	20.19981450788496	20.72802799126303	15.18378482425915
2648	14.96283663743661	15.12684608554645	16.27663744153766	19.97030046245371	16.76866578586718
2650	13.90866191624383	15.00667150985938	12.41838344125845	16.57488884978873	15.71241222210509
2652	15.14606774494813	12.19901026897472	12.51291242373679	15.89076835551561	18.19414903881661
2654	16.98254564163423	14.141416486956	12.57083250687798	15.57667502132364	19.46486016272055
2656	17.00404320635386	16.99339011205304	14.53367091497772	15.4733768921198	18.79823040623145
2658	12.96116222061957	14.61727054981752	21.27373585825099	15.76733238356426	16.46653525899753
2660	19.66355664319239	16.16465975983667	23.75449352296698	15.43986674590147	19.41854349134909
2662	19.11726695849248	18.13814397679741	22.13059755349694	16.58352028694907	19.65839197972345
2664	18.8577771920754	19.37296685346094	19.50088244971965	17.78005630208388	18.51079014146772
2666	20.27968426636122	19.21246937057352	17.40494916661475	18.6655050640864	16.63793014125715
2668	14.22836939759439	17.38589121391323	15.57797180507785	20.59433714149339	13.87190061876513
2670	19.95044567456103	13.49083300384464	15.03988158175909	15.85519855970789	12.80722520542513
2672	21.72658627550782	14.57189115827961	15.87571551978367	13.80895228153165	13.45911514733563
2674	20.66408242313749	17.79805029326453	18.11675645827304	14.17427809790324	13.54801586703849
2676	20.82286150066494	18.29820407181842	21.32597382750621	15.03367021245967	10.7743042296375
2678	19.36074729139437	14.47830782022845	17.50348517792899	19.71236629700756	14.98465847922572
2680	16.29122189538232	15.88410734512555	17.11035523131414	20.98726024583738	17.5851583120295
2682	16.38995295957198	17.14595688894194	19.41688517035149	20.5511827137364	18.12963694511279
2684	20.55890510307004	16.68229673494765	22.26137632251062	18.19571255015503	17.47652394899544
2686	25.13798064228201	17.00579691485488	20.22159641467441	10.95475460420078	18.74569946864495
2688	19.66335048017225	17.71568474104637	22.48242636762983	14.53827078459219	18.2262740527727
2690	18.90696383200527	20.42060911509513	18.90230882677144	18.30225051960674	19.51214264492718
2692	20.21413559269547	20.92583643838518	15.53037664762984	19.18901553475146	19.79407410365056
2694	19.31151646977558	16.34550762072735	18.33587861942604	16.2673170247281	16.98970773790059
2696	15.11153120198008	20.20161234032662	16.97930884671297	19.17510874862234	21.32073070136874
2698	13.59888710093633	20.26487482842448	16.78593964512335	19.05287705979026	20.71381559014008
2700	16.10067247409395	20.51679192093029	18.48674436803811	19.8047432388263	18.76731098750483
2702	19.63136052725822	20.60611086482003	20.2374646371132	20.84356874696818	16.83829786013149
2704	17.18216679898902	17.20765505125952	17.78910899408919	18.39605118918935	15.33585196141801
2706	18.38571182081435	13.76547368179395	14.37157457335029	20.05993741782908	17.49145677394941
2708	17.05090864022666	13.97174027051237	16.23732162982072	18.8705395257697	17.77159519634751
2710	18.29054914410147	17.08231021354978	19.92161781233277	19.30928239944505	18.10652076730128
2712	23.02107679992909	20.73515104632393	22.08744908053798	22.62404132603736	19.19515269562961
2714	18.34480907943876	17.00932805313258	19.31498870476706	19.37587227159671	17.37265073213744
2716	18.19905670888476	20.30688685160076	15.26094735222123	19.82748302893264	20.49839060116405
2718	18.12420247133304	19.48514902992517	16.11983699185184	20.51260636285421	21.4777347441878
2720	18.12984259163589	16.91687300968937	18.87834737248229	20.69780174540206	21.31708814686889
2722	19.28786216505565	18.12236844998769	18.50908305468519	20.40434781691449	22.56380702581849
2724	23.27344767569343	23.06252691355014	19.16700859205643	22.48412376219537	19.40510892173726
2726	20.903914456259	21.64889392682705	22.75249859240021	22.29728482850436	19.91053129332465
2728	19.75969502804838	19.03853788974551	24.14219340602065	20.135425110333	17.46761324945972
2730	21.48600838194139	17.95577998948591	21.84234633090798	18.0684820892668	14.00015613141788
2732	22.97611713804799	19.91967426932405	17.11637266903539	20.51071154159402	19.78466559282523
2734	19.38129228680153	19.11034963677983	18.83940698675814	19.25667252859956	20.95303687308755
2736	19.44342680952862	20.71501351261207	19.99350374905394	18.72191704597049	20.15425366946139
2738	19.31438487387231	22.15288246564041	19.72059320658224	16.67899144845918	19.72390036471649
2740	17.44873778174831	21.7167215695958	18.81252221444606	13.78844908881572	20.35293713689806
2742	20.05631997271363	20.49323762003565	22.37873665715952	20.22731384946071	18.17082093558976
2744	21.10787942557217	21.53174145306952	21.84110196014402	21.71504708671248	21.22238094599502
2746	23.40830007863264	20.75317360560926	20.73854611343236	21.93973092347606	21.06444042725287
2748	24.04894491903414	19.97443462127828	21.08663148213997	22.40966254733617	21.31680763287085
2750	20.48955754620069	21.70599407545766	23.78337075008923	23.54637316083432	26.09774501397572
2752	23.13728259774673	24.35384487890964	22.1101183269878	18.99221758415603	22.98429251789772
2754	23.93612531150978	23.97760114257425	22.1109035868462	19.63579878956362	21.93575172703767
2756	23.436547780009	21.77080304050247	21.87436269782837	21.36911581144435	24.96483983940657
2758	21.82523414090569	20.14014155186266	22.51013827534136	21.28165767288454	29.20157899594314
2760	19.29790915976431	22.27443183554998	26.54293078251439	16.89435587318259	28.83480833933019
2762	20.57107427039613	20.18161379322974	25.43331959373998	19.6053484810943	20.01257452786712
2764	20.64242340709902	21.23575963145735	23.458166248563	20.39548933853173	22.30696469491033
2766	21.91121284265649	22.56066257166481	23.50137765681523	20.97049775750607	25.60290188074206
2768	24.98894820103337	23.66357577156055	24.47135836200019	22.66343197770643	25.94711616578337
2770	28.55980055705518	26.75058711609298	20.32713480841191	26.71347000270821	25.6619823478366
2772	27.55251875707504	24.33100357857579	22.73160242672607	21.54568871421737	22.18332679290962
2774	25.67077645265276	22.34790669590779	25.72648416986028	24.76861864488205	21.59671043012389
2776	23.45407640117278	23.56642606757201	24.39627651089279	26.24952624134774	23.54395613429216
2778	21.65455864294211	26.40299134020832	18.68914371372924	22.49912804377033	25.85869811315262
2780	22.0537387515572	19.06312121036486	19.57052391514494	27.73734390442639	22.38937519198053
2782	22.88245025830874	21.87296564246443	21.32628536056516	25.44809977189663	19.79133721984292
2784	21.60242839443418	27.91600774731355	21.6457313377417	26.92566790107411	20.17559385779068
2786	21.11427525282468	29.89284750651537	22.14400483552454	28.1728055597514	21.38464304887061
2788	23.53645803108691	24.4994813185697	23.76118708887571	25.39830895956433	21.64255357444569
2790	25.35807865792247	24.38283261019571	22.67421156118414	22.85852554425022	22.97752060198143
2792	22.54332932684098	28.09653296689747	22.03144603276199	28.38213385374149	24.75877365758265
2794	24.48733158742283	25.88005122430537	23.30964420125912	27.39875077799908	26.07770855802282
2796	27.35342604343127	22.97826140977067	23.43502239566869	23.77156440058916	25.78606458432624
2798	25.76049108529773	26.23839371474979	20.46039729714915	23.9267326078326	23.65001162262734
2800	24.52373910396816	29.85971966390625	27.48648134530254	22.69121169080004	25.81555561170067
2802	24.56758926646671	29.86490369845435	30.48800369591304	26.82942580248464	26.8122782114867
2804	26.38419014154464	29.85734021130859	30.839406705169	26.96706645494658	26.83930604722234
2806	27.83202050670857	29.34834296896694	28.38938839295373	23.5207694808409	25.51656923110586
2808	26.07822675233444	26.90197940485011	23.4090199380724	20.81052319445994	22.83275253283025
2810	21.53499609595987	25.28762653306081	24.2299644248723	27.97167033985386	24.1409155390133
2812	24.38897974069674	28.67720750107765	27.66558233295641	30.57130804734336	26.06949752354629
2814	27.29580376674121	29.11198188457519	30.08277445615059	29.44984119642137	26.8104074809535
2816	28.09305245613642	27.62252847981073	28.88335375770528	27.17028852656318	25.65368000419894
2818	27.04623089644433	28.80504024859078	22.86205994427792	27.28707828791839	22.9958640506524
2820	27.63322231592187	27.92462211362376	25.40299784445941	32.28409714639596	27.98681719472279
2822	28.16813657041906	26.20830963829562	30.64022027772027	31.33495088198198	30.178424372182
2824	30.71799300001348	28.4586973392946	31.04898892655125	30.40471480547783	30.479735578371
2826	33.64844560225514	33.58528007747039	30.1585678331339	29.99347770928612	30.83615846714554
2828	33.42221006938177	37.1999055417396	36.49700144751412	28.21738240848981	33.37823716008226
2830	30.99260837047852	36.72145111064629	34.05985555886113	33.15211135929723	29.9685353134242
2832	31.03780326746069	33.66810808450008	37.22767536790502	33.55193233853385	33.70955842195538
2834	32.42561223399022	31.70648368536968	37.74436130161286	34.26843209713486	34.40631449577136
2836	33.95874145014957	32.50969561096103	36.37529567041787	36.95033127728355	32.69225844361264
2838	34.58090217069945	36.14490478957043	38.79029614684976	41.11666909975805	35.19439724936363
2840	38.72920142055941	33.89635799493337	40.9780896654239	40.3554095547798	39.34397257101184
2842	37.83417422381513	38.32939039482161	38.50594333006913	39.23000291288448	45.0895311811412
2844	41.57269549204767	44.5312314912683	41.57269549204767	39.92303304921759	45.37979320310792
2846	48.11123383486431	49.48806559851158	48.69773510089996	43.86633071378839	43.89493267132191
2848	49.47807170206034	51.86329155325026	51.81747397013166	51.32446827934729	49.96791104197214
2850	49.27294689550649	62.52329628360366	49.14457198975043	51.1203497794051	59.63926189932335
2852	54.2516596146458	54.57939432143826	51.65154749268075	53.71962521251022	59.43391392882175
2854	58.04532249309143	53.88126648846698	51.87142977579463	52.8958287726105	54.8781667488813
2856	56.62219994183092	57.39239074153274	51.36128430662499	51.82167062567288	51.6710887872789
2858	49.02069011467359	49.8741418463276	54.95308874055647	56.96361311601377	54.81215074437237
2860	56.99277993522227	51.89784799804316	49.54101928260405	54.02986227537225	56.83549255931672
2862	60.560781959397	56.42112098398941	57.99476303228791	58.46628476913385	58.10987431089826
2864	64.11668774837295	62.17133175844158	63.92446298676443	65.49710960244627	63.0275380739543
2866	67.04940225201744	66.59529964600586	65.35906160689014	71.74221485064223	70.25383725368845
2868	67.31657670743789	67.23071402736485	66.33887982430665	74.34190418721123	75.79184581074412
2870	68.05296861558865	66.97539325067594	70.05254960512313	70.60275010470355	74.529833622189
2872	66.221637716443	68.75942004316515	67.01362515677559	68.91118261589848	69.03982804495691
2874	65.96115243775171	67.59481230005567	66.2599778286955	70.2443742735253	69.58692367410129
2876	69.07868305197114	66.95120913106911	68.44737555277857	73.03190511931732	71.86532042234255
2878	74.29945446896265	71.02689594250012	71.3526597296993	74.59128153251211	69.44152176474343
2880	68.18747413526377	73.87818085987881	71.71352001951945	70.97039153464624	69.30216686257359
2882	69.84512508541195	72.71757035178646	78.10700061238239	75.99610677198538	70.82709813205521
2884	72.42959320502968	70.81075648470244	79.47817578063636	80.81115623669803	71.77889926024881
2886	74.32232096990904	71.5666054033546	80.04457431122864	81.64006279098528	72.85877260569379
2888	75.84226414084024	77.16357009573935	83.82184262552036	78.70880995661315	74.98845618078147
2890	80.25548432434309	86.07876514336553	83.73012746603477	81.6203192373673	77.90114965308166
2892	80.48404014253778	79.34442523315343	83.1233464530809	77.59713718375167	78.46428405882431
2894	85.33528092412973	81.95321835385067	86.45603552123481	79.97209902995294	80.07229522228511
2896	85.52410069807215	84.40493202864573	87.06829543799211	83.5063626077793	82.52602245813945
2898	79.81325939726347	80.973785942845	83.54781040488061	84.789183653404	84.08765032620046
2900	86.15273669208015	80.78430455197496	86.87874117591156	88.12198449323812	80.88868737714309
2902	89.35874323134914	82.31308683765568	86.58595898416134	82.494968426985	81.34336821285616
2904	87.53453832139311	85.20770009879945	86.73731322216979	86.64005760955533	85.43021708182302
2906	83.02006220143009	84.75882686819377	87.4862870947466	86.25585692318543	86.49759153495744
2908	78.76863680520731	82.9408467629229	87.58026062016582	81.07487591801309	84.52190467268591
2910	78.01209481661812	88.33888819246519	84.82574729982022	86.67092626416718	86.52693742237742
2912	85.0827906611128	83.81630911048944	90.37995318891132	91.216272140965	84.52429303016
2914	84.18305874576879	87.198567282415	83.20531441380905	87.79633609686314	88.04561829353116
2916	82.67738545336817	90.63887600007733	82.78915325780163	88.23770793646378	89.30660943046698
2918	84.19776606365096	91.27536068456567	88.18543154362527	91.11355362670659	88.8326597750616
2920	88.86005783004505	89.35242563907465	88.27996428707435	88.99164643095669	91.17055572957422
2922	86.7703557762577	85.7444368006054	86.6964988228397	88.42001966986315	94.14047017546864
2924	93.2803181025721	87.28033068942621	90.68771421767505	92.99013530140989	91.87882574837497
2926	97.20544820071686	89.42074343833946	93.15282782102128	93.44327234922363	91.91281188930219
2928	97.25896944221734	91.56222692251609	95.86691714453913	92.01654362311223	94.05530955897471
2930	97.52674866859908	94.2805463770506	101.1483833146596	93.59726586839145	96.77794162709024
2932	110.5206313655191	98.66090718156143	105.5215355874821	101.5264911379203	101.1556811473508
2934	98.97069616506781	100.1592644596098	101.8394226214277	100.9229727149816	102.1846981692503
2936	100.4955198412002	103.9870821131528	99.72567219738868	103.6319646201725	103.7304662318823
2938	105.830196288508	108.1822713860894	101.3985057273452	107.5573090645672	106.7845725545375
2940	107.7584704882443	111.7402971586744	105.9913933473262	110.7482926252193	110.3814691264022
2942	108.4012730941805	115.8276384710862	109.6703329648764	113.4540133460556	111.5533609438752
2944	113.0687634786522	113.3603493851075	115.8706828628276	122.2114497155291	118.2666945517441
2946	116.6954761242991	115.0427453164527	121.4268992376561	121.5229772746968	123.533168665867
2948	120.7948962986631	120.051078144845	123.3103706629464	118.982535327021	123.4861490111067
2950	126.3902991345942	126.3441879907883	125.6408035782362	119.4442935457184	122.7489527713623
2952	132.4983931998703	131.1384012699095	133.3362448870557	124.5437671008594	128.5746181557759
2954	127.1783430312125	130.9462245188853	130.0691027186971	127.4209601159332	134.0217432202771
2956	133.2321251335613	131.3443403824942	130.0875706284004	135.3869633005689	133.3185128189485
2958	136.301334814119	134.2392815394542	134.3195880619033	136.4754540696832	136.5021011202416
2960	135.0920535404494	135.5296307626173	139.6341420209517	135.827127902092	141.0869537701486
2962	132.2364303985926	133.7036198242551	141.4955734995445	137.2846052251161	141.6074971767927
2964	132.5622971202578	135.0636892870553	134.623294415284	134.527834714676	132.1576996362145
2966	128.3945666348431	136.964728547522	143.3868187311365	141.3716115165991	137.3356658366295
2968	135.483745665855	132.3582273075204	135.5099321903028	138.0424467180185	132.4539638844319
2970	139.4362864316671	132.9942287649583	131.6253396881672	134.025035075447	124.696780026975
2972	135.395019722474	135.2358554288339	134.3058830989352	132.7292482216992	122.1702969619682
2974	127.5220752239946	127.4210334432344	132.5378651645819	131.9496443034053	129.3753158221457
2976	124.7606033489493	130.8781211600636	129.2622749463926	129.1917932317181	126.0971393158434
2978	124.9182454226578	130.9884076504991	128.0070956716106	126.6628141679672	132.9062620130454
2980	127.2843741039362	130.9840561506991	123.8119734101492	129.5864056485748	131.7143105016474
2982	126.3668141593363	130.2443857921372	121.0040947221724	132.5852625293402	128.6113789331579
2984	122.2641374319436	127.9839652940254	124.3760449507995	130.841200806707	129.2532525400263
2986	128.5823057535829	124.9324027819028	134.8659926836348	126.23106609649	126.2037230995921
2988	121.6398825594723	128.5678494923922	131.5644103181684	126.7697447841228	128.3033975922344
2990	125.32566780971	131.670036214521	130.1512221404591	131.917814526197	129.4403184267864
2992	126.6449461232086	127.9682281877616	130.7638549617061	132.7234502639656	128.2022008349302
2994	125.9251144411361	122.5253953972564	130.6594792488212	129.6039691169926	127.1513993330883
2996	130.6967615002192	125.9951390220266	127.2851612935724	129.3580076414203	130.5741528620232
2998	133.9785568623939	138.6974739575669	128.4684093482201	137.8748915481953	138.5687650453814
3000	141.50294528953	134.6228120847538	135.2990696859481	141.2918768922733	137.2564154452087
3002	143.7189962555544	132.2421693900326	137.6971422944643	139.6812259927687	136.7761002736061
3004	143.2693657859242	133.2316735056826	141.1448050062415	137.2857578589907	136.8889019190016
3006	143.7946639149279	136.7693825639466	146.6007799208375	138.1757710123038	137.1480987656406
3008	146.8295085848156	142.4935777771443	145.5179961783325	144.2513712921469	139.274646788
3010	148.8551023479169	149.7901704711402	146.4950782515907	145.7577281188583	146.0536755151165
3012	152.1292572886582	151.0441281656349	149.5697643589298	158.802637250405	151.4973870857846
3014	152.1142200039835	151.7683525776941	153.034997845871	159.8455191046482	153.6975265892046
3016	152.6373854887751	152.7234272992031	157.1246977082801	154.4424397744589	154.8220018371898
3018	157.4020612497236	154.1021458539953	162.2584031378227	154.4701608576022	157.7680396472082
3020	160.2074578890296	160.081327267161	167.1818354028682	155.1581161738504	162.6900852059964
3022	169.8097643951389	164.7130691626981	165.6702058479335	163.1366314878325	169.8334789477056
3024	174.7487555424822	164.3283939314587	175.6228474767442	170.0515295448271	171.3190116962726
3026	175.9277381389158	168.4612659124607	177.7319936168841	173.5615971847077	172.7698842548728
3028	178.8292146631115	176.6246518472745	174.2195175343179	174.0734340611461	179.3978916096059
3030	187.1644919973057	182.2408414916623	180.7942828773738	175.2942186131364	191.0347784228275
3032	180.8724144737317	189.2708819086158	192.087346155454	189.253626273795	184.7410545039909
3034	192.9583533935571	191.5258294940406	201.5367032533988	191.6885034509147	194.9025554479578
3036	195.1073266785944	192.5330299885569	192.5725877047659	195.1297187493758	198.2548507276077
3038	191.7609857301416	197.1072528242011	186.7495264930402	198.247324804632	202.8026102935198
3040	194.466006552491	205.908984573213	194.1841422648355	200.8311818707134	207.7902025866001
3042	212.4637994093223	213.5941279731415	204.9120704528378	205.7446407218535	201.2101185282835
3044	213.1939540997993	202.5011596253311	208.8524490265799	212.3742381445637	207.8307863185335
3046	218.7089287016116	219.3352493761316	220.3675448130964	218.7089287016116	216.4806135210134
3048	224.0662555484959	222.5229902130961	223.7403291216438	222.6604212883337	222.0661463005366
3050	227.4606511345117	225.9380351071718	228.3870838284005	225.3457403562948	229.2034334021435
3052	231.3312402543496	238.3567361605515	236.7941806855098	228.8580517614601	235.2316252104681
3054	242.0740226296856	240.6569150589766	233.2751581806791	234.8118780973416	225.55143530531
3056	243.0527047547217	238.4025466431923	243.4408836811419	233.1090385277426	238.4299471135277
3058	247.0077732150531	242.6935306487191	244.9173637900245	229.3895901735272	245.300136827329
3060	257.0308997938911	253.7951093382964	250.4104627307228	240.9015662332439	252.6804779213717
3062	261.7615100453721	263.4953810558367	255.3704769956045	260.533590644526	258.9281674755701
3064	259.2301113296489	268.3267730831093	258.0408547393284	273.2802228119666	263.7508212561882
3066	272.7626958056177	278.5896155749851	272.1008087077256	267.6588697749245	273.9411042295446
3068	272.9006734741971	274.3759177406515	271.6949729567176	277.0433934385683	264.8329481899588
3070	278.5205753841315	280.5014409045836	280.7473784116165	274.688495828838	272.2356144076806
3072	288.3937719941554	289.3530982937832	289.9992222529805	282.5293581655399	284.8006516618983
3074	296.9395192520763	296.0608723547306	294.9496989131871	293.435223518583	293.4249316626938
3076	301.2100840495569	301.365030607821	296.957876523012	299.9827400253601	295.8508212128516
3078	307.2072244498316	314.359138370994	304.5339479739538	318.9588306650159	301.2838640802355
3080	320.1055549124881	311.8956444781521	309.1889319019614	315.9559153070504	313.0712730362295
3082	326.4314191580488	327.1538656810615	320.9868683289527	323.1632550418459	318.3121250486899
3084	331.5772937205297	329.1854901396356	327.2779532579935	326.9390997567888	324.0216120623529
3086	332.5502752292925	328.7136845298628	335.5520912596828	335.3498898616726	330.4245951780084
3088	332.0832808936397	340.3423894960729	350.5136452752908	352.033739303775	338.6696654937652
3090	350.8949440967351	348.3005228876278	353.4893653058423	353.0374621636547	357.5185679553937
3092	357.6791582309145	360.0431132043366	355.3152032574923	378.5657244903402	367.6170419863292
3094	364.8839919727236	366.8436228693898	376.3378183533296	374.5564159882363	371.8701952301769
3096	379.0543470953732	382.071866646071	384.3311361784698	373.8970926859411	377.8971693308226
3098	386.6133021366442	391.4751555584227	382.102079163043	378.8840657855656	385.0991712547968
3100	386.207009592233	388.6968494714171	384.430686217084	385.7018859952883	392.9108222088871
3102	411.2670241494977	401.6329992668628	399.0966736299776	402.8192929224288	406.5692019358388
3104	417.0335656591856	419.0291443624715	420.926430957975	414.6676703781513	409.5465200271839
3106	418.8264080741967	423.7346408257389	428.2367191088561	420.2651382789049	422.3853564513296
3108	425.9151593900823	425.9394630389738	434.0750792996537	429.9829675204222	435.9615439221177
3110	435.7082844043882	436.2093176804435	439.4820399166979	443.2352337264516	441.3638422099891
3112	444.362781999062	452.8634465581778	446.9735161568699	452.5257637204029	441.8777852730551
3114	453.2558079811784	458.232957161996	465.179864692912	448.8439374190752	456.5879420919579
3116	471.6621167897914	469.92971068968	469.6117194814573	459.3975513286165	475.0023640760017
3118	480.0776330773743	473.0745865451847	476.5524754363455	472.9800490454487	475.2336210051994
3120	493.5345497072856	487.8441726119781	488.322951548544	482.1212856521128	488.5122170952778
3122	501.5087192028829	498.4309541688714	504.1753941678284	490.9320058689898	500.704012363686
3124	506.3346455627725	498.0669143114608	517.0121256154603	502.2806160427992	504.6715875915211
3126	526.6864066536307	502.0939471065365	517.9293401130616	513.2298415362559	513.1897839939868
3128	537.0116861071655	528.7173085924678	527.6769265205155	515.6457059829845	522.3662400905129
3130	539.4338632787207	542.9052231859564	534.6210812689307	518.3076722191837	541.9799677694182
3132	543.0221558888995	553.3606874889881	544.092468639974	537.0984271523411	543.8348543075725
3134	548.8066416558182	559.8050406249545	561.4315576685692	551.6561925167705	558.10224143801
3136	560.0728765962678	563.5231209651136	577.006169610835	563.6904735074178	579.1306873958897
3138	578.2793302528238	571.0748424945357	580.757257333701	587.5365109543448	577.1352105725789
3140	587.8797530511124	600.5050860392609	607.3558906920637	596.0050496284794	574.2703739539455
3142	594.710322470188	600.0359364620065	611.1347472091198	610.9678902219821	595.7855920337622
3144	607.1245259857848	607.870895400248	607.7535367838779	616.588229808983	612.7264119922438
3146	622.6375675080301	621.9627293884958	614.5512817463514	622.3884359937579	631.0318431476442
3148	631.7346793154858	638.5199850411482	626.3520307465694	632.6653786748998	639.594149652476
3150	633.832056593708	651.3740958533423	633.981351949412	645.3069548029284	635.7397011348608
3152	651.7864628877085	650.634672061991	646.4591758477922	653.9606258432534	653.3991329051355
3154	663.8097881075905	670.6693358599484	661.9056816932624	671.7126908817847	675.7293107064388
3156	684.2517878810363	686.1378525048493	683.3761239332328	678.637018115946	685.7914579383398
3158	695.8628370673613	688.0197339641436	691.7898748749651	689.5838330073497	695.4797729327357
3160	700.322271554744	695.3757004390459	707.322294491613	701.2584148207393	708.047438912491
3162	708.9178575378469	713.0962876581099	727.6750267113805	711.8694356277495	719.1002558853724
3164	732.1377299704601	723.771174765353	722.2255690066444	726.9397616626472	723.9356872113804
3166	753.333897251083	743.2307899984932	739.9528664894004	744.0928661897173	751.4750765059795
3168	763.0043029728524	758.6216397558461	753.6087306685787	757.7061300452363	756.3104711582354
3170	764.9723392758576	752.404494962807	761.4817653950184	763.0132213413235	758.4881314774161
3172	768.0391462741579	767.0549229893951	766.7084403787666	767.0320036740518	759.6584421780236
3174	773.6668225111935	788.2109444447957	774.0210121157156	780.616233730816	769.4714055301702
3176	778.4309992174468	788.4761044755189	784.9383716997928	804.0056889167344	790.8756150204584
3178	781.2408181880018	810.4065377257523	792.9044961515751	810.8035413653929	797.4017174885385
3180	806.6407840344267	818.42721847926	819.5222150052392	801.3199221915603	805.9494197945553
3182	825.4902860690127	838.8207544164239	833.1910028181865	813.9990910948504	823.0273279444989
3184	834.0042499029278	841.8418699716253	834.5165499369649	838.8166704047541	834.2439221272972
3186	842.2639129923575	844.8900948693802	838.8210313286157	854.0019159772608	846.8516799451018
3188	850.2038227918562	851.8902646212441	852.5690221450315	860.8893668064907	861.8260906106578
3190	847.7851262537203	845.4153654570507	867.1765632147403	878.8577778077179	866.5821639046148
3192	857.3520070509637	863.770367896972	877.3179744428653	866.1468696556211	855.0499453749392
3194	879.0087956142925	879.8068586607624	881.2675911521534	863.2660631917739	869.4378601022621
3196	873.0664094246308	890.0229788212509	889.543945307981	881.4798903732618	882.3574702249034
3198	889.2348604826286	902.9782112856517	901.2329174799879	896.3633842695731	891.1620817434693
3200	907.9281277342833	919.3898567783424	911.9945458372357	898.4774736823297	897.1594373345713
3202	906.8693683718232	930.2491095527329	919.6899554248305	896.5778662068739	906.481626775203
3204	923.586725314749	922.1604432829942	927.3697791580274	908.9646078063681	926.7770098019597
3206	919.3574542719153	917.3375926338184	927.8774720198347	914.1753069114443	918.4128438761704
3208	922.451265889956	926.7204464959334	937.8613153930415	936.8178794990809	932.7151620721571
3210	927.1284812231232	933.8235006392039	940.702850018326	948.1800764603713	945.7497897089314
3212	938.4777895474341	940.9073589451803	947.6780297531857	952.9421793282675	953.9140566153451
3214	947.8851003524254	953.3076575763049	956.190012605854	956.3804554357434	958.694375363036
3216	946.9235083178023	966.039831060546	957.1498178451449	959.3665600720368	961.8034137776663
3218	953.923706331177	953.6539484235027	958.7570069445061	962.3707079664753	962.6334581912412
3220	975.0246098032496	965.1969058381067	952.3693809328737	984.6522028430074	969.3821114033265
3222	971.434032682379	981.2604703639743	971.9991678907725	980.2200949542003	960.1319559649862
3224	981.7472782317147	988.593453286791	987.7481641806851	978.23445340357	971.1714143297803
3226	988.3698212245191	983.9536190271581	996.749945938501	984.1674723120759	987.9052549883268
3228	986.1383541674564	982.4058537910341	996.8173433549591	996.5369704983444	992.9379139932731
3230	987.6470662531303	994.5614063036217	986.6258398016948	1005.627638038565	984.6894136291267
3232	985.730291929357	980.1817097304089	982.8375312656574	982.219886711497	978.0272171771719
3234	999.6600478547279	1005.568460765229	985.8996384241041	997.3507393102268	997.3754684413718
3236	1018.486759458716	1004.972456704917	1007.527855436659	1011.305748392784	1004.920083212352
3238	1018.130070690512	999.0785821685042	1011.791194264826	1013.009389064585	1005.858382772394
3240	1012.142120228407	1008.898222577703	1007.288639569702	1009.715379899054	1006.803511816027
3242	1008.954958066728	1022.60062424642	1006.765262097412	1006.122101765902	1013.577877539174
3244	1002.400966883721	1016.442445769598	1010.949485161248	1002.550947313188	1023.890274202082
3246	992.944427853156	1026.96213143128	1014.170214604785	1010.643355383238	1015.614997509174
3248	1002.598866245643	1040.968423982735	1016.563512322824	1017.294491923243	1025.93572962063
3250	1025.727718757527	1026.959194624993	1015.990489637793	1033.305396778648	1030.772485715946
3252	1027.431882608709	1020.06485945207	1027.03057807375	1030.36308681618	1017.869306288184
3254	1020.515049851157	1029.803297544127	1031.488710911996	1023.498560247389	1013.005089448595
3256	1018.128360290792	1039.296602641502	1022.251953917079	1026.293207685724	1021.748354763422
3258	1019.984363675909	1028.693560577515	1016.992301148273	1034.37498114894	1024.689694541831
3260	1027.514108134933	1017.730403473335	1043.135051377401	1034.213040108549	1019.321027900485
3262	1034.128821424851	1037.26903756827	1043.621031723778	1014.949959328043	1048.11100230593
3264	1038.823783350007	1035.934020822342	1040.572252166568	1033.282614969364	1043.375022826904
3266	1042.541805985419	1041.082176885592	1032.835085704879	1036.410419938171	1035.264838213192
3268	1043.160971590979	1042.29704704885	1041.159716776761	1038.629027655493	1035.548577988146
3270	1046.097225892322	1040.208354215746	1050.166819288349	1034.990362781711	1045.773344137481
3272	1051.032814551439	1041.011150696821	1034.589588372808	1023.098776178676	1055.930650644036
3274	1033.829623100729	1028.555021919318	1024.39874078036	1063.695277618927	1044.065520949594
3276	1041.832795132029	1061.458317565043	1031.138474993325	1033.767249452632	1040.255831610763
3278	1050.555606933508	1052.447443314878	1040.257973525641	1028.819949063735	1038.780668312111
3280	1046.930466406377	1049.882015781424	1030.865023984848	1044.199581452374	1046.584790849416
3282	1047.688293066539	1050.64695012164	1028.840363884856	1053.187857335295	1055.300926768648
3284	1051.152384070977	1051.513365801823	1037.675882509892	1056.01910295138	1051.676956837896
3286	1049.263500794542	1055.778635015778	1042.57581413505	1058.414937309944	1044.52100719277
3288	1048.354662720467	1064.473629144649	1037.51792263968	1046.417105560027	1067.138610403352
3290	1045.141578627737	1054.966338080366	1050.021936819199	1045.718884533175	1055.1160014792
3292	1058.782658274962	1071.223607800648	1054.52997372488	1037.564920309421	1049.277008842056
3294	1061.774053024453	1076.403632321033	1064.123237210045	1061.259021732072	1053.848143415528
3296	1074.19931001787	1072.454659806419	1063.684730523535	1062.04320982009	1055.171403378573
3298	1078.044302826806	1069.443732155834	1057.674567276955	1058.447549495883	1058.412733651546
3300	1062.229467139933	1071.902964667942	1061.252162602824	1068.646437886393	1061.802106338152
3302	1048.653133611541	1075.098060279669	1078.559457035225	1071.961911956469	1058.386827013498
3304	1065.459718363227	1074.307939443566	1076.574381361769	1065.574534620364	1085.090239592498
3306	1063.218115770628	1077.206736055643	1086.504364129929	1075.463558777032	1065.045649396407
3308	1088.399488258808	1085.089467472794	1087.198984336561	1075.063016552753	1071.815213021764
3310	1086.952257410167	1086.8168072816	1073.040377469781	1069.957861212805	1072.493201990386
3312	1074.114994675558	1082.134261143761	1066.351770551232	1063.657566387768	1078.989989187173
3314	1072.391001684998	1089.393752594606	1076.173295980297	1068.073547018684	1086.169708276068
3316	1080.001538335835	1105.636181050706	1089.571798382616	1086.721702946008	1081.694363969928
3318	1074.455005501442	1085.502311145099	1085.371044394651	1098.335508323416	1079.948494327362
3320	1094.845024367413	1105.279224381952	1065.12754575177	1097.494536647702	1103.582035669411
3322	1090.520290595156	1101.516985665543	1089.704976265111	1089.565891092138	1090.280011657173
3324	1086.981912304398	1100.699000952348	1083.669099781999	1084.981538229812	1090.924222514339
3326	1085.164110752331	1110.462124732641	1099.43148847326	1088.776630804458	1085.593874428494
3328	1097.533728558025	1115.231970313636	1114.933924251189	1099.91705688315	1090.807795809734
3330	1112.74475192758	1115.633034413224	1113.579796769545	1111.585664147002	1107.106098672278
3332	1107.940117245048	1126.307381019115	1115.662684723449	1114.203987627061	1114.267450828715
3334	1105.729415069759	1131.677210981201	1128.174097717159	1102.809391132475	1122.310038878813
3336	1116.191968392321	1109.576163844596	1124.978016342235	1114.571541818274	1092.369312489499
3338	1097.15810994644	1117.567219151536	1110.561679066751	1121.079250931245	1101.950918477196
3340	1109.247380106351	1135.801022624055	1131.228332838517	1137.060201891364	1127.240806074311
3342	1129.568416947059	1153.912081762733	1144.295337244243	1139.837613116742	1133.826846556628
3344	1135.533551061469	1153.014886755222	1144.156577151038	1120.156862494723	1130.047272530995
3346	1131.38044986323	1136.401773302816	1144.085020633476	1113.158654432807	1135.511191319567
3348	1135.489578519426	1131.365992314187	1143.62097679506	1150.355311499264	1148.778756260593
3350	1135.570191501441	1137.937275992044	1130.657905251029	1132.386622177894	1150.183495240339
3352	1158.928719160159	1164.596686628436	1165.89517831577	1150.463936322384	1133.945623733003
3354	1143.587709479982	1152.00313880576	1157.218913343359	1164.512950292648	1160.536454726136
3356	1159.599461234222	1150.433588916634	1152.551567965474	1163.012618198442	1160.808797401378
3358	1165.104768713766	1162.113601117478	1161.71393294072	1156.875156761007	1154.278582357957
3360	1159.292901331719	1170.087446905347	1169.632849105516	1164.218903558638	1154.746923333405
3362	1163.518309220081	1174.692227093348	1178.077999320371	1180.19511025929	1162.883476927514
3364	1177.817623791388	1189.852005194425	1198.31122180706	1182.042862672879	1176.114517048547
3366	1184.095382245446	1182.960030346277	1171.521066883754	1186.473229258671	1185.939866147959
3368	1168.774503379369	1179.012842668047	1189.640567057452	1173.831850782668	1179.989063969532
3370	1190.962852935294	1184.417256704329	1199.848231581246	1187.908241360844	1183.980883622265
3372	1196.450791352197	1191.540888884016	1202.569369344818	1192.605744328461	1193.307759242492
3374	1206.069322397935	1204.949391191212	1204.282414098726	1197.623461139518	1186.916324044425
3376	1219.192160473318	1209.457202812441	1206.778923408586	1209.346468780663	1193.238791539753
3378	1227.315417334647	1211.178183317584	1210.64445199586	1214.209625139616	1211.333475582151
3380	1229.823253735355	1226.805644707513	1217.428220982238	1199.887998520454	1205.116671821884
3382	1219.674258890746	1210.634631107964	1225.977407655824	1198.870162929996	1212.979665944825
3384	1217.145126256603	1224.38010201274	1238.361386718173	1222.111499539225	1214.520787573291
3386	1221.504517555586	1226.236760749167	1240.14922028076	1224.690931912323	1210.389538345846
3388	1223.221879781839	1213.700786321013	1236.189358698343	1216.973709471039	1220.249658084534
3390	1231.734041879374	1212.693313625844	1253.233233699275	1214.117674596064	1225.289809139635
3392	1234.004369991474	1231.300539586285	1245.876069857462	1224.817366094085	1224.760311720909
3394	1224.991491311497	1251.698209385698	1227.893823588195	1233.802489636095	1230.478305146952
3396	1216.542510010956	1250.832038259983	1246.274496603158	1232.628909786913	1242.919612491897
3398	1218.462859096369	1232.399494073779	1255.286441010696	1252.844780448403	1240.952813623587
3400	1228.097694045602	1234.520174242777	1246.488431171973	1257.116652792824	1243.10943299223
3402	1237.29826074353	1254.309741245034	1259.292992010915	1234.563700660307	1227.238135982528
3404	1238.001512401174	1255.619246457574	1252.534947839788	1241.254429113205	1245.489543576013
3406	1241.864992448833	1263.51445374954	1247.716552339072	1233.192999742002	1247.901476366467
3408	1234.730064957002	1258.219732922636	1247.893634021448	1227.921331689152	1239.117921311817
3410	1236.5470268999	1240.704701973923	1248.003191313494	1235.199684473134	1245.638505872069
3412	1250.624077204144	1238.71815066641	1247.704135298381	1243.37460892188	1263.167614001055
3414	1245.572019974418	1261.414350833315	1255.237406628323	1243.485003288258	1261.32812096391
3416	1256.094628755447	1249.765790299254	1274.698039217404	1252.736187755497	1268.154113820232
3418	1237.866847434975	1260.852846115267	1250.178362516065	1260.332078022047	1254.106541375882
3420	1243.931862222255	1263.412455212139	1250.61825904068	1244.515722327878	1242.429160711311
3422	1237.19859002619	1266.552318778211	1247.75484568438	1255.283340178685	1245.579714692236
3424	1253.148797075562	1264.818163914551	1240.625650970217	1259.41298741842	1259.010399435504
3426	1263.467911270696	1265.545991132847	1246.911928289357	1248.312605722819	1260.822517234062
3428	1254.348320605929	1258.778605846466	1242.390284823024	1238.699229950363	1253.675779186691
3430	1237.797092857191	1238.380145576705	1221.026364787484	1242.739968660881	1250.12191580422
3432	1217.166570423607	1229.995024516145	1237.178304284241	1246.671469400007	1242.898286080863
3434	1218.586232275485	1236.39887419253	1213.552185346461	1232.257190572575	1244.520049222576
3436	1242.887059756092	1240.144256197777	1228.634210972977	1230.329119645656	1223.452725194228
3438	1233.133551704346	1245.645714899803	1221.75689746631	1237.794162987374	1251.431514843495
3440	1236.933828212574	1238.318299153317	1253.003638710055	1237.17299150996	1220.540466516256
3442	1231.593377267904	1226.899021722698	1242.989867135984	1232.685564441563	1222.506812352197
3444	1225.342391660906	1217.189460397168	1227.917082405172	1222.660266650532	1223.84006800237
3446	1222.199509608779	1216.782810578499	1230.939465731792	1212.936193001379	1214.71058741523
3448	1213.757994209031	1221.822633661303	1223.682746255899	1210.297105382069	1222.815524020225
3450	1208.073445820002	1212.726024389812	1204.470154956225	1207.773405298689	1214.666407969496
3452	1227.883371442901	1211.493205182982	1196.328320392747	1206.313535836484	1200.76284880416
3454	1206.422642437022	1209.488049484595	1174.104822077873	1220.171794414016	1218.220691353905
3456	1218.822916667057	1196.137895422426	1200.181000288639	1218.132087334458	1190.275725822044
3458	1191.944335658512	1197.432504022406	1205.536375320239	1186.508079785914	1184.285024898137
3460	1189.165065701351	1190.184966125415	1171.736541177487	1181.057566972304	1188.581534863388
3462	1182.482413184195	1182.912160282982	1164.47988989013	1180.612010039649	1192.222822725591
3464	1173.429191634531	1178.353603923829	1176.921284386731	1166.079395386492	1182.372727732866
3466	1175.79123875219	1170.408496955992	1173.471249276458	1151.332737524942	1166.216774643794
3468	1158.814542039313	1162.918615684487	1182.742175165677	1148.768315732466	1168.501601558426
3470	1160.643859821315	1154.701771437348	1182.207846330162	1146.565126427498	1155.757634018142
3472	1123.96428788069	1153.189578467162	1149.166151112984	1133.342054706685	1157.90679258124
3474	1134.5502967912	1139.351707633668	1146.799776291958	1132.720993429059	1124.139125238218
3476	1116.60310463611	1124.521634645727	1133.779024642376	1122.237942854163	1123.275241338851
3478	1115.726636997831	1109.672955899104	1135.495780232197	1113.263641989159	1123.520036685658
3480	1127.867170203488	1103.408945575103	1132.324900606897	1116.593266502387	1115.376298061352
3482	1123.771755074971	1104.578055560455	1110.802847613448	1108.080031144164	1102.962112105931
3484	1096.043899551074	1109.305707293232	1087.984266128816	1083.961916118511	1087.615882263462
3486	1075.160388423991	1105.106628169631	1080.221345945285	1072.921304044536	1068.282455759954
3488	1086.186625233335	1068.48048684925	1067.204475651017	1069.304555297168	1054.884442350254
3490	1050.398492906676	1068.736508945657	1070.451619523318	1050.584916547367	1065.327001528189
3492	1034.231632089188	1055.580813325414	1061.03444137925	1047.869535861883	1046.188879859153
3494	1037.668082504353	1044.529184747532	1046.998109342896	1039.205935101592	1014.991878575653
3496	1036.449434789653	1032.120242466453	1037.332494939364	1030.05688653522	1009.070067259821
3498	1020.718117938492	1023.799433114611	1028.469747542114	1017.406109421404	1011.966422245893
3500	1008.030076271728	1016.39366074459	1016.792452011185	1004.235670621275	1005.061764856007
3502	991.5070174707773	1012.395802821439	1004.478129960384	996.7801528552957	991.2158122769603
3504	976.0774614933249	1000.607879573284	988.4418906125939	995.8874881676277	978.9708748287976
3506	985.7669525597956	972.8209706619366	971.4873979067695	991.8076406711568	967.2379322840029
3508	979.8754833063354	977.9214827813015	985.0975823276322	972.1869046900687	958.7952557117291
3510	969.9635793376868	958.1448948435112	969.1147293447966	953.921104614366	956.4855568614294
3512	943.7178450046839	938.7484624241932	940.5841867201051	935.2846677553739	955.3645772689251
3514	929.7182391852595	924.8068485514807	925.6531009664151	914.6205533006794	922.3404163477429
3516	921.5237977887925	937.9974526665326	916.6807724048746	920.7227673684888	924.3676591320605
3518	905.2028217003865	920.9055864811023	909.910312333074	915.8026807770683	918.1717526983158
3520	889.9213883710048	890.1787257037431	907.0653806429284	902.2452979187871	899.6103279517657
3522	886.7331551118461	885.2295742414985	903.4357151310475	889.0390016785555	883.973031194447
3524	883.6725624452528	888.9850404391316	888.6691879198464	876.9206471124187	880.0117510564871
3526	866.5678979210898	865.4141295523486	860.3075149094393	866.4925773220022	876.5038041929827
3528	856.9218347124041	857.9859503885442	837.4577178447373	856.2993500876668	847.1897762785708
3530	832.9014672925902	835.3436573138956	857.9475615742103	852.0123549237776	845.9303268682716
3532	838.6659101894354	836.4512179499817	839.6846914489173	836.0653156331297	857.9475089526053
3534	829.2261219666219	825.2029771827542	831.2403066634971	817.7276907199411	836.8232607661363
3536	820.9794253545593	829.4238179828318	824.8447435657557	815.0507649808175	829.3480584761063
3538	809.9008873988197	811.1627494618297	819.2447822095717	804.7681310075272	808.2608116013076
3540	796.2468986295532	788.6794453747873	809.7842270824922	786.3881875469476	797.9689939079804
3542	788.639374341215	790.182537920189	800.1933292719192	790.2766651855413	793.0238119895723
3544	788.9223515528757	790.4540316400023	788.2338650208192	795.7358484175488	786.2431939123217
3546	776.3892616814831	766.3644347591091	769.4055449282802	769.1040621124562	777.1941998678841
3548	742.1126240154509	757.4448069217045	749.7660917187424	748.4292253028123	753.5443896403162
3550	757.0939672377098	745.4070876208529	726.303379977976	734.7286962070784	754.4833940788928
3552	734.4350238926764	756.8190185985527	738.4618346551072	743.7356225996379	750.8502722589395
3554	724.1632485650295	729.5984360344382	725.3899271774588	721.200693621033	717.9739021671905
3556	718.0384553876372	723.6657396016498	722.4534098445888	717.9053620456798	706.4475311848576
3558	691.86775642928	710.5694358238593	699.6408842673321	705.3092723988991	700.9542392823197
3560	693.8414790971433	705.4530890276369	683.9276560706643	694.1363618119715	709.2036848282421
3562	694.3750111765788	692.1806395835947	675.1556761650331	687.5899308851606	693.8495726720453
3564	679.6656964229787	683.5033162835382	667.5504703785516	681.2406516411661	675.8707480431372
3566	670.9339959574799	685.0550300736115	663.1346067356602	662.2403695422232	667.260113603266
3568	671.7345607181237	668.0501417529388	658.898175080471	642.2662065812471	651.9354009451503
3570	659.985369969068	633.5777750702303	645.3664175640662	654.7248258715347	656.1451597859641
3572	651.6860263213953	646.4443722750259	635.2308490736533	639.4813620270638	659.4049036877016
3574	633.6779365344597	629.233642121181	621.2331703223713	632.7844241982912	647.8959019410575
3576	626.2928735142672	626.7124890060355	634.1289998675858	635.9624301639791	634.0483323961355
3578	612.0489659711554	617.3473017975682	619.6502419111369	622.0105824824448	611.1002225696608
3580	605.1300949152725	619.9007184670096	603.0694466658163	616.9012429636664	609.677044817831
3582	611.9323258741649	612.3618488032446	594.9498647426319	601.1909753450941	601.6432772337084
3584	607.4526284570842	597.9942124518159	593.76169872136	591.7430039291426	578.1655951181811
3586	590.1732383374135	587.1576884790848	586.8922418056957	588.4418695797072	565.3911881679886
3588	571.3424614252187	584.6082575813066	572.044678233063	573.9589898670868	563.8867385213941
3590	558.9863281482255	577.690705532617	562.1586953198093	559.4446908933201	564.9642500882202
3592	557.2791287547807	560.2574788558561	562.5889111099075	563.8214201588179	572.5341119674837
3594	552.8868207494743	565.6690380162339	553.7110395772099	544.5958090097513	549.2232467686013
3596	527.0135894105463	534.1584511956608	521.4644075272317	539.2453150241294	544.6095696855053
3598	540.0997810000789	529.8717887564332	532.0497686645632	529.175522367667	533.7270232134699
3600	517.5298533068821	529.0806111731712	538.2089888035956	525.7707949164297	519.0888131459432
3602	520.4764810402559	511.0162935809608	524.6472852035073	521.1989425363933	514.475736621716
3604	502.1838106746588	507.5904457987475	501.2744780072789	521.2304358094467	512.908986156267
3606	494.2538256578006	499.8203384444533	493.3430812931752	496.1358195937016	494.5448391528383
3608	489.9631261955487	498.4345135018878	489.5548191245055	487.7744248038843	487.4875184728962
3610	479.542339153851	496.7393906800808	491.5795293821527	488.5169605187379	485.3462508139461
3612	470.533520713162	479.276632331699	483.3429453631719	486.3407015181789	478.411846846005
3614	467.6238255859971	461.0000570723656	460.296559633306	481.999681662373	472.4157776114557
3616	468.1696975748482	463.3001147616126	458.9615363130147	458.3456731114574	467.0446813517729
3618	474.402214781231	457.9100017614932	462.5441813912962	443.5024897467134	472.2967709884954
3620	447.7214416115793	443.66239236991	458.0134824136498	436.9160732768002	445.3186482014249
3622	433.799746935476	450.0634510626221	446.6491812765979	451.7769653179749	449.1811764855829
3624	431.708148043519	436.5986096231093	427.892365603653	445.1331507191744	439.0216096132158
3626	427.1468637189454	425.4849997616665	447.6360587107977	433.2003052032342	421.3668359869094
3628	426.7596393097664	421.8986626369335	433.2599886556927	426.532245754854	413.5648795150958
3630	416.4297916452043	410.8658531916298	423.27477072955	417.0642287974113	415.2825806043636
3632	414.9124227425807	401.6456691970442	413.0168974728557	403.017235445273	413.8784998681853
3634	402.8362718139215	395.7620272423616	405.0889694853906	392.9730221293637	409.2573478883694
3636	385.3609436718547	386.636790495051	390.7587095968167	389.5643941848349	400.6213211516768
3638	377.645027103973	377.4646721538461	372.3809475244873	384.6977509858615	380.6728043519464
3640	370.5556392164746	377.3592904908556	368.0157328462298	373.3621974782463	365.2038038638673
3642	362.7095503740088	377.8115948243581	368.0670886222562	366.5167084361821	374.608942040829
3644	351.4142895326218	359.6168015783819	364.4409266811347	374.8967888345459	354.6709488197499
3646	347.8893819809574	355.0699819728722	347.7811066097186	356.8501794137823	347.8893819809574
3648	338.2447775895355	355.0106444678638	336.3947175379477	309.766549213988	338.2447775895355
3650	339.5667589967283	341.1282687504429	329.1006462182786	326.5848805039606	322.4124061722222
3652	336.0854221202735	317.1874040537147	324.7499249943356	320.812837897136	320.3425965881369
3654	310.86321990047	296.7918182251428	308.8581433582609	312.7538771721132	313.6995158820701
3656	294.9066776246827	292.6452325009025	308.2125168849501	307.6887547484841	309.9369632567256
3658	281.9454966642244	288.5080828495633	295.6938468168136	294.809435633965	302.9046347422834
3660	279.5476981235658	284.4325335022764	277.6864634656492	285.8199717028128	279.7781115382329
3662	274.9873771407924	273.2661842167875	267.0803991184861	275.5529673855669	267.5501519851438
3664	261.3347988760136	261.4730694649537	255.8411096417226	259.6291693922332	265.1629624685519
3666	248.3968191029373	255.0933605017106	242.2705301302197	246.7756319205047	252.1361123498731
3668	236.3124492731338	237.7061113982661	239.9271760066615	234.8506629285074	245.6267189095964
3670	231.1062273866879	223.1916438322997	239.1039565206194	222.1463965392418	236.7561084727839
3672	226.8089134407199	222.3364774609635	219.353921446781	216.1577265566494	219.0334631328574
3674	216.7884689909645	215.5775254536384	211.2611305722323	205.6548543282187	208.4185235375848
3676	204.6041048415495	219.5111119247111	204.4378763681042	202.4013458228702	202.4844600595928
3678	183.2552259758272	191.7323053417782	185.8662975261572	190.0288057060734	185.6770197888567
3680	179.1987392710976	199.0165090642146	184.5160794226941	179.6855511595527	181.2942531052504
3682	168.9662539155109	174.9598973626343	174.7865490054422	177.6383565748696	173.1314642421323
3684	156.8951780824615	159.8951687116394	169.4861789379131	176.6682368737483	167.8384240386392
3686	153.3944427233269	159.1157741523362	156.1321636535813	153.5325565093877	155.4083651133263
3688	150.219490824339	153.7609030862522	147.533908696899	142.5906595092558	154.0859901919796
3690	142.9377266835601	147.2846213882987	144.3695901380502	141.9361220677374	153.1916404006981
3692	136.9643031896589	141.4507275535447	137.9556508601291	137.5251062351447	143.406909985498
3694	130.6812332505064	133.1467953977275	129.8560341945344	130.6812332505064	132.2880354461539
3696	121.8482908620327	130.1525801321086	123.6362605969671	123.2898117533917	123.4052947012501
3698	119.5759665060352	127.3325526669743	117.2459528135371	121.5732142973186	121.627355147098
3700	116.8411609605136	111.888024486604	110.7433539517983	109.2795356278385	114.5794731636686
3702	113.7667042725693	114.0553037402748	111.9932692526066	108.6387988578184	104.7280486344838
3704	107.7835101301471	110.5825466653589	107.7835101301471	109.4979955577777	97.34718882007265
3706	101.3663926620278	99.5450922028019	101.3663926620278	95.68598816605748	102.9402609860619
3708	94.5753693846135	98.86982465912126	98.16133539512549	102.9762776949968	95.65986312587374
3710	96.4822164984629	90.59268485942904	92.10434517891433	88.04069313718038	84.95793642862205
3712	92.12556914322585	79.53161182205125	86.16301673626514	78.65250184756209	82.08285306467333
3714	88.02753674421791	81.92655884971747	90.61743289721434	79.06913086897423	84.05445402666865
3716	75.29393610214623	77.5159969201394	83.23764807733095	76.78412763553541	71.99404086772481
3718	74.25546141874867	75.70260564728432	74.96864164898443	69.01646677508047	70.26022696422754
3720	77.32712425446115	75.79510014483384	74.97800189298101	67.50170738395323	77.04112582127397
3722	74.01699408165796	74.84132264324948	76.85074835599048	72.17922025667409	69.47445458588273
3724	66.05768976549858	66.38503211647297	72.1069592889628	68.03192278225153	59.12677912799572
3726	62.17352920584453	56.78007347557966	67.17475012471394	60.81466168694423	63.49038237940851
3728	66.58681033391785	61.98867515392786	69.61283384223631	64.56946132837223	65.13289849727097
3730	66.17791323872045	61.23511146263812	67.8266360628226	62.53531718851914	59.96170436412614
3732	71.67582780584145	54.95367213070676	69.8295550841238	63.05818090714553	63.7541096456746
3734	60.56142267140871	51.32099326023562	65.17564938465257	54.92088045292773	63.93856241168607
3736	56.32475053018492	46.27973125421717	64.9371987537202	54.19045815064921	61.8401672880351
3738	58.86124311349204	50.69949635163797	57.91236939455223	54.80125108660167	53.8454169163163
3740	58.55109085162673	52.30405212248935	55.62486265285328	55.42757148705803	50.59436697039012
3742	55.77246695526119	55.92386076449372	58.98726370288143	54.50283535573288	49.39716379175336
3744	51.40768983239768	54.11274969822787	46.25275566878908	52.90662302628574	54.51569871212053
3746	48.56126902876241	49.28435263528084	45.30387551335951	46.68802711615151	42.70051542209023
3748	46.97834644243691	46.25234390551093	44.92756059174766	40.27215498177318	44.28383294666904
3750	42.95972781360119	43.94847575859802	46.28195439913078	44.14605789589615	49.01101594351292
3752	51.24809218178485	44.07070950066868	45.73049499305544	43.26671793849866	45.12750132142793
3754	50.21181284103793	43.51473475916708	45.1926819779748	42.18550823961019	42.65764380440006
3756	43.2863738392509	45.28063631706046	41.82070284296569	44.29551542298447	43.2863738392509
3758	42.91293956366175	43.13931589560098	41.33368633387308	45.88962747851625	42.46198059771193
3760	40.31994913275334	36.84064363968557	43.83890224549563	42.11228601962566	40.46496503310473
3762	38.42190486922983	38.78463590310857	40.89157361099064	38.03602433688763	38.80778540157202
3764	43.00945216564453	41.111121741367	39.11450932410951	44.14075791331717	39.02584296474691
3766	42.10196948284857	39.30368904992218	33.59857065614726	41.61262515321865	36.98097439214041
3768	35.49742584491217	38.47614083957397	38.29989494395075	47.55360125731661	35.15366666913222
3770	33.26834319284139	40.13067986586999	38.71426676569569	41.49827965268667	35.19764067193875
3772	35.57060629754977	39.00076441082153	34.72133778923096	34.72133778923096	28.81124742702702
3774	36.18558096506955	43.50279611505997	38.32039609044534	38.29228012884082	38.4047439752589
3776	31.26925681327944	34.59858274932846	35.41915271976794	33.3836418585569	41.52568530340108
3778	31.60400636697791	34.77295932081272	32.93877388980646	33.71664166953445	34.45917466033519
3780	39.95222060581524	34.00062183820404	35.53481969570471	30.20484329025413	32.94256977627428
3782	28.95080648098731	37.0482906643362	39.16928195276935	33.66858329262906	37.71234543043795
3784	28.49704063994932	38.56569664784306	36.63114808067607	35.3767332846782	33.13184580738831
3786	32.79473518640099	34.76484947870794	34.6150144413007	38.41653739151377	28.83966739777854
3788	34.94150003995832	32.4553504090495	34.23107610780332	35.29504134786738	28.54968944036543
3790	31.39937399930408	33.481172067969	36.27622403567863	37.19031026980306	31.60020633438379
3792	31.00614916927887	30.24578597169985	33.4524751511743	38.03220600283852	35.89221925824846
3794	38.36085858176816	31.31798350459609	32.28472832346496	36.46579053184711	31.3564050924128
3796	40.27950572084681	31.18072203122997	33.69037082182128	34.81338355944862	26.63902390514109
3798	37.05905342756086	26.46581204364597	31.52313279636701	31.52313279636701	31.24126993824049
3800	33.54746711995181	26.68111214448481	30.32335755831333	31.98000731369314	34.70871131405571
3802	28.30029632974517	29.74699149682295	34.06559169425041	34.7137407144687	30.37365521323536
3804	29.72224664767849	31.57149731179211	34.95198793341677	29.72224664767849	26.40056960155582
3806	28.26862040675478	28.54238940894708	29.35654183411299	27.72823698378118	31.2550383959316
3808	34.05257509648354	31.43681214431287	30.77210785930504	30.77210785930504	34.07410219041388
3810	34.76870780810547	30.2511562133562	25.94670116181341	27.51748634263769	36.84281578823919
3812	36.56252235779591	32.38521796014422	23.21190589787773	32.25797456426011	28.78888765025465
3814	21.53084447516007	25.8680520711983	22.3019343574547	25.57872037346873	27.97228305111348
3816	34.75381579545787	25.12550819167221	31.33249742732618	34.55308500579174	26.2547959371791
3818	32.99747654558475	30.70667856935608	25.35481648462789	26.48047163822415	32.89217609482166
3820	28.85204048975663	27.69021678809499	24.2641605966578	18.06561226280834	31.98102211345522
3822	26.22545507217029	18.13553502105077	28.79765033061484	22.17638057940488	27.53998277846541
3824	22.46337179540738	23.16296383600993	22.91667023144305	26.78104303444926	19.7518894690394
3826	28.90012624099822	30.20486694110717	24.34145466742439	25.32397063090985	27.39888234819218
3828	27.87254177797001	25.51148036223875	26.6629681693102	31.00126173174888	26.76296834375031
3830	34.84808102073851	27.38872801875953	32.37319390131622	30.50610110350803	29.61175544294298
3832	21.04218014266477	26.97883165165452	29.41554785783979	31.99358006317252	27.64128329479891
3834	21.69659136115037	22.12008014115302	29.15168783754157	19.19072681278667	25.81835878924299
3836	29.68609617012134	22.70775437536993	29.96894941187381	28.14019168248909	31.08078569487098
3838	29.8476036223638	27.91966327254161	30.23428018412426	32.8184821971432	26.8358804078163
3840	23.90356240382622	25.53331648581905	27.99768427316006	32.4195887802633	24.55912767936501
3842	19.39331014949177	26.27176428523457	25.6003345408833	28.28393880751256	22.12502473434438
3844	20.03116178947335	27.10390214776771	27.33118660014714	23.94782089035704	22.63642695719851
3846	24.25017855161964	24.39432643084554	33.12986349813063	25.81060129251443	25.60698143897061
3848	29.25717226610959	30.39178579202094	35.35292772778733	24.73170048673233	20.43488238910643
3850	31.07876847159952	31.0778126970102	31.9033976782198	25.20495797996132	22.42302912585453
3852	29.53478253176824	24.20142811593425	32.17619390878787	29.12856281402559	28.41718670212975
3854	28.74204042190507	28.07655843053605	31.81664040006773	33.48034537849027	26.66566343079592
3856	25.64923443309979	27.1954725587355	27.62897685056401	30.3745950547871	27.96134834549438
3858	23.2889842128315	33.7784409133692	24.42859004962502	19.24211274170517	26.94080589260807
3860	27.3324208872972	30.545978744071	28.91035188133069	26.78267625693309	26.94215683470152
3862	22.08668543492399	25.451098005431	24.80500386837177	27.70242233430514	33.96425337074553
3864	25.20574184607028	32.11832137708147	23.91706490161265	24.62473907341471	31.25424893570507
3866	33.38406707243435	24.80377023868759	32.12617062750489	35.79278101247984	25.85021387927337
3868	28.75424036209496	26.50949628325749	38.06848151311428	20.79705663546299	26.50949628325749
3870	25.10258196092198	23.88569849743333	35.1511480572896	19.04827747931306	23.94592416910202
3872	37.21803704374163	33.76275475180768	33.82588652260512	21.09128195569001	36.06206749504382
3874	30.2295576490647	25.62715350546679	33.45958022284632	22.92463427705648	18.99813271301455
3876	23.75562083746143	29.95695113136901	27.24661709110914	20.03042591979737	14.29016505172331
3878	19.64637762592788	21.37945012168176	27.35314443563022	28.7771014299496	25.0527974962129
3880	26.44550295369297	32.72275749139366	29.52775913138942	36.97495250851475	26.31489401265436
3882	27.33444131632157	28.43549740338968	26.71118875457229	29.9762967043624	30.12174574079286
3884	25.45042955637782	22.57771613071339	24.27465128945755	27.58377896518622	25.14747978958603
3886	26.71616615584125	28.75410956876111	24.60100247535618	16.04261004236683	19.94353888959226
3888	31.41857653866679	33.17589927302175	30.84320534691638	30.64914722835237	27.61624547408169
3890	28.07635290917887	31.85122406268813	28.07635290917887	26.44250854669357	23.98219935496385
3892	24.92731289798149	30.49476674049384	34.90424608372413	22.20669193901803	31.83102553764744
3894	28.66700503035164	31.39309113450687	28.45893433097834	27.89803141484888	31.70822104246714
3896	25.99725636094082	26.41533390111592	25.81167964014741	18.25429462675003	27.90206734102295
3898	23.4137446845711	24.90033759908212	29.22494329179176	15.93582597659037	31.45483266355829
3900	29.22095446694454	25.17983628888752	25.67534377234565	18.71807917065221	28.5488163381478
3902	28.35708151047323	23.39124536201178	23.73944839525186	24.26175294511197	27.51427653854626
3904	28.91833148436363	19.2787284043987	26.94533157767199	23.31890371961269	26.49453867068545
3906	29.46451475915288	21.36216091151795	29.63294850802377	25.0351146424935	29.85752683985162
3908	27.01608820030268	33.03035762247124	31.2420713304944	27.02905674193003	34.87051808095745
3910	24.52713780724862	33.23181679639265	36.25230211681297	25.49355454231157	34.07699841622414
3912	25.40462043368498	24.12020187176337	32.20275497067024	25.44766152923971	32.04191872106668
3914	28.47287803984163	20.16274030132215	25.7165676675751	24.84646426912633	25.8708091688393
3916	29.81971725930468	21.57853390811757	29.73613568738596	26.08925723616711	23.24697788991888
3918	30.62804553936744	26.41196912648566	24.72730071860256	21.0757173704645	26.1297225941138
3920	27.6724251150768	24.24645077120442	25.78846771714933	22.13735965949774	24.57991146055955
3922	29.44782702759848	26.72986854138181	31.9240976240545	31.1930320926282	25.92803450941123
3924	23.75336626939138	25.54874606221774	25.89912632835005	30.01559812257979	27.12531545043459
3926	32.48560309424784	26.59428586627759	30.64784159629608	31.99611560782317	29.29083388933179
3928	28.28475913485444	28.59622324889465	33.86083420349601	33.32391459196532	27.17605819155787
3930	19.83568281533846	25.94460600263692	32.43152126077405	33.02009176058889	26.2109889789006
3932	22.25639312128131	24.72322663438595	29.72532781272685	27.59251129580964	21.35699336091642
3934	28.38964635346435	29.7536457073649	29.22295419333568	24.55057052583479	26.34364732261351
3936	26.87577581416973	26.18296655430026	29.57668850248451	27.64271372117461	32.13314819250076
3938	23.94140864534869	27.34100350855038	23.16745109927836	26.73347415070963	31.14212299355663
3940	32.71557551637643	25.66955854022839	33.53933570293285	31.03868488298458	23.13953746000109
3942	32.18441526128987	33.43423664013003	32.86055915077595	29.20533723209988	24.87808351508152
3944	31.73378461128861	32.64140646542869	42.14295973471816	32.29670209063348	25.12744909181697
3946	36.00428806103954	35.81881645308612	40.87159068919618	32.69759577295064	28.89984549199404
3948	27.71359712582518	34.60171876786998	31.75925874621675	28.24835339193111	31.28072871048535
3950	26.78420951974337	28.04859198693591	32.76097974457996	31.03640779588599	17.93353224939563
3952	27.98577029952092	28.86869916120879	29.8484187856408	23.98191303603926	19.28870843635803
3954	31.53795560232054	27.16141196026396	25.31698882296798	25.08139239329296	25.00286025006796
3956	33.55121258692105	20.97800231206773	29.23699838114566	25.89761765549503	24.19552885270277
3958	41.56914930456831	32.8008668382482	28.12871775634387	34.64863258141365	24.33955852088459
3960	23.58087920417452	19.87461207840347	27.23262677572275	37.12509237014937	24.83447476417248
3962	32.1797699303422	34.76025291413639	27.10759307201293	20.69523084782831	32.21306584631437
3964	21.64702351728432	25.50129053673289	24.19234868809841	19.04274454372565	25.49222072092603
3966	23.7497090354902	21.27255786489598	22.52094378583011	30.05050065398298	23.80857104931232
3968	35.24227752317341	31.39405157643258	27.64837336932503	25.33356165726804	27.68255594920279
3970	35.51405388977315	27.90232158447568	19.04617567940634	27.66023707336517	37.71237967598426
3972	30.79331260599015	31.65408807087964	28.75755396644664	29.19044250447707	39.53975452783644
3974	31.99570030035494	28.40338124219968	30.69850335145157	25.80898734439293	34.96418393385525
3976	33.74027906140071	26.19978567101703	38.50495739180624	21.17279007742792	25.42395175512299
3978	28.3362775143173	19.32561835189486	21.52288463718933	23.73516766925853	28.84145814041083
3980	25.91233948497716	28.72747089555793	25.24684904740292	26.77677323988473	27.22043353160089
3982	29.67533494564348	30.04235026551255	23.72894130933696	23.85127974929332	29.79767338559984
3984	31.94078471452891	35.4888728633897	32.45895389491598	28.91086574605519	29.57539261528839
3986	29.18486347492366	31.96443640050087	19.92617605745506	26.54833703279569	24.19790355756624
3988	32.29865729574419	23.24114119796222	22.88655196108917	27.31242886251604	27.00744860629126
3990	27.13729837617173	32.83712142996572	30.66772438296827	25.32506857419447	22.99399790975734
3992	23.58700408953795	28.09064844773766	28.91072887551908	32.70190135535862	24.23680092774807
3994	26.83447850515607	33.13759541153141	31.00853535283406	28.26061197371166	22.39809170419193
3996	22.41405125775364	19.88698204022709	28.72571006149076	32.77450758250032	35.486860044838
3998	30.45094636305644	34.48269932272052	22.19506550653182	26.42122358375767	26.998348395347
4000	31.1700900436667	40.01047857089219	27.27660494164989	23.27919212373434	24.42813311977053
