# Supplementary material for: In vitro and in vivo datasets of topically applied ketorolac tromethamine in aqueous humor using Raman spectroscopy
Source: Data Brief. 2019 Oct 22;27:104694. doi: 10.1016/j.dib.2019.104694 (PMC6839021; doi:10.1016/j.dib.2019.104694)
Supplement: Multimedia component 1 [file mmc1.zip › Raw Raman spectrum dataset/In vitro Pig eyes/Gonio/Fingerprint/0.05% Ketorolac 9-1.txt]

cm-1	frame1	frame2	frame3
350	197.1692700286524	209.7891784263273	190.8627713181228
352	205.4357513251864	222.2002024422081	204.6348580498584
354	226.3298988623085	249.6212581263077	237.7221081951708
356	271.3634063696977	276.9483280415102	260.1022437625604
358	288.0146112941064	273.0071291104211	274.2575336174389
360	289.8818466793456	281.5767998492938	278.9902861756668
362	286.0191613639685	296.4344521472153	276.0236469724963
364	289.2282963522269	295.2126790186389	268.8003561100554
366	286.2331456633288	316.5995184099821	284.1667535120983
368	291.0195594046763	316.5440139302825	291.1395187276902
370	303.6440265479147	302.2935622388484	292.2843460118122
372	322.0115442926398	285.4148776401074	292.3010168687586
374	293.0497158117992	293.7198713815769	285.8175771786936
376	268.795358326088	282.1985415789063	273.5150556809727
378	259.0714423534882	269.7178024342426	263.9923543238831
380	265.6787306578845	267.150229169202	260.5203336881949
382	247.5902034092058	257.2606335683115	240.7933688190479
384	248.6298263781286	238.2007320745358	228.6116759966025
386	249.1842224168752	239.5130968641103	231.7795011138755
388	242.88937351337	256.9650852717639	243.8296357845468
390	234.0201066298287	230.0809618655326	227.8673243206276
392	208.427309719808	210.951169620215	193.3109000441763
394	213.7278694605919	209.9398585990623	194.8236871636843
396	237.3022664841748	223.4701848810783	223.7427511486507
398	235.5705073703887	240.2393504240289	241.5984490727319
400	262.2837035805371	260.7687257812859	252.9588364220807
402	281.5215456538818	262.3148090456389	256.5656639076325
404	294.8060363504794	260.5058311267553	259.7745659111435
406	305.3872915003921	273.2613562444734	270.3793446975461
408	286.7478021815738	287.1705592674902	282.6601367958074
410	297.6352205902394	290.1866310583096	291.1816614094252
412	309.4381625534383	293.3705110630937	298.5568771383597
414	308.5212205206353	298.587013025606	301.3970472728756
416	311.7707534751066	279.1556502942533	270.5941891294904
418	301.2836350430409	277.191264847595	266.1964906160134
420	285.4547700240652	275.6589573817771	266.9655316362226
422	272.3488731768901	271.240851527748	266.4557787352382
424	276.3761060460766	267.1675551282478	262.9141567091486
426	282.4344087731128	265.628499282037	255.4342889991111
428	279.1888805329274	269.6516583389358	259.0553878862245
430	273.8050517418675	277.1315548319011	267.1585584196908
432	275.753589185969	284.6206371877344	270.3279151476887
434	274.6974089459396	274.9381576308309	275.7410826650569
436	258.1521176554742	274.5568480396676	273.1589869787421
438	251.1502987927339	274.2811580604108	268.9115684847342
440	263.5887979883931	270.2470712060108	265.1584956659048
442	271.3504406803796	270.4695078574295	253.4937866376105
444	271.651654387273	269.5589045639284	259.7340881153243
446	274.584687087686	264.3153945525613	266.4486238484716
448	275.6873356640725	257.0010137234519	264.8648155149907
450	260.7697364447799	253.9433350784229	245.6636397224731
452	267.8487817596719	265.6827071285718	257.6587701658503
454	258.2378776650289	277.3380662481868	255.9022328815706
456	254.9627982820492	277.8940990502665	257.0652900942292
458	275.5319179161822	261.0637506391181	275.1761449319024
460	253.0757963306115	260.1355478040124	267.2504354812131
462	250.3195986159301	263.3994489999645	256.8136321026103
464	255.9971022070885	272.7873337514966	252.9442042352651
466	260.231133719783	279.381151226667	255.8934107633397
468	246.1292398411225	252.8772985343982	255.2411383368177
470	265.2401455208579	243.6019297836079	250.3993214327085
472	271.2564290860705	250.1623177961632	260.7480127526312
474	263.9322743443224	255.6199530186568	265.3133152972263
476	251.4683484893713	241.4719499248069	238.2917071286841
478	262.2971063872623	264.1269543426132	248.5619520806222
480	266.8266850241075	264.8862541361133	256.1694742908088
482	261.0018268134866	261.19280680051	258.8263851285594
484	251.0595626992705	263.073113607639	258.0079956878611
486	269.3502223494688	274.3547798973943	263.9045177335754
488	267.1599434841555	262.7880090551852	255.0091532637876
490	272.0053853358603	245.8056192466838	243.7162006350503
492	273.497229154488	240.2246557488641	240.5241630771969
494	252.4804105039005	263.7092903374729	255.8660575228282
496	251.5275172124374	270.3233376280435	251.1415984513623
498	262.5512481616674	274.6319428053932	259.9762914132051
500	269.9227594459641	273.5264762544146	265.4837152962063
502	264.5717458494961	267.5146332204696	261.1783992082816
504	244.28500753502	265.0547423153929	258.1823213366592
506	247.0791789312723	262.8201494717985	265.8798435435049
508	253.9491556265005	261.2631134485357	257.544911986992
510	254.0864967338323	254.9676096952356	239.4441871621877
512	239.114250727391	239.2074531818696	227.2225973827806
514	253.0692939944105	277.6453517533367	260.7393639819441
516	254.3055151802927	273.1413329338608	260.3247608948304
518	249.2023545600084	270.3361398770502	257.4687563885294
520	246.502714457805	280.4324061029165	261.2649341163003
522	264.4963374594009	268.0038133307944	250.477889771033
524	259.7236225657673	269.7756488721931	253.8864205439642
526	268.3164748528538	272.322741715548	244.0739543296101
528	280.08698998172	272.3209289674053	240.0768853828238
530	279.898289605964	269.3077948589785	261.1964558739417
532	273.0765211325666	279.875305491646	254.8872235871436
534	266.4155302500158	272.1117544630425	256.9439331600511
536	255.2238789301966	258.5670450317986	249.6494888927633
538	245.9377952315967	255.0012317342317	237.7638375967512
540	256.8752841949152	286.647154921278	246.5258384204228
542	265.0637857627661	269.0045993036808	235.7290284407103
544	269.9366406587253	258.3524979082297	249.2968730966423
546	271.4685446087428	262.0672117022073	258.0174696757344
548	268.8107286011654	276.4128672865934	245.9519505103983
550	256.3476287742118	263.4030163400283	255.9270711371306
552	262.3179808626475	252.8917432468221	249.1781821760903
554	269.6518581672527	256.6999377489068	259.903091391316
556	269.4081241842638	266.3026817922473	272.2121699931819
558	255.6524521575208	265.8610062612258	255.3735635416438
560	260.7400660792786	245.8264765453152	233.1315508523897
562	269.223102137459	259.6192540813089	234.3679695738076
564	275.4592925294791	272.303855590067	236.8381647413524
566	272.8494463062643	270.0182895631703	237.6672644252079
568	250.9087565573417	257.3778593066122	255.1087035904268
570	260.4731183733982	251.8629887334127	244.9403162280578
572	265.7651349304765	260.0075108975903	244.2938572544277
574	267.3887885350334	269.0029001759331	246.994355901555
576	266.5876884062744	270.9289337102451	248.5654777643757
578	257.8697236875697	278.6459459048817	260.6811378894507
580	248.3143195095548	254.1331211386238	254.8360540044164
582	252.9957680306655	253.2085186685215	249.1092266578004
584	260.4076931512406	261.369654086399	248.2236326418639
586	254.7084729651434	251.0105763731887	252.6495794789914
588	260.4829552483861	264.4904781013322	247.9722434095371
590	262.4975773831397	271.1490192278916	257.0617642334362
592	260.6250704911995	268.1680338892318	259.1703541696127
594	263.1639193066272	262.1503724612135	254.0364535824722
596	285.2867174917343	267.234365921251	254.7213978219422
598	265.7945742875767	264.7118493934491	256.5937211060677
600	256.1035908997633	258.3701274297082	258.2787838944829
602	265.6845922203344	256.5188880941357	257.7871117993508
604	278.5432985159797	261.4231926567362	254.0877706513335
606	234.8147595603996	266.6439534568754	247.2144181170178
608	253.7008433960631	265.1600207978132	250.6947233124212
610	263.3690073340099	270.9534266279939	247.9801109805776
612	265.1143802979804	265.9344470629254	246.0579489825116
614	266.319031207152	245.3297625810436	250.8036155320582
616	277.4301027085883	251.4960392356466	260.8292161665352
618	255.1683637632576	258.2325858079699	252.7267210202325
620	249.8687457300019	259.6144743128034	244.9999552443545
622	254.8582148540511	260.8727832421	240.8182135864802
624	255.1382009065331	267.2204799308357	241.4859950834938
626	245.5524358401087	272.5547891224554	253.4601040826209
628	251.1431300924223	270.979669829726	257.1106242949062
630	251.3062627664037	259.7545355259373	253.1520451255313
632	251.4859053197374	250.5262008402671	245.7836783495489
634	262.5914760481275	256.0751542057708	240.9411116423241
636	269.3378179262596	250.0785967495649	246.5612030721619
638	261.0341927908215	256.6522229766707	242.1118560050443
640	255.2895957928504	256.1298654521123	234.5121975557119
642	253.9836506245756	247.0956631782553	230.5355515769032
644	252.1057700721877	238.033865487935	236.7271555429908
646	248.7147611285541	261.8675814696031	247.7990864702054
648	257.8264461284463	267.8411907197362	248.0444756207085
650	261.9927553739287	264.7806902794775	250.0472317304122
652	259.4648144243391	262.2869785433344	256.558864090794
654	258.1834793291084	270.2041002150972	263.945337220212
656	265.4232856633062	260.2180605092242	253.9395240826227
658	266.1001387102277	257.8865489960346	250.3052438388255
660	262.7302004674926	263.7731274186878	251.6228557472779
662	254.2562145755478	268.8602642144988	252.9367995777294
664	237.8041090729574	257.2282324998649	246.691331327448
666	249.8353571394481	260.8834122671891	247.5478412519348
668	262.4733578696651	267.7020827498953	266.5554308966405
670	268.5306542995891	264.1225949824166	264.7623700190656
672	265.29140830277	252.4084587414054	246.9925913887473
674	254.2504294288041	248.1157318819763	253.4929874403543
676	265.586546543126	268.9396624012559	260.9259393814147
678	280.4888622296829	269.7895441637044	248.3371761790555
680	273.38344971328	262.8321690153695	242.1286073425247
682	252.3558306838056	255.3355699222213	246.2327650223598
684	252.2727798545533	250.9914556343978	246.5928123599461
686	256.1538832773476	260.4670844789588	246.0039974474337
688	254.529937932609	264.8892751953089	262.8650519001849
690	256.2021717516583	262.9920886082569	265.55646697973
692	261.3736694556723	259.2766960352928	255.152113366159
694	264.1912098757625	261.9365955176563	255.5368344464361
696	267.2877477334595	260.537576888214	251.330652151168
698	267.0010301179974	274.8212552316463	252.606982164311
700	264.3853997880324	268.9495916445792	249.9554994388422
702	259.1963294230155	255.5923987856428	252.5245346616754
704	251.228429957141	271.2456998348032	275.4025424094176
706	250.9067749801696	265.2597097534117	255.9063973078675
708	268.8305314146724	258.8454499351445	241.5033868345165
710	268.2392910685735	252.9400183507892	235.8902123219302
712	258.0489440084424	252.5288912254375	234.8268574401438
714	262.6683422970214	261.1747497818439	232.7503065567278
716	258.4070489580068	255.7888977369533	246.5112619310859
718	260.9536592699743	272.4300954927985	257.096325439801
720	264.8093854015726	271.1013994562575	259.6738129008459
722	261.779310166758	261.8251545278193	259.4382255431612
724	250.5945375930226	263.4781639320915	262.3573954099487
726	268.0683488943804	260.6260978653817	261.7644635001603
728	265.9801578618521	246.7115510265396	245.1195722711654
730	265.245064288977	259.6381738693924	245.9255112648368
732	264.8707373331732	271.4562994688693	249.2699303171214
734	265.0566539039372	261.9350610688516	244.4234846762943
736	281.0898831581962	267.7588680117472	258.7505133184862
738	265.7055705353544	255.3707717510714	251.176246289926
740	261.1574726921664	250.0775756247683	245.7000673562916
742	260.2085205854671	251.7494233222587	249.2590731209248
744	257.9658716823906	256.1863813343671	256.7230598419163
746	260.3306997398586	256.8491349174884	247.1735969316883
748	262.0523997702659	273.108142312901	250.4156121769041
750	265.1865361046916	275.6321312409413	255.6844406450417
752	257.7045877838718	263.3517290232846	255.7625641548127
754	248.4258485751285	250.0992300575551	253.4958816892618
756	260.0457526526768	258.172043665984	258.4142915581518
758	258.9596358789318	261.6423399032476	252.7639385233068
760	258.2137384617953	257.0691464728467	260.0373756817631
762	255.9421653289824	263.7620877464321	254.5936909185665
764	258.1729315555848	269.8614599970532	245.9409311994016
766	269.7108676934102	259.1295621893088	248.6285885097252
768	273.9585264105035	257.0904127122092	229.4662345627532
770	265.3267740183538	253.8868435702445	238.1408639894653
772	257.365014050276	257.671029259083	247.1525373805802
774	254.549914938056	257.3082435786188	248.0140809883348
776	257.8892882729095	248.7864959971802	244.7585788635367
778	264.7113663297196	248.7686609101206	259.5851439723562
780	256.9897264438613	253.6348156771317	244.8377367622577
782	246.9726788306822	271.6815932915952	239.736102597228
784	233.0197276303188	266.9645218902276	235.8277105121924
786	230.81554977474	245.126042908286	235.5514675088313
788	262.3961387669624	245.066647723734	248.3026341619951
790	254.5730857674373	263.6119592589494	239.902582320961
792	263.6734298084311	249.1856778321246	231.5991622176902
794	257.9418754688526	250.126132351974	228.6663646161627
796	242.3891976990076	256.8270639047759	233.3776220347952
798	233.442079477738	251.1992969089395	242.9953278275636
800	244.3463586395789	249.3977851212745	242.9321365229353
802	252.2445852078148	247.2957042738444	247.9624672513175
804	251.5619403816476	242.1477719308269	241.6859299317638
806	246.746223409996	246.3231180132061	242.366223319229
808	248.1509853605037	262.6979813658411	252.4236636111592
810	267.8094771489523	280.2451146644143	254.9210282556487
812	263.6470006896865	252.9267811375876	263.4963579441284
814	273.2223906667199	262.6426095835662	269.6272292654147
816	263.0780782531629	262.929516871633	253.9249769881729
818	251.1651886952048	258.7745668882546	241.5591453194876
820	259.4507817680856	263.2661598024462	253.9076612658184
822	259.0917878631498	251.2887276047134	245.4046990392257
824	260.9190747107866	248.5925294226079	241.2846219654772
826	260.3678394553504	261.9726587663706	248.3143868463118
828	250.8562320294911	267.2806973081339	244.3103330960271
830	243.029816986228	258.9687425570072	235.7234392625645
832	258.8962972099304	252.2066026933655	251.5196203145733
834	263.846112242425	252.4967286622033	230.2472703719422
836	264.9876540763681	265.2807479155525	246.156394383805
838	256.9081829708623	260.3790427151509	240.3766306959969
840	252.9091001964296	255.2962775888899	227.7609285512627
842	255.7701088373672	260.7282119696025	231.9420312866692
844	234.4301402117456	242.9043354346604	248.0145628430413
846	242.1649659859245	261.0810658093794	252.9479543497578
848	260.5896828187661	254.5168897952601	246.2853242761161
850	265.7813790960178	246.9949023855521	242.2206802644935
852	260.4596221676986	253.2948379255597	248.4587108524619
854	262.6043887244455	273.1839074276065	262.2576561241561
856	280.9630284649714	273.9341121750495	255.3527719533584
858	263.2991209291405	256.3568027035934	243.5560817085487
860	248.1490879800841	256.1961245942368	240.9378626479923
862	258.9786681857324	268.3275390537866	241.6568523209524
864	276.7766204893504	277.8989683924542	245.1931966771482
866	250.9461943938436	269.9385400303001	256.3546472510663
868	252.2790156137861	266.5601439790271	242.3140766336037
870	250.7336691710829	254.7087465049819	255.2864288631072
872	256.1543898756402	260.766782536434	252.2624787576423
874	260.6285511851881	270.5394377990927	243.913707382691
876	256.6003200503685	268.6461290717796	243.8185154410416
878	245.9622822433425	257.5223754148643	246.1142092671922
880	249.3291327034185	264.4450538807545	257.2030410149822
882	251.5458290415604	247.5411506894309	247.840049506099
884	258.9928313830274	249.2961796144101	238.4919864452498
886	265.2921116305674	261.9069106213717	238.6571496077869
888	262.3019492331739	266.6930962451742	245.1707106767458
890	250.4589432528311	270.3453097414366	237.4620219489495
892	243.6047112432134	267.8499291096907	245.9383080704204
894	238.5915490697676	255.8319845088306	229.9514882771661
896	239.5424024406943	254.5509979296709	225.7533542707273
898	243.1763966463828	254.2814615278018	238.1157198775996
900	245.2447438286437	240.2776764272554	250.0822032870254
902	251.1261910765899	233.5793845184481	237.4073372199445
904	243.096619462973	242.9564399279194	231.5588890916399
906	243.337681770004	242.2014598130317	237.5315238295044
908	244.2694282880261	249.6542029869975	236.6928978668194
910	245.7884314292117	250.6547678126444	223.777675281149
912	251.3963093027193	231.6357285291756	212.6499947561161
914	256.9273178946916	259.476302569051	248.963424715265
916	252.0782323478422	264.9019137625626	243.2585119339285
918	248.2117934670156	259.8028745530098	227.883829026197
920	238.5642739047693	253.3055279929776	223.4130152381624
922	236.504923672171	251.5338599237421	233.9932028224486
924	254.9814720653743	257.6500106376521	251.4844886125239
926	258.056217999385	273.4117906512449	264.8317890191798
928	258.6228108646408	253.7742032209043	250.276358130486
930	249.9529358159926	252.173181473892	242.667112273246
932	244.5154132850556	262.0428629808698	241.5202837678248
934	248.5611216351564	268.1133338556289	250.6247781069691
936	259.1531103823079	263.562279124612	265.5991557769982
938	261.6790476309209	275.1986745392704	245.6647700593161
940	272.7511379901845	267.1459736120982	248.4567054997934
942	263.349540317874	265.4199139055881	249.922478210444
944	252.2968574781842	263.143187877456	240.8114636666378
946	252.8118713755206	258.6680155850014	229.0562076469516
948	262.0153441192334	254.5284185928329	229.6030443673542
950	251.1092398651235	253.9830563233702	250.983919229478
952	252.1701818572512	262.9884888159418	244.2653438806264
954	243.2382752867309	262.0114502238331	232.2898659231512
956	246.717892798455	255.9002346658717	223.0939436200523
958	254.4509135421596	252.5563705719153	233.7674732340313
960	253.190695990026	255.0010555549342	258.4818585540743
962	246.6236435252701	255.5605259620847	248.9034126381614
964	253.2877582398912	245.6282303094793	237.1370789977892
966	256.3958081729728	249.2682192505135	247.7583018124782
968	259.8300468866303	264.838329718898	253.4296797122349
970	257.4375848572605	266.4760764802812	250.5316054166231
972	249.2381285840307	251.2143098242822	241.7265668044165
974	246.3744885504197	249.6144106554326	231.1313533342442
976	258.0813389002836	256.3852571835147	244.7079982783883
978	257.4742127066424	242.5285840203278	235.4188161260189
980	257.5224899793394	243.7280856073763	243.1318728459697
982	248.0326812988639	243.9093919316628	245.5494807284468
984	238.065647965347	239.2342898419827	238.8180078664315
986	246.2068873574625	242.9329349198923	238.9561534210128
988	256.8688070530439	265.9600208381582	245.2940084855451
990	246.7477765231374	255.6936997071832	246.954669430179
992	250.5396386867943	249.2034653295354	244.291134681638
994	255.5238529904197	245.9609998066024	234.9160038620629
996	249.6658699556087	248.6569797581915	232.5404840224191
998	235.149646562634	256.7671801990787	243.081309663363
1000	234.9008872673477	260.3632476762345	244.4268545889576
1002	245.8876264787884	264.533184147243	237.3558806932483
1004	263.1115153934026	266.3209625029043	257.410681279396
1006	253.6941880908138	255.2877026157142	264.8130279602239
1008	249.5942064649268	252.4733769332362	258.4069623237424
1010	253.4940490969536	260.3356530385656	248.4144825173573
1012	237.3483511054659	259.2473635908961	243.5686368284909
1014	243.4984669465176	252.2576611270953	240.9477636468045
1016	225.5975732329314	234.3313424150499	236.9763260238096
1018	244.7965427926195	241.5371632810576	240.6597403749883
1020	254.3452431789644	243.5948565312587	244.3728179635023
1022	248.2848051952634	234.6123431402891	241.057710741664
1024	242.5641754136421	226.5715744648985	227.5695683883182
1026	243.9409530634862	233.9365821852252	209.318594927235
1028	244.4254846465974	266.5716787685242	240.0788441325512
1030	237.0361448348929	267.9985706636851	240.735928015258
1032	251.4952707845358	273.5049534935424	240.6763167165191
1034	255.8472428478799	263.7174811467174	228.3003361869814
1036	245.2228132543206	246.2570185764585	222.3107895798248
1038	240.1755362082445	247.6014227368505	245.3767076617702
1040	237.8113427882402	257.8602382914993	242.992051665632
1042	250.7359166767501	250.5382317586157	229.9789888932075
1044	243.7517060189568	253.1309059150082	242.0316639607149
1046	250.4085088880349	252.8777010618061	236.6317383953356
1048	250.547295813261	249.1712409407594	232.2987561190833
1050	238.1160460452535	246.1531070569315	241.5805405003914
1052	237.7471417228562	247.6102268061861	245.2891558702841
1054	243.5876516389023	254.7455563041009	223.7394214834207
1056	245.6281938934061	225.5237688464235	217.897078406385
1058	246.8515397292265	238.0514903788758	217.1461786291897
1060	247.1739491190531	248.7553658445648	219.5975820568844
1062	238.7562032720173	244.3268725014591	222.7393158607788
1064	227.5093462537509	238.8415187826225	221.7894575328564
1066	236.1537936266885	251.0568124244734	215.0411524422547
1068	249.3010599102279	249.4625724597918	233.9565320392302
1070	243.6670340205573	232.0891725886588	239.5076330166384
1072	235.7966121411911	235.8840045640857	231.3270870230579
1074	234.1079617646034	245.0898061291529	220.3790569246887
1076	242.0045308071223	254.8740722901191	219.8635959238702
1078	251.2060535542614	261.3936687252453	231.4279792397074
1080	245.5989517971318	254.1817902124388	240.7155878751754
1082	245.7721894720529	249.8462033178431	244.7589100732466
1084	248.0405217064138	256.0220314218083	234.0351759960587
1086	245.6787393820678	241.3086526307128	220.8819680199663
1088	241.9985241262115	241.6041299771803	227.7496915762065
1090	241.6526798464503	258.3069445859758	238.6219214126457
1092	244.5148981060424	266.4988983489735	236.6401625370204
1094	245.442311224318	247.3551612343084	234.1766250746311
1096	251.7734083480542	250.4359371651823	241.1373121088043
1098	244.1947508544511	251.293986117792	229.9090142090413
1100	236.6979909550767	247.8299068188753	231.7535673038348
1102	248.064671498754	244.0213912100257	243.2157584236346
1104	260.0940773116835	247.5975991897351	243.5226505460514
1106	255.2747023855646	251.2878531610749	228.3723394991188
1108	245.7117896806419	240.266766153104	221.2867321459472
1110	268.5737199551874	256.5717172922339	237.5665890661208
1112	269.7523034626153	242.2107554371787	240.4655026604678
1114	256.3803347227185	251.0859951458525	234.9528613509445
1116	250.6544170447392	244.3364945722186	243.1579063721255
1118	248.9990761020909	233.7344820590499	240.9165585585476
1120	249.723354902445	239.12836213465	231.8703903889783
1122	256.0021431082996	255.6951268505539	245.1650128116528
1124	252.0448320392825	245.8416113450487	252.480834326331
1126	255.1463036658399	244.9740684379525	241.0430025170845
1128	247.0093124853846	260.8938146242691	242.395058965299
1130	239.5416787333195	264.0900913611303	237.3665304749513
1132	246.4581829777189	261.8878914997789	237.8871286957213
1134	254.9699636824936	251.6945080990793	235.1339896853048
1136	246.3677569948285	233.8466045959262	221.7861999119405
1138	231.8977076610705	234.5677987342923	225.6176197796258
1140	257.0366897996239	246.4036686069744	231.4405172447943
1142	245.6131465980606	248.3744671915335	221.2232845186606
1144	252.8816129474825	253.3115384852715	229.5466991864443
1146	250.7876651832864	251.4024208245124	227.6946739778076
1148	243.2707457748438	247.3001874851127	219.8569818084593
1150	239.0072533568262	243.329470019195	218.1165591128083
1152	232.8417697861812	234.3842843844224	219.5032969817578
1154	227.3143977471691	228.656362196799	212.8345692096352
1156	226.5175038125514	216.4453281739768	223.4538700577084
1158	231.644933740207	227.0379095154614	216.6626329471658
1160	241.8212557055819	251.5588210021578	236.9342401053204
1162	248.7494966318687	261.2006771646031	240.0177780930429
1164	243.4348935522314	253.4283071207	231.8769310780658
1166	234.3480628141106	244.4797830832609	232.9164840488906
1168	245.8984059744671	244.1354600316971	220.7780560477767
1170	246.8345017465596	249.8070081004188	232.5606782007164
1172	242.8086873991879	255.753612480998	238.0479628941541
1174	248.1317344609499	249.4763668103423	236.0901473396464
1176	247.0046220251913	244.9557688886174	228.2229089486083
1178	241.4206232974092	241.0027737548433	222.5444844123747
1180	235.8827305906783	237.4516233896866	219.2521013440132
1182	232.5567443029626	238.5300115103221	218.5347986785799
1184	233.416170310827	242.7823136920034	231.399935308815
1186	227.6837382885286	220.697066333659	229.0742473887614
1188	245.4409634485857	251.9039638294938	218.4472242742861
1190	245.5044682665915	251.5753359154782	223.156581956398
1192	239.1286450916739	246.9961585217407	230.6678006264294
1194	236.5870254762056	239.2939504322742	234.3071955424322
1196	232.2148267612449	237.0457945473989	230.1111736427459
1198	223.3077287780688	244.9535587703291	218.9545520691868
1200	233.6418180442696	232.5371265403979	214.0691723066555
1202	244.738032973164	240.1872985148786	243.0771388852307
1204	221.457796611221	254.7419473769385	223.2925783151341
1206	237.5527190165977	256.6491867440292	225.9189257735333
1208	248.7260430920154	251.0893225437355	226.2760216035867
1210	240.5787003612447	249.5256397713521	224.0938985392214
1212	236.3773164732964	247.8613763413194	224.3720080975513
1214	248.9581469579127	243.2593754223204	230.1240353858536
1216	244.3522277034768	252.5578478455699	244.5885964288952
1218	247.5460658255951	237.7184618748328	242.9268717723406
1220	236.2154295258176	234.0800945090078	234.8643858464473
1222	232.4006519969487	245.5976965081161	242.6836403507184
1224	231.1170421993273	246.8771833546846	236.5591786706681
1226	232.4778905469618	236.8867001792685	236.8126131098784
1228	243.8404092856423	240.9922860094086	238.4501214242946
1230	259.6339344645953	257.113490142268	228.574953373622
1232	257.7133396683095	245.1991097561834	222.0450986959806
1234	246.2787659348721	244.3678212642327	225.8902398784121
1236	242.0181707998873	226.7866887856674	232.8362835714017
1238	255.833124376057	243.469548286986	243.4670994247
1240	260.3991779471896	275.3022816464201	247.3765278960338
1242	267.359402171219	264.9510206509328	256.7923814763663
1244	256.8610213009793	244.9360666785479	257.4175959226261
1246	244.4692726107119	251.94995636062	248.873967116698
1248	263.2306413899873	267.0670433356	245.7540448315546
1250	264.2731669526542	257.8632460197766	233.388100539247
1252	248.6684999613887	242.2642838231821	238.3434002151975
1254	269.2811133433919	248.4762630130491	226.0841028203921
1256	253.4154638644311	252.6803296076562	231.1398129968482
1258	255.7868348546572	244.9449118715177	225.3500129916417
1260	250.3477919289636	255.2917806536286	235.9901499529068
1262	245.512961183287	263.9677009932872	247.2171959144779
1264	244.061240768539	248.3910303952636	238.0211583866688
1266	225.8215797229726	234.8759007212609	234.5247032675506
1268	263.083507751677	243.5327092181258	259.5957373894172
1270	254.4021676823398	269.9393387486234	259.5092672741296
1272	260.341613803292	266.7006509504546	245.834867621417
1274	258.52385025224	255.0086272450618	239.3539324834461
1276	263.1127179884996	255.649757652966	239.7384034135598
1278	260.8987779578198	253.5969707766934	240.9935290296681
1280	258.5295678003695	252.6651995933511	239.0978762477769
1282	263.1886349586546	262.7785402570552	242.5634588551874
1284	257.1647923568273	268.9413979509907	255.0231253556065
1286	242.0651703953388	256.0275902111065	229.8042452570985
1288	230.0526713027566	246.1898160757007	230.105038002495
1290	224.8217158380967	262.9124296060134	229.041988230539
1292	251.9796359827689	258.2245303456668	227.8247542581729
1294	264.481478267379	244.5153393763667	228.3725704251458
1296	260.7188972147674	254.6006715052517	237.7149821543252
1298	249.8983078200817	265.9193802814813	238.7790533649694
1300	241.0409849890411	256.1548854653619	221.6795053540813
1302	241.4575841484141	246.4275336944941	209.2057887196359
1304	242.4997987796877	233.4835036437331	220.0080879923629
1306	249.0904216211441	240.0888187880431	231.7535151472756
1308	254.8557098603804	230.1398572096495	232.6175856462766
1310	259.1099385620985	241.3815923311714	236.1084905101465
1312	250.6591358038911	255.81877988233	233.5736798549302
1314	239.0281475510745	257.3893526809016	224.5808628964134
1316	243.4333662412651	244.5565299888744	217.938634136549
1318	253.061589992061	237.8460242815712	230.0568562800272
1320	242.5247598616955	243.3076432589635	248.3930874004289
1322	227.9316810372351	229.8081787264075	224.802502321236
1324	248.9922283215528	241.7515241865471	220.2945635072365
1326	246.1584663151697	244.8426295922393	224.0710900295616
1328	246.8170501039651	243.9400456119446	234.137950564694
1330	242.0282289187572	242.8964999270101	227.0613832074863
1332	234.1151027107733	230.9449902499469	219.5530623010124
1334	228.3422878808221	236.3105017593675	219.3298990216066
1336	233.4980418812039	240.2666581311135	225.0459863387778
1338	228.0488211200537	229.3411190172342	229.9119703428326
1340	203.5629715908208	230.9062791205119	231.4414057908708
1342	235.9189362579269	237.5385411147778	236.0793056316042
1344	223.4916947072545	244.2786923344774	211.7800260037253
1346	234.2507264690651	247.5209027632023	221.7794975029518
1348	230.7383282237163	224.2063910210945	208.6159789696036
1350	226.8303315298169	225.5176498641985	218.0929526665633
1352	230.8201280192769	232.8199387463773	221.0704056193076
1354	237.0221784554703	226.0701664454707	219.6862803146581
1356	228.1344981699868	218.4758584597452	201.553217730911
1358	218.5853334945131	216.9753680742176	193.7537442181567
1360	226.8662098799586	212.4217396542816	228.1257382037591
1362	209.0856928901984	221.4036127812138	223.1279541378279
1364	222.0124182487152	221.1240284776487	232.4852025017044
1366	226.2245388869589	249.0310220936357	196.1820212064917
1368	221.2861341914151	219.5663735586744	209.5624382320747
1370	220.9937740341961	228.7114416479848	197.5872713551754
1372	225.3727794934381	221.0570766099864	194.8353505373304
1374	217.3669283430527	219.7566667226575	195.767527245022
1376	205.1314507049452	217.7400119340334	202.8257391133394
1378	209.3779668900389	209.1523427487649	208.0691792949799
1380	222.5879831547025	218.8973968576585	204.6508744137983
1382	215.5959487678742	246.3480398596321	213.1415331209125
1384	213.7616428803452	233.4331795811509	219.178663719796
1386	225.4014090005615	207.7960567759721	224.6101451079855
1388	227.2363150148385	234.6300277312321	219.4558745260394
1390	231.6844730194866	215.7175825114566	198.2390119211982
1392	236.125370040151	222.3842857468098	204.5897703041143
1394	222.4427099952723	229.2668323025283	200.4835604782719
1396	223.32034264628	225.8928261606703	209.3628648265223
1398	230.8857076723831	223.9699883804678	223.210237817048
1400	222.4859229981271	230.1739793546054	217.5722149361957
1402	210.6328958349104	235.5689767722587	204.5961220480019
1404	215.7933334488525	234.6132863048644	208.1284133305821
1406	230.9006395422094	243.5255186970881	213.9418258274604
1408	240.2171357548761	239.4626395746886	207.4916307028786
1410	221.7022300993001	227.1154058696724	207.5531252512765
1412	237.0328290921881	243.1192862241089	229.1163261940117
1414	223.4515151809038	242.2332608021254	227.9003377353119
1416	224.8779924611502	238.9078038350257	209.0866352821712
1418	218.7678553326023	229.400764873522	189.6531697890382
1420	223.8461311130507	229.9495232030102	197.4966445177005
1422	235.2247143494712	243.6544367439094	220.5923682994332
1424	230.8024461315741	243.1112205283584	221.2852453760758
1426	237.6491108936587	225.1301802886182	209.074212248759
1428	240.6672666463371	235.9845291304426	227.0906233996483
1430	237.4776446257837	225.3891262630295	227.3593505230757
1432	235.0290909751072	248.6131107740773	234.533422047985
1434	240.0984486827775	243.5814558881573	226.3865841941021
1436	251.7489941800021	236.950322985423	231.7923098093696
1438	242.7555556340559	240.0620584660748	245.0979321115355
1440	241.4437660626599	247.4939700236474	243.4324312047632
1442	220.3754373004256	243.5198240854004	222.5765469549708
1444	221.1212346799204	245.8579573316158	213.0582920446154
1446	243.9212720255622	250.7119568240173	221.0583014791892
1448	245.4339512195899	248.7397506309316	226.5394004226364
1450	256.7579084365141	264.9493003983165	233.1604297285299
1452	243.4416339172386	253.16494214909	237.0056065315005
1454	256.1174501122805	247.7138047794424	242.2224528736056
1456	256.4390769546383	257.8401211232418	249.0834959749865
1458	238.5503158154627	234.0369768611776	216.5013052729781
1460	245.4571672990009	239.4007831571918	219.9954966546465
1462	248.0419055117583	239.8684289167329	237.0875804005999
1464	262.4267184089038	252.3566324703997	246.1101292109518
1466	257.4799340095885	259.4630486538243	231.0989234858988
1468	245.9142706107741	257.0966912211803	230.4529645536481
1470	237.8155633859957	254.8390999095491	230.2686390059506
1472	241.5856437298478	251.646205916028	217.3494714938265
1474	260.3502867126167	247.1669174043048	227.1041524244199
1476	241.845026901201	250.5136671120907	227.1257034796459
1478	237.913107158365	239.1887674761386	236.2111869193998
1480	254.1128457683559	273.176794441178	238.2870868121449
1482	243.929891413813	238.8337587056954	240.5929451536374
1484	240.8549586159281	236.109865147604	219.0582843837777
1486	237.8848190418285	240.6302946025881	217.8029316849855
1488	228.3290468643762	237.4901806100852	233.7493843448757
1490	230.771531764856	244.6224679962676	225.6937565386363
1492	236.6340412616738	256.8224017538903	219.6134371195826
1494	233.6676552272645	248.0777707153844	221.4822369361883
1496	230.5667678886381	230.4849347666621	221.4199673208478
1498	236.1308738348282	228.8457360876697	219.7666093581144
1500	247.9330702201404	239.8626749270546	219.1140787898553
1502	253.5865704336935	254.4661258559114	217.1244240223616
1504	223.2422170092424	255.5442100192199	215.3332003306671
1506	238.0827715241767	225.6216887392228	242.5782418269488
1508	242.6298780603211	245.3053559158118	246.1696568503499
1510	244.950135772004	231.436388906418	220.3690268035454
1512	261.2398219990212	226.773689796763	218.0197446888893
1514	238.1888199323865	218.0360546739864	205.394266703709
1516	241.722604378211	229.3976791024138	219.5842866056833
1518	232.7751945910275	248.3219732537869	217.6296423886078
1520	222.1738794912837	240.8943790575997	217.3789856223667
1522	230.4400237935113	237.2271724693369	221.2769812724721
1524	244.4626241064882	256.4485175712212	223.8306481969595
1526	245.2985761404596	266.0166096837565	233.4886926287444
1528	246.4245397691917	251.3964001380716	245.289113647983
1530	263.224271426178	243.9356428342495	242.0716167226784
1532	264.8786227400335	252.7941622003567	232.5024100157926
1534	258.1805991489033	263.0647798334778	223.93233264447
1536	258.0745424611999	264.8553841527746	234.4490515062215
1538	241.6471510027748	252.8022457979482	246.8411447654694
1540	250.3339966330632	240.8974679997636	231.8629473353425
1542	251.828071392029	236.5794492329032	236.8547450583846
1544	268.4230339847718	254.7359517131916	235.8191131246934
1546	255.1978932579332	259.8737938758099	228.6329291543663
1548	254.2043706260657	240.4492931574962	214.1553003608843
1550	247.2101989666416	228.826889611056	219.3201147520906
1552	258.8692903531895	239.5519831286377	231.978227120221
1554	253.9825492915071	250.2205805185874	229.7977044400382
1556	234.564569457499	268.8157466916773	242.8607618848901
1558	259.3298389020156	291.9260000833697	269.8915115583575
1560	300.2035463276238	283.4590177505307	263.4451965570766
1562	299.4450058931748	276.1461900074664	257.4293126119846
1564	275.7668076335106	285.1703428301257	263.904782605983
1566	271.9544029891546	265.5757327936228	243.7275164684764
1568	268.6972347578166	250.1408531410149	234.3399419515427
1570	288.2608746241675	278.6603254167808	236.7731359843989
1572	256.2168681102775	257.3951835602607	243.984551087167
1574	269.5367903849613	275.6406633361308	262.4995722800156
1576	262.8549432140835	267.1991861466635	255.3711037625286
1578	262.8043721581658	279.7777129652237	252.2221334430867
1580	277.2764013332769	283.4906760271311	250.8339028481241
1582	287.3019347799282	276.7036225559948	254.6060310314271
1584	272.2485294194052	282.0900519950253	258.3341947832023
1586	279.1964827357716	284.9293008114841	258.6400330574317
1588	296.6034833436007	278.9242416595884	252.9571282673305
1590	282.3503889599955	268.7421910268356	253.8517850120031
1592	264.9546634782752	260.1651245554705	258.7775974982889
1594	268.9377782815485	269.0502275659246	258.8269743493507
1596	265.8277961025317	286.9065564670873	270.0213655731439
1598	274.5537178080887	284.3048591382144	264.0736933550013
1600	293.2360278973972	269.9543400936675	272.4188890651462
1602	263.0818496072485	280.7905948129894	280.8896207015471
1604	276.9206730057497	280.4052495372495	278.8479007977327
1606	268.0875392850246	301.3048781197144	250.5153060879397
1608	288.7035143135281	278.4997478778229	259.0162293424006
1610	302.9569656140953	298.0881245362484	266.3627119788914
1612	261.1913566511099	272.9762363747998	260.2724089779998
1614	289.0240453265044	280.3938697452364	279.3351118267371
1616	278.1941278123485	287.5253556533152	261.4880228109772
1618	256.7085636641522	283.3154670470929	249.2008795884995
1620	257.624542544705	285.6680074994725	264.807875448922
1622	276.7516233024063	300.508180078505	273.154775103143
1624	287.9939637618089	300.6025855301081	267.2260840762547
1626	285.0367814653633	293.9149408599897	269.1424292081607
1628	284.773519760072	282.5432454193968	269.5115756846416
1630	289.1395090470738	279.0823400721365	267.9701438831279
1632	285.2480668170672	293.3227797046605	271.6332710941557
1634	276.9654016054241	285.8548892279969	256.5287448627941
1636	274.1972046225391	274.8862413498019	252.5551079662534
1638	275.7333930211634	269.7422406874835	283.9759058574292
1640	280.6689886674958	269.1634251118269	280.4482432831383
1642	268.0544338947692	282.7317787789665	255.1441809885388
1644	300.0965344758706	310.1795789821645	275.1143406561594
1646	278.1233885000972	266.7493056064288	264.1681303692745
1648	276.9339814987789	283.7982653206237	239.0293386312812
1650	291.2893734648592	290.6986529662884	297.9009764170953
1652	297.5720910490909	288.3548250751791	280.1852546056936
1654	285.6129945272523	286.8458849352921	268.0091013988679
1656	301.6665739149765	299.715786654729	274.445432167073
1658	279.5598900875748	276.5133770056967	254.8544421808629
1660	286.7703176109818	276.2194554123342	264.8745594424772
1662	311.0208744748893	295.637476950979	265.4737841405736
1664	300.4927697324598	297.5390965388095	279.1307123948209
1666	270.3274527918698	275.6654517682698	279.8120776192367
1668	262.3719658505044	275.5633220739404	269.7457615861061
1670	267.136057331131	270.7648523531822	267.6835690924028
1672	276.8676675076486	272.7406938753547	263.6611526739089
1674	278.3441444024375	274.6805123785154	264.757335212308
1676	266.8697377687843	277.4669430330746	272.1024700248978
1678	277.8523908402232	291.9314487022897	269.1664596267584
1680	295.7456784742652	273.8160874473035	264.2393299040919
1682	278.6803769483289	269.7514041833255	253.7180803862289
1684	266.9457510974531	279.1203175725826	242.8490636331992
1686	263.2968441044827	286.775433500938	254.0530113586102
1688	255.0603025325338	274.4126948004835	237.0583321370607
1690	256.5639426714498	255.8874171515319	224.3619773757647
1692	249.1926296019611	280.9567193710238	254.1445940772237
1694	261.1808996299361	282.0942653330894	230.5710118807226
1696	254.900062460042	265.7070776936422	239.9963692536412
1698	271.2211323666083	255.6094016971551	266.5291979546935
1700	269.6888996054869	255.0658066327627	244.811207249753
1702	257.9856855780488	237.3364609759971	241.9152784486822
1704	284.3433346095289	257.5819810548616	256.9989552647167
1706	271.015739532558	258.7247456191386	228.5321321857822
1708	249.5173893564056	267.1058044549228	218.9467550957617
1710	245.0136744436593	235.6497616788762	237.5867820412903
1712	245.1830352237365	246.2396140591749	236.1227776660637
1714	236.077948358732	247.8533776799186	223.0866470753466
1716	236.1229533530277	246.7419355117966	226.2859836382487
1718	241.7557796155386	238.4933354296549	227.2377990742833
1720	241.2765385835144	238.558064600485	238.7373463906674
1722	253.1547505773668	258.0198382048683	233.7902418205599
1724	261.3865914785848	251.4790749160847	231.8958345717754
1726	250.1395193772711	236.7756684308239	224.1945142453803
1728	236.4546230839729	250.3821741013076	219.1312012393065
1730	251.3370570098684	258.7029601048935	222.7874612220031
1732	266.4860463076262	251.9453293624208	231.8224382718479
1734	267.4463674325806	250.7719225369152	238.4326300003677
1736	252.8538293533925	254.4834894648601	231.0429042869845
1738	245.0064904814657	258.8728373667321	226.1995361233697
1740	250.9975524370521	252.0809953154743	229.303834778643
1742	242.2723449480289	248.3753955225131	226.4043819346171
1744	242.9294985429184	259.8243026228487	226.4856860256299
1746	229.1551207759072	246.924019800485	220.383362243358
1748	230.7798237188047	239.8961282043054	214.2565591475136
1750	245.3039685836937	256.4064642500081	231.3904204244965
1752	250.6896156002745	266.1936351195014	224.1045850001285
1754	248.0134098822589	250.2311818897937	217.9054353874212
1756	238.8498499586684	233.0004669589096	226.592529424289
1758	243.8636654430067	230.7249036368051	241.5469363157858
1760	262.9964881088264	248.7254295244228	221.3034058069385
1762	236.277790320115	249.8879085775982	228.3675319713597
1764	246.6763417138222	225.4855213700186	214.9075767348272
1766	249.3018822603386	219.2978233474593	219.9806872731725
1768	236.2137177155493	250.7710365095473	216.8820991855539
1770	251.1190944672469	255.6291900854804	224.5325243861846
1772	264.0972060945891	244.9197260020134	211.8536453499173
1774	253.9365848531149	231.2749961553215	200.9689950676274
1776	237.3485910125757	251.0658128478172	235.6852181731244
1778	244.6113443005311	270.7566732823478	224.3281300306691
1780	262.5901081080553	230.5522829785761	230.3268623853404
1782	242.8338288742684	222.4967557398132	207.2090451475278
1784	250.1480677184163	245.0960743526425	250.9844779053043
1786	243.5804244354257	230.5941004683243	233.0710322454512
1788	245.4220373982609	237.163646983075	205.807598176058
1790	236.1021192106587	235.4560615935429	212.9466421000733
1792	249.2577302975094	238.9715464270271	232.790495810493
1794	246.996215770532	265.9484448609448	255.3474943374965
1796	240.5638783480581	243.3579883489892	220.9935054667243
1798	235.0739554879535	219.2941297678378	219.0013867561175
1800	245.6581562194707	247.803226680866	229.8603790278121
