# Supplementary material for: In vitro and in vivo datasets of topically applied ketorolac tromethamine in aqueous humor using Raman spectroscopy
Source: Data Brief. 2019 Oct 22;27:104694. doi: 10.1016/j.dib.2019.104694 (PMC6839021; doi:10.1016/j.dib.2019.104694)
Supplement: Multimedia component 1 [file mmc1.zip › Raw Raman spectrum dataset/In vitro Pig eyes/Gonio/Fingerprint/0.05% Ketorolac 9-2.txt]

cm-1	frame1	frame2	frame3
350	33.48620947707131	46.32368331957784	27.82711737353531
352	39.06913650164937	53.3359941207333	47.12270935435718
354	53.60119621920115	58.01480294159526	68.68299870118834
356	56.43779534187988	64.70767727616182	67.07642692545659
358	56.8605204823191	63.58838366939244	59.64424911928134
360	52.85448589629675	47.8328103643791	56.5829045914009
362	44.76328732736383	30.0171633370522	52.13634932251964
364	33.74216396362093	34.4473553029915	33.38956829393565
366	55.93671513892015	50.05137794071982	56.78587998891526
368	74.37113719065241	53.79761856144134	67.7331766720113
370	82.20846457396777	54.60199160764871	68.93684016241598
372	74.65127014179362	63.43517228649671	67.05799678961392
374	64.03571394295717	66.51810991631464	71.77910750694556
376	47.23297898095613	57.95139146622249	64.84712794182588
378	42.64457702514693	53.01355021300027	65.92642375502484
380	56.00206876495146	58.13846302530673	81.29945789166072
382	29.22571801810243	39.01423692085	49.59648892780479
384	35.20864128563461	33.35694797477603	35.64889111116595
386	41.80845042846456	37.32936620886694	40.32048139388274
388	35.00333977473893	41.51630325811698	53.04814145321917
390	7.752830887083356	14.80609731683932	31.23867048194845
392	18.81938729962696	3.371340428584857	11.53142362716108
394	20.19561394772441	10.72740703135653	7.924925146650827
396	17.31262614924259	29.20020376089832	16.2012934466467
398	39.30669740093477	41.93576963642904	22.43604914463532
400	42.61178348460737	47.29671752169995	40.81180651452591
402	48.87748724970511	46.18444931046648	50.68544101969238
404	53.94195863594604	50.11796984485486	57.98771645922807
406	52.24087539557692	69.67421409038008	69.25461188911017
408	51.45194530599767	61.83534537795205	48.93597439686695
410	62.18765734045157	64.32882000955266	64.31700131441252
412	67.16287498477756	70.61701652968581	78.91379379723246
414	59.95066265462531	75.32544960374763	72.57266416932053
416	60.94673520772169	69.22759094725733	50.25682748435614
418	54.2250439102685	56.35574456404224	47.47780176136095
420	51.02272521921147	45.52473611409119	46.6597159012311
422	54.56337682457745	42.43117349461407	47.93977846038374
424	65.2346666039585	55.24121977413073	63.45884443422419
426	55.93604491539375	53.09129776248716	55.03103952432963
428	49.57738338261431	56.9713688935	54.92629611620522
430	51.83527321583274	64.42531542488987	58.29897483313722
432	65.84886848678875	70.06191741424159	56.31080090017547
434	65.93520817033983	70.68593424802192	66.10159276868917
436	60.49586987494664	53.97945406816535	62.90321982380009
438	60.81789914222559	47.74381371099535	61.52462483855444
440	67.06260899348665	60.86973760054897	65.84154929217162
442	45.17546324705944	55.15871012626462	50.42806723896782
444	47.75612619240868	55.80765915172771	64.39579741816527
446	49.44161887148167	61.14997802359261	65.31168989349978
448	48.73688749622031	66.29480511543115	53.18285414450003
450	55.16408530025332	61.93931415021072	49.38672052008842
452	44.77110150616981	54.10915839823155	51.82614692487771
454	48.89877414397882	46.9578015248382	42.33925831154309
456	55.80058222606694	44.05675915938741	42.65201286690589
458	53.03487088842429	47.19494989228155	68.38009213117026
460	42.44037613027248	42.52081732529508	58.32223800614356
462	41.1170879892037	46.69753929319371	52.92339734502679
464	43.61525708086171	46.45987358253106	50.82246764583555
466	45.01398477594204	40.63913790342572	48.24448016543114
468	36.69057584674889	42.00179370141239	35.07609113794801
470	46.2608969359174	46.19227255150579	50.49132890618701
472	50.70806298387819	47.93563049282464	55.33575096234593
474	49.21539798119879	40.2055824699002	47.65376778457311
476	44.44101073067636	18.00378450792158	32.68774688390752
478	35.57429744804071	47.31254769448613	45.33317317048319
480	46.6822509558442	51.38082495290783	51.53674474219407
482	59.41073506201896	50.0759531153038	53.69641511838088
484	63.70720408006613	53.10868870246389	56.2992961076616
486	57.29946518267845	58.01923625493557	71.98323134343521
488	45.98422746863052	49.48724004009223	61.42763108143983
490	37.83960118056606	41.04180086855948	48.56837992612715
492	36.58884302467971	38.66748331197969	43.64876823815761
494	44.68847890069709	46.73288280566919	53.88194529415316
496	38.60582327532531	39.03462675882463	22.99744646113846
498	42.008286061342	43.19680799790362	32.50289639425422
500	43.34198880520123	48.82385588126967	48.9302761744182
502	40.41785254419533	49.63167271829242	53.26130602521099
504	49.98994603804392	43.53015445597628	43.91586242556177
506	45.00467883579265	49.0569814968261	39.5402371221825
508	43.5802267753445	49.08851168642551	34.21684113539215
510	41.93892675181026	47.24420424602727	30.53976452250926
512	32.40066664259769	51.30201608703072	33.42947328581214
514	43.21112988146756	44.1973211443767	54.57917297406701
516	38.57644802128617	39.16932873319928	45.98926470654363
518	33.5196457282481	37.25436563667476	35.03070810544536
520	35.83622538541569	38.37688647568557	37.07902198526595
522	46.91601895398483	40.7694782627011	58.47197368548649
524	48.00019912320403	33.66612880616948	47.20692907472289
526	49.26379681795191	37.69006257632591	41.30437896497005
528	50.95955500226806	44.45538345589456	43.12094972751868
530	52.0059885721241	43.58747457401536	49.04092149409606
532	51.32882127336679	51.59969707019489	45.63891406783297
534	46.3744884861821	41.57197261369338	40.54560468267568
536	42.32089788392464	34.67354314264315	37.03366789329675
538	38.93266494852185	35.29042556499382	37.65808893675128
540	31.4613081479245	35.99779773661344	45.45036677210767
542	37.39483928345972	39.65431471172739	34.21127099096261
544	44.65945476931123	44.56305361982196	34.85470881399694
546	46.76646936834193	46.48632056380097	35.20393461294996
548	40.05215552024497	42.50541538944139	28.83732361091037
550	28.11940202490994	33.30941899911474	37.70170920850939
552	34.86601527015928	32.47814217962383	48.34902439241131
554	49.01170092568596	42.1079927843346	58.80025001272857
556	57.43693159346297	50.46008574458519	60.11701374417552
558	46.29922992518638	41.26629488774763	42.42724330751065
560	37.84653419113091	27.88421396163844	42.16545523756539
562	46.05181005532631	51.158687176711	51.46940631972373
564	43.2920158901602	60.59893650895838	51.37000209078257
566	31.84869878736703	49.64117322188322	44.58092582373157
568	49.22619155873598	59.36443236855357	59.77387108858744
570	46.78965925525849	47.1893745102443	48.92292336936357
572	39.57331825866505	43.09167255656182	48.8846329939951
574	39.72513679967238	46.76072280083311	50.67463426614778
576	52.11863181435015	54.52660117062655	47.49257046523022
578	57.79264674142186	57.45932477611682	49.8821442128631
580	44.68424062784276	42.55875893019644	44.90729801339071
582	46.64067797070626	36.9539694609145	50.15950127707765
584	53.64803999873797	42.07660753666685	52.96958816156929
586	46.56054095895073	52.10832684134469	36.82702519552819
588	38.19316227674223	54.19003719791215	40.02105085737634
590	45.08292455560679	53.12911010802229	52.33924912551603
592	50.42056376788615	43.49180178228944	51.33289560271205
594	51.38664480836874	35.82432938984587	42.69268508553749
596	53.67045811425635	52.94433256861468	51.56992181910189
598	60.87140457741526	67.29303188642457	56.05165609125668
600	59.47747863663398	57.32584675725691	44.22176470596413
602	54.60016010497513	49.48856303069083	44.42481159543985
604	49.80869789105835	53.2627315525795	58.10299207339394
606	46.88552661727243	53.63723690172756	44.72767868871544
608	43.2233807738784	55.35366110556363	46.13846194488999
610	47.62618278457671	51.8309662738901	40.92199455245022
612	47.43389442612815	51.51323900968807	37.8314679443252
614	38.06620978951417	55.87037030688752	44.29971771745714
616	43.93561273089055	41.28289237822136	58.99816952011189
618	50.72495516982271	48.80310751509236	53.4544278026051
620	49.0822819865821	50.12561242013936	54.99491213150591
622	42.31824906390673	44.48897407153434	54.27646812511247
624	38.29920233574691	38.75308386005568	40.77844916201305
626	58.06793210665252	56.31080784374793	32.35777562074461
628	46.43478923037402	48.10692215402396	36.24363886895132
630	41.14878143687281	47.24335872783988	49.60404520809854
632	41.40807479290747	50.26928199662741	55.22769983303776
634	36.88478963311173	45.02696114308592	35.93432991584838
636	39.56002863823805	44.94024342054295	25.87146685082146
638	45.27452242065662	35.64752705550539	46.01552811395731
640	41.57476593783552	35.02115300480524	48.85072879253379
642	34.01548780213491	37.61411985177407	35.66800900871803
644	35.50945443645266	29.47612071386144	30.12176245139485
646	31.47845584958526	45.43761927397651	44.97189308743734
648	36.08462433451891	49.79972297768967	54.81916867747544
650	40.36069092472854	52.10361534966084	60.16490564284928
652	44.30878787411862	50.88637284846997	56.82229238890373
654	53.00307832518882	39.33515406777547	39.51147523363348
656	58.48085919233028	53.12321634821033	59.42596725402117
658	63.45763971106044	48.29706590550871	58.13935488983984
660	64.05579847792238	48.99376985394611	61.90074851642576
662	59.35106204041335	55.07337506368462	67.3977814760857
664	50.92119301328494	48.86410567502157	49.97062131377179
666	50.58338709870941	50.76113812183671	35.65968058188024
668	57.81488450839827	57.65872180698413	44.79549121901525
670	54.91577851200874	64.8706980915387	56.66876740223438
672	45.35490796847028	65.59989723269445	59.50745974004727
674	49.57309114392429	51.90511663983047	49.02033326024062
676	45.51649784015158	63.4619451027193	54.4454647724997
678	48.7151336181327	55.78403827452219	53.88412003847135
680	45.45229888351403	46.53197024095491	48.57900343302539
682	38.17230092865206	46.45429522013693	48.40838053374495
684	41.98447165620402	59.94747358864854	68.77297344468741
686	43.24768785104976	51.68657310319853	48.199008987797
688	47.24332249723715	45.72580340323517	56.78337245015449
690	50.44456281403537	44.74394898214108	61.6914815489981
692	52.53272529997235	47.32497383483614	55.60614654697912
694	55.0196895525262	49.00317269509387	49.89523369285148
696	45.2954394560682	47.7133439808021	54.22583832520326
698	51.63946203771081	54.95214275749007	75.95348418089043
700	53.54415442118532	58.78908717596468	67.60539238060071
702	46.77156821295271	55.50863382948927	43.26688432491184
704	38.22657398998753	47.32190668234004	49.11234375766762
706	52.94119385177974	49.07948127432854	45.24057493839399
708	56.68304715914182	52.67812456272196	58.27655264566804
710	48.11667096336874	53.01461183367557	56.49791645231417
712	37.53419115361941	50.04652804566676	46.47701883173455
714	38.43582778924616	45.86479239669547	48.4404353377527
716	43.86232102371331	40.03351803448832	48.23461899759413
718	53.84976044675614	50.1584469150207	57.34630399236686
720	57.55104884746835	60.86876417292788	64.78457521443363
722	55.48951870374033	63.43498263483282	66.26359718800468
724	52.32137446291084	54.29053687502245	62.179254776588
726	54.64555549368063	44.17998497638532	65.09116575690679
728	49.67494098246046	44.75985957447735	51.69491716046716
730	57.96405536608979	56.59428976179653	54.01865674924005
732	61.02466105103626	59.17370658181302	60.94074857792911
734	50.0767053680166	46.43981683510828	59.36446880790945
736	64.35899309737155	64.12416853797816	53.79863752623155
738	65.29866710842153	52.09897099378755	60.76439029069312
740	58.01817739851401	45.21364794435812	44.11390497977213
742	52.25026183182506	46.77553809955391	39.25156745521592
744	49.59414233532284	52.43579100607269	59.08827888857758
746	38.33838661636001	50.82497520560244	71.6612490754636
748	43.23203186865334	56.40796033895078	60.63430640023072
750	51.59375050876184	44.00458295373909	60.63833053839289
752	53.67771122033979	37.95602497508294	59.98015727586517
754	48.22318429216722	44.81500240500855	55.17191868386658
756	42.55612729313774	54.64278589331191	50.55127832686945
758	65.49778962940937	53.09822666421445	51.27788467819412
760	56.29332247926149	50.14869507798289	47.34770456805742
762	56.22260896829513	47.52472206480583	54.01193391251802
764	61.68300499661773	48.17333481518368	62.08529681166775
766	55.31717050157946	52.43765458472705	57.20648531946115
768	43.33088968370038	45.58089979096276	49.21492722050449
770	45.88269339045539	51.73457060873079	50.16355272941426
772	48.81788629106598	43.39311942543549	42.90200874705757
774	47.62128950287209	40.09855804683114	43.18818041532593
776	43.44889576187292	50.95215828151452	56.09623439477367
778	45.35597535336571	48.28524527185906	54.56555203269741
780	46.03945811618505	53.85802528219691	55.72736294593847
782	39.56622292715937	54.66478218315079	44.29101367732335
784	40.08343009525174	48.11083208536016	42.07981995942929
786	45.98427179632841	41.44562956936374	43.82140112291131
788	43.84899154086094	47.57841322531284	26.61320592940592
790	48.00874087420721	55.17907646295336	47.39484373847506
792	39.63454772546588	55.06288366232163	42.22650315294976
794	41.9371360189684	59.20468901567824	46.86202138360107
796	49.87664696419282	56.73271498178586	53.82119580286175
798	51.21612778046705	40.8637672495261	49.95920698481811
800	40.96110314649383	41.00026397040672	49.50997965577184
802	60.82250682643123	44.23239034931036	49.46931934997043
804	49.1604863328659	42.05552787736038	50.81420260221255
806	42.40642698881051	44.24337385114727	54.8418332902808
808	56.2390543084982	52.60860863206427	59.86623177384273
810	71.71825632411402	58.22296454871677	60.82642939069629
812	48.52331737992857	50.08119801055008	47.47466206603151
814	59.6741370937514	53.4370385816021	53.23301636244715
816	53.16894334118489	55.75291695417351	49.51805241061443
818	48.62038232879921	54.59460483245841	45.72751230346182
820	66.69106449642271	52.44171555613212	53.88706199115787
822	42.82533114159756	54.70983972789421	47.43945028527057
824	52.60168085960076	47.5089075844477	49.53798913786383
826	48.53370784476664	60.09116207483687	48.30597336680252
828	43.38320768409953	66.5320863163589	46.63625116917061
830	44.5571711781554	54.54379138280198	46.89956870546663
832	47.79272377171278	33.65057263765331	49.14420749259069
834	37.08721646398319	45.67868932115571	48.34539290216451
836	54.03001573419714	49.28774885487557	48.51443941960612
838	63.11891763751704	49.58198979063093	53.68013975119645
840	61.60652670831816	51.29703662250586	55.92820993454802
842	54.12712138868295	53.51869912952346	49.14075087779874
844	40.14931383492364	43.63529217167462	38.66704699193903
846	48.36114609103359	45.00660515170824	51.54685977123113
848	45.6313376490361	52.78351692036111	48.99894467135088
850	44.22047654504749	50.65040785953691	43.49600267292169
852	45.51303033772166	48.24570708846792	46.31163369160971
854	46.64850978223709	61.86827925230465	60.07403021166478
856	61.72476224262137	62.28106082966775	57.54639209876527
858	52.89015299797209	54.86259815709494	48.26194084760739
860	41.20874518017909	35.79446461428434	49.74367549493228
862	42.84809640270331	38.33856264855167	53.79165146314077
864	54.25411695306343	60.3021646944769	55.13313126224367
866	52.62461324263098	59.42018099604847	55.43837142166036
868	28.89577610035366	30.37519978862094	52.41558637019303
870	35.90911113428661	46.25508552190927	47.19791713244919
872	48.18307321841781	54.46479991783885	44.75071485649607
874	53.77786207216211	51.24745885017246	36.5346765777313
876	48.52937556138228	43.06808661061874	27.59425082258431
878	36.48063536621287	31.96153499415135	48.20957722596415
880	50.68844119583508	35.48042799224719	38.05476850365196
882	42.19760832706571	39.93532597562909	38.00310753612295
884	44.09051532129313	45.52222607117523	46.24673743025252
886	54.09009771057418	45.79756142160792	56.2448110189198
888	58.23670760675908	41.30778294317521	59.59188427444482
890	51.33676757604619	54.6244329470358	48.52534637229898
892	43.84947768446179	42.74428491118626	41.5609445296685
894	37.60948715887174	42.41547300981779	38.70356058618402
896	34.36292961634153	47.46423959723209	37.58352196000649
898	39.68864873404711	51.73563747900251	40.19594018585104
900	51.48824327723127	50.4460464833971	46.30134497847406
902	39.18730997831462	40.53900295194527	41.77851585872097
904	37.85931897798695	38.72456709736041	42.47506439433241
906	37.7938189088952	47.16134171386658	44.20475916048795
908	36.14726429199772	51.92048356139971	51.40368487224254
910	35.14520491703129	45.22968945119222	48.61108878933664
912	38.66881426653225	33.64108139264182	28.40110037951829
914	45.98320413832896	55.40528786718276	53.78862773958136
916	43.44031921802892	59.33254921900863	48.68195169857214
918	44.67504859028031	42.08704055745493	43.11948342701059
920	50.2416231240033	40.08183312086253	44.8385588824858
922	46.62968956983512	49.01307797534606	51.26917541262583
924	28.66285389522308	47.6499979131312	55.30823305089189
926	48.73890842551455	59.2603273797012	55.43608137716221
928	47.62369785233697	48.52824635343522	62.08317388695303
930	48.7768353858817	41.37036308765954	54.91476108585248
932	41.1899418707178	47.21803939414795	46.93420843023333
934	37.17902395959799	60.77043908740062	44.66153213240997
936	49.95007706948678	66.83531471319327	48.32922230507869
938	46.86496892411992	47.36877874493504	57.38613534839907
940	61.820456030758	50.66762604839732	58.01321157616695
942	50.98193681165517	57.4209320999822	55.95556274102843
944	41.93559679060618	52.34187102210136	54.28117317498035
946	43.50522407755038	43.37801052099005	50.06267067401335
948	50.45294454542988	44.71733851326925	44.80067749555079
950	55.08034430787255	53.60678570417362	57.96125438700483
952	45.90229699773577	43.2294335872221	50.03189489928236
954	44.59221072972891	42.65846024110202	51.91109777634093
956	40.36515109263861	42.64168808139398	49.11820331463085
958	43.86641838364313	44.57889132192697	47.24258754272243
960	53.48141078096774	48.32983549629248	50.24439224377567
962	33.56550299943417	42.99648778724166	43.79394984715438
964	42.96532881082268	29.04251931637511	31.6816847663802
966	45.36872020508059	41.31030108809033	50.46847557509901
968	50.42988254387268	54.30638158064146	50.72566814491956
970	53.85660077741952	59.13949329050287	45.61393262111
972	49.30871820148819	54.72732411761332	45.196741786069
974	37.06009997217078	44.15179804375904	35.57835041875351
976	45.96507366128475	33.32061763732193	35.85489824698283
978	35.03385651191189	27.0321632656697	40.67181515331669
980	28.17366674762616	32.84710416283811	40.48957230057792
982	35.99757385425284	39.32388619830303	44.67159057701472
984	47.96051292162139	39.58714052285743	47.97960607671729
986	48.57992184930369	37.20811639363614	41.15366410460113
988	61.80269284136931	47.96321607732246	53.76156069036371
990	49.67885034032734	47.68338230571374	36.22475881945028
992	49.93935240919134	41.48602985569413	38.62571127045948
994	41.27779117427129	38.00469278130291	33.56823990417156
996	32.36670067825209	41.02808841290265	31.5914752385796
998	36.1287477982491	47.52957005167222	43.00076417216826
1000	41.50182950411871	47.72324931812452	40.37823930719063
1002	38.4895840448807	35.37274285608989	45.46553651413419
1004	50.19493316443867	37.1657132044565	63.69124632050573
1006	53.98126419124905	36.46974834256529	55.94428512520521
1008	49.10320243684819	41.19059050533477	40.98147966577878
1010	39.51969345282303	52.66718989753191	38.87103339709886
1012	31.92830808501741	58.95839300638242	48.28739422234898
1014	49.72072707407137	46.68641200470167	39.13670578475227
1016	49.27056700015897	38.26121932407966	38.6306244388785
1018	49.42880166181018	41.21274110883113	38.5761039005112
1020	44.29354925166618	43.58979539619826	39.89610825931605
1022	36.27469427978861	37.59094914580989	32.763611834269
1024	32.21219934902209	28.06613732345665	19.92758999937764
1026	36.47713830961477	33.72747885941389	31.46269841717121
1028	45.28992794140517	46.32370877613628	43.43012257601745
1030	43.39765386343934	43.21577913883513	47.46597793057299
1032	37.71434956458767	44.53619024968059	44.10285914030015
1034	28.35452702013406	48.57116255359033	37.04137046557429
1036	23.36943974107079	52.26458456014871	42.50564287526445
1038	31.38129516885034	51.74975477794186	64.15869965756787
1040	41.59995243633283	34.17713575976899	45.30532908539369
1042	38.10831870344607	41.44097926187138	29.16100038246653
1044	34.77337885434367	34.74221927015	37.23552681275238
1046	42.67801208150881	42.10030686930238	45.90200525234964
1048	38.3626040138961	44.27857719294499	51.30235698703255
1050	27.01935702299393	33.05700008764164	51.66158480728554
1052	42.19665566031563	29.06247603627529	43.94214572951129
1054	40.62714383185178	40.85029832443679	44.28821949667836
1056	23.46854963476882	21.75955759449132	46.26283759073369
1058	26.27779045207975	25.5444530062172	43.65092888155543
1060	34.83362726392006	29.69402290600693	40.44536116305268
1062	41.6340105941019	31.32701667890192	30.86981831845094
1064	42.78907941028195	35.99564852651746	23.8217587747645
1066	38.18527947293337	44.64642524434576	41.28074316952781
1068	57.0971618292058	53.94421735692391	26.22244976924493
1070	30.76695658288866	42.66110975553887	32.08379342408847
1072	21.34911676427331	33.64713430512318	33.08503193236479
1074	26.32275118417734	34.51391252283443	37.92432745754949
1076	34.89412547967983	39.22504730948872	42.89220119058064
1078	40.32370676322869	39.25240880964493	38.24646627695131
1080	43.66625789476233	34.71661635005903	24.47358691581841
1082	41.46008754707187	40.89917533284851	48.74381877834444
1084	33.14310374822776	45.7930998216647	34.95016102160388
1086	33.73366840599091	44.59816218797706	37.70943121873881
1088	38.67707625663489	49.32657541236605	44.32786665447573
1090	44.09719644041986	45.86410097149213	43.98851025836381
1092	45.41769623217174	28.94292156583096	35.44935115832858
1094	39.96728564091861	25.65572435029603	25.48861948209569
1096	53.72123165402412	53.69999335092225	24.24729569507828
1098	34.99314579430852	43.13225206924501	27.48522425557407
1100	21.01167857729192	36.98377531474534	34.04889410288351
1102	28.24196085707864	37.07718876568875	38.99623526715739
1104	41.41712864801635	38.72412315984471	45.48517963141961
1106	40.3907731887934	37.63887199851298	43.72483588088974
1108	27.02016544924373	36.57548945558911	21.52207625539767
1110	43.69815321959218	56.54100071246967	48.01746489122123
1112	27.16807549490782	43.94842589590073	37.49615600444653
1114	31.44654803164058	42.52921768884799	35.37131229155749
1116	35.15276384304666	45.25913848555109	49.72303170675678
1118	29.18161633818513	36.04337811343867	48.47103167873924
1120	26.53126893436798	25.51171017321864	33.75301677661681
1122	39.7189986944306	37.34853135956664	36.30854624056439
1124	34.09477881028681	47.68651735721818	28.92430818284788
1126	30.45808191495008	36.7881013522062	33.21521464114913
1128	35.86000884692573	41.78118814578185	40.82447579572572
1130	33.80140670893042	37.57581571391083	39.6296672333939
1132	40.22646387010565	35.92210668006132	41.22373456511383
1134	44.24144874927946	38.79541009641091	35.95407112688751
1136	33.13696801048362	41.51189910627075	20.5433841176515
1138	32.67115597026564	48.94646858487783	32.05573596955583
1140	30.66846496864788	40.33132724756915	49.35108081182545
1142	28.12966183824326	47.27604003126601	36.29734771463774
1144	37.93325374327872	50.63036488518645	37.07307194097619
1146	38.11145751645739	46.57888762513297	28.41451612532977
1148	32.00010452836794	36.66977902566323	24.97047123804076
1150	24.85581709100506	28.16694485192172	27.63619382541148
1152	16.78056840646751	29.30060747439915	16.89411776615411
1154	32.289334076514	37.2137566292359	33.26581623063191
1156	16.08056489151129	37.1180011183315	28.47082454068892
1158	6.422845472129228	28.4863524468638	20.36182921289234
1160	27.07267645497628	23.66941748323296	24.12676245074689
1162	37.06268889907165	25.7363384166864	28.86481408818188
1164	31.46408499565042	28.43595986591656	28.08541665967741
1166	26.12436767772908	28.93481241838215	24.97531269820147
1168	19.31892167634474	34.38447285375527	27.17036394871852
1170	36.05131778593897	34.19512776435872	44.57055647801917
1172	36.0738343130289	36.37427467391	40.66047077074256
1174	34.38023796542592	37.94916381051979	47.19810560798335
1176	26.72355691427343	35.53396099633454	41.68052040605629
1178	19.93638038627836	29.45878119723344	26.01115763136864
1180	19.20625495030746	24.65271091422638	19.22610776480093
1182	25.7130917991393	26.90633832360616	28.51466709000576
1184	38.48634756788083	35.49736116770902	29.77080587326871
1186	31.79462296255872	30.16522868638452	38.06897714045905
1188	33.69771875848033	16.55818877439552	22.55906537009316
1190	18.66741723717612	23.11146329002857	30.22731375392168
1192	19.11224136391097	28.52749316625707	35.89421508535487
1194	32.47419493199025	29.05409888753058	30.05123917921918
1196	40.06039317790703	27.75335373738498	26.90312070898622
1198	30.98241957903194	25.25737390937805	37.06540023228689
1200	17.50829064712935	20.91023868385435	36.95577274223574
1202	46.45669423447297	27.11799899879037	21.11586275669274
1204	27.48256071412661	14.25694882680508	21.59773570345488
1206	28.25365295686014	31.00214704171497	31.71769404482649
1208	34.07314180313725	30.68397239363884	38.66464820948541
1210	30.57683670667176	20.58359586125531	28.65204797449065
1212	24.83268722858525	20.20115429899626	20.49531763906489
1214	27.34823501375965	28.57461798248362	29.01559689026892
1216	27.34019098367022	27.18225785408088	20.7902138574373
1218	30.4829908170932	28.93770100966099	21.85049392387938
1220	23.48720242695528	26.65708899551254	26.32750838036982
1222	30.47453104852728	40.83757981651073	43.95924978677059
1224	18.73182083164721	53.41284806324386	24.59174115328689
1226	14.98747851312263	32.18337592351775	14.19523118974743
1228	25.54500461854514	23.58316674270235	27.75474081830571
1230	34.26769200700024	47.81049797449165	34.4308291640555
1232	32.89198216420141	31.89169260646267	17.70927446251389
1234	20.66451373701561	13.86877934076294	33.8678135446654
1236	18.39772691436414	26.32037670533171	18.98884296044636
1238	41.70264955063164	31.21261300034029	27.11175556346894
1240	41.65948138431223	40.60758523873173	40.87536356522491
1242	35.97834276293348	44.55878391211783	39.56054412893827
1244	30.27341056393353	40.30548825534514	29.23586652257821
1246	26.21519884138169	36.56274945089834	28.89546855469843
1248	28.99770749062338	36.351723939061	38.59692682877532
1250	33.06588597201395	23.20423355850611	26.45260865628212
1252	29.70327306712497	34.01072790258581	20.97183196732006
1254	24.94551970929877	48.25684426043944	30.50959533341156
1256	15.18117758686278	25.65592912509484	32.11227057460442
1258	22.057750446869	28.88957800460363	32.11208689638587
1260	26.14257139963389	35.82542972573324	26.0624639602878
1262	27.79023152401642	35.54463617879323	28.22784624966231
1264	29.35343656146856	31.31203029211537	37.05228706992459
1266	20.40394295137106	20.25595570927386	30.36937847038793
1268	24.61404629325448	19.77540062349091	38.71144693178347
1270	32.06788280635096	27.22217441123986	26.8359487351758
1272	30.08041074736148	17.16311886304139	33.02343675177074
1274	37.0320763438633	39.34064568101599	31.41881096149365
1276	33.48067762151048	45.34357763142002	37.06774064329412
1278	23.77829715969416	35.14516139856514	37.95010937459534
1280	24.4318503470543	25.5254475190262	27.81561454745773
1282	34.7994012202273	25.87954868456598	22.20103486005552
1284	36.79571546254418	37.43685255577729	33.03842026219178
1286	40.86836246638345	55.40640889745092	22.64665001599892
1288	24.48716839871512	10.77556531436209	14.23173738669747
1290	15.95867813919296	12.05659411020227	23.20882703104703
1292	9.195339192474478	19.42062292261327	22.16825934838471
1294	3.943125441423182	26.20772766936068	26.40104572536168
1296	19.92671578169351	30.63793515452589	26.46104408162524
1298	29.30591381940876	24.07519120248702	23.64004473412149
1300	11.81873848458372	14.52483910781978	23.66855068312625
1302	1.430607953955082	22.52289179469521	21.24741393353937
1304	15.6827960656653	29.51847076481635	14.5353766931658
1306	16.06254049673286	37.91848214042558	11.26116698500453
1308	13.63740290628926	4.452867588212423	7.28365313083101
1310	17.39862061295721	12.81395898314554	6.449210124925186
1312	8.422993794647798	17.56658438605945	9.576259555177547
1314	1.637383933856969	11.46560301714608	3.066225457397674
1316	6.883244792953489	8.241631683771347	-4.221483318547902
1318	20.56850929896939	13.06182591513872	2.455235514544125
1320	26.30573456472564	16.96085676326934	13.98191693930791
1322	9.434740600356291	14.77870877298747	4.974085346535841
1324	11.50521971851252	14.30095512427045	5.676169391481533
1326	-3.111841300134719	9.350906216540089	14.82069841014242
1328	4.653230200526737	14.50376455172419	11.57832075575696
1330	9.894296449904314	11.84161897682819	5.669770662277761
1332	-6.072467578401427	-0.2105160329934273	2.923021869242164
1334	-4.171978929528613	-3.219739428567646	14.10646118709007
1336	5.960782167596181	-1.183965343614479	17.21380172054327
1338	-3.3842947161476	-0.0962692978253501	4.088472344261068
1340	-13.41989327596455	5.524949558659852	-2.571284699726137
1342	5.658176340911042	1.937858506177255	-7.655178696834799
1344	-3.818939999350709	-10.40842921169094	9.338538415546612
1346	8.315973573527563	8.498546765479329	6.423575601322073
1348	-7.136403175726898	-15.84977063229163	1.109514940707192
1350	-0.07360134376208771	1.610469249324485	2.437781225338249
1352	-13.87909946499324	1.098063666844622	0.781900045647392
1354	-18.30172935059107	-0.7460861836962609	0.4065623506360009
1356	-10.28456304054056	-5.024235593754641	-11.30608393915531
1358	-8.020269791522164	-18.08142201545942	-15.80218455529796
1360	-10.80010221690753	-20.13207170940754	7.557743038145834
1362	-18.96567213022341	-13.14106975658894	-7.99736907159366
1364	-5.785824403254779	5.189551785704638	-0.7342335125665028
1366	-6.039822446486408	4.165441500585168	-1.75522597812124
1368	-18.76135286159803	-5.044556925782045	-20.91959506070928
1370	-12.67698744812289	-3.926288327654917	-7.872044194215251
1372	-10.67193879265368	-5.526061163195113	-15.68274310913734
1374	-25.04153091066817	-5.72356527057315	-24.71573788280026
1376	-33.34214377888537	-7.663377117084981	-16.07796179760497
1378	-21.1429789098053	-12.29945715795789	-9.1962949455818
1380	-8.487768205291761	-8.952441399295637	-13.97048051771054
1382	-12.47987299037588	2.356732014662516	-4.611869373970326
1384	1.699556401018343	-13.55450283940202	-7.423232146203413
1386	-4.991724043805903	-18.72315767888995	7.635322379879074
1388	-14.01482559064521	-13.87646799273577	-28.85725731172573
1390	-15.07401809472813	-8.523106771193543	-17.18630461244853
1392	-17.65993807328358	-10.54247732564813	-10.41729087795195
1394	-10.34506920401593	-9.893108618788713	-1.953629386192452
1396	-7.663645717753752	-2.870260570879105	-2.662389555422737
1398	-6.557597986477098	6.259182208797878	-7.772701596749956
1400	-10.86922839096581	-0.4030697737309064	-11.46334442688421
1402	-24.31502587771448	-16.18186327713144	-14.82866706971548
1404	-15.38566545402877	1.390903746125289	-3.825526239200593
1406	-0.3928890362750844	3.611710434877042	17.1191399040026
1408	1.64403841063715	-17.18946912007089	-26.51230526885833
1410	-21.85972964353233	-11.9095769559908	-20.67511211985577
1412	-0.2009311178573929	14.96968270480547	14.78756667624889
1414	-7.505027170921361	-1.975733827988506	-3.405064856189546
1416	-17.31855896066784	-17.80493370064664	-9.838984706174099
1418	-26.24298954889924	-8.703952187290499	-5.380110335105967
1420	-28.44774202001221	-0.1804342768395781	-7.45327136972068
1422	-18.03476853520131	1.039894959482835	-6.915133683947224
1424	-2.941042323033677	5.55481625721856	1.59058521262858
1426	-0.3958962487878819	0.6180430455862374	-0.6216491224092335
1428	-16.97618576806453	-4.134877850731033	-4.291262487072963
1430	3.408296762649313	0.8006332688061028	18.38832052884152
1432	18.42461832996249	-5.052167676740693	14.15508432374946
1434	15.20708847256794	7.409110047762308	16.80082273598469
1436	-3.25396544553722	17.68745059701683	3.521354136997152
1438	13.37349007124367	14.37004535432391	13.26754712713626
1440	11.34919854275581	17.67406696481199	17.64111133574313
1442	0.2966576989901322	13.30319514110807	6.993827487489279
1444	-4.386762882867898	6.145834971865241	4.593803824762185
1446	4.317986725167405	6.978497482294617	16.45605353631767
1448	22.65982027470492	12.81496601674203	26.08439535847564
1450	23.87818364086016	18.49895518046739	26.44617284791404
1452	14.08149960487176	5.700354781860756	7.447326196155711
1454	-2.278728487829626	16.54616477401465	0.908091372898972
1456	19.37202783223529	23.48766939837062	33.17621256204075
1458	-0.9663340897043655	8.878689818019584	12.46517154378671
1460	0.1591624231470118	9.404637916706822	0.6052472286208024
1462	18.17436772199379	12.85508292232747	12.26988571213357
1464	36.91240272126532	25.0591880812368	11.88603023649711
1466	24.12393155547625	15.68836303395665	11.65215093629676
1468	15.56962870100257	4.941608498223552	14.77486616985425
1470	10.28628099691974	1.195751305288411	14.36781852603214
1472	4.122071682335522	5.318588966119814	13.62455866295999
1474	19.45870654087666	24.732423228083	18.83658900362384
1476	4.440644870554996	13.20413141187931	25.20530373901029
1478	11.31469458979631	-8.322600533851929	19.17023652841581
1480	18.82696769496294	8.119723570223023	17.26011888796823
1482	4.167277726833891	-3.218078315470139	10.10405894504287
1484	17.6078567168296	-2.353452255319383	8.836832560203245
1486	27.15290448056578	-3.303132058969359	11.92488621079821
1488	11.19707011380211	-3.593883833529468	21.98186766337623
1490	16.92041908997318	12.31970799533861	14.0359341150515
1492	16.99282428824172	23.7719652267888	12.64324554665134
1494	13.25156008141971	20.89045704378911	19.65831577073163
1496	10.91473659148149	11.15152381396841	23.58549715074935
1498	3.061056834542992	8.470319236126292	18.71995288441413
1500	2.037989847231948	11.78016211620456	6.057549695875713
1502	11.21978238635666	6.025078675652857	3.209901627521543
1504	-3.685597917536106	11.83073608433323	20.13930854031423
1506	-1.7251769166161	13.31334336320211	11.89794440814858
1508	16.70025571393265	25.89615888492192	29.52569316612098
1510	10.78540783409207	31.93805959783978	28.75731958919834
1512	16.19477360506816	22.3674826489587	2.864180427644927
1514	7.173016826019559	-11.76164332935	-5.361361314878639
1516	11.41948022860141	7.256609852608791	-3.649716445798863
1518	9.599048237296728	25.39131794815721	14.16314679243997
1520	-1.290031211574744	13.83684736439308	17.14354591139637
1522	-4.576564263259694	8.971494033845971	11.46974099205938
1524	10.79413942585358	14.50955556655748	13.64020841518058
1526	17.11545682096759	13.59687676417341	13.03493523735651
1528	14.77321949125388	16.17917042696671	19.6175870054299
1530	40.11023850684366	28.72870693199036	46.61478792143204
1532	30.21455978616556	37.84255014731647	25.95651511010279
1534	11.75996589823999	16.86894818910039	-1.962381126329956
1536	12.07536524655075	-6.138775359710553	7.888389117841431
1538	23.42910252641598	30.54306047853491	27.97750241971977
1540	25.27412347075376	30.15724217900749	26.49953090811385
1542	3.605315558582296	-1.350572709736735	23.01135541020021
1544	20.31199077685322	7.819213968408063	33.86987719877274
1546	18.49471989744984	29.76730834282197	27.01219493456404
1548	16.97713759686236	24.49652753647353	20.10953745404103
1550	10.75284587214542	20.2167003994126	14.53456635775602
1552	16.00349645308511	28.53445153911083	18.08839405694436
1554	17.15790990162651	28.43407615655345	22.98363106043882
1556	30.30652841606227	31.54263053730104	46.28138883342969
1558	52.90329390381204	37.02784165344586	60.31749272180071
1560	38.03199685798447	26.90060306080921	27.61773954364602
1562	31.51586754817004	35.33393885263092	38.6945641829
1564	32.14995565835228	25.23398574373861	59.08770315610798
1566	26.78117121596893	30.11392515204724	48.28115850366492
1568	9.053975680579397	30.00676831177713	12.35240269394061
1570	23.69790865618217	27.61112020491489	18.01543712191336
1572	13.14630281946616	22.33018725930984	33.34251352579346
1574	33.71231860672211	34.04035195426724	47.29811115460453
1576	38.42362829256104	31.97234290981083	36.73633312625258
1578	28.93333348036355	32.9538715771825	28.5256144284958
1580	24.15747725266413	47.43602871989505	38.67849652656831
1582	20.80026180869768	43.13007130367217	27.90275784732473
1584	25.85909852902655	34.45542990328789	26.99799275910937
1586	33.23437093804186	31.03377274181674	39.28396275189385
1588	34.35336297148213	31.81589468447186	42.60511548104792
1590	30.63216523130077	25.02767216060625	32.88101746690749
1592	28.6510312845074	21.30227416810092	24.42935058976585
1594	32.32031441709273	38.06777894288501	33.29291103317238
1596	35.19732033130464	38.11803055920049	46.73650240583967
1598	33.57246379169136	24.47845169631172	35.78217577674216
1600	40.50457947449321	39.3931060544336	31.39809222825595
1602	32.84041069597324	43.19586995279704	38.60444649293731
1604	19.36138947309755	42.30782004046844	32.22860608824404
1606	36.69003856241158	30.91196146602661	33.80595838730096
1608	31.41220759682672	38.49805869013529	42.36529143454328
1610	46.2780702693046	38.33536576361537	55.43155235473158
1612	19.85875904242698	48.08057038408965	26.2130608045242
1614	42.14736717292092	50.28043838895557	28.56039413111607
1616	27.62223966871183	33.7191322113174	41.77882950738682
1618	20.40680313865439	39.88693936454902	34.4344389102563
1620	29.68970272359265	36.60072597827843	41.10316098313489
1622	41.72130075489405	36.40537593570618	46.93668423731077
1624	38.94128490343573	42.79045788616044	40.55756675388467
1626	47.96240287740228	49.52099141293368	46.01613725437541
1628	42.18328559722209	42.49858069882026	44.57958106398181
1630	25.76507081815947	26.30906192022891	38.83355058975648
1632	40.58588382438942	34.35276263529806	46.85788824147252
1634	33.90594981848253	43.33628853754183	32.67526326281664
1636	19.12308631270474	21.86062905772191	33.45935020270365
1638	25.4151220665268	40.9042672611489	56.37754298954823
1640	35.65540599646316	37.6256336633225	33.39451354876229
1642	34.51911056214679	33.8802896378578	47.67899912626301
1644	42.51205715001102	55.95611649173627	68.3707590568205
1646	39.24976808840614	23.4632388934883	39.0360593104411
1648	44.21413162257388	36.12534429125812	11.39781238992642
1650	45.69902525312038	47.1912946818857	75.45013994953926
1652	44.36212742715601	29.04518194117657	52.97842649726812
1654	30.81986827914259	29.33814444357969	41.24934388167256
1656	60.31056014333165	43.01873124963781	44.83689028561843
1658	34.5907939385316	24.33495231875229	50.42793435168996
1660	42.59031272218793	48.21865302092128	55.53885487896772
1662	55.99924457754226	75.42334270570022	57.05609337712049
1664	49.48525708456542	49.54877210100999	61.49592292566506
1666	45.63930131114357	50.95536103444015	47.4689986705547
1668	56.10791805624669	60.10661663444706	45.14491712230846
1670	49.82550143652817	43.61614108721031	37.55109305226961
1672	37.4943898720578	42.52873574384061	36.90440658126176
1674	38.40151447109435	51.12301928843613	40.75966020411119
1676	44.85196967464907	40.39355457943207	40.09422316702597
1678	50.09157227052877	35.4092086486944	47.73067335233441
1680	48.91218744512863	49.79803027218817	43.78551844649755
1682	43.15086517950546	56.19007425836817	44.17223657573912
1684	31.44715383306834	41.72230952246028	42.05775336762839
1686	40.10930578616462	42.47361225456391	45.65863277255426
1688	30.2008561031216	39.77868317565223	18.15480747057475
1690	16.33412251953869	12.30272950338803	11.12004288831928
1692	32.33047563146025	37.34625426118403	34.1844627219354
1694	38.64911447558143	29.91867910746383	52.68796694547792
1696	35.08896425522599	42.9719266828839	45.96874517225585
1698	23.67503920998647	41.16307365442219	58.07707501655526
1700	44.01782383233169	52.44780823946223	38.10540351569657
1702	15.13580777473306	31.51687902903738	22.89412956645717
1704	39.39153795367088	30.9313385697514	38.07078393323582
1706	34.43076995969686	43.65951667494478	45.48895988969013
1708	23.91761375506626	24.60653515541781	29.2846558112636
1710	22.79112695490167	19.99265942704299	40.09938316824287
1712	33.03250943597956	36.61530641207108	37.87522512759789
1714	15.48423194741919	27.25966126860575	26.2869636988467
1716	25.23479796528701	27.25164324016751	21.77755613223857
1718	36.35111707916417	41.76554761837153	32.07695653628024
1720	26.45893142252508	45.11506215821915	35.92145813300891
1722	41.80018237789673	35.37718683834764	32.40545325909109
1724	40.62972206412098	36.19442526710518	21.45966796005909
1726	27.69326822811871	35.39113271486694	24.53184179134676
1728	20.53919423449825	25.45475910171576	22.70626176518943
1730	15.68325117987959	27.07559075802316	15.1900381200844
1732	21.41350440695035	40.73959910407532	24.7268120345279
1734	27.95453975953893	46.28662206025188	29.69739121892911
1736	24.83453999279732	47.5350957590983	29.54684954768106
1738	31.92881832271997	43.18702776520398	30.89439424153797
1740	35.39241963102676	40.37167280612746	27.70217915928356
1742	25.10476594475511	49.38144295804585	36.37284034663243
1744	29.15127646632755	40.34506655524804	39.53911464189311
1746	19.42741914638641	19.77397557451602	34.02682095586005
1748	10.07629528617713	5.100270138005173	30.52454420084362
1750	27.42184073151274	23.12859643671651	26.8991246912449
1752	33.4062031362408	39.6464531427746	24.48447319467299
1754	24.68701672203728	23.95999967575246	22.16787380051277
1756	38.15689468786993	24.80429317679154	44.58848559458203
1758	25.61579906041158	33.47525573922243	20.81412000141107
1760	14.4003731194899	17.97374544916195	16.60902369238338
1762	18.33192793547587	17.97746268065861	36.62477633410057
1764	28.25092749862122	26.04930146948307	25.60199004897128
1766	30.7959799811353	28.06140897087956	20.57167180727966
1768	32.12290509406113	27.8602632741662	36.67227046188406
1770	20.37585104554873	34.91413086769639	35.92418389519663
1772	43.76612745708194	37.73910145969023	60.08393357076629
1774	17.46326355740198	35.60998051122048	30.55459869937889
1776	23.68856471957319	26.17487895490938	53.02902669174988
1778	51.64568439033157	26.23381482705922	23.07691120370274
1780	25.40855507028755	26.39430483546623	39.68853587364184
1782	42.36443143417747	13.99646701702972	25.19823763382185
1784	27.26039610326669	43.42984574665732	27.67860119671071
1786	15.07744187510512	36.20560830399624	20.44934213857112
1788	-3.14521129359321	33.99854941982471	19.2876056872581
1790	25.47970505905436	17.18893012151904	12.87217181136841
1792	44.2020204442794	36.8338707666346	28.27862202787915
1794	20.45882308114302	30.82005819318993	38.91112507011493
1796	17.64582272194607	33.16086847699104	25.4321774566389
1798	16.51015427896765	40.37505486695477	30.10541989900024
1800	24.90685202981734	41.25816120910267	35.84908681551262
