# Supplementary material for: In vitro and in vivo datasets of topically applied ketorolac tromethamine in aqueous humor using Raman spectroscopy
Source: Data Brief. 2019 Oct 22;27:104694. doi: 10.1016/j.dib.2019.104694 (PMC6839021; doi:10.1016/j.dib.2019.104694)
Supplement: Multimedia component 1 [file mmc1.zip › Raw Raman spectrum dataset/In vitro Pig eyes/Gonio/Fingerprint/0.05% Ketorolac 9-3.txt]

cm-1	frame1	frame2	frame3
350	93.06366446860355	90.04786535685346	103.4213182201873
352	107.215009972508	90.55027066971294	105.6738573288561
354	120.4087864673608	102.425480749786	103.7627918318228
356	108.7732561106829	116.7672573890831	96.0212059819778
358	114.4073519479183	111.0522762268284	101.6081833481945
360	101.5757391601877	103.2081884480872	95.86036089486166
362	84.7293765785343	100.7907188456837	88.63777200803821
364	98.9244047220897	112.741861391202	103.9234682570305
366	119.1250520039583	125.49608515693	117.3679055522025
368	127.818119075833	126.1479530931544	125.2571051002
370	130.8947019331338	123.1704878228415	132.3477694918445
372	135.4222190184607	126.4255716549084	143.6909349830696
374	111.5992880197167	119.5831921054348	138.4712260259404
376	111.898486469775	115.4739853144354	125.8849996604768
378	112.8948052869815	113.6411015944922	117.5995609519067
380	101.6932710611067	113.0469114673926	119.8375759710128
382	104.9684965602606	107.5730265406388	118.1881666488795
384	89.15178027249579	89.00924506246483	107.3144440845318
386	80.20628744919398	88.85249550497183	100.0200218233476
388	82.92672334805064	105.4037337994717	97.97553681592738
390	77.4599462378829	85.18868092763982	88.67768880124322
392	50.09062843260077	86.82341037380937	78.17280064276758
394	56.80344581672232	82.79623190242079	75.01954001456768
396	84.30369431650296	77.76769904094331	81.69884228843728
398	84.44991924917041	91.51166483332901	99.78434157803493
400	83.91370541090019	106.0458934865012	109.410847063715
402	86.0616483285782	115.0381428433686	115.7567859856194
404	96.30988036881696	118.8698206633535	123.805860868733
406	118.5907569137639	118.6454876356687	137.1458388375862
408	115.1032860395902	116.785812689297	117.92715855743
410	116.3486620390176	123.6160784305666	125.6279815524416
412	120.3092986082494	131.8449777938855	133.5511776539402
414	125.4731638003597	135.4466041755798	128.4195829069259
416	129.9944192334664	123.699076467106	122.6507296303172
418	112.7082878541868	117.3805871923026	110.6959672629418
420	106.3582523763433	111.0955453121112	107.9001086716771
422	115.6770531180334	107.8248444091543	110.7101932115054
424	130.2328600989442	118.587782637882	99.88176922914576
426	103.2542314766892	114.2596709269778	111.3586580398504
428	99.26457183995063	112.1912278132162	118.7481302185732
430	104.1247400820232	112.7016169104769	122.1479477343726
432	94.97115753147024	114.1191894040681	124.5583460135175
434	111.2177348680973	113.6517063549087	121.9317586605508
436	105.0965726242349	107.7205786926624	112.2736824046445
438	103.4938740928873	111.4165734795347	109.3380884729864
440	114.0351329484457	124.8368581706246	115.5326800052821
442	93.88746425911035	102.0181860921142	101.3259038354979
444	94.78496901148455	106.5128544130891	113.9678866586607
446	98.34907780107628	112.8685609444244	124.3088831255949
448	99.72284643033802	113.4642439200335	123.0556806520165
450	98.00051526698779	105.2669989053424	105.7019652947392
452	95.42602629892558	101.361846525383	96.23900205326744
454	94.66917596143846	95.28362451313288	98.22724020779606
456	95.7933804156073	92.40750991163708	110.8017063855658
458	98.48459280522134	96.59436097320084	129.5691697461865
460	100.8014822668935	91.91533047353693	118.9670866416331
462	95.19631774469741	99.00859688290646	107.98296085461
464	94.30154868052432	106.2053077250355	112.2390884707457
466	97.13045852141556	106.4472223411555	125.0807499806354
468	84.94610613226074	92.09482924613805	106.3922754738927
470	95.57814627248402	98.14510595131499	104.7354874081766
472	102.2571287151036	105.5826862654855	101.1508785964471
474	94.40322252632733	105.4897539476808	91.98291400415496
476	66.48363576653101	91.23529506905443	77.19042822528311
478	95.86693170222524	94.28213809817174	95.2868250229528
480	99.06358510824639	96.3430743535325	90.80869333864843
482	101.5807302693874	101.0027221421274	91.52628120510991
484	110.7164092618687	108.5355820914126	105.8498648035856
486	103.21019508475	112.8826357060064	110.7368584723848
488	97.45009500402722	103.3326242001092	96.51104008684516
490	92.23940145557063	95.38682135798103	93.39756371229271
492	86.21754361046294	93.60348836236599	93.74177702258928
494	78.2558078766051	100.0410900402815	81.00337257259375
496	88.94003273748668	92.41334532790546	90.61236194905975
498	86.47193768122028	88.25489470015054	104.4976796049837
500	90.78460721831829	88.38504548754503	108.9042665524257
502	104.4476286502398	91.11966323975773	101.283197321007
504	93.98871235914186	88.23303314854385	101.0913505571853
506	96.59458555918457	91.26572707528385	106.3415622413843
508	102.1386577358768	89.76235291957477	98.92761674167338
510	101.1909328999346	85.76906949609642	85.62603066518065
512	85.01167037792433	84.59646246001077	79.97193060377337
514	87.76923081940042	96.05811787997908	99.04092287513106
516	99.4259992524442	100.0934419999323	97.22500493389777
518	95.33159329053034	96.70556139941432	90.13552799258933
520	78.39992623022955	89.43454876532516	88.60951740165167
522	97.59343698535623	89.62108478680452	102.910512004077
524	89.55579804133794	96.57518874661703	102.2983561781749
526	90.88076045851059	97.27462756238958	99.01820485007502
528	102.3037562379986	98.26800079805039	97.01183847376831
530	116.9219348908232	106.6856052526875	99.33881066123216
532	101.6666579688571	103.9244614331392	110.7085706012612
534	95.82089365539346	88.20304304174471	94.92602271805572
536	84.16597892586873	80.88886926287916	84.64075662181853
538	72.62501174408942	87.24808160801169	88.05145565659458
540	86.93746513081067	101.5517305801266	96.90359691552114
542	92.30264831945362	88.59476452288808	95.24865266378367
544	95.29186709427268	98.20196516076783	95.9887631928848
546	95.91817654385437	105.3983130984415	99.50888600919987
548	94.22683708230663	94.73125255703313	102.8410485662839
550	91.05514253095655	95.39080060219139	90.91295258173543
552	78.37794980372095	93.09474925415958	89.632500967113
554	81.79934519620859	97.47693665991915	98.25285435009644
556	91.27993935020359	99.20929022428317	104.0553778219579
558	86.47839418120311	84.24081338517036	91.02489778768238
560	95.59735870596782	88.98261347521688	91.4077341709955
562	98.28598488888436	98.96425633828706	102.0162116812332
564	92.86205331688616	105.8154516773442	101.1285879230073
566	82.44479012283671	104.4092625094713	91.74379432807079
568	76.85871787965237	91.1702528522745	106.4042669372815
570	87.2378100352359	91.81187006945453	100.2066513524088
572	103.3165734444017	96.5539543978026	95.44725101403955
574	111.9112065395597	103.1283229650579	98.84836955408723
576	106.6631390695044	109.8024794078983	109.3162852281943
578	104.0811159911646	114.8893554214943	100.705218644648
580	93.74253874122739	102.7175099685053	109.5772460634648
582	90.87736763064385	100.83460998751	103.1155771591845
584	88.72186290181773	104.1690403446924	90.6432794447537
586	77.7520388266459	100.6386083493158	90.5210556488297
588	88.06639555319117	97.73072985286242	93.12289671427928
590	90.89815257749608	100.5060013048933	104.4762847851414
592	95.60652723040539	97.7365084805204	109.5897444852933
594	99.55006176153664	94.62276385025943	106.8236144307765
596	91.95240977125279	107.9098656510578	103.0751734285156
598	90.84647733714338	104.6255485910662	109.6183483867992
600	94.56910178854854	100.9206964806918	110.5910825271258
602	97.29767017493354	103.325349065474	111.6319604000593
604	95.59699798178724	108.0404607934929	112.6386252829466
606	88.80193024958618	94.09058421893796	104.1854486706071
608	101.5063019304432	99.64124042437526	109.0338418443927
610	96.3116931749687	103.3381186973607	93.34077546950255
612	87.07819785876983	96.68062434057278	84.66897076228972
614	85.60789605704039	82.24419581971579	98.92386295414948
616	87.55264113483919	94.13440825487498	105.8228590987913
618	92.42143736071678	95.65237600831256	104.3333147524262
620	97.4500779626117	91.88480027410768	98.49697297620318
622	92.47570247038831	88.12223573088619	90.62469849506974
624	73.69111280064614	88.34434914342384	84.80345046225065
626	79.63199699163108	88.20123707434497	96.82116089909673
628	82.37917839190411	90.50680137049442	97.1883630716892
630	83.36180116547179	88.44533958612252	100.8343462700692
632	77.71661772860341	86.09800587710004	99.06188833920878
634	62.71633157116271	89.057966117435	81.33581890122024
636	75.93593823611639	82.36366021089849	92.35629423364024
638	91.77132517053128	80.50653926988836	90.12367858186215
640	84.39860867208905	80.18058984512774	85.05366345963419
642	70.35094932478685	83.45922369473627	84.85449413559795
644	82.90353272385298	93.19634153767197	94.83138048059236
646	76.54976302666887	82.93535371964333	89.56169636325218
648	89.9018247691853	88.8793113920774	91.70544120224889
650	85.55191219415782	93.80334206616851	94.10170327637282
652	73.28118409805759	92.62031133388129	96.1388913975067
654	90.66786067277351	87.79001304922521	100.7625191960958
656	100.1629192374556	93.93459447296814	98.59462215857683
658	100.8679946493955	96.0458806758854	93.22066914641611
660	92.1413343452472	98.53291546316194	95.74060222977698
662	82.6419832675245	101.6558516108772	99.97915212288295
664	87.85317263825257	102.4841313287082	87.50611569337947
666	80.82287101061746	92.66499388914585	100.0375472079261
668	90.26835727241127	90.7586881668614	100.3304865978661
670	90.64727928149006	88.9774642509157	97.512078879244
672	85.16583668237109	88.8679476907889	96.71632384165231
674	99.67409204237713	99.15544817615447	99.69967755547289
676	86.63944144540835	97.83333739343303	88.33813820716577
678	83.08996765362824	93.19353602896305	98.46780274165049
680	79.74235011184513	84.82279595257099	95.68158068152218
682	78.01276518854031	82.11250620246602	87.40148832581374
684	87.12886706203825	101.201673782851	112.9133799373589
686	76.04813344069989	95.14306474465241	99.01400109723772
688	83.79045554913616	93.64438536539601	95.74037747273644
690	84.78895194592901	90.34885963729536	94.8058615156595
692	86.42314133304487	91.50549342993102	96.99070158156798
694	116.3708787881902	110.5268218269624	108.310531890235
696	98.18383229872092	105.8329099912558	100.2452220721881
698	95.19540804535893	105.2507447086255	104.2724020725481
700	89.9782815639185	99.46899239323999	103.7084351942351
702	85.74589516866587	92.9886939061979	95.93739489746042
704	94.91146926848893	98.06442382680412	87.15566883440458
706	82.51291651966011	117.1648924952213	86.58640850503392
708	89.78580013670677	108.4017069009432	96.98224701481371
710	91.92152974553223	97.62395275854975	99.28385105345629
712	86.55354707632793	89.09265729996106	90.78539744904981
714	82.05516241342151	79.19215875668634	79.56641089341557
716	90.83401582416535	78.96959417689473	100.1630274029126
718	83.79855836057604	97.6316678999497	98.79380998901377
720	89.08182920227833	97.65067157480638	107.2243461648777
722	94.35935983769151	90.00723569134428	111.0678627302979
724	83.4373750382824	93.09227729422251	94.75258341513938
726	83.00489509279974	85.89663747748352	106.7849041091364
728	71.18180881192293	87.7393063947863	92.88124482856669
730	83.75500947483391	102.4896638916518	98.20896560193046
732	98.7465719619747	112.5337189412953	105.5436907390622
734	95.18008690570983	107.2317180570275	99.76701132546586
736	85.65244936760622	106.7812582207325	104.9863350726139
738	100.781301620915	99.82543053313438	85.22266304886236
740	91.20212604184748	98.13175686925479	86.67885368665537
742	78.02071804386193	100.8345060384999	94.96910847055757
744	77.50754661238788	101.9061303619108	99.25041725460336
746	87.81151127916716	89.51675730120472	103.3140228629543
748	87.95477851256821	99.43666210984247	97.7741752734202
750	94.17220611728597	102.6377746552529	102.5782967569969
752	90.11385835772785	100.3022281185198	100.5729681491021
754	81.93825979228589	97.83726769786151	92.98984976204578
756	91.71156635595672	101.8543128737987	95.24541056992928
758	88.53951846742864	91.29393592381645	92.65132430162548
760	93.63729262415106	88.05844149134965	89.00495493190788
762	89.57109912776708	96.44252065878703	90.77850073740237
764	83.13523138222944	103.0544991738621	96.3621327037971
766	85.18252775154377	92.97002694108137	100.5326639903792
768	76.65512486800388	79.31915003551136	97.15726599584001
770	85.13163552222837	87.74337055550276	85.8608018487987
772	87.17556773205379	80.93533905628556	93.73097957810538
774	84.63691765176469	80.20380856421853	101.6493786985781
776	82.99044141666289	93.56641301219946	96.69653055863687
778	85.99814089246638	82.86448943916153	94.55303773111768
780	90.11864350147212	84.38039662655702	89.08629925683353
782	78.9970691570901	90.13994276201606	90.39441386231799
784	74.43299310252681	88.04274041483811	87.82046253593762
786	79.46006332700873	81.19661001494394	82.60162940586226
788	80.34930450743005	84.02085476588424	85.17578378537378
790	72.47877760796845	89.9110507330245	87.05301602330651
792	78.49058460580852	90.9932914614072	89.3954330267733
794	81.0647602332694	100.055057389727	81.09287182141908
796	76.73681387559608	99.21959578979633	75.60279657713892
798	68.21033085411268	80.47807273871538	85.82291291274206
800	62.55242596487057	98.45432951220178	97.4497652608725
802	91.37776730531228	92.61628776614433	89.04084289664131
804	92.22382768590616	79.45765205999049	92.06744523162659
806	85.78937208074179	80.56153246303515	94.55076831944143
808	87.7929528899287	97.14255878545342	94.71276783093373
810	97.36318441582287	107.343199836948	103.6046121720594
812	78.2109317789181	89.92387537694579	81.55626201704409
814	79.15869998105978	94.53202959928701	103.4384923050487
816	77.4117739433553	89.18487545840753	96.79727390604455
818	73.38224872907134	86.13273676048021	80.44139675212273
820	75.07154966376739	99.11258037855943	87.07499010722893
822	86.08783140005531	92.14469438407177	80.09089326930304
824	84.3171321079877	108.3842102601265	99.61009322101252
826	79.9452245246254	110.1337948677542	100.6622325987882
828	86.4484668600039	99.73162352499458	97.26069609885903
830	94.4845615138204	86.4327382976158	95.98100038553021
832	78.8477175694123	82.0264394921733	91.57787359596593
834	87.36212223668578	95.78463448981655	88.43194286109838
836	86.99267913179247	101.1629319140364	83.31681552692477
838	86.51435488933541	98.42424633619112	81.17834108686168
840	86.98068885069748	91.64368026782374	84.44706622373502
842	85.25101674448891	84.99068741363573	89.38276935468494
844	74.23582593765103	79.82537430030955	81.29765529008004
846	87.1475992955053	88.81019226586673	98.30127255388258
848	84.54953526092842	92.89748978441331	88.55056142547423
850	89.40346522078687	90.19667984263953	81.55895653690931
852	96.45419288312382	84.73620549767747	88.46477748840323
854	90.13654353191402	84.80353046827857	102.6155568346626
856	94.70703967482626	103.4657734674361	98.98082602660364
858	84.42857470138696	81.51848924929824	86.38137562455285
860	81.72094970580969	74.16766835908328	83.97592301379486
862	85.41176841819129	85.63147866962819	96.3548475134379
864	92.13642089790002	99.86317478575529	109.768166983364
866	98.3894605711567	91.59389281773922	99.1009715306737
868	85.35818982704319	83.87876613877592	96.71771861996021
870	86.81363875267815	75.45398838594534	98.1820713333824
872	90.88588486445585	84.32191494465224	102.8040434215119
874	89.50313436939754	87.83226039186735	101.909811828549
876	81.54878479761227	77.90783361666772	91.3868826965828
878	75.81380385864215	87.19859661802963	78.63955033374003
880	81.67756829770482	87.7082106540057	82.12527969099261
882	75.50854460449367	74.73934040277794	75.9915992143702
884	80.74859943603906	78.23473817241369	83.62702464163941
886	92.86490983526446	83.8741906279112	98.12864433604349
888	96.34683019635949	77.99329199030608	103.6757889720059
890	78.80363102341393	91.98063144852148	94.48632775394481
892	67.0593794019487	86.59604869422643	76.41487091002
894	72.39364100343079	75.58260644372061	73.3312550014641
896	77.79396229708263	68.913851372636	67.00639746364718
898	79.12408856163248	75.99676489017703	65.6356023912755
900	79.0946120980075	94.53487864221086	80.18804009631505
902	77.00397896954495	90.06665626706041	84.68508647159442
904	68.5785669208997	87.906796705655	88.05220238320626
906	73.45257002706458	72.05664191027961	76.68389289807301
908	73.49377196377188	72.46017458545754	78.9551387247803
910	70.08261990496047	78.12963126991083	78.86130783465011
912	75.72252114449729	69.03415911513707	59.59675980585801
914	93.16139001074269	90.10030040684499	104.1473106744731
916	72.84441504378211	79.72396195841608	89.7594945735149
918	71.59699676424455	75.11654283639075	91.08523876618214
920	74.16351112457198	78.49014006609215	84.79278693139847
922	79.06921468518786	82.51822138053342	77.06839350169068
924	91.9148308699625	82.53005929234543	84.43699484526421
926	99.2794008565786	99.56517596838405	76.09535649795257
928	77.4094953795514	90.83919338706261	89.30243705760196
930	75.26123116105123	95.14463611834097	84.83308543735257
932	78.51822193476835	91.12858329053356	90.20138522308565
934	84.82327700889917	81.94729746068198	95.13539991807133
936	97.38118408100222	82.26312940895453	79.90794092824874
938	104.651002715328	85.87940505410715	78.05814514600792
940	103.3448763856755	83.33383909642186	84.75617257581452
942	91.54693035711438	90.98315569272661	79.55775123238983
944	76.72454804274008	82.67730815103886	78.55329061534243
946	72.77671064750589	73.76505744969884	81.46470288135684
948	83.71272409489262	86.26066072345117	82.92040333005421
950	83.51089365206855	99.48594880353204	90.03904986587256
952	82.82152200924307	89.11657005475941	81.47198924226646
954	69.47802781842313	66.48763846646784	69.99886694850275
956	65.32435880147978	78.55707847148219	71.62153878530731
958	76.28282290573775	96.61002674472411	81.11903238363998
960	90.76399089386048	89.4412002528484	89.9638304222394
962	83.17752178778983	81.66499755685176	99.47803109223077
964	86.9842069832624	63.3607021430183	67.02270929485999
966	84.90204372385276	68.21619749925817	77.98820594736066
968	84.84913139022261	72.81540932133159	85.58065861570449
970	78.17097351592669	78.48832054126899	82.33971317561435
972	65.56453594986358	85.13563841758149	76.28497315887617
974	62.77125226324445	83.6685918964951	76.58608440884976
976	63.62782840256441	80.18196696143528	67.56082641513574
978	64.63216620223234	71.32788264980691	75.32218812042447
980	64.97634124429816	76.54698084549167	72.02660764879973
982	62.2564103919596	75.89117666947836	75.21564913954285
984	60.09951625544217	72.75409876992799	80.97660964620404
986	65.44648933059494	84.95705902661439	73.40972976269406
988	78.66174053414683	91.3635730297503	81.0577626821967
990	64.17305397384348	81.43422648157088	93.26925525620499
992	74.05865076597294	71.15405808655711	77.41862666604237
994	70.67126126283078	79.93527698015959	67.3981628698624
996	69.69833423948309	85.45442367164426	69.16584236296367
998	84.92784851941255	70.43880717506877	75.71262165107819
1000	75.21998092500152	65.15826007335518	86.6873086849194
1002	69.14230500648395	64.67407611485174	90.59751778003582
1004	81.00480202142755	82.15004177249958	85.08315733173568
1006	71.8712269002118	84.97990905724798	87.11353554167189
1008	66.21991398565166	76.65771324518425	92.53373668671406
1010	71.63972839549969	69.91319218303676	92.18712669931463
1012	69.85593215518486	72.46336119188646	81.30581822407115
1014	78.29231591281246	72.75105382438623	70.31764532173978
1016	64.23539918157583	69.07111102137689	61.33328382083612
1018	77.30844442465718	70.13902469063916	64.16798972802529
1020	79.47633652301677	73.98616095907696	70.66025237352348
1022	68.77548468305191	76.38675417327316	71.81999247914041
1024	61.09465265374183	75.61040169415871	65.67878510577364
1026	62.94867640355929	75.80086504031715	62.75839500228039
1028	79.93786920368051	83.95785249105835	89.20184980386448
1030	73.45549750677057	80.30943969368826	73.84799558133946
1032	72.62088800052615	82.12819273258148	68.3141654196689
1034	77.40122454817308	75.48393391370357	69.20168243489059
1036	82.04817253220773	70.96350118687194	74.16327097943434
1038	80.76333580193132	84.18037679039064	82.583092049915
1040	67.61154273455612	73.56584561408234	71.33265422506321
1042	64.74833514260071	81.45596618090976	74.79489866970872
1044	63.65708079202155	69.15996239287769	66.95880975253523
1046	72.08090999365791	75.81278494419109	71.66625722137644
1048	80.52829647494959	80.55024739876971	81.60718944913073
1050	75.13287679147832	69.32651073614272	85.26927833016842
1052	56.34683144102722	59.87208604455624	82.14050093400526
1054	77.11313071531853	67.89877221287919	83.83924934204273
1056	62.76144518839453	65.31449973091817	73.66931134252936
1058	64.95268589969322	67.67240532189705	58.27353243478621
1060	71.04118384883667	67.00364991706742	65.20208000430596
1062	68.63983701074041	67.38011476631374	79.0751146206689
1064	62.91359121548483	71.65995220986994	81.82662601197916
1066	72.83986049080188	72.69420225216382	79.98950436289192
1068	72.52399210536537	64.04600871126546	76.46903802166757
1070	65.4592049760298	58.87280980248385	75.22198776852738
1072	68.05382598145235	56.11263914312782	66.44852536505181
1074	62.70952668924582	60.82851968751429	63.33565613497963
1076	63.19791656040887	73.15115064540754	72.48738269669059
1078	76.66722203045177	81.57266009380975	82.32487768347929
1080	77.45698379854656	70.93258273095742	70.01286251802998
1082	66.91609542834746	85.60207342235646	67.86397689091514
1084	65.82202645849304	69.28552455818758	79.37557950956111
1086	64.93930812123492	75.11864646115254	71.58810778242528
1088	72.81373738550734	82.81508635761412	70.41942373109296
1090	81.52606282979326	80.09253783142769	72.06463204431375
1092	81.70056055655333	67.33629578797111	66.56249196548004
1094	76.1012875226921	55.46124351338676	62.89996404088156
1096	67.79655737162187	79.65688163425396	72.14156538356528
1098	63.85306534317452	65.1707234520717	64.84397371503364
1100	73.99948435642733	77.07734397326406	66.34455153793961
1102	77.77872199332823	80.25258580773905	67.6286721730428
1104	69.12211888084866	76.90191251334449	70.80328486837983
1106	57.96122578883861	71.0859314657902	74.03205149015849
1108	61.04789605791386	54.35141441954951	69.40482761974096
1110	82.35571921963164	71.06553786519493	79.58907368644336
1112	69.18743044719759	82.09512326309556	73.82439209563854
1114	71.38682334281192	68.02440422705737	78.54472874010241
1116	68.82882680301989	70.44768779664346	85.94059045800773
1118	63.53425847914237	73.45259183506158	75.1804184820036
1120	59.65718469701903	72.1045968186594	58.54597936564768
1122	57.60381538411911	79.04020328588202	65.21857313887999
1124	65.86353729960341	63.49294298267588	65.66623412445352
1126	47.70612193630821	75.7350239733458	72.62249072620037
1128	62.00666482218266	76.95225202604203	57.69508466802167
1130	56.13696984593264	80.35919348952834	63.85189087698959
1132	57.12861822027136	78.02458864503133	73.12754899145591
1134	63.76784638434081	71.7225181308099	71.65312958942346
1136	59.66462656498436	66.09345618915869	63.74344487198324
1138	60.9613177093907	55.28459379827678	61.47197146992394
1140	58.36717048159452	66.65119410402157	73.52027214933507
1142	50.80413533019345	63.74253832908797	65.06557406618576
1144	68.32992952834798	68.12596726934046	67.60539183865924
1146	76.9281654129241	70.41799016010529	62.54694793656698
1148	68.01275396485744	71.03511287558108	57.4934255737509
1150	54.20130661844483	66.95311198845126	55.35138492047054
1152	52.48550288538839	53.73015410819961	46.81242663479979
1154	69.30061701078741	55.55766283968277	53.49080441300805
1156	48.38620583452338	44.04510822417966	56.07813389348883
1158	41.67715066125702	59.0219190999342	64.19990839166775
1160	57.68016850712048	62.38926317517837	66.64217488278993
1162	62.25287921292444	67.12365820036847	62.99579678501866
1164	56.10103263884075	68.6373505478696	59.19847502417085
1166	55.9681974175165	60.25378937736218	58.70414514139643
1168	57.27753196655965	61.35959465245831	58.10112480483336
1170	66.53073763213014	78.72309397926433	61.26744054237553
1172	76.79900297975364	70.82107660817408	55.62214158740801
1174	72.04890505147903	66.08471318504006	65.29860990041559
1176	66.19327810800881	62.9061612591411	62.05081268311376
1178	56.24214363525125	58.60488131029392	50.67335460078783
1180	43.33549159724889	56.09848408625005	49.63587881139913
1182	41.38741243750953	60.20436728355364	60.83448491583712
1184	62.33380882693617	68.75018669676726	58.08914220583545
1186	44.08333294127707	68.92075127579608	69.1552987008825
1188	43.47377810993484	59.52935190474609	46.03248231759631
1190	53.33437290240323	65.7402229930033	52.64154314449907
1192	60.84127367718641	65.76754290304238	59.02681037265582
1194	57.05261284030366	59.1900192426786	54.27412497473611
1196	49.70010430709813	57.76207559741495	48.38060086888534
1198	52.01057690995035	66.91204109503482	53.11732203263027
1200	59.90396703852598	72.74083739490824	61.75318085486654
1202	62.67783524925952	52.77692135681328	59.01447629757676
1204	50.93100211210643	60.89409146648725	54.86362579820443
1206	55.67980237070302	59.77100575293953	47.75417917876527
1208	61.06675383324232	71.27348282948614	62.04472792634884
1210	54.39540924588562	62.94068688817092	69.46722109674029
1212	45.01918055918332	53.72161402175838	60.92553650045597
1214	44.77330357417446	71.04398364710801	55.88902098122091
1216	43.3603152266421	61.11504905026882	60.7196852573299
1218	55.52445974780813	62.87847273826311	52.07811945527973
1220	48.79394102533413	54.55387333299791	68.59755177411714
1222	65.67592340261369	67.12922009264874	79.48088379771225
1224	63.87933715562677	75.13183173889414	75.1483524754652
1226	47.55605368579422	66.5658734984995	72.04986553763408
1228	50.71191852206852	59.72561530437133	72.06558554792088
1230	73.13169351942302	65.62745502109972	71.44782742678416
1232	67.03523026122028	65.62138067010341	72.84777208051055
1234	54.89984787926382	69.35497251874449	52.95635721958217
1236	55.45377353624054	76.22519002569321	71.73617847355068
1238	54.11743396901571	71.89434649488749	67.44950614784804
1240	57.87985741056744	78.3474534124536	80.47887037167843
1242	65.8714620352621	71.06612735083044	78.84875758984657
1244	59.38664521751109	63.05585196322388	75.40225980137862
1246	55.79466188207072	67.1350428903263	81.08105475338192
1248	75.92322773928785	70.16041034674856	77.68340406972038
1250	59.71016620298839	59.71016620298839	59.99349346160109
1252	58.44788959882536	58.44788959882536	70.0592290434074
1254	66.84020364868879	63.41456506940717	65.1698398891123
1256	48.66186928359613	42.86678486744975	58.88955733379633
1258	47.78428147087811	57.42154634477986	67.07510603484428
1260	54.38691176540185	72.45815831552471	67.89868529972094
1262	61.39441430397413	70.63779631630283	67.34141160522084
1264	62.59197643086694	63.82375400412248	69.03027259026882
1266	50.39025908015555	62.65116256744431	60.25408949336585
1268	54.66899830900194	75.40961522691774	81.14544090206579
1270	52.85008022758482	70.03765413929584	77.21517892043363
1272	56.34214840346374	66.59812812495716	77.23543048303058
1274	67.41722325704807	70.49496538786345	66.11608224830803
1276	61.11688633822891	67.83917859416188	57.31319759747049
1278	56.55406896730257	64.27591250900038	55.34690592609819
1280	59.36125275913381	60.78361266404053	58.18019129346616
1282	59.01496184045007	63.21285045031085	59.60425258626341
1284	59.37443554497251	80.4219289622143	55.89422666798883
1286	79.10208317050899	74.36865763060742	58.39551989949977
1288	62.72513566553769	47.12531353157912	49.26018645356407
1290	46.0800200253113	63.15832773614871	57.56314929605514
1292	54.33709737687457	68.50190452938888	55.82695612262967
1294	55.87251063819059	60.42644613181246	62.39179894948009
1296	54.28006516773687	75.06932951980325	64.42878722830815
1298	48.10679989458646	74.32431996595459	59.73528684226475
1300	39.84677828804428	42.20184655395432	47.97144553649672
1302	46.2707352488443	39.77092495332315	30.09609900863546
1304	61.71558290769118	53.58395670483225	45.48537886817869
1306	45.20352573843019	56.09543447856866	58.24636039351762
1308	58.06615514071904	53.88457288967435	57.06144777740347
1310	52.34102620985792	63.27945665919739	54.68340701490315
1312	34.26881703599703	46.9350478361695	52.40342807190294
1314	24.68593909467501	47.63206756606458	43.40119698882926
1316	29.22504866200389	50.79741912015521	40.20644989650323
1318	43.4312583243383	43.53235779575255	56.47242941266419
1320	54.2607096822354	40.60997319580499	70.69136720253346
1322	43.09386053683328	34.32651254051007	43.80152041230898
1324	33.84035220551775	48.2241858302298	54.58989670640755
1326	45.28962613010435	44.85130759068056	43.80372379946871
1328	28.59764893658908	52.88114280027874	42.34844018137157
1330	35.31479540530964	52.61385254951776	44.95745678314859
1332	36.08486131563627	25.38277835986052	40.6740424359351
1334	40.995322863208	35.38858403111078	45.18410412582875
1336	36.91887681591638	44.21567616591049	44.33343189538708
1338	16.50561473525226	22.78948355373973	28.63958358189687
1340	12.24129327659195	30.82197823458839	25.82005588151668
1342	39.16422927799965	53.38447134994441	48.74832212211572
1344	23.66504688912816	44.37679448211009	42.9954848000914
1346	29.03983461722281	36.96463035230318	55.91001205552785
1348	17.07053901441427	49.01809179174003	29.71717582785322
1350	20.89007370976059	41.24760293283634	32.51248919581804
1352	25.04695831351052	46.73471212612606	34.01269039262984
1354	21.20040609444504	50.27090468752579	32.27964810751141
1356	12.34298832428333	38.91205173301366	22.20050197523243
1358	5.500927293732277	27.91059605157495	17.25904012705983
1360	8.217708510045918	29.15637324268246	31.8593581702478
1362	24.54500212495983	24.11391678580629	21.79435794032517
1364	34.99005383186925	31.50127620153779	30.49938496909142
1366	39.30060848779947	32.75632444643451	27.16894658346309
1368	7.089148049160706	28.72851514180956	29.90302035757374
1370	28.31056919015611	24.56170288271444	28.36918611055422
1372	18.74543392334	27.96570242150482	26.16025864423112
1374	16.18348994209455	24.18603397409808	24.72914025559263
1376	23.13265450053149	17.7687422246978	29.5273536254162
1378	18.63079406940882	22.42063977409546	22.82202526981424
1380	14.66866614195782	32.30708721363286	7.139374193086553
1382	25.83851268599592	31.06622761451866	27.95620077614066
1384	12.32064397638505	38.12446741084268	35.55784172343613
1386	9.539213571191564	36.95264031733495	25.05093708752635
1388	28.24542547210433	37.20022178878141	37.51360784346251
1390	15.1624522512286	19.94805864628741	32.02620581474574
1392	23.08847622416206	20.01753803702578	26.6411615827316
1394	31.28770398390886	28.48086101948248	20.13305481484251
1396	24.66385143838781	33.86977810188856	14.25816932508802
1398	21.27973632918907	33.66715155132339	22.57031770460509
1400	20.54968370636086	28.74260318385021	30.63464045213472
1402	10.14411910041189	22.14425620867062	20.68094430291738
1404	15.37098084134806	23.30894715608023	24.29762391385302
1406	25.01220847880754	37.05493965021073	33.75889460991263
1408	31.00827366064148	32.82168864023218	21.64657504982648
1410	26.50492309296173	12.53786035047177	18.52456572953309
1412	30.36646064971575	30.3224125560249	45.24187638269831
1414	41.45684389704188	34.15842638625374	13.92014843676477
1416	15.05920223171475	37.14657297028061	23.25178431146852
1418	6.979331160986028	39.21638862271152	15.87889601834407
1420	18.14783908072836	28.37471044514114	12.68673688799112
1422	24.39864464847705	30.3639308280213	26.32114212077703
1424	30.5683279326923	48.94954491974318	32.21253460364054
1426	37.93994949881129	38.7718497240177	49.40122700502403
1428	34.82794637271527	49.26364075555218	36.4713360825421
1430	37.04951924995056	53.61721667265923	37.5636814453934
1432	39.25218569787883	32.55874448107136	30.93842911364516
1434	36.90238789817332	55.67104965477185	51.74693566046826
1436	43.54925561744815	49.84076808382606	53.03523196680369
1438	49.80160968176682	54.03511485567562	36.4556595674616
1440	51.38968268489843	53.9569934541969	40.23781281438289
1442	31.52651099204054	44.23024845929577	42.23809795474955
1444	27.72906149898495	42.71795616769141	40.79825699990113
1446	44.07476157031415	51.68318570823337	51.94319944384964
1448	46.2029748677507	60.5314255530099	59.79245923874041
1450	50.34771411375446	73.27163395410109	46.12946886164001
1452	47.54418822591311	75.00120534516633	46.53756566928279
1454	35.44506451149074	50.42907103148793	27.97001249349851
1456	47.28067766768031	59.80891853639923	50.42679185055903
1458	45.4524066526902	53.9614003323193	45.07525874325472
1460	44.80419856075898	50.66307038465697	49.64885731682653
1462	51.465437021558	60.6881019206715	50.5868666944592
1464	42.09073524789702	56.25283474968948	62.19054767792851
1466	43.00466176800585	48.4092892114134	63.33986702454531
1468	40.42549033732912	51.78215974828681	58.61061609587583
1470	34.91425895709397	55.32912833085121	46.82958165320922
1472	43.51070180000964	53.35116209003877	39.05189039125408
1474	47.30347519464628	53.41328754407874	50.92297257565931
1476	36.47050989506351	44.48733473777971	38.85205777787051
1478	47.41948258577916	46.51734759685185	35.72916107933635
1480	34.20916794736283	62.60916826418025	52.424384652549
1482	50.42620248755827	36.33109692264804	46.14815822096717
1484	34.56699597391589	38.94812683051755	47.42331523734916
1486	26.010720795116	33.25377835954895	43.58393408109509
1488	29.80217382176858	44.98886852830637	61.15790167057126
1490	45.31507696812254	44.45855459996835	44.19562106042179
1492	44.99427203103824	43.60102863409955	39.94807159097851
1494	43.30022668000667	45.06333410599272	53.8196644797159
1496	39.73494506878615	42.66693700404633	63.41459955819287
1498	27.39507695266007	40.77409499564669	54.36493175198048
1500	23.81276600311639	36.02002362287082	36.96017675932937
1502	29.95266665378512	25.78918288187496	43.20410979115992
1504	37.8061779727721	49.36609676943431	38.16659118132803
1506	46.33374485410879	44.53236204499542	39.34925268235042
1508	49.72508620940543	36.93196073403842	57.88435790280968
1510	67.76022359558768	57.49244466601557	58.89152905935906
1512	54.29690855850807	52.12755443889152	45.79343419409197
1514	16.54811731705015	46.26044223978914	44.74734988686646
1516	37.57744325646368	41.94321441903322	43.27997047033246
1518	41.03884887617514	38.78313941850584	41.23396379164697
1520	34.27127882381889	38.99859055870874	36.88296724491609
1522	37.63994192832136	37.84086849263858	41.4134795640274
1524	46.50353085182744	34.99369245748711	55.41275331922597
1526	44.67903962612157	40.22174185323637	57.32161033405663
1528	37.84409183582909	52.51245678560923	53.7432375466847
1530	44.9910337355789	58.00871196881391	68.92876503458294
1532	39.73997420491925	58.78507052432241	60.64932180395969
1534	37.83046432733478	47.54262529491238	47.43582711344973
1536	31.2418884755502	49.93975282464394	36.49305683849087
1538	51.34827833688151	53.45687546149871	67.08949961239722
1540	45.51980401466836	63.71667765274124	53.64011498375059
1542	43.33980530007708	53.36181284883865	48.41963303082821
1544	55.20756751086188	46.55609879114304	43.55398207426787
1546	60.23358444206002	49.83987539372335	53.19036469488602
1548	56.41463332953229	43.89784326239317	55.78675597319739
1550	53.6886784444779	50.94314455605635	52.92469169676325
1552	56.50171699012056	53.56330790595379	52.57618198300601
1554	59.72242240919537	48.93806425309728	59.02783426537986
1556	65.51672577372362	69.01025733517888	71.02496499552831
1558	69.85233155201708	89.67593440618475	74.11905653165258
1560	65.64030791062275	67.29341372173346	64.80189553473484
1562	67.45259876987274	53.46742000286714	63.26794927366437
1564	63.5161077887202	65.15025510081372	60.72185046820151
1566	55.89760779961657	80.44351134676614	79.75597117745681
1568	57.01782585029727	58.59072197801099	72.53162753917128
1570	60.05834253462168	72.41740339459437	46.84141536599957
1572	47.64714698220536	59.16775125367354	56.62759667539118
1574	74.81288796441808	72.01966522170694	85.32136659228613
1576	62.47857318841203	71.03690102133237	79.2846724463504
1578	59.99733489012309	63.45833267262835	65.05133372207607
1580	57.37918449474874	71.90020376865292	71.90020376865292
1582	50.37901490310073	77.43127512795539	65.58610264238274
1584	60.01938719285008	83.96822363124204	76.51078648706353
1586	64.50539085549305	77.56271643606954	85.81290644614666
1588	70.56790918012014	75.96251957840818	73.29137242437912
1590	67.05418670836792	74.06107993556323	64.5598427677962
1592	56.08296213025405	63.6424176646659	68.8713407636282
1594	69.4916147456338	69.74722553377583	66.43704149932837
1596	72.03418377327486	71.63384049854417	66.41036416219478
1598	81.97196704096001	73.85138509115656	84.18167902601081
1600	78.24597540562478	78.10636003732682	73.49939826951545
1602	60.73796003259842	71.17674685239194	93.08081196376172
1604	60.94866906453236	77.36902156121352	86.16341698544932
1606	70.04290626133935	82.79732055972461	91.61814576984015
1608	65.66939090749526	63.59324714347994	73.34240580393836
1610	71.00064458517863	75.95424054143341	98.06607523451231
1612	79.8036799501776	53.44364459170688	72.04229991404912
1614	73.18861629451521	71.90519695470957	94.2925184103034
1616	74.11507910164276	81.73780829812512	79.07727526319313
1618	64.00012008451796	77.34122153307001	68.24340896440648
1620	84.6419313436412	78.23775843654282	83.0246264752936
1622	89.53505631512171	84.26250121234529	86.13929078940069
1624	73.93406820773802	88.12825670073462	83.71984635069265
1626	65.38292094283759	83.22353882306715	88.60332860459502
1628	64.92883983122222	80.01447710891424	88.19949026570059
1630	68.91545010771783	85.14959370200577	84.35413114513426
1632	85.98982513891457	86.48703935444001	86.97035382844219
1634	98.16305789990639	81.60700687960208	84.75045311928852
1636	77.55076169530587	83.27242737737841	79.93703831629996
1638	81.88897082815662	96.71863707799494	89.11973372029013
1640	86.34161423012607	78.26509584297685	79.60371861886196
1642	79.7993235041684	85.0711358789211	89.57930950044188
1644	87.59572240240988	88.8017213983359	101.8879266295737
1646	72.97530185934497	88.36639844431721	79.54022354169746
1648	66.37621790174745	90.37171958527694	87.3138006714501
1650	86.87958359194258	94.79637300002655	78.43394641464089
1652	93.97252399342217	92.81483512880982	75.68823377154843
1654	69.15773672449413	88.95043203897129	84.85092464543482
1656	107.6277705332097	105.1529097265206	104.7892779193244
1658	86.72259688492906	79.38925842516129	92.83109765425039
1660	76.73658397090505	86.11455469470999	82.40903195583357
1662	84.23593438285641	93.84919839709954	96.12312717711467
1664	89.45167163269161	91.91497291075336	98.74526896284591
1666	64.60006300921637	84.67541044686023	78.88060754808009
1668	60.50503679739202	82.03261850232353	73.45248906096791
1670	76.76815255698318	70.35500490081434	66.88320335785514
1672	75.90961776075275	74.73646603771327	74.72283632060811
1674	69.67894679339302	84.62165459045033	88.54487792620876
1676	78.21211699913269	87.54801116693524	90.25417671871384
1678	84.3894898504785	95.16632378874108	96.6492110743006
1680	79.91634087209233	81.06023940718431	93.26660650583406
1682	77.49925742279869	75.24226350262323	86.80297826906248
1684	67.8022687337438	80.08749968775729	80.45147225477547
1686	74.47758646941875	68.26315983748731	91.09621672447553
1688	70.40796956522438	75.40704173504751	65.88289670519464
1690	71.29868351754388	68.32949612223661	55.05263045871587
1692	60.62537579299431	64.00468052084413	75.62536957212755
1694	68.63357569758462	75.172488407014	67.45391423728363
1696	66.31423722642892	82.9808084074576	81.51687361522914
1698	88.25801481664267	57.08791327785868	65.03669939593168
1700	66.307709356506	79.49220437449341	72.31661625872059
1702	46.10964467781048	75.73550425092286	53.38441681042563
1704	53.34945724194982	46.86460560948331	55.830479563475
1706	41.40513709214616	79.88645228289914	64.18856564480319
1708	46.54665135293184	49.91885392752992	47.30797718044307
1710	62.87635202935251	64.08927046305813	58.84836808999542
1712	34.07792202961896	61.47080805842509	50.93612566333803
1714	38.47614534843214	51.94364140749791	58.20373316365016
1716	50.97806981373031	66.20044221848247	52.80814795557735
1718	65.72431694734144	78.48717424846652	45.65309863780881
1720	59.11081610127637	65.40666435327483	47.71782913109784
1722	60.26577517966091	60.36161693286017	61.55995846289065
1724	61.39941539737951	68.63142555889978	48.27491846588859
1726	52.56707902109496	64.7860618614408	49.33197881713625
1728	54.41971962362052	64.97763661534947	59.65241203580924
1730	43.59015506068643	65.95036799968476	56.22360048879366
1732	44.69741651430586	62.51914400843698	56.75238617362276
1734	64.39146688271804	69.19395098917585	60.25514731706618
1736	52.04209584268801	74.39571787939369	54.67437222057455
1738	40.56818734422062	78.30788422172854	64.10832733216967
1740	50.28521917757399	81.20398132901936	76.61966915393064
1742	49.81089529049369	74.84479360550432	64.15313505997565
1744	51.70824908490425	68.33979435013018	59.99651125671463
1746	39.44732057032974	56.61398759013598	56.17655031051868
1748	35.58929045698029	61.2667122917961	51.77068614832933
1750	42.5782932627892	53.74583767884842	57.61393905799407
1752	45.76920522004559	58.70924273350128	61.3411131428986
1754	64.71056681598729	31.89477574652537	42.5373683919225
1756	51.67324452452201	33.7066359438661	44.40290917598372
1758	50.82420962761726	57.77601497946785	53.33295996430702
1760	62.38050309973065	54.43469109284066	28.42225060070399
1762	49.75893465010714	51.55912989456806	42.15632869802667
1764	49.66506392598282	78.68145674185726	55.61644041934
1766	43.26487693677625	38.92502846567021	59.19631908686579
1768	56.5456285190644	40.04628598450099	75.85665065580858
1770	52.1200533561043	65.73607667223872	67.02393968457217
1772	37.38037777241742	54.30295639482	59.41753184388457
1774	30.73264448631731	37.26696008117833	66.01954282203697
1776	35.09207494055361	61.35590881637897	43.1263046165183
1778	36.23592867919723	49.80678346579488	53.25595872928908
1780	30.87938675134277	56.45526327760633	67.56330850615258
1782	35.93004602296691	48.48227519298532	42.16538033868653
1784	43.17647836014002	68.41356824065908	69.24386760141989
1786	34.02168694806622	41.7454927006437	72.62122422439752
1788	38.04838558144338	43.75293921088625	42.79345700191185
1790	57.03930817153238	46.07200882023184	75.92551818946525
1792	66.68248457952265	75.77222909464942	72.75476798193358
1794	50.1062400524072	62.46718357021753	83.93954444647264
1796	45.38064594525941	73.87552800808491	64.96766164808095
1798	58.68943413945487	57.93868760308705	61.99814491427784
1800	53.84912246213258	55.91542542303304	62.7585032894019
