# Supplementary material for: In vitro and in vivo datasets of topically applied ketorolac tromethamine in aqueous humor using Raman spectroscopy
Source: Data Brief. 2019 Oct 22;27:104694. doi: 10.1016/j.dib.2019.104694 (PMC6839021; doi:10.1016/j.dib.2019.104694)
Supplement: Multimedia component 1 [file mmc1.zip › Raw Raman spectrum dataset/In vitro Pig eyes/Gonio/Fingerprint/0.1% Ketorolac 8-1.txt]

cm-1	frame1	frame2	frame3
350	70.99091898174996	90.12269083066924	116.7268565863211
352	63.57446593270568	86.39505485638804	108.4163498855
354	77.95852534649386	92.31413467820754	104.2708222185996
356	93.44811453473614	103.3618519092443	131.3058561008153
358	91.31389173137937	120.8250079600241	136.2954069543739
360	92.42563778139117	127.3809744442831	141.4739205562304
362	99.9245522042707	125.3791248346107	145.4914493809753
364	114.0797761923585	123.5045293107415	140.261450357911
366	128.5081388924261	144.4869575562975	143.7976997483549
368	141.6851290018236	148.4517565698397	146.1733646523079
370	152.9873349465944	146.8803372833928	156.4474623678911
372	161.7941632629713	154.7119277920019	183.4211767288776
374	164.2179021795755	162.0705839911069	154.0694033982897
376	148.7752120610602	153.1066197175564	135.2578801279106
378	140.8093555799615	147.8634983223719	137.4807128651494
380	152.9529450635631	156.2270111361098	161.2341700878721
382	145.8281271233072	145.8215495030501	150.8273200778085
384	138.0657254828704	142.9258312389052	141.4992147190518
386	138.5487138437848	146.8644117078816	146.8677844002932
388	143.4911948865424	150.4156229116305	160.4033147930579
390	124.8820778270601	126.3453119381694	136.3249414205592
392	116.3652382916521	107.6730529967103	117.1745108140176
394	112.7365185023003	104.0656837437059	119.6728374827813
396	115.5456180226861	112.869826854638	135.6544600230122
398	129.7719526437752	124.9265437339488	142.2394487645323
400	132.463025136145	133.148014770025	146.5403277052872
402	133.1366246835582	135.26986228159	145.5540368719031
404	131.5566117960198	135.348155903147	144.3861977531897
406	126.5070485958154	137.83909464838	148.3684234463412
408	106.2008647918819	139.2391627870488	147.6004032531833
410	131.8348403339437	147.3246085701427	157.4714938580927
412	158.4572266110759	153.0729706891931	168.1061658702425
414	161.40149105091	152.2283438988167	170.9837927808927
416	147.9274505564636	150.1512013729562	149.357014424812
418	158.226325593387	153.5331521820889	156.8894016075148
420	161.3595156065604	160.2766844440706	158.689198102168
422	155.2910828583703	167.2048321864993	156.2488206734348
424	155.877442152039	167.8116917912061	176.8134305482194
426	158.23294166125	156.2025351426416	154.7629620549157
428	162.4998192643068	155.8002604873201	148.8216740084905
430	165.1760464341698	163.958376650025	151.7067809428347
432	162.3463723017247	174.0844300612471	149.170429382629
434	159.7081601293715	165.5139014584263	177.2577441181192
436	153.2382087938507	149.1714015983471	168.9111348982
438	153.4205661358994	148.726433194723	158.1008017162631
440	160.3098297612604	168.7421373912357	159.4230881499572
442	141.8998512488133	161.1484015705466	144.7889667385062
444	142.017221752262	166.9991893683827	146.8566279187278
446	143.8637990503987	168.408608009504	155.864265425023
448	142.8425972936171	161.8949820414643	164.4199869544214
450	137.8228894939412	149.3162147726696	162.0530280927915
452	142.272226548906	148.7982891174108	161.5107439998722
454	142.9834317714501	151.3862932589692	150.4710980719171
456	150.1167916092731	154.2844044510975	150.188838849149
458	169.8085338212443	154.3865896361113	175.9500867151661
460	157.5879746813719	140.5530732583029	171.8013502316369
462	150.0043937122833	143.0914091804826	163.0675562034679
464	154.3901159641588	155.1759336190475	160.2784517127544
466	163.7452960095183	164.9942910951493	160.3359091852794
468	147.1352664124354	144.0806423313422	140.5062807744035
470	153.4277265315118	151.4160156424965	157.6575899822794
472	165.3090664064364	154.0511648073405	167.7383484333143
474	164.8794869839922	148.7808454169822	164.5371071908627
476	136.201415763255	137.6017892355941	148.7720210471711
478	158.694577640094	139.6434054965004	153.5220865066806
480	155.2197171062991	141.7608596174231	155.5066287553973
482	150.5281057644969	154.0669840232077	156.1823504621988
484	156.3831038903565	172.4519924837614	155.7609698431749
486	168.7898985387354	160.6082825407237	152.0058234494688
488	157.8365310386145	158.1170632773083	159.9692149623114
490	143.984799898412	151.1279204568985	160.8800616671861
492	140.6820760577888	144.9102920636034	152.9998635178911
494	160.1748233694804	149.564188982645	139.2553981670145
496	147.771704458771	160.3427342000234	153.7963518482308
498	145.0990702162563	167.777679965455	147.1773295214048
500	148.2987790060409	168.1245664538123	147.8891328373277
502	152.9852804253413	163.3464812687333	161.7026500719136
504	150.5990992499275	169.0576051188912	149.045825564149
506	152.7100403328437	160.7020321439456	144.702675918122
508	155.4574058328444	156.6138225219916	145.683322390909
510	153.9199378202277	154.0768032183789	148.6194334845727
512	143.8194857693979	146.3042928721705	150.3438483827011
514	158.1229937047385	151.363894525263	172.8216357125396
516	150.9813920800544	163.9379447194233	159.5506274512663
518	147.3103388134218	165.6630432542404	145.7661317777693
520	154.9305590979685	157.6663358336844	146.6033866771531
522	159.4153372414773	173.0061000631524	154.8937176545264
524	164.2742180061488	159.6550423080398	145.8239252162453
526	165.0071019742479	155.2278097456166	155.0116346630521
528	164.0389774026568	155.2000239834091	168.3362741660479
530	165.0100772934086	150.5246360443333	168.2772724968277
532	172.6824223136899	149.469093043643	183.026735525999
534	149.2404984904625	143.5780204734555	173.1196431978934
536	136.982774060228	143.245705797514	160.4624603562321
538	145.9439695558982	149.5111640404265	153.0248398307568
540	164.0279950851976	156.1458913758667	150.9358132000127
542	151.3511595764427	145.6052177563109	154.7077056432442
544	157.5696790057531	154.1815996621818	158.4332648807863
546	165.6097846078324	166.6366019113427	158.0043989036794
548	162.1646089445771	168.4696792664226	152.6365650328246
550	155.7140636793938	151.6206162048921	153.3004083379305
552	158.4301685341679	153.7910638945331	141.1083435948676
554	160.6249892487325	161.8584983804014	158.4762565781773
556	158.2574201102107	165.2342659590885	182.7892546816827
558	149.3576489696792	154.2349259492109	171.694538629149
560	150.9513311235745	156.3850290284383	157.4824271641396
562	161.7309475297194	159.3854140384985	153.6973134915493
564	164.0453965193758	156.9460861289954	151.9926757645977
566	156.532728861932	151.9515812757907	152.5737727667995
568	155.8938076965485	158.9709984022787	165.6117673358093
570	162.9179742882947	150.8292239989485	148.4460427344457
572	161.8055738540102	161.0944870135608	155.1593092080377
574	168.691244357237	171.2307788600467	170.3221139239708
576	187.2206158351168	167.2254900027881	177.288262168617
578	168.1459097704741	159.6709240972796	166.9872019349486
580	154.7426810036994	156.3579420337285	156.6485208375738
582	148.1454861613277	153.056379713272	145.6705272096956
584	149.799208941216	149.4194694858125	139.4403346173616
586	159.9851620314832	146.9019331698837	144.1457317017142
588	168.5846474634491	158.2625558048196	156.0586909498009
590	164.9754503901847	170.1257828009957	164.9621341433504
592	159.8761853571937	167.9938481257878	168.299165706251
594	157.3627039927689	160.2601361555028	169.0989674864707
596	158.0237846975303	171.9145479090376	174.7096223647674
598	174.8671412521797	162.4787234264377	165.8032462790114
600	175.1241194529815	163.319860790223	157.5105254571415
602	174.6242428199386	164.7531905603289	156.0842295956822
604	175.3779448875372	164.2165461229129	159.9984108839686
606	157.5455278683148	170.0352182118048	155.3711212410821
608	166.530508942071	167.4894896943844	166.6935173102959
610	166.2768455673247	157.1991180626766	163.985793488928
612	159.5349144963117	150.4242282103473	154.2014824817994
614	153.0813296159565	154.9605880200773	150.0106057806749
616	158.2566976036975	167.8657795003051	176.1769935082929
618	148.6850758114016	152.2409412311051	171.831264072689
620	151.0391091379002	145.1257151543976	166.3539346020995
622	157.5109227637211	146.6188346870753	163.5699625524013
624	155.8903780678922	151.0484561489614	160.8550996360723
626	143.0159123487042	157.5205332980997	142.4520536359289
628	152.3448558716812	154.7061600206632	158.0036170214466
630	151.9494474149337	162.1117369076736	166.5533929298335
632	146.0791044453425	169.7196411686631	157.3875016580417
634	148.2846808060465	161.9513901055809	134.3422630346348
636	152.1635261444456	162.5192454557062	156.484323214572
638	162.2743995413148	155.2600608984863	158.1554748398368
640	161.7531820202451	152.8639749811458	159.6861554391517
642	151.8574099946977	159.9639383659038	162.5934367481361
644	143.2831678998498	175.1201386069391	160.6780358265363
646	157.8877574378348	154.1367036019542	159.1503600788785
648	151.4025051505832	158.2842012804502	164.7020533860673
650	152.6151105868681	162.5720209638286	168.3435679714206
652	161.7405269179967	162.2108876044959	168.2343256777983
654	162.1196048928243	164.1738008306604	167.0195900604163
656	165.7145296583069	166.6614204236933	171.7437904780333
658	165.544232713602	165.8103506055497	161.4564885790311
660	157.3193212061588	166.0371012339829	163.9985798533552
662	149.0862970520351	168.7973983547142	175.5439410925044
664	158.0455346983971	173.1945461808739	168.9898442911511
666	166.6921548710559	168.9921433212813	164.2268879604152
668	163.3634797089225	171.2054729971044	166.3207436728506
670	161.1826064423326	172.9928747781028	163.7928922717265
672	159.5860445601395	168.7668831130863	159.3312975599109
674	147.7005174759393	154.6097140199474	166.8705806092377
676	172.5379688427639	174.9779246541834	167.7054606840042
678	166.8777860549503	169.1308220118653	162.8353176130692
680	159.1069630185579	163.9179400721536	158.529990200387
682	158.1048176838315	167.4257388298454	159.566704100944
684	157.0884533434045	172.3963617332073	168.8348264112865
686	151.5416613714509	164.0398339207623	157.1252658888086
688	170.1835494378695	165.1489313114149	159.6318200889509
690	175.5766548346537	167.5749018625825	159.2509282445618
692	167.48208576497	166.7457378270936	159.219591451702
694	171.7332762817551	161.2650173401785	175.3227188848767
696	174.8772255499781	165.5385127734878	160.4779770121976
698	181.26320152017	172.6076975741329	172.820367947188
700	170.5910475182956	166.4744921805588	175.4356415155647
702	157.0919589092566	159.3358068797433	166.2211162191603
704	170.935587618513	176.6869911810997	163.0859894792538
706	164.0169906678489	184.9472993421249	166.3090931755863
708	168.5362071614164	181.335595431104	171.8140649460176
710	169.3905875080838	178.2978810905271	170.5819007196861
712	163.026839940057	170.7179451151855	162.3276115291527
714	153.0079943526585	151.5339008217002	153.4585344103946
716	157.8094023355638	163.6510306617565	171.7641629090572
718	162.6034006452508	160.0807070302636	179.1632899903705
720	169.282922200985	162.2897426468566	173.8365788366714
722	170.4568866069643	168.9862268126369	163.5004934105955
724	162.5727921798739	173.6260492557054	158.7299222579596
726	174.7586164463471	179.0518786730353	168.0799599953576
728	157.7612680623547	161.758359370098	164.7240320647031
730	160.3776287872748	167.1196924383249	172.2348882698194
732	165.0568283433345	180.6016937106482	182.24109153848
734	157.6477711439964	186.8912250976706	183.4878502058445
736	169.119071973687	201.2050091375064	173.4133919481044
738	175.10736259231	172.5308063513515	182.137408088269
740	173.804542175168	175.5195368714168	179.4629305683644
742	166.6999132937244	175.262360050865	170.9823819656649
744	160.6569912771228	158.9487059270597	164.6267212228648
746	169.8279720721694	163.5808838443796	166.4222859131705
748	173.3183103896719	168.1303620536718	172.6139193794586
750	165.8334193312913	167.3274616829934	173.9370399494559
752	161.2488259176363	168.9068485732215	176.0224529440679
754	161.7441615767362	172.5731363681786	175.9755531276113
756	160.3140227194321	172.4036457921011	165.8936207166259
758	169.2666516554676	184.8037039992448	174.2886284826746
760	166.7174746397579	181.9364088394823	178.1503550772494
762	166.2911958822606	180.6921114261683	183.0243549232091
764	169.3955659753458	181.410177565643	182.2963841480845
766	173.2317882506617	177.3209896289535	171.0587905791068
768	179.6418466840684	159.7817323268061	176.8958276436958
770	174.9037326718102	166.6787546149909	165.4975096926705
772	166.0471595181105	165.8803999714924	163.9251252194571
774	160.490196053392	166.2875560928504	161.8820081160732
776	162.5338365123238	171.9475151474625	158.4943858834847
778	170.0254115556981	163.4475580933167	184.255041571433
780	168.2860936252042	168.4970762525594	180.8105634214925
782	172.1995993702299	164.9351767805256	161.1396521993403
784	169.2381688242336	163.5783050041247	155.9597828073095
786	161.8194613442383	164.4163381333339	167.0291014080439
788	163.8270711292959	159.4802305119894	171.7599974079517
790	164.5781668146754	169.4033695716309	164.4866320102037
792	172.5847999623526	159.7049792541417	168.7752488178392
794	165.2935333693659	159.6031805263608	170.5437579807125
796	155.9264916415423	162.0655026346041	166.3375634200693
798	161.9073520664304	158.1888665792552	160.3693721029101
800	176.3427325649382	171.4744434841706	169.6156249178453
802	167.1071792922463	175.1330598563725	171.9319912476324
804	166.0734580681433	164.9324937219903	165.0988641458866
806	159.6961688758585	162.9475388942278	166.9044335882049
808	154.5946951727847	174.3374471823903	181.2271465071595
810	178.7188678009051	182.510862219414	193.9058129059893
812	175.7446753425516	169.1171558513595	182.2445470515422
814	179.2268133316597	171.2066881110455	191.3324256401939
816	174.0950125791782	173.2633174490187	176.1061597713758
818	169.8516699283718	176.219027421905	162.8869219476377
820	175.6791517952076	182.8842103514374	180.2975871331656
822	169.3955556817542	181.8409265654674	176.3449258788675
824	174.1785178270882	179.2944315550269	170.348903174917
826	174.1835059964228	174.9253796830688	169.1887895414883
828	170.7823035029655	175.0293672414915	167.8207881390576
830	167.5036300555536	178.5204287810988	171.470881851714
832	167.8602680187384	176.6642083571109	190.9345949656231
834	169.9305465894478	161.247866590235	176.6784224239809
836	164.6589068009415	162.6956335248107	165.9512809095077
838	177.1700857336913	172.3103072475269	171.6524580707606
840	185.5141703746172	185.284916115781	175.5930250730615
842	174.12872358408	189.8688231092922	164.3285482957116
844	170.8259270574618	158.5040824984401	154.578726620268
846	171.8810347409637	187.8756638945282	179.1296287732862
848	174.4020682528674	176.4897777162033	176.8679466081184
850	179.0516270951131	174.9397964914267	189.1177837601765
852	185.5407776286124	185.7957865978046	201.6927596673558
854	190.2908669769745	186.1891017934149	182.0376025515711
856	176.8084478544016	190.9129721045453	182.0547563693717
858	181.0850397966039	179.5808864806671	180.5185267736329
860	178.0305550787147	175.8528967888319	166.0774380763456
862	185.7162545451853	175.8868567455863	165.9742941582632
864	196.8474096722347	174.8205920408695	180.3176477171122
866	178.6387729654865	171.8036768254292	177.9272620059695
868	178.7090460921759	176.5985374709688	167.3495172992589
870	175.4597388365811	167.4387398002128	171.6938760992031
872	185.8467872658384	178.9253874246423	183.5405909354415
874	191.9221881003584	190.9211573353304	187.6140217570128
876	182.8923636840511	187.2884792805952	178.0508169692208
878	175.4225838595093	183.3219403015935	168.6036382487524
880	170.5234550374721	178.4171991711059	182.1235669037018
882	156.6149728764215	176.5916184497391	170.7312170070765
884	172.7693379114514	177.7670530270299	169.8678300814878
886	192.0719688489397	178.8675091821036	181.1780732008423
888	185.6962240722078	179.0592144833466	191.1265046449124
890	185.6089572088852	185.5102355268798	185.6897294941625
892	181.8308580317091	176.5430457426863	182.4183927304894
894	167.8220305623231	159.5045245204045	171.7879039141251
896	159.1840281109214	155.3382039225594	165.9691660932409
898	159.6762746035398	166.4831989091922	171.14331285662
900	164.6396388969899	179.6310640555171	182.7847999710794
902	166.2384585704249	167.4752053915149	176.62018593405
904	171.8502361767491	174.8795844962745	173.8676241637254
906	178.3120852927466	165.532889785295	163.2941103723941
908	180.4281208524768	171.7912253771613	166.9979859467111
910	173.4861869523848	180.934259804624	170.9692022310077
912	161.9011916105809	171.5279163553526	159.1382874363494
914	179.104943850373	199.5324793027542	191.3871814232686
916	191.2499717519116	185.2259418066807	180.1335534414667
918	178.486388238248	175.8845784875502	181.9829594261368
920	169.7151904338735	174.6680656135835	178.6610814443911
922	171.2833064315748	177.5841708759128	170.7299764426058
924	174.7743095215324	179.9214739120018	173.2815964088999
926	183.9207210801417	184.836635057262	196.3249687147459
928	170.2744942756771	175.619139411408	180.4300440120285
930	162.4535421952186	173.1026267626421	179.668283804695
932	166.8501998230325	174.4839962430741	177.7710710142343
934	177.2806285086685	176.5340029938673	175.8322024284503
936	183.0693751281631	178.0663417522501	184.9311017149625
938	181.8990402185037	181.7497632345585	203.7982810202902
940	184.8380297877552	192.4689134598967	204.3626403277495
942	189.3440919818126	202.0728273800762	193.6312144991682
944	180.1195685693724	199.9602838025934	183.8887043715187
946	171.1286426390489	191.4636886876812	179.970486905902
948	179.0488113696479	186.7673674986447	180.9159461651859
950	186.9276389641408	185.5061002469363	183.3064027727163
952	172.2641882985527	187.2251942205097	177.7433189670759
954	170.453341106178	173.4573000708819	178.233224870193
956	177.0140485651381	173.3845982592928	176.0727701068212
958	188.5493950905446	181.2707793664421	178.8027486013452
960	194.5691459473752	185.7627768412983	185.0310946041509
962	174.2578646739381	193.9301192504492	167.795768305749
964	164.4319264785989	201.8916636295885	161.6637768187922
966	182.5933327220157	186.4845836103286	180.9176230613573
968	192.8588286034789	185.9083278642592	180.1330327520916
970	193.5339406261019	186.4373564979907	180.1670534693802
972	190.4184118909328	180.8449902477098	184.9790753082207
974	184.2353156470246	185.1439058554252	163.328785429831
976	164.5860581329256	175.9732158175504	173.297516144317
978	171.2972486966629	173.7755459134223	175.2599077824766
980	182.132513729944	177.0079057155088	175.2553666848043
982	176.9769303138115	184.1092403577636	173.5640000548739
984	167.0380708095672	185.9425981052348	171.5656082232564
986	174.763835933418	175.2286736106454	173.6177255484558
988	168.7666039293206	172.3221610043975	189.2574910132647
990	186.00834067667	172.9449971452115	174.4275804740295
992	184.5478887222453	167.1606871111258	169.7917959678432
994	171.7125616178834	173.6157405567781	167.6996387701834
996	161.7297208582879	180.5015096242707	168.6957785569103
998	166.9517585558493	176.7299597533232	172.1267122230035
1000	189.1528668800087	181.5935554570602	167.169919984062
1002	180.1297193326024	185.0225231197777	177.4321984831371
1004	181.008688419011	195.7155195175135	186.3831315762008
1006	184.3499017548467	186.8351537458797	181.1539322538224
1008	182.0041205088931	176.2457795722743	182.0952369683524
1010	175.4965505005741	175.1996509670507	188.0631544376526
1012	174.6730028759395	178.9708869344689	178.5224742022105
1014	181.9941914419708	196.3311877009364	181.4591485644759
1016	164.2049175271961	174.8165766675034	186.1661857163346
1018	171.1904336415916	181.3026395119488	181.0994272343136
1020	173.5864594574897	179.8545964536731	180.6696616743046
1022	166.8268301550821	174.5204992581126	177.8111364231658
1024	160.939018377981	174.6914157340764	167.3071561924432
1026	162.611331656446	160.2729018125335	167.6625962497245
1028	182.0569338518734	177.8291942604211	184.5838159129279
1030	175.8340006381652	186.3733516927678	189.163761250112
1032	172.9217148238575	189.8584226290529	179.3296510792699
1034	173.9140751502834	187.4212660780634	170.839712005681
1036	175.4038657058197	182.9070241631508	172.7940796589047
1038	176.9784700846548	182.5889587702794	179.5099834480843
1040	182.8049790628095	186.5119291960149	170.1731307942506
1042	181.8210802375194	174.7731501013487	171.7216812529298
1044	173.3656924554234	166.0084099897123	183.0799254824453
1046	173.2881676508381	173.2136631033447	182.0563370713042
1048	183.8760267330202	178.7567728366148	175.9398730928592
1050	187.3059806121377	178.6379522712201	172.4858358730523
1052	167.3661968951783	188.2622762643275	169.2985862861234
1054	187.7218353699771	186.3536612093472	170.5379538449827
1056	169.9247295059227	172.5937253791197	172.8418446342327
1058	176.8217933826458	180.0612198894658	171.7017611715872
1060	178.4777910594527	176.3330359165832	179.503086125755
1062	173.4508125263729	170.4314084454924	183.7150452099967
1064	173.5575484058218	178.1505758899521	181.0454873444234
1066	182.793537020303	192.3290483892572	189.8743310823252
1068	180.5569993145257	188.169855641723	183.7922461919695
1070	178.1845141154777	170.6389097440381	181.7836694673637
1072	164.8190187598838	168.8980333905379	171.0454035267099
1074	166.7503028055835	166.7875278191996	171.1666550669552
1076	170.2929404494126	176.9059769090442	178.4980335553642
1078	169.5257199036589	193.6774316750473	181.6996089206883
1080	190.8473052028785	175.2446102563538	181.2023651459845
1082	170.2044189445672	186.9069852343654	192.2309101965359
1084	173.6472198733443	175.604780230006	172.4422316149964
1086	176.7555221743713	173.9965236373605	167.7245171681998
1088	182.5730685988978	182.2856809025604	169.63233078512
1090	185.0225946084285	187.5755113761113	175.3974553858756
1092	178.5040993439712	182.9485193329045	183.8656231533606
1094	171.023459411758	176.9025301811625	188.8771480390722
1096	194.7857199334862	171.390572541989	189.2447738452428
1098	182.6581661884921	165.0676251100944	181.9993371340435
1100	180.4556129828135	175.2639681490095	182.2338207290731
1102	176.8572830514183	190.1917940079966	194.8887061633694
1104	181.3516136088119	188.0988747598258	197.909245053883
1106	187.7276319184676	169.0106775725841	184.9757307281871
1108	172.7868266242079	163.1784369515543	181.1853906549869
1110	189.6575379961402	193.1360048378453	192.8273820337252
1112	198.9142925562341	193.1180904956829	191.076678503682
1114	179.6404395975547	190.755681146722	188.4727190886537
1116	176.2701042231913	199.1999090345628	183.9689725200079
1118	169.2809557216886	188.3507399593175	178.8899326695361
1120	161.7598408629457	169.9060958681126	172.6694022728388
1122	180.4438193348528	184.2608736055655	167.9609309841556
1124	184.5553391273938	188.4659191239006	183.325285885449
1126	177.0425525376302	184.9207871920948	189.0295533734359
1128	178.393905742295	176.5094734629935	171.5682004508421
1130	167.8972930455952	178.5151427683311	166.8056223956289
1132	172.0143715514003	176.9396047139437	177.8146347839569
1134	179.7519711393625	166.6928592987338	191.4624741107277
1136	170.547714911268	160.9665909077417	193.581543739157
1138	170.1980429404619	178.1152321470064	183.4784049442376
1140	190.5169922513573	183.8137932311915	189.1910040069208
1142	173.2272392758177	187.2771375532518	195.1349380623134
1144	182.6505776588619	195.1213947952636	184.3249548635718
1146	175.1771820903435	187.7561554431338	179.8561708876393
1148	162.6106116621207	179.9083578997121	180.9516459089742
1150	167.9814371336611	180.2909499815756	175.6528269097965
1152	183.8219507215225	174.6332360543906	164.7484204779364
1154	180.172650137631	162.385912452847	180.0408658544022
1156	179.3831289302884	160.9277653404308	171.8658810027153
1158	171.5578080934887	162.9016234813713	164.7917391417171
1160	182.3706142721896	172.1255334600802	173.2808575123361
1162	180.0059559712987	175.627205942959	179.4776918021329
1164	177.8756841733198	172.3977135281699	173.8810743934967
1166	184.9365454693252	172.2287636233344	166.9866791714801
1168	160.3321994796493	182.4136329226699	175.3977506570598
1170	173.5321402411943	198.2947666000846	171.6759502196141
1172	173.8996431076385	182.2902270424728	180.76345013884
1174	171.4411126190859	189.7212447575271	183.8899018062548
1176	169.1730447576712	186.0689029381092	184.5576825374677
1178	167.563162771012	168.824325997956	178.5077749465404
1180	166.2571704313651	159.0101187570101	169.3651768076416
1182	167.5910382732612	168.0061205151939	165.4715808160096
1184	176.638033234309	175.1246332441036	166.3761729240381
1186	180.371726873775	204.0873099868536	168.7314195154692
1188	166.7465875330404	174.8814149999031	180.3352000889659
1190	166.9889510835412	182.6726546075198	181.8803102290397
1192	171.4364538333261	171.3566197949563	170.6689373901059
1194	171.4701511198666	167.2672523684152	160.1423887885989
1196	170.4402741145767	176.2253201904491	166.4251209301276
1198	170.1237803109154	175.6055583887669	188.3372448210705
1200	157.7363651517763	181.6026132623695	197.2857625809624
1202	181.2141283169237	174.0762346722851	180.8052950557745
1204	176.9334365026974	181.3921807453387	174.5758543642351
1206	162.4759764099064	182.4352660623878	184.1862191312376
1208	175.4013406359984	184.8588059913405	186.991201216625
1210	184.1585170381695	179.6481176146648	185.460065691822
1212	181.6121756295985	181.0376960912284	187.1261985793934
1214	180.1450542649958	192.8420272602632	193.7030901431467
1216	162.4412161569613	171.1996022526171	198.6587280425389
1218	180.8763047949814	176.4572151702319	167.852491087322
1220	182.0035320132456	185.4040460648311	179.3079888982647
1222	174.4044867556016	183.8095268734881	195.178077276003
1224	177.8063211683364	179.592899504756	191.1367885856415
1226	182.5704251226238	167.9694149422253	179.832545051356
1228	184.3850163116453	166.8181264692302	173.9690305289263
1230	183.918108408729	185.5214242039553	176.9348834592457
1232	179.2786746025222	196.5731047038804	184.5355000008464
1234	183.5565432229642	185.4674878936037	177.2844532385436
1236	181.3686618223348	196.6001438365547	178.5986945847185
1238	190.1900190386838	195.0300506252044	197.201262469411
1240	198.743024485332	201.4015905898716	212.5666073709182
1242	203.9254870830941	195.2477798374382	206.6939820794263
1244	203.6375757572663	191.1560465131881	202.9173642735253
1246	201.7053144345377	194.6277473108532	205.9234117942321
1248	202.0218753268472	190.6487888680622	196.7358700194694
1250	195.2987314632683	188.925366774812	191.3603163411712
1252	179.0474348218021	198.1683371709482	175.8205413892891
1254	175.5149380546309	185.9768009618923	201.7668456877727
1256	186.9070294901978	178.5298929908333	192.7045363892725
1258	176.2165482111975	190.3683712061402	195.0949568613093
1260	169.3764398693334	188.0276202018173	198.2647999689393
1262	176.8476424804768	186.4645907891371	198.1202159322952
1264	183.509136308418	199.5904883190234	196.1722333505566
1266	182.7328187906068	197.8551934455636	189.9820156832055
1268	198.8858188663128	189.5261142382692	201.7032568742477
1270	195.1274165348038	190.7706938651935	191.4989963574244
1272	189.2231784381202	190.5584176446217	200.6414585697064
1274	193.1148654670329	207.7457049477955	200.1062812882522
1276	187.9558864658444	201.4758653573949	199.8878092420526
1278	193.0940973116054	193.5670797126869	192.0104750315911
1280	201.5904831956508	195.4848165493933	194.6480262074525
1282	204.212558294738	200.578109124105	212.3016460392027
1284	216.511504828484	208.6448045186815	209.6286735727962
1286	212.4832366491905	209.8651841398223	195.9772921631085
1288	182.3576671692384	176.8417583141252	175.2669774705946
1290	188.1948640229635	188.621314622351	181.6766461075011
1292	194.6083229691769	203.9459476364994	194.0123794708749
1294	192.3066537631412	201.5218604459288	193.9391805716063
1296	188.1280968134699	189.233618066063	191.0090846089038
1298	179.4691722324413	180.8165418282077	185.8563528454549
1300	168.7759890090834	175.0777515559244	178.115425824987
1302	171.0188141371848	168.3038257387694	178.28889993702
1304	180.6978485347853	186.1396920884201	186.0741408527557
1306	165.454236021886	195.01564962056	194.2190404242708
1308	170.254515813673	182.1134125712726	189.8451910324864
1310	176.3735695941925	170.4010475432617	186.9417333136274
1312	166.2917987364108	173.9437638781422	187.4581201450097
1314	173.3740653198403	169.3450876890136	180.9532406277222
1316	175.9718001800839	169.9811811275305	184.1816844207194
1318	177.4885164188749	177.1673737193357	201.5592624565571
1320	196.9648021279857	172.0982335153416	203.7221818041146
1322	189.4866283986884	168.7786630302761	174.8917341637636
1324	206.7305787209694	181.5604591521566	189.0907086741939
1326	174.8048183836471	188.2051295043483	173.4644348297134
1328	188.0554303821922	191.6645492005398	153.2392338995953
1330	184.6694368719288	190.2822878848707	160.3119243475059
1332	183.1479612766103	179.8157991121586	174.4478724122574
1334	180.4531504697808	177.35015091569	183.1468013771757
1336	175.4014513208263	179.4222654067353	183.0326521220365
1338	166.958720807216	172.7402795677391	179.9040231699864
1340	161.4070860848116	171.5856029662136	179.5219785754517
1342	185.0246718631343	204.1358652890124	173.5429796115784
1344	166.6371610183743	178.3488297219035	170.2490307688457
1346	175.8579737598033	188.3292027259166	198.2936480912813
1348	161.1581142092593	173.046789728824	174.5459750671305
1350	148.1146423422985	179.0347832986746	175.7987438845203
1352	169.6039863643067	175.6402537527289	183.8459932538332
1354	175.2112439183206	173.9930420629322	187.3467428036578
1356	154.3629936635499	176.6294482379952	178.3853797477125
1358	146.0357671453671	172.5828796541996	171.1202151392012
1360	162.6137514872719	163.0602674741989	179.9198857044927
1362	165.8469221195169	161.4576207780404	170.2876339808569
1364	165.5889194070451	177.5143080985055	171.8499164499613
1366	153.0153525075828	167.2274715765737	169.2094178031277
1368	143.192222583149	161.144355076363	174.341521604984
1370	171.7124137874594	180.9220150618	176.0143706497832
1372	164.8288080136626	182.3326244858021	167.6866178363566
1374	169.0443637415386	163.2147753932295	164.4638844701526
1376	171.0672403725222	165.8525146809584	169.4723297310718
1378	158.1504552702257	176.7571647088715	164.666605362791
1380	155.1076260737613	166.7787778861868	159.0392663643893
1382	160.6657224207388	173.5991367145661	187.4491278389738
1384	174.7695981628876	166.7874756967103	184.1078809147777
1386	162.2251919536301	179.1052009843432	180.1354274097052
1388	169.9869487955596	171.7372333632761	179.5176738520752
1390	175.1033343650186	179.9396657293269	167.0945266263788
1392	176.9737795336667	177.462435293955	168.0165193092915
1394	175.0832607321879	168.5399307129409	165.7330877485146
1396	165.8805705388588	162.3608549069043	172.4819336134659
1398	174.3968258742121	166.6223766360155	186.0504786066391
1400	184.1273861982235	176.9952835768112	188.7045188461475
1402	165.0772592119154	174.7195269017075	180.412321667589
1404	164.8449611093751	154.9076312323266	179.600156700442
1406	174.7662098686157	164.5030457046798	177.9213820825619
1408	174.5847674947526	184.7916413638193	184.0436222606364
1410	175.3449309932175	159.0678453758019	174.6883325518465
1412	189.1416319453775	185.6196083477319	195.2060650304529
1414	170.8721702076238	173.4091733244158	196.4698449302185
1416	157.5721279461358	165.5057007855681	170.2833559100411
1418	156.9196622798413	168.811552878807	159.6246447547838
1420	166.6601771856385	162.6337356150194	171.7803992757283
1422	177.7198638660447	163.4198015618227	188.3687649773008
1424	180.7199547759966	186.4822225172314	201.2043537134468
1426	180.0060426890849	198.0644404897889	210.1409978358619
1428	179.9435194566168	200.9364382639866	206.517855256981
1430	174.7279003348826	201.557787624422	166.6908233583654
1432	180.2536909777788	199.0797999286482	189.8667083323029
1434	189.5312541267819	206.4254065612635	180.2496236049815
1436	189.2426681104849	197.6609702589131	189.3572008496708
1438	194.6136988569522	215.6105528452127	208.0243779084336
1440	200.2972435717358	194.3715842790015	218.4954694362959
1442	178.3720185496756	192.5242850667422	194.0914247712003
1444	169.4428119053346	202.158026169195	169.0916218281039
1446	193.8315036543129	198.6889979056079	181.9233108689465
1448	212.2290857313927	205.790670563185	205.873174247583
1450	210.8179257403932	213.6595712495177	203.0227393518746
1452	195.0328942177146	212.1392406754451	207.3201663570117
1454	209.5550693799183	180.0683042393532	215.0865252773743
1456	202.5420273663406	187.7683152532785	212.1555499832938
1458	174.9090012140216	185.0671228508984	193.3332869611275
1460	170.4569843782139	178.788124356348	199.3540760749832
1462	195.1351119935793	190.6210542417856	204.3203307412718
1464	202.5778711892078	215.0194126529021	207.5099840480569
1466	191.7865266823868	211.3197852244452	205.530261312871
1468	187.2707850197081	198.9745493762564	202.5337511079252
1470	192.9783411100978	192.3787273760714	191.3110709653232
1472	195.5063338253738	190.4680160450164	186.9159687342442
1474	191.1842933463981	199.7232840571148	209.4525937875603
1476	183.9094353382233	194.7752785348158	208.4327281012064
1478	175.1230659646548	189.5553700783191	186.8118277481971
1480	200.315394888102	207.3403578600884	197.207820299768
1482	198.4019025319813	199.598282803049	211.1355858354305
1484	181.2921684368167	198.893581168574	190.892321767051
1486	181.4095003211195	186.7831355462497	183.9181743919835
1488	190.2098545081416	190.0399228342509	180.5389257407607
1490	193.0935832210233	184.4700124417599	180.0834319391639
1492	193.6602820174949	180.9476841622948	185.1713592957951
1494	192.3428746033427	190.2291796172922	182.2711512983171
1496	193.5103472442233	194.9719871401329	179.3370302280579
1498	188.1267009602411	188.0721100514555	184.6555655020263
1500	179.4676505048351	190.0908913431889	189.268907340885
1502	194.5451427680082	202.204835825856	194.7050619356841
1504	183.5758921779777	195.6294094423311	187.9476207131765
1506	190.8240518344879	183.2927179969362	179.8225758175265
1508	197.7803393937769	198.7308055998384	208.7048444338422
1510	191.4646069714516	200.9415990700035	190.4825345294541
1512	189.7179675884276	206.9308572894431	194.2180870285697
1514	177.6519156896549	171.9536953751541	172.9523034486192
1516	184.5848070222811	190.6505078176097	187.9062364190066
1518	174.345639466584	186.0560995962828	178.0985919788273
1520	165.175810136497	190.3949378194816	179.5197011618154
1522	172.4829514167913	206.7068932589628	181.6984720469217
1524	195.923104551811	214.6508601797693	187.6126636859977
1526	209.5190451182394	212.5854937479047	201.6491978084312
1528	200.982415773946	208.9558272893405	205.1914390238916
1530	200.9381156636239	207.4407585439771	205.8141445567712
1532	200.6557394083398	192.1728228341798	196.0282839872122
1534	196.4960425278505	185.5164841216905	209.1729924092837
1536	183.6518214106611	186.8713500537055	199.7407553339627
1538	206.4925038397969	183.4989937930208	209.4856298850492
1540	201.2109953392294	207.1176450108659	197.9923141195876
1542	191.6411922982253	187.2176177471241	195.1240788773227
1544	216.2894667267216	188.2048413406163	194.9837845515761
1546	204.7927097029827	205.2696103787359	212.2682769275136
1548	199.7502202750767	210.3926941725388	223.533868133765
1550	202.1352591630159	213.8146474275017	218.4414882454879
1552	201.7823645021799	220.5895818626535	223.882896905388
1554	202.0839548879118	226.5629637840838	223.7692032362392
1556	202.6975425473444	222.2733219272976	208.3518361356329
1558	194.8266410296056	207.5270028298985	198.256590980346
1560	191.1056775354955	202.0788764337592	199.6849151991466
1562	212.618216689282	211.7885562126359	214.518165563268
1564	219.6583189744157	214.9753427233855	224.0346031869286
1566	218.7630746174592	223.1929891211229	235.5786640525973
1568	201.0416673687995	202.1748192379812	222.6653401287458
1570	221.3927927550394	209.0483302682223	237.6601990393596
1572	176.8529798949724	226.124442489144	223.483497122513
1574	208.5791324951322	233.5628066544169	240.5272987853824
1576	212.327454564309	234.1661661340305	226.2962076803132
1578	206.6597523787578	213.3541763652759	220.1151223510992
1580	206.4818349262243	215.1830845563679	214.1089718855842
1582	215.6960516917952	224.7420619032819	229.2322946627552
1584	209.8219407074022	228.3369863479111	236.0711326479471
1586	211.664477834402	217.5353466038204	222.277563279001
1588	214.3803108012308	210.2336754651831	219.1970140206432
1590	209.4362737830878	212.892154322285	225.7490323251398
1592	211.9639627059271	220.9340701404236	229.0613839028987
1594	219.3117084967423	226.4177857191232	233.0317756823186
1596	225.6212886825391	214.6282213089222	225.9614220103098
1598	217.9541911820791	229.6002083833454	233.1516358448142
1600	228.5349350079363	233.7539900471269	223.0742778373862
1602	233.1880841738815	225.8034015737885	227.7839193449424
1604	207.9523135705986	212.6946263277953	230.9943857902961
1606	225.8477347348896	227.817834861079	222.0232298544211
1608	210.4251902462381	214.2383717910205	244.4809675438986
1610	228.5576807639496	230.7310273405936	240.3219024721718
1612	217.3350203957562	211.0291178780571	230.3047246515188
1614	246.7550454399778	244.3413345743199	235.581783263831
1616	228.2975238944791	233.1554809149225	228.8322770622715
1618	211.9791249841531	227.7452786031978	227.0631636279375
1620	222.5338995104862	232.1197589723508	232.4011611601543
1622	239.8269896721731	243.7816514998262	214.8087292390274
1624	230.7255827122654	248.1523349061598	218.0760074429644
1626	215.2782902981948	243.9692713779166	240.4384790375193
1628	217.8186088077717	232.7549721099501	244.1226063911233
1630	220.2013422783717	230.550448720099	241.0215353782672
1632	219.5906605725205	242.7440123465551	237.7400269547541
1634	229.327193229414	239.2122473673764	228.4806110767171
1636	230.6445487196141	236.7495802105273	233.8431521638902
1638	225.2030881945451	238.2104669275048	230.2751620366742
1640	214.5312679469927	228.1885164194925	234.8258613721743
1642	206.7337011365604	253.1667380982171	229.1841255675611
1644	219.2602858781515	231.8719826875997	243.1610261898196
1646	222.1910135373999	230.5859239837264	234.2446192115533
1648	202.8760322861946	220.8459829122097	241.7589420173289
1650	236.9280783618486	240.7206246631151	254.202121868178
1652	214.0747236374007	249.0241383015801	256.6477385473588
1654	227.4554039136224	230.1002143253972	238.9229902042715
1656	242.9377099271258	257.3696720425818	255.6777018802421
1658	237.0404541659303	226.8544613485397	224.3738367565166
1660	225.8861923439843	231.5742189734166	240.7887093496286
1662	236.0148183856225	247.4482646177177	269.2209693635169
1664	226.905585622771	239.7931414952915	243.2371866045303
1666	220.8272932247156	219.4349422044717	229.4616462967419
1668	231.8956304601974	227.712619759987	223.8795106017905
1670	233.9713646966434	242.1118849585308	224.536408772169
1672	235.9523038294437	240.6215567426655	240.532963581482
1674	229.7079165023185	234.4317377000759	243.0569583071016
1676	223.5470725661249	230.9072047590244	235.7088648506685
1678	227.8768906187957	231.3873672561783	236.231082159046
1680	223.2957320393795	235.1533285163476	235.1184514541794
1682	238.4342527516531	240.7364954133711	231.3751504611024
1684	230.8136903588037	236.8171126350764	223.8341904731348
1686	220.0439546390925	225.4038860755765	247.6056244628793
1688	211.7321240919589	212.7247617135138	229.5910384072214
1690	198.58242463866	222.0693155003753	211.4964381254617
1692	199.6688368028727	227.3489408278466	220.9876143201059
1694	228.1812122595411	227.1947681348286	220.9965155761315
1696	220.7392863473529	241.8205625761548	245.6681623788978
1698	189.4620562950411	231.6835911299818	231.1629178478015
1700	211.0298690667711	233.1267814197865	252.785073252326
1702	204.4527687568982	195.338355195071	219.2103054997044
1704	204.7554349261809	213.6797416305364	212.5494740206832
1706	201.2411842675011	208.9332467935783	214.2399921943515
1708	200.1981901857248	220.2524333231573	200.2705946128845
1710	203.1150900003496	224.323107745099	210.6204108772891
1712	197.3579220608191	218.4256916735933	195.881104457305
1714	201.9050899100896	205.1440304728867	193.621929553339
1716	197.9118246097247	201.2709837276955	198.5608104267809
1718	225.997838996923	210.9544417031511	240.7934339963182
1720	220.7420798182446	222.683982627852	237.7252304296047
1722	217.0861407526318	221.2201953007092	217.0980410680218
1724	209.2522246431952	207.5101361577568	216.747891024482
1726	198.8480214565261	203.6944742716281	228.058766185133
1728	205.0187617275964	208.5732842475775	218.1665243632022
1730	208.4358432850884	202.7396734960166	207.7040968958713
1732	203.1086386299199	211.1165652951043	215.1651414196475
1734	211.2314101879532	226.5606692111602	224.8746271213317
1736	211.4059055029163	214.3103149662389	220.8496170738672
1738	202.4412713142429	208.5648395528231	213.5161500038538
1740	211.2486867925824	223.5547994923088	215.4696180205536
1742	215.3849544198163	234.3496440818132	207.7787418823824
1744	210.284627177884	243.6049034679011	200.6660603012699
1746	200.0471980084476	223.5831530756247	217.2643543901914
1748	191.7062286232539	189.6295811786312	221.7770775673758
1750	206.1443799325689	192.0449762875553	199.9228933510635
1752	207.7598331004146	212.0966742571068	206.7023837393915
1754	177.343541900286	193.864134695907	185.3105171884561
1756	200.852513832328	197.6021509603681	207.0985283204418
1758	185.4735267213675	199.8428632910039	216.505128582951
1760	200.922635646784	197.3604786842542	225.3481568109711
1762	205.5970550293768	209.8322410606932	207.4161941616055
1764	217.81408208806	197.4493809452301	198.7221323133197
1766	194.9246762108801	206.5613801483433	197.8816832061312
1768	201.5375101029453	223.1279575325167	191.1414771201749
1770	210.4558878320568	209.7184946392569	244.4050595108262
1772	201.7882149652795	215.7793748713361	230.9184505766657
1774	203.9077445125119	195.6710414431833	206.024376879469
1776	208.7335196200624	191.3543647911408	208.0181469677717
1778	223.9960031668762	219.1623998318037	199.5035840658722
1780	202.5970029913383	168.1905087148485	188.0593986528576
1782	193.5178404267242	208.0771095661567	200.8562202748963
1784	208.4652838596393	231.6708901780516	201.2108583987047
1786	187.2165058904574	193.7604478387108	212.3101225610696
1788	200.6091678656463	208.3386395758986	181.4178244674204
1790	198.2163481104356	210.2911748053631	194.2925111902431
1792	222.0101893293339	211.8918264271589	209.4492342565087
1794	213.8185646712248	180.1204901918385	228.4804208421141
1796	215.4052854648622	192.9626284218301	218.6390224123594
1798	199.2766046059728	230.0217682604398	198.4451969429533
1800	210.9345533980199	200.1854620999518	212.7073658638697
