# Supplementary material for: In vitro and in vivo datasets of topically applied ketorolac tromethamine in aqueous humor using Raman spectroscopy
Source: Data Brief. 2019 Oct 22;27:104694. doi: 10.1016/j.dib.2019.104694 (PMC6839021; doi:10.1016/j.dib.2019.104694)
Supplement: Multimedia component 1 [file mmc1.zip › Raw Raman spectrum dataset/In vitro Pig eyes/Gonio/Fingerprint/0.1% Ketorolac 8-2.txt]

cm-1	frame1	frame2	frame3
350	-23.29992282415818	-47.83499797031666	-27.69918257694281
352	-22.79245796135097	-51.79601469790738	-18.51041214181271
354	-17.50601532134449	-47.22566623881023	13.55094667815801
356	10.85088923128694	-29.30406312615211	30.25979018162071
358	37.18077905982504	-25.65944592921879	30.77197892016604
360	53.07250557026224	-12.4070382779699	38.47369736065615
362	59.53602517553929	7.596835337443978	47.51768103024591
364	60.58617297461305	23.09482041559695	41.44342057844914
366	59.78139051116718	44.47069288597768	37.17513491800112
368	55.28798476288783	41.42097483689724	42.7826739889687
370	51.16983947668636	29.43907458838667	50.81356640959225
372	51.95761277477563	27.49017738311741	52.23987170661485
374	55.6010227012029	28.42424079751366	33.98576315883535
376	42.93482844562777	25.86896152087227	27.81041001281491
378	36.81646151924853	26.31420564214061	38.658493128994
380	47.50966204538688	31.41045705523682	61.98613050629208
382	29.48162836615765	17.21324584693092	30.28851671087922
384	15.91075347152633	11.75826608747092	21.91366974689648
386	20.18129586666541	12.31515877051701	24.3349289331993
388	33.55149787781027	13.21470711526646	29.05201345913369
390	1.937677538297962	-3.652565119518298	21.44648410363044
392	-11.10209898028132	-16.07408057184017	3.696532021240035
394	-7.239631645211077	-10.20516755199719	5.853532110606039
396	6.229415951061752	4.486539087210996	23.51844740648978
398	15.19773770429053	3.674920403437082	36.26320533664116
400	22.9745577972725	1.722356694923996	35.48688375928225
402	22.4956651333145	-0.5198595590278117	27.86279687147491
404	25.33285797063042	3.926059320892768	19.61795427480462
406	42.92450769647606	20.92186343271055	17.06405724851022
408	38.33538836859309	13.61498466543413	21.15082748041731
410	53.99896661058542	26.98309403491545	30.84756955792836
412	62.93289120789784	40.48990193688012	39.77478393561566
414	52.58975155357653	39.46144348188627	42.75976835349914
416	40.09107037797764	6.999445907674835	30.84129561703055
418	59.98363788432549	30.54357174539097	37.91745750499807
420	60.22823294464517	39.75115028478751	40.89916722808993
422	41.51888245805409	27.72116077973664	37.79638453618178
424	40.82965449062517	24.84855798814812	39.26038387668005
426	34.16120552910155	19.51543353634843	33.25620013803742
428	38.33117866182275	26.33348465848034	42.67182064392924
430	45.88086956580131	40.64026511421716	54.27495468938278
432	46.47076717620268	54.33607077601211	50.4968846852901
434	54.6476664962963	42.56854132028209	52.20486679685225
436	42.33643930434859	24.43592351574879	36.55987198859094
438	35.16172478520343	25.78735626366338	32.80597246410728
440	43.16244276735193	48.26478700389164	48.97748522197213
442	40.64446857469396	21.47191412179848	37.8386807195705
444	54.01940181078547	19.73673880212179	39.02198381029865
446	55.21935483500742	30.58086562560207	35.77698790009279
448	42.05951554625094	41.13165685761933	31.01104642326104
450	24.30200363544272	30.90324456060236	39.08059488375294
452	35.80611167463939	27.39796737917335	35.93418878910642
454	35.83110073003275	21.56923174754677	31.32822929956752
456	34.50481337343391	21.86982994648879	28.28402908024492
458	41.51373465268191	34.43572683480848	29.29157219191811
460	35.22567905821745	36.22080461106567	36.99694317437336
462	29.830441610225	25.07120450362613	38.88824504617764
464	30.58254724033179	23.46570932308912	40.04765939734313
466	35.00183965404813	30.65066040637461	38.47201801920281
468	28.84776992051767	16.43980269956141	21.5582511239615
470	30.86311849944613	16.71308641142936	27.87986435812896
472	37.58809870295592	26.98150226635244	37.88215911554944
474	37.95616063954557	27.04294154798583	36.74176151200137
476	20.98536708307545	-3.697583583017935	12.23151040195374
478	35.76582307247553	18.58049807490394	34.53408139173251
480	32.54985845087468	32.88662595892144	38.83303919056358
482	36.46111729388542	34.7378471613206	37.27880848805426
484	52.81117660082036	27.88273392492037	36.78700695977501
486	51.79571009647977	35.49825038029277	39.54988115678363
488	28.32889849197505	15.91442580179855	27.44175987351495
490	19.05524273204885	14.98596507994794	24.81168328626029
492	20.62250640974815	24.77978698434813	29.23299268507496
494	20.14478562968577	24.33121114174629	31.77312673657931
496	32.90988585654647	38.72015337462803	37.54095473019059
498	21.9025436915518	24.97210851427412	24.2792393364994
500	19.84688268817387	22.48406843370639	20.22640042713118
502	35.59028006636218	42.28322769927426	32.45709728696835
504	32.73938802589394	42.12935261436977	27.44716216001927
506	25.81004530855321	34.08857618269377	39.29722404050492
508	33.53754128589289	25.59917438260412	33.37465958287044
510	41.09929349211312	17.3736032118397	19.42190679647775
512	26.60707700593421	9.442230295482567	17.8784095642817
514	30.33287917757939	20.20557085547673	31.37936156213521
516	31.28220747841135	30.66671711764658	24.16643374455832
518	35.25066401989685	32.23004447699971	21.14339626781059
520	41.0195622668674	23.91991824377502	28.62150824210275
522	35.26772520098601	16.00832915545376	27.2208318617894
524	31.84654744548144	27.6631052466266	27.65264455137062
526	37.34897682758522	33.97626788416027	37.63919785101661
528	43.76048517697801	34.53781048805469	44.58901768944558
530	41.87373290090613	32.53456355883948	36.57135004352092
532	35.19585093450338	31.28069636342518	43.48383694025294
534	37.16782304491014	32.66359748486732	32.79548201081384
536	37.5859691740369	29.78035520077215	20.59031822351189
538	35.03329837859833	24.92042056119189	14.8610614379835
540	34.65062056228332	28.90465082202976	20.48665554829926
542	29.34636458581847	25.34096487104111	9.63302847360918
544	32.81222109290522	29.700288936523	17.54176375946195
546	39.37621814786061	34.14086658235446	28.28769022019799
548	42.57747474297375	33.26560889181832	30.49793059125085
550	33.92879872357686	33.37328255549991	36.07854921363084
552	16.31040000267245	31.9982902024928	37.82563798983547
554	18.69108847046885	31.48385254045578	42.26716268466122
556	28.03683030870472	28.22733131374508	45.0424951317894
558	19.02669151446969	17.50254222171722	38.78225676215571
560	24.1835068739663	18.83021373583468	33.59388361215438
562	36.0522592904636	26.06075149769305	42.16421294844805
564	40.01144364481134	33.41774715773916	41.00470456005353
566	38.32292889555397	36.79236255553954	28.23213347129339
568	53.51392984438062	32.28635808165052	25.91197271460361
570	47.33161748212639	24.03062059697085	31.26082490833423
572	43.32525310771651	32.2771661442535	35.20683234572167
574	44.70065765481263	42.47089012920831	41.83847631866942
576	50.74666910670848	44.31359088410049	50.26047492700445
578	51.49023825983758	48.897049090075	37.30610148299121
580	36.29384253003147	37.06429681412133	32.67145953868204
582	29.70357221031571	38.03685816697379	37.05077702145293
584	32.44680555606888	42.4765609306076	41.48168810051758
586	38.7807108379775	33.54713699499919	35.43099773980056
588	39.7724862634171	29.04120183978859	27.62250602415348
590	47.25458656612136	35.83480012215633	35.05825538648439
592	49.1957271945241	34.55518557876299	38.33744801488856
594	45.06946651744839	28.49304984196865	35.79602036207037
596	41.8554125382086	36.26751986853939	36.97672360075268
598	35.93146766623949	40.22998123981303	35.99786578654795
600	42.26477730780033	47.20164396084144	30.33075565756633
602	44.7769534843988	43.62270782846917	36.32786958820668
604	40.03352598572737	31.10902036871276	51.13000121718178
606	43.71394846329514	35.34374812683781	41.05751477136585
608	37.85345575429193	37.79588018981626	50.42957951729495
610	24.56638632822146	31.82856833193995	43.77104040243897
612	14.41683935890231	23.26516425271007	34.61191904566137
614	17.30294551722768	20.30669730428819	35.00037590997974
616	42.52828464712592	37.79619534714805	43.6350354006256
618	39.11923674135194	34.04064420372684	44.8199698452765
620	33.07453389956035	35.5077833845159	40.38268457879333
622	24.35146997677556	32.2555053786508	29.38885018152699
624	14.10822606683722	15.77142033669474	14.6817932825713
626	35.5418472858945	20.62298261207092	22.29725813008992
628	22.74806151334018	31.66842710394152	44.56845092725343
630	20.38437581804536	41.30630744643209	46.65558078205599
632	27.65242120220537	40.65629411633469	36.02577143888364
634	30.65773813948729	24.27895118058516	31.18817356299121
636	24.46689148380055	25.83573529171733	22.78260446617048
638	23.55910963072275	29.97382118976442	30.98772804891545
640	24.00657252733147	22.116425552629	27.23306089613341
642	24.27068590560021	13.16695243895532	13.53465915216174
644	23.55516395141687	23.47583576652759	6.239624209619688
646	17.88515366556446	16.14104712325203	18.36665756683322
648	30.06681206590691	22.26089393491288	30.28924576900465
650	39.26577688436739	26.32940761861784	33.59552948606744
652	41.8877160789914	24.99869634213218	30.03039485004249
654	44.1771850917897	22.56497343026726	28.06420152702496
656	32.92015663798348	33.51556576857096	36.80457761636637
658	37.15414287102459	35.82558992015269	41.64411860681674
660	43.12292342705081	37.83180476618753	44.9254725076282
662	44.36985551837981	38.28333732598389	44.70916989455998
664	39.66506746396693	29.19857634625805	36.1494142134133
666	35.41048960704547	26.05772990844062	30.77564158688217
668	43.4730219384653	37.39031588192756	44.56616084836428
670	48.86349700566083	36.90607845653252	50.00229795084583
672	44.65765995058611	28.43156232869326	39.87700698212737
674	30.85344384192652	39.95820981199671	24.08070336776251
676	34.62525201953341	45.9509390308144	41.24501227082013
678	45.2116609685024	42.50845450281133	42.12847085560117
680	36.79770661095215	35.03054912144964	39.19027907797388
682	21.01889091317937	31.61156543224884	38.41840037689982
684	38.44604760986594	41.88047091608176	40.32181138893363
686	37.47489859561105	38.10968335673249	28.72153924016433
688	37.4862371014277	36.18532119875716	43.65315789788601
690	39.447280522071	33.81021836629174	47.66689409908305
692	42.27462911182527	34.30826988393295	38.15004644269143
694	43.32301272542676	44.195911512495	37.32565807868382
696	39.78774042035634	45.71899330166851	42.78688640817923
698	46.55314645411313	45.12754443712308	46.57506508891568
700	42.44280244180549	41.95420343524268	42.0897614455951
702	40.55650959905925	40.12948044290522	35.92973414200777
704	68.45984750619574	44.99994927768832	41.32527742185832
706	59.48762000767484	42.82384723698971	48.7202704312223
708	50.11519932710425	42.04779846565508	46.53743093662068
710	46.87677574332821	41.72469182802774	39.07016035631899
712	42.31772092878719	38.60107005121486	34.29585251908204
714	26.63076802566502	29.79002788225289	38.54051017864687
716	24.74877159736812	23.96750828167211	28.77442227130348
718	39.75506534124955	30.26803432272799	41.12493307180684
720	45.68251854451729	43.60628716137663	39.58740633647359
722	43.31758196954158	50.64986462781801	36.16974132332557
724	40.85694960603085	43.36564961691644	47.36815935000244
726	40.89351128086292	52.45457302999903	37.80735713555934
728	31.6923162024422	32.82001890917119	26.4969547233412
730	47.48406476864992	39.62183444775737	40.79913494321366
732	58.23424393501687	49.32799600669949	53.52760709291312
734	45.38970367351101	40.57849049642682	42.97433620199293
736	56.83516137665333	40.11268630374369	31.73322967248046
738	51.77390828497329	33.17954047532692	43.06713897775252
740	39.44914033090665	33.89687115796524	39.00538806886868
742	34.8632587026028	32.49898213525858	34.96660819653498
744	40.39538986529818	29.07760279551524	37.91504823004411
746	38.21698075496603	42.21730246952155	34.03455024831956
748	48.8320954652478	42.39728200193098	36.78669905980288
750	44.95062289547166	38.40306279239825	42.88264958237159
752	42.08973611522741	34.83829261730274	46.22344725537189
754	41.27444990046785	34.31418525331646	43.21457010033936
756	32.89787655963142	37.63306987680797	34.18524806109961
758	44.98656941313981	46.31188505964664	43.99651673411281
760	47.3245746810079	34.52589381912789	41.73030362350682
762	46.78783037954679	32.80639271914195	37.07090618923743
764	46.36302164745861	39.25212050398258	39.26836336234354
766	46.19696664596451	41.00530051960612	51.45283126352738
768	39.90285836030129	38.12684158196298	48.01691324814146
770	50.69385345477291	43.70580540464742	37.27590062206728
772	40.32553561593195	37.23961588347554	37.80828373418529
774	36.49132425336158	28.01152202773914	37.47822175968133
776	52.35613663014843	27.15346832047602	30.11110144985075
778	49.6877701199514	38.78064556454427	32.03198929648849
780	46.91465222924497	35.26537654601651	42.15491710319195
782	41.6963017599967	36.14163403475506	44.12516080925052
784	45.07440475569561	34.79882562689185	39.64298538337771
786	47.20764105312395	29.53447660517627	36.48860659972433
788	26.45607332074964	24.0607506846656	44.08603299573694
790	33.4779047477717	26.49536899463547	40.79263788322523
792	30.84128991824866	29.82389839348307	47.52058893751123
794	39.80940311274923	32.4431587569125	45.14864775323652
796	47.54944540187129	23.28482503417859	37.14991293492704
798	40.67905030392488	7.505691335627152	33.30630747775439
800	39.66225238181617	50.93053513173367	39.21765593213449
802	46.60271689247195	42.89886439436429	38.49484678429296
804	41.0672933035991	34.34963830190467	37.86801590089593
806	39.72129158524276	37.31915715097864	35.90531568543178
808	48.27243093784767	46.91792992366465	36.4629184715674
810	55.67290646035755	44.40373671207166	48.23985474928715
812	37.69260110397486	27.58489387536361	54.57126085224475
814	46.42499181698536	43.18470159006051	48.1257372771456
816	47.34485001345064	40.73746830775801	34.34166226754154
818	46.65510441899188	33.43301321555926	32.44256714639688
820	56.22793424621182	43.48225042950894	51.17881091217423
822	55.59526316087775	42.83241492171086	49.95816142740954
824	26.38274776149536	28.36319136646615	44.18502779004415
826	35.79705180183575	31.2908708614274	41.34643688849213
828	47.17949544817496	37.75170507744671	45.50352845888499
830	44.87266178437599	39.36426242160336	47.51659880086832
832	42.53001172045806	37.07105912922063	31.48359008582521
834	38.23703283040369	25.20404371155847	42.92974771813252
836	48.24961950828212	35.53771229280246	42.49393539564858
838	48.74252675340757	38.14833366008453	45.1113838625887
840	45.58690174365164	39.98813023259172	44.53975828192368
842	46.96739117201396	44.44297707641669	35.74657679177139
844	47.02141197628444	24.60330340636574	29.35185981539077
846	47.41424328884352	43.0687430379821	31.91874515729069
848	45.93191387139068	41.88882655343538	32.34836159641986
850	49.91927559243794	38.983965960823	37.45242147689945
852	50.48873221381015	40.50752633913059	43.18059884487165
854	38.97050430600629	43.07226948956593	43.20851097195997
856	55.20951860408842	41.10499435394471	53.57918304396424
858	42.17868597119833	27.57143921607132	31.44757470846761
860	34.03324657372552	28.0238921303157	27.91085038657515
862	38.98494319035375	34.36579229307906	42.88920283137445
864	47.50393099993922	42.62432488532119	52.65260065941025
866	38.59504411895725	55.63963471866012	26.11432480183823
868	29.63860444592535	44.92740105044776	33.70652520726171
870	34.71861756215028	34.04374419354045	30.51949305617828
872	36.08760512566816	41.21061195987988	44.00329718002651
874	42.21714172282412	46.36276630350444	48.42353246599743
876	52.11213115600896	38.74933542807634	28.9501264670866
878	39.69727771824368	39.67390432995912	12.94617975795206
880	34.89457855958158	33.68320805011022	35.48680236123301
882	40.19597711781061	25.71708804634343	39.66192560861873
884	49.83928681396667	36.91464960361014	45.16574104772741
886	52.03565865753628	51.49332644954238	46.52582661658724
888	43.44949020786032	50.23494744825064	38.65729258062596
890	45.4536589159919	42.72300999752191	41.84290440389346
892	32.22199498951145	38.15894761764259	32.15211836522635
894	38.14207003434056	35.83176066169433	32.36417327410388
896	36.42648098537622	30.23549007646672	32.92461009200383
898	32.7100546478138	31.7031896341448	35.59304949861695
900	39.72281104550724	45.80433225197063	43.19884026738519
902	34.59376673651891	38.28710335778939	41.66633579186602
904	31.80127560674833	26.17422312566593	41.320964723293
906	28.12089811681383	24.28779976627563	35.48169683078021
908	35.65537779596188	27.84721570597099	34.39385971420947
910	42.94832409373522	25.40245561585168	32.90196912403684
912	35.77205223405885	14.90438535686861	26.03014761024281
914	43.09434518573634	37.32121430492806	45.409101967312
916	35.36681938076124	39.4981652183458	48.61637386291795
918	37.52124989788062	29.96366401136166	34.84605481610291
920	34.46252721955391	27.84635948523954	26.69114621807702
922	35.30364763275176	32.40935956101555	29.04590782847764
924	51.56120380626782	33.77757335659279	33.29846105810714
926	41.4191845240791	39.95532370755456	31.62189815322128
928	55.67592829303329	37.62620007307619	33.55085120610205
930	44.60809288086244	40.45888027983664	31.14412738631991
932	42.96863282990957	34.62120185507398	29.69058969833375
934	49.70861093848153	28.53175256520016	32.43802048685082
936	47.52600038745866	37.01791993712008	39.31863114567159
938	51.72508759413511	47.88837877982971	46.54775533323632
940	46.93427513057751	45.65972872472736	38.34081396263024
942	47.85080994481109	42.890927203562	41.2379529383082
944	45.28678834103115	37.3062784156321	36.31451542313728
946	41.19418793071854	32.69266503195988	31.36399686167255
948	42.07197292766099	32.79695521852376	36.38293318928515
950	48.51671998964055	32.51565489492987	28.17537345386985
952	37.52279840886646	36.09226604127308	43.27528730324129
954	21.60883193290273	38.7759986606791	29.59677315086548
956	21.66502641142736	30.40321122966284	22.62674703929043
958	33.01596804476267	31.31709053021697	30.43053800624663
960	42.55143285965124	46.38021750331442	40.0795135485854
962	44.29232651180841	32.93711503095735	28.02660568131942
964	46.30713343230437	24.52454571030961	25.76294880565002
966	43.92867714298007	29.86258297932948	31.01900051952803
968	45.09032905614014	31.63102178498718	38.39616047498164
970	45.39139675883352	28.71545575874066	33.26687833538922
972	37.85515927466449	28.07928438484667	21.31120965633699
974	22.61866199870172	36.51088317739844	28.90866282758355
976	42.63922511405836	30.62160248642536	19.94727701542662
978	40.04119109888833	25.38851009488246	24.92972995833723
980	23.64928252276586	19.0847880162219	27.28736966185301
982	25.46974934052708	21.20194310486964	28.40910686062245
984	38.0213098257664	27.42904403394076	30.14442345257159
986	32.42586086366179	27.58187158615647	32.70476346999825
988	35.76486872914282	37.72307770551979	37.89820297418895
990	38.78918234842833	29.63636625734089	30.23400715380103
992	31.46732421642079	27.44577580669598	24.31197339876294
994	29.19413330851162	24.77014968767457	18.15163121523097
996	29.0466885964407	26.86230825791308	17.75172861858967
998	24.71978582547945	35.03595010570471	26.79778859401795
1000	22.52876567425596	32.93872632042603	36.40399988704098
1002	23.22717252622145	36.14538495801565	34.63047276441807
1004	39.72745132859541	37.43189889818062	30.37984460247056
1006	47.23769968259146	32.76942868691077	31.94995180778973
1008	36.49070475707111	28.46009844546095	32.69795140114078
1010	22.90944466362598	26.36251708855186	30.30289324302384
1012	30.74056688800056	24.436495527507	28.99581077362031
1014	34.1083791652493	35.94809739186748	24.83624951574839
1016	21.04995239074894	29.24289529008188	15.6159871051422
1018	30.95923573323423	32.81264970564468	23.11560537078214
1020	41.76680426314934	39.9173104241091	34.00105035565964
1022	39.2913790484531	36.76802248718087	31.80370897744562
1024	25.82593373080853	21.38178215301505	16.79764970098325
1026	20.09581360801854	14.79293400600001	16.64032694484998
1028	40.89447895827431	21.09869594903478	41.85316665385482
1030	28.77081299146276	28.90956477802627	41.35870039231244
1032	25.37066152254314	26.12525783767712	24.36085071263545
1034	24.84180719958311	20.12679139571855	21.53230836992573
1036	31.37236318692059	24.32036137510013	31.32375484391251
1038	47.03351052735162	39.04272841997108	32.4980111113927
1040	23.76221954406815	25.25905605570897	36.40245972806501
1042	18.375636545459	32.52433227528222	38.60510584902866
1044	13.63459121189638	23.19302631794992	27.35377722024526
1046	28.52403773636302	26.93993119473061	35.64295829766201
1048	32.59119903913473	32.5981617561721	35.84982888549833
1050	23.61772626655274	27.387615493573	20.64159064745068
1052	35.40095061067935	17.53862090468925	22.11414613002722
1054	33.18022273739951	26.75355154619312	37.71182458771306
1056	19.05114287073334	27.19262363577349	35.96946649850774
1058	30.60285430919361	18.13196209544762	25.86385963956621
1060	24.8831702619051	17.52925215942927	20.66747920188108
1062	14.56677747306615	18.33500363447799	21.02002276370194
1064	21.61401458318215	15.28423357939493	24.76374011861518
1066	37.81715456708696	18.95268125938179	32.09743946941493
1068	32.37301068576451	19.27669514794514	29.21697395272275
1070	27.99986648543634	12.85385162856768	32.82285289777448
1072	14.45639730931733	7.600550599825182	18.24274784684374
1074	13.1545419642056	15.92341371483439	20.42701107726056
1076	26.21420908403555	28.41581547099301	26.49680256894816
1078	35.23759591827314	30.01307749100094	20.14454268393125
1080	20.56198004781838	18.76084736856521	18.43921653298428
1082	35.76873499485022	15.85374213502592	12.2974934100573
1084	12.96339061868339	13.5659697706865	19.43921765953247
1086	21.03568584819004	21.10411679018097	15.98002064368688
1088	30.70927845165545	32.76466691154861	16.38707111070079
1090	23.3656917284696	37.27948062899955	21.41122812608451
1092	9.906434845663323	31.74493420601147	23.59609726476101
1094	18.99429749742384	27.21284290396376	19.58423018613537
1096	27.50251546065057	27.92711478036614	19.63336644353225
1098	20.81066400874427	18.34988002840597	25.40548223238282
1100	34.14421303953345	21.92809350883643	29.47182090123254
1102	38.69223342766413	32.53353722646037	30.51189708209623
1104	32.86073518432703	152.2887021614639	27.39861020492825
1106	24.31994748747351	469.5264713102732	17.24589317760996
1108	14.83702781438952	788.0396756296168	4.594334188305581
1110	14.46947963142852	47.91428255122914	34.99721005640916
1112	19.24762165896224	27.42920697704661	37.99932858565376
1114	20.68656852565614	22.72042510887379	22.90016635357835
1116	28.77523284791962	21.87102264753769	24.63566120776588
1118	32.67745012470122	15.87909113324117	29.51654215065914
1120	33.91370612567517	7.655340631742707	25.60335674344065
1122	41.70221499911258	9.489580786474708	19.15669841213249
1124	30.15436142479263	9.983074674553668	9.983074674553668
1126	21.22821380534347	21.53252719923949	21.53252719923949
1128	27.64040051427004	9.544044641473777	10.11575265784259
1130	29.90570096506487	18.27158305724338	26.55528655028567
1132	22.91498799390134	23.15020891316938	33.2500960412088
1134	11.31434071488046	16.99167450570388	21.78653823773614
1136	11.76454317630172	11.81132405002887	10.17054217871096
1138	42.12068026173328	10.19678345695072	1.733893808706368
1140	25.5016118844047	22.77637759754833	40.24603380937933
1142	12.67528712543919	7.561902999347966	7.512217152587103
1144	25.43977413365396	20.84524515041519	5.295969649647715
1146	27.26905044310021	29.68605020789306	21.85174349653226
1148	22.35116754955279	21.18522603208841	20.14895696235207
1150	21.78474052297246	7.90818117131136	4.622259986178874
1152	18.95281099171575	9.044407196575904	13.85187327330152
1154	6.978107665439361	20.12795214272786	17.1564938982418
1156	1.515819578619922	15.33501514727138	19.07809821880642
1158	-0.9010873170162219	7.197233457727179	13.01169396451882
1160	14.89787467677203	19.16332902138847	16.19232974314931
1162	24.24004958029007	13.97022743623628	18.43818656100947
1164	20.20317618515971	1.260064810423976	19.35158447671496
1166	15.94450678669904	1.875071024354406	19.74412035984029
1168	21.87086275814424	-1.997450964626323	11.02706886983488
1170	21.01872486756327	24.90116605980363	16.94879786465628
1172	18.60544893028558	5.53417153491448	13.4179317508097
1174	24.90372194810588	8.601831001773768	15.56005484595256
1176	18.19826902422144	6.923497021234184	14.21052119899239
1178	9.803164139358948	-4.500932933973331	11.66752820302103
1180	9.334455537025033	-11.44514541496532	10.09904912203573
1182	14.09262776245899	-3.931174262282293	8.245384081556175
1184	19.63780544763611	3.597564427352154	6.000379083278791
1186	27.92155824350373	7.085034941153355	10.17319122497215
1188	15.64412539265792	-8.702575546536641	2.211812514253
1190	9.682325568313651	-3.757030980992473	13.13625553024324
1192	7.944219273173409	8.414164276072835	14.48173173291183
1194	8.17974622697445	13.0954649230171	7.823336254678791
1196	12.79786694213555	6.370278360503735	5.501164375501406
1198	19.92858955555308	-0.9985215868870456	9.754707148890038
1200	15.49219197411181	8.202963066751234	10.00824012053684
1202	14.11775243187091	13.02858946926892	25.86067982285562
1204	9.414404563237397	15.18014989225148	9.540124488883411
1206	12.73910552198075	9.74648247396561	10.3778300452302
1208	19.23133808433509	8.423440589666397	17.32982708548616
1210	17.11819354873389	9.94832399700325	15.17461387624581
1212	8.983563487507544	11.68826574832015	9.866053507713431
1214	8.955102349485916	10.71640611404119	11.67663461814246
1216	19.76311754614103	1.772014997095875	9.348026496693922
1218	4.868981411167179	2.134162473966746	13.87391435108707
1220	19.11103501746138	-8.376848304046607	2.806891452378345
1222	16.27944768015608	6.226461471231481	9.715866082781115
1224	7.561727710462048	13.01481059925926	11.84943482955975
1226	-1.990273637401496	2.003890565870112	11.05505353434281
1228	3.797717469115402	-2.784814483742846	16.330086158748
1230	20.29920554580357	11.52199869082454	22.85992501683713
1232	14.26383265252488	15.0268485746423	14.50214525707097
1234	9.777262013232912	-13.7388418212513	6.632749806836582
1236	17.31965207941358	7.111768644584337	15.57568104814079
1238	19.75897808485958	11.61092040271594	25.68706445576948
1240	27.05178067963867	24.92997230060996	29.17358905866739
1242	30.63777830265777	24.40213683574226	26.76283197751543
1244	25.0051145719316	18.21830511886584	15.85191464306815
1246	23.04977654770634	23.04977654770634	9.506881310874302
1248	32.34908287695424	32.99213407860982	18.41474424370736
1250	21.11506968381979	24.38781561121001	13.04706847157846
1252	18.47110946185378	22.44895918482318	18.19847046434704
1254	15.08573062063145	20.46671623819408	-4.782973139201898
1256	10.88663846791941	17.69419741252574	0.0630919175188529
1258	17.13543207373445	22.36182476277891	7.189437222162026
1260	20.11882254959293	13.88679435725213	13.79709606443687
1262	24.39067419059532	15.31451322992	21.67601317111632
1264	27.30248358038849	30.27935960762568	22.12474177004076
1266	13.00675881667518	19.0516214051983	11.29164428271944
1268	16.0505720113172	19.6290814340008	25.59175476020854
1270	15.60861138687085	12.02571011525591	23.0137306968308
1272	11.08579555746134	15.78204840565778	12.98446244712802
1274	22.86644631225214	17.70708875868561	22.51215115425545
1276	17.39358065966466	7.18457372470313	23.4819247921379
1278	16.80240004489919	3.044741297179496	14.86693925696199
1280	21.78190380410397	4.116843280144918	9.056956851526778
1282	19.95021453184883	5.056963189592927	13.10198628018015
1284	21.89357381304532	15.0107425573575	23.1076394494481
1286	28.84371342949089	11.62735993677631	30.54362740442907
1288	15.35874936440687	-4.03269049507529	-8.29484652588893
1290	9.039425597237969	-0.2987426901204775	9.663094337693741
1292	22.23415003179695	-4.075552712586775	13.7151656515602
1294	14.25389594490146	5.017051416972041	10.47323267528358
1296	11.94144072008989	1.843922368926731	7.732819309710285
1298	6.409595687915352	-9.049325692203661	0.06474994587342042
1300	-8.537462087855818	-10.07894062325871	-10.70653446891843
1302	-3.173227973284301	-5.989256843068158	-8.857587658400664
1304	1.879624235973245	1.649922162774799	3.846706802650434
1306	3.744190874518931	10.09534611084059	9.36389191652918
1308	5.593415305078137	-14.20782843839285	8.491961257923201
1310	-0.6259390018935289	-4.437127055818493	-5.04053386235828
1312	-3.78193070131278	-8.867087638022879	-0.6497055184947627
1314	-1.689409033212244	-6.662527368911318	-4.342238701436697
1316	-8.922299145057286	-6.894944498751107	-10.53636055892481
1318	-11.81400400481628	-10.28412191515551	-4.749634210660276
1320	3.983536993202664	-4.080846972224105	-0.7137633904054455
1322	-2.070727471932679	-7.419033750967333	-16.62586915349418
1324	-14.27156283455484	-7.082824571065517	3.947397986283698
1326	16.36752726595686	-9.118139357174155	-14.40515197524007
1328	2.606223145840699	-5.09942103966342	-0.8086362051629852
1330	5.42004706731369	-8.660191578292881	-14.58231629787924
1332	-14.54523335657839	-17.89821861035887	-11.1973197228647
1334	-19.26286535932722	-16.44909426131363	-6.287172924768955
1336	-17.88286274316259	-15.80786181725195	-16.97455004611948
1338	-30.05137457018882	-23.2225043399178	-32.02575641442096
1340	-32.64844963963127	-19.13531785618144	-31.51997224049395
1342	-24.67990721041844	-4.870244027477001	-17.55106592940953
1344	-23.10637789074768	-31.20617684380544	-25.5814675972096
1346	-15.49970068817356	-5.535255322808874	-15.71759541399827
1348	-23.25324369614419	-34.03446683929534	-23.93548861178073
1350	-21.52264608688936	-37.45676062350542	-15.16907827318784
1352	-12.37195177324925	-31.92623008743507	-21.74467760206535
1354	-15.028813793626	-24.24612542923854	-23.40573694400469
1356	-31.3550568363546	-34.13250924468666	-33.64380788208047
1358	-38.30928427551455	-48.97127597330879	-46.52848390823682
1360	-26.43670573739737	-38.63033922144123	-30.65617449672038
1362	-27.73932451811487	-42.66089328400594	-31.53340837072448
1364	-16.7871399571869	-41.14696063807271	-17.52963753990625
1366	-17.03534776408402	-36.03199772504259	-14.72011192179507
1368	-46.11237362191219	-37.7527441692021	-25.10083305755767
1370	-28.72202350911827	-22.08147163971979	-19.2484029981611
1372	-45.38028342336589	-33.42787159602233	-22.97190133651322
1374	-57.6307374414945	-30.16547016869291	-43.18276627419164
1376	-42.07671435830098	-33.95046514026534	-43.63997456334008
1378	-33.37741363774273	-46.25357460540577	-25.32439904172217
1380	-39.11384324293218	-30.43403466529583	-19.28720730535457
1382	-16.20476762754242	-12.2475316892245	-18.31100598248211
1384	-26.24193639241583	-36.1502981747148	-27.95369754432243
1386	-20.55288808416539	-35.92453011576352	-40.92755617868031
1388	-40.97673836095397	-22.55038619482427	-26.15264206930456
1390	-44.0554919025776	-42.4930868510997	-15.5224496224717
1392	-20.47186762895866	-35.57100422760642	-15.32802854182797
1394	-23.5010857756332	-36.85735971992428	-32.41384271180719
1396	-23.87692357066007	-29.22694328873619	-35.52419512437656
1398	-23.42555236799296	-20.20960651031503	-26.36557523881061
1400	-35.08075704099355	-32.54997727933699	-22.5338372028485
1402	-42.72353307601097	-52.84751276726968	-26.03527441292139
1404	-37.34118675174621	-44.47548231808442	-33.70354601065846
1406	-11.83481554613529	-10.19193106592588	-26.34701147779223
1408	-12.17023418659721	-40.45611940618452	-5.428263351597105
1410	-25.54436436775286	-39.27812505236653	-32.73159171066036
1412	-16.28804873709639	-9.30711185544487	-17.88896855420802
1414	-17.15241702863022	-20.41768630955591	-29.83743261259037
1416	-31.20231142967448	-29.88372801970424	-28.00849946477212
1418	-31.9912833377506	-29.36536146706065	-25.86894883119827
1420	-17.56500794261022	-31.47744077499462	-22.10503180316156
1422	-4.992636211647254	-31.84827585428151	-16.72541480809142
1424	-6.025187229880938	-23.9928377515561	-18.53571526407579
1426	-15.76742181642988	-19.05325754972383	-15.48163879872661
1428	-14.28469145619863	-14.26835704142416	-1.40133980594448
1430	-18.46115216947096	-25.38348023337732	4.206300867687027
1432	-2.660174855794027	-28.85000828057961	-4.05143846821724
1434	-11.93586544608274	-14.74724036764029	-13.0434239378015
1436	-10.67897720223966	-14.62910727876697	-15.69678147969427
1438	-6.308979801614317	-14.68378520763493	-13.09278626684153
1440	6.361057872963222	-12.07887682359682	-6.156856454873704
1442	1.095285633777856	-15.67066250249702	-2.044340110472827
1444	-8.976944550350869	-8.77611727008639	-7.42491340324781
1446	-2.272963757336021	0.8472950513590658	-14.70118401393487
1448	4.258508161483162	-4.289773408096048	-12.38108828197458
1450	-7.69599474228553	-3.844473055740087	-3.08154391688719
1452	-17.24758099267377	-17.23054907367685	6.440703639525383
1454	-17.46325496592235	-5.906692256368398	-8.131016318238432
1456	2.559299620026456	-3.858029053247965	2.903325465698157
1458	7.312265979465371	-10.01881910894574	-17.06368219991482
1460	-4.041899209535675	-14.12848414439142	-18.72681319979476
1462	1.107496472564872	-11.43335131580191	-14.99549546127065
1464	6.593661991237689	-1.321934251106895	-6.6198553004787
1466	-0.9208174006134864	-15.03337161019051	2.077969899350905
1468	2.533229736421251	-15.8502359910344	-4.238078781325607
1470	13.53023034158679	-5.382013833006859	-15.32666865323673
1472	7.904936472281793	-8.476185442224473	-17.45274396636242
1474	-5.279005340170958	-4.320636463674373	-15.19710062497241
1476	-7.812979865288808	-3.31303203591801	-3.071275154735547
1478	-6.335467198825443	-13.2408187248739	-5.29384510766847
1480	11.74975867166567	-22.36958606669777	5.873676096187049
1482	1.250655721703906	-0.3886088729740911	-19.64443964007127
1484	-12.93454068440642	-7.369080485897415	-8.418142446677784
1486	-18.1601987582861	-5.277375504730054	-18.01138419068228
1488	-16.363133778174	-8.467174684740495	-12.2265967537583
1490	-6.593266043690867	-20.14661251494765	-4.99356462100047
1492	-10.01624959722102	-17.25861875742179	-1.421023250788221
1494	-12.16733353021553	-11.31353036997084	3.290838987387375
1496	-10.66168124136928	-7.848082917352555	3.630029386039592
1498	-12.04315367125215	-11.22860342683843	-1.594791153207135
1500	-9.349017082478213	-24.81466842790947	-7.999605257127334
1502	-9.729957825601554	-23.45840691563755	-20.48331069983026
1504	-11.97459908909223	-21.14099695315924	-24.67828509653579
1506	3.116156404908094	-15.18744042964731	-21.9668669767332
1508	-8.814190843865108	-5.209788100193747	5.721897379165166
1510	7.370145142801591	-1.802698174588653	-1.07274109980075
1512	-6.225117995187826	-0.4768218088049351	-14.72859235960392
1514	-8.333061544233235	-29.23925473188995	-18.0576337616468
1516	-6.829627250515193	-10.66853897944429	-7.609686035214562
1518	-17.36001986725572	-4.562236265543214	-14.59133505459221
1520	-6.810528142472181	-21.6772758276897	-13.27216706118809
1522	3.136500070515269	-22.85031490856632	-7.424186241016388
1524	2.368397556036562	-11.71694427783908	-5.556176755981388
1526	-5.740532729909023	-16.74195881323194	-1.76604166616904
1528	-8.408546598284353	-19.75715826711243	4.489047966056742
1530	16.40610626373449	-0.7934765647862975	9.434358737356357
1532	10.81090659257599	-8.747145454632635	5.218152753664171
1534	-8.653552778480457	-16.89032256623059	-13.26513538771808
1536	-21.02157771143419	-7.976925582473805	-17.88055116852644
1538	-0.08000420988717699	-4.502648813062402	9.180277453887527
1540	3.675203180248454	6.747541049473023	-14.50315941663775
1542	5.362752040157669	-18.99917607977928	-5.595373997171439
1544	-2.284951913767074	-9.031421667028763	-3.479257376902083
1546	9.709425702100079	-10.40819451505543	-3.05210244339174
1548	10.40829734737324	-6.185619829986807	1.952331566631558
1550	-0.3583289881746983	-9.373316948899838	-8.666650080629216
1552	-1.351043267909423	-5.321116422570721	-9.601557388252932
1554	-0.9224577189095973	-11.79306388386319	-8.83707930002929
1556	1.957726543913207	-11.08312630138392	-4.48483932482429
1558	1.619744313025965	0.0003416504059492453	7.406058816667928
1560	-6.541016212046784	-8.2666194400156	-1.108454676842808
1562	16.09382219207708	14.59679862281628	-8.60551316974102
1564	16.96148510445971	8.104675839235283	-3.988875837699926
1566	16.86213657974264	10.93995962676495	14.98369015429166
1568	2.558150248040867	-4.812796234929907	9.053975680579397
1570	3.711935798537316	0.8220387875508926	23.69790865618217
1572	3.819952284629971	16.15306009608921	12.25230183614793
1574	25.11447245664828	33.45701123315714	17.66133666367368
1576	24.31641111345525	36.68173768827292	21.02568940596023
1578	21.64149402150856	10.224719308506	16.07537898035921
1580	24.10119468948097	4.213301816339037	13.98760990164325
1582	6.514366863181927	14.37419396422558	9.313529137267924
1584	17.00862504089511	7.636790847701506	19.61774730555844
1586	23.88388182985218	15.33334388777243	24.60659474604077
1588	9.995416628261793	23.42506434403724	17.56630332676283
1590	-2.764624153827183	13.9337705387368	10.47788999953956
1592	-4.490319019408923	-1.134556839591826	6.681846798631407
1594	5.877110775710118	-12.98588439209695	6.381954246294677
1596	13.29463447415924	2.167415145919104	5.743040497088916
1598	20.11101214622184	10.98185550519442	12.59557501115276
1600	24.13333432248054	17.93169487189074	24.20314200662951
1602	16.25718285057285	14.52181183329828	13.95905315312806
1604	-5.231687707696669	2.606291193273399	13.80612267112498
1606	27.81301845736812	17.09812150831854	18.11457460093179
1608	12.40035107254045	13.65832744942421	10.93356928990148
1610	28.38882443809786	18.06391418594107	13.36155483871381
1612	17.90018457043872	18.5239606497656	11.96173352789276
1614	33.77594305009461	15.67814185728328	17.36673340331916
1616	16.06099281949857	13.60926272500771	17.54778037773862
1618	11.30899056999087	5.322764494869908	15.40389009544737
1620	21.79831808073071	19.1885284398438	20.60160107104301
1622	27.93715597846773	28.1520405559583	27.32108805617587
1624	28.67411805817434	15.83195029484376	30.74107348517862
1626	22.38211432328347	8.472934961866189	28.79015555273268
1628	24.8711981715915	12.81890804277268	17.89593706292903
1630	32.04783924915591	18.41108876829674	7.104073541269145
1632	34.4444288328048	22.29347627342307	22.76289100590198
1634	36.36732292981431	24.61683313129135	38.89930705708014
1636	7.355479866103102	34.21258629960158	12.69377973933506
1638	8.270617449211391	29.58144153857295	32.64588495866031
1640	15.82194740718943	17.33104023814088	27.21280983453571
1642	7.665687965802734	11.05541172002825	30.39521161383768
1644	31.25926802603154	28.08741625838341	17.20826359805289
1646	24.75574996224703	-2.189871048253185	21.70619612233073
1648	18.23747254718783	22.98106487786999	14.23411832250234
1650	33.86521169263465	24.59069869766979	37.4714074134127
1652	37.84121936589668	37.80097100013272	30.01238071407505
1654	30.86152690850684	46.70671757134154	25.25215047694385
1656	38.02626130755441	51.28388745648632	42.1096517316475
1658	22.19540828119874	33.59076418347065	25.12564874399283
1660	23.20381785096155	28.39361411536288	27.4879970050074
1662	31.84059429528881	39.15866208551027	34.09845160049743
1664	30.33273379210462	34.16901786723528	36.70727586186072
1666	26.79672383524902	24.05341863107761	43.51238108784682
1668	23.31383961966668	28.20430288899168	45.36456177170295
1670	24.86080405640172	24.54244193141049	29.29599797224199
1672	29.80316646405571	17.02307831585018	23.6297431619963
1674	28.12468582404818	16.13154262619283	25.69430384851886
1676	26.28396120554629	30.8461561672656	18.73222197810241
1678	29.26469711340727	38.37812300612704	17.7008968690799
1680	26.09675359110738	14.49025468574419	28.57989676144516
1682	18.96281550885076	9.906219167375337	42.35186755913554
1684	19.97114116799605	4.474115371551586	30.44168489969303
1686	30.74899290839237	17.66482356702504	30.55959735848674
1688	11.10783100785105	3.658431292237606	16.53616745190281
1690	0.9093130931032976	-13.67072017971156	-8.456640548492148
1692	19.80886376015699	16.84811336508649	15.92111981984892
1694	7.220582863569247	10.18497486461146	4.759591648268295
1696	31.18004910459723	12.67020070848171	24.88746894345391
1698	23.38802266883514	7.567552696726402	15.9860022457743
1700	32.63162926688358	9.727667519288076	21.1840341469758
1702	2.633897416290796	21.72715221080143	7.169493505433028
1704	7.430302816535547	1.219072093923204	13.63575025994828
1706	17.71254752220148	-0.09765997601762055	10.85923655206077
1708	13.72740233485163	3.863610471485894	18.91331339622371
1710	7.213240221455237	11.90349559274318	11.95328952612161
1712	-2.364852903760887	13.43756948321967	6.063052530048747
1714	9.492699606704489	-2.618808581800729	-7.813298293315053
1716	15.38842995338611	5.96933671365194	-3.73460637419338
1718	17.72759538785834	10.16117849532733	9.040467073020459
1720	12.03372733649799	19.45739855970981	3.090291664075223
1722	6.438485386766264	13.02904418689423	-1.446256696591451
1724	12.46786740250279	7.245142328306979	1.345574794097315
1726	0.1890670650565385	10.24414404035835	-2.935522488122024
1728	2.237977112864575	0.2557980765488228	-3.814034723969593
1730	7.436122848374081	-3.58435095403568	-15.16262342004616
1732	18.40783626178409	7.977223337604105	-8.341670083943889
1734	25.44745291415385	11.861045350337	12.24316304333445
1736	11.16550765428455	6.021917495054593	11.98988394061004
1738	16.39642141599121	4.011451232463217	3.758532342980911
1740	27.47649858784814	14.17492320545285	6.590823056497181
1742	22.5166137108135	15.22688950216152	18.08624990416001
1744	20.37534211747185	4.400861470026952	16.10066404319449
1746	2.361730850455376	12.19335441216847	14.0473110214668
1748	-5.104927930316093	-3.940328791447639	14.74830433243098
1750	7.145091685593233	-16.61875700442094	17.40891832633363
1752	9.98829351083252	2.640984617638901	12.55750262493529
1754	3.229257386841914	15.82045034318127	-8.016077086534629
1756	-2.088311543030447	3.376266654419031	-6.725971984699486
1758	13.42038918853541	5.710494025506764	-2.788050439931577
1760	14.37794238520539	-9.143020329421464	-8.249677247003454
1762	-4.671519574664872	1.2891798725955	2.707040891864554
1764	-10.44946636481693	6.578543914280835	10.58586228208272
1766	0.3454914445637525	-3.935248451037054	-23.6107803560758
1768	20.76534545883931	-14.11520012868793	7.087167744288006
1770	14.3971492218748	-15.87226670308087	5.382108135540657
1772	20.66291784308744	0.1425187774571673	-0.9336522843612618
1774	-3.525014325230127	13.89677406673181	-1.253040123589526
1776	3.930664398909535	-7.34277806710893	6.937249654093548
1778	2.899977530254417	22.70492911625474	-4.891253309898898
1780	16.29884515700766	8.631093352359468	11.82449755509471
1782	8.325087374486589	-13.67898596559766	-10.33255364738943
1784	21.67268018998104	27.31382718225281	18.81700809324069
1786	-3.222180271222904	4.568049685130602	14.72582936966889
1788	7.122900278467056	-8.101765235098267	-7.346167085192954
1790	4.676379308829333	8.486865164664595	9.525844171738394
1792	17.23106765853436	14.68904856800581	26.11261803965948
1794	20.48956749910012	11.02370109321278	19.46921701758035
1796	21.06028606234278	-2.162940266627884	-0.1865528195496502
1798	12.04345307489464	-4.183947101429125	12.73694917068153
1800	17.26207017879133	14.08870324263723	7.257494871814195
