# Supplementary material for: In vitro and in vivo datasets of topically applied ketorolac tromethamine in aqueous humor using Raman spectroscopy
Source: Data Brief. 2019 Oct 22;27:104694. doi: 10.1016/j.dib.2019.104694 (PMC6839021; doi:10.1016/j.dib.2019.104694)
Supplement: Multimedia component 1 [file mmc1.zip › Raw Raman spectrum dataset/In vitro Pig eyes/Gonio/Fingerprint/0.1% Ketorolac 8-3.txt]

cm-1	frame1	frame2	frame3
350	45.83812836433263	69.48749852881863	84.0581589732049
352	55.54801127198461	81.82583330940574	99.86101920014394
354	82.87471351315391	84.49644327595991	110.4678736465434
356	101.1156304241039	114.3269688818534	114.3068039032069
358	108.5923985408542	101.9947453410106	120.1773060580479
360	97.60497491084257	105.4433467304905	122.5439846570163
362	80.37459089939196	107.5375443404805	114.9345588077137
364	80.81969841254585	62.77434161328943	87.21602625893056
366	105.0903984317697	100.6047136187153	93.38910917176503
368	108.56359618662	109.6513810069514	89.87431741360936
370	98.17171969195941	99.43266307195593	86.92394031719408
372	85.20480201225301	87.89171344247058	97.6935430507105
374	99.75903085865886	93.13658002048433	90.33638276933705
376	87.88474614390853	89.83248790396442	78.72578572030955
378	79.31902822605085	84.41465969380779	77.05550551975796
380	89.65291524719761	81.51339723613033	90.72111237737524
382	78.71929052850659	83.15435024582725	83.61354997988036
384	67.976910756652	70.84025915270958	74.98516001950191
386	67.34439151943992	72.80488823684607	69.22492555314517
388	72.12550981962237	89.13774481017966	66.70298123348384
390	49.20951810154645	78.21034967167864	62.34042132753913
392	50.9682262456767	70.7804144026569	55.82289406408036
394	64.48875159849281	77.50486283142686	55.60109285444877
396	77.69675990096093	85.92576053269511	63.12565487819333
398	71.33183359463806	67.0473277341294	77.98028219508883
400	77.13379944859123	88.58113688228069	85.42868321015141
402	81.81786496123516	88.36507464201431	93.08923695004218
404	87.86030890988234	81.44551593129735	99.45020221913094
406	97.58215086123977	87.54539856042142	102.7352507971863
408	78.8974592663342	85.67895864756045	111.1814138277441
410	94.69392488996755	98.86883310058738	117.6222589335928
412	113.0122780895941	109.9712660181214	116.6225676563203
414	114.3545967528124	107.5141368404512	105.4362033866601
416	92.41292554826866	81.81301473435059	85.69399816843874
418	90.56561603043912	84.21526221548237	88.2469082462811
420	87.64647411135272	89.77863532354084	84.54320578644143
422	83.75616836180961	90.16828447345091	75.8060943466395
424	93.39787461254969	81.46414618343533	84.35430433432582
426	88.99454095614331	76.15877974551844	79.37240885935974
428	79.90770864146511	75.69715294815512	80.18045130189138
430	77.37442818580085	77.8924099635947	81.73689483142221
432	92.26789046296192	80.045744536957	76.6906466127175
434	85.87842415612286	87.67334188743489	89.70900830363826
436	86.18388654398055	93.36099632439016	80.71921828755149
438	87.89794791251498	96.06317121167831	79.45893163900703
440	86.22394003521431	92.51870420069939	93.14382953241733
442	71.94211489688384	67.99807954937026	68.08507306680552
444	81.51591294531116	81.34120592662414	73.23226716127601
446	86.07797369951953	90.90977799677792	76.90750005572154
448	78.60697983454955	89.46452844196107	74.62734880988556
450	59.17600510982686	82.92000480288077	72.94650052314277
452	78.29232398721507	73.45347241923835	75.49146993587135
454	81.38681569790906	74.92492682953065	68.81144141233799
456	79.00542805031279	83.24778245720825	71.05972637299351
458	82.64067243695962	91.84434078578374	94.8959364971479
460	77.42486333423605	79.09334965984208	85.91177754817512
462	75.18679493601249	71.416235529928	73.62004663367932
464	76.03923319896735	71.35186344432727	74.67587935934415
466	74.80400902034309	73.86894474252355	85.83219439781757
468	55.13409485487209	60.11504613027346	76.35724364609108
470	63.11627451059248	76.43314915413475	77.05929640637029
472	75.89811856995942	84.3063090549731	79.05550448545952
474	81.76779550772221	78.12884299154763	75.70610883139925
476	71.34685575734218	58.88060829084262	61.34786746723474
478	80.28392984489879	67.7985168143373	61.11923032332428
480	62.7120516225885	68.21515249555765	61.20809996053819
482	58.21676997682862	70.53393055342477	64.01267366483289
484	78.29872908188035	76.91960794924117	67.42031071109948
486	88.58543321225477	74.81589350939576	58.31721041599327
488	75.00977462877023	73.97326151048749	65.64108263011178
490	67.43410213014775	65.63737965687116	67.86294180959105
492	66.5173936006635	60.24421392205321	64.50610654237217
494	66.11768543643731	73.17098616929535	60.00616654421356
496	58.44506987485402	71.98091838916554	58.25925065793004
498	63.39924332222165	74.29211248573712	58.84306845131427
500	69.62686439454643	73.61009894195425	64.25676261292017
502	70.09847778759169	69.90818237917137	72.91356684982283
504	61.82272776722783	77.30023668172609	73.28024333426276
506	68.03416349063079	79.65633567001802	71.47245387372422
508	70.81780916840191	81.47451076482918	62.33184519580257
510	69.74739763412441	82.79817324834897	52.67392084536265
512	68.24450019323479	82.74922587939933	52.52366804391116
514	68.79140886091399	80.06155060444127	61.74325657083212
516	66.05485799074553	67.94534317984741	59.54663633774148
518	68.9821599233251	62.25996513045656	61.32590885047556
520	74.55090154085998	64.85138387399762	70.06304737688512
522	58.46228198460459	56.369145113727	70.80558596790583
524	68.85070692027756	61.55146008701344	60.58190780553649
526	75.31572668261489	76.50204313899511	62.03656369728543
528	80.95663379825309	83.06996435329849	70.03298554225574
530	90.88757753513056	67.28451615035078	75.33964095950577
532	80.48428193913655	86.75996631119885	70.89389535348195
534	75.22100472353482	68.36459039221103	62.13889041406537
536	66.64738511176461	54.85410096278686	50.92193555899343
538	62.01940575869364	59.4696600995404	50.04265265772598
540	84.51478069601582	77.06064860683348	86.71790111064317
542	67.66520180939276	67.33539280424962	72.55163693915779
544	78.13658002525031	65.69788319062997	81.10391045739861
546	83.9466492816024	69.55386288701652	85.31114257722209
548	65.8391860885971	74.06691978767091	68.70186291084231
550	64.30733089512242	71.4410448537749	67.71753508877677
552	68.75653008875649	68.23113093114675	67.08843496391756
554	72.76683619575792	73.04536658136999	72.0903878353131
556	77.06920930057282	78.08825167260949	79.03164566234716
558	83.69601018249573	70.60778579389144	80.99794222728163
560	73.13243533901628	62.75071255313527	72.61524929316771
562	78.69062903996368	65.64314441820091	71.62185667793247
564	76.94345731570181	67.03663658690633	72.3851106536757
566	67.95938092040146	64.05344092330753	72.99631159255729
568	78.78258306688807	63.38578708771446	75.06706539544388
570	81.71810872074745	79.72708757852448	65.08986719054914
572	78.66223039166098	75.14387609376422	55.94203196375929
574	79.87170899543625	75.28886727244029	56.86470896486332
576	87.98883593095962	94.13709810841833	69.53573054833753
578	76.1046801823276	91.56358904084341	70.26652868531939
580	69.74732175027864	70.25412689611991	61.28257119061804
582	71.92982854565322	63.32600874192075	61.16060798868303
584	70.70522364638909	62.63230203709885	64.6701628759858
586	53.81809583925711	52.35271398311242	61.24880147199073
588	60.85009292838189	58.28549647377769	53.42011283332766
590	78.35067080755017	66.78622841391821	72.27439516820378
592	83.39409728714958	69.87063952871108	80.20090853773164
594	77.38082483582002	68.48426662621468	69.52834014557662
596	78.02216232841265	69.67303882987034	50.93066158239255
598	81.88715456937918	89.97705882154766	69.04181896749867
600	83.28354136950918	82.07506151620018	75.04854355137481
602	80.02588065589228	79.7022332792547	75.45780802670018
604	72.7697930077949	88.82282080148919	74.69966659087406
606	66.53589764405591	72.68284810192914	74.51368628035053
608	73.56347549421039	69.80456469983673	72.58542528486129
610	70.88235106090595	71.3932486849115	68.94892731931307
612	65.49035405568255	67.63721976000595	65.71973285936434
614	65.16482215861777	57.91355097235643	65.27155228323906
616	74.86689973256799	70.38604303376326	71.10742862639913
618	82.55208217522379	70.99284453353806	56.72246333255139
620	75.1836203385443	63.00311459362975	62.30000745642385
622	63.93054797679692	60.11315091063646	73.79496810739056
624	62.15598277177315	70.72222435629507	71.26625939390081
626	70.86367629741511	62.29321809581812	55.09902355442857
628	70.73499675968091	66.17771127464491	60.17436451221339
630	72.75269402769206	71.68755070466877	68.44979464314562
632	74.84554220201073	72.12639057168204	72.39031428121317
634	71.95391732525039	63.68777280867664	67.69009112193642
636	69.12143364166154	61.95575427838926	54.33182917723596
638	67.95987337083278	72.32251461901853	65.28391938363617
640	57.68097596283605	71.8714202056407	67.84695151572203
642	49.42189271186179	62.51591940055671	58.05860963099575
644	62.79388420555075	57.61332383540617	46.24077337289181
646	74.24322089459447	62.96908301443173	62.16589547403539
648	70.62929183427958	71.72077958885953	55.52612716573188
650	70.31472440746792	72.80706691164849	55.88239587744281
652	73.43423867523846	65.1282655320711	64.39908156528489
654	69.59693779683902	54.45803133385915	65.36031234599747
656	71.78575886615879	62.1679989296477	65.30815849479625
658	71.70525785257199	72.83371325726651	61.69689974938187
660	76.9023264962332	74.87109296138675	61.55407791213155
662	81.45533409034934	69.67742470263569	63.64735322410809
664	69.82726364817134	68.40893205285708	60.80927986350871
666	71.17357665475331	68.63686979240524	66.06444295420342
668	71.06360816843227	78.52010838454908	75.84349967030099
670	71.63313207348743	80.11016568356341	76.62338540905661
672	73.3837600753146	72.1571667372644	71.03561590506129
674	75.46631862525305	67.08488062617165	74.65770561061173
676	76.40089934368262	67.4708904784363	68.34289865845653
678	77.39541840421174	69.60684534292085	67.62330728213119
680	74.5686123702633	62.10844012264585	63.35567765984342
682	69.4301423872696	55.52911691790315	59.64356820420285
684	67.6418725158197	76.73315204105988	70.36629988520963
686	59.93377223675538	69.57666405127577	59.29982126913759
688	68.85348539619646	74.29839555488334	63.11977098240101
690	75.1260388602056	76.44680527814865	65.5584532886547
692	73.7105520186431	75.05784852614586	63.78594771362162
694	70.131312685141	78.22998400447501	64.35534166202692
696	72.20318416467276	71.30427731738352	61.37137328878202
698	78.37549680380248	77.79287494911652	65.14669255948799
700	78.12354983081806	75.46012096567561	72.07793956101826
702	74.62100676160479	66.94628356395907	74.93866339297318
704	78.29237964703687	68.54046301846043	66.06217610518398
706	82.24085989080952	73.63284612480535	64.40822962473906
708	77.53319071880894	71.43340718984746	65.97435496979037
710	71.02587903336227	71.58509913283467	62.70209655461046
712	62.48509043348493	72.42183719460279	55.05138133352205
714	51.54290625755285	67.51128036672503	47.88521289061591
716	63.15180788166877	53.2279255453858	49.36775717651062
718	67.94445555226272	62.52248400540758	71.11543632868226
720	77.23317383839444	74.47565189487744	83.68603494964748
722	78.01380009923454	79.54325056238133	84.02696692194097
724	61.33086088661928	74.42267694899958	77.50218455210538
726	74.4183706394235	68.88103371801206	68.57500510784851
728	65.18188574548086	61.97221160577054	52.79690323823414
730	75.61461330668362	73.85241420390494	65.99768716382388
732	87.55693267352807	80.85304997767068	80.57622807941806
734	84.17395647411237	70.23255043129711	73.96951623895498
736	84.28533867476014	83.38517786375213	71.80994843885613
738	66.28854388263301	69.98445879473051	67.38858551510988
740	67.27268875636618	69.42606981718615	74.06082729010012
742	68.67692361537897	70.23463778458287	73.78867882551731
744	62.68022106075734	68.3964798783899	62.37363828515537
746	66.17572946264711	78.70025738357518	61.33037260340994
748	69.0273888981	66.52313929793294	59.64114608890964
750	72.97346529297447	72.21347984140921	70.14296626317604
752	77.28413140750359	68.04382086553679	74.68586473875773
754	78.82564226120219	56.7781161162618	72.13788145922166
756	73.45600780086926	64.6006327844955	74.48531210754483
758	69.67314064173328	65.92867050631847	63.29377543671727
760	72.81637740457566	64.42111583714913	71.61010571682837
762	73.48479101217052	66.92330224522942	73.25741797032151
764	74.32271145397132	73.72468801751661	70.71291369076181
766	78.80268727483016	78.32640894754347	72.21949576896095
768	69.69707559211429	53.82097976004029	55.12098036149473
770	69.48641511629293	61.60083042904786	70.30572962380393
772	70.1266906514507	65.16553057976886	73.37020196904879
774	66.98489900791743	68.01785623189763	68.21568885835544
776	62.3795364780396	73.64596375269757	65.54425451006368
778	71.116354709611	72.09711263385167	72.56546214106909
780	72.0287087636669	71.6180279550252	68.98116116977676
782	67.26801871571655	66.13936152422239	66.03428053212871
784	67.70358242131366	54.76683531459432	58.64847610349916
786	68.82762120665643	47.64985152422015	55.79583891694557
788	56.7517331205631	59.58530466062346	72.6754571038723
790	64.9281121213359	56.86927498344259	54.4831049760827
792	67.3187972618252	52.66105959363993	41.96963706339294
794	69.08022870074746	57.08632663884229	49.66854437139779
796	62.41581119314823	60.91532744012134	58.83772880904901
798	47.78268521063262	57.09097221614636	54.57314687537897
800	64.63776499558217	65.86251635197954	69.69130259705048
802	67.88489904635385	66.42947343783376	70.66951195979959
804	68.65430493009278	63.24763738033552	54.33623288309163
806	62.47204001844582	66.00582931563307	52.44004787030808
808	59.19224947784061	72.32124502543393	68.72418317632528
810	80.98770973420945	67.29426283585372	73.03256683893272
812	75.73204361660109	56.25542345298602	47.52201780482643
814	73.43935423829339	76.73617953236169	64.93058423267138
816	63.00517835480448	74.39338259259569	70.35759438476418
818	57.26736690821387	64.60947683447949	60.71038769563727
820	68.69870775541594	71.46527752296154	53.02818124079261
822	79.70640728047187	59.81072875549298	63.43359868103124
824	75.75456519309502	64.31671622790113	64.91122781733951
826	75.33611247620232	65.15574307918821	59.00421340471955
828	77.74243518843259	65.81674980615702	58.22417427800617
830	75.83194334135149	66.19711920741619	62.93060420889441
832	61.88935087694865	62.33484966463985	61.42886473145314
834	71.5757069548044	67.94160129145574	53.04931918992577
836	77.31044846689744	69.0971385181179	62.93893696382273
838	73.16365502618766	71.3198316819294	60.33646603048418
840	72.89626028406644	77.84887840857327	61.8451624964488
842	79.13260385123266	82.33610865261187	74.97258386238764
844	58.74973062837783	60.20203991172009	58.67982965587901
846	55.34917249073487	72.90730348579564	46.12968596839785
848	64.27283009473753	63.14158823762135	47.05662609124842
850	67.00847513963736	57.33586618801297	56.7771249952299
852	66.47699881277363	60.21870344310644	68.80943030562364
854	75.00328148595634	63.99052275839608	76.66128904420216
856	83.66218979248214	75.56940086608876	75.92266983336509
858	83.40359195320848	69.65540854721944	57.12759364238485
860	72.28461622454503	61.53923167768377	49.25285101091889
862	72.44733484019614	65.58711920873601	63.22225922334631
864	80.67600613032987	74.24097744575039	81.44996801666186
866	68.46886678793645	63.33711263719259	66.05039247530542
868	67.82646465445879	82.20899816522014	50.61750371401778
870	58.89637010968235	68.4790623321821	68.95955367982292
872	65.56035409741541	67.02263161667004	67.82111071048141
874	73.42352140265999	64.07864087102945	56.27365291740901
876	69.13504689256993	51.87962445204401	50.11734444788962
878	59.0866071669959	56.85043036924969	47.98229506702313
880	54.27013234213737	47.87749624981478	62.7759360994927
882	58.13841045299134	57.71910196725899	60.20378778639062
884	57.37048342387931	63.48497298974598	62.77431120528667
886	60.03196027867865	65.35585933264231	71.08170663716908
888	68.4939042440899	68.46875970865958	77.30134280352085
890	51.48933744823646	66.35475147368784	76.39665639999606
892	62.06305334665155	68.9369237949885	63.72725911420788
894	64.96981615616323	59.32371780607311	51.17230708555827
896	61.47205997252709	57.18852297260642	45.15032604887427
898	59.93455383980169	59.99949498993418	49.17282851954465
900	65.51584838045746	58.39213038015988	61.7446713863235
902	64.00860971214247	61.66696606450264	72.20851160741034
904	53.28968598478237	45.35574069724555	46.36312815510928
906	49.85821810743251	49.13440130382794	56.3394941926759
908	51.71376408573684	58.38868002492808	63.95711748911407
910	53.04611971937957	60.52404931175494	60.06612167539826
912	51.53359595636746	53.50778623580208	57.03648160108995
914	62.42191246443141	58.37567512105098	61.29323918219443
916	67.5771524501569	55.75446128563812	59.80214084354765
918	69.86705750307016	57.90888188849659	62.25897723313879
920	65.54964222511424	55.68328084927703	60.69484175444765
922	60.76307598120665	126.7870506086727	57.44240173007258
924	63.27664701811375	279.3163060573923	59.39312923356491
926	63.40153979377939	86.62394354885359	62.5404205005995
928	58.50386251197334	62.02358922311441	48.53918716379656
930	56.17842520810549	54.61256097524431	62.63808092267792
932	63.2046763157017	55.57628942233653	61.66927306811774
934	70.93029426114703	58.55297501768924	50.38953889167939
936	70.8054988337452	59.21595098045318	54.78381950437498
938	84.12826990166441	68.28049423254126	58.98799351689658
940	74.25395117921516	66.53277920734297	69.44106370018643
942	65.98239389205696	70.0553850723519	65.04148952409379
944	63.69459333731578	65.04014698669579	58.35987580190117
946	66.12466779657279	58.84525916233444	54.79129687344405
948	68.12302384710419	60.50189667515716	54.70133800496338
950	62.4055756010536	52.94212488132772	58.72522590224908
952	70.8198387853711	41.89300188196526	43.46348862791441
954	64.67357280319425	45.61892838671899	37.02038441966164
956	64.63024735628335	54.47131745724678	40.96820122168302
958	68.55215730908618	62.06024205666243	49.72816552894695
960	66.53565522013022	63.71608311584454	55.60534844751052
962	54.73745886589994	56.1849774449266	53.31588315117156
964	41.38238011217674	63.09821773512638	41.19116179161844
966	58.94156571902484	67.20090471698347	52.19076815304724
968	59.17470838952103	64.66017048349316	60.52535509437932
970	53.53827139073503	63.18099943165097	66.64970914903543
972	56.55425675624198	64.83141423205247	67.18002798710857
974	61.70232260630255	61.61018160690975	50.72934463553619
976	50.23117230300584	57.53664981813007	56.53371638400238
978	54.96772601654924	50.83322301285239	46.39923117434327
980	49.00630443958578	48.40608065001083	47.80986788860424
982	46.80831948788206	52.50249552614347	52.20215861707608
984	45.58121142852384	55.82785271726827	52.05267520466353
986	36.2271185542885	50.66611885135897	49.3958071430367
988	59.9645474982493	53.37880915410301	58.29091708345971
990	49.40589150547748	47.443456434768	51.98465773550338
992	48.00498144716801	50.65519111459521	46.84375162267784
994	53.08505623487221	51.59543192037339	46.09288475817448
996	52.19989002108048	52.76317149001821	42.4155225247478
998	45.46784672182677	57.84573433189749	39.72177900618659
1000	58.41373445948945	58.4546620823165	66.87117915332345
1002	37.97799234774189	56.09094009418748	71.99809579048782
1004	55.30319062790432	57.1664904839732	66.62436187974184
1006	63.37174579018412	60.74270960235322	68.23349040312036
1008	57.88908037502627	60.87280626311367	63.4114325514516
1010	50.89547261595387	57.44985694360486	52.27670158592422
1012	53.64500702305271	56.03056369226486	50.60390752655065
1014	51.39939422296628	55.04229068624098	47.7271740604249
1016	53.59459629922152	57.29294905257908	42.13013292435004
1018	49.75413201725723	47.14104472647726	45.65569245448161
1020	55.50182365107111	51.81343705538716	47.28878307427874
1022	58.62748185257784	59.49160831761145	45.24341844243574
1024	48.49382594811796	49.20732617212313	42.87091201422587
1026	44.2719044559898	27.59598214771427	43.0075488333941
1028	59.3823932462463	49.6503306977814	61.90051375061212
1030	58.79032513431338	59.32636643300584	55.65054044044107
1032	61.77085124498962	60.14570737515479	47.22553963258299
1034	55.41785353190325	48.55041140851418	42.93420992464789
1036	51.57744698835262	39.33361335878241	42.01974802478593
1038	65.9028459347148	48.39960695031481	41.60115075631336
1040	52.75017453998223	49.7848242313038	42.341027766145
1042	52.41977441136378	58.31137027827491	36.31885503925017
1044	42.84360581070646	47.14071369429342	36.73297711629656
1046	47.89608345128416	43.41408861866085	50.13708086759581
1048	56.05269626932777	40.44061175672326	54.58293775721627
1050	52.89538430608113	37.55544888161147	42.87908313284788
1052	40.46798077638725	46.9248057422654	34.77363599896491
1054	42.71898262831648	47.2769695156432	44.66109770702229
1056	55.82577229037739	44.34282992489466	35.33641962182315
1058	50.58785807172927	41.66454690521419	41.77240099435802
1060	45.33298916699606	55.94816635478202	46.95640195150276
1062	46.12694307728993	56.13460837145668	40.1418367189733
1064	51.01016389371861	38.51983343003273	32.13576658722239
1066	55.80249758091625	51.51271125766223	46.95548431263966
1068	50.35870935119073	47.99168180140941	49.84384341257752
1070	45.98530926922773	44.94029203042869	30.34418884995431
1072	45.8272725986346	33.69765398255395	24.33441347385445
1074	51.43511954482797	33.42073009512333	32.39298149320308
1076	55.2902045296406	42.57674737937079	44.54997848949516
1078	53.24211662939117	49.30931313884859	53.38948145111052
1080	52.3969025176026	47.75168939081006	58.039891118866
1082	54.73720098437868	48.78832046401811	33.87432666198671
1084	49.10606649713066	45.4918385866062	44.58842331369034
1086	44.35823087992918	49.79068927646208	40.87943841877477
1088	49.74280685416308	47.45549965244254	35.08560577501331
1090	52.49425771159962	42.86315583048683	43.55240720216093
1092	47.80010661754086	42.4701827094083	56.56254699037997
1094	52.45967741450632	42.16370833419816	42.77769394725421
1096	42.15811857807685	55.27100249675379	54.58457526699636
1098	39.96900597509411	46.34979038350489	33.28911614789181
1100	53.06707747829036	45.36448519147767	26.90429013896165
1102	56.46780228057529	48.08605773840962	44.95856205735433
1104	59.86000640881841	49.78847028426986	53.97069227225637
1106	63.32394310839386	46.90032225448539	42.01382889087994
1108	47.74391431776719	40.37721285569857	41.04743267940282
1110	60.51943369962686	49.21312440501428	49.22925234519015
1112	51.59496393261631	50.41978617042529	40.17769847726966
1114	50.36507528054437	53.80107907267121	48.58032417217737
1116	46.83642918967959	57.44869789269139	49.55348471604226
1118	50.02671325950305	45.6340912009988	42.59578348062044
1120	53.25808236343838	30.28472025283935	41.45683266604071
1122	42.14751838928807	38.99428941361707	51.81463601494585
1124	45.78176271632641	50.09850761089439	45.39387665949123
1126	52.06533569563051	44.48863574619753	34.49410077878326
1128	47.92386203229242	34.17967570279222	41.77538966161969
1130	50.67970458789522	37.24962672969575	42.10040829330752
1132	45.21755063970807	50.56157191741312	42.08929804600399
1134	35.96830795789694	54.18701160306233	34.94706081633287
1136	35.75608318098907	41.88462170268197	18.29699154355728
1138	38.18507630924867	43.1536700098553	20.9811663833675
1140	55.49646455551615	47.16796226675057	34.25449345062986
1142	55.47650754391874	40.67571198678575	33.35726829886487
1144	52.62201671501911	51.03795867647693	38.63479823301985
1146	49.92066449573172	41.94192162794845	46.17953327239688
1148	43.14562782744933	32.4463838998463	49.75114907696349
1150	32.52708912255363	29.98688132561814	40.17315457831803
1152	26.30553941891775	16.0328993260325	21.34173927887571
1154	30.41416187999018	36.2851960326557	45.37927660688034
1156	39.04776936456315	27.46128617008954	26.48282958399316
1158	26.32730771983787	28.74218028392994	24.66681743733017
1160	31.37575871060738	34.77785567528311	37.85035805662896
1162	36.62850795977709	38.54852404326007	43.23601070439934
1164	35.6864311835522	40.4712292727398	40.05136881090442
1166	37.77305584236562	40.07116580142085	37.83208857773852
1168	46.49227011447442	32.65612461022947	35.19609852353901
1170	43.5850389067136	43.96442359297981	41.76811127323985
1172	45.67389990289831	48.41787867307681	31.65356569112472
1174	55.64246603708659	45.34289056767041	38.7820460259865
1176	41.81091899839941	36.37715006870045	43.10610136610185
1178	28.81604800550003	30.37500435117994	41.03851196524901
1180	26.98619729824542	28.02219942367092	32.41280044767086
1182	25.72808033790802	28.01057298417898	24.44582194954712
1184	27.7608731346299	38.15789559291212	35.75508093698547
1186	31.28272615696989	36.23916189290434	33.15100560908554
1188	18.7702894843209	28.65168493456648	28.12159549927905
1190	28.20369120429279	38.58591874526397	30.88697197163386
1192	33.42291588404349	33.15619095179222	27.65110802206134
1194	30.12262651681822	33.32908726418029	27.13067892605291
1196	26.43385029917219	38.25273837327662	26.74872956964439
1198	27.97640670201427	31.45787083704965	21.2839884303866
1200	30.7492669574694	37.84742707848981	31.66288967500094
1202	32.8251589050109	31.65577025980345	35.11734175548688
1204	32.86118590022013	45.70299776661526	9.66750447552651
1206	32.66053012472894	45.04355014364366	17.76049037474474
1208	29.94340384966028	36.34276329974466	33.47197330471236
1210	21.17055838349569	22.49089797745513	34.15237601238361
1212	17.02659092798324	18.40263517237692	28.25402771169216
1214	29.44090459853888	29.71228279633336	32.68691019668318
1216	45.3307625637498	29.78656158540824	35.38787799617398
1218	26.28068098989078	33.62359653908387	19.11009705889875
1220	30.28168628636652	34.79607229053424	34.02486944061462
1222	49.65980870291769	51.28068899870797	33.62876844856642
1224	40.21991863684887	55.68866529458808	31.63893007953876
1226	28.88679223273393	146.4459615163029	17.06893755489721
1228	32.98166041717128	220.072653011513	17.7090368359524
1230	40.56676625058834	150.7307248492296	37.89593096669795
1232	35.81375962554387	42.91194274667335	26.49167185162575
1234	31.72110974451897	53.27678849094946	28.84754839207567
1236	26.65554999860643	52.42786354581663	36.39917616620039
1238	46.54512999943822	48.41866953821788	25.73827278508254
1240	57.88105848309195	59.48052200690395	36.89111762598907
1242	52.60236819126287	54.75168901086574	38.04629294556911
1244	46.05226837541207	47.7815084443376	39.15885297259371
1246	49.015650192453	44.37930806413166	49.30680853090152
1248	51.41140217520515	31.2346959062174	49.48498672827851
1250	35.79634821179296	29.74972541328655	29.79314004462374
1252	27.47518955916543	41.9664273485246	25.72542334415557
1254	37.61189134662786	48.74189975771988	10.65787378560394
1256	55.36164049674517	33.16107809403816	22.26607680315413
1258	54.02192738207522	43.35711446985816	27.79093366242998
1260	37.60370468295474	43.28141143427293	36.80590070482472
1262	33.85641355493082	34.25490408755186	48.0594786659145
1264	46.55981850699692	34.83703289891473	46.84525572315858
1266	47.82200769583457	36.95980789100921	32.63005983644185
1268	47.59250792520432	46.46848026876015	33.53026621803297
1270	48.62991427526784	42.48760208880407	41.71378069080873
1272	52.97196851159244	40.45433176420516	33.06010175247639
1274	43.84069377591007	33.58873743470281	36.32348602786992
1276	35.45154475818836	34.42841400000717	33.33944628222022
1278	36.67823450610088	33.89093521024071	29.81999525910606
1280	39.63181525519033	37.10034978751972	24.20047424755104
1282	39.61243188248703	46.09463008643385	24.14810314170962
1284	46.26866602326223	46.13481183568594	43.74419235574487
1286	52.84861094036149	51.36911907740677	29.30199234541134
1288	32.84679054797098	20.5012635005505	10.02194805562222
1290	52.03151078819887	34.9084807736628	26.49335196167311
1292	47.22956868970721	36.40208527662963	30.61822495289085
1294	40.67497863188793	31.50276312932888	28.1195548942839
1296	32.11196349131662	38.95998696284823	33.18214620324103
1298	20.49957535648023	44.36143988439101	34.38805970762768
1300	11.24615679641686	33.48513890583558	24.19584956954997
1302	12.02548840014486	24.77428952263071	20.21919212121104
1304	30.01037778067224	33.12542521659529	26.50256842750939
1306	34.75376368926107	26.89626339633136	19.55303395778677
1308	35.37998143306772	12.91102447785776	13.3590739714052
1310	32.07418577024075	11.18197844669867	27.8337442360357
1312	36.39675074174295	18.28457151077349	26.71377084093084
1314	24.2509714044967	13.31382133218452	17.68126082865782
1316	19.15685909524688	2.728069844930379	8.586341251436114
1318	30.95357171582252	8.573279117570682	12.96072644372446
1320	36.35053953581402	22.41453009087712	28.6543847565297
1322	35.87339467502972	6.288209458743266	18.47026106595157
1324	37.4803301110454	25.74586992414217	15.71260893224521
1326	8.815281457762016	17.11135953593372	28.59928264974763
1328	12.01678574906222	39.03146394137519	19.52716596410865
1330	27.88978717649304	17.91497409515238	14.09821521039646
1332	25.11888071509381	14.2862509942168	-1.32123675447732
1334	19.96686241737501	12.28049564792697	-1.816544553050741
1336	14.64091546819739	-4.554842264304865	4.296208612293418
1338	4.659323669859453	-12.6078028702654	-2.431374427848549
1340	5.812366469229861	6.354899902644121	-3.896654563288173
1342	29.35383043895613	12.72108100066982	23.06958022309946
1344	28.50772625313631	6.070668821605422	-7.172809632424461
1346	21.83936612736243	8.423926682675402	4.207318301673061
1348	18.9235991254948	-6.609974706800577	-18.14915914382598
1350	16.69235542133837	1.36438671516922	-5.460960030725035
1352	19.04752613220941	1.231728438173976	-8.128998519224684
1354	14.41562153056373	14.81264332458689	-0.8424778457576796
1356	-3.860175958180255	12.02872684169369	-0.8444813837178344
1358	-16.32646461333924	-1.68014799618654	-14.88236272142667
1360	-4.458954574921314	19.58007285021818	-8.335815990301288
1362	6.385343020355499	9.515662024280362	-9.057945579523059
1364	18.87552465581448	9.368948268810049	-3.558331655096704
1366	-2.792851626759433	6.813966958609098	-12.98552997335326
1368	-6.41125364445668	-3.213752630955369	-17.14978934995664
1370	4.904066511135484	-0.9674730882002773	-1.082700287134067
1372	-9.590738136029017	-4.879222133112247	-8.335608582940012
1374	-14.72180415198336	-10.340322368421	-22.2353049370409
1376	-4.251030671036296	-11.81817494970033	-21.30021576871036
1378	-3.071719280246667	-9.820851815452439	-12.0689274824396
1380	-4.810581535741339	-1.907706397255057	-4.301674293585998
1382	20.27407020065621	10.18399223844032	6.22103143251988
1384	13.24530783253441	-4.786807138147447	-7.138954661338996
1386	-26.0752551575223	-7.604478254319868	-7.629198516332218
1388	16.10760899344498	-2.737978885182739	-5.045856763306728
1390	20.93216104902424	7.457994328085707	-13.07739210675593
1392	9.211842599841997	11.54893357293891	-18.27378028126808
1394	0.5578767524970196	-0.2733217293182362	-12.27708007344355
1396	-1.017630326368274	3.481397497653919	-18.48225153580552
1398	5.574909410521252	5.298986423660987	-16.66576151835204
1400	4.946684739926205	-5.29634159004036	-11.1713954703305
1402	-6.356069423443852	-7.213921703378126	-24.72787138896126
1404	1.007807315809562	-7.595227260912941	-16.73542859534653
1406	-12.64692944720623	11.77205828341255	-11.9943450505548
1408	-2.743764805736303	14.60665867261518	-4.453546553253545
1410	1.280260206147646	10.79341486415036	-14.58943346794286
1412	16.66166053619539	23.22839361324968	14.16922279624965
1414	22.5233359060373	-13.87473626296772	-3.244235386384521
1416	6.666112712441032	-0.4518057417080588	-18.98849439555346
1418	-0.1571657440713346	12.82113512926264	-15.35844862004902
1420	4.302022187950144	7.322672399087999	-5.003770844276735
1422	4.675234907304785	6.162601140904874	4.327129916344879
1424	9.203842857499444	9.055042427080192	8.643990759343133
1426	25.39557006586738	5.39477264840041	1.164160253089376
1428	10.87039232174745	4.635312073270192	-0.4349072777777463
1430	11.49056080935448	4.185682141918409	12.68339969013158
1432	31.32896351754492	16.79491160825723	18.87898151315783
1434	22.26842142990349	18.78541422452362	16.73062897130965
1436	11.86527247622386	17.69600931682111	12.30037194259166
1438	9.361647713484064	38.29975840340113	14.21311147535083
1440	24.84860655112101	34.42567876138418	19.02181414559341
1442	18.51997354992261	16.71375853034827	7.629543602332136
1444	3.975874693440823	15.12640167949533	1.539175360925723
1446	14.81301643460624	22.39508007408466	12.91374480867009
1448	30.57795149410782	22.02966992452861	20.23985855241319
1450	22.96045047886685	27.36205751376582	20.79051534123837
1452	29.69863238777464	32.15074934448364	22.2730143644032
1454	11.12881934380963	23.89470330954318	1.355436788315533
1456	34.40841095328968	35.73443457517634	24.63851295194017
1458	21.21699479281581	18.96032531567322	29.52761995212684
1460	21.86361345339396	17.04336338870297	16.05580179914761
1462	21.44313875055763	16.09992253235453	9.060943229911681
1464	31.03726045645253	18.18399855114646	22.28156491854721
1466	25.61528676092154	20.84143550507592	25.46019312307625
1468	13.96357530796352	19.31064207083785	18.43323788597748
1470	9.366732587629352	16.74110579794746	20.12453242403525
1472	13.65134762051763	16.90292616246586	26.75410203551803
1474	21.54625782996684	22.74917313500434	23.40185897582478
1476	14.81227877725228	35.01996860796873	15.81139288457322
1478	30.76288746467065	16.28408765026304	5.210688036686173
1480	28.28083932057334	13.09482812675484	14.63555390809412
1482	27.81086539172079	16.77486375376931	9.977961668529176
1484	-12.81581184739717	-6.184751143990066	-0.7039563515264729
1486	-13.05486369426629	0.3623901843930373	17.78678890276832
1488	-3.820842638652923	7.38062091355147	-4.405140875558083
1490	8.510978902748287	11.36398904046612	-8.654294179364459
1492	15.97966420355836	14.54366210792797	4.302198904383777
1494	15.47625727846351	8.580161265345506	16.49656375519816
1496	8.023661217209311	-1.041306228605055	15.03066463917628
1498	4.827750362547062	6.923105110477174	4.7043629341732
1500	12.3675411624587	28.88978146624357	3.681091195709895
1502	15.38876925900033	31.77522777985842	6.736460279094522
1504	17.2130465711781	20.00612328117899	-4.198767669652145
1506	27.80502197722703	10.98517930594932	-0.4464883780108885
1508	27.67143360940651	28.62189981546803	11.25595429213407
1510	20.93152725119952	30.40851934975139	15.55651784705423
1512	20.73942281648454	31.61819227270046	30.40619135563989
1514	5.012347249617061	17.4922409140245	11.11764201419621
1516	31.79477964515347	21.3036320213365	13.00943563095958
1518	30.66120326659113	5.835099095657434	2.369320641923885
1520	9.919314732747273	-5.322332820558511	8.420921765475473
1522	8.115453379805281	4.997029833822719	13.69718638204692
1524	23.38624001936064	13.76293494637319	9.456162731272995
1526	30.38509919956895	10.45507289665335	10.52020304050275
1528	27.17850175116479	18.33912892442104	19.75284941268198
1530	31.98098163928456	40.1130983081964	32.44150688125123
1532	36.73943926489601	37.23580860371872	24.62180594725373
1534	18.40053977049931	12.14496477671982	5.942788873671667
1536	19.16150604675161	8.580667220733565	4.650617826367189
1538	23.52970675851883	24.30105591803817	16.87270974059784
1540	16.67863285758442	23.62819702332852	10.14958770190545
1542	15.92621227300954	32.2486008334435	19.81290362345655
1544	20.63463141043901	38.42141347006677	18.82682015669885
1546	25.01698573833219	21.60675886073591	20.5795354583321
1548	31.05838086146688	19.79152306991772	17.60617944061321
1550	32.99430221926699	19.43360702521659	9.439752346746445
1552	40.86568457207933	18.13293220449111	26.79297555148096
1554	40.73441461813543	20.52459056629459	29.33144434535565
1556	38.14091751386067	23.42149270040866	11.46102086852816
1558	35.00810060810169	23.95475808214882	9.425799862012104
1560	21.77257185309576	21.97954522820029	16.59576216918931
1562	35.31576529614205	22.3407179463029	36.83096242189171
1564	36.45107448175552	34.03867458886374	36.39895406165623
1566	34.41213902846815	46.64267691056057	45.77656326973028
1568	24.10550562902029	27.81678195238062	19.56853068566171
1570	35.17963870996463	37.09974855144197	18.05436611699498
1572	22.81793647263254	32.77388459246377	15.46249385942883
1574	54.16790622646903	42.03288629811004	30.70773066068788
1576	42.38175222297865	33.34908166821695	26.74667109694644
1578	27.47305579917375	5.208595634576315	22.82677601908853
1580	35.79701654018535	19.07359779277673	27.77379320729727
1582	40.60357843412378	28.10220347146159	28.15520153479693
1584	40.75794401405716	35.08603990563046	32.41575475366596
1586	38.66273463021754	37.18484935018101	39.52349824011198
1588	37.17438588408015	41.27950305759815	48.53071593183171
1590	30.12633700596065	32.134805091911	41.36549062868566
1592	26.99370628612376	19.83252274481962	27.39197827923146
1594	35.21259184253361	31.39756433750158	31.95863245027416
1596	32.62836290274367	26.55560954153708	30.68896906518923
1598	48.87534209136988	41.25447131935745	43.29761291181124
1600	47.0069023809539	36.91783072331749	29.82486726475251
1602	38.703472381495	32.17862612724532	34.02872135866556
1604	33.58832774468764	29.77534920846497	30.75250425560228
1606	42.60033894097985	40.63354439684501	41.61363608685785
1608	53.96698966776727	29.77587282256363	43.72397081793102
1610	61.07377796616508	40.80232638849078	49.39128311015481
1612	43.52531697860322	42.08416784235686	30.91828807059942
1614	62.27075204372767	52.54437497374265	52.59886356252805
1616	68.97022094948478	43.02421910245061	33.08659397531953
1618	45.12679931972019	24.80732006855411	37.3090784918347
1620	49.83875218940743	38.49337134224798	41.60091879244994
1622	56.63704003913293	50.67646148747335	44.71588293581377
1624	53.23379881194377	51.43110450572241	42.62452218088896
1626	48.08560924113758	51.03418813024679	31.78412626006016
1628	45.13553427942134	45.74555313931015	39.99415394316193
1630	42.34838647649776	50.32729165240561	48.06288419823206
1632	51.36465941774809	57.23252381510151	34.05278055630937
1634	65.46610958556559	46.1351920668945	35.42684276870934
1636	47.24847162549308	59.17146785293138	35.38967476768986
1638	63.9313832933398	61.74095531088989	44.6732526799333
1640	47.9685380956252	54.41576892604776	42.66432232137586
1642	50.19008748469641	46.19100636533027	46.06127794319591
1644	67.28930554877748	44.43376436691187	48.75168722250324
1646	37.81521193437773	40.64849239608687	25.29322765746229
1648	31.27504941404773	56.15853119107452	33.15771214757054
1650	51.69903933285826	53.94751146675544	43.22246579088002
1652	45.02884274815462	59.71932127889941	58.76687082032996
1654	36.92802991441421	45.25202058957989	40.8890479929573
1656	47.43793996594845	67.01637441210735	65.27521657043647
1658	52.11786251847249	52.31945854551034	44.97838278296003
1660	46.80701622328299	48.20307437641753	47.29745726606206
1662	63.27997344895066	64.5183208733941	62.29780248699854
1664	63.07661332224639	45.00868766071883	59.66146529620012
1666	67.45907076567544	38.64215566037866	51.22215668856121
1668	56.20837902994087	55.9831977720869	46.38658335544685
1670	46.81637433293734	65.55903019903116	37.43651823412936
1672	60.94678277173014	49.36710578077441	38.971300826685
1674	58.77458115890548	38.05539272197926	43.95452192038318
1676	45.61033413708549	47.23084292846063	31.48873257609889
1678	54.17762271408386	48.9111228114316	24.87463895023304
1680	63.43427053970289	47.59390359919578	45.13172121817095
1682	64.29529867407707	45.2183587008974	57.153821548597
1684	53.00293414522751	35.74741596803759	35.24425020028541
1686	49.53275051390541	45.59550092258572	38.14778799539557
1688	47.82724426704381	24.76357265195687	50.1076747112846
1690	37.79355061256466	29.51403971006196	37.35939627514044
1692	51.52561141918164	37.49995329532408	32.83891484391847
1694	53.33881054636292	37.92707928057693	36.31014900174947
1696	41.56549046002653	47.24491714231245	39.23932401888306
1698	33.94370012118493	30.9465975688876	11.34742763398192
1700	48.24597329756689	50.28987596794487	38.73702275467766
1702	32.34619975648877	26.41940495383868	12.9152883337738
1704	37.79716302338166	37.33305570294562	13.05272446980342
1706	41.6176052761728	44.43774014972699	34.24918571623395
1708	30.51768975764735	36.39252221937098	30.69906060632475
1710	44.82283449511643	29.29474169504842	31.89859490378697
1712	26.28476148577233	25.65639730540878	14.69828578744641
1714	20.20252688325311	21.98749809601121	12.89714110086115
1716	21.73321392326068	19.66262814228038	6.004280625507928
1718	35.39902504969066	35.98406612973406	38.90927152995102
1720	32.20962252140301	40.8580693934927	42.08284504237058
1722	24.94009874974008	40.14643271264991	33.47193247471267
1724	25.33932926058574	19.05489854308485	22.53199474972271
1726	33.97308672723316	12.98504506122441	2.730463971577027
1728	33.09240866340596	10.47017488125293	2.872232202806988
1730	25.24023220385516	6.874162946072507	16.85561018733688
1732	26.68957220031724	19.35845239643763	34.42062333133152
1734	30.6320547136091	37.94162566545199	34.69870811885288
1736	26.0806506528773	36.78001911449995	23.50408245796645
1738	36.97246543361262	36.58171283776277	26.08091749687484
1740	55.0636518712036	38.33578746203487	28.92332241338785
1742	49.79961465000353	20.42575525102505	30.19066768995272
1744	36.7069479535899	20.84467398731545	28.66360428928223
1746	16.58428261463684	14.73032600533851	24.22549101130952
1748	16.17906679519358	5.353417909982523	20.50920696150536
1750	26.53903052533917	18.20344617130802	11.01319306473888
1752	41.61252328791077	41.36970276805887	13.20502401120702
1754	28.33114525602776	21.18778466633396	19.28748318148744
1756	29.67483678124192	22.44998289781975	24.43131506052801
1758	37.60214640423027	11.47932542374281	29.55742760227206
1760	14.10633054773132	28.42225060070399	19.56066477711149
1762	22.16583585383267	37.37104775799361	13.68653870859294
1764	32.0691816028901	26.82336368702351	6.062728853719183
1766	19.07061318041426	34.3627440095688	13.63102544765541
1768	31.46869838278893	37.64328233216678	13.52787884834268
1770	21.48194083474865	23.9657502178222	29.2111789688025
1772	21.52385469254218	27.27401725940674	16.88067779657781
1774	10.9353206695924	17.79665117902395	2.698617600263796
1776	41.04021157344065	8.17289332623213	23.92119225444295
1778	18.5355795087679	37.2616597378793	22.59864851984102
1780	29.68431786387388	24.22958765376406	-0.2424616537212121
1782	11.883002695136	11.76551213822423	2.512719063649338
1784	34.72697952398681	46.58009465664664	21.46663305632264
1786	19.79689709240138	15.12822183980784	7.404416087230351
1788	3.458461653768531	3.080662578815875	32.03399423007089
1790	31.22836376623685	20.83857369549887	36.92953125592121
1792	12.85868651640063	53.94436824414549	15.24222493286674
1794	28.70561615138533	45.95109704756304	23.90506799110203
1796	35.2974718705423	15.00806104254929	28.60825068979543
1798	26.87737025082896	18.53988293456305	21.01718604636651
1800	37.91538977641308	22.50174007584589	19.58841463226795
