# Supplementary material for: In vitro and in vivo datasets of topically applied ketorolac tromethamine in aqueous humor using Raman spectroscopy
Source: Data Brief. 2019 Oct 22;27:104694. doi: 10.1016/j.dib.2019.104694 (PMC6839021; doi:10.1016/j.dib.2019.104694)
Supplement: Multimedia component 1 [file mmc1.zip › Raw Raman spectrum dataset/In vitro Pig eyes/Gonio/Fingerprint/0.125% Ketorolac 7-1.txt]

cm-1	frame1	frame2	frame3
350	318.1727107223181	350.7399626604895	334.21647156325
352	328.8013043772617	369.4155489216247	349.9922469029216
354	325.2941661127114	364.7369334799372	351.7724230877086
356	311.0315516076117	342.6186669635958	320.2231259901793
358	258.6495329376842	304.0836130873295	289.0566064968433
360	249.42745347104	277.6584774242159	273.7267206304464
362	254.5475115848219	265.5619532720554	268.5768150221563
364	245.0316826281014	267.8646987971678	267.4325371113335
366	249.5544701538363	261.2961478482391	268.6141584451943
368	265.8355987520093	283.3491813295149	278.733209606753
370	279.1532414178214	294.5605433150162	283.24096525879
372	279.43737683666	275.4485897250106	274.2354516325117
374	257.1917833076423	256.515571603594	257.5092052949852
376	247.4767651023655	261.4964218779109	252.8622822910705
378	248.2476037178401	263.0028715701178	244.6577348758245
380	248.757254694144	253.6870777131599	233.053369198672
382	212.6096470577825	241.2015477228365	238.1860139013355
384	214.0792749261706	241.4504049443696	227.3206669402231
386	215.7681303067244	250.5167279060923	237.994698603092
388	217.9417083649914	268.2722580166077	263.3383827219926
390	233.8754010351899	295.6898824218146	277.0324084412691
392	254.4688000690449	278.334139637299	260.5420224282584
394	254.4129580298398	278.1354131443417	264.8240670509591
396	246.7908138861693	283.726075794192	281.7930082678977
398	247.6931642808092	280.0884968526044	297.9499784071714
400	262.9106427222117	304.5009130825484	277.606603872214
402	261.6998196679818	308.2075339780503	285.3323165681866
404	257.6382188963921	294.9681325639305	286.8484871161335
406	256.9986508143526	273.5635091756792	268.6460841875866
408	248.0773945972964	284.296846723793	273.919757579056
410	265.8355290057107	290.5008486953161	276.9056962101136
412	263.0603913665627	291.0495535497765	269.6663668212186
414	244.1590303499642	286.0232952096322	258.6507939551237
416	258.8396796283722	276.5794721332646	267.827833853165
418	245.605031835204	261.1661589251943	264.481222758834
420	224.0912785829345	246.8825983907904	249.3673151984181
422	213.0615600325331	240.3905963168963	237.7042668820926
424	233.0865091767629	248.7556770948995	248.6129529541776
426	212.5474507601251	243.4149691727407	226.9795559312629
428	226.0971907785647	230.2023557601032	230.9666117860277
430	238.8786183650455	227.7450633021416	244.2953511615255
432	231.4546983623671	244.7538706766237	253.8272403490719
434	231.65954651203	256.8771368153427	246.4356196365725
436	237.9148533774985	274.6665355619691	230.0670424615877
438	232.3284343014703	271.177111065687	225.9061232325037
440	217.9616039897724	249.0195283694771	234.848013190444
442	216.2951798954584	235.4956426402907	242.9890688258492
444	237.7453148402889	249.4861514532459	234.151060017318
446	228.243671056062	263.5135392935767	239.9948392699766
448	208.9756382768776	269.3370342435104	249.7734980795908
450	209.6597526691295	261.2850615588777	248.3212270964453
452	221.9488458017869	251.4206613160998	247.1036196446177
454	210.6581605043759	245.2578904414713	238.7463840282248
456	203.5442545153255	240.0854278750703	234.1947401855042
458	211.2643118499052	238.4712572349015	236.6534789702189
460	217.7441272412245	257.9271354986688	235.5565642306342
462	227.6094436650559	266.2739980559846	243.9160226975803
464	229.4178280690573	254.7051805942463	232.1910057316356
466	224.5105178412005	232.7240770013222	212.1987860089444
468	218.8928487835363	218.984754352586	212.5493813188818
470	212.8457339360114	239.000840193785	235.3973166918835
472	207.1075775314627	244.6193371465132	233.9259403001304
474	206.3086464086378	243.3725756392305	223.3333980376812
476	211.8807346819266	241.2297947006129	216.8234420179325
478	212.9574584243209	237.4850466664595	224.3961803296103
480	215.6219234302699	238.8276293642752	220.9910204460674
482	217.6900993103199	239.7752946611113	222.2998691133824
484	215.7564367798915	239.4025897974838	227.0047044365842
486	204.2941598404495	238.7544255047833	224.1972195408781
488	212.9274622701483	237.3198194438625	209.6312185599592
490	211.0778415790244	221.7029012692896	212.0368842705814
492	210.4954805515157	219.0781935881425	229.0944903278228
494	219.3347922905234	243.5740107675249	250.3370441064941
496	220.9079917521436	237.594666802783	222.6964243655616
498	230.598080457369	246.8036695673408	216.0178333888649
500	223.1564118036945	248.5793414158962	208.0621940749278
502	206.9179990174939	239.2730880278546	204.6942064176764
504	213.7064137084118	224.8747710499212	230.475755815456
506	201.534374140694	237.6513154836352	226.7994977448601
508	212.4054432137309	233.6279782258308	227.2984609683182
510	215.1361442537009	226.0662205124627	222.3339757540223
512	195.0498049772657	227.1848679734851	209.9116896938459
514	220.0943094537445	240.2772482410159	230.6165214422799
516	206.9823982325387	228.3635497726528	222.2461326290315
518	199.9975930212779	215.8147582891044	216.9612020350491
520	196.4277808287109	211.9307344978361	213.2780550380587
522	172.6157128819044	221.9052396380956	194.9053463775098
524	204.3761488756466	212.2627923803303	221.287761390506
526	208.4535174281808	228.3669450793265	233.9093670083307
528	199.6948390423147	237.106887558814	232.2341727798008
530	192.0348267486723	223.3190740662234	220.7610253401618
532	201.112965597443	213.8850972918007	217.329138656054
534	208.9637651344575	232.3576786102699	215.4910711708039
536	201.2899542469762	233.5767896153805	218.8106671549093
538	193.9617381557129	223.468012298312	222.9471773922801
540	208.726710239	219.9524581365841	221.4477281186804
542	212.3751398653141	224.7211495404104	212.5023795496924
544	215.1868764216773	229.8774252137065	212.389329144967
546	210.6423596893104	231.5851136795358	218.6423326387583
548	203.4409500497196	226.6835712107463	224.1331363150333
550	213.2212038652113	211.1972887767369	213.0411204015029
552	217.4721248408208	227.9223442215854	209.3578692293466
554	216.5352551829064	237.7607625887554	218.4924038509439
556	216.8902357920071	239.7460484842152	227.3499087086364
558	221.0162741010231	236.5645671587092	226.4475388508146
560	210.9090614960465	234.1657653870687	226.7698700409765
562	215.7573116532234	220.2076867711064	223.9018513832693
564	224.1679825748181	219.8572385056042	231.7525160219715
566	226.2956117507249	228.8354163407258	231.6902377936943
568	213.0956667933385	232.5455209184182	195.8277355539645
570	216.9884737872979	233.6973616089593	205.2088034631408
572	204.3966458770745	235.9203113707023	223.6241648856351
574	192.5580164988362	227.6740720063814	228.124614250996
576	188.772694972456	212.5960868442641	215.135900151926
578	191.7596892408846	212.8171869244247	201.6132602234407
580	221.4025643128959	230.814741342041	198.4899785241547
582	211.2382155978878	233.3744490658444	203.6840055879407
584	195.9798117050374	222.4324303421991	208.1230716091536
586	200.1741531906593	208.5127385427868	210.5182284332038
588	203.5223110770224	225.6506159361188	236.4841959533013
590	197.6920927012783	223.4275238213119	217.3161989977676
592	200.7884797138409	230.045756896588	206.5997236775693
594	208.6114840951057	238.9711072608958	212.011181170251
596	210.9001296411691	238.0662726340892	227.6672736597311
598	186.2605766711769	229.8765477627202	211.7964271558159
600	196.2058427664942	223.0861921085539	231.0925572742075
602	213.5392814452433	224.108696734841	231.9073042515539
604	220.2916904788587	229.9789616789777	214.9494648013399
606	202.0169890730552	232.3126283141632	206.769990029435
608	198.4805771529283	214.4453041929738	198.2687988264693
610	202.7592525504912	211.9461329716406	212.3066540972342
612	206.2388114560843	215.1589055007656	225.4888841046517
614	203.386060411404	218.9502512963838	224.3636073413179
616	190.6279167327953	221.6789497687707	202.7187826738388
618	188.2623316559896	221.8383323282335	214.7105046501451
620	201.1722841172188	222.3152597856353	208.9428502959923
622	201.7300540281526	221.4444822200977	200.5124935152981
624	186.2145234964508	218.110894100511	201.0354456159163
626	195.6696226654248	212.0419347112154	214.918777204309
628	192.0285185664076	218.7755091921179	206.9079477861323
630	189.6567292631973	229.7099335925128	217.133573353236
632	181.7735144533222	224.5832392878024	218.7552935950292
634	170.9336785734565	202.8410458616173	198.4424964507135
636	193.1092663609825	223.931839918192	196.2175213786341
638	191.1677700064344	227.423595653444	199.3834188822373
640	180.8675281968795	222.5332939224024	209.2497772849819
642	175.5064281413572	219.395831862172	215.0732229178869
644	184.563527964033	223.0449704913078	208.3133668221225
646	204.386758955078	216.081002522427	195.8192286096212
648	200.4204692615406	202.461777987174	190.2911072040694
650	200.5899920661684	218.5623221988473	205.3441219276614
652	197.7325515035729	232.4726882168986	220.2404044072102
654	185.8137123786518	214.7105866683186	215.4798774561509
656	205.8100537742684	231.451956710852	220.5079555148805
658	207.0628378670483	232.2543104456377	213.4188773954994
660	205.025947018012	228.8387669134455	210.548918765766
662	202.7008096993194	227.0422488333727	205.6354735866641
664	200.849152924977	230.4988546090058	194.7104863723178
666	205.4998065094807	237.3985561106064	228.4762045352098
668	203.3769885552821	229.8339083407989	213.07531525876
670	198.8285303410108	221.9156037203475	196.8724779785552
672	195.7599979533602	219.8955024719208	191.3367501450547
674	198.3123203776882	226.4700428361533	197.5238259240726
676	212.8889071179331	235.9860107522924	218.2473765239401
678	206.5767319478583	231.8134608968421	207.1559930093085
680	198.0264605766121	231.9729704532811	208.0186158997432
682	198.4910167992812	232.6839227128342	219.9541507725203
684	212.3960628825096	227.0862369667648	229.4747286149748
686	214.7331981183472	229.409871560203	227.8744140941453
688	205.4862864165329	205.2603818164467	210.3818890937072
690	202.9995944499867	207.9863675948689	202.3447281611099
692	204.2988979629864	221.5992579906571	204.7751765964833
694	202.7838915579775	219.4878671749104	208.6153254117733
696	203.3558642042696	218.9244341413845	187.2280715384196
698	203.2116348484734	216.177164134362	206.8814580693525
700	200.5212520231374	214.5546063762378	213.8362406150932
702	201.2342201241534	217.5756232000538	209.7971143275911
704	208.1081294662216	226.1310084611982	208.6693732230295
706	204.7742818053545	231.2135444467641	224.4919443291809
708	193.6815312936476	228.5026799228035	213.3409710707855
710	190.0310699207283	235.5332952795589	207.0774457741901
712	189.5786286633568	232.3692378938989	205.6755321829185
714	190.1976849919205	213.7661190643991	205.1259478056071
716	204.8388294136843	231.210931646079	204.5458826744721
718	209.8997734608601	223.9444135919183	218.4470732435497
720	201.8635554359162	221.7350579143287	223.0608844630774
722	200.4772767649621	225.6994062472812	227.4064227965737
724	208.1884793172387	226.9749436360735	231.877196790875
726	192.1915166911519	203.6626199274595	215.3678968892913
728	187.928391140258	226.9962294391443	227.4302915727636
730	187.7482743492681	216.9520941197434	216.2097011421309
732	191.5671394809612	208.3894954187191	204.367067181226
734	198.215858810414	213.7875707206493	207.6954864251264
736	204.9213254821271	215.590954877792	229.3636136769502
738	196.1831984017516	215.9319122300591	210.3958117741482
740	193.0440037457084	219.6489954736225	207.1784766971624
742	188.8017822128522	224.1010735991056	216.5236982153128
744	184.2971404663074	220.8492055162421	221.2039193510158
746	185.0753721640494	203.1715807564254	201.5152538698952
748	194.6858762891849	220.7359960678796	205.4443079558431
750	195.95336792177	217.1319663093297	214.7795751020608
752	193.333813334833	210.1921997880145	208.9550374124074
754	192.8184304404579	208.2426273217666	206.5839518192372
756	198.249083404824	213.3826943370535	224.3368940928201
758	202.0494804232636	214.9347364399031	213.3637312949487
760	206.9522303600527	240.6500456679419	210.6288102683896
762	206.2506054651115	233.5848893386219	211.083195781152
764	202.5159414385968	220.1950090825966	207.2512435142367
766	198.9597582216542	219.5419477532092	199.4296136554378
768	197.0581152435839	211.9588307476937	203.2356050647788
770	197.6185397335876	220.1336436261548	208.9346265023293
772	198.7217239313055	226.6799107268323	201.586545703426
774	200.8436394527232	222.5152927224668	199.9776214341439
776	200.8318101076969	216.1957279950861	207.2198471484709
778	193.3515801811298	226.0743369061388	212.2386517167205
780	184.4363290474875	200.0435178856864	214.8045652764665
782	195.1782582960819	210.6769492894457	218.04202031601
784	188.0141899742519	214.8445967816137	211.4419204230137
786	179.5201226144793	216.1352725447359	201.5085085921381
788	193.0085092394353	225.3318953047958	198.5861637324193
790	203.5296093655461	216.3584516326896	203.9462700615518
792	196.4177996155989	233.0472576858647	212.2683957584606
794	198.0056138254201	242.3237753234126	215.96120200977
796	194.2242586169204	237.1853730723553	203.2699087806987
798	184.6563903294344	224.1276266399942	186.4693944778318
800	191.8821174592489	222.1784114678881	206.8569139696726
802	188.1748228500768	214.4567115078148	210.6764333988267
804	194.7695537823892	215.1590911141791	205.0246622349415
806	198.1953323214724	216.1996351207185	197.3842879909003
808	193.0601581521045	212.0658254555661	196.1848616847273
810	182.0606857412053	204.8549859642209	206.0755212908468
812	184.6699471511755	225.4058738413051	213.8871617960159
814	192.1045080398431	230.9353594210419	221.3332899580451
816	188.5318374011306	224.4754995571137	217.1665302422869
818	190.1869035629355	222.4526439902442	214.2047798247109
820	200.6474760739314	230.6710524571777	217.5079427687983
822	200.0848468638015	236.1065535073478	216.1284628200815
824	194.6908212521579	191.7448614075707	198.5184576444695
826	199.6612995038251	196.0309160431213	201.0792974780001
828	199.8907705101916	202.9491464984986	201.9885998401136
830	193.9239051716334	210.5340175034588	197.4004852422542
832	187.7707247915474	225.0503510965145	192.6537882080478
834	190.5850547205925	206.2825219597123	194.8832444034133
836	189.0212776166889	214.6159135514353	199.7931595763915
838	201.7273314261509	219.5926171850232	197.4404211032411
840	207.7314573762797	224.056044170899	200.1115192169144
842	198.5740077809033	225.3016658455368	206.6719638643461
844	184.354487181969	215.0169953974213	202.8865534766452
846	186.8423546017548	218.7137828729799	205.9826873990004
848	202.1178029941141	221.6679374486681	215.3406845552657
850	210.7344045886869	225.3202258693144	217.2945681979796
852	207.6262256637732	223.0551059486611	215.6716366574239
854	198.0410949056685	217.2335302012492	217.5513580037719
856	198.2862791273937	231.0194244916315	226.0508558165265
858	219.7826557037458	236.758332465844	218.3005169188409
860	213.1996253946289	224.4558666894052	221.0601778479398
862	209.9517455921178	227.7212823385072	224.3691541228437
864	203.809438002099	230.6900623873127	220.6457130924165
866	183.9912410337797	209.4974328821214	209.5858046609873
868	199.6531520798614	209.2177463165561	209.8976149013234
870	210.6507905246743	225.3544802645905	204.4008059173345
872	201.6363455137536	225.5139300491267	210.3725013817098
874	193.7585575733402	226.7766573976298	228.2160220988423
876	200.6719236620068	234.7518263950743	241.0055658609321
878	217.1065227933614	240.2332801594222	228.9483608448489
880	181.3481920045585	227.0287652164649	231.7881684422894
882	190.9098715063303	224.1281087439913	223.143130604677
884	197.6240352305935	215.0165559738642	217.9672611016022
886	193.1463705487229	216.444267969657	205.2473711529914
888	181.6629647673881	220.4223518648653	191.0124875245954
890	175.1642712371309	194.0008368182121	199.7803255620744
892	198.3278646562705	208.8266202542812	193.7358864467104
894	185.7441912458781	207.3831081040678	182.7742351485416
896	172.9590760282481	207.0411527210596	194.6507522275814
898	167.4401421733198	211.0293676032416	196.9724895108938
900	173.8348900393875	211.6272028719684	184.161371831394
902	199.5241123699484	194.4805185385904	204.5361785746172
904	209.745278332999	204.698877934707	197.9799436118628
906	196.3944234420567	210.0063538796111	188.0353629966192
908	180.6920489066239	209.6415319673019	189.9094449928935
910	178.1893216927259	206.249545052459	202.1913596948219
912	189.4281983632897	204.6267448494787	211.9567636383607
914	194.8347090485591	209.6812490365538	200.1183040640555
916	194.7316079999329	200.5735015149283	206.6716694752897
918	193.9758686043908	205.3764463294203	206.5170945379554
920	191.3298890747048	214.9804549328933	207.4578762772707
922	187.1839869232271	219.0170854293739	202.5196783366087
924	181.8855818787627	212.7493267835025	192.4091400350719
926	175.2474915926975	202.5625426901754	195.8368305588514
928	177.971384294811	219.814610903701	187.6919680383427
930	196.7796588522132	232.8637709336865	200.6901307935665
932	201.14294337748	232.1708553886419	211.8355947351346
934	202.4378199441095	234.0033583679085	225.3808746909303
936	208.4639120482872	239.3790625877629	233.9499802370837
938	202.78054615246	219.4630381588403	207.2483126741433
940	189.570834162362	220.1314530220617	210.3702291941835
942	198.285888744413	219.4955534375989	217.3438070840839
944	205.3483233277128	219.6587669392563	221.9957982299691
946	193.7829156072821	214.9391360091584	212.0546156948034
948	174.9850224884833	204.5783682523295	194.4754219749231
950	184.8362262236334	197.1995416775238	196.6753925820121
952	185.9097821202204	207.4213102317105	200.1867745794791
954	177.4064936932674	200.5296585556384	194.6791611526335
956	179.2485502540233	204.2682061175813	195.778529835456
958	180.9352129077136	205.0552872853198	200.5464218949919
960	176.6282327681702	205.7765121610756	203.7175290019471
962	173.4360098899101	221.1547010330928	200.5906298534901
964	190.2598489525476	201.6973933102059	180.5466490473654
966	181.7147799739082	200.1661904009479	178.9616656355723
968	177.2388649006611	211.0999431077192	188.9970568743154
970	169.1701272402985	211.5420839150632	190.2102486527822
972	160.3183315143874	200.0186150696978	191.0327694617574
974	162.4399573162011	193.9526148350543	207.2728712194567
976	183.1453011974939	214.6151441973669	211.2844649337935
978	168.6006079554734	204.9138808597832	176.4800202359608
980	160.3246443069606	199.1608140030144	181.112819013628
982	173.4036434424693	206.9968592594532	190.7602483581825
984	186.2294500284947	210.7096513216629	190.2814047648423
986	180.0487492452766	200.9453190022562	180.2079166879867
988	170.6747138715283	202.6276093010288	169.4237529072773
990	160.3077862571537	202.2153638549187	179.481345033081
992	170.8620429891654	207.2500000882774	187.5548154522578
994	176.691480166832	211.2987240606348	183.8332594026981
996	175.7448466881882	201.2279838674137	184.8632409667582
998	176.2277464044715	188.7706537238381	193.4237042931378
1000	187.5827621481058	202.6768624286219	196.1331780851964
1002	205.5202138256421	223.7487133078309	205.990921107348
1004	190.8936317995903	218.7443718064174	199.1241461421177
1006	173.4389237996954	213.6235775032794	197.9732613905445
1008	164.5311161540543	211.7121596834357	193.0207796241797
1010	175.7836950390774	202.4708143330477	186.5268606827038
1012	197.428441840384	186.7747465369436	181.717155313883
1014	181.4619640444919	199.4947192517659	168.8444683243608
1016	187.5111625799214	213.6642524102693	194.9414560062061
1018	177.1931231251069	199.7378618821037	197.2062994501289
1020	177.0033217005023	196.0293674120529	197.7180858931185
1022	177.721548791053	203.571313717222	189.9858561945905
1024	176.9343748255908	204.7295672722689	183.8375774357909
1026	183.2111354758442	186.9708803189405	200.0217342862254
1028	181.8341075165587	191.258409250018	207.4497802249334
1030	173.0802203768671	205.7357657523068	186.2938332800222
1032	183.0005277123346	191.1017016229767	182.9782477245887
1034	182.428780686122	188.0354930076001	186.8322210002982
1036	180.6552190495256	204.2756427986616	198.1072601300334
1038	186.6734120683472	216.6810150712591	206.6154502297335
1040	181.9345541819294	194.6575189376746	186.2690839084096
1042	180.6437696143512	194.6281648355836	192.559817665359
1044	183.1945998579443	203.0665247245698	213.0772628565226
1046	177.6495224561539	202.9716693250051	205.196691493221
1048	177.9330404415244	205.8505176376227	197.1169069341638
1050	171.0054290379985	207.6480342605306	193.0183351937311
1052	151.6192084879708	199.7980085107581	177.7563335447897
1054	168.2619740301326	192.8457330928261	150.2275464962721
1056	162.8481089176379	204.0978413014498	195.2309392915287
1058	164.086605255275	196.3458922079363	186.8600028858228
1060	167.7968235930001	189.5127948026679	184.9967582334673
1062	176.5142658679641	188.6503819353987	186.6244909003046
1064	184.3508572197938	191.9386796035351	192.0362863400861
1066	181.4058952568411	195.2879946178248	203.7141687428602
1068	169.1105769158354	196.6170061699316	194.2354611610676
1070	167.1449736499756	185.0458322645919	175.6200574892979
1072	170.0312535513147	185.4322303991656	167.2898170146374
1074	170.9432463208292	198.1905660599402	172.8257456709199
1076	179.2073949233619	199.645384584851	186.0453083749486
1078	179.9363382347832	189.1882516214008	191.9865010344567
1080	156.0747089073424	186.5646008352761	182.6242027116085
1082	154.8770487809798	191.6160301720513	182.4005324027333
1084	169.4726702489812	193.236143989132	171.7921794113802
1086	183.9939496938378	188.8257777799071	180.8417727407516
1088	184.7652066790458	197.4134085107605	182.3215173063709
1090	179.0678643781317	202.0636077538858	174.5284558868011
1092	169.2655640104205	189.942331169851	170.813842615243
1094	157.7068310784984	169.704274066641	179.6407767082777
1096	169.6805461058653	170.4880942619399	180.5082525410986
1098	170.5151340302651	201.8592330386037	190.4307295373957
1100	155.8462260741749	201.527417696612	170.845499236904
1102	162.4736464570603	196.1289239764578	176.2441513163685
1104	167.5987176332488	194.2171508294769	181.2711224858259
1106	155.9089693829597	197.5519363454278	177.6631386476879
1108	148.5496897258075	203.9749168663082	181.0804811657217
1110	193.4214395236628	208.0576688458734	193.3615751303012
1112	164.553248387481	210.0082474205038	176.9445297929843
1114	171.3875717364487	195.9447344019328	176.2575621475423
1116	168.9803691762702	197.1277386778627	184.8140384560645
1118	166.7901692414832	204.5125261611563	181.2913455666868
1120	174.6496579280961	208.9378779956121	178.6093687226644
1122	183.2911115188643	200.7550872979227	186.3634950707358
1124	169.8998506646462	175.4472279152687	179.3163049694571
1126	163.995447075483	208.4757069923973	183.3144945366274
1128	179.5233536323839	187.9988231079347	194.3687661481765
1130	166.4571849038632	191.0174404229182	185.9658471238319
1132	155.8424093297325	177.1349288486058	179.7265949693344
1134	150.8549816630211	174.2755116166372	180.8637174642695
1136	153.3735081304482	184.7955269780067	181.1157315847335
1138	167.62190443796	170.7446120079927	175.7813922280966
1140	157.5502942753404	178.8680734202732	186.5124731725921
1142	160.2431203281468	169.5862167917635	175.2316095674891
1144	159.9781633758297	177.9863410776433	179.9249649277082
1146	156.9700780187194	197.3148741440636	188.1985703693625
1148	157.834162337715	190.8771945371187	177.7207497039914
1150	164.2634279294179	186.2371308049586	170.6321145926248
1152	164.8437128082331	202.3801596759248	184.9309881411061
1154	143.607770511033	173.8035516653754	181.3022255126524
1156	152.8823184364294	199.828156241645	197.2708280119763
1158	161.8570749896219	187.4971017832447	181.2179857923165
1160	163.9153710916024	175.1455310058863	174.0806595640433
1162	154.9911338472027	175.4448237483028	163.9297627829188
1164	144.6115373181331	178.2114794846139	153.8879083835128
1166	150.3275005353036	186.5236135936214	161.0262194279542
1168	173.812311824919	207.8054091323221	188.9914375779258
1170	174.6071183581995	207.9588004804664	194.8549706697788
1172	164.9937391295897	198.9662830577084	172.4015868398288
1174	170.6625630070741	183.9630455023215	170.1325808709167
1176	170.3480671911843	178.6299213007104	174.1850019105442
1178	168.0297003660563	186.1487452338825	174.2027096943207
1180	179.3077634442863	194.7177282954363	175.9211644966046
1182	187.4233309291889	195.1208528857064	178.9309081001135
1184	161.5870941628093	190.4452436862004	172.5464657859487
1186	160.878852740474	185.261906587055	168.0774786375827
1188	156.7131266617755	162.7110960113508	170.0591667409784
1190	156.0853972246097	176.8829978060988	183.9973259884945
1192	158.8590264347894	186.6578156427696	169.0440794388281
1194	152.2141142996521	188.1410432342389	167.4809483705913
1196	149.74239496904	183.5660215787285	168.3858934206511
1198	163.8906629776049	181.1447540741154	164.8897710452546
1200	178.7986446962504	185.7439111557932	180.605817704387
1202	163.5534236195752	170.2644113603568	166.0482336056704
1204	182.3098198890763	202.7654643736188	164.1763563738446
1206	154.5468865003488	186.9883194924359	174.0274024337224
1208	163.2982832583257	193.536943759759	167.5576127809046
1210	150.5889340669808	192.8760290801835	155.8902291951907
1212	136.750570715304	192.1151469185325	158.7376464472363
1214	145.5013264109576	195.607434928675	170.965597324556
1216	150.9436757133134	187.8486790566682	167.7999508771769
1218	155.4514912159176	195.2094535005452	156.4112892718455
1220	151.0914267125679	183.2929088017342	183.2904758436348
1222	176.7695897776466	184.7492848498376	152.2212631463657
1224	179.5107264603593	193.3046013631472	182.1287761580257
1226	163.5917283200887	199.6293220753382	181.3498693410497
1228	168.4398571627213	201.5219864670577	180.6364586656273
1230	177.7431720749879	200.0892650668218	189.3330138698038
1232	156.4581643568345	197.5480740599111	175.2296290396146
1234	155.2150522183911	195.0519323452693	179.0087107856802
1236	168.7041093701073	172.1776966173098	192.5097039871916
1238	163.6085743997483	212.3685179691805	182.0476803567434
1240	172.7011839828616	211.5879454630854	183.7502602129206
1242	184.6407768341788	213.3353627000637	189.9371583326483
1244	174.5159533819555	216.4593724843723	194.9594085905158
1246	165.3162566498642	211.9003714043819	191.3419378187567
1248	174.4860231225237	201.9022629852165	185.7344438853153
1250	175.8665342977276	195.5968282882522	191.6415931292005
1252	183.446333229751	193.8275008937022	177.2378519337465
1254	181.4403268617884	209.5556419595314	197.1821665734164
1256	177.6076347794331	209.2068341163377	210.1615547493262
1258	170.8652011409525	209.6537144718976	198.0478049010717
1260	172.0743977360691	201.6967467603644	205.1360742789911
1262	170.7854755825339	200.6365736752622	193.685708910073
1264	171.7830199263789	206.8359395693964	174.428052874389
1266	182.0710088434231	202.4328044642965	185.803887773054
1268	180.6855361131377	185.234315172052	191.8658669104031
1270	170.6857679005211	184.3558004289696	186.8885923647117
1272	173.7947150987346	185.3289593218764	195.0283489357109
1274	174.937437287319	195.7853656543001	185.8842932895965
1276	184.2455266825949	205.489777653468	195.0727979985264
1278	179.0622811658929	204.7926524225003	193.4912561798583
1280	191.4691780277503	213.2953305220622	186.579051758455
1282	195.2997297633079	215.0273943086826	184.6265432667537
1284	162.6048787531211	194.5653344271479	187.792492783914
1286	176.7126076488108	200.3542208189982	197.0028875784875
1288	174.3979836003121	188.0656981068353	178.1945832670306
1290	155.3291633583472	207.4165078347204	190.2848702266777
1292	147.8327868174738	202.0471587788835	174.4016899586086
1294	169.5986952399566	183.5053162844441	160.0991352067417
1296	182.9958749817386	182.7059489266738	163.7581628437008
1298	176.3222004435723	200.7739953698351	173.9541035153636
1300	159.8553598993156	207.0748971194086	171.212655672988
1302	152.7084408296808	193.4732330888486	165.6821600629069
1304	164.6419253922281	196.5845962797124	188.2042373942246
1306	160.6966161289438	195.5239927677274	191.3509395674327
1308	172.0319987774743	168.1502816634723	178.6191915698996
1310	156.1739433703327	176.9028474938167	182.9221856512305
1312	143.0461213745544	182.4247996589597	171.8393911776224
1314	159.2583650636022	177.0578129418076	157.5611766114899
1316	163.271330842636	168.3181754897016	154.5847379990644
1318	154.2247724062491	169.9332531664671	151.1167855743806
1320	153.0733204824682	178.1847904262038	146.2265471077538
1322	152.3068049530369	180.4554052046827	158.6969681436007
1324	141.4799807963157	190.2888496794375	169.4985755090649
1326	145.2862824268015	173.4665283819414	143.7242760210561
1328	151.358552912794	186.1496293724871	165.9846951748264
1330	136.3502357861647	171.9423262174856	158.8045460146201
1332	143.0960107017978	164.4496071736156	161.9996751772578
1334	125.9549706989091	139.4388751462826	147.9361257261389
1336	129.1634122188245	137.9858737568191	139.5560856773288
1338	138.8313782337125	159.1955267804379	145.8291855158285
1340	123.793000033589	163.9837632296682	151.7290643251261
1342	130.0452520952174	159.7844375197652	159.3901531742345
1344	144.6478042647948	179.6057573838177	174.2571642718381
1346	117.1239801819397	142.3354934696862	142.2431512601493
1348	132.5104940125339	151.6838081228262	163.5298970059704
1350	145.7671465793719	176.0189847699194	144.0305761707707
1352	137.8520655967774	177.6651934904379	154.5775455273124
1354	129.9440938034852	181.6319379868687	143.4815208477214
1356	124.6405072646849	164.4907343042632	132.9423973795711
1358	118.3545803028198	149.3205808551298	137.625021813443
1360	113.3257345635118	158.6567156708032	137.5387349861633
1362	112.518429048382	148.9947097774427	124.5290584688753
1364	114.0728298504125	125.498267452544	109.1999253402554
1366	109.1161643766531	131.8275597554798	157.8211778402957
1368	130.5440811731239	140.2958808867134	138.0450910220098
1370	132.5553187037689	149.3049566581713	161.4689507954588
1372	129.7702671042472	140.4999823957674	143.1988592711154
1374	129.6971524002447	129.9162435271969	130.5503928989015
1376	132.3555655470041	142.0742450996745	137.4149669678929
1378	141.5824838494661	150.7605655923827	145.2470312759362
1380	140.165064143159	147.3200506505041	146.9881287583103
1382	123.1186598908247	155.7077177829156	148.0673966084184
1384	133.4034197581903	157.1179019023806	140.1130828937465
1386	120.0453754607751	148.6875763858216	136.3941184439911
1388	131.7050854192305	178.9567835377993	162.0135493013182
1390	118.7220430537824	138.8651597030105	157.7814717326888
1392	114.6019032913276	145.0447623904202	138.0568726202369
1394	126.2731352212119	167.1747835060254	134.4329232388751
1396	117.555080171334	142.1988868041292	130.3152994377554
1398	116.4921951219216	138.2174646932796	130.115744899506
1400	137.9590908164347	157.3079724312006	136.7592816705896
1402	143.0471614705755	158.4960507419293	138.7066586944322
1404	119.4862321579114	153.4744559745326	134.1831545713594
1406	130.8948882881577	143.7130671622145	141.9626683564208
1408	128.9667818899019	124.2812332535597	148.3188313834544
1410	127.7646343642957	154.6524842086168	140.0902620530501
1412	130.4508108146195	154.370769747575	158.7709979567558
1414	114.4842099718292	144.9065684895493	137.9582043668677
1416	127.4467115103625	157.7146103455499	149.1497243708054
1418	138.2169102184342	165.0395387796067	144.1840294040575
1420	125.1829304929676	156.5364962881833	131.5494709571147
1422	116.4189198851051	137.2992130928662	126.5218933973801
1424	125.3300535694101	135.6964046858673	140.870332255776
1426	132.8849789265745	161.1540187052474	159.0435910043537
1428	134.0327801720018	167.9824605784407	143.6391428408816
1430	125.1733642616221	153.6001245456978	159.2867682578116
1432	139.3594492950904	184.6413665645233	165.519995923654
1434	176.6294475511829	181.0487288381616	166.7322470876858
1436	130.7463205873772	176.8247126594199	136.4977586277437
1438	160.2276035016637	182.5890402547834	141.1511375211661
1440	157.0852128037509	175.7681388959785	150.4402317325723
1442	154.3643750961007	160.011404423248	149.5193692362636
1444	149.749727490613	166.1762493505449	159.0264753946124
1446	143.7331433563182	177.1264053817683	172.5856285282692
1448	155.4569367207681	190.8562794241867	185.049652744462
1450	178.7305378824769	214.4290799154223	196.9870495662541
1452	182.3625407990578	197.0564422100087	183.7561289722815
1454	163.2567180235409	172.4901182068992	172.8584170907996
1456	161.025970327308	168.4200682895413	164.3559333557831
1458	140.7687804177054	200.3747478826246	183.2565960511644
1460	181.8770673944504	208.9840210284452	202.9083615407101
1462	148.9799477235875	186.7917119291963	164.6245840482349
1464	155.4542130553608	201.7478544759499	171.2185002855581
1466	172.2218829616707	213.4771202816879	172.275919254077
1468	159.7982862957036	191.7431769573536	171.4549435256134
1470	154.6752682316551	192.3213698195928	178.4669966686402
1472	171.7711699980317	203.3023592532109	188.8921657377253
1474	165.8642628699177	182.4974184691487	191.4285766353848
1476	139.057268009937	168.8021674802903	171.3438478434516
1478	159.179309309807	171.7963282331807	145.5410394659909
1480	155.8097660990536	173.2544501573691	172.6906561467803
1482	163.9271797267572	184.7015117643534	163.2326330993008
1484	153.885639867087	177.2344934075369	160.7069065049695
1486	145.0954748251151	159.0949201996911	179.203292345698
1488	157.2412667071898	160.4860492409869	176.3973560057289
1490	141.579283035742	153.0024914292151	148.8253314270354
1492	154.8705657398051	176.1959140709226	162.9537952716431
1494	154.0217347071592	191.1404934854371	176.0979483259774
1496	136.3357503620799	178.9930264179105	156.6337633796131
1498	128.9819629142937	171.1866236247986	146.4450193040263
1500	136.3092068459264	170.7637579668282	151.6971657658019
1502	138.959343571182	165.8039877488426	145.8909484734373
1504	128.7195448667511	178.579365878005	168.8349592431895
1506	150.2099965302985	171.0268403671728	197.4903874927052
1508	152.1329903409234	196.7988338297169	182.8843305125461
1510	168.8951217628107	190.9186724646961	196.2179017210733
1512	167.4647319436703	200.5477104398653	174.3685204871178
1514	144.4163297109014	166.4182493117999	165.7900861962691
1516	140.0935503936614	157.3949703979314	163.2738824462637
1518	148.7315751708706	180.7174382849311	183.1423755222703
1520	156.5877662156198	175.5449017987938	180.1194420505055
1522	153.2599438384043	172.873211597131	188.6229017476965
1524	150.9459807081809	175.3494724917481	189.3161139755569
1526	167.3013378380486	186.5786852087821	190.9514339642925
1528	179.0963848655554	188.7330554820595	194.9084314271875
1530	160.7188295439673	177.4804599561689	182.3869908102897
1532	145.5053839757857	193.5440902963289	179.0750167051154
1534	157.2839511502752	191.998204505068	173.7687793436267
1536	160.3080049130675	189.4260736659905	183.9559569203934
1538	150.0637736826558	187.4197190686253	173.9840136880821
1540	155.9431194598261	194.0832703508185	145.0007301388498
1542	180.0423882165342	188.8080883172251	170.5692046853993
1544	161.7164098416489	179.5694410269574	175.8174395875395
1546	169.9952709581184	191.9077949652159	197.5472540605332
1548	155.1693969826433	174.8830538906501	160.2365594101123
1550	161.6360892942104	186.1233164046487	163.5955237255602
1552	164.5602737197177	192.9892362469438	156.5675130400859
1554	157.5972803787034	192.9842348994027	157.6710724678512
1556	175.3433369348632	200.1570417761373	192.6856496196559
1558	200.2490325937472	212.3843373482428	207.003725499837
1560	189.2057052516516	212.4840968134909	186.0412110963993
1562	163.3329129191536	193.3887028780757	178.7154694182766
1564	165.2159513688268	178.6381361760421	181.3878920801725
1566	181.3142130708181	178.904314279405	193.5227345753081
1568	172.6598367368822	199.1557804704494	188.0593434302977
1570	182.6707717935048	195.6375294080514	169.1686294266132
1572	167.5116988674199	188.3806091777162	191.1061770587114
1574	196.0446647666809	207.0492028525493	195.4152244296267
1576	199.8297654918124	203.514768877481	186.8394068554662
1578	169.8385059229849	208.6042690183015	194.5964550942272
1580	170.5371302451744	221.769027601818	193.428022978823
1582	169.1483514049723	212.9242034757353	185.8376179964643
1584	163.4101460496855	180.7574499310152	185.1441213039775
1586	174.5926806386815	191.4514836160434	189.6223799066671
1588	175.3328401805495	214.8544150211278	201.5875102027787
1590	188.3138776930347	237.5093129885951	218.7408512669158
1592	199.709592344137	233.1792199791701	220.37376849833
1594	194.4527884482106	210.6821400854252	212.2889809031242
1596	193.2184077483822	214.5528915246271	213.9156935985578
1598	180.6737856052484	216.9873758132863	221.9181469013111
1600	197.0535385821412	233.0634874788926	243.9053438815246
1602	202.7952154555152	223.589474575931	230.6579140926837
1604	204.7090463157871	210.8699552644882	225.3311529472117
1606	215.4556449645081	205.7973344187003	197.3637680297569
1608	197.6414487372985	228.7668079494736	212.2433301288961
1610	200.691045181623	222.5838716320743	211.6044444016544
1612	217.4260013591666	221.0455597567822	247.9152506020137
1614	200.8299182931128	235.9156277127302	227.2836788213422
1616	211.808850592013	249.6837219082822	212.5453131902767
1618	201.3232104778413	228.9103850709623	234.7658911445255
1620	217.4037708312584	218.0676070038483	238.7347615038086
1622	214.8501256684321	222.422665989923	219.4503813899997
1624	202.4676618733967	232.2764291614417	207.7204649529176
1626	204.9493898729647	229.9517221358777	224.0911154504204
1628	216.1400272871571	234.5539590869849	244.2995907745123
1630	210.4026830788113	231.6707111380144	244.6826571260011
1632	206.2249296120605	221.943414839086	235.8220589198905
1634	226.0938009703186	226.3523725437489	230.0467263216818
1636	228.1416614801644	240.1385381600665	233.1679041010734
1638	202.5805120048068	253.2738509773371	237.8535760887639
1640	208.8312134797606	219.9719077592139	224.5454739310404
1642	235.4479844403823	226.5824673671652	248.0505571913439
1644	226.9634747805568	236.0292067346623	237.8069706728066
1646	238.8125548808521	255.6932337500535	231.0315198283845
1648	204.7556023589613	234.8242182548837	229.8210178436593
1650	213.03805963635	215.9468086384713	210.6094384211611
1652	204.6704495104434	247.9877794545411	228.2090406551942
1654	232.4086387183006	241.8663643232572	220.741839088365
1656	211.4464020199527	234.8030543823082	238.8714242864204
1658	233.0134444163929	255.7552856370157	243.8641337185885
1660	209.838857844972	239.5703870704165	226.8128606192526
1662	225.077677346079	243.3095326312676	231.1012442047682
1664	203.0221868510604	244.7453564968498	224.3559207378721
1666	216.9172973178379	254.8469860293414	221.6195547348264
1668	222.5176120563639	252.1479208643858	233.5994936768141
1670	205.5098350482022	238.428148179847	233.9899951251886
1672	204.9840910955392	237.2262292778024	224.7122961386576
1674	205.8075300537357	228.3850980092466	217.1730001363575
1676	190.7152734651368	229.3220198764018	220.1888579677758
1678	186.6098263876853	229.0520803000644	214.1132518045434
1680	194.772904823902	219.5106735185523	192.1749298215064
1682	192.3734434865084	225.519493445462	190.7235420848176
1684	184.6763293525186	211.5767671476135	205.3862229575004
1686	179.2492585278794	196.9621037288416	199.0852226160885
1688	181.2933084217685	205.5083310519124	191.3369077840013
1690	189.7641596228398	200.2062864304044	212.9646389706653
1692	187.6316140413441	222.8483632339239	200.2588834721431
1694	180.4291037479749	216.8268027885674	185.2590982046668
1696	169.5083114560372	188.5247467607299	174.4048659054498
1698	183.9274997964701	189.6803556395655	203.6444749574368
1700	176.6591513466813	222.9030815230842	222.6746920805225
1702	161.9447328541323	170.1152343923815	180.1193584777265
1704	180.6415600343952	215.1039745980355	180.6528655697286
1706	174.1427867135185	188.4660321589315	175.157688443677
1708	172.5191203545999	193.030245247362	208.9045214150387
1710	148.4717126557013	173.2477370209554	177.8029470320427
1712	159.5852284744284	190.3203952577016	194.3918183812441
1714	156.5618633389913	175.7275978086612	177.2768772361179
1716	166.5095993813642	184.2500274448659	178.4431976842662
1718	163.2315598262737	180.4043312062742	167.1827041614118
1720	147.6821024082904	193.5072478353507	181.0414392844325
1722	150.7425680600042	188.3323827580331	158.1048985783811
1724	157.0509136416959	197.0620598144115	158.0993542438762
1726	174.168557752955	194.4614279018258	182.7154923240491
1728	166.1852937515024	176.1009699683613	184.4035025023365
1730	150.3763066545385	182.0371636786549	176.753863861943
1732	160.0305561548838	184.8801736498464	165.0251322555456
1734	167.3177532727656	176.2547587773642	162.1227202291958
1736	176.9966884425992	173.6050742845057	178.720398841614
1738	162.211098417505	176.2039911198199	181.9306640626033
1740	146.5770376945675	165.1231215325047	169.1723671484145
1742	153.068621454687	156.1932122500027	159.7418002311569
1744	152.696304211946	174.5730704589749	169.3399212585101
1746	153.7296064328781	184.0707530617967	176.9904640005037
1748	155.3623970652998	176.7401878047313	159.6653134431093
1750	159.3458771888004	173.1798076955951	162.9030522490699
1752	159.8726845245892	166.3630603966697	168.7014121341179
1754	170.3810429110834	175.7911920560338	168.6830039616813
1756	165.4965756322994	178.9881956906147	172.8524242925039
1758	169.3056521764642	191.1495455304802	173.6296665380459
1760	149.1187881496837	160.1223966293867	165.7092508898016
1762	152.0826102865578	178.1089840333997	164.3553992367018
1764	139.9460237926162	175.0083121524152	158.0672064502865
1766	138.1397649890225	151.5993597958606	156.9178282888024
1768	138.8184962390856	176.0348950987516	146.544749846263
1770	141.1584174178467	158.8357874032385	194.0700260097744
1772	154.2606939582763	185.4711273117203	168.2559902735612
1774	163.058543549966	201.8669937385866	157.4014309482176
1776	149.6465836053293	182.9909171133864	170.0304617462966
1778	137.1885433732389	190.1839500669697	180.9034741180005
1780	134.7493218332634	180.920365694171	179.4235732697081
1782	127.603359513443	163.9114605098263	158.1170099512
1784	157.6574122825676	148.5615020607731	157.3686080185728
1786	139.3420763246796	184.0063628836607	160.8943907798202
1788	116.214873224797	156.5506554795936	150.9171659571027
1790	145.9818596252442	168.7115099601052	160.8244762055235
1792	158.3847608097579	187.7568119629284	130.9482091410601
1794	134.7035451796196	184.8890551491129	143.5113549047516
1796	141.8579334120431	183.2561607095914	157.4844683361662
1798	184.2376755314607	186.7725116399949	168.1278428416252
1800	149.0042247087402	174.2830537876862	137.1156756719052
