# Supplementary material for: In vitro and in vivo datasets of topically applied ketorolac tromethamine in aqueous humor using Raman spectroscopy
Source: Data Brief. 2019 Oct 22;27:104694. doi: 10.1016/j.dib.2019.104694 (PMC6839021; doi:10.1016/j.dib.2019.104694)
Supplement: Multimedia component 1 [file mmc1.zip › Raw Raman spectrum dataset/In vitro Pig eyes/Gonio/Fingerprint/0.125% Ketorolac 7-2.txt]

cm-1	frame1	frame2	frame3
350	2124.474771070512	2360.026361363393	2200.388346505175
352	2150.894306178389	2372.71792369181	2201.288863159094
354	2152.652917344001	2374.835831913701	2191.034786610006
356	2129.030922258314	2368.059349413129	2181.247683324806
358	2087.467377763441	2329.367295559661	2154.049610974153
360	2070.279442941989	2324.481618531602	2146.516248043814
362	2063.684267720001	2321.132547401671	2136.028724867256
364	2054.200741589189	2289.518803657751	2103.645626700338
366	2069.300416006932	2301.088851963239	2138.629566665719
368	2090.408757666722	2314.351738075082	2163.818769799281
370	2089.129676509716	2314.187900575646	2165.120619636166
372	2056.738744749539	2296.934000511697	2141.366811509054
374	2054.014950361488	2302.212799578928	2145.716301371518
376	2051.517570960115	2290.553377039305	2145.434321986187
378	2053.126012257554	2299.067137309006	2144.035666787168
380	2057.868107905986	2325.850682617217	2149.704069518825
382	2057.358027318823	2317.534761600692	2187.681968525102
384	2073.897873675896	2315.868218074742	2159.456343888414
386	2082.469010197729	2316.140848987403	2142.272864346766
388	2090.270521644368	2326.878863346036	2150.970872540092
390	2119.800601230066	2366.068458312868	2187.581977354032
392	2130.197309862232	2342.432660084004	2179.043372692046
394	2121.634090432366	2355.087994619464	2198.314170047737
396	2114.869898176648	2378.976858347021	2218.218821231139
398	2130.200556585135	2381.335777003499	2206.423351549531
400	2109.971091272901	2383.426485211031	2205.102551208264
402	2133.015430751389	2396.849738211312	2219.876525074305
404	2139.937136251973	2405.250724656091	2227.624229030918
406	2112.544059038714	2398.122806001838	2219.384701249021
408	2158.532497403174	2369.920894148639	2224.996447246925
410	2162.74005105488	2402.126480093259	2237.742758886655
412	2153.81665887531	2408.685296692548	2235.312504663018
414	2144.627856271817	2386.449435926415	2222.223806273348
416	2147.565727307915	2395.453995597055	2228.647974635942
418	2130.553986171492	2390.202361303175	2238.114340522239
420	2114.600909214336	2379.280352176638	2218.346275037857
422	2102.673239031327	2371.093283174191	2191.060663824135
424	2095.64934106134	2374.996877328154	2189.319127341998
426	2115.950177359116	2360.936198522268	2180.78688601898
428	2132.406131864253	2376.61710346045	2207.59411079326
430	2154.153844431171	2405.600232770492	2237.800309152515
432	2178.578713720955	2430.802706342146	2249.025499629525
434	2146.047555787367	2413.348714932705	2235.978228202084
436	2162.165172039889	2385.263883605337	2252.730287437046
438	2158.212860674487	2376.249085048232	2246.55933741516
440	2133.920816340743	2382.139108461741	2221.164127228789
442	2140.849865575386	2369.616842745499	2226.141606096033
444	2174.271787459967	2423.162933533584	2248.620485005291
446	2172.060717047338	2422.025849875027	2228.518256014814
448	2162.333225517783	2409.437990168128	2216.946191311845
450	2181.850071336042	2442.528065969696	2272.580408541941
452	2184.287128296413	2401.772800111086	2269.630787362122
454	2156.721009508878	2400.630994897414	2261.863467647851
456	2153.254192689507	2417.512573508775	2253.945010470097
458	2181.003225028767	2434.830163169711	2251.813793981267
460	2149.811535641345	2425.768926791096	2270.91052324217
462	2171.534789810338	2434.983110449943	2284.487200152099
464	2178.783202217392	2414.787924512533	2292.981028475851
466	2171.005488910742	2391.993771079405	2289.27427587863
468	2168.578958667551	2424.79610498877	2262.298384968599
470	2172.15058306204	2428.088758445872	2253.796717908193
472	2171.129130579798	2425.947844331627	2255.148853747618
474	2181.553585833082	2435.792784216465	2259.631749032814
476	2206.358798927971	2458.315537853268	2263.900984102549
478	2192.641602994783	2421.733249449323	2277.847709149801
480	2187.199666966003	2429.336269349199	2264.423370580166
482	2188.138663631575	2428.917204028857	2260.759336768304
484	2193.882276805838	2418.666360915169	2274.10571601368
486	2202.084010099922	2422.435481218635	2299.049426601448
488	2200.253303372846	2449.675009778386	2289.964964708008
490	2210.76336373151	2457.743322498765	2294.519951408032
492	2216.694862006729	2459.179038708207	2308.846031807466
494	2209.357901832855	2464.000835603801	2324.168893801834
496	2229.813489117238	2459.330422276657	2312.270879531417
498	2215.449481398956	2455.435346427315	2310.684093020355
500	2205.977814658463	2459.590888988244	2312.438823491812
502	2214.356528047165	2469.116106938691	2318.866557065403
504	2243.477672322947	2474.166597321016	2336.512556172639
506	2230.541097242146	2462.919019671508	2340.954796894704
508	2232.55570599165	2462.327661705181	2332.758014115461
510	2233.590365178796	2470.235022720704	2326.374326141574
512	2225.40146253672	2480.953445953111	2331.034425672536
514	2245.348461471784	2475.75201383436	2334.264325923964
516	2237.208407950103	2513.326851413681	2326.001072409502
518	2233.903483054244	2500.294049250016	2325.87298108551
520	2226.088530886744	2461.618517374671	2328.244473476433
522	2183.950864527911	2481.459010530169	2314.926378073965
524	2231.729498078895	2492.23386481727	2340.141603738692
526	2249.343721047413	2510.006291354461	2369.089235720339
528	2251.773367636252	2517.022141927228	2363.292091156971
530	2246.511582440817	2513.349843093945	2322.953090124835
532	2218.680379114992	2548.767572380962	2352.586273141572
534	2243.934326923797	2531.145422498726	2373.010435423798
536	2236.062085715916	2504.063313068496	2362.661142594523
538	2223.858321413092	2492.231504531312	2350.526701525932
540	2258.416116792617	2514.754687820274	2375.203511537273
542	2249.784326068198	2521.460149500706	2369.553323509112
544	2246.485268923181	2491.501766994943	2343.662355306564
546	2246.822929615725	2503.850887929526	2335.92973029644
548	2251.341767254669	2551.949643453516	2352.4102303002
550	2263.437705830755	2529.456962360679	2365.610619533545
552	2270.565891895188	2519.786686963586	2355.119176465755
554	2272.353332361283	2550.966633459477	2355.367745571352
556	2278.2000777464	2558.513039447347	2366.491627621262
558	2289.039099753437	2507.725959481826	2380.763494779009
560	2262.301006586183	2522.009954590725	2364.082113471279
562	2269.875730254296	2547.312859125738	2365.086793664432
564	2277.939863768068	2549.780453079548	2367.931819310447
566	2283.438604865107	2544.723922005502	2369.038415118495
568	2292.218766464693	2563.096117280131	2369.341186957268
570	2286.831851717592	2540.209846549159	2396.936709697292
572	2298.850478194447	2561.762704899086	2381.227220759071
574	2294.788936774969	2566.943657194814	2367.454991636361
576	2274.839700177262	2547.572885179673	2370.142143677329
578	2277.391948768007	2552.123265109857	2374.273331437125
580	2293.672502964407	2554.129725654905	2418.535545548131
582	2293.841508700515	2532.048935046752	2403.429319486052
584	2295.210062177319	2526.28017685327	2377.716201035794
586	2304.841387555741	2556.289003216362	2379.802497477763
588	2289.395317163142	2570.441650091711	2397.959574008739
590	2292.4487977232	2546.557029942104	2385.143735657584
592	2297.938808530558	2563.666562187154	2387.534961916757
594	2301.717031380736	2586.496362805013	2400.345318328702
596	2298.631211301422	2568.12217568294	2407.34242808864
598	2253.882476569286	2576.749785460497	2386.583034202393
600	2256.151959557649	2584.693906862504	2418.435505940004
602	2285.036042199309	2601.562386704298	2425.893119197156
604	2318.551511524382	2605.422194577377	2410.540292974806
606	2330.78191262829	2559.773296380356	2410.676841755666
608	2321.031570225399	2541.905582073235	2392.151048320012
610	2321.393591909563	2565.21694760872	2406.010783967871
612	2312.386389919971	2579.780264818447	2407.082447870734
614	2298.19118237466	2571.404853351312	2395.357386167254
616	2307.754928701002	2559.031812498403	2416.430205764405
618	2326.603489364633	2577.23347898665	2418.772457028595
620	2333.571555002272	2571.015113770887	2415.25466543067
622	2325.880665810912	2573.209414728599	2414.897619330583
624	2312.405149840192	2595.449789083494	2417.170018476366
626	2323.989929801752	2608.611531840703	2403.789294813387
628	2313.297114627425	2581.975356787857	2413.210810603993
630	2333.205257378865	2584.622025703271	2418.564703313642
632	2336.004316462148	2586.791370604286	2418.895556976883
634	2307.144814888147	2569.134728869842	2417.89440423537
636	2352.107301828234	2564.350190150303	2426.866230561648
638	2345.365329150948	2593.975902064695	2447.203004681705
640	2325.350208323701	2612.458697197862	2446.083080575606
642	2319.575211772381	2616.502816035108	2432.147317029941
644	2338.531827619774	2610.700752425914	2421.256747198684
646	2328.540862773396	2604.555936427742	2433.333636526284
648	2324.550013475937	2602.472950016124	2423.776598134784
650	2333.693989700807	2603.263274766337	2427.610735323826
652	2353.802078281345	2614.069862739293	2439.182729224634
654	2374.469644184297	2637.28753998047	2448.068501631275
656	2352.36876109558	2641.132093891493	2466.929105222345
658	2360.817400568836	2617.320137188018	2458.137778096588
660	2367.272471127127	2604.332630089773	2446.177495152224
662	2360.355028051944	2596.035059201181	2448.357486550993
664	2340.604578028424	2584.988801135579	2474.313616032942
666	2349.844527263744	2634.621064406336	2496.474080392547
668	2342.917043398177	2643.905182554271	2471.638246874404
670	2348.124204281473	2628.022564277298	2456.209763405973
672	2358.273482590274	2616.47361958395	2451.348057491561
674	2359.561741569078	2632.691738060031	2446.970983154382
676	2366.093422770752	2623.268306416853	2467.930338765043
678	2380.300889378373	2615.086057502628	2477.836989510056
680	2385.363473551455	2619.481418351197	2470.986388099069
682	2380.844967685971	2625.140369952214	2466.045695260925
684	2376.354955177475	2622.707293184645	2482.03201239081
686	2413.119644752397	2660.366079866968	2492.367805013252
688	2376.16999053152	2646.080209582063	2483.051283092656
690	2375.507102032811	2649.697550595192	2495.242663196224
692	2389.188304307187	2664.126684010425	2502.198016552721
694	2373.885908955586	2668.241493001004	2476.459433035039
696	2360.279837485658	2675.861654328113	2481.936327169211
698	2380.634593251319	2661.057166109198	2470.323025276061
700	2381.682677827766	2664.60625069815	2484.933000702224
702	2379.641479664665	2672.677011144163	2497.986104533765
704	2394.85850896348	2663.193534199219	2485.097386790204
706	2404.125345225727	2627.982737966686	2497.003936877467
708	2393.956498863877	2657.109548755288	2488.455123331973
710	2392.401764424622	2659.285191817934	2501.888190275219
712	2395.418231972995	2658.593413242828	2504.981631890038
714	2400.4533922806	2678.754361343411	2482.587995530102
716	2423.971046194901	2692.534357279519	2499.297447360656
718	2423.138966181467	2696.578866116538	2505.921635778579
720	2428.535971482974	2687.810747495087	2516.663697592719
722	2419.69106220141	2684.150364711362	2515.001272412583
724	2396.313989420558	2688.978302077398	2501.92276855318
726	2402.819026924352	2675.770478048644	2514.892941535523
728	2394.837906527087	2659.484839710065	2499.797321617968
730	2405.308411196304	2668.622676256451	2515.612034584553
732	2421.640679995043	2673.94453283493	2518.956627508107
734	2432.05103720535	2662.946991458234	2505.023302427679
736	2428.322033671124	2645.523828225727	2515.1228888855
738	2403.297104214898	2676.610587010542	2516.743872109809
740	2408.638355670076	2685.405645662731	2491.312637748084
742	2428.351416938713	2676.470150386471	2492.758947485272
744	2431.908092125679	2659.979441791609	2519.737995205517
746	2392.43019622676	2650.369524532282	2538.79449827257
748	2415.101543921304	2669.631284935103	2567.714965536045
750	2412.834424621271	2681.34136230367	2525.595305779288
752	2405.454960419723	2674.427054538899	2514.375856310382
754	2419.250426347623	2666.850062789569	2525.752077270424
756	2459.561803373008	2677.92713044547	2528.178130180193
758	2433.548556519071	2690.043017960312	2553.654271065683
760	2421.219528374871	2696.61161249552	2551.943217494187
762	2423.725282204529	2691.643156173882	2548.43665653515
764	2430.117148720211	2688.481635552509	2536.334783659425
766	2433.401842230247	2697.02469838556	2521.475050641875
768	2438.271767924175	2714.777726621772	2541.863457066074
770	2432.891338796057	2707.161437815454	2552.307837830341
772	2420.766293141957	2691.474753924701	2542.150398728851
774	2420.666235972155	2697.540421758479	2540.153227893233
776	2428.580874881242	2722.583469855943	2548.913167551234
778	2424.839851108382	2735.097198358976	2548.211058063317
780	2455.295212020712	2704.843633928722	2538.811864058942
782	2458.225100379906	2713.38312496002	2560.924173556081
784	2441.947607204601	2715.828276587969	2557.225488595975
786	2433.01074319556	2717.335594003876	2545.730374886013
788	2445.729553110737	2728.240146528631	2554.212893155972
790	2424.065662395348	2710.081628273154	2543.471621499316
792	2450.832021847824	2732.71941965288	2564.92392247371
794	2442.260271053042	2714.047571030376	2610.617394379941
796	2445.11815424002	2704.627782150053	2599.351637120765
798	2469.321102485932	2726.77397578654	2536.587475349659
800	2457.578160104425	2743.612797264816	2548.676145482645
802	2443.432273339859	2728.020461602386	2571.024950479422
804	2458.482127718702	2754.481136406965	2572.792821242555
806	2457.02344078061	2752.316191953433	2565.860301906659
808	2446.015299792598	2728.083930394105	2549.855920812098
810	2450.423410284175	2720.030091517564	2532.180498780234
812	2452.187736732977	2726.905317363741	2587.185686889619
814	2468.894326600104	2752.868986810728	2601.812903377907
816	2475.480337261296	2733.343161224572	2596.261727909284
818	2475.017912690499	2726.360302727917	2589.601219478896
820	2477.361461546041	2757.865833291945	2585.521491741381
822	2494.421045168826	2783.267402915184	2566.975744376448
824	2511.784531765362	2776.07828962276	2561.632320858862
826	2473.06774621903	2758.244913760268	2574.013518734451
828	2456.24721630262	2747.300227715649	2587.031080224344
830	2470.080012016159	2741.187213498565	2582.209708507152
832	2483.254821552167	2732.159829098528	2557.187104648924
834	2440.255214615958	2725.781502240796	2567.783650457873
836	2446.807164530964	2742.615745371828	2612.325842141347
838	2461.224552045619	2740.200463637437	2608.124706384939
840	2467.534443778774	2757.132697623951	2588.96382084203
842	2467.956069832873	2782.438052645607	2580.037093672169
844	2479.001098460955	2758.344918972273	2583.022176453595
846	2495.356136620545	2750.41059243588	2591.293729924555
848	2497.30437842361	2773.626884102086	2613.74743294532
850	2520.594249339376	2786.08284994319	2627.745486109796
852	2528.097138340082	2786.52837443418	2618.161921752741
854	2501.899694217153	2791.810974350012	2605.075654776618
856	2500.431613480353	2829.563111591721	2668.385153206595
858	2516.115312265199	2807.34337709967	2669.099434082888
860	2537.000228517738	2782.12189027021	2633.337828215619
862	2539.272683621919	2783.989925356515	2612.544881389709
864	2525.248913625249	2795.000107055641	2615.968286772161
866	2515.214047020822	2787.555778409178	2627.715951223678
868	2540.972673189263	2793.487980275978	2631.117396612122
870	2549.836804790245	2815.591532398885	2669.177848166992
872	2546.875061613835	2827.89171832447	2671.462629791585
874	2562.114355904681	2840.696866861646	2659.203454861134
876	2581.187070087306	2843.337686550653	2658.433515376499
878	2561.129151981676	2818.958977975348	2680.715671772305
880	2522.555572539554	2837.225021206262	2674.132043967173
882	2562.884755495657	2824.834338006497	2643.518900287259
884	2548.979104706488	2821.109791526534	2639.176245552571
886	2519.582278589605	2815.230200114376	2637.463294511629
888	2514.64730324544	2807.537313891402	2628.469480729215
890	2532.999710203956	2815.116847770022	2629.916832001981
892	2512.303963268791	2791.018219724921	2618.823687838015
894	2508.37691097604	2796.87814144255	2601.150426401725
896	2520.510292871055	2799.018416000849	2618.54685022912
898	2525.028011556762	2798.623812739499	2640.485146102456
900	2514.309645396379	2796.649637090498	2639.574669671664
902	2511.705344561896	2784.811452486401	2624.539842411263
904	2524.411735882988	2814.450006852796	2663.078599233302
906	2525.958238961499	2795.276131701052	2645.418345786078
908	2544.53378471317	2801.98843407731	2658.822823027417
910	2560.893341259762	2824.567067846188	2675.817056544003
912	2551.335154415753	2829.944301429144	2664.287687770416
914	2513.732558941675	2798.326704869206	2645.279194746341
916	2523.652249964267	2834.529588030961	2680.979911933927
918	2525.6826146641	2824.312602307412	2669.664512635225
920	2537.959661725025	2826.282001396527	2656.466489464639
922	2553.670234129777	2822.914010547086	2655.879542838599
924	2564.134575560758	2810.494729798798	2662.660486785865
926	2571.102153598305	2842.025898054406	2658.514840892765
928	2557.889973730476	2835.040106582503	2660.475472985434
930	2567.111585503613	2840.318599163467	2667.116106868462
932	2579.463713701431	2860.673471172027	2684.941400235866
934	2591.811651565425	2874.844828297199	2698.370399944786
936	2595.903408580678	2870.209352492683	2692.957891267799
938	2573.738076014923	2859.805059218922	2672.539859849113
940	2576.664317939083	2863.791867918882	2719.392993221243
942	2604.526756284869	2868.13664617811	2713.430791758606
944	2603.745338893617	2856.24717956998	2705.678963730601
946	2593.463838555008	2846.409607343169	2703.711480888591
948	2594.02087018054	2850.931580963964	2710.459699583434
950	2600.410093081282	2860.808523120381	2729.46845841807
952	2600.393651615503	2857.690119788153	2694.653831498079
954	2606.169511038032	2846.017464824364	2691.09289999936
956	2604.596903084934	2866.53044348078	2705.901779892782
958	2590.971720235915	2874.240190296197	2711.644963540436
960	2589.426863160129	2859.795058741346	2712.690723068396
962	2624.112542602289	2860.377907068803	2730.59221042932
964	2584.903412321077	2882.242881706188	2694.311606809584
966	2631.501681309826	2886.236225216788	2700.194789985959
968	2619.769087597923	2885.413233235503	2701.206360759986
970	2601.08514107377	2905.565479768972	2708.758683085672
972	2600.646696126873	2913.653698721114	2720.649619705247
974	2609.64832755372	2877.035693968374	2726.703413915896
976	2623.948628464416	2890.356679290788	2735.300399120291
978	2618.545601640593	2876.563377435782	2725.592098869248
980	2594.608371528805	2874.542985251701	2723.358339914015
982	2607.177239935861	2898.081093435294	2719.494358387978
984	2620.072304092788	2911.485832819737	2725.689872877719
986	2602.087030168078	2893.007545573946	2743.215243350581
988	2604.234543021841	2883.000009023837	2741.971429014193
990	2607.649352608237	2880.669189852317	2762.318329447026
992	2584.279617647726	2896.766940507871	2723.818045934209
994	2610.661443016311	2900.374977677005	2718.401469177394
996	2626.768322538758	2895.72233214389	2720.275966825921
998	2609.783601076597	2893.518870743141	2721.564354339149
1000	2607.099825434721	2898.932884834432	2748.619536713261
1002	2637.281821439425	2905.264093263214	2752.2415472797
1004	2653.640098081275	2920.127665007325	2791.361484697909
1006	2628.655864853516	2918.108640615209	2767.735870021991
1008	2604.671599254561	2901.717581429784	2744.755331599124
1010	2596.13236000771	2901.881798247908	2730.44448196738
1012	2598.692066890521	2927.577940567076	2723.223647771511
1014	2613.166273725625	2919.164558770985	2776.034090045752
1016	2656.75638956999	2935.514918080568	2717.403260888109
1018	2627.637860261565	2899.625887994465	2719.639555267836
1020	2624.038954766837	2899.134763425165	2717.884550887603
1022	2623.694844323654	2922.689049074291	2717.324576080353
1024	2618.480504231073	2930.917014809143	2730.412765496408
1026	2635.089584658028	2903.857255823456	2755.097987179574
1028	2649.897829990692	2898.988257107214	2779.280142025639
1030	2628.013692205534	2893.225004335644	2749.819358141611
1032	2628.716266444295	2909.561371547256	2742.019370890869
1034	2635.339302013804	2931.843551461918	2744.429087328516
1036	2630.27323214013	2944.120173673276	2753.613593982587
1038	2617.929827329385	2926.149783991106	2767.758661713656
1040	2628.618257782809	2869.425644773091	2774.61179646464
1042	2654.689677303858	2935.260862174107	2725.465875720162
1044	2655.056389912241	2961.021111861904	2756.349109419089
1046	2660.328691166547	2944.214868399927	2757.404022127031
1048	2675.603064886727	2934.112559286311	2775.230142125912
1050	2671.730999789913	2934.659949419773	2791.770090499439
1052	2636.306636827368	2917.137906702146	2766.561264338061
1054	2631.829792419479	2871.233050982333	2737.551666965916
1056	2675.100242059021	2945.735223887848	2756.802754829719
1058	2668.022879152973	2936.889847749993	2753.201857430703
1060	2655.260816485167	2898.555745581938	2791.005583365406
1062	2641.835751775428	2917.46976946712	2805.377795407158
1064	2648.063592467172	2953.025591195084	2791.196002690102
1066	2681.315012847315	2928.033773539815	2786.869564523812
1068	2669.616581078171	2957.715604987516	2752.737361667298
1070	2666.386247163115	2951.92558609421	2790.492081492343
1072	2654.156017422985	2940.883304156994	2769.856360152921
1074	2642.229679728095	2930.623489464059	2759.418202713283
1076	2647.928670332423	2947.699622848239	2774.485861938724
1078	2659.556830019142	2963.892501975702	2802.743430962749
1080	2660.098633322587	2938.665334961361	2821.345782118396
1082	2693.685059853689	2947.030324262721	2811.911799028065
1084	2667.812923735927	2985.706966049529	2780.618859095095
1086	2685.137937599422	2945.459547509076	2818.199766918466
1088	2686.901061886783	2954.940102900821	2827.931441326256
1090	2681.482269784821	2975.723041999832	2811.619103254588
1092	2681.092389586313	2972.215003465646	2796.563669094596
1094	2683.380355013894	2960.506147487239	2798.336084546671
1096	2684.543452916273	2970.190595159718	2808.031833975079
1098	2699.046283430693	2976.678029926369	2802.29859327294
1100	2700.917483185042	3002.008876641976	2793.10967749797
1102	2670.533698595194	2995.396301585683	2806.766820186615
1104	2678.486964970456	2981.673201244809	2818.980222574863
1106	2714.314592312091	2984.170581571771	2832.292977588448
1108	2723.312447451416	2996.368304781779	2854.44426152932
1110	2730.28599918527	2986.070257170351	2843.047226911542
1112	2738.680766107321	2966.607172788332	2818.161907084701
1114	2716.349584731899	2986.478023084196	2832.849141884532
1116	2703.663811528541	2996.665455781691	2850.158387033194
1118	2705.335810028833	3003.742906309722	2838.392164212514
1120	2706.51630840572	3014.624212484262	2824.668786904326
1122	2705.939708198696	3026.29029151636	2828.929480035274
1124	2726.918380818167	3030.346967800655	2812.440569854818
1126	2721.100455546217	3029.314695007135	2814.587606162271
1128	2724.178329933936	3012.45790558698	2863.582199706503
1130	2709.501364829188	2983.956775328529	2872.924633214751
1132	2714.40754143503	2996.029436639775	2862.137363400721
1134	2718.568345299217	3006.01038531327	2864.399433878913
1136	2713.640908337605	2994.378887837725	2874.344611420493
1138	2717.666347455893	3002.332565810417	2860.708807187754
1140	2691.626420970924	3021.607572285022	2857.122265907808
1142	2706.936036555906	2988.161151258822	2857.021868250303
1144	2715.873075112287	3016.236419367363	2849.859493921558
1146	2733.556118248834	3024.587574815582	2856.066406686391
1148	2732.389647907397	2990.036086511923	2857.811836135341
1150	2728.827105344924	2979.448370651203	2872.98425826738
1152	2743.703073884069	3023.726277698458	2901.146656305303
1154	2744.676652354784	3020.100057450534	2872.416492663673
1156	2770.102291149208	3060.878052068041	2862.957619689862
1158	2738.527212612779	3044.839983843259	2874.377258722081
1160	2746.332229249161	3048.059269970618	2880.954803601506
1162	2775.966569560325	3026.027546911202	2879.712304151846
1164	2780.213046148758	3024.606174952723	2884.795189831994
1166	2751.537611062839	3059.968798754641	2888.793634495884
1168	2731.87096705458	3078.783367227533	2870.919378250329
1170	2755.601854089996	3040.975118811412	2850.277554868141
1172	2744.565727669384	3034.202177603514	2886.276559559572
1174	2742.214294752741	3008.406934237585	2899.725538364626
1176	2761.331271880875	3029.779393357818	2875.358291024266
1178	2753.687235689924	3038.486302230879	2853.52163841802
1180	2744.478645507776	3044.052894184	2871.539797094623
1182	2758.243851630346	3070.210660044837	2913.934072310454
1184	2773.65364912085	3091.524598685829	2927.76868842677
1186	2791.377490069885	3056.05456197247	2919.510682845499
1188	2776.158744911958	3057.534087156437	2889.446087195245
1190	2778.237852773446	3021.929011820213	2896.936105878448
1192	2781.386775815613	3044.540840626419	2872.97384697597
1194	2767.688066179457	3064.200367588795	2886.27347282887
1196	2755.062152455783	3052.821014860907	2930.20912709761
1198	2761.568120341512	3053.248725811297	2942.211509736883
1200	2771.65753709265	3106.842295168965	2900.252737860697
1202	2750.867788068187	3111.348356708258	2899.979039723377
1204	2782.42481344091	3096.516627330804	2904.588223165607
1206	2762.339198922897	3075.022338500819	2896.52048348712
1208	2769.209771163425	3069.296675945841	2888.57102746403
1210	2781.674792770756	3058.826444518909	2895.271036623004
1212	2803.253159786231	3061.452137986727	2904.797475130645
1214	2817.959422935589	3081.087148058836	2910.974457605964
1216	2792.782135417603	3093.051933210952	2915.592077304655
1218	2780.034671566615	3112.708603538963	2885.175559741076
1220	2807.982745023106	3087.869774716159	2877.236901118355
1222	2797.497611199873	3065.180703440171	2890.528797771546
1224	2814.008557922067	3055.847742830569	2908.685566987386
1226	2819.917126039289	3079.992190759002	2918.717912402628
1228	2815.290115891769	3097.185893546938	2924.679964724781
1230	2813.282514863419	3091.584871983939	2936.34074872787
1232	2816.687915943299	3088.050924144567	2953.682962165478
1234	2822.396363310819	3092.567323048918	2962.49532288107
1236	2821.130804310733	3096.335043692602	2966.197793119208
1238	2815.904398424097	3112.741209076404	2954.159486133964
1240	2822.030457862223	3116.147022277209	2945.393759913231
1242	2851.624985412944	3112.242732208686	2963.365302341172
1244	2851.936128942455	3124.247090056659	2969.527787575298
1246	2846.534080912366	3144.03183912121	2966.090932452202
1248	2854.381267402178	3140.795095251611	2968.898088337186
1250	2839.652335776469	3112.966886316183	2966.675864507734
1252	2887.709848380701	3136.161140018859	2977.183436445804
1254	2844.615247324028	3146.016279640171	2987.413622420391
1256	2850.823642490606	3192.652902400955	3000.881347438753
1258	2857.260480798763	3166.624563058034	3010.896664637535
1260	2872.773815869628	3125.457492991259	2973.632116356452
1262	2873.505086358427	3134.895861621867	2948.401759967755
1264	2855.527332201391	3159.781729851532	2956.59550336349
1266	2847.456498526944	3149.167551829351	2961.122392463185
1268	2869.308894646793	3155.040184710553	2954.892879270889
1270	2895.540623243628	3165.145285196822	2961.912953571684
1272	2857.628266500059	3149.706801204496	2991.408474482674
1274	2877.560129571953	3166.220610742555	2976.024099108523
1276	2892.64461941357	3165.020008847887	2988.171657843587
1278	2885.919137430962	3173.296120742423	3000.566740763663
1280	2890.866336036931	3198.707165428397	3006.107396360561
1282	2885.01924400723	3200.86040308248	3004.843000563174
1284	2845.972518932157	3173.13919595076	3005.934624099601
1286	2856.490825419266	3195.946110678289	3031.226373175577
1288	2886.893953417475	3209.989371509221	3012.790521353219
1290	2857.626324227178	3177.610406219087	3032.26293159359
1292	2869.118652164038	3159.782392406051	3024.328810740689
1294	2864.314371310915	3177.022571395478	3008.349904922116
1296	2884.17437695808	3202.472494443617	2999.91483090214
1298	2891.697841216424	3188.627282552894	3013.447606411208
1300	2891.71331227693	3162.714707027711	3024.483509043594
1302	2918.530147729335	3173.511096149031	3021.709106552866
1304	2934.633445019827	3195.015864659889	3048.626003665708
1306	2892.934454705111	3208.505301218481	3074.110203480273
1308	2899.466727663692	3189.142921334177	3012.45133428226
1310	2909.870633901031	3182.601207536305	3052.870947888807
1312	2892.935786370243	3195.091704499685	3060.386041373878
1314	2893.927896345008	3190.197897682906	3061.459446455675
1316	2918.545636945928	3201.006114563481	3053.325785198378
1318	2922.575327038574	3208.374636949042	3034.882905585874
1320	2898.430135180131	3206.191906802966	3033.641867185344
1322	2894.579174519005	3225.919305016317	3060.520531269568
1324	2910.867918835436	3217.350944663129	3050.653137405625
1326	2906.484764355366	3225.646576781085	3035.521743770687
1328	2956.882326894319	3202.984644236869	3040.070145829576
1330	2933.703525373856	3219.769910109493	2997.08763601613
1332	2925.856658756861	3232.220493819688	3056.042068040364
1334	2943.496651568343	3231.295685884713	3081.515249843362
1336	2946.279868153857	3213.075406569169	3066.342497263542
1338	2927.565617861541	3183.06152822783	3056.654383096711
1340	2928.52476837614	3181.373192986477	3072.72981840397
1342	2967.117562345627	3233.76925887158	3099.778950719708
1344	2969.716273131124	3235.357133976207	3072.86280105618
1346	2905.585720705819	3211.209477093233	3086.184454171557
1348	2928.792887785693	3267.64137127695	3059.333121065485
1350	2961.547971418824	3246.175947791138	3067.6635540808
1352	2955.611875531121	3213.985306201844	3053.456516277512
1354	2943.734551360381	3218.704678028008	3091.645683261932
1356	2937.110063833341	3222.228398718072	3108.445343805408
1358	2927.040260528421	3231.130096745033	3101.812239369791
1360	2915.584831545977	3251.492706456565	3100.10819489299
1362	2925.115977079325	3245.152654363928	3057.792395414829
1364	2966.556156513643	3270.511796361753	3046.355033393671
1366	2962.059404218241	3257.552620819274	3075.366363111482
1368	2952.208982203581	3255.829272798188	3097.045601076402
1370	2966.35823662959	3252.005532846233	3114.604442723399
1372	2952.91486882683	3245.414005039166	3090.944999177696
1374	2941.281784471394	3253.417833161894	3086.622932039024
1376	2966.65345754472	3241.403410962236	3083.349741672649
1378	2983.948896717849	3237.778751906119	3094.915443841947
1380	2956.924217626414	3256.353636225582	3121.19634853403
1382	2932.242938808584	3257.568832307582	3131.503859622696
1384	2957.961140753583	3253.20423068663	3131.776266427274
1386	2972.622590521109	3281.135864489835	3064.907037789721
1388	2963.438484141741	3267.139606582696	3116.980203340481
1390	2971.238701996865	3254.722130864018	3132.218138804892
1392	2959.143734340286	3286.890656787786	3144.117100389211
1394	2968.812814767809	3276.301450307402	3116.76885436109
1396	2971.275504056604	3286.994072220783	3108.93481558582
1398	2985.374744635046	3312.333603427471	3120.107624129176
1400	3008.605623012258	3281.924398059768	3120.526383035475
1402	3008.807457021001	3251.954087906105	3096.040284688367
1404	2982.208580743	3301.20830069395	3076.864711459839
1406	2959.29041180372	3276.100319803756	3115.109267980791
1408	2937.549576134603	3262.230979093662	3129.874074954691
1410	2998.016778543562	3264.83763408376	3115.332997455014
1412	2935.454645820933	3281.090312981697	3115.55728878882
1414	2984.869630608122	3281.499248010142	3121.371619901064
1416	2994.052498555512	3259.268023508528	3100.035049752325
1418	2979.341165505382	3283.865644045911	3110.973420778922
1420	2952.365531382087	3270.974830572756	3126.884393380927
1422	2936.36652039819	3245.84190654109	3121.864141630582
1424	2940.801295885914	3249.935005315124	3109.397823965818
1426	2962.990564016775	3259.098577285284	3104.532928485384
1428	2996.769277774437	3284.078802896383	3101.936626660718
1430	2970.586211073231	3289.751905518843	3102.323029922301
1432	3003.181400282787	3258.252200341255	3131.545266536497
1434	3006.506612216209	3245.595515853106	3092.420004272533
1436	2984.796849757696	3245.142474885938	3098.918747557084
1438	2980.983095644524	3257.840644492328	3088.312210905298
1440	2979.16456854865	3262.600235244239	3093.441249482823
1442	2966.533484357376	3260.444317260798	3112.325230543911
1444	2990.767720204917	3261.304822743361	3105.007699195359
1446	2996.960867227562	3270.13596315071	3115.583511092436
1448	2992.094195303967	3287.712022866073	3148.52905859785
1450	3110.110671407322	3285.984519627565	3147.820105810946
1452	3246.189395613709	3253.794907066126	3130.784498430657
1454	2997.992222799623	3307.913571420087	3081.524081528783
1456	2947.714255628537	3248.313268671642	3162.950012455178
1458	2981.801226760633	3286.621410510596	3104.958541622817
1460	2989.179563039965	3287.640134402816	3141.666197442896
1462	2990.016612631644	3286.27205726717	3136.660243702353
1464	2987.76586051114	3307.061770183924	3144.690025726739
1466	2997.390564714379	3316.970054140395	3121.850470216037
1468	2996.087716553917	3303.950497835544	3094.043349928094
1470	3001.641098447325	3291.004314142795	3113.60781620787
1472	2988.239523984425	3294.202020100344	3124.03881534749
1474	2950.105051142894	3288.96280972661	3102.533361002831
1476	2956.504886651209	3260.420143832791	3113.712127137913
1478	2982.462129536176	3265.270794105142	3093.288934240173
1480	2982.065924844549	3311.322450398645	3096.795518595126
1482	3007.590298551706	3291.054960892187	3135.380173257096
1484	2998.570074244236	3278.792516545748	3125.11054693249
1486	2955.722103562847	3292.682704876494	3105.908556821742
1488	2988.417873993664	3304.318311338223	3139.326670781291
1490	2968.389206135489	3266.421004383976	3073.232046309131
1492	2979.689925809657	3266.491602390276	3059.297345760202
1494	2990.602044042083	3282.616888789173	3095.884184054485
1496	3005.377738700564	3290.05435054318	3116.468137202224
1498	3034.430292574728	3271.69332298571	3114.864098865881
1500	3024.064545921607	3271.10856904033	3120.775311686999
1502	2978.778697124809	3303.481751710911	3118.467754126778
1504	2998.201903482554	3274.226583888796	3092.804301584954
1506	3021.135808654779	3288.302876266906	3143.429574425469
1508	3011.858365795909	3336.294394097699	3182.390429319127
1510	3018.566664441097	3305.002131682987	3177.244241048719
1512	2994.099133430917	3294.14015302118	3219.983422362615
1514	3025.975475080398	3298.908836796647	3172.780080181336
1516	2998.28304583661	3286.103688892154	3156.766086136878
1518	3006.15479345526	3312.363199425715	3164.942949763399
1520	3007.501069647583	3363.155339615728	3190.511405586388
1522	3033.790775535116	3358.49864886369	3197.255663538953
1524	3061.13661279498	3338.641863082162	3175.099506235755
1526	3084.249761401733	3336.864496307196	3191.013642082432
1528	3091.110046383813	3330.831220083046	3204.061824225003
1530	3061.208835199089	3321.53991198231	3164.097646970688
1532	3046.581057454164	3340.233206344838	3174.688735339434
1534	3064.602651327105	3379.846289421727	3197.436742084242
1536	3062.640299184051	3344.8149477377	3210.421753071522
1538	3072.558048957202	3348.977790224203	3167.671469036484
1540	3056.047158064884	3263.955888602084	3195.321304669726
1542	3065.954370203805	3372.454815760143	3174.812927044675
1544	3077.766980009324	3325.274896332594	3166.448181707729
1546	3101.254907752633	3370.584528521438	3201.652368250426
1548	3059.904964432068	3330.94597203047	3206.777125437517
1550	3062.724293009573	3341.642591371224	3204.16055457472
1552	3052.062245317257	3365.526871968509	3210.855718455831
1554	3049.896309816378	3361.288780859952	3220.136706649576
1556	3082.91181389598	3369.917062226308	3231.629296167884
1558	3122.412151660881	3397.814303218424	3242.722076293338
1560	3117.824102619619	3400.826056960314	3233.480511466953
1562	3068.142354505397	3366.989383048554	3204.637299462678
1564	3058.275426872552	3343.317437233464	3193.031941281472
1566	3093.036706946195	3381.506365334422	3203.489370593221
1568	3083.749834651278	3385.266778490526	3226.320153319636
1570	3088.145741128528	3388.126532881753	3210.703566880404
1572	3083.457807907932	3367.380055817459	3214.396467722851
1574	3073.698754519015	3358.635368949494	3249.568378173131
1576	3084.149951586614	3378.186337753399	3243.963115797356
1578	3097.066632617886	3377.156280081559	3189.306386785521
1580	3100.212741615347	3341.627827458998	3254.378625393936
1582	3073.7140830904	3363.716155696194	3260.349642516391
1584	3070.733606132707	3392.536744303	3248.964461026296
1586	3091.13345465612	3395.338173736332	3218.579583604887
1588	3091.610450927456	3392.401929241888	3239.256440347429
1590	3089.576614349265	3415.919457947809	3260.82514013512
1592	3097.954834118474	3409.916861677569	3238.19221058853
1594	3095.866758302651	3376.586663867231	3237.21780429899
1596	3100.039500857236	3390.041077811564	3248.286270376395
1598	3105.412845333228	3405.627270052882	3222.385055582482
1600	3074.800872440178	3412.765200900684	3223.381899791358
1602	3124.559955617756	3428.15185699164	3231.683401045195
1604	3122.265121558226	3379.137697667296	3265.766640229187
1606	3113.61367056603	3387.168506084101	3272.926606381843
1608	3183.309246456787	3442.093502823071	3251.820170865896
1610	3068.051602334189	3411.063446351867	3244.564445791909
1612	3105.695036990902	3430.768585752408	3250.033781264299
1614	3128.771403830122	3402.651153453461	3289.681392059716
1616	3130.005819725005	3391.414654351513	3283.652147556163
1618	3105.203880319041	3431.963827192038	3237.826930234463
1620	3110.509254242542	3401.585058274131	3226.198787563036
1622	3115.423105260669	3391.342566647016	3242.701398203403
1624	3119.147864938609	3372.277316935135	3248.888320981373
1626	3102.136299165964	3381.768182688447	3225.109858559478
1628	3096.249190706398	3396.911212515334	3197.134800051139
1630	3114.710118711724	3390.658686246818	3185.983240625064
1632	3123.233444230145	3370.290484302235	3198.680035749736
1634	3114.18898392377	3372.269350209544	3203.070033610857
1636	3104.90419976794	3376.387368267024	3169.713868579052
1638	3080.076643939621	3304.94908233095	3150.121693300789
1640	3035.735286372039	3302.772223953785	3154.408437063451
1642	3068.449536037527	3318.664810083785	3167.718402657142
1644	3064.204209172151	3313.034054744138	3167.179948311231
1646	3079.212850247596	3326.87064431048	3185.140220464555
1648	3037.177301847071	3307.424244196055	3202.837177846342
1650	3046.658556056233	3275.125475878167	3163.521336861056
1652	3052.402313612329	3271.766994792959	3192.616543937946
1654	3017.283992829342	3326.011948136378	3150.047004203462
1656	3045.885514758586	3310.926499907544	3146.782891968316
1658	3026.21424505839	3309.759919255064	3172.66851073183
1660	3036.0314059309	3289.745791692586	3182.277699048885
1662	3025.855420155194	3297.102911705163	3194.584455808848
1664	3074.985267665869	3305.898304317805	3177.023174372424
1666	3061.901929808337	3292.950100189922	3147.448480101046
1668	3062.993053075213	3298.024362818685	3131.926848675103
1670	3045.42318697005	3279.944523121358	3148.512907748354
1672	3037.362161043217	3295.88825738188	3132.268315664976
1674	3023.312249658305	3277.477711246704	3116.306307200251
1676	2994.183536230449	3260.954592241415	3123.514331889583
1678	2995.123262728619	3261.35103161273	3118.23980769842
1680	3013.15329635496	3220.406140735921	3116.517734629142
1682	3012.838785300696	3229.371414272503	3126.22015629184
1684	2992.85788897976	3265.58874417264	3107.403566714704
1686	2983.191638380001	3237.524446145071	3079.877526414907
1688	2995.927895061073	3224.837947351481	3094.115975281115
1690	2955.185939347761	3212.734442111709	3093.381231078609
1692	2956.192412532061	3249.86486826886	3115.224793111232
1694	2981.163446326334	3231.450839229751	3094.83656149093
1696	2969.735636374048	3200.032916657827	3075.920521727171
1698	2965.877364621247	3196.112442061411	3078.89837102551
1700	3026.456172029114	3183.984362739481	2996.558966731549
1702	2925.927654829785	3222.806654470008	3079.9074792702
1704	2941.035788120144	3257.60142021913	3083.137546060755
1706	2935.794432695492	3215.114465577371	3080.505875143911
1708	2937.080886012188	3182.739763618195	3055.374802807738
1710	2942.242364910585	3218.831012951388	3040.669890895538
1712	2941.631888222169	3244.311454552784	3060.368136660584
1714	2955.309845914343	3192.531213863602	3067.710307668773
1716	2905.492664448847	3205.725289671416	3064.319221701031
1718	2939.600682450068	3163.752249009289	3025.453482204135
1720	2907.18450474748	3196.28763510058	3047.532404605564
1722	2881.488774516001	3186.090922129458	3039.017572713011
1724	2899.19053973572	3202.249639178475	3032.001936607704
1726	2926.39076138866	3196.300915366066	3039.269484628215
1728	2912.953552600297	3162.00066293011	3070.853969974442
1730	2914.178248561915	3142.068746444545	3052.96408053335
1732	2911.2682258083	3178.145441747576	3027.508202933181
1734	2917.09264673469	3207.405656968353	3045.714236368774
1736	2939.178181857951	3199.651369246944	3073.557081304391
1738	2917.500685701858	3196.815345883814	3061.574494108099
1740	2890.397064156722	3192.990447475941	3041.834879023681
1742	2891.189915038251	3168.915914819763	3029.661900365194
1744	2921.082239684505	3153.169660234004	3018.617450200169
1746	2932.566165889155	3185.953412134462	3032.70907015703
1748	2891.338841556238	3203.289497880422	3056.236357248694
1750	2892.031536268346	3166.436316964157	3065.152753354103
1752	2892.046227581255	3162.77690846489	3039.016098776266
1754	2909.318602962303	3155.855360087129	3030.819459784089
1756	2926.159362438903	3190.860685884494	3040.018774377903
1758	2944.494049137553	3180.344266310449	3030.029905831752
1760	2890.262333590481	3152.285706699066	3032.117343944301
1762	2933.685506822919	3181.70646833627	3044.358213391682
1764	2922.373606609076	3169.391863567735	3020.66098487446
1766	2937.870631241767	3146.160922526522	2996.857727924769
1768	2926.2411192823	3150.224670314481	3008.489585974327
1770	2898.480615500494	3149.476390323111	3017.698408950641
1772	2932.763415159457	3161.241718427162	2989.996452726866
1774	2902.144420165318	3175.020015130193	3009.203881417349
1776	2909.041956142559	3159.583826412289	3036.050397460453
1778	2942.206083567577	3185.523647540534	3053.079508797367
1780	2945.71700346527	3199.472176836491	3027.832626332589
1782	2917.731757584674	3159.713557165956	3041.704560805581
1784	2921.828805126437	3173.460546042611	3034.267129177571
1786	2873.709414945441	3164.007560704778	3005.032610510932
1788	2938.705699727948	3150.20468249504	2987.248590592796
1790	2933.461369841685	3181.617059916617	3015.629646530298
1792	2902.965271458773	3120.563882658336	3019.168005610277
1794	2915.390893374852	3156.792584837304	2986.178132957833
1796	2947.167474145098	3120.053610707986	3019.707529951695
1798	2876.551509414462	3222.544109313356	3018.891178162289
1800	2930.316729096425	3194.964719156755	2977.058763797329
