# Supplementary material for: In vitro and in vivo datasets of topically applied ketorolac tromethamine in aqueous humor using Raman spectroscopy
Source: Data Brief. 2019 Oct 22;27:104694. doi: 10.1016/j.dib.2019.104694 (PMC6839021; doi:10.1016/j.dib.2019.104694)
Supplement: Multimedia component 1 [file mmc1.zip › Raw Raman spectrum dataset/In vitro Pig eyes/Gonio/Fingerprint/0.125% Ketorolac 7-3.txt]

cm-1	frame1	frame2	frame3
350	336.2677980610933	327.7923910373065	339.6837366201722
352	341.9987250498399	335.0445716045291	349.7819374908711
354	325.204108778917	324.5123322006479	357.4342673275158
356	313.1661321632548	302.4654314207839	353.1247819562809
358	287.9074149992949	279.6757293490999	306.9012703195693
360	269.6722897550606	266.4287564919284	286.1216737804409
362	259.4463636117063	256.1052299313113	279.2183745033393
364	257.2379816456191	243.693123541522	274.1295308368974
366	257.8750700992893	270.3593523335013	298.5545937320138
368	257.8435976532164	275.7985203100142	304.5284313162401
370	257.0678491281634	271.6353882754528	303.5812411666801
372	256.0869422236848	262.9485023117955	301.336810799114
374	259.2297010470555	235.2077389089502	287.8884857138708
376	243.7363518493853	237.9784880743482	286.0663611547826
378	232.0832445268764	238.4215071684534	284.3322169251886
380	233.7318334812933	230.7948841130017	280.1316940571513
382	254.8236239143019	235.3780583431383	278.6426518807406
384	241.2523091034598	225.8772945762466	260.2175547321486
386	228.8135458249894	232.3344990803141	246.1785130049489
388	227.1366747898696	246.0944907774351	248.5490614424367
390	242.5124978847057	240.0361696998511	283.1241384709633
392	243.3031965924251	254.2843696113091	281.2343121793107
394	242.8347072511248	262.8145606187994	293.757751053605
396	249.1245104551038	268.477252119538	303.6516987313166
398	268.378574432933	275.6326057030051	290.5123038824974
400	260.645604494447	271.6998965236294	283.2733093670244
402	267.047771330034	270.8138827817879	297.7592542932471
404	271.2411819454929	273.2368412625397	307.3296394110133
406	264.7564773851433	276.0008346356296	298.6324626578232
408	255.2906844433576	259.4405348708259	286.9890158139938
410	254.696690947222	261.099257118194	307.3247526076387
412	255.9042854414356	263.5915747635742	304.7341350256182
414	254.6232290655974	265.5102901706574	282.1145386012315
416	244.7661584294499	276.83594658853	291.1936403719463
418	233.7887108237202	260.8147252249119	291.7803623157238
420	222.4590736826922	248.1110095213658	275.0102661634814
422	218.9714847891014	237.4093971591458	257.881149487871
424	233.2102034320552	222.6698364896257	263.6092432299918
426	226.7914755694058	222.2306578121047	260.9761950371671
428	225.9727280585714	235.0651178319606	268.1145771436707
430	234.077526552431	245.7336106288464	274.3590349607368
432	248.0510546964781	246.0755925278342	274.2850457611126
434	233.0739386952929	251.1525782462159	279.8930161677351
436	230.3149389554829	247.2809300275895	280.5763114510564
438	231.4163837391652	250.5152658749503	278.0022502315929
440	231.6240741250007	253.1568158234673	270.7596559275708
442	225.1092666558141	223.3679685936187	254.0351468951286
444	229.1934737363397	232.1746288308408	257.2353627029264
446	238.3168287480515	236.7852456190138	266.3364162419506
448	241.976745788368	240.5936037563723	272.3371581922692
450	229.9914552419517	251.078387069508	267.064732324234
452	224.9857730459721	248.7801721861175	262.0669322003826
454	216.4843850641128	237.3348772522082	253.1263128720711
456	212.5347736886676	230.7011972021435	251.0564390890316
458	218.2756172393166	233.5800914773555	261.2727130416614
460	238.2759695982539	235.1880825174071	283.4288814153512
462	247.1718079554327	245.3172848245019	269.7132064044934
464	237.3812072560786	231.194293491485	250.4199194769033
466	217.8057377046491	208.5169383585277	237.8630622277512
468	205.7168920277008	213.197706131761	242.4860330194012
470	224.1577487114298	231.2902522383742	257.3588416785688
472	234.1943038379469	238.1455913977512	260.2027861959886
474	232.4880296021259	236.5205211717629	256.4470225297273
476	220.2883304150256	231.4377136165536	250.9087090026127
478	215.9708603610688	239.0327955526255	246.638054161672
480	221.7324695676458	222.1882902336046	244.2948561834157
482	231.5987327585715	213.9894024087553	250.8608898484446
484	236.4120261720356	218.9916835661113	258.9655231724612
486	221.1515979932141	228.6365052396399	250.1897422984018
488	218.6819181468019	222.8648205515167	252.1237888792905
490	211.7002614171484	218.153477318401	242.1222935714398
492	206.4156183952063	223.9842428887956	241.5330770787128
494	208.2523294052208	241.6705621946694	259.6057914040623
496	216.8537030476001	230.8129050198912	234.1444411886935
498	215.3822162846808	242.2525415302399	246.0565075734119
500	209.2805054645414	229.2536455605773	255.4279745874087
502	205.7761070282172	203.3945053303915	256.8403206884233
504	216.3636842304023	215.6117487271198	262.505158403607
506	224.7532423874646	210.9583384632286	272.8006669118701
508	220.829261881625	224.6456768522065	262.9952128584559
510	213.133151961057	226.6384349194046	245.5880458957243
512	209.5175663556203	202.9824952643931	236.3486513158528
514	214.925398314948	218.2101054188424	268.0338811100843
516	219.093200294004	218.0666633698342	263.7057345695342
518	211.8895826663757	218.2639734908238	255.0649485054698
520	200.0274575907372	214.9270541388084	244.212374704126
522	199.6530410702051	194.9178246867481	221.456954952245
524	213.1936043702426	215.3402865555821	248.8722297368625
526	223.6031772632997	231.2877535017812	270.7578168998574
528	224.3455027376849	237.168277170887	268.3949411309982
530	216.0280821955862	232.3555281523195	245.2891999246346
532	218.0485424853809	227.3052591964949	265.3788110664741
534	216.8875037549162	213.7810600640612	250.6689315970513
536	217.2626299083491	220.6603427016949	253.3000409572088
538	217.1776374820045	230.0930552027533	261.199499611111
540	213.9052194744116	214.9901467233718	248.6693594851062
542	224.1484135101246	218.1026668805529	239.2308451286729
544	220.0688817987199	224.1445086500305	249.4739585078792
546	215.0717214187932	228.0396272313083	254.6006581596736
548	211.6481151062924	227.4220714483525	245.4577555865155
550	201.1046786525958	221.8232633997136	226.127446987646
552	199.5338526306737	208.6356341429527	244.676629163037
554	212.7012819740487	215.031637175749	238.0352032607012
556	221.9770493782004	220.9012344565618	234.939065364507
558	212.3377488553829	213.140741817202	254.7092917592702
560	187.9559941895818	224.4028477604671	246.8639746097254
562	200.4141445797832	222.7418321335657	245.0261330524668
564	207.4089660832933	216.7926358258699	247.1024658198999
566	203.3779578028284	214.4558083228607	243.33047526306
568	195.1653463397395	222.8190447415907	222.6273877271357
570	205.6448829878792	203.6427833834381	240.8055959410997
572	205.919820088685	203.1220194426699	246.6667029740351
574	203.2507768680606	214.6422162915651	243.2745263781921
576	201.3052301337053	228.0426778022007	236.6957225764238
578	200.9849586304157	225.5040440006341	238.5481244312325
580	191.6722541876685	208.2471576131469	231.479771384037
582	185.5804987637579	199.1666855010519	227.5759838950179
584	186.410958930246	205.1877402405288	229.7138138964982
586	192.7332070005307	222.0099872816164	237.3469019088377
588	188.3613429259178	212.096099830385	241.2171254723366
590	198.6320987774889	208.5819535653803	233.527836082709
592	201.0543388912201	211.6739004253752	229.296780724406
594	203.3099211576141	213.459827935505	231.3852078655849
596	213.8712722052715	204.8489103219915	237.6135215983374
598	191.4263254160067	182.9720515915747	223.9233980511024
600	211.7209140330852	203.3483127981104	238.6847905716989
602	219.8532810047755	211.1723948863926	252.9434114150189
604	208.5410536298538	202.6608726624386	255.0194468037868
606	193.4547091940846	198.3586996769947	241.2626392569297
608	209.7848479247691	215.796362552	247.1384480756564
610	211.224718435761	219.1850080035688	238.5207789886047
612	203.6433580943189	209.6780859319915	220.7328466489856
614	196.485749202112	198.1469504890569	209.7777047466187
616	204.7802268126256	207.5469494616461	235.777007655506
618	192.6632088633	213.8156182767236	237.0391358356111
620	191.4980384938557	212.4774368909076	230.1540190379747
622	190.1277684139151	198.8256408999019	224.2921546978763
624	185.2477857412127	187.0748019965591	225.0921719611974
626	189.7163899839085	229.774883680074	233.4273801044122
628	201.8024545726438	210.7095217861561	222.9811125789516
630	192.6552222168573	192.4842858383117	226.494217001115
632	181.7257137231136	185.8973258838761	225.019230117565
634	186.2780133967969	192.6208688621466	213.4868320069523
636	208.4657751420591	202.0474146946685	240.1366149768122
638	217.0631824228035	200.8581376756758	241.1859524799178
640	203.0382165779548	198.5178393588298	241.9220578451137
642	191.9203535269323	195.6586222101739	240.946586103166
644	202.2985617487887	192.7921706327063	235.8964510224392
646	202.6123776739299	195.3522367026806	236.1356879351044
648	193.7946364060519	193.637000748615	220.4813306756754
650	197.405170289086	194.319998113058	219.4132605389735
652	209.7248043752554	196.1705835646527	224.6617437135118
654	218.2283318433285	197.98696090354	222.8369802660945
656	192.0231930303038	208.5380416265232	218.9622928777047
658	193.0094039395838	221.4217343170126	231.7387985388533
660	196.5454477202067	215.496166360078	231.0742103709405
662	194.9324248797283	196.3647154458504	227.71790791178
664	188.3385383684953	180.0880566605653	238.0903065044531
666	200.8244648773594	200.9705314674336	243.8724999097662
668	195.1358224362678	197.9576561097445	228.0558602605101
670	193.7128644348812	201.2309397848139	221.3558900241756
672	196.26409701057	207.7621961128371	219.3244146908108
674	198.7555013905047	207.1344041764132	214.1745231445404
676	217.8014512826445	204.9389576537994	247.7300080226685
678	190.7406388295977	198.9439021147512	231.4832099509205
680	187.6134683486617	213.2275966966361	224.9564896588981
682	206.158458932566	228.9949301087616	232.3257981757608
684	221.3063145843923	222.8890443712633	241.7178915154784
686	201.7854886207765	225.2165362911013	243.4678286717551
688	200.9424888258847	213.5777398120089	229.3681108765461
690	195.479906163458	209.3149365283895	232.2353260838424
692	187.579675446326	211.539108973579	235.8797593529895
694	182.6869518949169	214.0746461594652	222.5491793848973
696	167.5070798784138	215.2031962977923	236.0583225255982
698	189.9197797323184	202.8477167593986	216.9283769616072
700	201.6046596274821	194.5616171191064	216.3798155922386
702	197.491196624327	195.78945157214	227.8757495549788
704	184.5523257397578	202.9512138129114	236.6639650198673
706	178.4475475697587	187.7949259189782	246.7968836845946
708	176.6820407994661	199.1728025829718	236.0220287821791
710	188.8860587489589	211.3455138978856	223.9042764126976
712	193.1326557416985	205.3136253563554	222.4310178832635
714	181.2904988852188	185.4467442177972	231.3115540662058
716	197.0636062354225	217.5570001341129	220.011291037927
718	190.6782249235953	213.4337997300094	238.3884934554356
720	192.3142574070933	201.4762635891921	235.4701193110675
722	198.8552241922742	197.2594345142876	230.2905844333304
724	200.2525645774205	202.7056509559397	233.7463483038364
726	179.7096800831913	197.4501427584294	229.6931354033721
728	184.0624062653196	197.9019241745679	241.5920446716596
730	178.1182658016153	198.9479014231371	242.5543177295959
732	180.5921615826278	194.44670273082	235.5238163875201
734	194.8590629551011	190.8122408458139	231.8393814031067
736	204.8229731072945	206.8896915302918	249.1010353324963
738	189.2721268344531	188.4993040291273	234.6665693976894
740	189.4761053318662	194.6896828487145	219.6466966736223
742	189.6365088821275	205.2076464114185	222.35570688777
744	185.1957218125397	204.0195541020648	230.4740716202447
746	180.880444409163	184.3882979057979	218.7652621728192
748	200.7174851740974	204.225328528365	238.6021934001875
750	183.2734561966831	190.0987240534281	231.567190588364
752	185.5809371467106	178.6330361369465	222.4672406401429
754	201.5742224911338	183.8651339412827	227.8846576260283
756	208.4859728120649	204.1836483626092	248.5326190038629
758	204.8934053450684	205.1449980666384	229.6268220843002
760	204.9530061475545	194.8741492675144	236.355794873213
762	198.168749079049	200.8856078368511	240.1935270115891
764	198.0469660547093	205.4388640983817	239.5089050146165
766	202.22435971016	194.2746164852071	235.564689866706
768	171.7915208910238	172.963179737143	227.4307784972235
770	180.5428816978875	180.2796400980466	229.4608672410859
772	183.1357898106035	189.2282036506985	219.5368913009952
774	188.513702187033	195.519989190073	214.4791612396602
776	195.2717070950751	196.4029729106627	219.7595083249254
778	192.2009503509105	191.6987584550497	227.2854909337176
780	175.2698756725433	203.3876049075956	197.8222829156172
782	177.0499265520895	190.6651397291406	204.547436627025
784	179.6189775240239	191.049217260231	220.8511271341635
786	181.7276051786803	199.2123943988196	225.4184013803001
788	186.8812295571535	199.1089652368534	214.0013008217992
790	193.9594412575958	193.5710963375526	238.2931596883164
792	211.3904590279394	211.5669556120147	239.2047485478831
794	193.7317397912329	209.6019781960733	233.1447805750678
796	179.8891038002328	197.4233065921515	220.6771455576122
798	184.6839296299417	187.7817482046988	211.2272989173578
800	178.1803625034408	187.75306416117	225.786393789126
802	196.9946777392119	189.8199233592644	222.1131226614202
804	198.0973024832099	190.7109337159131	232.8188169264836
806	189.458503473411	193.065394703615	222.9432976032082
808	185.2658443626682	187.907672582634	210.2351100503394
810	194.9224434698718	172.6884488839147	223.574478665675
812	192.8946257774322	201.9368588721463	218.6408083031078
814	194.123029897146	206.1661947466574	232.2242699126429
816	186.9481050701045	199.7770600333375	227.0563493890473
818	189.5021526200086	190.8767107266061	222.8921187077339
820	205.4506987036018	184.7816949194108	227.4351231758532
822	212.5563699433968	183.3062554433649	220.782428659753
824	193.785334453473	188.9658460342949	221.1922215725855
826	192.3805171840636	179.7722347619691	215.6379244242226
828	188.6336167454929	173.2260638532862	212.8764780483641
830	185.7718815098203	171.8655612273374	213.8609811402909
832	190.9976334715685	174.3902602045549	215.8214172757002
834	186.8159399244943	192.3652326902216	216.2927966810981
836	190.731903924251	190.7753547489843	225.4312463358711
838	185.7157904469949	194.4071128360133	222.7484807986657
840	175.5931278764578	193.3723777761899	220.4749852721307
842	171.4387052737063	186.7265729061285	223.40062049677
844	185.373656939676	184.1806290673238	225.0706130327075
846	192.5525585445969	173.1850510024899	219.3997121534652
848	191.5974212969726	197.9229848969493	227.9234495533345
850	194.4587928682162	216.6628337632657	233.4406617373138
852	190.7113669531055	212.5967994194465	233.8812682716637
854	181.5799387874772	197.8752124710651	231.8307765194095
856	201.7722829018174	224.5545867618176	230.3660770296355
858	200.5084348466616	216.875013173376	246.5861868488406
860	199.0900018159412	209.4633060181636	245.3771328368936
862	203.3979484537824	197.0887437271755	243.3332977195143
864	198.2427245398899	183.7379034135257	233.0650150073466
866	175.2322728982882	177.4826231227006	210.0914018825225
868	189.7023238255849	183.0839163393849	228.1458996731562
870	202.2939942766664	205.1355918840915	234.2892231850368
872	197.2076785573558	200.3497259346664	223.0216831714632
874	196.5292102026044	196.7337253084463	217.9582610954325
876	207.7723877424654	200.8024040981182	229.3341194248979
878	220.7978513780202	198.5512579348028	248.4949414041464
880	214.1402136207399	199.0363930371504	238.8483546941206
882	214.5800013030119	197.0254237412057	227.2921169930231
884	183.4897750231399	192.2078350478839	213.3806037171991
886	169.3335294766327	185.0899869651236	211.5775300657759
888	185.244817461555	182.5047504640876	220.0240079637804
890	188.2806304453861	194.3136182262925	218.585148515306
892	171.4939318794224	192.4405421331709	225.0766972856968
894	179.6075782406593	182.5694800238473	207.0669143136092
896	181.2062377307382	185.2145782117753	213.9359321162619
898	177.075107404008	182.9255285329101	219.0386664438492
900	174.8119474995372	176.1191819613674	206.1123054731269
902	178.5439787968351	199.3092435039001	201.5023113440286
904	170.7746951733584	204.7359499152729	223.7104280625404
906	179.8169147423779	189.6222721042625	229.891597151692
908	181.0692723887401	185.7758422266535	213.3650220131594
910	182.1305580680098	185.4040531388478	197.968798844729
912	187.3187212368383	179.342141889274	202.5354409944991
914	181.1809522310621	176.1484184801892	219.9555342588191
916	182.8437236071408	178.3982348595528	215.709956283245
918	188.4251425139674	192.640279311897	230.3874737696261
920	191.1098649960819	185.6951089059406	227.1181801613588
922	191.7159441186669	177.7635183528187	209.5633933252224
924	190.2900433916543	183.1782789732177	199.1436672094166
926	182.9531452572243	179.4900331469766	218.7422758194047
928	198.3783977486565	199.1450522038739	223.3089035662709
930	188.278673597089	193.2816088614988	229.7443244302165
932	196.0792104806101	187.8768254254891	231.7510292539097
934	211.3107585607328	195.6993282532285	235.2007837422976
936	217.7949307801882	207.8123441917569	231.521812736732
938	216.4893866407642	194.5366050284398	194.0675157319085
940	187.5053622691659	190.4283424384865	223.252655448187
942	196.5327025814844	205.6631015607334	235.5921197051216
944	198.1817480278347	206.7524660519868	234.8656336976116
946	193.3257980566867	200.600027717825	226.2943541128525
948	188.1880936648511	198.6078737862505	219.6278793770744
950	181.0054494627621	200.2601297902855	223.8431626714953
952	179.6395880636443	175.0987029037138	202.3373177036436
954	173.0129319473364	171.6755376169464	221.5244643880926
956	177.7207763111097	182.6835791251931	212.7498140011375
958	176.3388543452184	184.3642837556206	208.061118424906
960	170.4057300211371	179.9590480964251	217.9791770655794
962	178.3811293036589	192.7899852736263	216.2474374637659
964	174.9408772388467	193.6277367083594	198.6382143263899
966	168.8820965117087	175.9389550048192	197.2414283643444
968	172.326762750264	171.4592794853385	197.3223088290081
970	169.111784470339	170.5031059130881	198.8004534253924
972	165.4571666778608	169.4788267705644	203.8460051436427
974	176.4805086354764	171.4668949433521	212.714227458664
976	189.1583728379993	176.1431673157907	218.5665214281678
978	158.7472450609962	167.9263496992167	205.5531253803384
980	162.3033292979205	163.0144554151419	204.5428347245722
982	172.8428537753408	178.9355790799827	198.2457664074539
984	173.6466726334795	192.2635446147657	200.2729018530417
986	168.5026768518636	179.6976451917611	213.765900536792
988	180.2403827117495	155.4062093040972	202.1245949820132
990	155.0330524061405	179.0591393870357	206.6634299496385
992	151.2403757107651	170.3396516530582	187.8345919425509
994	165.0332205911412	170.9182381921241	194.8168392264334
996	174.7640440496336	173.4172874448704	202.4458602633098
998	172.1804730578445	175.329554977246	200.4897387877853
1000	171.874963448569	186.9991333479485	208.2455060609572
1002	205.3513891444447	194.3536480406983	215.0085419268466
1004	191.0435154340245	187.9075997670347	225.6142927829098
1006	176.7543712629673	186.910464568434	216.6345733431583
1008	165.3648802183734	175.4599707277162	211.6801397011195
1010	160.6999356038314	166.1250887408876	211.3771343394282
1012	165.5531410500803	171.1819193770117	206.0983097504621
1014	175.0454890881498	166.300689534011	198.995015640689
1016	166.7014403830065	161.7222340304211	198.7651494551064
1018	168.2066967312167	171.8144927086297	211.1537624768012
1020	174.1507307402197	172.758497309963	212.7210886829195
1022	171.7654330223114	179.3163736173327	210.2293931715087
1024	167.8351376358096	185.9487946808381	206.8526490494989
1026	180.206647989059	169.6319094876498	196.1097054578347
1028	183.8685211557952	161.336827718975	180.8729676640597
1030	177.1208645383209	171.1123076648678	190.379292894629
1032	162.1632129417883	173.3257191200746	195.1039065950288
1034	164.7691296021328	170.6806241081489	199.0670387066828
1036	179.8735517194286	164.8443220338457	205.059096770637
1038	186.7171392393991	163.4157766773195	209.1935918226584
1040	171.7500051080222	179.640287635356	203.5496954107463
1042	172.9884825592227	186.5640703549776	212.3647570146252
1044	168.2880160448082	190.4594196538373	218.7753710473768
1046	166.5772841934589	177.1777081812058	205.2886491147843
1048	173.3265306385882	165.2564509451153	205.9661527591359
1050	168.2884026596738	168.8229746756012	210.411720644878
1052	144.0867979111915	181.5112329475193	198.3915678365383
1054	150.9644154384965	172.691762130134	201.6689052024088
1056	160.2001957656662	183.8956950933385	209.748409874689
1058	172.7822255565465	175.0458319565792	220.4668248994917
1060	165.9126171574491	167.3791665501502	213.4722357480489
1062	157.192760213347	168.9156869537086	207.7571653875675
1064	162.0606533861592	172.7342050007846	208.3433931234644
1066	179.1360145296784	170.8066847727997	208.4458654262874
1068	189.4599864584597	177.1204686636804	219.5337309946172
1070	156.1157400386169	163.6280203206295	193.233891929922
1072	159.7494845944061	161.5062356048533	203.9921549487937
1074	165.3244308430419	173.0174375146271	199.5408532736562
1076	166.516998160896	172.4892291197158	195.9910136351994
1078	166.8567254983384	164.5860550768192	201.8630014414311
1080	166.5248502270096	172.7973041676846	205.2976239789435
1082	152.497849133244	176.5094729625301	205.7408273884813
1084	158.7178799753534	175.5844990958184	193.7911195585184
1086	165.9090386401263	177.335055835714	211.4603481218941
1088	171.4808056407518	167.5709006111936	214.047348503863
1090	174.7978797328554	166.250344082848	204.7407367659735
1092	174.1495104635192	166.8366506347005	192.7883093316618
1094	170.4447280067593	153.4245289116377	185.9922328700763
1096	174.0288998347255	166.5697338201375	203.7794313170074
1098	167.7131619467184	164.158068161789	207.1868234934793
1100	157.1239612525687	180.5256592540917	198.5422069574466
1102	156.8325617374852	174.7600374919597	189.7661856803663
1104	167.4985207172208	164.2207789183946	187.7056999292144
1106	175.6906604443181	158.7784311576966	182.3868323022875
1108	174.3062703015543	159.1355078906775	173.7255867674022
1110	182.6086815676757	178.3249115258157	201.2249178931978
1112	150.450274083168	164.5102920100943	203.1669155282902
1114	159.8861252451088	176.4302425304452	202.0235606116858
1116	159.7800199519515	154.2568340951316	189.596338724681
1118	150.0390275635918	159.5084887916645	190.4044147924327
1120	152.240570244285	180.2342632543258	199.9155866142261
1122	169.3692112915373	178.5683441165557	202.739226836567
1124	171.2361767352996	171.1948047547872	202.4138317548802
1126	193.0452698411868	177.8278388672626	208.4042059035185
1128	153.2544394341565	172.1784385568411	206.4424677453217
1130	168.2286255110478	170.9474900586066	207.6809324048943
1132	168.538791720586	161.7956598053563	195.1156727791525
1134	163.6219603066662	157.6302810346568	181.161980752081
1136	166.7969972910848	166.321141907086	179.358300197025
1138	158.6635967013352	173.6157209830996	185.5852110193987
1140	149.9509675238341	158.2633510296459	186.7829111774682
1142	157.9643959422206	156.9696576413479	195.4316199062861
1144	157.2941278820222	160.7235750195722	207.5684966946861
1146	168.4880494928427	171.9844105855838	199.042383744549
1148	166.0149198864675	172.3902117625576	200.9955398385983
1150	163.1682787191109	171.7976416797504	202.1851113695645
1152	171.440152455548	172.0452508238836	187.4063673178467
1154	149.5360189776204	136.438630762241	197.8154300602376
1156	164.17145507763	159.1205223308879	209.0881996106723
1158	155.6141317571626	177.1002057413446	208.7472413730623
1160	158.1511216992988	169.6730858472483	201.2534266163872
1162	160.7041621341423	164.9069329598831	204.2421278527489
1164	155.0743577122058	165.3014373672501	191.9526155955717
1166	156.1126738524093	163.1342361645188	176.9010042472392
1168	172.856501578801	162.2585565690114	194.9260376961843
1170	155.1340644028223	185.0300616781587	200.5996977797433
1172	158.3594532467729	167.3109805260303	199.0339036220012
1174	158.5058332239538	155.6914611364404	190.2452736421953
1176	163.0470766308522	164.290789001776	196.6766801331743
1178	159.5670897345128	167.9767776668715	205.340169323737
1180	157.0820246499822	169.3821348640901	203.652527585758
1182	156.3411998969741	172.5906573016853	193.2574848137418
1184	146.4887997938489	171.2080265714189	186.608699075997
1186	157.1672236963844	184.1128215071498	186.8218596175534
1188	159.135348872833	149.2836518356929	190.1909529323313
1190	164.6353490700712	169.920963148361	188.5685153446533
1192	167.4870839826664	162.1735265618358	191.8892862472463
1194	158.8063121820758	170.9972133139865	187.4984643188627
1196	153.3452261426912	182.4706303130974	180.9012460248697
1198	159.2727156012373	175.6898884348055	183.3590108034154
1200	159.4865927527551	171.5893209287643	190.0244412607203
1202	141.6357146156795	164.1018162762231	176.3944374792387
1204	162.4744107006202	175.2948415064868	204.0772409718469
1206	157.6204336731627	161.425364465913	196.9845617261005
1208	142.6746300739983	153.0625574274745	186.9493588763378
1210	146.8279178650883	166.4136030259538	181.4057085453991
1212	159.8242338801352	170.7286932036664	186.9900180850009
1214	165.8216685715173	161.0404321385905	200.1435693092679
1216	170.0001397991692	170.3851924069836	209.6532784021385
1218	179.1286760258302	177.0090440438844	218.9366472779802
1220	175.5100081580146	163.6678652956071	194.5725013972493
1222	161.0816804508132	160.5660770507112	168.2423686060346
1224	170.5411530420139	171.2800586019931	198.6728599035401
1226	170.0913452546692	165.1529083780063	208.8371542309313
1228	166.5297129811841	168.1317906702616	216.6952683888084
1230	169.6624079310542	172.9763589755222	224.2250073345935
1232	175.4788999805774	156.9567062387602	211.687662212285
1234	183.0898325029366	167.7444040142329	222.5853306750395
1236	167.2063800428363	164.4474648092262	189.9294093813175
1238	172.8117529635614	186.1064460308978	217.6165774527412
1240	179.732414311081	190.9509851025517	213.0098903955694
1242	183.2869783431701	198.2883322268063	212.647044307154
1244	179.7743250762355	200.9083587963633	219.6816841305589
1246	171.3564224226337	199.6192909608147	219.8759690982574
1248	167.0593941593846	192.9170569874184	210.9822994793614
1250	173.0272786079579	175.6868836409338	210.5673623022605
1252	173.9212389367121	187.0229793285994	224.3560206606223
1254	173.3122439840102	193.526414047698	225.978295202328
1256	192.3015769745972	196.9185185146783	230.2731915089628
1258	181.4424420893609	203.9981933507501	225.4269868802115
1260	168.7103907631191	186.8372298905436	220.13048208883
1262	168.9651891965262	177.3644838373379	217.4896365165537
1264	174.6998735381764	187.8015941101015	210.4572771681996
1266	172.735393861877	189.2311122802419	196.0846842881488
1268	164.5219121795903	169.7989835909892	189.2975279645902
1270	170.6171411299422	195.5731055873513	205.6928355352231
1272	169.4275567490442	192.2588320058224	230.3285307362119
1274	170.09808155849	169.1100324048434	208.3333364332805
1276	180.4937141215031	181.4529158281865	232.325998053271
1278	179.4962115742863	183.432805688965	234.1001430783936
1280	184.719828351565	182.7799156939848	234.1219144367159
1282	186.7342804115036	184.5083672920166	226.6744973960012
1284	168.5635750899001	178.0574711292593	196.3814750562498
1286	168.0873292053015	179.7586956027912	215.4807905229493
1288	168.6169956178819	181.9097971701907	218.0060425192559
1290	190.110510844936	174.444711778447	231.6082902658367
1292	168.0739144508469	164.285895495368	205.524862195496
1294	160.3739856412946	174.4102659203453	206.0183348178359
1296	163.575165768829	182.5229518518021	212.7966379924818
1298	173.3946001230405	183.613958685514	220.3930423846256
1300	174.8567196571986	170.8209279716036	213.2178215974238
1302	167.8173927037279	156.6640690028988	198.1678410342454
1304	176.2036880613188	178.2331766169352	215.663758303218
1306	157.6075679174357	190.4086870317785	194.4926708218133
1308	139.6147109944334	191.5985153731262	195.6983253624785
1310	176.9999685963188	169.5711904663753	219.3758298144073
1312	167.8880691028624	179.80930655874	220.9913029080054
1314	159.9841370464229	152.135609518562	197.8807425865449
1316	164.539257864659	137.8191671595659	192.5906444457867
1318	169.9243131399918	155.796645875134	202.7752346700233
1320	172.7329758587997	172.4769345351253	214.5905857267087
1322	172.1991997135042	168.8303759311293	226.6196796949128
1324	149.0687344834961	165.9013799631179	203.5016799794573
1326	154.3780208766612	181.6348617962123	208.9560132208609
1328	176.0005153223276	166.3018309443762	206.185857165
1330	152.3487514064899	167.1211688139395	193.4299271513031
1332	132.3126093948024	170.7503054646887	185.1307898777505
1334	145.3798550613556	171.0362969485826	190.1338524069613
1336	157.1339256015991	174.4210718684215	202.5737659093828
1338	153.1685843849176	172.5928253275067	203.8514528013318
1340	155.4057448289705	163.2623104686859	196.425496555888
1342	169.9501812708673	166.4150151768552	202.8511151212107
1344	168.0246189461519	172.6656799866105	197.6972937778571
1346	167.5637859695837	150.418332122926	184.4813926965776
1348	185.0205175117179	182.2606776293431	195.0879982161922
1350	184.0278600111629	156.225902154134	221.5149804396709
1352	168.1491645920172	168.649638273212	217.3817489063667
1354	169.3481285957779	162.3886843824695	193.8179850563294
1356	154.7989462746704	149.4210690419889	172.6563385995407
1358	146.5280189829987	149.4081723206772	176.8275488587439
1360	164.0545538029881	154.3156123668849	195.8735363831778
1362	153.8829438390871	153.5426163934112	186.9608463114577
1364	134.8199612736995	138.7455113951502	159.3289853370823
1366	156.274370235335	179.7921757284539	188.2146311139047
1368	159.4310094326935	163.8744682084792	169.2526285922815
1370	150.0050325156119	184.9702319109672	192.8124343695784
1372	152.3495989944805	168.532624237532	200.1793615498774
1374	158.36105617729	150.5167565837806	193.4088476881605
1376	167.9448851823954	161.694769150688	194.6712183362525
1378	162.7107609839882	173.7685225978125	193.0423460972554
1380	150.9902838114727	165.5464258545308	195.0963300868199
1382	158.4734974770805	162.7023649434373	215.7431292433373
1384	158.9465200611272	176.2875317095619	205.8015357097356
1386	141.1575739900842	158.0254170118458	156.1647999009197
1388	161.3425954897685	149.4899096271716	195.7422196546318
1390	153.1728207175483	142.5901360440493	199.5128289384933
1392	130.8904807724046	154.9671962171373	191.038296064383
1394	137.4351262660894	172.7093886155641	205.7413849918944
1396	145.298595005316	151.8510612897459	197.0900672626341
1398	156.4931744921562	150.2080112341932	205.7237854113991
1400	169.4447424958925	168.718724258475	212.6881315132999
1402	161.9789692295816	161.4010603313301	192.3606992666119
1404	141.8319161520184	140.4221889224884	179.9968337376363
1406	155.5813833083574	147.8043499510784	174.7787528616776
1408	138.9293892904342	149.9278107962656	195.9559878018079
1410	156.7254494489617	164.6111835978063	190.2989215954875
1412	159.1865465677279	154.6763250635945	196.7838001612943
1414	143.8661150696752	135.0004965185304	196.0178719578964
1416	169.9307303884413	158.5288445315784	182.2640386849202
1418	171.333839269113	148.3071701782828	186.219056097795
1420	150.0369696688804	134.9672676162996	189.2300073062534
1422	141.720665555208	135.162340010721	178.8407914552241
1424	145.5480944442955	146.0072678724049	180.1508454408967
1426	150.1044922349369	167.4113839894014	198.1067522288181
1428	165.6765402485922	173.7086379483972	195.2551255977058
1430	154.5992728215737	161.1455926877178	199.6159808529596
1432	172.9271675769802	161.7665027169117	199.5591945648076
1434	189.3671184772271	186.2183249255302	197.5720145039751
1436	165.4370719229441	157.5470922299606	194.2400274267997
1438	160.8465092713983	167.6882774262477	195.4140159006556
1440	149.5531318945503	161.6124628335666	190.86610096802
1442	138.5614546996231	162.1419202746547	200.3063525716929
1444	167.9702535846964	171.0830151841725	210.6822273982136
1446	191.489902450448	194.391822965881	217.4463569566499
1448	178.1030188597075	213.5336428069057	224.2536591485988
1450	179.4385086514271	202.0471857243929	225.8383279704594
1452	203.214579995226	186.9518547787652	225.2849717323317
1454	192.6725666972342	172.1218193229988	232.2545957971675
1456	185.1492474481063	170.9591759384243	223.3773719541015
1458	169.7980189998535	177.6266305457535	233.3326796969648
1460	214.2967963524139	185.0080880673137	216.80439721201
1462	198.1636087779435	196.1216998793259	213.9216274450547
1464	183.2398516417203	192.0270211091996	226.9873101438724
1466	166.637959657849	182.144320324262	232.8938437974582
1468	151.6049612559624	175.8584056063282	207.5764033171813
1470	149.9128274610151	180.6590141801127	200.5508020231817
1472	160.8439379938917	183.7297798781831	209.8239899168749
1474	164.8705054867186	174.1127373538054	203.6226377742808
1476	158.0736317304087	166.3270629072905	205.1213320159549
1478	170.217908706141	164.6074704556984	203.7641803428573
1480	174.7612090987747	153.0218750975807	191.5073118155971
1482	167.2310541934413	160.8290092431917	205.0415798375882
1484	146.3409241863674	169.1548406711673	184.2761005764477
1486	137.7560188207226	146.3338452286396	174.1151337596932
1488	147.8290047769783	151.2632694471745	190.5418182601214
1490	134.2556441261511	142.2293463246563	183.1945514826528
1492	127.804716197953	131.2594849885172	185.061990537731
1494	149.0481825508999	146.4186108261515	193.007315048271
1496	156.3398520180496	161.9331990306687	179.8503809680623
1498	147.9077977154805	156.6648718889501	183.0108671086721
1500	148.0436551849176	145.7394826968306	201.9626461715499
1502	152.623090627641	140.183497785396	188.1797303396012
1504	163.7894829582538	138.2573660606715	181.04386206104
1506	170.1388381704922	154.3620234297762	184.3937311989091
1508	148.9161289627261	153.7495262106096	202.5610784285215
1510	148.7475140538132	167.9083737450899	189.0735356957726
1512	143.9145353714246	154.5673005225761	196.1503224900968
1514	150.7516317924213	156.8636857328035	187.2362437922944
1516	143.064338966407	125.8506500981593	192.4945181078459
1518	170.4249062209042	149.4157543101229	208.4180166045407
1520	183.6755564781446	172.5087942846744	196.4885751568073
1522	157.2847872240881	168.8378365256422	184.0826659720297
1524	156.7971285830103	170.6764979668259	194.4604390094801
1526	179.7376435743385	191.129402183235	205.4036289457773
1528	178.7896393946539	186.3723476435708	201.4439252287615
1530	170.4771307733629	154.5554953143634	195.1054792430955
1532	186.7291459357475	159.4987470959598	196.4411148165667
1534	193.237190983431	171.7075860645026	205.3964399381647
1536	138.1514964799084	154.9344695652142	189.998234591168
1538	149.240773489619	159.5533628510909	196.802839422346
1540	156.8623921559286	168.0214338680249	174.7285470270218
1542	173.1578720439669	163.5185809784724	209.151843063046
1544	184.9596689068743	162.4371991219817	196.4504527986551
1546	190.5678125941928	167.7304466016981	202.5640025774121
1548	163.5254882022261	163.8764081435562	185.6339781235001
1550	165.0595868702357	174.7773016903453	205.0059681369013
1552	162.7653292505132	184.0750989591558	211.5220998199915
1554	176.2182329515244	171.2705012165607	210.5339935183458
1556	198.7156707546327	177.7645174742013	219.4589734965969
1558	195.403910543908	201.3264406565654	220.4852546273816
1560	174.1511612121909	194.7261444450722	198.6635121003322
1562	165.217092291902	171.2830264452595	183.8620838865233
1564	164.2300088596729	168.8293239939997	204.7210235320928
1566	148.6165019798661	176.3284097834015	202.0143988666009
1568	155.7866125508825	168.9477642461905	193.8481322488385
1570	176.0214197910931	168.3334486357546	212.3412012525289
1572	187.1626251029777	178.9030300007758	198.8357871976683
1574	177.1093820437502	202.952974379543	214.8160576287273
1576	166.0368525249871	179.2387552303039	220.5297790998009
1578	171.9801004408107	158.7153888049561	196.4436701502669
1580	180.8684884895245	178.3241583926097	208.7795661536846
1582	168.6358744275844	176.0875929078481	206.2527438280882
1584	160.5249347604264	164.3818931865983	200.1959870857969
1586	173.840958306791	165.4546378837221	206.1914838493078
1588	181.1970216466768	168.8925752309774	217.6380338197035
1590	184.528632811719	176.3197816209271	230.80223116308
1592	189.498447643975	187.1264369167768	227.9906064178139
1594	189.9535044694261	193.7564475307986	223.2693300099577
1596	185.8244262186727	191.9500305671447	235.2020280075937
1598	184.3618721968973	186.2279131760695	232.0994242571921
1600	197.3491167838103	199.695668770438	234.7419047262668
1602	169.1432759593883	198.9509459728704	235.1352829441056
1604	177.8822661575673	199.1471310233166	227.0654833632437
1606	193.7515989854337	167.0626404874476	225.2464389714723
1608	199.7356889610497	207.9512634045308	233.8642934730346
1610	210.2281542303001	186.847577681327	238.8497794231362
1612	204.8129959214155	208.1141561911919	250.2406398091123
1614	186.9524943820573	201.3360367780134	259.5565410904081
1616	190.8551809261442	199.3712084021754	214.6680017198819
1618	174.1947194223864	206.6504953821296	219.8404787702107
1620	198.0169131287503	205.2736542181585	230.1735561584226
1622	191.8258966929028	210.2550859395217	235.5757915809748
1624	188.614756442072	188.7434059543509	238.027013233409
1626	209.7096530357515	191.5172615915033	236.9861602768156
1628	224.3409633158195	217.3822626129025	238.7206819799417
1630	207.7903029714137	213.5678068082758	243.2926197482602
1632	190.3729824658088	193.7748204826855	248.7009469434366
1634	198.8636965668384	195.2687313853303	251.2787574056126
1636	203.6897750582984	210.6705273229465	248.0307769098267
1638	195.4915784724271	223.751215118419	244.005555906005
1640	195.0979984132385	224.7779077784624	237.6314536594668
1642	203.0988602490001	215.4583527199145	245.8100364952109
1644	224.8986252487546	202.3660221812862	252.3199972905898
1646	212.6680329409767	232.4737687050915	272.9686012376716
1648	209.978696158065	195.4895927206354	246.8071925275347
1650	207.1060937126427	200.171137155073	241.014325035161
1652	202.5728617661132	199.4700124639435	227.9002961265651
1654	216.2262416620075	203.756290819853	251.8387411046051
1656	194.2463230411671	210.0253515144927	259.6020497474629
1658	227.8692218203965	217.7819778665199	259.6637528935422
1660	234.7563361648511	217.8866864187603	254.3740309321534
1662	223.7415574107751	214.2736722280979	243.6194280681636
1664	209.627102769017	205.4640818781401	240.3934759804061
1666	206.3440317213935	205.3899905488322	234.6653602614657
1668	203.0857001248639	226.2407843988144	250.4136289173217
1670	200.1806274895977	222.857192873792	243.8436079446674
1672	206.3015616684834	218.8493483586732	243.4831958473748
1674	191.7027509090693	204.5691748328749	233.1774096873451
1676	184.3060467205086	193.0809100043831	206.5892563982361
1678	197.2460944837054	192.8407156125032	216.5221122407889
1680	199.2316693631425	186.2707156177303	228.3828015533734
1682	186.5980340805926	183.2361298521484	217.3929820871369
1684	159.0402523420117	182.7730490789153	225.1663530478186
1686	154.9797468571818	179.5547122721246	214.8119562856209
1688	182.4563138147295	164.8220758968018	207.1950269080747
1690	171.7416992744905	180.702499468929	206.4199092297759
1692	177.4786925184451	191.7699313765956	228.2303363930636
1694	168.1813769908418	180.2567377311605	221.3098176200971
1696	162.4646522583282	169.9840380770889	207.582782924732
1698	169.9081329972241	191.5635853860522	219.2082582558072
1700	150.4337634828268	160.3752681765512	201.3184068697057
1702	162.9544342776654	165.7830673530793	181.6636497550865
1704	180.6421881196915	174.3789781998411	197.3604114569965
1706	146.7404399992384	159.7287946815988	209.1970930314427
1708	156.9497397911865	160.7743473061178	198.3779067481507
1710	135.6814364826107	154.0051921356995	166.061766207107
1712	179.105790979058	155.0075428571832	203.0280672266103
1714	164.804384273596	144.9162433720045	199.5149615399559
1716	166.6389385157711	162.4250870198293	202.7120479105492
1718	158.0234461181931	155.3048147935091	179.091749500079
1720	163.7351957269695	149.3364257620404	187.1350245297612
1722	161.8079043057376	142.172812272182	191.9793578881587
1724	152.2666767066493	158.8244287687043	188.1182333572774
1726	146.0340913165587	162.0577541184384	190.5466323987555
1728	134.9652855104797	148.549498403079	188.5142884880498
1730	158.6338221741194	145.8991909160204	187.0991492925768
1732	169.6885037906817	143.2735804377923	193.6353716796627
1734	165.558410072635	157.7062455344492	200.0661277901141
1736	168.8785975100915	169.0826222909045	206.0783373629663
1738	155.385358548299	158.7674113682443	196.9357668494706
1740	136.7017224868319	137.0461983134317	171.6103609482892
1742	139.7761449787751	138.8898794122846	164.677193354267
1744	158.5684643803603	158.0687332114046	183.0628527947603
1746	168.2585976322097	152.1415251514528	189.5083270339881
1748	162.6810870438751	143.1889306505673	187.2285515238936
1750	159.3458771888004	136.1247242936025	193.6341625247813
1752	162.849316077622	138.5707400623081	183.9442154176598
1754	170.3761104736991	154.0214947685505	175.3079579197648
1756	145.2983307267114	137.7452894590019	160.0332858166351
1758	154.3423098533856	132.2353968403262	178.2922550016655
1760	156.447823616261	155.6067788932477	194.0842750725003
1762	159.2462573536173	154.6617290880514	189.8168535033423
1764	158.3015967645926	151.6344689188839	172.9715125057547
1766	150.8818836509234	153.2683521889497	176.3188742159311
1768	153.89864510366	157.9328685571603	182.8083617548218
1770	166.6499467202211	153.9484513580599	189.6007698491953
1772	132.1955287927698	128.234911099174	172.4288270540769
1774	137.3296336798697	166.8217008944929	178.793558833376
1776	148.7339230021927	151.5261466899173	178.3665451233109
1778	158.4218674269518	164.8022479257286	195.6316746633799
1780	166.7285232382208	158.908510341102	206.8003804763422
1782	140.077133361659	146.2255330126708	164.7963332407899
1784	154.5147813772395	150.7513637137267	164.7712859939614
1786	141.9920235620922	127.4446331756383	186.4140235458038
1788	137.3137702531268	123.016571076785	166.5975381638293
1790	129.3482820952176	161.7199566803972	168.7924434816285
1792	151.3469681822665	130.9732102573407	199.9719010822803
1794	144.2847507029823	139.1444945601135	136.2096317340689
1796	126.1521456194324	141.0556118387706	191.5574797903105
1798	143.6479135294991	154.2499594140368	197.0929090680288
1800	147.9757292530808	167.697434330132	178.2054906903962
