# Supplementary material for: In vitro and in vivo datasets of topically applied ketorolac tromethamine in aqueous humor using Raman spectroscopy
Source: Data Brief. 2019 Oct 22;27:104694. doi: 10.1016/j.dib.2019.104694 (PMC6839021; doi:10.1016/j.dib.2019.104694)
Supplement: Multimedia component 1 [file mmc1.zip › Raw Raman spectrum dataset/In vitro Pig eyes/Gonio/Fingerprint/0.25% Ketorolac 6-1.txt]

cm-1	frame1	frame2	frame3
350	198.2767412981341	188.3327892823626	198.6187759946409
352	199.9192520883096	199.6915567951165	214.9920715882004
354	205.0221769474157	210.4118436570723	228.4146836115528
356	212.6616083457864	211.3682784752148	218.216787570226
358	207.4911252568234	201.1600063661073	199.0607808128825
360	203.3909869255957	193.1629327688602	198.3621501816838
362	205.2769431252037	193.4726106776776	207.0284569660837
364	216.3966487391467	207.0646108695003	215.4481773093251
366	213.1949922988676	226.0134709825788	225.5327142703765
368	218.6217548362756	233.045655323701	234.9594269397362
370	224.9143348033881	229.3354144219977	236.7275732202731
372	224.6280894572061	218.2566408039606	227.5880917204703
374	196.9300393155668	219.236147015236	214.2219695152836
376	216.4008793998605	222.6236957394381	215.1281220504677
378	225.2030622214656	225.0435856620573	217.5703409598121
380	212.2375118662579	224.5157443206863	214.7335248849908
382	209.673486282367	218.0948078840457	197.8601262120614
384	198.7572052963118	199.0148641467452	194.1760474661182
386	199.1336642394018	203.2572989473935	194.1927678855913
388	205.5843785165677	219.6659070375796	199.2719562737659
390	201.2119491392797	214.1818328343032	215.2233910178217
392	183.3279981976209	185.3060184509538	219.7073792757092
394	180.1328185400972	205.7644830218425	216.4251463273066
396	185.925599939431	226.2595443227833	211.2215780389926
398	192.5532035849697	192.1943090322722	210.0132181967427
400	201.3549688564206	189.5456640846498	206.7779590015223
402	212.2451235165789	198.0925825001001	205.2534815241503
404	212.7469917773025	207.9866792386456	199.8956570237791
406	199.9835445368832	212.7152819325098	192.4987127880768
408	201.9700312065737	208.1534007437526	215.2273876817738
410	203.9761024182221	223.1906680165464	220.1412916687107
412	212.4564001559179	227.8253208349062	211.25034948459
414	225.9437559635796	222.9640095512013	204.9087091853147
416	235.2573156754697	235.0115670210336	242.6142960712411
418	216.1145249739642	226.5028283939631	239.8681316215324
420	214.1065470587262	214.4096273673877	227.9141048557533
422	217.9716520310988	206.9561138157615	223.6360055583695
424	206.3468208145964	212.0818948336221	243.6459060046221
426	196.6836485249747	212.1913689743109	219.2996569496232
428	207.6526650214407	217.5176344902613	214.0597541172104
430	218.106688338802	226.927639274594	215.2560446247026
432	215.4263678149351	237.8488876751891	214.4440105908285
434	210.7596270745532	238.5932250325373	213.5715263611424
436	220.0643650907504	230.8050675408582	217.8362179943925
438	219.928716452238	230.8297894231834	214.5811840687381
440	212.1526444277747	233.790127825304	209.2701598240395
442	219.1518454095196	214.8029976722029	225.4848250220118
444	218.2987051222724	223.9641561946199	224.8102241935094
446	201.9020940840881	218.1857970453905	228.5936459211225
448	190.3642878303503	208.2929921997554	225.4132056107788
450	205.9785692857892	210.568865821637	201.9708002787801
452	213.4015084545462	209.8838287318047	195.8779670441876
454	193.2477252734943	199.6964283382373	200.3734976019067
456	183.6484973645178	193.4264395370293	199.1935371154011
458	199.309332240877	196.070734433508	190.8550279444509
460	218.77219638313	199.3080310806766	205.4515566399607
462	216.859520839508	228.3567387327726	216.4269993929459
464	208.8514991688752	223.5062298036154	216.6884615364623
466	199.7531213682341	197.959262911903	213.0115350170302
468	193.1034815536314	192.3938863613857	218.7641809868668
470	200.4035936669947	203.4431027630439	206.4404017912506
472	201.3869625118298	213.0965560889122	201.0103971472653
474	204.3692854533844	213.8818311580272	203.0131911254987
476	214.6151721109712	204.5453071871012	211.256100456553
478	227.0508775016427	208.314339908158	218.8203269113189
480	202.5634424691992	206.0831894248146	212.2962458427382
482	193.4380477394247	199.898954380204	208.3515736455987
484	200.7861520062867	195.3028092832388	205.7231667207512
486	199.0731310098045	202.2522208970582	193.1829804429777
488	200.7383998517011	208.9226032211796	190.8117158229476
490	190.9511496881506	192.633314124667	185.3089004161704
492	191.7860262987829	194.8896762269787	188.5521415904894
494	214.4217191951477	234.182745544228	205.4946601646611
496	208.945607077217	198.3944487962444	201.090261971406
498	196.0591823896272	199.1354596027355	206.6026370535373
500	183.4492644079294	204.3448748363035	208.4090665843571
502	179.9254291528255	204.6309631710097	205.5804715896725
504	198.6720487256224	199.4836669156298	204.2307311358754
506	186.9133984750336	207.871265655475	191.2631103507426
508	193.6494848232625	201.8406052758047	187.0406563240298
510	197.9768970212542	198.6788995313316	188.8543537126301
512	189.5233189984552	208.3657318693967	193.6369180171391
514	215.1027123990732	203.9379243315969	200.6508586854301
516	208.0089351567085	209.2335163583812	212.3912470689434
518	196.6425680604672	217.9957594152695	217.8501505387356
520	190.2957076691189	219.9641222415202	212.5797132293552
522	192.6537351819747	200.4964722152686	194.2074955068931
524	201.8936656831192	200.3740663534061	198.422450397799
526	211.0444641115161	205.3034092737125	217.8216485121126
528	208.2503780471121	203.1621946818799	228.7770487422478
530	195.8941032273885	194.4161005807092	219.3524395367435
532	216.4456619573126	214.4191026202792	202.2671433227682
534	201.7937911531201	218.3623309696861	211.654549256426
536	189.0166296791745	210.5667988848861	211.4162270832226
538	184.6867839846643	197.7749165420033	202.4947154514302
540	188.1067921493489	188.7794075961912	195.0428440805631
542	183.4829142787752	199.5200417875183	205.2475688027571
544	191.979566146462	201.8951012680032	205.388609774591
546	196.7793047410024	204.5947074964117	208.8520614177247
548	192.5174427178425	205.3206656208969	212.1912133696038
550	184.1701065282265	188.1852419965092	191.2110749162501
552	197.7280593391726	208.9737400121375	186.4595725677119
554	196.8059890904149	219.194829923664	193.6049096995658
556	195.3714226546505	217.8429310270883	207.076051828361
558	203.3702144445905	209.4032509607434	218.1358258420043
560	197.0655055623047	206.9492062832094	201.4426512228085
562	200.6689264130366	202.7748580493916	205.7724687787963
564	198.0501514036073	198.7999054763109	217.5706936931573
566	191.9240770775243	200.1075361554349	225.5039813510281
568	191.4107747162722	211.7073716732728	217.9875649989847
570	193.6492440849361	194.1758534083553	200.4578839848872
572	199.9104185977381	196.5601460012197	198.2397124111662
574	200.39169577796	203.8139546738288	204.8496939737508
576	198.0673500832208	204.5104439746319	211.7108988569288
578	211.4913319474554	187.1478937919111	204.7868763466493
580	192.3567085123188	191.1672381367469	213.5193099241258
582	182.4118625305413	186.7598786013335	209.7435463332938
584	179.4771984805609	184.325773695692	201.6279620577547
586	178.3285306494347	191.5189420480723	198.4356677629843
588	171.2089301293019	202.6000214275599	208.9593479642341
590	165.0810998227136	194.2855982734597	193.2830192943552
592	177.4429751768746	190.4850416980912	188.660719860133
594	193.318644661414	195.0618802420696	191.7318239746381
596	192.8822969943618	204.7399761310185	190.8803155891609
598	178.1809463458556	190.0150240016321	177.2832096430421
600	195.3445757184128	189.596663197307	205.031711381952
602	201.61633509742	207.5902253404481	218.8009477448535
604	193.8198996096012	218.6875496949951	211.2681573007806
606	187.3599229066995	183.4133807781722	197.7547415708737
608	182.7090488907591	188.1440022873322	190.9031907372408
610	191.7686496472965	204.0697912669481	191.864962346978
612	192.1934077764713	206.449900657058	200.3093603740221
614	184.2033309215593	194.1658481453343	206.6631425179366
616	190.8516722296069	189.7260088222974	190.0243958843194
618	201.3803805768941	188.644190610169	196.7441353352193
620	186.6856740247466	189.2189042122224	192.5688043656914
622	186.4919320265138	185.6331388200503	190.0787112128257
624	203.9873349263081	180.1466342570618	191.5836157140658
626	171.8805258067874	190.7117367914258	178.3195149583485
628	180.0103842046431	183.0002152903082	191.8301880137417
630	176.3179648491536	185.9282035361626	192.5674841846883
632	165.4839469516826	184.0968707927609	178.7700987436711
634	160.6553717778729	173.811678576203	161.0734831367761
636	188.3733476272255	196.5446039955172	178.2457595576594
638	198.5014544286277	187.1444038462368	188.3242918656627
640	188.0910666161353	184.6279361763651	191.9223502101119
642	170.3067219387843	194.2468997018432	187.3055744521255
644	160.4395026945016	208.9807957366937	176.7664303362652
646	172.5282639916109	190.922305233187	179.9183566662662
648	170.0452466842428	192.0171446148288	174.3788174748038
650	172.6510140456531	180.4966618510135	182.0194667882654
652	181.6102670260724	172.6566349330378	190.4401264480563
654	192.6090216929416	184.2542124698848	186.7088837446785
656	192.5429429750938	171.8877781749398	196.1081214649648
658	193.3681693113936	181.0552593936683	193.4667444625645
660	187.711883955585	183.4024431268561	191.6984326117915
662	184.1014559824723	183.798667820819	189.8312960797976
664	191.34299734094	191.8152024603753	186.408238242691
666	192.0710814351114	190.303666202363	200.5733867128777
668	179.9049795618046	186.3514664694918	191.8133930173648
670	174.9024755322455	186.7252799551706	197.8761922967577
672	172.8599789623859	188.294691308772	196.3894667137896
674	167.0818730937365	188.5484769267283	165.1595707457061
676	183.9289057396869	210.3997002320552	204.9168581224191
678	192.6668039565138	192.3194803382165	202.8568605415464
680	186.0002465855753	190.8541834701726	199.9047229324614
682	178.6632099093646	197.3743896658835	199.850620479851
684	186.3378166036258	191.0031654834598	197.5888497271713
686	187.0181483013095	196.1612142128402	198.8190920158842
688	183.7486059820171	185.3631880943385	193.7212767297894
690	178.6189203601691	193.9857300776652	198.3364732894373
692	173.9851704725171	200.0168039462015	201.926817028276
694	172.6463589532738	180.62847208324	193.0288507202286
696	179.4280974595324	189.6575792518286	194.1693208741351
698	182.5352753507173	176.839578311657	195.081287962314
700	184.4324027512778	174.9981182940821	186.4527438942697
702	183.6404109350709	179.9257771146847	187.3905318547573
704	181.2117244522834	182.5330866090175	206.9274506484719
706	191.4537601490637	187.1379565380195	190.0729687601106
708	176.2562377862357	176.9017751130217	183.1405645000164
710	175.9656652336919	179.1317295914803	191.5743029621119
712	181.171213520636	184.9032267830044	195.2211569957319
714	179.6826427066992	185.8775993625245	184.6681291753886
716	173.4828227214312	191.5063049278808	191.4243910924975
718	182.7462654491963	195.3707618621991	205.8421764617339
720	189.4392634714482	196.8429799086401	199.2269594548967
722	196.1116399677753	198.4921930374046	197.5375016925524
724	196.9836492166506	199.2042815353001	206.7875955830768
726	167.3774671774664	190.5448825849971	187.3914999027524
728	174.1870358322973	174.5088523215283	190.1277052953891
730	175.6026129348321	172.1833420129775	187.0101014039175
732	167.4134981089957	180.4595590091697	181.5268120004691
734	159.0473096102404	189.0221683275661	177.6774719560806
736	171.9744786894692	181.8186014235341	178.2647903020578
738	168.3601199630202	178.7677308829661	172.376800483733
740	176.9667376114305	190.1389515074663	181.3574755767757
742	179.5956796800187	198.6279024549409	186.6566457585164
744	172.7567385489425	191.4150106803786	187.2610887715939
746	164.5454107856421	165.6447965629704	191.9572381928432
748	181.5417975275533	188.3225826322331	189.6367771575385
750	183.560084315452	190.3239318610322	187.5194505491907
752	177.9870126135171	181.9060398007236	176.7132604570755
754	177.5121762342442	176.8269887306837	173.2896647301156
756	189.065593794716	183.6802944611527	190.4535453987582
758	187.1415118547302	183.4556209345807	193.6663423070178
760	189.4397465341738	191.0604325593908	198.0067193534726
762	180.7567124609456	200.2660528585471	193.6941170298875
764	173.6694681995477	194.7161850178816	181.6032366611012
766	173.8120246350462	179.5540362656567	169.1378568451898
768	165.6013762096629	202.7393010250309	172.3355010986383
770	168.2617958646902	192.8226467213184	165.2788313364157
772	172.073316462432	188.8793439769418	173.2535089186296
774	179.0913297444486	192.5473964993174	183.5333334176384
776	185.1127840023425	196.4547493411925	190.6875406064514
778	180.5559403772083	188.3109928251483	195.9341978881786
780	156.1632070531725	177.0973119427606	183.016527007343
782	177.0378567625152	191.7094034410016	188.8040479187472
784	177.0950472415134	189.0126142426288	187.4789084824799
786	170.1060084523406	179.6187946767695	182.7689118969783
788	179.9753918188175	183.4350166092015	186.811115358342
790	158.9464329134509	181.3351073695093	203.066653036651
792	168.2516534749684	209.6328807457012	187.9641483394059
794	177.3496492664638	205.8237361969416	191.9146575532834
796	174.4563020063051	189.6573236379812	186.4307369892911
798	165.2798070159606	181.2669375931513	170.7738980621671
800	174.4198064417849	186.3730803537052	190.3822542843128
802	181.0959234057588	190.1720439294735	182.0508166361198
804	178.8069358665751	194.171616601054	182.195157678106
806	173.3029855277563	189.4131642349215	184.2966523758145
808	166.7724261710493	177.4911131060224	180.2216833754034
810	162.2188430260163	169.0521716650879	166.9781657544253
812	175.8371798966316	191.9325397488805	167.8559371018601
814	186.4115498595813	189.2408391241168	176.6771513823053
816	178.4282589968227	187.7861262559883	178.4136894087905
818	170.3976429610685	191.2140299773259	179.2561695798231
820	173.0107547582142	190.4880980029991	184.7620199230027
822	177.9944024726103	166.450575689855	194.1022587064515
824	167.9599214831981	179.6756926138612	174.7585397109852
826	174.345206122617	178.5108738265746	167.6338634562158
828	168.3055065525935	184.528477150321	166.4160202961116
830	165.2773326497387	191.6552981424134	166.6869565397499
832	182.6945719392121	187.5343098580933	165.4423170171146
834	170.355746420981	183.9369141132107	161.2709902368264
836	166.0967796109625	186.8069557889531	183.0859759948526
838	165.4019245614347	199.3527898676335	188.9967362086602
840	168.392833217416	201.5695151785158	182.1116912774901
842	172.7937553498865	192.0813018195906	176.62897306504
844	174.2424657422653	188.9871654309862	189.0455692354038
846	174.3733966454343	186.204492194006	197.9875208698412
848	180.8625412165197	202.1888197999534	202.7581608848292
850	182.8798543948347	205.1091935176048	199.3892042498581
852	183.4872355970416	197.7342580758684	199.5070447849599
854	189.5053511580435	194.2410983420809	207.3897638542447
856	206.7728279363204	210.3410566349106	204.7122884207957
858	200.2273948279241	207.890278846592	195.1611930275798
860	207.8305963781102	204.8440495491445	201.1936115523531
862	207.5719836276761	200.303312726396	208.5219980662286
864	192.7949817801517	193.3223565936934	206.8479001393647
866	174.6856199239866	187.3904243834479	197.4913915030335
868	195.069161159134	201.873036195636	212.5758443792688
870	196.3535442479577	205.0198750745969	199.0905823258372
872	206.0792353940657	201.9751583115647	193.8084314145984
874	207.1882424573781	202.2701812167748	193.964042549222
876	202.5068561618218	205.1017334625519	200.0748463695438
878	208.0463788078536	203.8906027398161	213.4361944279359
880	196.0520979270443	214.4690788708352	205.0018355870037
882	190.5886322874734	205.5622069119785	200.9882919972557
884	188.2935317633695	189.368051938668	201.9357599093002
886	187.358960388413	185.4462966438313	199.7340012870855
888	181.2749795041876	190.7249514564898	193.9811811784597
890	162.1029915152489	179.306081466111	193.1936659900328
892	161.9990635502107	178.6164596904446	185.3559453541876
894	160.1216105595658	163.8051892255268	166.9819140260948
896	168.5473942514831	171.8270070829736	166.1212400010872
898	166.6242098800408	175.7210052319219	170.2314300877169
900	153.4156626004699	165.7998600030802	175.571693052421
902	164.0309452926497	177.0270451815408	201.6809835649544
904	170.0373131794449	183.6399373986972	195.722452293626
906	175.7117081157057	176.7957612196329	176.294244382733
908	169.9629888876599	172.9363938135546	172.8821090297909
910	168.7870503890924	175.8174658910402	182.2652919916515
912	178.744626502137	182.0645703528992	190.2136824723029
914	178.9105767181202	184.2150935056686	183.8594233807851
916	177.5481121956125	190.1127213982833	179.4954100339443
918	183.6348485625675	189.848536250035	193.144012038444
920	183.7089264865565	195.0130678276733	208.5872185957345
922	180.8000580706436	199.8729163320558	207.8540433398902
924	178.2652578547151	196.5355849328702	191.4273079709452
926	171.6284935936436	184.990927580537	188.0754596751122
928	174.3499742771722	196.7900456396489	185.3666631789239
930	170.3119770276457	204.3799427133747	190.610706924232
932	177.7273650273833	197.5050894684121	196.5315517969197
934	199.5507972053048	188.0985621016124	199.3102911490505
936	216.7158053235244	187.8291983548875	199.0844967331055
938	193.7372504647668	195.2934882384997	199.6484191884816
940	202.3426519947977	191.7885391397007	196.1319707490534
942	202.2873399741382	192.0328084614909	186.5053005213806
944	193.3522040186694	201.6071493127259	183.2996025563733
946	177.5079886101424	203.4606928091967	184.5225241401368
948	162.7796538580147	194.3736578454217	184.8204449057156
950	162.8600038953843	192.9055523902629	180.9577995449883
952	190.1698444618051	185.4368804566704	178.9819030043505
954	176.0405771350304	169.4616119034886	170.1218154078978
956	166.8305669191165	187.2489825538215	175.3462299999233
958	166.6791113655075	191.368326525679	180.3953156365031
960	173.7347233554336	168.6437506910108	175.0849063958031
962	183.0259325942018	155.2832989990174	165.5293724002689
964	163.0051778107049	173.3588720544996	183.5913969425515
966	152.3052117056178	173.4360373668753	184.2419471018835
968	159.3056326142577	180.8880288887062	178.2855790939297
970	157.5235598186099	175.9875103029383	173.0927264024908
972	152.0494931008694	168.3876918742548	170.1345493153286
974	160.2727937287994	177.0246049935043	167.9127074693221
976	159.4199955303215	175.5330159856103	168.8976224665475
978	149.8800552833221	159.3392698071548	173.89863007635
980	147.6322864819846	169.8810895062185	183.06032343705
982	154.178268076266	175.270828573145	185.5299105445503
984	165.1089727768933	174.936581788622	182.3505529658424
986	170.1101510632917	171.1927235936089	177.6916675738368
988	157.3167131388262	147.7092188550518	170.4739834326872
990	174.7828352011819	163.3030752526319	155.7738392080008
992	155.0563900622398	155.0506728861662	152.3758272688198
994	155.6014693380587	158.330491871764	154.8754038744114
996	160.0067734086744	157.4991924194512	165.5708663364337
998	154.1022100728481	153.6585262833474	172.6082705164497
1000	151.1716827181274	171.4870406038783	163.2064261249501
1002	189.5977088996513	201.8505222577626	197.9151563418135
1004	209.6480327304438	204.4035504204721	210.1209649460014
1006	189.3599075153977	187.3503158999043	174.6230780860289
1008	165.4609401653222	180.6645467892516	161.0113227364114
1010	156.7653801855481	187.0454652676107	166.8307921498769
1012	158.0154290342868	192.0638107853836	165.623262148882
1014	147.4839812971365	184.6819687681656	178.352398787663
1016	154.8206761098618	176.9539837358606	158.7354098789741
1018	158.5892592322712	177.491055343414	164.4901089743248
1020	168.3445273086348	180.0645351650743	168.0085653643254
1022	169.7408605199632	179.8237931034153	171.4917583151257
1024	165.8939964621438	176.4916085500197	175.2116506566649
1026	167.9691107897333	174.6245223795351	171.9453615999336
1028	121.266886146169	180.8082500386602	164.2785580640124
1030	159.300516822783	176.5800869393072	164.9888068331933
1032	160.1955304373811	171.5852976532888	184.9968559152723
1034	162.0556224236701	171.5769329515921	183.7593178927299
1036	166.2882626242711	176.3216106363712	173.3161220276303
1038	164.5485513304059	178.2062592653417	173.9422512917929
1040	165.4481627784969	168.0749722104742	177.4653011854771
1042	162.2647657667022	178.791981178284	185.0213327317954
1044	161.7370566791284	171.5287480414951	191.8471125017768
1046	165.5567307309142	162.2901093076728	183.6039606972105
1048	177.6590924972881	163.3556837518214	180.2362953429926
1050	176.2250000068767	169.6375067276649	174.2058556655589
1052	152.8892914751104	170.89322564814	162.8130245838175
1054	158.880166197154	171.7086390016227	192.7067975611635
1056	161.1087410117956	195.0462595029426	182.8801926450395
1058	163.894353681989	173.3146807730025	173.5290820979895
1060	162.8825280461325	165.1162987492541	168.8651140080341
1062	163.2230478364523	162.5729310984956	174.9459745768139
1064	167.1982565685825	171.7604974240854	184.5199559933604
1066	171.8449561189455	198.7165007484445	184.2547379842899
1068	171.8566345184869	190.3446558171998	174.9494632977734
1070	157.0833861471441	164.0446295643968	165.2992998469163
1072	156.3975205215747	169.2920484344577	169.2172168364425
1074	165.4560497485113	168.5028809831077	168.3169256538974
1076	163.4012679175816	174.2884063638702	164.7736136686891
1078	155.6508738229641	177.4419669313388	166.0886148237428
1080	163.5534195780125	160.5458437811479	172.5520502033614
1082	173.9567970841618	171.0980054793765	166.7687315965224
1084	152.4076259792081	160.5148272429185	169.7335568861989
1086	158.6574633082462	170.6424734379096	195.1067818827069
1088	163.2354597778586	168.5357371660789	186.8886868661494
1090	158.9212995523802	163.6327575816257	171.5147941583387
1092	155.0781450763807	160.6133831900494	165.3773491036077
1094	156.6969460922104	158.8031125709773	160.6316343551424
1096	136.6643422591407	179.8897050172967	164.7477854067612
1098	147.2701101277446	166.4224834884555	179.2304165369866
1100	160.8954332895879	164.9755728174186	170.9369024317683
1102	171.3710045199796	170.9148702007349	170.4471647948227
1104	172.5434124408072	170.0291767688851	169.868526775725
1106	163.166309506557	166.5110397260727	166.3180332688422
1108	154.919342536061	173.356807876012	170.458883838328
1110	172.8770715796431	185.0104350770311	192.0870846748934
1112	170.196176510639	168.5829019247232	166.4938548834144
1114	173.8743769063335	177.2937175632987	154.2908538279546
1116	159.0939943551947	169.2597767125108	156.8013754250544
1118	147.3609187765384	167.9247187754323	167.5380317240224
1120	152.8741075708596	178.3336512746021	175.107144328304
1122	167.9421174613614	183.365541525618	168.5144455560538
1124	169.5590732725038	168.6328768060596	151.1508827496874
1126	160.3553439723831	172.6251914342796	192.7437606049228
1128	171.3400314666391	169.9577417734919	197.7009999119258
1130	162.5090929770108	177.7794817397295	171.295476021734
1132	136.6775491223264	169.9961503310239	149.9645778865109
1134	132.3517943127709	166.9179499101809	152.7888621914862
1136	162.6272301050664	179.2342287097079	171.5510868439725
1138	187.1828509123752	181.7622244217568	178.8288606357311
1140	143.7957834812638	151.629489836996	153.6965432986121
1142	150.4854135386166	170.2708135515001	155.0637560674243
1144	148.4619506457609	164.245446453379	155.7455394093767
1146	168.6806660925389	170.7452547424928	165.3660828101531
1148	154.0400984884377	162.714798504847	162.14196669117
1150	142.0742993038022	153.3249825814967	159.8212078469009
1152	170.2345485121165	161.0916692083239	173.7802998626742
1154	150.0632735351965	150.4666874392738	172.5126995352644
1156	170.0608561412938	151.0259496758857	169.7154071180345
1158	156.0653490701343	178.016408017793	172.9979469730845
1160	156.8423514518711	184.0151185042149	160.0369657774001
1162	155.6751529710778	169.8653020486204	153.6492334780276
1164	153.7059735355254	149.7417215037438	153.7059735355254
1166	158.834136003097	148.713336215901	155.7704248366791
1168	165.1992988694486	173.812311824919	161.8798980486684
1170	144.1101233881285	174.4303543303363	172.1059592617298
1172	143.9826609180792	161.4468123848093	159.1261269025422
1174	146.8381259989543	177.801203718239	167.5211373898474
1176	157.3114237112785	169.1396206891233	160.3085583568956
1178	150.6359743024765	171.8306614691836	162.3329953304555
1180	155.6964307393032	174.5529754765381	176.4475403940641
1182	169.5217992155201	159.8238863722442	179.6215420635296
1184	145.3191643404397	145.5271713232317	159.2425016861633
1186	132.3938452967398	159.1969845065534	166.9283935576775
1188	139.7875874152012	150.9368574284436	156.6317225653205
1190	133.8577553906466	166.1471194954659	160.1347240656496
1192	142.775365757319	169.6338375175914	156.7099189867834
1194	142.5310807637323	170.6729074795923	160.7340489282044
1196	139.4138527259234	169.9453472834781	159.7761267712805
1198	146.7708801359139	169.830823157382	155.1958258651125
1200	153.2075103818662	173.4037805643697	167.216744508659
1202	135.699342370764	145.9269088906512	148.6368898478202
1204	167.5439233978303	178.4498331511784	167.4066910753224
1206	155.3105977465245	171.2243001612399	166.0195214120143
1208	141.0622191785417	176.5257636268544	164.5634757585779
1210	144.7215638540069	173.5683923792475	155.3577390090026
1212	144.8351508389989	168.230291840242	150.1995137192319
1214	136.9808865500061	170.3117589966768	158.4863543401573
1216	145.3131913242669	169.5095531815277	168.6228230977193
1218	153.5537213881475	156.8331872961112	163.4086173720071
1220	157.519827391167	149.0050639849149	160.4527525970203
1222	145.0000768663436	156.5610289090101	156.287722305732
1224	162.3513736397838	180.5786819024468	156.2033210832757
1226	165.7959092890351	182.079755537633	160.6488979291164
1228	166.1267553154387	179.6648136016057	167.7905782312958
1230	163.4529384499528	182.919430921466	171.549620510199
1232	154.7008722172114	176.4830669175049	165.8456674914937
1234	183.1400739002899	167.9853031743015	155.0694819396801
1236	144.8669377297025	189.8769073442153	167.1591092591796
1238	166.0798343035735	195.3423734240798	198.1573219389793
1240	162.2533211523179	187.3381167647257	190.3907483582058
1242	175.3393698782495	200.0289302866746	193.2081888075772
1244	178.1631692531423	199.2500237322529	184.8911590474643
1246	184.0934860509773	185.5343778531584	173.7411375035106
1248	197.5654944479231	174.662153502782	180.8556373855108
1250	178.6120615209932	162.4650095330929	189.2299835338427
1252	171.4543175779353	176.6607546204834	166.8122143833407
1254	187.1355318980551	201.563323376926	203.738540182647
1256	181.5764438955877	196.80354793628	200.6580599781024
1258	180.7680631981723	193.7821529540735	201.6985003595795
1260	176.5293834676649	189.0349375591709	200.9964057759374
1262	177.0436614657875	190.6323073214902	187.4249434611945
1264	181.361914740089	194.4017103163581	174.7493323700639
1266	177.792543198876	185.3650350777336	176.0823486027508
1268	167.1285402671594	167.0518478894876	175.3188951826556
1270	169.1535564763449	180.0107976485636	194.9270967237763
1272	177.2758715971395	211.7853427659555	201.6419373669829
1274	174.510721172588	203.9675697605063	196.1592069279205
1276	189.2159030134231	201.3276734313863	192.665856378641
1278	185.7761876812663	194.7590204959405	193.7670668574863
1280	182.7099588177716	205.2168001978248	193.867884131674
1282	179.9964178648569	206.7410600956535	182.9598956256341
1284	165.9427587969262	179.970693313985	167.2296856913891
1286	176.6151024941822	196.4983887084852	172.8567755382979
1288	184.7620050061028	185.4766799050914	172.6129746599304
1290	154.8422191360699	196.129505252281	190.4903576566454
1292	155.2943602457277	172.3083293008413	158.3352064747166
1294	177.6906428859235	166.6932493523814	168.9273038549734
1296	167.1546015850532	169.4883563492213	168.2558869466565
1298	161.847811503692	174.4268846684088	170.4320210088353
1300	164.9763958478224	178.7508100691133	174.3382804890076
1302	154.8966913034711	183.110817030037	172.0370200786619
1304	162.110056426458	190.6910339698797	193.0545506125245
1306	161.9299596036968	184.4527018295034	177.6109401508637
1308	165.2081477317077	164.3651546401109	167.7575739848318
1310	171.9900230236293	175.670305259596	170.900853803098
1312	168.9270471941716	177.4289463015223	174.4437778951057
1314	142.7458886907287	169.9743792058552	156.5811828340285
1316	143.0608490065826	173.2459835113408	141.2007093021092
1318	150.0978155226557	171.1207698190672	146.9745121199943
1320	146.2916631447473	163.413019405833	158.2713051383477
1322	161.2737556372561	173.5932718847144	159.9066199064498
1324	162.0098261978096	165.5635664519692	182.6170563415734
1326	157.7156364372262	170.9168064355096	163.5501474578928
1328	169.6894849558126	177.7471840410344	167.3406571805793
1330	161.9432539547824	170.7038389349667	165.8432890649664
1332	133.8146363093496	161.2696850443425	164.8247215016922
1334	130.4846941933222	157.4062723884861	164.0501922025264
1336	152.8928719021013	157.0892035004533	166.9675727957803
1338	166.2048103584861	158.6751347093833	165.8844355607087
1340	156.848650350935	153.0549043095038	161.9491768412825
1342	155.0000815264435	143.1662600224119	170.4108024791156
1344	173.2195337452071	185.3047354486077	170.036565174752
1346	147.9670970385149	146.5352137269406	164.3174587640683
1348	142.7320140143309	172.8952873176568	160.2033002707704
1350	144.0924110976706	175.7778524564563	160.353621666422
1352	145.7450068271796	172.1183107189398	158.7750591947712
1354	141.8835093247695	151.870931549156	146.7050235020595
1356	134.7451183696953	134.3322952942778	147.5426337076377
1358	131.2518121193761	140.9964628965914	157.3430739568234
1360	134.3490408793317	160.2118839254325	157.7197167936192
1362	140.012753967549	162.8012490480824	152.0184871879732
1364	143.9779976135001	158.2812979195804	138.1828455525536
1366	141.9147024309337	170.4454305436686	152.025421043396
1368	143.5189023867534	144.5738692355595	150.5880797921776
1370	145.6375005579981	155.6710286209257	177.9396173604036
1372	134.8025169042706	157.2765837566269	160.7678720979492
1374	130.8655405839912	156.6661371845523	157.4040511174451
1376	143.573500526764	163.6905579679729	172.9030488739445
1378	142.0328007971838	168.8110510346346	168.3716675771225
1380	134.6921916168843	165.899146180194	151.8404604537684
1382	153.1533814620686	162.1077384525606	156.9990658108665
1384	153.1019476850298	160.8201887399877	153.0527293651152
1386	137.5024749374185	169.8438650279217	149.5540835324475
1388	179.417339856484	158.9743764828675	167.4068558742384
1390	155.4834682676093	137.7406310443506	157.6610447404098
1392	126.173524737619	148.1074105351432	155.3933726870178
1394	152.2881975689286	175.3780135286436	153.7764233038934
1396	135.1626968845137	153.5431565030856	150.9447826061303
1398	136.6059816060018	141.8809619010924	155.5475519774629
1400	146.0940570380565	167.8906277686128	165.1440239662474
1402	129.8016521052226	170.3277180579406	161.391781272444
1404	133.0606849550095	140.7617760169748	142.6671281551882
1406	142.5079255989254	171.5843567080567	140.9068534431656
1408	134.2809778824738	133.7507663516487	144.5764775753119
1410	147.3183360193369	151.5248662686617	181.352445216711
1412	135.0098814564302	158.5998605045276	138.1510860779176
1414	140.0316062127488	133.4390658893325	163.4920916188266
1416	158.6990500294003	155.6738825399969	164.1318649421177
1418	167.3202878230561	178.8352090490932	160.8036353159691
1420	147.8919048927366	171.8764922244887	161.1612520150669
1422	136.3172350776598	147.8531942292585	155.9035879322897
1424	147.1628364370549	144.3450815379593	144.4214742446919
1426	159.368439819668	169.1207887703983	146.4302776484238
1428	168.9054566139573	182.5402193646468	171.0137572332905
1430	144.8052874846484	178.9626440300134	166.7220659774364
1432	155.2165680804287	160.5057480505416	148.7486872121564
1434	196.4963562455256	170.5323633809248	177.2051078845135
1436	132.888382647842	170.9333964198607	181.8319325165242
1438	150.5122871653477	167.118584626656	178.5474785246229
1440	145.3604416477592	186.4402516991253	184.5218794262257
1442	153.6017165645796	178.4692533699901	182.8387956734647
1444	166.1187350930415	176.5538134209605	178.725180136194
1446	165.0631970360652	191.1222641211988	184.8341285010179
1448	177.7403908575868	196.2446751401589	193.4896546760953
1450	204.4540588415969	190.9542672721229	195.9261783079143
1452	190.2979255623363	190.62350617171	204.0658675014585
1454	179.6969435190118	192.1080853382529	206.1886051681764
1456	162.0967341656247	175.7696008201002	187.2462096930652
1458	168.7599906848317	214.2538077149078	180.0535319014701
1460	198.7177418806222	207.6129268299166	210.9316175327487
1462	164.0857612379645	195.9988567852964	193.5411148467621
1464	178.8969010073483	198.8464581528014	194.7881608405337
1466	185.8194069649344	207.4226445604963	188.4494553158927
1468	183.6083012374788	202.3393534926502	180.7087492599679
1470	179.6328837635721	204.2598406706449	188.5884576107041
1472	173.5631760851272	202.3758757320627	188.7988024589153
1474	164.2786262253406	181.5793314367583	169.6358077180661
1476	154.690150514207	177.3744176011948	163.8863551279991
1478	156.8963514314008	190.0457584865341	167.8780703884158
1480	141.1811081041889	175.2687329854073	154.0023534443682
1482	170.6949206469953	141.5034717711531	154.6872469560371
1484	144.8041413793726	167.3078326118238	168.8402441465455
1486	130.4149945822175	134.3618221179026	148.7057055119209
1488	147.6584821744521	148.5632339052339	163.3992663366678
1490	136.065322527566	154.7199097410654	157.3641716105239
1492	145.6031761931341	153.8050531071538	155.5452333567172
1494	149.0638586547156	164.9858282671983	175.4518724551716
1496	138.6395723487838	164.0444982837834	167.9731854284495
1498	139.4220491503058	168.4222755846412	141.4943185665326
1500	136.0344861803025	178.1972500948738	144.958020701154
1502	117.5190990291411	158.2255409633659	156.7625962706685
1504	127.7480999205716	148.5893349782537	140.9072079762038
1506	128.9160490367741	159.4771324155466	153.719229141165
1508	162.8306322798969	142.1554576430652	155.7754331193198
1510	143.3096567895964	170.6837804544662	183.3943630105018
1512	146.9844524403584	162.447230940774	158.9929867612811
1514	145.686073673516	142.8864729952088	150.2106156323242
1516	124.1599986831278	153.1064456091766	135.171992381748
1518	142.2955412128268	168.6559546883745	139.1044266231342
1520	150.7959045578648	168.06844373965	130.0055908646368
1522	141.6692110139209	159.1806477862068	148.7337503104776
1524	141.9141300492736	167.6353493736989	165.174438491969
1526	164.3590049933454	181.0715922892921	173.852977884932
1528	174.5682254672072	174.0013624897657	183.0576812864623
1530	157.0988740954926	156.5002444379139	171.2230260545962
1532	158.827943083402	163.8656647233172	161.6608250626378
1534	174.1468077010113	202.992185437059	177.9299172220922
1536	154.9408448463897	195.6286855462651	139.7905237012239
1538	151.9303629739955	164.6008933343614	142.1654202377698
1540	143.0121946297154	164.3554534626465	141.1014317738036
1542	157.4070228261924	173.6816687627146	160.7510690277108
1544	165.0422144018986	164.7528525749269	162.3115840553427
1546	167.7191457038314	188.1971261257599	175.2421914635434
1548	166.3991019139453	164.951872375244	155.9465194477133
1550	157.5803564735786	156.4748006576456	174.0302532031547
1552	145.8361166327434	155.9458237511984	173.5604901624978
1554	128.7005826110894	169.2489140604176	174.9333938039814
1556	153.4123741365983	191.5843976610975	192.0837501717627
1558	191.3480948496011	204.9693891869986	203.6210219920546
1560	181.832678147709	188.7226593141467	185.7887080720416
1562	158.0871735795585	157.6333871885481	154.9290130020372
1564	151.0738447895481	163.6324128757209	174.1611468298267
1566	155.3082405950542	169.316687775649	198.5385315325451
1568	166.9108283502652	173.9599138865154	169.5640232254297
1570	157.7758757173382	181.3537465931127	178.3556554775949
1572	153.9247848163137	187.3118297295666	169.4171616779139
1574	155.5259080418481	193.4143993231052	197.9509116132392
1576	163.780956630196	186.6343254104851	174.464292554063
1578	176.7666719294492	158.6971689294383	181.8595942711345
1580	170.2058771120245	177.8992645275026	182.4593239368123
1582	175.4172123756159	180.2372857697318	171.8261699572589
1584	158.0216974183313	179.0698030941412	183.82043034138
1586	155.311133773025	187.5754971843178	196.5507104164796
1588	163.4290940431995	189.2222834551391	196.4925996796987
1590	179.1839467159351	197.5158984816236	197.0745825382002
1592	170.6492628481615	193.4265307455325	183.0480243877011
1594	153.0492190734653	171.9029909201033	176.2417367174988
1596	171.0304444883525	178.4966500688757	190.3149050556635
1598	174.0368411279671	194.4672442270371	178.5760001796359
1600	174.6207154107147	191.4615364963917	194.8466952971077
1602	194.2582106917761	212.5984189568085	192.900665414257
1604	198.3370322847387	204.7332893516548	194.458600589744
1606	186.064507786402	211.0536924612162	211.2572766039193
1608	193.7809914998615	225.3492175422125	228.559635395748
1610	199.6118810570171	193.1244783977968	211.2185743861279
1612	197.6258160893503	230.1220564114569	221.8414312600638
1614	207.2571770012284	213.0087705057963	218.345614482819
1616	188.2089388420172	206.7940593384813	200.2503565770238
1618	190.9178674874916	193.977886772745	199.1877891949722
1620	197.2725187610751	208.4023735208741	205.5698008013269
1622	197.4252595360296	213.5391945431589	200.3818961579814
1624	212.7930710078652	206.647581699583	187.8079096443158
1626	208.823239481487	214.3828357689789	199.2765365433755
1628	211.5008934852124	231.0346445042342	229.4424143760523
1630	207.220907833013	221.5726417785527	235.0534840645643
1632	194.7592879279866	212.8776710272079	218.4102989904054
1634	210.442894769131	225.5976641018247	215.2297169941062
1636	216.5812745472209	219.5653164087139	213.9325403761363
1638	199.8674632084268	201.6641496787806	199.905216255634
1640	194.3220296003892	194.7958344115899	203.3082479681898
1642	207.2859227310375	228.3135190762554	209.5402385287869
1644	232.5091267954746	202.3660221812862	227.6517579578242
1646	211.4711016012081	233.6707000448602	250.1388820869723
1648	198.7764685797798	206.3665091762683	226.9648708419404
1650	193.9240036332342	209.9718537750308	237.7259250253085
1652	227.8390159834262	243.9232009088576	212.0990712442504
1654	208.4660485563885	207.6129870519054	216.8087225925414
1656	217.5812892641565	218.2701283775205	213.2329677584202
1658	218.1216877385926	230.3525495290926	230.1631653207325
1660	202.8904805208007	221.2124175486397	227.16195219776
1662	218.6600908441201	237.2071618439245	215.3680600997203
1664	230.7719770302619	252.0791507064964	208.1560660803484
1666	219.132529134696	229.6306034503545	231.8748066070837
1668	223.0977888151473	230.1817087626039	243.7693718987339
1670	220.902579453468	221.6154230566248	219.4451791207609
1672	214.4916333332375	215.0621297874149	203.4039413295363
1674	198.628619805894	217.3627811496202	197.6337486667442
1676	181.421885487072	214.1668442242913	197.1756988680922
1678	185.4001587497941	216.4874833787273	204.9038312438378
1680	195.372541062599	214.1455608285934	202.3068650586013
1682	185.3192322292827	194.2503459134312	188.3513372573884
1684	169.3100360744799	178.8143274221632	173.2115262935139
1686	169.6430180345423	183.7921805306709	163.7751944409892
1688	168.9750869254174	196.3209267807116	173.6774827431362
1690	176.560084269348	170.3607250015269	185.707833231871
1692	190.3312431141649	196.5408797403549	200.8612657742726
1694	187.3304871951507	193.5371621948242	170.0781523729779
1696	164.3259578832255	187.699911850395	169.3708389709814
1698	175.5504938775702	179.3410924302	182.4774855536573
1700	139.7719177559693	177.6329718772889	171.6545157685443
1702	133.7806740404081	162.0783803175891	159.691446946017
1704	152.4316779405681	184.8182894848881	173.33102732544
1706	152.9205969666963	181.3840106977618	174.9180926656932
1708	179.9994236161358	161.2142095781327	159.8265291273009
1710	145.5826892320884	167.1840370456297	169.9290590996309
1712	153.5445915746828	166.9686809809593	175.6306496171684
1714	130.7117468755447	158.276517365555	161.5404508195755
1716	143.8269093111099	154.69852210424	172.2483505204458
1718	152.0099613114687	161.6831295705149	167.9257633185267
1720	143.1903254932666	168.2269726419933	165.5456220862751
1722	144.4630691064343	153.4248562255912	143.7660026178738
1724	137.602687969046	149.133443044997	139.5991420615375
1726	142.475256725975	152.0885249659634	171.3224195216275
1728	149.4339970230247	169.5456776416182	175.939048843264
1730	154.4497358636315	152.0907854239387	161.2359357159923
1732	149.3268623123202	148.0538823186182	160.85540123737
1734	145.7485329705216	167.0687636022995	161.9461973364101
1736	154.1245970538438	168.8602950795893	147.4895868785336
1738	161.0928232821058	158.2815169355411	153.3165075576629
1740	148.9050229930434	150.7229603050383	148.0993970850259
1742	139.4563842318	147.4780969554124	139.1557590822317
1744	148.2148468991917	142.8158190205006	151.5001740480217
1746	152.2507927668057	144.1605085136394	140.8204445277596
1748	151.3937001050794	161.9924358359112	143.4532028020581
1750	149.7609409053054	162.2115920256216	157.6660269596842
1752	139.1841530263904	152.4139611931522	155.7502382645629
1754	133.4813996063532	169.8117416363599	161.4407827222626
1756	148.6400142655904	147.3415666397271	155.3466391128632
1758	137.2351385145457	138.2881644116777	138.4761032582056
1760	127.0114982296804	147.0562775020552	145.7146280571687
1762	135.2077133564082	165.6449586374486	168.5486647534338
1764	139.7096021323073	160.4980421974616	163.163268258943
1766	127.7604914857508	153.2919755683468	137.4008591554444
1768	139.5330478886891	150.2364714901247	153.7199686275322
1770	134.6852649074827	138.2617855070067	151.509475978158
1772	121.2078541134393	148.2454506863676	129.2173159849078
1774	142.0917121391463	160.3091210514536	157.9058612249182
1776	117.8844200768922	142.9939519781818	128.552983292024
1778	146.9462286357393	132.115047805499	164.9269909352854
1780	139.9604097424365	148.2136915867107	170.7154616589762
1782	112.7185517782153	154.3567894543332	137.0248110495631
1784	136.1961149125394	126.768222196555	137.9334216122983
1786	140.3641917242991	147.4660304230936	158.1233002547729
1788	112.8733249059444	137.3582457084828	124.0142901607506
1790	147.0751775971748	136.0700569698479	143.8042162948856
1792	129.5377330984794	125.9563339940323	140.5673562217758
1794	107.4440520194759	135.7065291335865	131.8688343351063
1796	115.6732641525372	150.6125741213742	133.1032927027119
1798	134.5368154726921	149.5412927262957	174.0581023316787
1800	147.2978774594437	160.9540696893724	162.9876250702836
