# Supplementary material for: In vitro and in vivo datasets of topically applied ketorolac tromethamine in aqueous humor using Raman spectroscopy
Source: Data Brief. 2019 Oct 22;27:104694. doi: 10.1016/j.dib.2019.104694 (PMC6839021; doi:10.1016/j.dib.2019.104694)
Supplement: Multimedia component 1 [file mmc1.zip › Raw Raman spectrum dataset/In vitro Pig eyes/Gonio/Fingerprint/0.25% Ketorolac 6-2.txt]

cm-1	frame1	frame2	frame3
350	241.4196073391172	218.4213917723567	203.9838714832101
352	244.0131769696584	220.9398641928648	209.0564576360177
354	246.628325854476	222.9042719472478	216.1330576098201
356	233.6175178699374	208.8233156804543	229.3139715696867
358	226.8272259770213	204.7398538385409	179.8687653469885
360	221.9800090372092	214.0824193158879	172.8840203510573
362	221.5532807264422	216.3821214363853	188.0316280520127
364	228.2645497484518	194.9634969246739	202.4731243733613
366	250.515983578241	220.5657450651279	215.3369280322724
368	249.177767285119	226.2161001749682	216.7214477442252
370	245.1289163671852	225.4426054029715	225.1875871188933
372	248.0657533569844	225.569417175318	243.7422075734725
374	236.8822256180239	220.4758684726577	212.1633679111891
376	228.5694275466072	218.2425529970801	201.4721102318917
378	227.1860687485852	214.6244267158362	199.9074532803601
380	228.9067326778671	210.5315092490494	202.1198661852234
382	214.7795973885918	214.5720191252879	203.4119347198465
384	206.1887082375272	195.4180149331002	206.8855764988807
386	209.1022174802046	197.3974498230231	199.4163417262863
388	217.4746663043061	211.2075272852762	186.6162878994221
390	217.4839894226469	203.5349651902815	183.9092785987486
392	207.0960900015293	203.1643614359498	180.6906378598436
394	209.0790396758576	208.7274057596783	201.9842698756718
396	214.7947862342551	212.4247579943902	217.4424953996018
398	214.2982071783908	206.6340107052359	195.3556928355869
400	233.9554970976932	209.4048567579156	202.5150681596997
402	244.25989799075	222.6188061060532	217.3218423450039
404	244.9264671419301	227.8844094699398	222.6715750622657
406	237.6712637411672	218.0186734160733	212.4593967378023
408	233.6595887411919	216.1871173025124	211.7186395627597
410	237.6483604711283	219.2581504431055	223.4494300073603
412	237.3283307181221	220.1021105434414	224.5700633018805
414	235.0513931567719	221.7515281165637	219.1375844215452
416	247.048497651921	238.1586428889027	236.6442339411414
418	231.6018000774412	230.5341293023808	222.1939457717763
420	226.0984427807211	229.2063500272469	218.5714734433095
422	227.8379594565957	227.8753089645552	221.1920722875796
424	227.6654282673254	214.3241289143866	217.6219125269945
426	233.1976394420399	228.5528209727603	205.2373579936275
428	237.3728685148466	236.0277210751848	211.1761062222911
430	237.3989731037063	231.8011622929279	218.7740797637523
432	233.5301162781094	219.7128960507232	219.2985646132954
434	239.6959566279903	247.0214184123333	230.3477904447085
436	240.8781933519192	233.5712232006457	219.6023802224679
438	239.4514647808432	216.1322973387612	210.6128485211476
440	234.760032481389	208.5390654690985	205.5099463502716
442	223.3704814040026	218.2417710805851	191.8771049899996
444	233.0777701087605	209.1154540011452	205.5222703846271
446	239.524449771452	211.3793530836496	213.6063313395954
448	236.5154492089618	215.568643050618	212.5685191018591
450	221.6328275731372	208.2866740263073	203.5684065378746
452	236.0868535274716	202.7357804092588	221.2621727301093
454	224.533004950383	198.5333574662201	208.9490621655221
456	222.413364806372	192.7546502872573	191.7818421212963
458	240.9743259578489	188.2270327689476	186.4454634995075
460	249.6123275726925	203.905773271972	208.6149798910182
462	233.6020779115024	205.6874463461215	216.4166296142224
464	218.0978396266877	206.5712108606278	209.0234945061819
466	210.9153833120857	207.8553359747485	198.9430595796453
468	216.6721576377496	207.6741205422117	206.8848738567896
470	229.9709264051101	209.1676669572515	202.0654001574293
472	226.3224984576749	210.6101651755373	200.4275154626272
474	221.2150800123287	211.983563618319	197.3276699127668
476	224.6629869166875	215.4463067063567	191.3868044092392
478	227.922072562667	234.9124453300111	195.6764240265133
480	226.4560570266055	211.1600872691854	188.1964204856342
482	232.7689442794331	205.0062581459532	191.8959592992837
484	235.3763318419091	215.1816279277881	204.2434233252126
486	204.9615015383986	206.9670867087112	207.941278935384
488	209.271573764262	205.7913565579851	212.929834326285
490	210.9702362456036	201.7311888672857	188.0473577377865
492	217.4206214430426	202.567040904573	172.0607792105921
494	230.612262413273	210.6148220494368	189.328280050442
496	213.7806836529745	195.3820835114334	183.2772527332754
498	217.9344212833497	202.9394256459075	196.4911828781868
500	216.4788495498905	202.3732717624553	200.2249209620838
502	213.794767859284	193.7102894410805	195.6282194486744
504	234.143203992095	195.082729103663	201.8826952862543
506	234.9962025427595	198.9783239211156	180.267305989675
508	218.8279768574148	196.9538379201308	184.2482427953787
510	204.3823200188805	196.0668325702222	186.489253712821
512	207.6334669951093	199.9800166939957	171.6000541614296
514	238.7131529744479	195.534905917644	187.3092015878162
516	244.3454492274317	200.837571814124	191.8385881754962
518	232.330821839978	198.437326323245	192.3878757626741
520	213.8591875641139	191.543715844739	189.5658997012768
522	205.2982395813299	193.3557454890041	181.5671505439507
524	206.3375771247811	204.2131545188163	188.0310641212132
526	223.2438942536722	209.5595421748653	195.6152235408307
528	229.6593862911482	209.2657264221707	197.3969107519541
530	215.2090301132387	205.8273629270976	192.5022001592302
532	207.3993677408252	209.4685783407261	195.5746896395105
534	217.9384958849315	208.9874515500559	196.4587556083739
536	219.9944626729087	196.815157224855	200.9740824947598
538	213.6776040137548	187.493267710292	203.0182407537238
540	206.3646798991247	199.1163422247338	194.6825143768976
542	219.8845966933882	190.6741329689183	196.6562504945019
544	220.3548025871312	196.5927786815939	193.216538649461
546	214.8997136106234	192.1779352033499	190.4365979439082
548	207.459593696981	179.884097576838	188.9103058902099
550	200.2117254772705	194.0574026232099	183.3092698106401
552	201.9338379361656	196.5212659719812	176.8824374442401
554	208.878373805891	206.2151107182334	185.3188228514417
556	215.8144208703684	211.7263241681415	196.9235851938298
558	218.1273912584859	203.2467963208105	201.4414810217261
560	212.9493806496165	184.3299713348782	202.2612948069541
562	209.7376852122932	199.9452558834776	204.1571191561876
564	215.2965764121558	203.6884995143592	193.8298487862042
566	216.8208070246628	197.1405805151462	182.7296366468418
568	195.9339656865266	197.3899826663916	190.1464147508622
570	208.6110522295331	190.2915698233564	174.8059139334512
572	210.6634553686019	192.2369560877504	185.6662224229256
574	209.6439059773645	192.9408081191948	181.2114620122293
576	209.2275419555478	190.8668952009238	162.863978885015
578	210.000794155605	193.8523493927173	181.2609233404697
580	203.3727304149338	195.177772736581	183.830623261729
582	212.4409140406381	186.919188929498	173.4923125203686
584	216.1161894427556	171.9056900820403	165.4883071896276
586	204.8627721168059	159.7222398516205	169.5793106147366
588	211.518309023822	182.9696350858378	179.0224042621653
590	205.6015198903611	177.067399020261	173.9032298257127
592	200.3556270600644	184.8791465955269	172.634657606448
594	202.4206162418815	196.3530044195384	178.8968691710973
596	213.9703295483517	192.6106463729107	188.6887266337295
598	209.679475034254	174.6090565188849	156.9416933796578
600	208.5167911152502	197.9310049486127	178.6002492771154
602	204.6245287710785	207.2890275421444	189.3567987780845
604	201.3415485823249	201.8795038722213	186.1059654258112
606	206.1007944075191	206.0047101633635	193.3964098245366
608	198.7031628051641	194.7428854709979	179.3655269873871
610	199.1158299307799	193.392111566545	177.3512346275007
612	193.7350222026273	199.3475716383525	177.7522788062517
614	187.3968078402194	200.672346642095	176.7709003487171
616	204.5632180402459	173.5190013281123	175.6753868048152
618	188.3432383432731	199.9687907704873	188.7214212837094
620	172.8696166244938	200.4534311306849	170.4752053658103
622	173.5922949008017	189.5113047081052	156.1412875307528
624	194.1087119529305	179.3406609419021	164.6281101795819
626	219.0758782622797	174.9456475701743	185.1714619603155
628	196.2561586813154	175.0554639469336	168.2750431671015
630	191.7312578355525	180.2960856153183	163.2980779628167
632	188.0504875386421	180.3612494617611	162.6767990522726
634	176.2415760722018	172.5629897868786	159.303566470669
636	192.3157780809671	178.64329638181	160.9329190753084
638	196.2850195124522	182.6142880198159	166.9533746154824
640	188.5557019321976	188.8923611010296	168.1234663118832
642	176.9307261191187	191.513830438088	168.3992743221484
644	173.1362925080101	183.8963482971921	171.8667381505244
646	201.8854823601773	161.4432424578941	175.0295405865116
648	173.6790480954076	170.7707432538709	172.9037334033387
650	179.1405346599807	173.0698399089792	169.2267356871425
652	196.923829164005	177.8931061742171	169.9210362367072
654	193.9307677639844	196.2246328088162	175.7688535624117
656	205.5846662851073	191.1490772131719	156.1226826601109
658	207.1032416344154	185.989136516823	177.2203145368736
660	209.4427289003228	181.6433603486829	181.1057860689966
662	204.9482470212129	177.4510060803061	168.6926065336105
664	188.110234027385	174.6708056692472	159.3996329186459
666	198.3563209383697	190.5121066610173	190.354589299406
668	189.9667878634432	182.9771111079944	184.5993813605001
670	181.7229706638655	173.0586015549559	165.736838379064
672	179.6434233674743	173.253303561206	158.2265110584699
674	184.9559384891154	188.5401696352075	179.4410977034723
676	191.7254454454475	189.1595336803829	194.039143041572
678	196.5797623833091	165.9371794072221	168.168277744712
680	201.2206236667729	169.6408746659641	158.2235743278151
682	204.3298095808113	190.019644646722	167.8582219775128
684	204.9938074684648	201.3764055738818	182.544856102418
686	210.138998443179	198.6814129728604	173.70441384008
688	195.5099071019869	193.9842034029904	181.0860257436652
690	196.2213224661956	184.3095065410172	177.3091877824154
692	194.3818264813174	177.0241384668032	170.6365243937781
694	171.840279229045	177.2737308794717	172.8936882148086
696	183.6892259061044	163.7858420348216	163.9120593765453
698	181.0562263453223	175.1166536746469	159.6071727295732
700	183.7609086911565	170.6762058019592	163.7972142471646
702	187.0935829784654	169.9155022161916	172.0568783711455
704	185.7330045575075	188.8382801057892	178.239031999414
706	193.1488606150026	178.2174156715999	177.2177859866685
708	189.2374195492676	176.9900902700252	158.356779675449
710	187.5645097680975	178.912184376526	165.5441450490794
712	184.001379374588	181.3966753727401	175.825360542481
714	178.4306637141966	181.3067334618906	168.7104710480557
716	189.6979522340773	172.2888237930025	159.6997721410195
718	172.5038178462842	187.6285701220488	176.5943855301632
720	181.8414817927238	185.209167390439	181.6783694204881
722	195.6929953772527	180.2974082464171	182.1450022079674
724	195.4693381684374	177.613250032258	178.3128519845739
726	182.2735327471019	152.4911397800017	149.7963663766349
728	190.1417883384897	187.3406716337819	165.418363998391
730	183.0605189319286	189.6063668094302	161.8957730587035
732	176.0393230513025	182.638190761622	157.6572224585291
734	177.5717282536789	181.2020529530128	162.6900425974178
736	186.1241549254859	184.5387098521743	173.1911023571583
738	189.3164605150868	175.2416357432295	156.5184263575083
740	183.9813900071875	173.3165437096365	165.7601895702067
742	185.1722532029459	176.3141162111325	169.2476111263998
744	191.8330460926601	176.4458435361737	162.5644114148857
746	193.0023460212959	166.053400266621	158.9979117655512
748	185.5686197088019	174.5276788893746	166.9040705374568
750	184.5085603774357	159.4967853571956	171.7024590512905
752	178.7062156986155	161.804943198804	165.1025380187938
754	178.3471311222615	179.390824732283	163.8917441587459
756	193.8549584110483	191.4166822932692	179.3639512890588
758	206.7724666374603	159.8357044739304	162.5874561724341
760	195.117819343393	178.7341440142062	170.6284451997375
762	192.1841964724845	181.0550110166782	176.4151438115461
764	187.5110551364207	181.1585101465519	171.075694082227
766	178.965802477878	188.1969790309947	157.9088802029436
768	192.4483503822525	178.2920909377647	157.6683404367628
770	166.7398904807783	169.7817200339525	174.9876870058703
772	177.3882090797933	162.1771249483609	167.7372806845363
774	184.1392399656185	166.5819374466901	163.2842054176855
776	180.4250646526592	175.7080381200016	167.5009880752652
778	188.0508977187256	168.7578200784088	166.8485029093029
780	159.6642877977599	159.2273815438294	173.3423887639476
782	180.7979349175772	151.3859299696171	174.8941727029327
784	185.4341057188623	155.2165925454454	165.0975565289587
786	176.7808502755736	161.3786744920302	158.7703874796989
788	175.8661489688085	160.4077213654809	166.7938125860349
790	174.9116963074741	169.2006995957085	156.6599670449376
792	191.1422234002249	168.776597037339	158.9177923733266
794	189.2518696425901	167.0404612189422	162.1729289686979
796	181.7092973218876	161.8972308142223	166.5358143636706
798	179.2915927836866	157.5022134184591	163.7969920497994
800	181.8843889532124	166.6282802008903	135.9525908315125
802	172.3887640861629	172.1409187685381	162.8141461548804
804	180.5645168737757	185.2270681030369	166.9694051093972
806	176.8695994817094	177.5631138178019	157.7368776824649
808	170.2025209174987	156.9682809998233	147.5615328473041
810	178.5465316046259	149.5520649314371	149.8205966132118
812	170.1554173523029	180.5462010158712	177.340416471692
814	185.4428669516952	161.8170940074078	175.597329364106
816	179.052520925159	165.197309284954	163.2467830472358
818	172.8122257968896	178.1319439194065	160.9003869120281
820	178.1199562882926	183.9375394547175	171.1768325022765
822	178.0200985836348	178.6008973816444	171.4053194062261
824	169.1483142173883	163.9152966377984	152.072264787425
826	172.9613635585487	159.108797906113	157.0872048684711
828	177.7026300630024	154.5381394272843	166.9189233914721
830	176.0469532429638	154.8453150576693	165.7577199440613
832	167.3782121846671	163.2483441672985	151.7821119990489
834	166.7034573137183	153.8318715572572	165.6860056084826
836	181.7096705026875	160.0812192308941	152.9456297129038
838	190.0256957582228	164.2274146771391	154.9028473693364
840	182.5976899313573	163.7485764218197	156.198326272487
842	172.3136227905495	160.9330696680636	156.6309702006211
844	186.4498772031932	160.4970167769097	171.0110983544989
846	188.3540087350336	157.0942346716795	143.5854812176431
848	195.5779823384582	176.0278478839043	167.4256439273212
850	206.748387502007	186.9447932072101	173.0254463457685
852	203.8475444252543	181.4349182299521	172.0209644475667
854	188.8190470970251	170.6598636134061	181.8217939060402
856	209.6100523000907	189.6604047525183	186.153844747053
858	194.8801530088423	187.2204745373515	180.143179755113
860	203.4631940807214	183.6738242137215	184.6011494879601
862	211.1240006297298	183.9188198805575	194.3620820237799
864	201.392164032049	177.2777323767205	184.7091876466411
866	177.3778290427281	159.5783551340412	146.536485860223
868	191.8500965967704	179.3548831760685	160.3854849583447
870	190.5511255886414	173.3788098646531	166.8269413236594
872	186.1833083926471	172.7211000385178	172.8837053513929
874	191.7114667748421	186.2792081595144	183.8162980590528
876	203.5491460727981	204.0811385049969	191.4221056149144
878	206.1352184406781	204.8609182213217	182.5740641107927
880	196.5180403830992	182.7718009566318	181.288459550325
882	184.3906512278218	191.6543440355143	177.4762389859282
884	171.4903211226308	179.6285604072778	179.0392503047457
886	168.3743884462187	167.5413174104271	171.4927148942128
888	173.9034699670744	165.6589935877601	154.5774538951782
890	173.196999775516	159.0685248685393	146.6136739889576
892	167.1360248172128	156.5771301935851	140.5361631877151
894	172.633822529829	160.5351479660288	148.1323610829927
896	170.2163491683116	167.8857773483808	148.4473948441313
898	163.8366408835302	165.9955185952356	144.2046247981613
900	159.2043044537846	154.9094650642981	143.7617499088721
902	156.8841974827978	154.5836952096452	152.8740823181254
904	180.2660709249574	158.7869285688269	151.083439361443
906	166.9997780254614	164.6883812927784	150.4965929218291
908	155.3832437140432	159.9083336593976	145.6186379458671
910	159.0598009038802	155.4316860826494	140.764552422366
912	172.2309637223418	160.1798283150756	141.3625802845559
914	173.0827734657371	166.9413857961098	149.1128878818708
916	191.0150211447883	153.468502849555	162.7415865290514
918	188.7175541399055	157.5449312423442	158.2175589377939
920	185.2377702469005	159.1782643138762	155.6399819205766
922	177.1342020585187	155.5495860039326	153.6415384317481
924	163.6285292433604	151.8615109657383	147.7123779803035
926	159.5465945237263	155.660363572433	140.6387272778994
928	168.3058437498521	157.1620374930316	146.9670462450702
930	179.9609176385592	160.0263421829918	156.697072442646
932	189.7808650096849	166.6148875349965	166.6655726452218
934	198.0106940221251	177.8051678328731	177.990824565291
936	199.3569035727832	187.1267436624231	182.3467389156208
938	182.2483468050668	181.0255428190634	160.8267772593995
940	193.3053334351449	182.4007652391007	164.6765834607424
942	200.3411163846465	181.7657916113834	170.5926503293612
944	183.212913285705	177.0156919718926	163.8624105115992
946	171.638261781031	165.5485726366021	147.4000976453483
948	171.1872343003644	153.595728907984	137.2169957759946
950	149.8163029413124	154.9867740874693	150.4068852935656
952	168.5881106457286	156.0662608011313	130.1357206703286
954	158.3240340499135	146.9986505455268	139.1335679861512
956	157.9914306496147	153.7136636094567	146.2105436905548
958	157.2091347270734	154.4513195895763	140.516263707214
960	158.6622366699964	144.506271097327	138.2855903442523
962	175.9104632526567	141.1999963818706	160.9981366429919
964	163.879365154812	139.0366398344166	140.3926442781427
966	155.475320544607	151.2695249839819	133.6230041702111
968	165.673959794658	153.5687745150334	147.6412169367499
970	161.1947938147474	147.1067350910395	147.4567917107962
972	149.7029897297975	142.448377458255	134.7479367653829
974	157.7440111429977	147.0814487209074	134.7016373277022
976	167.9832074269418	146.2465728792119	151.7484814878829
978	138.7253956507281	130.6603130334217	131.0788734814563
980	139.0951650931469	141.3052956110585	141.0618575581307
982	152.0374915554959	140.3408328791053	143.329597344038
984	154.4702287118164	144.2469358361816	143.6469649765137
986	139.4669197351326	158.4669407650344	145.4386228353664
988	129.8443682492619	131.1789801006193	114.99522711374
990	139.2199038217828	153.5553326449819	120.0142032578187
992	148.7660720500188	144.6367840831475	122.5322373798903
994	154.4564833294504	143.9673657282012	130.4340286859495
996	164.530056449244	143.6568066940136	133.5516993024911
998	170.1794002602063	135.8618536546798	132.5773884812261
1000	156.5851572125864	130.4649129214435	141.9565643456992
1002	179.4571907639942	162.0134977450167	165.4297315458239
1004	194.4661128185313	156.3330502116087	168.1025684999183
1006	184.5017206218058	154.7234783264881	158.3163765594499
1008	170.1839719680174	135.0623541750905	145.8397360947982
1010	152.0086641512254	124.3309185702613	136.3123670726299
1012	136.627025913087	143.9217003859238	135.0040223271904
1014	165.4741881400134	142.6118779089902	149.5081384794949
1016	158.3922582851738	137.4319699784062	129.9211410754333
1018	153.6315743736449	141.5001477769452	143.1479688764657
1020	151.6199086265178	136.3819654034271	141.8785248197028
1022	156.3470298013759	136.6863960739906	136.8816696223077
1024	159.4276278614235	146.3913937225473	136.9282753256376
1026	150.7243645320888	153.2885420014494	135.6988458130819
1028	166.366794849947	160.744123858487	139.3869436639415
1030	161.2886799763146	158.3895942971904	147.1988347799537
1032	164.4281793024468	162.6973064018378	149.3271252599539
1034	170.5276877710497	155.6039435343353	142.3198806474082
1036	169.9595977770972	146.062374507046	134.3878824301179
1038	160.1391790062441	142.1642807017362	133.77217388028
1040	150.4463746494559	133.134876800564	139.2444884565332
1042	145.3700984814529	143.2263047414732	142.3843798476809
1044	156.7127809060005	145.6217987751521	133.7874888542713
1046	151.4907373678846	141.9998179224627	135.0248262188614
1048	152.1476006817466	148.9966926627201	144.6298873109907
1050	150.6183220793919	149.152567996344	149.8193433626691
1052	139.1654354210335	127.8882514575735	141.8949489018597
1054	160.6950088990043	125.6390002201964	131.8203972679719
1056	170.5927876660151	136.0917213261168	129.5131177629129
1058	166.030383715833	147.1879554858004	132.8523643521381
1060	164.3684755040164	147.7803781053674	140.2633495226245
1062	167.2274444244636	144.1414446580247	139.6068825701516
1064	167.8485369633136	141.7212907367179	132.3482999115548
1066	161.8738312221533	143.9351401433007	132.2015153478414
1068	160.6300671425571	158.4838311464097	147.8447006921043
1070	145.8567467757883	148.833562102261	129.8693826544534
1072	141.8749191789473	128.6915576816673	129.2048860601099
1074	144.0249738453918	136.7926333429496	127.9666851526117
1076	149.49002679055	149.3344443319854	128.0028758017556
1078	151.7044351759976	145.4239796809595	126.7686756975197
1080	150.7309936198465	132.6091648692999	118.8820970231998
1082	173.1576436496312	142.4558069456113	115.6858251187482
1084	148.3868333321047	131.2917412489747	129.7240555644732
1086	143.7143904713126	140.1739850265944	144.0792691595723
1088	150.1322286559914	130.0939717335001	136.8309712922278
1090	157.597867765246	124.5364083360711	118.3738787737325
1092	159.2634442297437	126.2127670813858	110.5138072129357
1094	154.3747883479664	117.7428013673096	124.6022929068856
1096	149.3139971077503	118.9960173331212	140.6346947234553
1098	152.1133572596776	147.8076668846247	129.7964321254011
1100	150.6209102282562	140.8675307441666	132.5952706609201
1102	144.8403098084861	132.4382079069121	130.7811435185713
1104	136.3871161543485	127.4452061184498	130.203868319818
1106	133.9015289238723	122.4348215120505	127.5266769750474
1108	143.2203088977537	122.7848451846038	119.3406316091012
1110	152.401876264613	147.7225391043657	124.4726546124423
1112	136.5887189340989	116.1756471284725	125.007607749101
1114	156.5358450423704	139.7844878996821	127.8686055646417
1116	145.4681002288671	127.8307752073536	132.0392685108753
1118	140.8653682396796	123.3312856013634	127.9316683115935
1120	153.296465788576	133.6972448591257	125.8599257004389
1122	158.6787428870718	137.4031776173458	131.9180923169037
1124	136.5558088179507	129.1012749049692	128.6107948070119
1126	155.0466924805402	127.1334016901469	129.2819625224591
1128	153.1718938969011	136.0351249477589	121.4747282094193
1130	143.1940783384318	133.8946741238696	113.4570831966047
1132	132.9957371974812	124.4252103352951	121.4592725827519
1134	131.2841751661355	129.8717266498844	125.6734004641409
1136	140.8326357897776	140.6472726066521	119.3066150143924
1138	151.5389637498828	125.2372305945296	119.7699129957221
1140	136.539914877399	122.1715079308049	116.1515428906726
1142	117.3265456695356	118.2489720243632	120.8699947901577
1144	121.8961007147844	112.353170945877	118.4897596512986
1146	139.0372341582026	121.4394560815606	127.8848315703834
1148	143.5170032610894	123.8982963202405	114.8826851078383
1150	140.8691207623571	124.5780054491879	106.6903411524521
1152	142.7761213524199	132.1617673592064	124.4628698931357
1154	133.3137259726524	123.8764700903329	104.4474195042888
1156	139.9095375463147	136.5070333846536	139.2018704621189
1158	148.7115721183768	121.4044832814907	112.5265816881391
1160	150.7732285525865	127.4113574763913	116.3510523929805
1162	137.4960314203647	139.9389568627755	121.2799628497718
1164	129.0971129847924	142.3957991534327	109.6226938001079
1166	138.0458056082671	140.3981684818598	102.7256583151618
1168	153.6815766765232	143.3459611299587	123.5306709621721
1170	157.2404159052021	122.5247911975805	125.6210212559937
1172	126.7579949360815	139.2840016467316	127.5453331068101
1174	129.7446032053722	125.3806211928434	118.3226534485924
1176	138.4290972551412	131.9284084496197	131.1163514051882
1178	144.5314866577382	134.4594703201476	130.6133860100061
1180	143.3092268629723	129.7899437960654	128.4875604143264
1182	143.3718943414351	127.1551928423759	130.6111226041796
1184	150.3107274293493	128.7189485656565	118.949150940457
1186	117.7308745163926	131.2653036143643	131.0174376622526
1188	129.8807504835811	127.0627638768094	92.71200471837035
1190	147.441359576832	128.8823107722643	103.9704014085899
1192	152.9240831793427	126.2180154863731	101.5813223381365
1194	146.4042941781002	130.1826408642152	117.5397005592392
1196	137.541713656499	127.5298287901402	128.4678844099325
1198	142.3430041141415	121.7399650922069	120.2004368211418
1200	160.5355353570595	135.5572753462712	122.5969838237828
1202	135.2905175257236	123.8690454359669	104.3496128007736
1204	154.0723126630163	128.9104169741304	112.8461976757211
1206	144.6782188025603	114.27617683678	110.84034421353
1208	124.3578245755361	119.8297599037145	119.8297599037145
1210	131.4229377680707	124.8578302332118	107.1644565401281
1212	145.2388724651212	124.1452324363585	103.8054560204384
1214	146.1551647388367	125.0481624249697	124.0674049331509
1216	148.428790190058	128.1819902774832	130.8135006689182
1218	148.787213440828	121.9970878854878	126.1698446218883
1220	152.0496477088119	125.2060785444321	133.552137694569
1222	133.10562439322	135.5942635458262	118.7839437851556
1224	160.3400703570366	145.8890668065417	119.1638590458632
1226	165.3672420150159	139.6149077541611	118.3317800300497
1228	158.3386355216908	135.7704384980338	115.6719797217244
1230	151.2801544609734	137.7418660468417	119.1554991095245
1232	143.5219100913899	132.054197793259	128.6327383228585
1234	165.6186058115891	129.6017651672147	131.8430753259
1236	126.6370016217101	125.5860133664274	134.1255535067407
1238	149.8065066069262	140.9415585159593	152.4305363487065
1240	162.1873327111277	149.4950639270622	140.8866294860266
1242	176.9550830381198	165.3953211190318	132.639339780121
1244	185.7940441436087	160.1865757228026	134.0182717032259
1246	178.6740238314243	147.5997855321726	135.8610305712447
1248	172.0466779772721	148.6824827442302	137.3934701441335
1250	185.7150863120428	145.8825051745662	147.1908271434818
1252	155.8603311387813	135.2056762974939	146.5952699475564
1254	162.2984036049274	162.1467796998946	142.3864853236526
1256	154.6331831289631	149.7479769059527	135.7425111730462
1258	164.0849669728372	159.3392696687108	134.4746699106881
1260	171.0132041745937	152.5552976672916	130.9081964572296
1262	172.4968148492055	164.5757442724904	133.2277617309296
1264	164.8487522374923	173.241040909091	133.380177525159
1266	149.512466393545	143.4905065846533	126.3826023149334
1268	147.2211220048541	140.3851333221509	140.4234224639072
1270	156.2439107624363	151.984464885878	168.5931045166174
1272	163.637119262321	145.0452708227689	141.6107450746687
1274	173.5406777183015	136.8127917375663	119.06248549874
1276	155.9615663695899	136.1471806055649	153.5558089766971
1278	162.22467681139	141.0477683729534	154.1657438169744
1280	173.9211273569246	152.4649315563515	141.3864030568581
1282	165.9899360860635	155.7578390931396	142.459377961952
1284	152.1058308435872	143.2319169994355	137.4077950797453
1286	154.1859839216862	143.7355986703176	122.3175994749337
1288	159.0218324640131	155.3576667679236	120.5966234015096
1290	142.8266509784377	161.6159012921121	135.4937567542227
1292	138.2206204901008	124.9730545175207	123.1136997434839
1294	139.8633909207963	124.0426763648093	112.3955013187112
1296	131.596087095648	129.438723581606	111.1744156765826
1298	133.7354683860188	135.9692907923281	119.1869306958089
1300	135.7905078544815	135.6488065808013	121.620969425897
1302	129.5048501200665	128.7923792643723	123.0450444015035
1304	149.1802772569179	139.9820312304719	148.1489654027195
1306	140.1474483847054	134.9028938546923	128.9669983443194
1308	132.3476243668383	136.6105336126176	126.2541950594294
1310	145.2013103204426	137.8407458485091	121.7263571900369
1312	148.2632245965731	126.4875994846998	124.1689572677113
1314	129.9802376592216	129.233590567864	125.3676634754596
1316	123.8073908118557	133.0861963378778	110.8284386799969
1318	129.7631146205361	137.6173550006451	98.4661865064389
1320	134.4941007892285	139.8156832826455	106.7207338927095
1322	138.7938951618654	126.9300908246759	123.8813332016159
1324	131.7604707334269	118.7080648263608	132.4795530475117
1326	151.8512669677642	110.5915816132756	122.1756219157299
1328	123.1956425891658	134.3698203829971	122.2717602655791
1330	125.7018192179804	119.4846046660989	109.1743619490605
1332	118.0706554399247	114.2183195429687	102.8014119125255
1334	100.6943724572552	120.2265742468158	101.9095640586222
1336	112.8874516081889	124.6938096331924	113.9864353398655
1338	136.1073245512704	124.6632320733253	114.471417306699
1340	135.3294227663924	120.4738693209921	100.128473701561
1342	132.1322177017669	110.6670841791494	112.9493235430767
1344	133.5934709221251	111.7153217061723	116.8604460123658
1346	103.8088777543891	106.7122196101963	113.3631749518618
1348	135.4141416658629	116.5489061502161	106.2125156611934
1350	136.3200126242877	130.3429157893376	117.788219108581
1352	138.8370140899512	119.9073992016869	102.7486659134614
1354	131.0654498303949	118.0666571952409	98.27646538160414
1356	122.9286434876333	116.2629028055717	97.7352586349119
1358	132.5799268199955	107.5930929868501	86.79015668933019
1360	141.8199703145401	94.05669005097685	84.29825899284226
1362	116.9377896420999	80.26931228989022	103.4275120165142
1364	96.6097293998818	103.3820845182048	95.0375937544258
1366	101.3586634834437	115.73247685005	115.4354200437434
1368	96.78064441921211	115.0004450083828	66.53888060054101
1370	121.6542554445501	104.4177412504953	98.65005757800023
1372	121.634163650198	88.87921975824726	86.65111187144889
1374	125.1273642264467	92.10505539950492	94.43412376394736
1376	125.2449288159087	114.94778865671	92.90721435804579
1378	127.4523972884744	125.6061437710494	93.49242447477124
1380	123.1615312972444	111.0519270137266	101.7623792488817
1382	109.2614016849455	100.5525197498372	96.50673592174329
1384	126.0931149230045	112.454390112177	108.7746285346267
1386	97.04182599629606	101.6997237811104	97.30572039949306
1388	122.6811748822193	120.352717208273	126.8249345382112
1390	107.9139019539107	112.1024352326765	101.6836167528089
1392	108.1717075928729	110.6211434059195	94.38979094161948
1394	123.5058326664425	117.4738087936463	106.8585753328712
1396	136.0393287845613	105.8697967048433	96.58458323542476
1398	126.2686943925535	107.5423255150224	91.94145011047914
1400	119.5170402651831	113.4246198207871	100.4043623713735
1402	124.935821764516	100.2744133370547	100.2651342781686
1404	116.0141643462491	90.22281493856353	85.15826280851675
1406	109.0059320940685	98.33408261827621	67.19899777530513
1408	112.1977797297268	94.60281097480264	93.72136233133591
1410	142.5177901212502	120.1092187408754	82.1019425847614
1412	122.9704394060481	101.9472739358359	96.77709266198626
1414	122.821346319783	100.5679687424114	78.14943775498122
1416	131.8232383013772	119.1324259839463	79.61968826688167
1418	124.4196532683258	112.4727214521032	106.1879410463289
1420	120.3637373689992	113.4652522842293	102.3380888891008
1422	119.4008909492289	107.8879772983463	80.08264419488238
1424	118.8976251632457	104.6608828546487	88.32127676013649
1426	131.0232259364125	123.5291788680088	112.9030840006344
1428	141.9939099982498	113.4771169138807	106.2692053943347
1430	121.3455449794145	120.1330922341544	118.9722065123889
1432	152.9699908446888	128.3022691286537	124.6093987647011
1434	142.9605565849531	144.7341968862171	133.8281724753157
1436	114.9452387543229	121.4584970171912	91.27529967537259
1438	115.973408485601	114.8501087441741	109.9902009945782
1440	113.6821057747222	116.8435235866357	104.5662123756466
1442	130.0116667828417	109.9679112059273	98.05906955656197
1444	150.4873083255151	125.9110977086732	102.1753806106351
1446	145.4775571981581	143.9383685141817	109.3536226031865
1448	135.9690514520647	144.7682016228547	118.1459950067185
1450	155.5021151629084	147.2701089985105	127.3770929709645
1452	172.9588958969592	144.4472712364886	131.5223199185326
1454	166.1235329117965	148.358162223282	139.4467908108882
1456	165.9763494383462	128.5492449851458	113.732508410503
1458	158.7735962352579	138.4596331851019	152.1873286884555
1460	157.6826154556811	147.4941027630193	151.6847224231072
1462	143.5822588693183	143.9130918214682	140.1980966589698
1464	161.4628186642041	160.2926336862587	128.7200671209095
1466	160.8341432070966	146.7469357474036	135.6984056564888
1468	145.5274193589461	141.0706862048666	141.2924009091618
1470	153.5639245499954	133.4607593442589	138.5197907426855
1472	159.8240911939336	129.7817560373132	131.1448445334529
1474	138.6083739687413	133.5698332119474	118.6139439407992
1476	127.5327937986261	109.5372449031289	108.9476872039497
1478	127.9948490703531	98.66157476794048	109.0744893317642
1480	130.2833060416139	110.4140891835611	85.64248059157065
1482	143.472831662901	122.3099476571921	133.2272349747126
1484	142.552652074087	104.6131044117336	119.7431068615601
1486	110.5367705272097	93.03981616015862	98.90918543591499
1488	133.0119318794173	113.4626586576752	136.105151344561
1490	119.4531852703742	101.2714759522934	98.83373861886477
1492	115.0464980880317	120.3286903179707	101.4077217892052
1494	130.2719942657722	129.6294056297139	105.7508020281502
1496	126.7367071113591	109.8809471433392	84.89828105896251
1498	110.6380899114935	95.37316759450755	74.38684475250443
1500	106.1991694021096	111.603209707692	82.09371646060046
1502	106.0150042356137	127.2164582991712	91.54569232625993
1504	108.4739206018153	104.3522671578251	107.3515608299544
1506	113.9388444436378	104.6967351882604	94.38256255411505
1508	123.6162951878167	111.3507484626823	93.80190754770258
1510	159.5154067983715	120.4123142245261	100.3109158514751
1512	119.800822323924	119.8338204283988	103.9867148174243
1514	114.6498159997771	91.99894262940674	100.232151789072
1516	98.75470845582422	108.0133856422542	96.50468424225949
1518	117.6852836468469	114.6581654833566	93.14292757674681
1520	125.8863516511613	125.7713319025722	109.4021987962704
1522	113.9957247980216	127.1834279047678	115.3420200091628
1524	125.8749791132234	119.6747428384215	110.9963035999674
1526	153.8936899839572	115.4570987703752	115.7315341851711
1528	156.0286087894572	117.855533022253	124.037653388564
1530	129.5650989011956	119.3618117465159	120.0497574945834
1532	112.8016488005322	117.8206555119592	109.3433904212522
1534	132.645072744959	122.1935615305049	104.9772494409242
1536	125.0128254045724	108.0758933909424	107.2978191079261
1538	107.9371816363739	135.6940085288591	97.07541539448825
1540	96.50970644154556	120.7218871531023	90.89407685364407
1542	143.7083071904036	134.1169115374161	123.3342362094122
1544	128.7791095112816	122.296477725308	118.615509099085
1546	146.9955383642775	118.092271992973	129.5561585806871
1548	142.1723458593315	122.0433738709301	124.5769550846646
1550	132.2639625011905	115.9756414830135	110.9238440127943
1552	125.422229435499	115.4177366759783	122.6835937077883
1554	123.2642625616517	126.9491754875289	117.5452683176272
1556	145.1987445880017	157.8876512290884	134.2049199336238
1558	169.6344545206448	178.539677908581	157.0991395336455
1560	159.3847958141641	153.979628077317	136.6284236490437
1562	132.3526536284922	120.4476785172824	119.284569086948
1564	126.0588430798651	123.059455066087	115.5301091257592
1566	141.4577804413056	129.9762379131116	109.7580318756114
1568	132.6952410540284	147.7727288782087	125.3373967925177
1570	143.9311013025302	142.6997481209438	141.3506099203262
1572	146.2283312610432	115.2855436431888	95.39423217590436
1574	139.7484120159375	162.6453966455762	155.3114848628794
1576	142.4336726544308	159.692252978555	110.3904145939337
1578	133.2507770965295	143.1120510513356	112.5818468145004
1580	146.9001567007243	138.3670477424876	114.7250411043098
1582	155.6493803431547	121.4693533828057	128.8748983969303
1584	148.3883103893454	115.0894658808336	136.1976317996018
1586	150.3028164736383	137.2745451774772	126.6425524983875
1588	148.058410319093	143.5717128931091	134.7342040641662
1590	158.4387577735272	159.8492133775844	148.8627048655715
1592	165.9797664899647	162.2910116720383	150.9500752392067
1594	164.0830268702504	141.801090182271	147.6392730828596
1596	170.3270411823708	149.0708001278406	138.0819499412329
1598	156.7910688301865	146.2662032738617	132.3209340005906
1600	161.4383887751985	145.7414771454928	141.1131880006659
1602	170.6901878260995	147.3178579605931	147.670244200213
1604	153.1729834956217	144.1353251306248	162.7103026265577
1606	161.4269065720149	155.6832423072697	160.1653327473846
1608	192.3022619010575	162.224022800758	160.7798219609082
1610	171.165623936957	154.0413520108444	127.489311098442
1612	174.5209585590199	172.2128816729767	153.7552905661059
1614	195.7169380749423	181.1465838372844	151.5845302363914
1616	178.3857064613839	167.2871014510712	141.4536478698084
1618	175.0678571107924	161.4742659625497	140.6527335912718
1620	167.5878553117132	161.9791006091786	147.9290184845623
1622	159.6042858698326	171.4506531297371	140.5274550495628
1624	179.4052599106695	168.9081719141908	155.2527191010235
1626	191.0179304838028	172.5129529067613	165.9159336755419
1628	187.1681517390772	178.8822404224806	174.3280819084701
1630	187.4431211207399	173.5436319568914	182.6536593001154
1632	185.1400396524011	175.0789079581095	172.1189533599388
1634	191.8919374477787	182.9946191216943	164.4832560161859
1636	201.0140590054672	172.9176335469461	174.5941719989885
1638	175.6199127534396	160.7161634641991	169.3152058818608
1640	179.8003291699752	162.4304307203284	157.8908347669437
1642	190.8454468147326	170.1670097862088	171.7877006823678
1644	173.7057185922284	168.8680430529673	164.56526124495
1646	198.421591564097	185.1317067142014	177.2695533787354
1648	193.8383303930858	193.4076015356603	171.3037507874544
1650	189.2672070017875	168.4193483893454	159.1559935160524
1652	194.3131077317693	183.0375690239071	163.1717655959089
1654	188.3240250327647	161.1719396727268	183.4848270894439
1656	184.7957824982322	186.3023966350755	170.9109631761506
1658	195.7527064198123	202.5446028017688	172.7883309610597
1660	164.4974041189623	180.6489822342575	170.5674358164295
1662	190.0200235101268	190.3299189470228	166.4578758909752
1664	178.1185711606493	171.5402154532699	166.4860168557133
1666	187.5096521310521	167.7746941440319	173.2488759010308
1668	190.5443158878928	183.5723911157487	179.1062478592845
1670	198.711814180176	178.8003710023932	161.7663088752738
1672	199.0462263041005	166.6614640082929	166.7476655367622
1674	191.6931936397633	171.891343549827	163.2842970678618
1676	180.970121655148	171.2383220176123	151.1360284962716
1678	167.1628005492608	163.0658770931626	155.6935098400931
1680	159.6570237050152	160.4258226288799	159.149535649512
1682	156.1747892244276	149.6568789177512	163.971501382414
1684	154.8795613212717	133.7522507948716	163.2581748004699
1686	150.7422785986355	126.7002852844913	143.0379264425141
1688	140.2750558417917	141.373825419998	122.6027836379756
1690	150.0658447537522	162.4645632893943	123.5140434926449
1692	162.1345090283236	150.5472204896193	141.4126736256877
1694	138.3395801666185	135.409357880774	106.775621568607
1696	138.4883533383387	120.0435162804441	95.70725491788389
1698	146.2746896085453	124.1937090722098	118.3464509728027
1700	137.3499114569068	131.8709106409224	138.1455226547784
1702	125.443113172838	117.3247444711023	108.679131363147
1704	112.7483515638116	143.0239873122182	125.2678624652531
1706	122.1877839973299	144.4933314108775	108.3898953945114
1708	141.7187930653374	115.6565395019739	113.2875026390244
1710	93.48675044281077	109.6414895203458	109.6414895203458
1712	135.7445082163267	129.2233286137214	102.5981646402551
1714	115.4105362208296	119.9712574469608	113.3998320108003
1716	121.1374011322264	102.7910835836917	104.9694970074952
1718	114.3762646777032	115.7444587171513	107.3038034685592
1720	127.3998072918131	117.4753092340928	105.792899840512
1722	116.9490215185288	98.67064778084654	84.64913663845991
1724	132.9088815490118	110.6507882920616	85.2032037450804
1726	135.3506167362617	120.3963857404077	102.5940801775191
1728	108.4445442256704	113.5207893938781	114.7883337939077
1730	121.8100579037248	111.4550370040523	103.6206789519739
1732	130.4785413025907	102.2385322661939	90.32032360277333
1734	126.4109315996418	102.9526083724633	91.21818186930319
1736	131.3266147355268	118.7967857408605	110.6411905989187
1738	133.0261954391838	105.6980133498049	103.5423055172985
1740	117.0611005727595	92.02777731903774	95.09915911363007
1742	109.8702125209308	95.27955745971201	97.97662535399689
1744	125.1398553539613	99.6152154538632	94.32677336065621
1746	119.5478293310926	98.43911555745495	103.0623437735901
1748	100.9883126126325	89.78798193014023	94.84639339943139
1750	98.67439257121734	108.8521116004057	91.26329213824971
1752	97.41315561390502	108.8168579577312	109.9455282158697
1754	103.9001798047277	97.52849482462371	114.4474793671117
1756	112.3128021699947	101.2355454701904	88.89169596926298
1758	118.0606398638981	116.9703103757482	100.8783877125429
1760	121.0241122079896	120.4934616060485	99.56765641019865
1762	126.4299195741102	123.6595643268096	109.7726286614272
1764	115.7053011379525	108.333986676324	87.1535418566577
1766	94.09007478001458	114.3245200583098	91.84754020912695
1768	81.207441698124	98.29727671813993	86.84944492695905
1770	90.11701159600995	116.1905057236416	84.63451851012788
1772	117.5262197757904	96.93307261631615	79.40954339411776
1774	118.5781670283323	111.6106632484247	96.73111520630562
1776	115.5113525526148	89.31998220747214	87.56218218136337
1778	132.5043536784786	101.8582722440851	105.0446932823962
1780	115.6892043096629	103.7634740001356	115.8781532067938
1782	105.3903218192521	98.48265071236091	92.31901457277139
1784	116.0150881732853	125.4438771124277	88.97119109538537
1786	89.63989874018233	111.3663255814991	84.99417801858481
1788	95.84684254829642	88.06225076412821	83.4783683568517
1790	104.3690475219773	108.7872824772127	90.82657902418822
1792	86.39011008569293	103.1470542590224	81.64824610147083
1794	84.06295869982439	99.95754553623955	82.8084234456163
1796	84.30895296509328	65.63999375667677	72.36865816156094
1798	131.4968011341905	124.8870073650488	121.1059915920307
1800	126.1474550861175	94.12526136641185	100.1060427393298
