# Supplementary material for: In vitro and in vivo datasets of topically applied ketorolac tromethamine in aqueous humor using Raman spectroscopy
Source: Data Brief. 2019 Oct 22;27:104694. doi: 10.1016/j.dib.2019.104694 (PMC6839021; doi:10.1016/j.dib.2019.104694)
Supplement: Multimedia component 1 [file mmc1.zip › Raw Raman spectrum dataset/In vitro Pig eyes/Gonio/Fingerprint/0.25% Ketorolac 6-3.txt]

cm-1	frame1	frame2	frame3
350	419.322404362567	457.853532928494	457.9219398677953
352	444.6840667532043	476.7590264188863	473.4670623841478
354	473.9792071288498	481.6836879538433	480.2120829922778
356	444.9936906762838	456.5773390502089	477.9092456245128
358	435.9553014050283	433.005371193	448.385936809799
360	428.6670426187563	436.4692763513698	444.8097986259785
362	428.607474866543	442.2319946048011	445.8748531138299
364	439.7933143742571	427.743890077976	431.4193635539011
366	425.3227940735633	440.4082992818767	445.1876323003293
368	426.8470343145408	464.9402432589002	461.5911429308385
370	433.1571259638873	468.1724013317331	467.9173830476549
372	435.0627946449953	437.8481104911829	458.3500531170246
374	414.297800311422	429.7611741220281	445.8294254153701
376	421.7944923411014	441.1399441710955	442.2664189616709
378	422.7148502174312	437.8016689729292	434.9640885553609
380	411.5988848921504	419.9407131455832	424.2338031904877
382	412.2614429991713	431.0562779783834	427.0928819638906
384	400.8482955411905	417.6567552641262	410.7008613507618
386	394.9800431522456	419.3495903639563	409.5844193726357
388	401.6928825869483	434.8165788629083	423.0291621270034
390	428.4345843868962	447.7985154417552	437.6696949079042
392	429.6620741046316	422.8092160796059	429.4202188178316
394	420.8564182020112	428.3040102963219	433.8041874350727
396	412.424828040901	436.8585643278058	439.6807992130854
398	414.603938055865	416.9322503663632	433.2515695830076
400	428.3438032927208	436.6649867333213	427.3174950110271
402	445.8667416452546	455.8308594295191	429.1439737764365
404	449.5482269569865	459.2820887620692	442.624048869291
406	433.8240327170921	442.678995530733	465.5750635612724
408	428.7545895691652	434.3357998258471	470.3369845201422
410	444.821982319138	452.9114440297909	461.4703601242114
412	446.0911930871915	458.8494605034331	459.1538021539095
414	435.5391736265515	455.5956205338625	462.7021111856305
416	449.9653105056963	484.0901546522971	454.1537634319401
418	425.6995161316658	456.6135840263195	446.1246892713812
420	421.6053236537326	447.2482746187959	438.6215021582908
422	426.7742331130221	445.4418413859455	434.6933485814467
424	418.3530424452524	426.7130224345636	437.95481184746
426	425.9574748994108	421.278853062903	425.9976327752111
428	428.8749968911959	432.3312125303454	428.6177477817023
430	433.8243210535732	444.3008250738442	436.933644178849
432	442.9702458781904	448.5892436856195	445.5564574825452
434	440.3827265788553	458.4651183697642	459.769369957114
436	438.844847142722	452.1911612586998	448.1123316354963
438	439.4727740152224	448.616725512199	436.1277860274221
440	436.9444734311625	449.4107945221724	430.8359522234855
442	416.8385452218763	444.5263846976428	430.7876243316091
444	431.6511007452031	437.9411442675241	441.086701631911
446	446.6811334354495	445.2383176627867	434.6580286347443
448	448.2295891530312	455.954558045963	423.7258578500658
450	426.4068921470932	456.4852112893223	425.043222418332
452	417.6587917379684	447.7435057689054	435.7563173429417
454	420.0312193043201	438.0450502507164	441.0892043274174
456	431.5086421972378	431.3501763773462	430.8867134603672
458	443.9102280057314	430.1514997629348	414.6736654769762
460	426.5501966742017	436.5922690834323	456.2738437586913
462	434.4881192919982	451.9710582458935	449.8086746796237
464	434.5207821356972	454.7090901721881	434.0740860965445
466	427.1955318723918	446.1921428058496	421.3605166304784
468	423.8805018073346	435.8149522788415	419.6780739952903
470	448.1698502116511	456.2812955965828	438.1166878152525
472	432.7090570220827	443.4385211440481	437.816020617741
474	417.3278039649134	431.6867623552562	435.9340024090121
476	426.7348522383506	442.2368418233871	441.7746077317181
478	432.4657029229234	449.6135077836177	433.470127521061
480	443.9476445378045	434.0687415785523	418.4150809585165
482	441.1436144793207	426.6251319945977	411.8305921470196
484	427.7982694152307	432.0323114817514	411.6272274658335
486	422.1928635250582	443.2035837917496	405.4879606175392
488	407.509655059325	455.7448209746269	422.1237208583237
490	404.3298425059364	447.5033269738631	433.8031871085487
492	415.8826875859581	437.6218284086102	444.4240307436693
494	438.017534657562	440.6043597645808	454.0372337421463
496	429.5863626724786	443.5534678900123	432.6251033895757
498	438.274575573597	439.6378815078449	420.3245841947238
500	441.0102755594191	436.9460838113657	431.3110313554545
502	441.3504801452598	437.4168024107996	450.3499719996641
504	459.8962610075105	440.2298520950644	437.9599448001229
506	441.1909428138981	435.1466320033555	439.1729910911589
508	441.1534848464002	430.8213975404673	440.4553552559167
510	440.7431503379642	427.5631148252582	434.4942883090205
512	427.2851084421429	425.7645968914044	422.7337522994119
514	424.9479002927607	428.340882680948	447.1554792568708
516	426.6810788494701	440.4488662042692	455.09105849346
518	424.8022061756105	440.3511573678828	442.6823437817691
520	420.1087673739098	429.9441573370837	418.2931959133273
522	417.3991504482537	422.3215414702852	398.6861194703997
524	418.9031309389183	423.2446031189504	433.0534256986591
526	436.0443115477829	437.8983235842305	458.6002124385229
528	441.0007450086499	446.8990397647339	459.322176775498
530	426.0220238790756	442.6863462478494	437.363869382203
532	434.4064342070238	446.1847626831263	442.4913459237232
534	445.5178097799109	430.8479322628693	461.3334250893615
536	444.7516491899481	435.2215362281571	445.0049175138291
538	437.5161612856214	441.5128160935484	420.2344455174107
540	433.8721468839829	421.1991729647912	430.5933431568581
542	426.4573994367089	427.4756688600979	444.0218847715405
544	443.6347013973358	447.8310223124013	446.6804879801562
546	445.9151974528501	456.589343955139	439.9039438862267
548	430.7600530211375	446.0626623954153	431.7106877216194
550	436.1590439148565	425.0960541662606	441.5041476840837
552	445.0562334813723	439.6984783837846	440.8368534554883
554	447.184548611353	448.0478961067017	445.7175409050013
556	450.0413687180598	457.4551687607305	453.1519090741758
558	454.9352221513783	470.5494415627136	455.8294452174021
560	427.2084883424656	451.079594633797	429.7495560332358
562	421.9508192730411	430.8054712092455	440.494857280218
564	431.2942519906154	433.2528648584624	437.5725877274286
566	443.0683024939178	441.8924077502353	429.4275456721592
568	442.5653926784659	427.2950307071017	443.0153216275668
570	443.2293427630184	452.1250889098694	435.9887657054953
572	429.364220454066	449.4547807539584	444.1320928534142
574	424.8244886570611	441.5267400774118	450.6663147156625
576	433.2178437857725	441.3599430616856	449.6625355436062
578	436.5747477722619	456.2540320127473	445.3118976421904
580	445.5383640732844	449.5322492879863	432.9406964773756
582	440.7662659490939	448.3980084167075	429.4946187223914
584	435.7819341563951	452.5241012286086	431.3618956402533
586	440.9042749219534	458.1330936469456	436.0054444293878
588	453.4410640357519	454.6522490884959	448.5461594877532
590	452.2809921975702	443.7950467821824	425.971034445808
592	450.4279978194668	442.6092380880643	434.0755660721874
594	451.5387615628767	449.7772850098635	455.5320670444474
596	454.8746084542592	458.2985020541133	459.0412876951389
598	436.3510093760593	447.4699078325068	448.7613450187143
600	437.2452288290173	451.1586766510168	445.3298650193129
602	440.2379468166722	460.0764339590995	433.5447939402424
604	444.4082407212021	461.0337264187352	427.2545248195981
606	455.4322409955159	439.0009354135046	453.4658330915491
608	445.4518848027517	440.601264859642	448.4522384534787
610	433.5244467231884	453.3166792488066	452.4389892538775
612	431.4827130702983	453.5266374156872	451.5369271659961
614	440.2463111894339	442.8240635566712	444.8767323072
616	449.8997650913941	448.5977820565262	444.5562024691853
618	458.2279890488257	446.5717917121071	451.5629270122002
620	441.1762641975423	443.5235915527416	444.0825164404015
622	428.9548736499733	431.4789473760816	435.1455175610137
624	434.2475092449507	415.8292499272603	432.5291033595015
626	437.5328993603754	428.539675800256	434.1527492510053
628	440.2259778537824	437.0304479339733	426.3786588291564
630	440.1171618049056	440.5930598533579	436.8969055277154
632	431.6929324568623	429.8577131983228	435.2149038939089
634	418.7848122989442	411.2232591921146	410.0551935597865
636	433.9413358147733	440.2501402671076	418.544139877622
638	452.5727306194397	470.7822913905324	439.0079585729088
640	443.1277740371997	463.701760886496	448.1048989286447
642	430.7436595637044	447.6790478631689	443.9922547910958
644	437.7035316058918	449.643505258863	434.3013328091095
646	439.163667893346	446.0705540677016	452.457633428433
648	433.3862055043087	449.9049469311132	442.4088454436754
650	439.3015071424769	445.3785476613178	446.6220361767198
652	450.3067545338747	443.2735892022931	456.2345850388808
654	456.5831882239745	451.9745398012084	455.1985018638344
656	461.824204891053	434.8851050436521	448.1614471377056
658	464.4366897518689	455.4658489350843	441.8422508451764
660	454.538067787524	456.2510231124797	443.2073819932493
662	441.9911638143082	443.5983223517633	443.8078927842281
664	441.8346941263244	439.748762181902	437.2321047661072
666	467.2786267734302	458.4727375439784	458.7550026427502
668	457.61948165454	450.6817308416856	456.1270262585204
670	462.3702871519515	445.7134410154704	451.3876423881135
672	472.4486321263403	439.4812272359985	447.8585527814465
674	467.5256999629369	428.3678381974139	444.2946793702001
676	468.9452944055648	479.0004973725472	444.0644898060233
678	463.9984293150162	469.576175158741	450.7278080116531
680	464.3492082480562	469.0504495637646	457.6685304047953
682	467.5846479615529	474.199903717584	461.9983383937918
684	469.1855651701405	469.4835675023456	462.4774372008487
686	478.5699618274948	495.1149569832663	461.2232378595903
688	464.0091972396511	464.6128032990568	454.740136664931
690	465.7034842810444	461.4280170475778	466.2830745916158
692	468.6391083441193	465.8907091053383	476.784345731036
694	453.8258305899465	447.568307007913	465.7900041812067
696	459.3223685539398	465.4537819851856	465.6500417990795
698	458.2983068515441	464.0442321531343	465.8710882795435
700	456.3209086885966	457.3398677040344	456.6039250550062
702	460.0491748857198	462.2189407201139	453.634754257096
704	470.8641890316977	483.2595008949786	468.8449499009574
706	468.703668628801	474.3131106556389	477.3940775970618
708	464.3139764775747	482.3017497453648	464.0301078020877
710	476.0508304007033	475.9474743299294	467.0691871867003
712	478.8008023804069	466.8215567838155	459.4821538877817
714	460.3256518213846	470.0458444875255	434.1582025011447
716	462.416656951665	492.4148370447228	467.8163789038107
718	469.5174670510995	485.8461578363135	468.843327849248
720	475.4823482569582	471.5801541931019	470.4324971330669
722	469.2357779729997	470.5148869930181	472.7579502966402
724	452.6640075899687	483.470011105289	471.917059858073
726	451.3706267757004	475.4544873594248	462.1773881425559
728	471.1079583466097	484.5411615080234	473.96540722372
730	470.1315752385515	472.8126732150555	466.3050215907878
732	463.5791186482031	463.2759948711707	457.6811824352901
734	464.7617121547282	466.1293563748333	459.5463249422961
736	480.7347822298951	474.0287655175092	471.7735383760826
738	451.4395192505514	466.8778673518874	454.4044696532244
740	453.6951786601097	463.0160575344728	459.7498708004489
742	459.6617666785945	469.5341521164282	464.4388007155213
744	459.3256295115099	476.8804376076318	460.5710601863174
746	455.6031915496572	469.2512868992707	452.7716236856246
748	461.2359317349651	479.4291096282429	468.062756318202
750	469.2657807146173	482.9794112286364	476.7307485881579
752	453.4685242794129	477.9940148274569	469.3515791816548
754	446.4621336581781	482.5177611973982	463.9783958407056
756	478.7063881762488	503.9259377974499	478.5383434519452
758	486.5472519143807	474.7447717685556	490.3718087043654
760	474.0799500962866	472.4830615296127	470.0815016712901
762	479.3268562611745	482.0758867751856	466.591388692511
764	482.3266351268571	491.3969005455462	473.9841595932986
766	467.5997239548197	487.71327737999	477.5436092867051
768	444.9158199664929	457.064496804454	462.2912277615981
770	459.0823905298715	468.7899253895598	457.7364198157757
772	454.2150740181455	460.7899609669247	462.3369502834481
774	466.5790453301859	464.1473313197606	468.5580778511881
776	488.2172819322726	477.0379726807556	474.7309914147942
778	475.7451854706171	470.4553019984036	483.5322998489353
780	459.8796442570664	472.897869522371	481.4182827266532
782	466.0607243173359	478.4403791302435	471.4837221529454
784	463.7560449597984	482.5429036472652	468.1411608444874
786	462.954732897418	486.5262558012523	476.8886004492183
788	479.2024818865793	489.8782798820609	490.9022376339552
790	494.3769549302166	476.949557131228	470.5171561407291
792	484.8202276406789	472.4972900843953	467.0395345476271
794	485.2231624313417	484.133872180229	475.2084057627058
796	475.6198384887052	484.5109839640194	476.2926944919024
798	460.0992783172044	474.3806668060506	470.5757942678843
800	479.9921793929952	494.4983565578493	483.9359645777094
802	472.5291996565715	469.7150418672177	460.8755395718545
804	478.1276992742089	474.9811032574131	484.4029093634507
806	477.3779047871304	471.9944194593251	479.1729866057207
808	476.931762237385	463.1869050855996	457.827561618113
810	487.3973247218872	466.0910482635013	465.8953731335667
812	475.4169514532611	470.3316202398308	490.9813152051131
814	469.775737971558	478.3067785811719	488.9031174384289
816	483.6208790656752	479.3409093517885	477.0029579534669
818	491.5783336607882	477.3720219424523	474.8782943961819
820	486.2561306008118	479.5845544714895	483.442279051834
822	491.8325623002498	492.7988027636266	477.865392181317
824	464.7913453104766	477.3842187437401	460.7137617238684
826	469.7386804689862	477.1560844291743	470.4135240459671
828	472.8629321293004	476.7482272370801	470.2327437018259
830	473.2784349546121	476.0433709396054	462.2798349502895
832	479.0327616975113	479.0110989487018	463.1569210808199
834	473.5684381114087	478.2099271161131	475.1858238082001
836	496.5178012139804	479.778238293099	489.5883943342656
838	498.5710555784497	486.3842521280784	488.633711538573
840	486.7607545502322	490.0482145427869	481.4662776451538
842	476.2704851090595	484.8879348509927	481.1450814631846
844	482.3100501253305	472.4289373060821	497.014911745368
846	505.670224686437	496.949816576976	495.1847794989583
848	500.0537917386	501.4750931659155	487.3287518012204
850	503.3952244961984	508.3350776345917	506.5946907393072
852	498.9311515681676	504.1885336071526	519.2176905112177
854	481.9845779390702	486.5215270196493	503.4018078523094
856	499.7057331400691	491.9136442552215	497.6588977785721
858	504.294610013111	519.87790887023	517.9672637785073
860	486.6852787843137	518.4864524609808	515.3783210217434
862	495.3192103553906	499.8001675109601	508.0764565526796
864	510.1618437015623	488.5493287163159	498.6451700148703
866	497.9576235034925	501.2848573754014	488.4752588359678
868	513.9439009300027	506.0378676188572	508.0001728397408
870	511.074348074842	518.5959428365532	504.7908916276555
872	512.6792805456292	508.4125981502531	501.8849058022458
874	511.7175641664502	508.9546704975057	508.5437005457421
876	512.1019603078887	527.0084405283759	520.6355341764918
878	521.785303152226	540.755704526531	524.9100827759313
880	502.4458780068151	524.3728289710003	515.0715921473959
882	509.2786763435996	519.3044045727402	521.3270531131534
884	508.4009781530431	512.5139921346537	509.2652209612714
886	502.1284740025799	501.0104125198046	492.0990575952544
888	496.8095982350193	486.2199458800278	481.6543185106803
890	494.0670723428279	473.2398984416083	477.9120436032001
892	473.2958210883674	473.9259042932311	483.9685088081117
894	467.4804482833267	487.4813241439616	471.5755507772135
896	486.2102159368934	496.7018575901896	477.9535636730631
898	493.2594399935045	493.3512010387982	492.7274683111752
900	476.6084288398631	479.8626183882734	495.6025014592076
902	474.1202953014916	471.1086176607257	474.4379295821307
904	486.2921410252516	496.4632224609326	477.6205645846284
906	477.0885126493436	488.8323095968621	488.1781280674205
908	478.9168907099896	487.386971680526	479.9027405062751
910	491.951727296458	499.0554380739894	472.0870982413456
912	503.0111567742418	515.1113373530533	478.6410001662145
914	496.3471347243001	519.0092884731506	482.1597516377102
916	489.9906419163182	500.0524492422753	482.9993961443666
918	501.8129419992355	496.1840775636441	506.0898371256827
920	494.0659291133948	501.9766844208808	504.6634857914995
922	485.4410083285891	504.2030171730676	495.3786413632161
924	492.1719692262166	500.1234076363686	494.837010071643
926	495.9129837215633	506.3691282903661	485.6907116734658
928	499.4551782108658	499.0358139050092	486.8077647484168
930	508.8996299965065	506.7255401350628	507.0233657586795
932	505.3302831347932	515.5524232474903	514.8103165227584
934	503.0586418386301	521.8997726937297	510.9945589039002
936	514.9397456295483	522.6647978854371	503.0787857254273
938	533.2158448364628	513.3473445439407	494.1850146599028
940	522.7654798028801	525.9513014779112	515.313939297665
942	513.5329043654958	520.5831050295908	505.4301192063635
944	509.2469552861592	520.1409461696096	508.3230152765187
946	513.7735060470653	514.5512721133799	516.35062178431
948	521.2716697231028	502.6362959628675	513.8240232983222
950	517.0242631336574	502.4026182054309	497.2110704441968
952	511.3213255612504	505.2432103498786	498.8326048841294
954	489.3272529553394	509.0984383309498	500.3795791632155
956	495.3293644242268	514.0201801251354	498.1931547177404
958	499.1216236491794	511.1013994230215	490.3666097469225
960	501.6706339598156	506.1329793706808	482.4801809561216
962	529.4971572025474	511.8479169513522	485.784781259074
964	505.335067814329	493.2339523234375	507.1065192971638
966	505.8872221261484	498.7421148349009	505.3131296212463
968	488.8894139524297	516.5072000406162	500.7158577322064
970	478.7084768494176	515.5465914006504	502.8947473284036
972	480.1144975883198	507.3039724441898	499.2137799447543
974	485.4140387360151	514.888444043977	481.0294812989498
976	508.7607306635972	500.0011660816148	495.7576956897657
978	499.2099158235799	491.5055722216002	483.6155582828014
980	495.6684033665594	505.9551627246007	495.2055123126562
982	491.0607963380113	501.894274863485	505.1134320779707
984	488.7604969223149	494.2754184875001	501.0040361678581
986	490.9424293205178	498.7621121954072	485.4312591646459
988	489.1474173060244	487.581022795023	473.2062202015393
990	492.286678676018	504.3354635175623	480.0339901375708
992	482.0448168030603	513.0802240794427	479.3699711857139
994	494.6479306608016	511.9797345678418	482.8144317642275
996	506.922196716157	501.478118285668	493.2598327366248
998	503.1747526874306	499.8000320112752	506.3530760272873
1000	498.0047164967916	528.7660786592543	514.7917210289778
1002	535.0693180215998	547.2012900413972	521.3795081658245
1004	540.9683407145047	538.5134441781444	533.7055272201237
1006	510.1877985233227	527.4957724611001	514.0242316923615
1008	495.3033578432535	520.4973677719497	496.9388659895753
1010	500.5755068670168	515.3091273883105	490.7065103033344
1012	503.7774193781785	508.7485523791615	492.5198627243157
1014	496.8785622067471	503.6444653134926	514.1943513633456
1016	491.3302970783045	479.9327456652891	496.1064131034187
1018	497.4750521257839	494.6840559180988	505.7986725203334
1020	499.4424631689172	495.4128407649175	497.0884002814829
1022	500.2716473514521	489.6435534001923	486.8792753305739
1024	501.5817924569358	494.32657317179	487.2414299580257
1026	501.5434436909434	508.4434180676606	487.686571038916
1028	511.3123938015889	487.9855175932063	477.9448038448396
1030	500.4187089883696	519.5851900507644	521.4627238161633
1032	513.3114209892101	517.4644984694687	515.4713531219234
1034	513.460888989265	515.2791778139447	507.7793442337278
1036	494.9399388384895	519.1828378246976	506.2598219898684
1038	480.5608427794111	518.7058703255362	504.3762975104619
1040	501.9240672168953	507.5818558907661	507.6492175257521
1042	528.3775516662561	512.5511489840641	504.4043433998381
1044	510.4756596436279	527.7028435045028	497.5127316568807
1046	501.401667279929	519.1730243815356	512.9607525264869
1048	514.4797602070967	517.5150331046099	522.6823434384435
1050	525.0996397203065	513.9781690808841	517.3930774962158
1052	509.1857442832067	493.9822057033454	504.380487448031
1054	491.052252610461	497.6897539403901	487.5567155250408
1056	511.959525208563	516.6966760997138	496.3195949749342
1058	515.7183325881006	516.8718420278166	506.8526104652441
1060	515.6997157297268	503.1905997922455	510.6106380490738
1062	515.9491914013065	497.0349249431505	511.124366289761
1064	524.8948631288662	510.7338110027829	517.5964349239824
1066	541.1639547728842	532.4240885556665	527.3783490786148
1068	526.9682915067758	519.8554538025506	504.5221847075234
1070	491.7050601037703	503.8036708589895	508.3221806419739
1072	495.6141547796993	511.7004907617197	501.173241395438
1074	505.0658202829148	523.7446931281299	508.6934635631298
1076	508.6120264440679	527.206841906733	524.3024868739306
1078	510.9260767427048	527.4542339588642	530.366322201874
1080	518.720798011229	529.3157225606155	516.1434882298985
1082	519.4075716052539	497.7751474237035	494.7611402441416
1084	521.5869445422003	515.475115695363	512.4678217837733
1086	533.8445871278818	511.9734627020949	504.5718004003876
1088	530.2776279529758	523.2962625068981	517.7853217158752
1090	519.9580560584911	519.1800499581473	516.1588218702301
1092	505.0986159943977	506.3081889181059	492.0472946432416
1094	488.4272119568282	517.662873184735	481.9749598711402
1096	509.3461705936132	525.6051353198886	512.1992547444235
1098	514.4688229715702	516.4213469308961	510.8224529863213
1100	524.4685643920825	514.3471780237775	504.7469352327145
1102	529.1093760200135	526.4419966245499	497.3072556262237
1104	522.1173438412916	524.8993295018138	498.8068789824558
1106	514.7284788212027	507.8426562154718	505.1628451884964
1108	520.5175478590351	499.6142317323807	508.2447094858423
1110	528.2998499054943	517.1602713679623	516.829009714677
1112	501.1628720947391	521.465020029351	515.2353955797856
1114	532.0769468890048	501.0265660410707	510.0411927388581
1116	528.5323758641324	508.4602294955894	510.5407941247803
1118	523.1222470098094	525.0142258839029	507.8907474410095
1120	527.0769947518725	531.6057045338112	506.2752375084771
1122	529.2576892173109	528.1745393328249	510.2972837300642
1124	526.8818894209788	530.0024529460923	511.4701464817387
1126	527.1122432893801	530.894350510671	517.6304742214383
1128	548.9485718624799	516.5685814495029	516.7027692171508
1130	532.2430073989972	515.7636255401847	528.7501322092538
1132	504.4273815822168	505.7851226595171	507.861561439317
1134	499.9140353198254	507.1205787026773	497.9839281507575
1136	516.2341429206172	526.6594858203744	516.3582144079342
1138	522.5851540357226	535.944797127011	515.2556135975335
1140	531.3118580999457	519.3359335622841	489.678727111052
1142	545.6678050592046	499.1563630908817	488.7880038942581
1144	518.8311093842777	520.6759249972498	512.9907478191826
1146	521.3809899142941	532.8881225990764	515.7895370691698
1148	513.7411063792157	523.220558826986	513.4732259537881
1150	509.2051817301542	523.0948649922538	520.2007878034541
1152	529.5433706740388	545.2803932285265	527.3338622432875
1154	523.5886419130416	537.5973873121405	517.8388026276112
1156	552.2128877197932	536.0556042660865	535.0695656787619
1158	522.4000219047944	528.8289591226443	508.4381975750487
1160	523.1607933618251	531.0068802097338	513.2328690583112
1162	528.8587894903268	518.9342777514547	517.7433092219201
1164	527.2618437650459	515.8936063114743	512.11128912768
1166	530.9646067530952	529.1104343203164	518.5893469710086
1168	548.1061881404655	536.1377413012326	548.9178661346546
1170	540.3856114631756	533.4448156965329	542.7011164325954
1172	546.3666082204793	525.2810212730228	504.1885461539133
1174	524.9739733297751	537.3739682027966	529.866691289302
1176	525.2828579779849	534.1844520479381	533.1330567610186
1178	523.8370360394724	531.9899099680777	513.7042975105264
1180	529.1951857102644	532.6417655963493	515.4456175137914
1182	538.5776215293322	533.7851781307198	536.5564731212933
1184	529.1290905126884	537.4069360043305	528.7177242495421
1186	538.1016937494904	532.1548699199351	531.4166527906232
1188	509.8510455809453	513.4455528637309	514.0705214333956
1190	515.0928643563118	531.8411380967609	507.8732855504163
1192	525.7432292955983	518.6311237957061	520.3956902058339
1194	540.7524910863994	524.182759262597	536.3527249266278
1196	544.2401513175847	533.7503012584691	542.3560957376794
1198	535.4149943360427	527.2333333139052	539.6813179899352
1200	536.0595240133231	531.0134768770951	536.3502362137954
1202	534.7675038811476	540.5962906405259	518.7431329279524
1204	549.0650969678493	540.4504235509512	522.7421107943078
1206	539.3315469308022	526.6597769605312	536.3889806533964
1208	519.5223137904186	535.6916205795878	524.4951052937342
1210	538.2583402783464	537.297765005559	532.8138228078498
1212	548.6310909762692	529.6208847011643	549.3027107994013
1214	526.4644403070771	524.9626663128072	547.2087503008321
1216	521.1951358319334	529.107256007876	534.9358121300058
1218	533.7038671994513	548.9578610732204	537.1386880340997
1220	530.7925412159827	537.0528458779914	525.2100947760592
1222	504.6214335628234	538.1809663641209	542.914730682023
1224	545.1143822625455	545.1647644953334	564.1927965604345
1226	546.9021120014803	543.530614336489	550.6414323416403
1228	544.8602682216115	549.5768164232293	542.6134582673415
1230	550.6049411967817	561.8318721809832	551.2854466941524
1232	534.2776668674458	560.7706965608385	552.6743397421471
1234	548.5885113695708	554.3737496146729	566.5316611330699
1236	546.8819787935032	570.1620792829463	554.3389536552133
1238	588.4225632590599	587.0860157823594	566.2683802389847
1240	571.3192595247099	571.619001480433	564.2220407553002
1242	551.4177060960087	576.57327438367	560.3262410486454
1244	570.798324964976	568.5027790912887	569.0869132547214
1246	583.0447911381995	564.1346982777892	570.7637106946322
1248	564.0869512602603	574.3866022223805	563.5584439101845
1250	571.9916118387876	558.025751418092	580.911641316829
1252	575.8141716707482	562.243014452213	586.0685136501197
1254	557.6272607306177	597.8732537608929	582.7815043883659
1256	576.0322635052676	581.9837934193341	589.5032203845137
1258	578.0532128268696	580.9792624969537	580.1174608922075
1260	581.0839725726085	583.906700679986	562.7041936201501
1262	581.1765706154408	586.097853308033	560.4174460454599
1264	582.2223458114394	576.7959637603387	565.190068485618
1266	580.2469884226293	561.1291934428099	554.4754188442194
1268	553.2911336092077	575.485761495302	543.0307690615268
1270	587.2646687604985	590.4549073549121	578.5687177427623
1272	578.6043172310397	579.6484612086621	580.6459744359797
1274	575.0317152453864	577.1124209779309	589.0881971753921
1276	579.4000301008425	584.0204866098555	596.3737443845178
1278	572.7024870093442	582.9530841401005	577.305586956182
1280	572.1875987769288	583.3656964035038	569.9180740509548
1282	573.9352576948791	589.0480864356075	571.9446613240492
1284	563.6591447471446	584.2124821970865	561.7084297009537
1286	567.5274213132677	564.1824529840793	581.3248965309323
1288	573.1458652579954	580.4407239478239	575.632787045598
1290	559.0547845495867	565.6366925415509	564.4436034011387
1292	549.7658043665633	563.4190729469297	558.7096460817437
1294	558.3283616140914	570.4387980395866	555.7527362479798
1296	584.8040430675081	579.7881886254515	546.8632636923975
1298	593.7606991572295	575.134766731151	558.1663886671279
1300	570.7549917987186	560.8562816765598	567.439299782489
1302	544.9623532447647	556.8811656342573	556.9872013001959
1304	549.6321461548494	571.2007813132325	573.9884708231355
1306	557.0776586421307	596.5147248898571	563.0336438444057
1308	558.2225842275966	553.1051663433573	585.4559449606118
1310	572.8448457113245	566.0115213829615	564.0170263778774
1312	550.9181723233108	565.8273547812892	575.0686045010336
1314	561.3168995607759	554.1794178073824	551.1976862579244
1316	566.7909509425159	548.9445891983485	542.6422492497732
1318	557.0600343593076	558.2411744675901	544.2641737506569
1320	563.3116111724421	564.187853095954	538.3215276540942
1322	585.8533771610983	551.1190333147923	546.7955910523402
1324	573.4728441605295	551.0387417017233	542.5648263990908
1326	569.5336936563049	545.5570482034817	564.4916698572786
1328	543.979620194344	537.0067078120482	556.0363073425494
1330	552.9126927235502	537.4577330789872	545.3512025594308
1332	571.2946864187333	549.0336619115808	543.1283164718223
1334	564.9382694633166	537.9242298689867	537.3822661106906
1336	554.993453330974	542.8947555217208	547.1150942974474
1338	550.7797454666819	554.0339317134421	555.6959844645792
1340	548.4313423505324	541.9037932844384	551.8738917792033
1342	561.023473962048	538.4835576201845	564.1226223559011
1344	578.6922070663818	552.4465426063186	553.3372569859254
1346	554.4369065769147	568.7485647567945	552.3586277985825
1348	548.6488067292032	548.8990107563915	564.0044689285988
1350	550.0276037754686	567.4264335904989	568.2618615206818
1352	554.0656764221227	545.0341223356809	563.2802470256575
1354	536.7947294144772	540.504475468997	556.170244645112
1356	534.6881200983519	536.3354467834306	535.2181205079415
1358	547.6903383272684	525.8365416833016	519.5557501072922
1360	542.4225452137739	535.9387378202753	529.2697545399208
1362	523.3002124084752	559.4018922913763	540.0068792674639
1364	521.4762385052961	554.0251271308522	532.9411027604765
1366	541.1418037451412	547.8948566531871	541.8303341743909
1368	535.7521161895724	542.51618427606	511.2129957248471
1370	551.6519827860218	546.7011817891676	537.651613214851
1372	555.9544302955223	545.2744238410438	538.2245962299761
1374	546.1194811231749	552.261153720896	534.7507469707994
1376	536.1623188644555	578.4211883336684	558.6030164522272
1378	543.8280745169391	582.6036133622351	575.571996435222
1380	551.7545511816393	554.2426858081185	565.7100977840341
1382	548.5959049766129	543.2928048026339	569.0249235963781
1384	570.998051306123	566.5925183292565	590.4813484930477
1386	537.944100298829	582.1874511102915	538.7885623890594
1388	555.6002903583873	571.1092562655985	568.8603212575614
1390	549.1208551721859	561.4148059075545	548.5495153271614
1392	544.0729978085033	554.0560701656561	547.5652359367656
1394	556.1765795060646	554.8916058703699	570.269713754834
1396	557.2488512456446	549.6816802382297	566.4821702177353
1398	574.048256972616	555.7611550697436	557.2219971112704
1400	584.5938543065203	558.8843013103351	556.454019269093
1402	567.047375767463	545.2383955957143	553.2641667590318
1404	556.949189777496	535.0733620471367	545.671847256117
1406	562.4546765037305	537.2229242410263	540.8826501306259
1408	558.2931473706414	565.2534600044064	557.4237794114951
1410	551.8030971601331	559.5827570859843	575.4148251523087
1412	544.0327298930905	565.7037255837784	530.5998463912237
1414	550.3393251614925	555.7367656463902	549.4625241529035
1416	540.0460097944516	547.7068510358522	557.1039333060884
1418	566.7531648406243	570.1171137207812	571.9595054515571
1420	568.734558961334	565.0493494673667	563.9782576037658
1422	548.5168828131968	550.2913720500555	548.4895068065512
1424	554.970272039613	558.3420890501903	560.2101399278477
1426	573.5083259397103	571.8145995279654	575.8203932435802
1428	568.1303138829154	576.7027262687511	560.002545845739
1430	590.7853136485765	553.196866961409	572.9682623062809
1432	566.4013394358019	570.4726265903868	566.3119458006439
1434	605.3508914398533	565.346582166124	569.1990312169385
1436	559.0010303013897	573.1209914510082	550.4609453223138
1438	570.2189453444198	593.9558788248125	583.0152930407814
1440	571.4117344881481	573.3176924253746	577.482789586362
1442	579.0958379859719	569.0197048971841	575.6974193175987
1444	585.3107962274662	570.1283733480932	582.372588718963
1446	590.6329359350791	584.9634207133306	587.1182848708975
1448	602.8800767431497	605.2041193202251	593.3313488502663
1450	608.2428209111591	607.4412531354815	605.7165236693653
1452	596.6141462841857	620.7199894823013	611.9001296725255
1454	591.8205116945948	598.7867464382775	580.2163038223519
1456	573.6709537029651	605.7805930924858	594.2594187878464
1458	589.5024836539769	604.49646278758	592.9698309683815
1460	618.1797043223518	637.0613809371524	618.5068387028198
1462	623.9055013196186	588.863537177887	609.0171384149278
1464	624.5784778549894	596.7621311525016	596.2973692721039
1466	625.7439289580735	605.5752276309858	590.8208447758902
1468	603.4741420435769	607.0474685448095	587.9795290277772
1470	599.7705330876319	603.9159190412731	590.272923252988
1472	609.2800275830841	594.080647224923	602.9165648454484
1474	589.6399108661452	588.6234523777035	599.8229308708652
1476	572.0267431307285	587.7949950125768	571.3225294525216
1478	587.4844262319741	569.4961266020282	578.4560183040446
1480	582.7081251826485	569.9120709149541	567.1335582674741
1482	629.274188085225	591.6147877442199	595.4303608533662
1484	584.8469419775768	585.4892488436394	564.2570575264944
1486	584.4608857125899	561.0804479627691	549.565584565805
1488	592.2373670768287	591.1857921608619	567.4632852571999
1490	596.0339985601584	578.4541011552286	548.0219347612649
1492	571.7309227673609	578.0169761487024	569.9849300339896
1494	577.3810881319182	589.4004976166041	591.3073730213902
1496	590.7982368900457	577.8454943688801	583.3746671369695
1498	587.397746923721	577.2054235451833	582.9936638583829
1500	588.0510848675973	602.2488447605574	583.8950343888016
1502	584.6783770329326	597.8094084671213	562.6162234511769
1504	571.3129055318909	571.2389010298206	568.9385108708852
1506	623.6427672793468	580.1646514023692	575.69233670521
1508	612.6829836741491	567.4524000452859	578.2034109930197
1510	604.4590164160802	586.197620441292	583.5146324038086
1512	617.4814639878914	605.1758473309885	612.7020988353331
1514	592.252196111368	585.101019271897	592.5552182855513
1516	572.8014373885256	575.1627210850108	583.2540582886126
1518	587.1943297362354	607.8801877003523	593.3843690549755
1520	590.2943517894678	616.4403960603128	591.5500131117076
1522	586.1138172344963	609.7966330257061	598.6730773824713
1524	601.1520236301856	607.3695519869099	614.6779815935482
1526	631.8720524799576	612.9722778791406	624.4156051655973
1528	634.3574634965889	619.7656543973798	617.0982010879895
1530	607.640014270546	612.8160879232931	611.3227028336665
1532	612.9467455640763	603.6463446132945	620.6943959382484
1534	631.0854978424229	623.0136683105344	596.5706529831855
1536	607.561863834091	608.6998104032704	605.9483377374779
1538	603.8755307602816	630.8671826325893	584.3471755429977
1540	618.2824007169235	614.7553000494426	599.6691840247205
1542	598.307746682524	611.9458298479715	605.6857433386682
1544	634.5581885207339	609.0867593755085	600.2503424428959
1546	633.5144620815419	600.1832550781969	610.3523628863549
1548	601.7063769949464	611.5731633712879	594.7340496960075
1550	591.9847529951023	623.0425863036081	604.4062896956331
1552	634.6822918667782	621.2217980709488	611.1535408067859
1554	635.0048752644332	630.6004715801864	611.6700613860958
1556	639.6828807647096	645.7695884101775	631.3558781951308
1558	661.3665604370581	652.1903779169961	665.1278459583941
1560	636.1735324442429	635.4786058626636	658.7943219626482
1562	611.6959833487751	606.8922834971006	614.4877355035444
1564	627.3878272961629	624.3922419803907	617.1453054045962
1566	628.1136397646328	649.2958053186983	631.0435306618931
1568	607.5126992860296	625.5243619514041	635.1616001142279
1570	620.167731875968	661.3058827296645	614.9531900929798
1572	632.5358052330929	635.9571409957653	620.9621128894615
1574	671.1330725531699	632.3713544613039	644.2964084877629
1576	670.3546778913525	644.6366315053188	617.0922399864247
1578	640.7384844443138	638.390748388789	624.2525338825884
1580	640.1069844759262	639.785797530232	644.9096893801561
1582	668.7247278424654	645.6336352468759	637.9372216444532
1584	648.7982713760946	633.0725480643848	614.8495934348757
1586	641.6586214500115	651.5029317863367	623.7489023663873
1588	657.7927930587407	661.3743335186525	645.177077414921
1590	668.6385547210325	676.2619103454226	666.6522155254386
1592	661.0112192762879	679.358319099093	672.7797155859281
1594	651.3388405413216	656.2665235416232	669.1751140520023
1596	656.8711910614765	653.6310333930196	663.5437132725008
1598	663.0156979297963	654.7044900223042	647.1244538823952
1600	669.9124687356257	665.7316300015489	681.021579033959
1602	670.4498114894863	677.2312114661038	680.3770348804869
1604	691.7509943018659	665.683466063668	689.420030976424
1606	673.4696375462063	679.6883314772588	675.0860341319095
1608	674.4068058656712	710.278355975635	670.7647785252074
1610	702.6353229754332	668.8468553311471	660.8635243913805
1612	681.2601698896222	670.1212332017844	660.5775515112474
1614	684.3482561928435	678.0600878842565	650.4072785445241
1616	667.0360907470608	655.541261281917	653.093691085773
1618	660.9852016173069	664.749515794927	677.7083496824121
1620	652.0697956835076	662.3353781523269	668.9282830691454
1622	669.3546672291036	648.6196125297779	681.8507624597216
1624	669.2535504042852	667.4683972152202	679.269893733444
1626	669.8671222229639	659.8095124423242	669.7548735618273
1628	674.9840012267871	652.7007600417721	657.2599653811326
1630	670.4785167042337	662.791829771418	650.3156810179778
1632	672.4307869760246	656.8676045424504	657.5676754499191
1634	680.4282356846672	654.965313624836	669.1068029421753
1636	675.7589068859335	661.1942416801869	680.7345584785674
1638	663.9858317539141	649.2725625662184	670.8842851847488
1640	648.0527475854044	640.2251190200281	641.301462117183
1642	647.1001556589426	630.7510139049045	639.9518951931991
1644	665.3753440219253	684.9777929762333	644.4671154465775
1646	669.0853512165035	671.5019648288674	664.4242460060806
1648	654.563497083162	666.9459026213286	643.7763495663475
1650	671.4692627210131	660.2429155197287	649.1240406677772
1652	667.0254676451062	647.1161319027824	632.1242731638419
1654	652.1723085640238	662.2094054487643	654.6285628421947
1656	663.6639299481122	672.1886584127643	663.2980210730777
1658	677.0327295564222	668.7434850522182	667.3905540788052
1660	675.400947407251	656.8342718290946	673.2827650088022
1662	683.0425543453021	672.0880350736394	665.8227361512686
1664	681.1595266316433	684.8835987218247	666.1673393823709
1666	666.5785100803543	664.2201385368921	657.1595095764415
1668	668.5193822001131	646.825879985779	655.0680740077071
1670	643.6807663340715	639.544496001169	659.0189716595148
1672	649.486065430749	657.6648525784881	636.931068831195
1674	646.7853113905268	668.7111614298833	610.219927696552
1676	641.858645722637	660.5255347134861	618.2869054114033
1678	644.4751082644863	651.0259958584286	636.0074347992475
1680	623.790932764311	637.7819963019495	635.3064368451877
1682	622.0550907266589	624.0968927537512	633.7087077135968
1684	622.4595239165719	624.0282069202509	622.0421069951536
1686	597.692659782688	621.4103359330204	592.2145131275943
1688	603.5643283936649	594.0829609834862	591.1695311225728
1690	625.6815341016759	613.3546408430955	602.0638590037202
1692	619.5276136817723	632.9436553599925	609.361728418997
1694	633.5650258747844	604.5843099374552	613.5518379948701
1696	604.1495033002267	593.2873612269768	612.7903773060086
1698	604.2472820822561	608.4396287197893	606.4616377199385
1700	618.2669463904144	603.7524949487635	602.5076085679574
1702	617.6589383048572	604.3323486037431	600.0930717144257
1704	601.7221535313335	595.4488942467422	589.1812877298175
1706	605.0612690268814	595.7217856457543	595.516417836054
1708	606.7041579448478	591.3715793509108	565.8510233612871
1710	572.3633639359028	579.3916381265154	574.8798634874241
1712	600.6244849114589	604.5757723592863	574.0121808334139
1714	601.8813202873017	586.3973855261054	594.2567392210054
1716	593.9749178699517	609.2918904580941	583.0896688595633
1718	571.2845479738788	597.0715112105061	555.2575213003152
1720	575.5445031026461	586.8782544047059	566.5609492725986
1722	567.7781590334444	579.5654439388095	557.534300131628
1724	569.2031710529726	568.1768151925373	586.5666036661504
1726	569.0694004058578	586.5223285976643	581.1732332318285
1728	593.2880161393739	574.5526650841077	552.6441626248737
1730	590.5177927227572	576.6730235087391	562.0220702165274
1732	566.1462147754028	581.3963498074124	562.0479084971723
1734	588.9878371405356	572.5458271555963	582.7547262985349
1736	617.7411761964186	579.5588166489126	580.4124199815988
1738	597.1357601307551	572.4723981179479	568.1417742439585
1740	580.244214730813	570.2377749458565	577.2072805188807
1742	580.9829406167778	574.9301477368513	571.2390521220201
1744	572.5521130838025	569.600638425702	578.8687115284306
1746	585.2684681711538	571.6719525611304	575.8898583286419
1748	585.0214868408125	572.2433220918391	566.4760470417984
1750	560.6270437820099	580.3899982110115	586.911745055648
1752	581.3188928960287	580.9592473776507	560.5244833251563
1754	588.1428048237032	595.4612283268078	558.958752019892
1756	586.4161329811517	574.0869441945135	576.0113578637938
1758	564.4941362442776	591.7518998175458	583.8943509629505
1760	571.059642556643	568.4163248673317	574.9043156108955
1762	592.1855279028949	576.8581022536414	574.0210715719986
1764	576.6446288330401	588.6472871667181	571.6233115524811
1766	559.9228928452449	574.3103805208377	543.481857633941
1768	584.8650190037081	583.540182212636	568.5791509988135
1770	564.05374826465	588.1948854750311	566.9635723909363
1772	593.8519406699289	591.0907149166923	579.8892318278734
1774	594.426666337151	575.0224412428406	567.377425850244
1776	571.1760313260594	556.457775932861	578.2815797067366
1778	582.6639081427616	576.2835276439848	567.1939354204282
1780	581.4068675396495	587.9959688816322	589.1850334173112
1782	582.6079879325407	557.5862122321331	559.5766872670728
1784	589.8756832466312	554.6427782996419	552.7408246875252
1786	604.7858827186228	553.4801019538593	560.3154254198574
1788	580.2424244861422	536.3723669392836	548.8001417378697
1790	601.1750214144831	550.4109979281548	572.915832925451
1792	552.6802866068064	585.9795784378088	565.380810466358
1794	547.2634961640391	569.267939103446	591.4205601145649
1796	574.8817977394923	588.9036895170706	577.1066245234459
1798	604.3339557423471	585.9463485383099	582.9644528828486
1800	575.1671115745771	576.8017986737618	587.1651811749134
