# Supplementary material for: In vitro and in vivo datasets of topically applied ketorolac tromethamine in aqueous humor using Raman spectroscopy
Source: Data Brief. 2019 Oct 22;27:104694. doi: 10.1016/j.dib.2019.104694 (PMC6839021; doi:10.1016/j.dib.2019.104694)
Supplement: Multimedia component 1 [file mmc1.zip › Raw Raman spectrum dataset/In vitro Pig eyes/Gonio/Fingerprint/0.5% Ketorolac 5-1.txt]

cm-1	frame1	frame2	frame3
350	533.8026343546044	523.1923759415429	530.777611073214
352	549.874056681693	546.2918252530124	542.897310126579
354	563.3076469092844	559.2995278273988	551.654416715346
356	590.3317179196766	572.4277217715875	545.8881105260327
358	545.7184862758464	530.7357368946651	522.1613071964204
360	521.2237424375883	516.5696859793992	505.5511798906794
362	509.2066265038081	510.8649197931754	499.7204855976029
364	500.4749900585633	494.5142918418378	506.6154057866642
366	514.7356918437115	504.9053747529061	510.353100670357
368	527.1237531859918	511.4464458278508	501.8371941757206
370	525.2913030206639	517.7005998045539	499.7466586105027
372	505.9290739201409	522.0831897731431	510.5826588837321
374	498.8689619369961	496.8103603329016	499.657875591719
376	519.1416882437924	510.7430477160459	505.5601457424828
378	527.27653553146	523.080755976411	503.3328268356334
380	517.6634334130017	519.117472401891	489.4498235447221
382	519.3865459560097	496.6257698893921	482.3784138351024
384	498.0757322164826	500.4107596266376	480.5075321665852
386	496.9326414876977	510.3885541528171	487.2691616211181
388	510.4276413744721	518.3634212127381	497.6423380089736
390	512.9042254903691	515.3411489073693	500.6802036375132
392	527.8919801432719	509.2351354746168	498.0209081158241
394	534.1422539324543	513.2836128688177	510.2950216757801
396	530.9288256890982	521.9911021386409	517.0823597462206
398	520.3297761273184	528.9935971310965	497.8585914719959
400	538.1868712207511	550.1023868247106	527.2190332556934
402	547.3718547509011	542.7228788124742	535.1779089337157
404	548.3415379376014	537.676583981005	537.9869480315095
406	542.9582073180342	548.4524433459235	538.9214095875508
408	540.6370836312094	544.4946282544471	496.7502591222125
410	539.3018667120871	545.9700619592813	510.3864818029231
412	533.0521610427941	529.7912455444795	514.8883108779355
414	527.6063043635554	507.3112869555695	507.635923933557
416	543.2810873881601	527.9695902073144	533.1916805732761
418	535.3907554744628	523.5050390345368	521.7434139750535
420	511.3516295574719	513.3039445879507	508.0323705896794
422	493.5374997219808	510.2547409725482	496.3978764354471
424	509.3408330993366	527.7205414721918	487.6728560565882
426	504.4063605485276	524.9487846201857	508.2750936721006
428	518.9226613834301	539.2898965261504	514.0582345776712
430	532.7690623724384	543.5715068184466	511.8057139495792
432	532.7782830112524	526.5805116967139	506.8871500696353
434	521.4840417499764	535.3420181910261	503.1907493672063
436	542.3027883911969	526.7395668361999	519.6523494617288
438	542.1231030543302	518.9731905723854	522.8063629296706
440	524.2296771352374	514.3022886477557	509.6140633339318
442	537.4354811207227	504.6977819172122	497.8277735315994
444	536.3720508392753	499.0270178327493	509.4799065554374
446	537.2534850931127	507.5609816377281	508.4237223565075
448	536.993348493098	525.8374272992326	505.7887453753127
450	530.162298619863	545.9594381175662	516.7847307841354
452	509.0025307369943	535.614965087534	511.8400231083932
454	506.0896518427301	511.3644138358047	495.4200761396031
456	506.3243007349578	510.7716888991765	495.4579166470879
458	506.0569236186427	537.9355109538155	513.249738789388
460	523.8424542391894	527.049165058048	492.0912378181678
462	527.6532631378315	505.9354284670008	496.683552369794
464	517.7147495984203	493.2983072912534	505.8441301577471
466	506.8320828444319	493.9727804015009	510.3799976863944
468	515.7886072959466	509.4390127933554	502.0378501824716
470	519.3478952092713	510.9403725987992	492.0647601397932
472	517.0538934092166	509.8837666128226	490.6120960051135
474	512.2981571406602	504.7501598022399	498.3899037246567
476	510.1318088769833	499.004475793609	511.5581775402043
478	526.8042605786742	521.607667919578	504.9825032100972
480	509.9970456018345	516.9995209237068	494.0925848769352
482	503.4208694934064	513.4238249576222	494.1534201090691
484	514.7996692587789	515.1867566371509	497.5702743511898
486	536.2168107078508	516.0363908562983	481.1080959842839
488	537.6200634553247	509.9279044872166	498.9400764923961
490	513.0375012894544	499.2263043774268	496.0737344579428
492	500.7888760239562	494.082525718063	488.6993146387979
494	520.9271876503057	499.7303786364319	490.7912380539922
496	494.1858962291979	496.25655535252	494.8901765778956
498	503.9848486429551	500.0401279642407	498.2642947052982
500	510.1459437848658	502.4249255983667	492.3844856937874
502	507.4203506320015	503.3542807056633	480.1532407797844
504	508.5517838419287	507.7445107347821	472.6238269594491
506	511.2370519691032	497.4421480448672	465.6016910419834
508	516.0376365790927	503.8439635503439	474.2440132301531
510	515.6658615582182	502.3585597913708	483.9104482846342
512	508.6771543377877	483.2793133566503	486.1283640437566
514	521.25778620034	511.6500177726143	503.0328073323478
516	518.9535505227118	513.7797519896728	498.2720610279525
518	508.7313027407803	509.3688984243172	486.9704308559986
520	496.4353046057076	498.3637576719855	478.3098837385541
522	489.3110656130717	472.704065556306	481.5556767444459
524	498.8506990641196	503.1983948870753	487.9346691935372
526	513.3204976788237	500.8525394439765	498.7385608523011
528	525.3337348654679	494.1690654613933	501.278318918694
530	528.580809077529	498.5450460453805	492.86255381994
532	515.2982026368858	498.3162761237358	496.4463929314281
534	518.9326014920637	515.0568822623571	509.8321032797352
536	511.7555143910907	510.8619783318656	494.7128712269379
538	501.6504364749208	494.9984896078634	472.6488548607838
540	503.8288844118068	488.4095284688302	478.8932793065597
542	498.7515461980491	498.1151995873734	494.6150616836811
544	513.0083929168716	497.7323001908194	496.8950913613865
546	516.0177139826885	489.0147454136957	492.7937630681058
548	502.9498676158207	480.1442774866677	490.0661016935733
550	495.7190944697987	490.4898412488022	500.9615412244471
552	493.9934565357373	486.6974683149593	466.1947601995303
554	498.8216080673295	483.1201585602299	482.4066674468098
556	500.1545123645585	480.4092400284663	493.4197923682414
558	492.752854204461	482.3180708463488	460.2836913804837
560	495.8101867620654	514.4163041816021	465.4683533407027
562	495.552442329594	504.6347594522511	467.9179522057199
564	489.6736285603171	497.1269892296306	482.1332751708859
566	487.4968138370903	495.4526878232118	498.6802227643033
568	502.2501351074896	490.6073113763615	499.2360761833812
570	514.467502223749	487.9893284167044	482.8873360561714
572	512.1126771565778	479.5983738992497	483.771816781914
574	496.6995552769204	479.25543274103	483.4415820019777
576	480.2972256247981	488.7631491545084	477.252504989879
578	491.3149558412571	497.0262790780243	474.5306020687194
580	483.9242495674336	477.9731927268484	487.9680829375321
582	483.7342691958945	460.4186558903624	481.3621846035006
584	484.0243921314507	465.8518292367235	471.6618067781914
586	481.2151749228255	496.1688824129968	473.9942287493835
588	487.0973857004254	494.3131240544577	492.574916344878
590	488.5720911886709	498.2756375541393	501.4085202972406
592	497.6302332977799	482.4239035076809	499.1324771392029
594	506.8171633415376	469.1330707328398	489.7285807979287
596	505.5481181864395	482.168069621975	479.4318097116784
598	492.4249585709657	464.6904057051642	479.563751492067
600	494.0064886114986	483.0091986626551	488.5074056227509
602	498.9101074015809	496.2952106658842	487.890688207572
604	497.4735292098777	495.5180692433424	480.9559491946952
606	480.7311995967316	486.3181120221514	481.6200163481461
608	479.6011251992586	485.7440297526756	488.2188236986581
610	486.625023980237	487.0099024942703	473.5185199615905
612	486.3216473874037	491.6839636448971	462.9471978168324
614	477.9194761766697	495.0948573833427	468.7039544084947
616	475.3427908635279	485.2975811005742	492.1668822544626
618	489.8407571586504	490.4346912651761	481.3742759341728
620	490.4818720390612	480.481688263799	472.0616785628878
622	488.0919530288225	474.3075158437056	464.8398028516548
624	489.1809973306168	478.4411398061233	461.2042098431942
626	491.3416577779743	475.618250587738	466.6978256472575
628	474.8001679010193	478.4291322171903	474.7157051294623
630	485.238847974444	478.8627814224251	476.0213089895108
632	487.0522579410543	469.3634620106378	463.1038710090301
634	464.2890911052215	454.8038728052536	440.3032584866807
636	476.1513913846966	477.2046788108992	446.0409317953531
638	488.9831387095894	476.0454098876546	465.255538212361
640	488.4830721277174	473.9119629638466	469.306935048479
642	484.3086315314374	470.36134308468	470.0685860874356
644	485.0482693567177	463.569377475701	478.5614472883221
646	479.1715800319395	459.4092272127926	476.5931666403163
648	472.4816603012151	460.7324421099577	463.076158555349
650	481.5092205153106	461.7217799489536	443.3571971798963
652	487.9179769964154	460.3902550259377	437.7842678324885
654	476.5983854466981	455.9584544392233	457.1683272507365
656	492.5033583407762	449.4817222857202	442.8849621930866
658	476.9467499719358	464.8407274255395	461.9430997656365
660	472.2282590433761	466.5979462420402	472.3205139498111
662	469.488404755215	457.8769915633193	466.6932285452344
664	455.3311985697396	452.7159854206043	451.9013237895035
666	475.73987703553	468.0843670540792	466.149566378343
668	472.4276176974687	462.1414744944141	452.4504470817155
670	470.8126559498457	460.638591559828	456.0814611202119
672	473.6695224090968	457.3548508997039	464.3976424558123
674	476.2028258545633	444.8569629277415	455.8866444990279
676	466.4378857370847	471.4453365635847	466.8179413713357
678	460.2785579087044	470.2926001456294	462.3465920389765
680	468.2422883106376	464.9308108307675	461.5808514285503
682	480.4433014141549	462.3934366422357	465.6735974754777
684	483.873036927147	466.5684000342615	470.5234075058508
686	486.520928517224	491.0819674765913	472.6233171680984
688	482.5621526561866	471.0045047356603	481.0808881638527
690	478.2024528370059	470.231108680644	473.1554589094794
692	477.5320837910901	474.8552233200136	458.7313490952242
694	480.7311674078475	462.4049170249662	453.2951876521211
696	470.4492393409185	475.2152371543851	454.2882469466961
698	477.2356307442294	469.7184479014469	457.1114663819463
700	472.0271392293724	466.1378118768761	458.0816693156905
702	465.4345536624749	466.4564980944834	454.4191395880711
704	471.5782664928481	469.7822027359424	451.0032554628256
706	484.6296681706043	480.0198558286979	482.6892105469138
708	473.7352413410449	471.3591607335754	465.6775935163633
710	476.4576076525884	466.2254583504744	460.8489699241684
712	483.6185836937282	460.7874493323288	463.3209398320608
714	483.297468088631	455.1944819962363	463.1248212466812
716	476.360411045158	472.5010883090862	465.214223985439
718	476.5397871166287	472.8682587963958	477.0306917946271
720	475.3485114813377	471.1476909969439	467.5432847172845
722	482.4114770486638	474.9392248721084	453.3334946287862
724	495.4895503017745	477.398208389842	449.0480909689243
726	488.0672447068416	446.7291984801452	457.3684065635478
728	486.2219152709314	475.3384275404977	468.670488560018
730	480.4657805105829	480.0118614669163	470.9927770081272
732	471.1820416329615	467.9931474663331	460.4281431116908
734	468.8705757032328	456.3076810772285	444.8761266908387
736	492.7849559179702	467.0440837430975	444.0069279343928
738	470.8649920855111	462.7348460125443	449.9267595386244
740	467.2468021239151	452.8906141805944	446.3353680405583
742	474.311186153355	448.7454846177004	453.7538446333524
744	477.4321696252889	452.2706753470271	464.4257253316375
746	464.0908143315318	458.2756333824893	457.4837110419127
748	490.7447192486573	451.9774205781976	469.9341287972636
750	489.4140092919736	462.7902357771704	467.6997525622572
752	472.6062879550146	467.0110210221874	455.3334152880323
754	464.9472057584988	466.3971425390239	449.3301825098666
756	482.3832028214989	469.7360747417555	461.0256065758858
758	486.2391957669432	478.6980236490421	462.5528451010921
760	487.2392447684307	476.6186467543958	475.6700325978086
762	478.156619905083	473.4570929888044	474.5631395456506
764	483.4363296758251	472.402936121614	469.0537210160329
766	500.6947621115827	471.8150102574832	467.6070399192135
768	468.3499978442021	462.8332656517388	465.4685268967704
770	458.9057954551723	467.8831309451209	465.6898912163691
772	458.9398704074081	473.2698367611641	473.5828220617826
774	464.9977207674588	469.5722937600735	467.3850626493663
776	471.100781062938	464.956483723001	455.8252735847964
778	469.0125151313834	478.2031551195498	469.7856011238578
780	445.6938584224274	468.6384634019377	472.7994198474081
782	462.9141098189494	465.9521646188441	460.4326768743172
784	471.3762047839364	453.3402142342561	454.8017812792381
786	467.9215686668704	442.730671338373	459.4138516622518
788	466.7942822819608	451.1688025961465	468.5916196620192
790	483.6867017044544	476.6614474148554	468.8505133567066
792	475.8410645283834	476.8994757591033	470.2096537761995
794	485.1446709193642	461.9305737990178	469.8599806881443
796	483.5954034782578	451.1745521077366	468.9899855055468
798	471.1260154303276	454.739988631558	465.9566057062557
800	492.4338299088098	467.5178345042339	455.5754587166292
802	470.5375921218115	472.7545907956499	464.2672090704957
804	480.0664329654344	465.8069169275607	452.5258920315274
806	475.4250156978097	465.4774531692827	449.8794318442521
808	463.892957073598	463.9027483399932	456.1100664282895
810	470.0447759465864	452.5454708238345	457.4029788651345
812	471.9677310775969	484.0057819258942	448.9079942930923
814	484.4478967770197	483.0522437575137	457.2120502297464
816	472.8760228887247	477.2774418194174	463.1623159012942
818	463.4339972058743	476.076608546304	478.5832344074076
820	470.2447381197403	476.3732189356753	491.0071981368701
822	477.323137549844	462.3640308565099	453.4260564870627
824	467.7293684047436	449.8705186506817	453.7265395390778
826	478.454538467976	454.8838571502562	444.4538048045841
828	473.2753161599889	453.4953685947859	440.4665525823735
830	465.9037540744915	455.2655308733972	449.7333815232032
832	475.9785299068165	472.6222698350883	466.0620140344495
834	459.4404807562481	471.8236896941961	444.8648446507839
836	474.0123113760393	460.3641088490414	460.733023300859
838	470.8144157563372	471.7003517727748	459.2863790146762
840	459.847213945456	464.4036030084476	450.6499009433571
842	456.1672584322375	439.7082867343448	450.3783834621158
844	469.5054480789227	443.572506686981	467.6210476438121
846	471.159967611664	451.0584639163351	462.2385929572193
848	476.8069221382855	477.0192485729067	477.3040397791608
850	487.0848727912555	480.3321257460999	491.6867678416803
852	496.6602816313699	480.9910159008325	494.7354346124189
854	502.0545239582592	497.1237743911978	489.1477135646584
856	506.8833029993326	508.9940910796257	496.893633058683
858	516.1068426318705	511.218027412915	503.7859594678989
860	506.0095385223465	505.1294964134883	499.1650877066437
862	510.096418701619	507.516767950787	489.9870977480658
864	512.6900950265057	502.0588855668323	478.1229099652102
866	491.2722620346817	476.8473380240031	467.7430939236015
868	496.0149280199917	499.9086719782935	482.5153449638715
870	509.6835144760045	497.4707652800583	488.4614280349413
872	495.0313820766346	488.2056834469984	488.2464899631806
874	506.9104893091276	502.2943513770871	493.6756208305317
876	528.3333862649964	531.6118099562923	504.7084589984497
878	498.790697783294	539.1882096407995	512.0678787233841
880	507.3826046496415	514.4912063989314	517.0869038047086
882	509.1979427348729	517.5766491202917	506.2973957947644
884	506.3444711622378	503.3175440258997	496.7043349793957
886	489.5779441827203	490.0493737034707	477.5207441887704
888	472.4572486016871	487.390807428219	454.8286154403689
890	488.8095127622512	482.1742990237075	454.1180911956332
892	496.6619409756882	466.1668083222281	448.2318598748768
894	488.5964026478264	451.276603332954	435.2835542428871
896	474.6359885962115	453.0968381953848	435.7009265855461
898	471.3842229869096	462.8280767924265	442.4743687376632
900	475.7707712386143	463.1907414298959	452.7956119936345
902	458.774644941369	439.669944927745	476.3262146945763
904	466.1436114126497	454.8190828408998	457.3360780230978
906	482.9172230744068	447.1166876329855	444.2348071346206
908	468.5606923288723	450.1017346066061	436.0691991148957
910	460.6616625726563	464.5355319861193	445.6754790445571
912	475.8386546309704	477.2398273985924	465.6908543568077
914	462.3225214429466	472.3248236285363	455.1242210393917
916	473.9611093364114	480.9784436496453	467.3427478138653
918	483.7306560736532	479.1710154196736	458.5700658613561
920	490.9969168026901	481.2043287201231	466.8717217836673
922	487.2445215311246	477.640590294729	478.9373101854916
924	473.9547399190726	467.6826494923512	474.0476610183419
926	471.0811032011304	475.4127224061559	451.3491803109071
928	468.5609265582711	492.2420598803946	463.3258229378579
930	480.0588718582887	501.7961582111681	477.6677342368564
932	482.4684163214566	505.8878193472716	486.4935811836792
934	488.2733234406792	504.5625824706279	490.9560026744116
936	503.2060028152627	496.4992281694899	487.8936172953671
938	507.0551977515086	481.3801228590107	467.3410171035649
940	496.0685987137748	493.4631782430021	474.6186466828088
942	498.6478679935931	486.3722008666927	479.7829870804853
944	497.8590032566606	487.2484583658609	483.7817817867267
946	489.4982427497906	486.3911274658838	471.6584886627644
948	480.1999898526499	481.8575871593764	449.397015990276
950	482.4597624139972	489.5018670046804	449.2427460433515
952	481.6440493693499	485.6345317116833	461.2445697121486
954	467.2171481242916	470.318825089251	453.1429441818594
956	472.2608686877188	462.8984332386392	465.372892545267
958	472.9733186259308	464.5392712628852	467.2971655210147
960	466.4875291699997	467.4332038964458	449.4089005709154
962	472.2428051260467	461.3367937160911	437.338015041832
964	459.2059977867205	448.9282727505443	457.4960844228742
966	468.5228070553352	461.7015955685978	461.8538436748403
968	478.6754890295671	462.8784124457991	462.2156845992409
970	476.4240197710597	457.1701696297937	447.4669077029843
972	463.1766528849364	452.7868293284573	435.875024799534
974	451.4165501108392	454.4517563579724	446.7268827204186
976	455.7124702448954	459.359583766271	436.2444294292791
978	460.2696373656464	456.0750356073725	435.6696394847713
980	461.7225812758176	453.4145069087363	441.4596587581293
982	461.0739401805696	453.7892231272499	445.3549203058863
984	465.7882461758879	461.4351598100533	454.7111269283077
986	468.1019114834797	467.4652417126392	462.814277507067
988	436.5123157954814	444.6418193430119	433.1524970014857
990	457.5182732648755	451.4240707836887	444.8683217422999
992	448.1311633646945	455.000238542421	450.1929487600934
994	452.1849200504021	453.3540620248436	444.7601518616832
996	462.0925881323697	453.5201695659137	449.4110267913922
998	469.3568414709797	454.8421027744302	463.1889984035577
1000	480.7046896009017	458.423136939076	469.0208212874217
1002	514.6316736500849	525.9312973543397	515.3802718608574
1004	535.007917305521	511.2505980529263	508.2645660203708
1006	505.6070623994208	495.1531688240964	480.6802238309723
1008	469.9159834965634	474.2941782273107	457.2149135896874
1010	457.0291075410233	456.4918698029885	444.9265435433229
1012	468.2680590698228	451.2033619371149	441.8758487010884
1014	477.6925078225547	451.0009539134588	449.2827723935839
1016	473.4163587126248	466.1611443547416	457.5578316092256
1018	475.9646966974727	465.6250296482135	455.4711512636268
1020	480.7392204371759	464.767808707947	460.7645042329476
1022	472.5925834712519	461.885359012269	462.6250645795392
1024	462.7826980479863	456.1767975109686	460.1197267261549
1026	477.629825190119	455.352084080455	463.9998378734931
1028	486.1535828650442	479.6300020056423	459.9387994583224
1030	479.4643250668821	463.8425260200805	479.4440746253499
1032	475.4181010933327	470.4973034046188	468.9586801323159
1034	478.6003958325841	468.1816859715584	459.8379763131452
1036	481.0362655572823	468.5385214851225	457.9207096173282
1038	476.3795615354803	479.3482945322894	455.27342991051
1040	469.7918340287672	472.5533667307166	448.7688279938964
1042	466.5537610586451	466.7873653017751	460.6991259126662
1044	465.926580906835	472.2501474484448	473.5388775642588
1046	466.4046857225295	468.5407568109652	462.669256566123
1048	466.778902060188	484.4773937101322	455.1812359243636
1050	463.2793201458322	491.4352026698931	451.6277892511514
1052	459.6005035861997	460.5776191670811	442.0383802617798
1054	475.3184953210063	451.5712430450337	442.6091354037886
1056	477.0259940129523	474.300358274564	447.4321410449145
1058	482.7750902530879	490.5519781433256	468.0558829968564
1060	469.5482527891403	494.3139107224467	461.6135671635474
1062	465.5995084295342	481.4305279181782	458.5310950151406
1064	483.5806278004176	464.699580379635	465.0979256294138
1066	502.6798408081216	460.2598398842439	465.5469888788027
1068	479.1797328667272	458.416271990796	474.8748761895526
1070	449.6796432201556	477.5851675092681	454.9805059730081
1072	467.4892988303233	469.4075877888335	469.3208814387857
1074	463.8830029540656	476.1506390954081	468.2602040656187
1076	468.8491633443881	486.4227138557216	452.839599562746
1078	480.638326899157	483.7236236206906	444.8767943046197
1080	467.5276838777942	467.6322382860221	456.196997435438
1082	463.3927896013756	456.2229847695923	456.0312478831037
1084	447.6457798302365	466.2792984049096	452.5496278942447
1086	469.6467013275711	468.647786220322	452.2838812448267
1088	470.6979489384391	467.9719720293035	458.4584367514233
1090	466.6829229332443	461.881656955314	464.0804691509317
1092	469.614141706168	459.2210768410592	465.4443442857103
1094	471.6456171933142	467.5155228518702	463.3710290927277
1096	472.3770193559994	462.4601755285721	456.4790972163728
1098	480.7766077700233	467.6187205877696	464.2411289809607
1100	470.9357612047957	468.0007979950529	464.4121323477623
1102	480.9156557181216	467.9879929772982	462.3816215177254
1104	485.8841740979589	469.2155835939796	462.054629641665
1106	482.4190811126143	468.361818204135	461.2796334317046
1108	486.8735409456835	471.4550947295212	461.1375967677369
1110	492.6039567341535	503.5040776982392	473.7345135278165
1112	451.6602742633281	480.923251950729	434.7331160459233
1114	464.1390120785067	481.7883891048298	460.3397219339508
1116	464.1997831779619	474.5077679521673	469.5234079776772
1118	462.9090327392631	461.405335392847	470.5327549050007
1120	464.1378522168074	465.6573622009942	471.8285306058401
1122	467.2353314008186	480.6232978790146	473.9755385585916
1124	478.8880099130762	457.1268091983066	478.3841380661608
1126	472.4936947727828	476.4538061715955	481.8869607817471
1128	477.1636937266717	476.8881866590227	459.6243614745853
1130	496.7971765481069	472.2756505453299	461.6022180279623
1132	474.1473136282673	451.9410966359157	457.4972887440887
1134	450.3487572624937	443.293232203246	454.3599899242338
1136	462.5212438085014	457.9116563082002	449.5060041795321
1138	481.2404937334769	470.0491012384356	430.0531491807188
1140	449.10120768264	457.6569853928401	451.890332498724
1142	454.221419804989	471.4066908090335	436.4142333120742
1144	461.9709673627762	466.6513918918091	442.9414890692856
1146	480.1056271584915	466.9259512813016	456.0143194431026
1148	480.0812016727801	471.1316515004102	455.7337786813848
1150	473.9839511194106	474.0411118447894	455.8851531922192
1152	482.9328085856718	468.9400206564538	467.1637003862453
1154	482.5329391068747	453.5268460132218	459.7073834665587
1156	470.2794463633901	491.5513862764341	474.2705553876062
1158	464.8770250850893	474.1923763409078	467.1038227167314
1160	484.7578663951973	461.4787369018484	472.911424830294
1162	478.5416209163116	466.154880353057	466.8572637941096
1164	455.7338377043279	466.2709811643057	458.1520278918796
1166	452.0801970501806	463.1436771962744	462.3032377397304
1168	475.3668773357022	476.3498680585716	472.931843353135
1170	471.5316528115026	480.1221769744765	457.2671071497096
1172	464.814845777144	459.9098807270913	444.5062647429365
1174	478.138683023051	462.1473302689797	451.091524336211
1176	479.259861535426	470.3817780447147	472.1041669006145
1178	493.1992791792313	470.6068771032165	469.2464859087522
1180	489.7887621573734	473.9182270470914	458.9049683833872
1182	470.4481819577417	482.6673409307462	457.839191364375
1184	481.1480335718722	483.4527489594569	457.632997766945
1186	466.3454476964969	493.8457172405632	484.0421154024549
1188	461.8774063325799	470.9964665016253	446.17554002336
1190	442.1220602364612	471.4696126634117	452.2128863684882
1192	453.1650700757179	470.3004088600219	453.6293440168691
1194	473.5066790414194	474.8007068332272	455.4970878269014
1196	480.2116179525	474.7346616243443	458.4472256901548
1198	474.9027582710704	473.1212201665992	458.8093276100894
1200	474.7197696894493	488.3729001931206	458.0457992080408
1202	472.9612975907138	483.1132609511345	459.4212713946507
1204	494.189777550038	477.5187767466069	474.4741098422937
1206	468.531220765577	490.0256128180823	455.4682440781626
1208	463.6539231899841	468.7194581602914	452.6333995863819
1210	467.3400412234637	461.2670246918341	459.6931608669408
1212	480.5676867207404	460.8360296443162	462.1905152742249
1214	493.8844548575412	460.9623186864158	458.6533429403164
1216	484.0503846089341	477.7840088740762	458.6636869249544
1218	469.3254203089519	471.4062135592264	461.8066904370966
1220	470.4506439749124	481.5597075957377	455.2811216563496
1222	447.8503145306675	477.5257954398651	451.1883618114543
1224	484.6543432562928	494.1574088374271	468.6228218872444
1226	488.4749184249249	497.2192793943522	473.2627403613748
1228	490.8692181432421	495.0502248930897	477.426051030361
1230	503.4993410495654	493.7048607736378	493.0402731925798
1232	492.9815070412911	490.5176521033952	496.282758024383
1234	489.8322163449028	502.6451941174992	456.6089086513881
1236	495.0929928054306	486.2223676768722	477.9456219760415
1238	512.7840682937291	518.228504688637	497.4217854217186
1240	519.9222297148427	516.1398668156051	507.7384446150124
1242	526.3352736842911	522.3302482268312	523.5987659730303
1244	529.173656795271	531.5933392324744	530.3599083933642
1246	532.5965125664752	527.5173627292531	523.6146419778982
1248	544.5852558734775	524.2162067792358	512.7237701554083
1250	554.2120913873144	545.8817812510135	507.2208325208036
1252	515.391260559806	530.3257938875721	511.8209961936125
1254	539.5873114449985	531.1728363946673	509.7952459756028
1256	544.0888259372341	536.2655047792571	528.2519129987484
1258	554.2172816912643	542.5336387068141	535.4882484115174
1260	540.2572597011479	550.3762588080012	522.7796121913101
1262	524.2000748053501	538.0048951893087	523.2350281250741
1264	529.7294178469194	521.868304339127	532.8191744587296
1266	540.2090174836139	520.1136184084955	525.1972319987763
1268	524.1711757096456	505.9247790966614	515.9935838414015
1270	540.5772918253832	551.794596983765	520.9385427315809
1272	536.1694898699509	543.0993625538969	548.7499077897061
1274	515.2525820405147	522.9792027900262	510.3603514705751
1276	532.3033828633168	538.1904637680075	517.953475129759
1278	538.9159892282805	534.5951018338755	532.3694107884367
1280	553.6910565262667	534.2138255723376	530.0837850031925
1282	560.1050046773743	535.3947572075253	529.2477745345645
1284	539.9088147655416	521.9699805135183	542.4293929553642
1286	561.8316309351436	544.6976739367203	539.6102524945493
1288	533.3982162646083	561.0303076141736	520.9428966760123
1290	521.4177293422322	550.5425144508492	539.3713166701459
1292	511.6751481303974	521.4997044685556	504.2708069434956
1294	522.8451043253773	496.8534383511922	503.1275915057395
1296	518.90238016749	499.7925491580411	512.5129635447885
1298	517.6134380696201	523.1875161779366	513.2408978222447
1300	522.9986290976519	532.7706277530042	504.7149534431957
1302	511.7366025381166	517.6970986959937	498.1851369578812
1304	490.2299543583716	513.1069198305323	502.6758744739817
1306	517.8714142577964	513.0797928119167	498.9759297214742
1308	518.8644083298145	516.2529386266393	497.6969800947466
1310	525.3098844179588	511.2535871424532	507.4068059372034
1312	533.3012361723584	501.9791806704569	526.8072454203443
1314	520.3157402279603	523.7039682320012	523.981493543165
1316	512.3534802847829	528.4155028990017	509.9769284723838
1318	518.2664026019603	510.3010688419877	510.4721789250207
1320	521.8921222662891	505.6646992259141	518.657449453463
1322	514.3179685403748	518.2237953286973	509.8751387461046
1324	510.2225149423731	505.2853751686588	508.2465280512046
1326	515.7527821412523	525.6301174014916	518.2198191525586
1328	533.1226636616808	537.1308267196855	510.4434098119372
1330	513.6861506351047	522.8968923309753	506.3818241316989
1332	508.8573550572547	506.4681386306107	498.3494450643869
1334	513.0982779585147	488.1910066698379	494.0968979062891
1336	527.6506954910431	499.1849467420607	494.3111991193142
1338	529.6040515309151	515.4261648772643	506.1937387013016
1340	521.6722866133505	514.5435269131044	524.4219725842313
1342	543.7531383298436	531.7031763911201	525.6241603130853
1344	545.5064652091114	531.432059106372	519.1163399335848
1346	576.8314034100343	519.1698098113527	491.0681464120185
1348	521.7261969575802	534.9849408572919	517.6481094931268
1350	535.6212019992487	544.4083257893777	527.8480276015987
1352	543.7066225317028	533.7749515681281	518.7573909216524
1354	518.9648346978936	521.4733541081687	494.3531287069668
1356	501.6662396815436	510.6232387733738	476.5334263042038
1358	503.2627067049151	508.585056052535	485.2035912741814
1360	516.1267086770833	514.1176582003856	508.9940983636449
1362	534.3143404922863	506.2825953042253	510.8500867204702
1364	496.6076327337205	492.6342870132487	486.4329666834946
1366	498.1618192673727	533.4927521621706	509.8806429210178
1368	504.1696498543658	519.6809966004283	499.8529142031055
1370	512.1873253638333	539.5386411693846	523.504198323442
1372	531.4744803597092	516.8865140576429	510.7679884146381
1374	525.6304406308299	519.8729942656589	521.0375284478801
1376	532.5202456543233	524.7009448178496	522.2447585902842
1378	534.7721388148819	537.9447428224974	510.688216028949
1380	522.1855546025131	549.7014775713849	511.7971020370561
1382	527.1437011723243	532.4751610813582	522.4749311182989
1384	528.7033184243527	536.3005975794246	519.0580225708191
1386	500.6919405485122	542.2743022716091	497.0281527279981
1388	561.8229724685909	560.7043003786183	529.4490477786382
1390	506.5311114622428	536.2401670336075	521.9506570504589
1392	507.816568856291	524.5953748513433	505.8522412867314
1394	527.7218959018234	531.9932483781449	503.0411460106463
1396	535.2812602557963	516.9740053385019	506.6055194895347
1398	541.481872764972	519.7895154470027	524.5277560658669
1400	551.3485479283784	538.446392339443	531.2649445389209
1402	546.9783083297261	548.0753587532836	513.1136598050437
1404	524.3703763138309	554.4952494961451	505.3663325238379
1406	514.9640621332819	543.5039108928472	519.4243241007613
1408	515.1934382628131	522.3694149554333	502.2714898722003
1410	509.3104530097511	544.9508008663	508.9710154961729
1412	541.5515677764981	524.0973678231648	516.9104221813722
1414	515.4098361564245	537.6437007497417	499.4096860897116
1416	543.9384287141179	530.8636037536178	506.8333384203673
1418	530.4597319536853	554.263046425426	514.5071820945159
1420	518.4959765133565	541.7340144848062	510.789490826355
1422	501.7382952661288	518.0941277438602	499.3485423652795
1424	491.706667859246	529.6257479365052	508.149206225364
1426	522.3964268298977	546.4490852345155	541.863037679067
1428	533.504662079104	543.5772320425715	546.6363706791219
1430	541.7204454901925	535.7911956092441	528.1795095940043
1432	565.8227044494328	560.5047536869516	568.7189606393317
1434	583.1346821109161	542.5547125038562	530.7357015635351
1436	546.5894149832664	527.6539801787309	523.5132546648418
1438	549.4736156095386	533.8484335389775	538.0080508331829
1440	527.5726669151737	543.9260888619021	532.4682769816544
1442	526.1889511148063	550.0959766007859	522.1363845155734
1444	548.5478844972579	545.2777129340709	535.3481470925775
1446	576.3521179145132	547.8074704793576	560.8569375527422
1448	586.9906333919423	568.7644005404239	577.7384912506564
1450	581.0979865297588	588.5079696849967	588.9566369712848
1452	586.2420564390322	592.8927135808433	590.8479641888722
1454	555.9807055895255	589.8975790725582	558.3755793446717
1456	554.6704573116073	563.0461882488083	561.5657263956075
1458	560.7039180307227	556.8472804974961	562.7079189618007
1460	566.2861572746486	579.7620823318144	564.9463414144482
1462	568.8137108554201	578.4273746761954	558.5289203787792
1464	561.1005591587567	554.3906705908412	565.281688935537
1466	561.2156415653351	565.8663471415609	562.7736334803763
1468	570.7541129579768	571.977859037019	535.5676048104535
1470	562.2641881780855	574.546996779775	539.6554241070362
1472	554.0738096009379	577.6554750490949	563.0508675919539
1474	549.9696915461925	558.6124771168205	547.5794733954378
1476	524.6946206948679	531.8125810677473	522.2195161218681
1478	535.7675778607606	529.0104920246433	529.0557366773684
1480	526.0043962328817	521.7378813519814	511.466577788451
1482	516.6654270852583	554.3616727387838	525.3847945297881
1484	501.9393533007784	535.5831490667695	533.2417750401633
1486	510.2757055742378	501.7964867536381	495.3588043038908
1488	500.1089934892084	502.3022011070385	514.6324200163992
1490	503.1605925317446	504.8926804148621	494.4739060972947
1492	492.6434632788602	531.7207437683493	483.6436157854309
1494	510.5829918538145	533.6500898171911	480.5135776387107
1496	514.2754227113042	528.1496940271513	486.4139467660024
1498	498.6511822255554	521.6704639019889	493.865656726378
1500	497.2686780387688	507.6755670180326	494.2157116546097
1502	503.8624693606915	504.1707893914037	496.0006353880091
1504	512.5826417546355	503.3730326089144	497.1495259369042
1506	504.5173570784673	511.58809425319	495.7022982199987
1508	530.9712359972087	522.9500308381255	504.4189735634646
1510	516.6472039948784	533.0275226061182	510.9885687922504
1512	532.2239947664356	534.1409305036924	498.490255020407
1514	503.0545477782052	498.4146952876341	482.3947732505787
1516	509.0641551624605	518.9448702445825	492.1356503572126
1518	533.4566318877423	541.9076120176195	507.5015105719602
1520	531.0122501420775	547.2088536254958	522.184280970203
1522	538.5834093126189	536.3509749477149	527.8717945180281
1524	538.9672823316007	530.637931493119	529.7129284022301
1526	539.0347581374125	551.7903978067914	541.9920571548802
1528	538.1514574721015	553.8702481050104	551.4825625817894
1530	522.8291803469582	523.6675807730003	541.5621428585532
1532	529.6333240900765	534.4786181069858	525.6565935457558
1534	539.5868085887793	540.6471752053128	509.0667681554479
1536	523.903914014806	527.9919191463314	522.0398475921248
1538	525.492877344025	520.4438166055872	522.2587017447371
1540	494.8303215788815	513.2879929646393	469.8488582881515
1542	518.362220918635	538.7841873121336	527.8881419817791
1544	538.5808518088836	544.5774738880518	548.2965742079688
1546	550.0579806654337	549.2955052813825	529.3724300506922
1548	531.0799798253801	518.1364363977875	516.124256134879
1550	537.7341968950767	521.473248668486	523.5995808874736
1552	528.4331306428337	527.4479895300353	510.7132498726
1554	543.827060011744	528.4512358154657	512.5695660544828
1556	565.3120354991434	540.1501421751801	550.6337882351387
1558	561.1595210940664	561.4176232948222	574.7808154314639
1560	538.9513402778341	567.0552444515147	554.8753670048034
1562	519.5922968402718	553.0852778312089	528.3743520832302
1564	540.4965704569927	561.0837487027886	525.3231581842376
1566	549.6247300750968	578.639586961544	535.1343031362193
1568	547.4584661386706	565.0420287830134	546.6010076253256
1570	563.6001170445525	570.067439351713	551.2865105256132
1572	544.6772873023288	535.2494430009181	546.7236655934901
1574	560.7998602790523	562.1386375658309	578.105290111668
1576	567.1557693948918	560.5420363378113	540.9764333012078
1578	548.0739502327666	538.8344879218131	524.520323144692
1580	546.8086064248083	558.1135916936968	542.668407786878
1582	562.9463261772837	550.4760126468839	543.1572592000741
1584	562.0281274314407	534.2078219187206	545.6765947842071
1586	543.4122886727023	560.3837190525115	557.9704699038678
1588	554.8848496663065	579.6548003436562	570.2234037767615
1590	577.4922016475025	590.9592311602913	574.1482727096102
1592	585.6758106644393	608.8976706687699	571.3496305046612
1594	592.3132376945378	603.936063749996	580.6903305833123
1596	602.0473135464606	587.1931451071291	596.8413940616858
1598	609.0328134285761	587.7113709720073	593.68902053823
1600	608.6473699641022	585.1111251501588	598.281288278188
1602	620.6900217430598	612.8904628083029	591.6851442580445
1604	595.9289890451231	612.4615588992059	567.7705670933397
1606	615.3569397437282	580.7617900474396	590.8272688786537
1608	584.0797596311572	621.890170549578	597.3582908392451
1610	593.5219268687288	560.7465953386602	584.5130419031599
1612	572.4767013459664	585.6191171223259	594.9482746113559
1614	596.6027501967061	610.8776585122519	601.7461867339951
1616	592.1578180509238	590.7079275697371	558.9168700102489
1618	588.2217976046061	572.0232552452497	558.2057455234632
1620	582.0591409070345	601.8065917487793	575.2023126850818
1622	578.5770280405109	586.455133174527	563.1117778055636
1624	602.9328991210664	584.2133584155148	579.2438473851563
1626	601.8336597581413	590.3631203220377	583.7661010908183
1628	589.6029765907128	602.9903389675421	586.0786151826122
1630	600.9804811426177	608.8515142398514	588.1528813190489
1632	600.3838493858884	602.9215773521553	590.8805903301492
1634	594.9433739862395	604.3384414080772	595.8976657346429
1636	619.8811272479898	600.6659999343628	577.1795637611021
1638	619.2179543153815	596.6315249345054	571.7730662621674
1640	595.8375621464526	596.0699959938746	577.1356433674866
1642	611.5605483054237	590.0234829731631	593.9812602767697
1644	604.3576355005311	614.2768560569613	577.7661201029533
1646	614.3846364485428	606.8261680001872	596.3248344482454
1648	609.7792934843089	597.6414880483093	599.8379548863904
1650	600.7225566039887	588.4002453192438	592.2544971157594
1652	572.0697735794282	636.6757438238066	588.5932999764656
1654	605.4193608282604	612.5237623903242	607.4638941653184
1656	605.6918328026326	606.014763040962	592.2375871316569
1658	612.9382073892101	649.1798157695725	610.6833224335218
1660	615.3763468678512	634.1554729560112	621.9557441397344
1662	620.904950915276	623.1725305871745	611.0412726634226
1664	623.1885528840569	631.8178042620937	604.195644158897
1666	602.1640053105991	644.4996662198074	597.2044397802738
1668	616.7294690373818	629.8183524923435	604.8760978483158
1670	610.7567467140694	616.6954262045429	599.4400270735263
1672	610.1425005146623	603.206266928413	590.0541302330008
1674	594.4876740351933	598.7183796691156	580.110739000898
1676	573.4445104974022	592.5231068028156	568.8979578017691
1678	569.3245881984774	583.1565675278084	567.5672674545015
1680	560.7080582513673	578.7274127747171	573.5149829928317
1682	560.775098238886	579.5242268330917	571.2117129995775
1684	566.0848053398211	579.4589436825959	546.0892276920727
1686	556.1653396241348	546.1631343858162	522.7634875927736
1688	542.9954147153746	539.0212495621432	534.3573952332772
1690	557.9786184214556	564.6669987164687	537.5110529371466
1692	570.7824703987104	574.9640002002166	557.7608148442008
1694	526.9596665967558	558.1878835272727	535.9324390344157
1696	536.2398710667389	523.695496712957	526.4775088739357
1698	517.7198747832557	550.2030533664977	531.7707090012723
1700	519.2735056328453	535.3039093055007	526.8180940824201
1702	503.8854205812271	524.7884436826427	485.5103237624478
1704	517.0742927762593	507.6898413038726	510.7978930651864
1706	529.2158790245125	517.7439082782181	501.608164500532
1708	509.564085182976	504.8932913573157	498.9025038483364
1710	487.9763414674269	513.1843699415165	488.0197768394228
1712	524.0139794092842	513.833223291967	492.0131563917543
1714	499.4206839866664	515.5834666516648	491.8570109558639
1716	510.3648330194905	513.6528562486966	490.2417556676314
1718	493.7501216559625	514.2666592429803	488.479696006353
1720	499.6175945482785	499.738687538204	493.2103612270589
1722	476.0128749296812	519.2039208579841	492.1939657958752
1724	478.9335913441422	503.989464040504	495.6602883994725
1726	501.7718755202421	505.3318719122501	491.0849155356722
1728	494.4986102862984	516.1207169925674	481.6587319212071
1730	512.5840672584675	510.9814345711185	483.4742684697176
1732	502.5477292706652	498.5014083817296	485.5115343773426
1734	496.6695418129013	505.1342715862663	497.7438530001725
1736	491.8518123831085	498.8024606191042	491.7777033126701
1738	490.0291848308557	496.4963083283749	472.4653270182637
1740	486.8337472724772	497.5080226348115	463.7839334906316
1742	479.6409614614504	483.8638164161758	459.282528787659
1744	497.203017560942	497.9813083278852	477.2166853385288
1746	502.3212889605748	518.0470625696976	488.6612773249757
1748	494.3415404021256	507.5814055705629	467.4871659020909
1750	483.8492947991409	499.7580845623897	460.2327739370231
1752	475.7775180439798	496.6949501363806	462.6488769267878
1754	484.0441666806746	488.8088122872153	464.4127089096349
1756	462.28796227898	503.0409188213621	447.16468563311
1758	474.6739369319115	498.6602384102507	470.0118220987712
1760	498.4399926538699	480.5379263489333	488.497685378049
1762	508.2726248587395	510.1937791740299	487.2711378462002
1764	481.1800910693426	504.2407367684647	456.0745203395491
1766	484.589254468527	490.7949501436979	424.9835625396881
1768	482.2519074254349	508.7350261435236	449.8885501770074
1770	488.5284717104386	473.5480789789618	488.5152794949923
1772	471.7404348587286	487.3905594388733	490.9513798190161
1774	464.3085839111731	505.9455904006679	488.3018061287716
1776	466.2349198989997	482.7784964984716	452.2738014603764
1778	517.0475603053435	486.0197114201251	479.8009134999102
1780	493.3526840606554	479.2094506908807	474.7123113507738
1782	477.6189255475366	494.5303451002347	448.0928943829604
1784	497.534718143835	459.4497790018286	477.3132018438599
1786	491.8123070312274	480.0360071698208	468.9910788177104
1788	468.8001429729643	481.3094561063699	476.7478114267714
1790	460.2477761229286	495.0758650570471	480.4760490413377
1792	459.6076726474164	480.3710349019627	472.2727818598186
1794	491.5640636253995	484.6547487785015	483.278098398257
1796	452.2848393381462	463.7801687848879	460.483273351489
1798	487.5337464909239	509.6777826058079	482.7546676890569
1800	458.0361930752277	480.796513458442	501.8504865923599
