# Supplementary material for: In vitro and in vivo datasets of topically applied ketorolac tromethamine in aqueous humor using Raman spectroscopy
Source: Data Brief. 2019 Oct 22;27:104694. doi: 10.1016/j.dib.2019.104694 (PMC6839021; doi:10.1016/j.dib.2019.104694)
Supplement: Multimedia component 1 [file mmc1.zip › Raw Raman spectrum dataset/In vitro Pig eyes/Gonio/Fingerprint/0.5% Ketorolac 5-2.txt]

cm-1	frame1	frame2	frame3
350	124.9937471423814	129.5557223550579	116.2287127280613
352	140.0294428365451	146.7159219977169	140.5352268711986
354	157.3038971315758	165.7793141520925	167.5933640732895
356	169.4769456337496	171.8200109213061	187.533830585242
358	162.8413639520243	164.4877010820633	178.3655161750012
360	155.242143200944	165.899499457454	166.144790434804
362	156.7962654258782	175.3049284082903	163.6943914551547
364	175.4176723503755	190.2361727218366	180.9997043054126
366	183.8769723738068	187.0576717666555	183.3649429638051
368	186.1283324706652	189.7368510367083	190.7712332413966
370	185.7020174579784	188.5382852778378	192.3837374463337
372	183.6581520218874	178.5387366127589	182.0034644731788
374	171.9950603346511	166.3299963089661	161.5205388456819
376	176.8008633474489	174.9739369332393	169.3589662390877
378	173.7766681890022	173.9615908490131	178.0233399452565
380	162.1455989257805	161.5233016469256	177.7379383023495
382	169.5063446852638	169.4346068579165	167.482415082062
384	161.7911683189749	142.1555268776098	155.0763879756207
386	155.7571612603144	134.2946879075918	145.6831842468806
388	150.2088378636324	142.0961098357304	140.7813653957663
390	137.1029285431529	139.431408557332	141.4127025103383
392	130.783261142136	139.8924626189241	127.9979382582526
394	136.7451267637293	153.1208810378093	138.0513653635303
396	143.6563145399018	157.1864943964844	155.1749237210871
398	139.5706530316772	130.7744594236825	159.2051680027923
400	142.4969999684818	148.9895254273396	151.1800429377108
402	153.7327832619105	173.1386160041488	163.7915609824677
404	159.7274364059229	182.1418519130861	170.7140120369681
406	157.3261919145824	170.4438958056799	162.4952246905634
408	177.3193652659048	181.1593622171066	178.1222443065675
410	180.8770888443168	187.4590300945732	184.8821262438786
412	174.53416304637	179.8442854063824	179.8083644370562
414	170.2660082599725	170.7057185205179	174.6266340630456
416	195.5970173580978	201.4780127361659	203.7496261578077
418	194.2435080104799	190.2211202182043	193.3324543245881
420	182.4501484482675	180.2496022764349	173.5481902255776
422	171.0713479132694	174.3291176777097	161.0309932091101
424	171.84866803508	169.6540086678895	172.4930008492579
426	174.1516408123046	163.2686598943479	167.7354374707204
428	185.1726969453312	184.8498870080381	170.1868839282089
430	189.6623420212101	196.8794903136078	182.1606390970935
432	180.6655374236701	180.8477142056094	199.0086947668499
434	179.8062214821559	181.6142730492475	179.7148420861723
436	178.7268206379471	177.3014826586683	191.1266857026827
438	177.968624837023	177.2468673307359	190.8289621228839
440	175.8262299713938	177.4245848218556	175.840893422903
442	167.544162706174	160.4663483872459	170.8139272764817
444	177.695039399752	163.9960818890259	181.6992286909849
446	179.7685497966383	159.2400723132831	187.0295596183592
448	181.3998716644335	156.1774106415574	185.9807659247385
450	192.4487113256456	168.4915588302117	179.9394334394669
452	175.0013205508295	183.4748833430165	164.6517703443564
454	158.1483460383854	166.4945574874928	159.1994579030613
456	154.7273453316708	147.5817935450578	156.0280917607208
458	165.9153280082043	145.9251821890747	156.0985925286628
460	168.6171324039702	177.296742388043	180.9778798651837
462	168.6455996947573	180.7587621252405	184.488547944549
464	167.0539566768735	174.9140157020497	185.9131101273951
466	162.5129454033549	165.6101075918944	182.3024043095488
468	152.6944590316529	156.8662516540139	163.2587354221616
470	164.7853827820093	170.0345460698373	178.9758463590395
472	166.1345950841664	176.9775585691259	176.5596283927327
474	166.8599532499777	179.9701915544943	170.4828332608205
476	173.9322786388986	180.4931549293683	172.8035270095953
478	183.6022602850416	175.0334327821469	190.5823550551459
480	183.3245432023588	166.3820537072498	183.1784436166454
482	176.7542858084668	165.0588415846621	181.8301753133642
484	175.2731682147838	168.1709041032007	182.6233417117423
486	199.5515836894294	164.3077948549798	161.433775458217
488	174.9738810670241	145.5321252712309	151.9714759252977
490	160.1623790914404	141.8022448081034	162.1880698079751
492	153.8576716309908	154.4160929915091	175.0362927259074
494	152.8555562459125	177.1638043193806	176.1836060106961
496	157.0496829182094	167.8461702572157	164.155900055993
498	153.0319509437591	151.1760037851129	165.2007476491367
500	155.176669898078	153.3175372113646	168.9930295718551
502	163.5600798602691	167.935264246762	174.2694568493162
504	169.8391919130093	166.6144445672835	184.3386267251121
506	160.2911805412678	162.0494626540781	182.7713563995939
508	164.0960601683711	160.8847234576741	170.2393874036174
510	168.1487174049669	156.8787463432929	159.3978854627904
512	164.3509057080259	149.0461746126564	160.8030454229695
514	171.8507094578922	163.0699068200499	179.7676683636627
516	160.4641237229124	185.578635793166	162.5123991957173
518	156.8728109483979	173.237123200629	154.7761160992564
520	156.162702166155	147.2236925306561	159.8660189697369
522	138.3752664211476	163.2400127057558	163.3356797432494
524	162.0908939455743	171.5193963593458	166.6532805853171
526	167.687357912084	173.7374147559622	169.4015795807484
528	166.5090995461715	170.6535557504303	165.5039827731251
530	164.8643843351277	165.8287356757418	156.5775654881182
532	155.8769316100291	172.1320575691633	166.1413804461431
534	140.9076953826493	176.2888777694028	160.6537381368657
536	142.3976337331906	165.7491085093434	160.542973419561
538	154.1146264636467	152.884099437423	163.5380819049308
540	162.6667254589699	155.7767484192627	162.7147694194586
542	167.3185841328497	162.6092894938039	168.4640932406171
544	167.9042167381127	171.693922801012	173.9264796795001
546	169.5189687254205	179.6896541890689	177.2602856969481
548	165.701149706345	178.9119090465698	176.5313519129067
550	133.7322864729705	152.9861294468261	168.7323926348582
552	164.0502309461609	158.8389282601859	167.3601191873651
554	171.3843669827453	175.3352746196259	176.1693885079689
556	167.1303200764916	181.124644040135	175.269221814401
558	167.3072901894815	165.7909840555494	156.0982597546155
560	179.5728602314775	165.4416050243659	167.7926899936876
562	155.9160460236631	161.6781789666598	170.0286905657175
564	155.4957056174124	159.5938142567279	170.0427424851626
566	170.1311970282944	157.9698009573232	173.9310114160076
568	168.9041482261377	153.8004348503757	186.3741381053012
570	165.6427207577241	158.2252264700059	162.2432335694427
572	168.0939042100312	160.8386720106473	149.6829103200854
574	168.24651048385	163.6547039151853	151.7695301858066
576	167.0761695386737	163.3571723576548	161.6045484086544
578	176.125543230642	149.3229356606672	158.565098375032
580	172.9995894278867	170.2395729491093	166.3807276477835
582	171.8350016982994	172.52978809276	168.6663654650828
584	166.2878823272138	162.7957166041289	169.6789060573295
586	154.5688102282423	153.9257701970559	170.3509586521602
588	152.4349556049379	171.1073938298474	156.6154783922739
590	156.62245766962	165.4465792671954	162.8276418475052
592	163.1023506943286	157.8006701539104	158.6101566423075
594	171.6602815082609	152.6012999884974	148.2769237468098
596	179.1499546272999	150.9496216761175	144.2999491625697
598	150.1725572248272	152.2855031767152	166.5540055003146
600	164.1935225336598	172.3199223222324	171.9484300809993
602	172.6434385872067	181.0196075622941	172.9871334897992
604	167.8722629624303	178.3035757313216	169.9259035254906
606	161.0520047558997	178.1936849216079	158.1556011387375
608	163.0066301687832	169.1201478478408	155.692023605468
610	168.5852103760054	164.0760903132385	163.5829065476501
612	165.6569057093186	169.1612415840719	163.4169622813955
614	156.5786335949183	177.3366139348881	158.5930176249319
616	158.830916041765	166.8259502023726	175.241369260056
618	170.346224118843	176.4057056079337	170.9015428885985
620	166.6593317408197	167.1017632605992	162.8682164584015
622	155.768631577993	156.5553172352191	151.776984388994
624	148.5720315459104	154.3710240008276	143.2558104367324
626	161.9170863239343	154.4162344664129	154.3861178777893
628	162.6736895137682	143.9412445563936	154.9970630480204
630	157.2593444820967	148.7812144425458	154.0759992920911
632	145.9686228045826	152.4592457838558	146.8970962361725
634	136.1483112825493	146.5878643921254	137.1907670361147
636	158.8513551692384	155.9778883514387	157.6744209065259
638	159.4364395256137	175.2893170496583	169.0638500855527
640	156.2063054591461	179.6114296558035	173.7680221029827
642	155.3290831336788	167.3826731666765	168.5267896166244
644	158.9745364175064	147.6937975891831	153.9690688059528
646	159.9408080503113	158.6982770495405	148.8272934999497
648	156.569991082226	151.2085160022789	153.4750508769747
650	154.2000682890154	149.9779980442743	166.6536932076556
652	150.5499384015296	153.7240462330619	171.9151037155191
654	144.3846242543996	156.0496813602879	157.8842879565522
656	149.1854036374537	153.0772541150299	158.822976627729
658	159.3221986836271	153.9616477358715	150.1800057283869
660	164.4135746132291	157.3541797739276	151.331783620243
662	159.1190602311435	162.5436255713556	157.0696258546709
664	145.4777126674391	167.4841960343239	158.8600649402992
666	163.5496449378711	160.9255663274308	170.776823230476
668	161.1626671785787	155.3465908728037	152.7397602604839
670	154.8347927151252	156.6225774998318	143.4863899698391
672	149.0508103187453	159.231839924696	144.0098197466466
674	146.8127820732823	156.9431739377489	147.3113607127008
676	163.6828628428545	163.1858010154346	169.2094750281548
678	163.3369797011412	159.3339528345491	162.011270839537
680	171.5930001233401	156.6264927827348	151.5894485159043
682	179.2188835706599	157.1356351799815	149.2294433553146
684	173.4590457939107	160.6919094007815	160.4047163775709
686	184.7959743467397	170.3598195485238	180.717651401259
688	168.1248660438084	148.1313767748276	159.5482899418189
690	161.0127370940368	150.9412973100943	159.401900603061
692	160.7669838027787	158.6521515137646	168.1453738006934
694	156.9856770046138	144.5470755252656	161.6973715054178
696	155.8946718502959	156.9744530562555	158.9147805130995
698	161.4393991786693	156.8749440239899	156.8749440239899
700	160.2171033666978	146.5019191557744	159.2215802017716
702	159.220939694038	144.3482095727732	161.5856801103054
704	164.6670914401694	162.4950186050867	160.3026951610737
706	161.9821821393417	174.4642540896256	161.5705699161346
708	149.5221753674291	161.4908935617802	162.1122500934941
710	150.4154663108627	161.6075335933831	162.7504059195848
712	154.5724591458103	166.2372260126527	153.9435492575754
714	154.8278381246874	164.8575544441048	138.9490026834388
716	167.235502128502	162.0468130801852	160.9441004601958
718	186.2214928247847	147.4576591753187	162.294340928125
720	186.0581980299364	149.1291199065039	163.3108629795381
722	172.8282437161123	158.0706672721606	164.8462076799285
724	156.8447668295871	162.7958629696857	162.9115300564439
726	149.7874015860262	154.05399724443	147.943999679906
728	168.3039789617025	169.7747431793513	153.6377485136841
730	155.9310930813555	164.8611249368915	155.4263176876696
732	149.2081258595339	161.7049297827664	156.1227568902579
734	155.0069649006072	166.2831424332213	156.0201531499764
736	143.9865754044059	163.428939935454	151.7148035280571
738	148.3324988219986	151.8700417436444	156.0573967636211
740	152.1056967464617	145.4887289904619	153.2073753057949
742	157.9019111454656	149.8377746334176	152.0236372772633
744	162.3831222443996	161.1140980509964	151.3472653075004
746	160.6795237188061	169.8252278767814	146.4636986343415
748	172.5626593828422	172.0499528372869	165.7326986588923
750	165.208115166153	168.3213725231826	173.8262934722265
752	158.6297102529085	152.6325496378714	154.2539047122405
754	160.551924606677	152.9690031146229	140.3220590380934
756	169.8132595016708	185.9847138666969	162.0021651312687
758	165.5650615744074	171.504504139587	162.3001536534302
760	175.8713101510535	162.3074111447012	160.2254511146541
762	167.1767950468608	155.9557781236991	167.7641782689559
764	170.9592674151797	154.5155380215716	173.0388222177491
766	190.0593301825436	157.0899863441695	165.2691703127188
768	155.0457340518971	156.2777239260488	142.7802797928189
770	148.6998937855059	149.1384096502796	156.2155097262087
772	151.1684631598967	149.8945582063817	154.0332849320173
774	158.4338923835904	153.6823779430329	156.3923455790639
776	164.6913849558176	158.2144486454711	164.0407606064856
778	162.9513460567468	162.9192841263686	160.6572857231021
780	149.9763140241434	149.3717804441447	156.8369182842766
782	156.2333586828263	148.4219790727205	150.4536646950295
784	168.8834519527244	157.2933647936387	151.4224973756642
786	171.2922651645894	161.2638457975979	153.0683016119921
788	157.1770294418533	153.2214268318991	148.9048963721076
790	163.1013579638999	170.6165383677845	155.9745224800584
792	153.4560589204351	159.2656710778901	163.8488995265285
794	166.2717661840411	165.2200643968418	169.714673756223
796	170.0107292686481	175.4435310625757	161.2243748110252
798	158.0689581612068	177.1924623338647	150.9543556463028
800	166.4757064604722	168.6274181040363	181.6555283425853
802	163.8985755886905	167.7859357225811	160.0252493163913
804	169.3671478161879	171.3118754888633	162.0532401225011
806	165.7533406769332	163.1522764900095	160.999542725742
808	155.6514465841717	152.3117257648701	155.3460553703451
810	149.6991690268117	154.7509612063518	154.9705741056428
812	148.2672324365203	159.6865392599931	161.6431784571345
814	144.7682025354045	154.1867700113738	163.6609070424996
816	151.0129508362746	149.6113923304575	155.3135518040727
818	156.316497465823	151.1399001019735	155.6036795458318
820	154.7482810379605	156.4464294655512	167.4942317430952
822	151.7510664067247	154.7809046519365	167.5736291193377
824	141.7289161028316	153.4776459747033	167.4270683533962
826	144.8434296390974	159.2483572398401	162.6879482516569
828	148.999006080559	161.511266525563	150.8884923370408
830	153.5670885597887	157.533165445561	147.257596427902
832	160.1934872754532	149.4810756074857	160.4305273100576
834	158.9387540884736	142.9846521796817	146.3520548094784
836	154.3631717327239	155.9456598631645	160.413325749213
838	150.838052750938	172.9187370661575	159.9915479340816
840	151.1941154171335	174.2711750784326	157.7126788181657
842	156.9532670413537	161.0909053866679	158.1964679016071
844	166.3213695996717	155.0190268848307	154.0383418971996
846	154.1320973777973	165.6791967358509	160.5937511008187
848	163.3032906017891	168.2800175460832	161.5976806234842
850	167.2454188658292	169.4468673160012	167.1853806536366
852	161.1556569122157	168.6738741769051	169.5689236996545
854	152.9160091238218	165.6493456419509	165.9456449369212
856	161.9026801403994	164.0819889908311	172.6027981848272
858	161.7655084465044	158.0478717004077	184.1685712660787
860	164.6901950106885	154.6073431943898	178.5894576157351
862	168.1915970957766	163.7600694336057	178.7547925108332
864	162.1860510855793	165.0632211703579	170.0259104665707
866	144.8409997606655	142.7838153950914	138.7660295933623
868	156.9140306899192	155.446126503501	148.4671622943555
870	177.1378539280229	159.036934468141	169.6573816511357
872	170.3370497854865	162.1029327800702	171.8270811936311
874	168.6404758150397	167.6140208056707	169.6630513442487
876	172.3791635384455	172.6938957208474	167.2438016783303
878	158.6488240039483	171.3798762786	158.8813377074968
880	162.1313817385602	165.9444354251412	157.61218205433
882	169.4451179502587	171.7856152774295	153.7780678423047
884	169.0016927277113	173.202495387896	160.6416094060203
886	163.4034808528745	168.0071286149313	163.9734617468418
888	154.8718957218734	157.2517057223472	155.3291490346671
890	143.382668241032	144.4624720801159	140.8701307576081
892	142.670700731664	149.1187293506665	145.5241534547885
894	161.260852005876	153.0505112327311	143.3075273921844
896	153.5206935239986	149.7516475276553	150.4993562998823
898	145.6492483762455	143.9343002194623	157.6241341306354
900	151.5373551581448	141.7040342982683	156.0044428821908
902	143.8028527507053	146.1255446136807	148.6047191077591
904	148.5993794818456	154.5191188229795	148.0102854101957
906	160.147946424356	142.9350045306616	152.6566641287866
908	152.3626858528839	143.7769034663211	149.563628971049
910	144.7176454251755	154.781729719492	148.860982685922
912	149.3854674822305	162.4282289918578	158.1348323102063
914	145.2522155294438	155.3591265752933	168.7618221281667
916	151.6255591763526	161.7656321261568	166.1589437911801
918	163.5279656323912	176.6964409495382	155.4161497775262
920	160.2610942051968	171.2986990405475	157.0298950330291
922	149.4356655741071	157.1315492383183	162.7767636585334
924	149.0144887196422	150.8531300161061	164.7392449371457
926	173.3990429647169	153.2440012334479	170.3924975020407
928	165.2392259289827	148.0936615965317	159.207766148546
930	171.1174515117548	167.1406507529993	160.5339910434842
932	169.5756650824875	159.016899126861	165.0149586121525
934	173.6284968505338	157.4787831184304	170.9557665001923
936	180.7203095269484	173.6418446222831	177.4978746728774
938	156.3672521856788	152.2411608996874	180.8505844772362
940	172.3350752429376	158.5348859739915	164.6722189506548
942	189.3859832041078	162.187823692924	169.2505096944793
944	178.3558524137112	159.2385717812149	168.3672332338707
946	154.551102210219	152.6272111159043	166.6204993414182
948	135.5740840866202	148.7740111011247	162.564584143523
950	127.2815682511261	152.5300549783092	142.3719223933616
952	155.8185671502617	140.7990930282018	140.4036925186987
954	155.3191436369287	155.1143506645458	152.0581832490049
956	155.4511135447962	167.5156026930418	158.9080950153628
958	157.1215624342737	170.7210300217473	151.6935044520792
960	158.0645850240754	165.072416767152	140.3937707609453
962	155.8750999423662	153.895285916254	144.990538450281
964	135.2763818341167	135.1407813897441	150.1885522146998
966	127.3661853923633	148.9974044544048	139.0603836407711
968	146.9414960494515	153.4635296681707	141.3468758378301
970	156.4419463118751	160.2927531428606	144.7819293289391
972	146.2393112879558	159.9337877427161	145.3019939003146
974	133.1509724297941	144.5338297867574	147.4903549196422
976	136.6472404592158	167.7276259110246	153.4312649865701
978	132.0194312042464	144.7677034992644	137.9811099230684
980	150.3508796525087	150.3364886213373	136.8898315856259
982	158.7902180353813	147.6687485729662	141.663213209314
984	154.9421256156925	148.9888288680038	147.3977880833742
986	144.371850089376	159.7572496904838	146.6973321921622
988	121.7590665891101	137.2259251515569	127.761809752669
990	130.502732667329	147.8511940218036	139.6099676797913
992	134.6154034292183	141.0298874523833	150.0342653831279
994	145.4275486441067	132.9676819272437	150.0598306045118
996	154.4308595321193	136.7282257382975	149.2868173448059
998	155.4415540482387	145.8722801255418	155.2635742841713
1000	154.1464768903981	146.1391529358746	166.410484937793
1002	175.1475257426589	179.578032102308	173.734962406989
1004	167.6994802211259	170.5123473069923	154.3161639224232
1006	156.787203462575	156.1579507156212	163.7699003663826
1008	155.9274438706102	150.8275550136507	164.2983490202133
1010	155.7421458805802	151.8308819037069	157.4990333242295
1012	146.6067387673033	147.6687735627862	157.8159571533988
1014	143.9389870375875	130.5818948992982	148.9858045009353
1016	134.3751151937946	141.0665812148603	135.6601845202851
1018	136.1918106973501	158.6838294516853	159.9985716644576
1020	153.7719284919128	161.6577774841418	160.9045705312535
1022	166.7813089020277	150.4700445403576	152.1432705255059
1024	162.4667863248798	142.6728137781923	149.9704417306051
1026	147.4287697280927	153.136258016155	151.0496912392725
1028	144.8135425821863	143.5916130310726	147.8026892360627
1030	146.9335085908299	152.1157112346133	147.4742861898437
1032	144.867215357267	147.5803380823834	145.3631145526091
1034	146.3650155221391	136.7399299533837	142.499578611961
1036	146.6486250046188	140.4748824103552	148.8706596413842
1038	142.5377361325802	156.1032621129263	155.2641692966487
1040	144.1346780885287	146.0809585764205	130.8770855424215
1042	170.652440127923	151.1151960397318	158.6609455071603
1044	169.43775541601	158.2289038458847	151.7958139194819
1046	159.2164227529068	150.093333793738	137.0599200603849
1048	152.4900356120421	148.1361349027372	135.0486234899735
1050	149.067024651969	145.8899280274199	133.486078422039
1052	142.5034954856961	132.5672766217177	119.2953574322993
1054	132.8399244869035	134.7572986299961	122.3628876574071
1056	154.8071571314708	149.0642486639386	143.6663375937844
1058	157.3781758939607	142.3161039225506	141.1625944828347
1060	139.7679006719039	139.6903084111721	139.2435542705478
1062	138.6857329516523	150.9891857393584	142.1377588313662
1064	149.3806051574749	167.1381088659369	149.816409441159
1066	146.5667844452816	170.807035474242	156.707386986348
1068	159.1951149168322	157.7353933213477	144.3378205795109
1070	147.6237010267391	148.085119477504	138.5297596324349
1072	144.1240129525095	141.5965784022141	148.4396769362435
1074	151.9640087844252	149.0916598500453	153.9551809819976
1076	152.549964281917	151.6244079651798	155.1789892082143
1078	150.5987847895228	152.0211673087601	152.3121913952206
1080	159.2913935206628	164.0480111802829	144.3298885056987
1082	142.7571077672363	156.9275566233064	140.3413868077884
1084	152.8669377657339	156.6908825043262	139.4969721567414
1086	144.1776624478583	150.8262175696738	146.1237989808152
1088	145.7883596599216	149.6603430403693	148.3331666526305
1090	141.5416716874012	146.3353713058766	140.0310576434426
1092	131.3937977810349	135.4852360965163	131.9463448395714
1094	131.8237977680887	125.6039642447417	133.8991375322933
1096	135.0316176758016	143.3844644225344	121.0241482544315
1098	141.090546437389	150.7364528236137	140.7380671924072
1100	149.5877149377532	150.4266178697881	147.727102683955
1102	146.6532759987976	156.2436677896046	155.9434352723306
1104	140.7125344484208	147.9201353190434	145.8109761697273
1106	132.6006813319808	138.9041288565512	121.7843977161047
1108	125.2080380095167	150.3343982900543	118.1723857415303
1110	142.5829032684819	151.5460104705892	165.8327877604054
1112	141.1746179784821	147.5276718571822	132.3426573578536
1114	143.8255627523712	132.8767607551925	149.8698441113428
1116	138.3383210386637	148.4941088009041	139.5881590054396
1118	146.1881018121684	150.0438109923944	137.4314245887493
1120	156.1884349733866	144.4383792680898	140.4668224080546
1122	150.4370118923693	146.676740449118	138.9689432035465
1124	140.3299468957946	131.5414803794363	158.8074896306777
1126	143.6468697574546	160.5868492091183	148.9380202494152
1128	152.8209728243496	153.0353289518021	140.5495553419088
1130	147.0551737745024	145.3230423669697	157.651726942688
1132	138.4295250368804	141.8622931288821	145.8657443887759
1134	140.5718440416596	151.5739980806436	131.7334567775513
1136	144.1339025645764	161.3880033275958	140.1918477879227
1138	134.6234963586076	146.0716461510753	150.2473516137722
1140	159.5001579348435	130.4658622362915	141.413219013959
1142	136.2827250305922	115.9075663675706	142.1257922940959
1144	148.3695263495041	143.4940841317614	137.5192379447892
1146	152.7052637927869	157.4122908917833	151.0347338659729
1148	139.9629409151074	149.5003735172987	155.8176852389678
1150	139.78718870349	140.0642376948539	150.2329889136812
1152	160.4223995501108	137.2867323171004	143.2803699926996
1154	146.7213370085829	120.2935828690086	124.6400676628679
1156	140.5786351591421	167.1094479943909	160.7303814446004
1158	143.6138817314779	155.7932419173008	130.3547303917803
1160	131.7318179451594	158.9851636088724	145.1439978363906
1162	133.2216814555024	147.0122498360677	143.9733705964925
1164	141.3622531369875	131.2385280835877	137.6004531280571
1166	147.1927367515486	134.2127076026424	143.7287380230189
1168	152.4640596852396	152.7978325563697	151.2825757569382
1170	152.1762822003041	145.5153455118469	148.2286214417523
1172	158.1027473329076	127.8593273274886	137.9832516482725
1174	145.6559060871092	122.8914333513043	138.0263735340845
1176	148.7902313592645	147.6095278865147	134.6274284046441
1178	149.2460588853393	152.404148106078	140.5951559335683
1180	142.9937896378249	160.3641250448285	145.0334875893355
1182	137.3799601208077	171.3584105740183	139.0915470488836
1184	135.1380004520939	142.0129433931766	131.2469617781262
1186	125.8101761437651	141.1716224401208	122.2834376774425
1188	121.6008549427368	155.3967935414053	130.3466628891895
1190	142.137806458555	150.8288870074908	129.9372006236855
1192	129.2206457395708	135.5858812672349	139.4174683090147
1194	132.9165280467386	144.3576940543561	140.2612982610987
1196	140.8318596235528	157.2647146931001	146.4482768318259
1198	141.4788417381388	153.3319179846326	163.6201341574835
1200	158.7017074563939	144.9565306375444	162.7254668808465
1202	140.1405696863064	120.4815692395056	132.3008143061585
1204	138.2919747499563	142.7143445689504	155.8980368676838
1206	147.4813210750429	144.1152204542544	120.6324671897927
1208	147.0148253271878	144.8649441332457	120.8666501200293
1210	132.6799358903364	140.2628103302295	139.9123597290261
1212	121.650579734149	134.8278758798522	154.1308958410606
1214	121.8657486555685	137.1137083754342	156.4430222449141
1216	126.8639387242322	145.6630659288057	152.8865277540233
1218	147.5055352956795	143.7488343718104	150.8515084311341
1220	127.8580327366017	141.447913335382	134.6814959050277
1222	146.578505468347	129.7073832852542	121.8182832514532
1224	148.4443271452394	134.2814850207167	143.2415646624104
1226	164.62859259299	138.0797683829475	145.7061389476727
1228	167.4636654324666	146.3695089780952	150.7162454604739
1230	152.5333964791456	149.9452670559066	159.7091303117486
1232	151.2417043087334	143.3138891750427	150.8669125006547
1234	159.9437256091794	162.9631285587729	156.9318372402532
1236	142.6493051353938	136.5744035172115	156.4281875431088
1238	161.0772749754135	160.1607720125487	155.6382967187337
1240	156.0963049052471	154.3353708499396	148.5173437256921
1242	155.6050679890555	160.1446162101835	158.8304218743632
1244	164.7248818798794	162.2521227965317	165.4567422273369
1246	166.3078652922744	159.5631820729859	160.5003053266761
1248	156.4614886771871	161.5436029914212	156.8816349184814
1250	156.3031991211569	164.0515961919317	163.5556053166953
1252	162.3160820712902	168.7401265826542	165.100067641516
1254	170.1846850567751	177.3306986486242	163.7640757427172
1256	175.6235669733889	167.9138693856777	170.3571460012491
1258	178.6741039314852	175.249697893347	178.8798376559687
1260	178.1858122707198	162.8091877141631	172.6724399868157
1262	178.8094742921271	154.9484935603535	166.8258001493847
1264	175.725637020857	156.5429150658998	167.9883735043765
1266	163.4928422700513	150.4772768654377	165.4890623502754
1268	153.2393629101488	151.7571380165163	155.6415540533658
1270	154.0428148844922	164.1565993754397	150.6810093636314
1272	175.0456616719896	162.2442507191608	163.0836218201415
1274	167.3334296624187	162.8390479652465	163.9845793852547
1276	178.1292696344386	187.4909263308142	166.8917066575171
1278	165.8422249945785	176.7345093931608	160.6718934729154
1280	159.3838072358317	157.1237224480534	167.8026820029398
1282	157.2023891812186	153.2517756340604	170.6781142745118
1284	139.7061869394382	156.8809949365822	155.0711674025355
1286	150.9300341986968	170.9214337531655	181.6855508394939
1288	133.7921419926296	151.2723533635016	180.2603573463007
1290	160.3020014752421	156.0751437158762	171.3436811883196
1292	127.085492589072	155.63329190527	155.8361432091631
1294	119.1878859395662	152.1720978215065	151.1591355730036
1296	133.1151796409048	153.6680351009318	130.0218786041083
1298	146.657239344864	148.8952529141561	132.0569582090498
1300	144.0371686190078	143.1869609769266	146.7226998071132
1302	138.0479606096118	146.2210362315024	144.7717655298909
1304	154.9505596337402	144.3180268012837	155.9129246231551
1306	150.9113517083454	141.0934939367767	130.6570679196229
1308	146.0848667178843	152.3529108285833	145.5405753296799
1310	150.2690707821162	164.4687410713112	153.8175429821903
1312	152.7382006105139	154.012311544825	141.9287656689112
1314	149.2140748867288	148.1714557836565	135.8479025236226
1316	141.1450415306945	143.2432544860206	147.912856453697
1318	139.5531417507065	148.9613755467498	151.88931226911
1320	142.1001524863668	150.8451216671411	137.9781806892796
1322	136.7053360167503	128.7092620317441	137.627438058556
1324	138.6735973983098	147.413596378235	157.6313443452263
1326	139.5068946962185	145.3046568568294	143.6875271610003
1328	146.3069761210758	146.178269715928	164.5046142614361
1330	124.8285091834181	139.0781794770946	152.5603280659278
1332	129.2494095982347	134.8995022471036	144.7957140420023
1334	123.55596216781	135.2752832415463	134.6445720910714
1336	127.7033594243777	144.8099711598149	142.1838514819727
1338	149.553325564657	155.6714040048867	160.0867319182565
1340	154.8426532657416	156.2537928952703	156.8613567079094
1342	134.2363131548555	150.0867886384617	132.9453899009176
1344	156.1158373849369	147.50743654604	131.054719598529
1346	126.3448963059922	132.7584002517058	145.5985998873527
1348	143.9336338138071	141.0010488767496	148.4627289961718
1350	158.1425458735654	146.7231406662864	154.0766612881772
1352	146.9583228608896	144.4922102008719	142.8237715094103
1354	139.9672994364615	143.473217047566	137.6006295565617
1356	127.7422689564432	137.3129140352727	130.1889216712574
1358	126.357529554351	134.2292102276221	118.2037678743974
1360	136.3274578135352	138.4409274700686	122.3574042135809
1362	120.1096978751573	133.4473636778706	139.0505260313506
1364	123.7385765262225	128.3606013029546	110.8270164922985
1366	136.6613052538314	130.0497079678361	129.2197219165354
1368	107.6766040788134	123.9894714246313	125.4516564570509
1370	117.0179591067848	174.9771493593838	129.0704411934653
1372	124.9763254803956	143.8026713979596	127.836023594456
1374	132.241457890114	119.5122224377169	132.241457890114
1376	138.8129846656427	126.0548306506268	135.2070474354252
1378	133.7082597334629	135.5183535248538	133.9279514622189
1380	128.6577613869368	132.7214586971911	134.8161291743844
1382	138.267266124655	134.3875500937911	139.7473697378799
1384	131.7562444492728	147.9677162784196	136.807469645883
1386	115.0597818639267	122.9064575435005	115.3764551477631
1388	141.4660107873541	164.0527104225752	146.4385223745444
1390	119.9823962629067	144.5856952918293	119.1113656737865
1392	126.0573679472355	115.2099953525157	149.2749034248895
1394	136.1008138095497	136.3574352844722	149.4616288226168
1396	129.4303309580898	147.1676839145888	119.385248207611
1398	122.2937870478414	143.2987636438332	123.6913326997878
1400	120.858294950299	138.3294200059027	141.0439765922013
1402	128.335228722193	131.24951737048	132.6850105572225
1404	138.5685325124334	124.9420671106029	124.7593100217484
1406	114.1877293679417	128.3786529762381	123.0822286240851
1408	105.9403889089552	123.6154486689482	108.1905439500268
1410	108.5897551468692	144.5058959832005	130.5952444798699
1412	130.6097359824283	150.8872902216315	140.0823644549253
1414	126.1288739722919	149.250046565612	126.3060353725378
1416	136.3964792123311	155.7636930873123	129.7200776547808
1418	139.7352940065711	149.5063060656466	148.9726395504029
1420	138.4508370908268	122.5688128626011	143.9407230884579
1422	132.7408805972967	109.3548347032098	140.7365222870368
1424	130.6543577526108	126.5596060406195	151.745709942202
1426	145.0031606027177	144.4229067628842	147.7117767987522
1428	158.518033656675	143.3489923108811	137.017811417109
1430	146.8258493604443	151.1166156562769	129.1998371634888
1432	165.4128412965486	161.8699874105436	168.0806971737629
1434	162.6181342489937	157.4718678122612	166.8892453604123
1436	150.8939557678997	158.4030253496322	154.5279746027368
1438	143.1008262109066	148.6931961314061	145.2579980792261
1440	145.9743750422008	145.5170285802878	147.1284341559667
1442	141.5535554765059	145.8635363218147	155.8109622875646
1444	133.1052644317726	155.3648142007752	159.7650618887458
1446	149.9016777915914	169.9147565512016	167.8396265169066
1448	171.6684596700445	183.6315941083786	175.5947685829177
1450	165.5083352389763	191.6364109232106	175.8879110379161
1452	166.0749249273982	177.6145849571967	185.0242628236165
1454	152.2040274673551	146.9312368006163	164.1321261301494
1456	147.689695605866	150.2084739083437	174.9787454405081
1458	148.6358374567544	169.9181907666328	149.0178747445777
1460	161.1568390688356	166.998769800428	168.8373215112421
1462	156.7123887460374	166.647424767397	135.8214355921714
1464	159.3108375435577	160.6387032406194	151.9569421103508
1466	177.6091832874596	173.2245200434273	157.9534355856991
1468	164.2017483764183	171.3964942057471	148.0368130012312
1470	161.6297265137675	174.7034146079047	168.4205545560632
1472	174.9872255364676	180.6510210182198	182.839542372662
1474	159.5511591693974	162.2221828806793	151.1967461943776
1476	136.9560925732187	137.7842100311011	128.6682646026285
1478	141.4637760898627	127.3252180787686	140.1128783200996
1480	155.1738892460163	146.5470759442887	173.2075583874057
1482	157.2597294827443	152.5210497648988	143.8931063128661
1484	133.8306924716547	153.3013891785037	125.4320719383902
1486	121.1561333059789	144.3048547306881	132.0009394734095
1488	140.7852129505915	159.2355124216844	142.035749769894
1490	138.9350211662835	123.2570622523333	133.8383523921293
1492	144.8412653864107	135.6971788022371	138.4982161041361
1494	145.5792402150805	146.4865296409874	140.8059572685814
1496	134.5311973194346	131.2930116891431	131.8179503310136
1498	130.4329599503375	133.3900124351973	126.6501492651823
1500	132.2905166999425	151.9249849980895	126.5933209628634
1502	127.7491739214415	146.1244699736301	114.2297549477306
1504	132.7459541002733	132.4653641573081	110.9303682748707
1506	136.8681323284329	132.5820975066092	163.2543808711051
1508	126.6325236367958	121.6680728296293	145.0487377133488
1510	166.1351181654165	134.1712572462112	153.3783262734345
1512	162.1524985125628	139.5477956183618	157.9036517307845
1514	143.6802289859958	136.7670461324385	140.808227197031
1516	143.7600372867242	124.4953148238546	131.4679064303899
1518	148.644878052029	155.1091054445155	153.3448528177263
1520	153.5252927424133	159.489684023052	152.7369064155189
1522	158.3015297563141	158.8475845453565	138.8977429838445
1524	168.8264917850479	151.3473511991111	153.6687078898901
1526	171.1102495912028	159.2228146845047	174.5864870927335
1528	162.6641029409374	165.6119070204167	164.6315538009846
1530	152.0105220060742	149.7085085205685	149.1694229233157
1532	143.0172614670728	162.1605822991904	159.9103150259972
1534	158.3216370406758	158.2743834960027	167.1353447856565
1536	140.6004743901183	142.2458768926094	156.6955793089759
1538	149.3503028146683	135.7472429362163	145.6232452526586
1540	158.7120479271655	136.4384060191001	125.4071336658694
1542	174.1575700689552	148.2612122442748	163.9817452268788
1544	134.9723794702835	155.7033372027302	152.4321148959247
1546	140.7898731798551	156.1041934126378	166.0770319258496
1548	131.6662556973801	151.4542656667896	152.3592488889815
1550	134.9677843816116	144.7976514061861	138.5034341621019
1552	149.8309072493553	144.9370546749372	136.2588402017758
1554	159.2088343977464	157.6710724678512	138.9322871289692
1556	158.8782868306759	170.9922589471093	151.0776016950024
1558	163.1571492123658	179.6128003276091	178.1203822790223
1560	169.8086945378544	184.0920139983764	175.6936103700683
1562	158.7561062629841	175.7438116803621	139.6859717301609
1564	149.0603992849239	157.7849371931557	153.8727665760068
1566	170.6836335370738	146.138597171068	162.9789355617178
1568	172.4053770588018	144.2740771623919	161.3619805945484
1570	173.9655901520566	174.7258219332868	171.8026798273975
1572	157.0565208474677	155.1261905992089	151.315264978221
1574	188.277809990503	183.6540602640522	179.8415665709357
1576	161.5059599505504	176.3355889677361	154.6166307588321
1578	139.7632729968404	151.3778011765955	155.4121604392553
1580	147.2163105526907	162.9826814052038	155.408100190322
1582	144.315750856236	160.8932873590227	161.5618161029338
1584	162.3723326455186	167.8448656170145	142.9878497093994
1586	161.5786514519965	170.3408330410106	158.0595367069148
1588	164.5847399054516	167.8263604189543	192.2598700452575
1590	187.8533377998809	183.0268634464421	199.0561157463614
1592	199.1538522104373	186.7734021361678	189.7207436974549
1594	197.7736306308132	179.5089580986155	188.7751437290112
1596	198.7308888543894	194.5770649931367	185.4998085847369
1598	182.7396610718153	198.2712030419061	183.934321732279
1600	169.6381149895337	200.8456599801529	200.3050704350065
1602	184.6573736999151	208.245069995094	179.5469054797162
1604	185.7556232332536	201.4757336019378	185.5906434758211
1606	181.0395262990787	196.3736397287307	160.3133320651086
1608	186.3303000603922	184.7367268414779	189.333545360202
1610	159.6022426598451	177.531268622205	166.3310414022299
1612	203.1000666674647	193.0269746383191	178.5868776807049
1614	178.8571202946883	192.4218331605768	196.3794120824263
1616	173.8308042125287	175.5100795354862	177.5855793132748
1618	173.5635776251548	164.8277414529559	168.0674499248272
1620	178.9977450156636	187.1832049521196	171.4045782455442
1622	198.7507954407428	188.8713464680138	177.6966143479833
1624	190.7432673551573	184.4949022907435	180.1690773586944
1626	188.3063365959333	190.0056757716523	182.121568042855
1628	199.8281773431162	195.1940903665214	194.1167587912945
1630	186.1036280343737	191.2781388289809	194.9624082766582
1632	173.9456899816247	182.8736036994316	184.0046375884938
1634	182.6172649007323	183.590144586613	186.0530471052349
1636	181.5513151171084	185.8192512415236	187.4789260174744
1638	184.237831694705	175.6387892770433	178.0275074411442
1640	173.4316646913286	184.2934383538755	181.2825366414472
1642	178.9221660464948	195.6247488935112	197.0066412859073
1644	194.9915127931184	186.4606745702567	192.8401218891098
1646	221.6865584747122	213.2803454393513	216.0688967373052
1648	216.7072790397025	190.9014723708816	192.0972991267179
1650	180.8563814732906	187.4761704327288	190.8647933420469
1652	168.5680980568742	202.1375386228567	177.6372182345921
1654	201.7499676146805	218.1148248207731	192.8895327513864
1656	194.6552105529068	168.2419576381324	186.3457689138077
1658	201.4201145813636	197.6229144439021	195.0401366458971
1660	187.6656800926807	197.7273380367279	174.9963626495497
1662	208.0960443639141	199.9536385611013	191.5048841732056
1664	190.4320543130019	191.0119132949908	174.5966388013233
1666	192.4085120505271	197.1180123024835	184.1365338041784
1668	197.2150121179873	213.2026999237705	197.408404370915
1670	184.9229678820132	191.8503670593632	183.638071961738
1672	179.7684626356452	185.4323637170101	188.4838926865166
1674	182.1449790870965	183.5558210563019	179.3788184908278
1676	180.3714839262383	177.2336314161903	175.0393630873502
1678	176.6009439614102	179.123097708894	178.5408157407477
1680	164.4389799333712	173.5559390594598	160.3336744456861
1682	153.2665852464483	163.3525997317805	148.9143780169904
1684	160.4190760020362	152.6914920321866	154.1968885879807
1686	167.2672295646532	151.2350421508755	175.9130941795991
1688	169.8441291794005	170.7383585563209	164.9628874862976
1690	160.6521297347502	180.2282495925973	151.4035208127548
1692	167.9670445173048	153.2727770421928	167.1307385570036
1694	169.3924342916095	172.1480429691061	169.3864407141868
1696	140.6879130992318	166.6322434231524	175.9604798542134
1698	165.8892161599814	150.1992041894763	159.7660796507533
1700	183.0692962856366	157.8428190073024	169.2325094694818
1702	154.9509920687371	142.3260515507708	152.5567132495576
1704	151.4006853691672	167.0552556996635	171.2382660031195
1706	153.9012707285714	155.4295919829809	123.0896484910418
1708	150.620315011006	156.5773608530474	162.2638630586745
1710	145.4112973552285	130.8382237322998	144.922162620773
1712	157.6160146982253	169.2597220980428	158.2681326584859
1714	128.7099021788865	140.9561125068076	171.4887662673729
1716	144.0924056885528	147.121750648945	148.4219601016434
1718	141.4513532580374	139.1910198159281	148.3747342216352
1720	148.6055416281481	137.4103883238289	140.0042138404718
1722	135.3331901955847	145.4214898158846	140.498709158188
1724	147.3720160628772	154.686923988362	144.5279755919433
1726	142.4713840545606	158.8541059060585	144.253899486984
1728	129.160395279334	162.2521183554565	140.7484187089658
1730	120.2779514609597	156.1338192452592	147.9359055205669
1732	131.725602162092	152.1586683803987	156.192029702234
1734	152.0284069805041	142.9043488039782	154.898294756746
1736	150.3624375435584	129.0841408434432	145.7100698395825
1738	135.6253716840546	138.7336601729907	135.6677977043934
1740	131.1234517270448	142.8722679052576	141.6599367587391
1742	126.8537846116738	135.711407539941	142.8624645792773
1744	134.6025011484256	137.2488173293062	139.9196372551421
1746	140.4062598612368	136.6889205807122	142.4949076296491
1748	135.2919614756978	152.5673674878732	137.4884994840444
1750	146.0061715964715	156.7768528411441	155.5908087636481
1752	132.3341316359319	139.5390875216645	156.4523848524637
1754	146.5641056829953	147.7838429335127	135.2224721249826
1756	145.7736197016528	139.6611060730568	135.2035068015301
1758	137.7989550541296	136.7841800089744	127.2720114961659
1760	126.3507287870741	137.9550149492477	130.3456312416659
1762	151.9404695606534	150.0017355309233	137.6131754265344
1764	154.4562937475697	151.2394171453678	124.5719214355343
1766	131.291850688618	118.1673705748514	136.9948743241816
1768	139.1459926511994	121.9520453779564	143.2397749300756
1770	135.7738481953914	136.4311593832545	129.4475814801675
1772	136.921564317474	113.9653993956477	137.872971052547
1774	138.3681216958004	135.9549224306135	140.7713815223358
1776	111.57659633695	144.0283756397977	129.350707932759
1778	143.5982250188663	144.9268726745988	144.4865029300729
1780	138.5473113568879	184.9356270009469	158.4050714884689
1782	134.4368026163588	119.8108156755882	123.9611220473713
1784	108.9039031313656	150.2970163142159	129.5797668308513
1786	129.8038365227276	144.1573976489658	136.1788154957136
1788	130.689974222563	136.3160511691612	121.6704609258636
1790	140.4972845385859	147.2640224807292	126.9817938813046
1792	134.940039636865	167.293463103749	126.8667877110015
1794	129.4818789527266	126.2954648264407	141.2058096063961
1796	112.4639778594473	131.6891437638522	164.9362014458353
1798	160.9670455905614	149.4127619291295	128.0186722074596
1800	147.3095952246475	148.399386624104	160.227993276031
