# Supplementary material for: In vitro and in vivo datasets of topically applied ketorolac tromethamine in aqueous humor using Raman spectroscopy
Source: Data Brief. 2019 Oct 22;27:104694. doi: 10.1016/j.dib.2019.104694 (PMC6839021; doi:10.1016/j.dib.2019.104694)
Supplement: Multimedia component 1 [file mmc1.zip › Raw Raman spectrum dataset/In vitro Pig eyes/Gonio/Fingerprint/0.5% ketorolac 5-3.txt]

cm-1	frame1	frame2	frame3
350	1856.782370108596	1902.692631307092	1848.118623581431
352	1899.90705320087	1891.692807478417	1858.696652182641
354	1929.639696865836	1883.186230780654	1868.767899802406
356	1914.199041061498	1922.327705577662	1875.680022717737
358	1868.196234947497	1897.166943796752	1857.886953700603
360	1875.85111516119	1898.698967765001	1858.563572616531
362	1913.988572064363	1911.204277765479	1869.040339612258
364	1955.425772059052	1918.06877372206	1880.533863649294
366	1952.899070231924	1946.020740423078	1915.161730654866
368	1969.033575952454	1954.845455402278	1924.666751160042
370	1970.38882642379	1964.747271427104	1929.748372266756
372	1944.587103021286	1982.723162631762	1937.711156614356
374	1948.053220582545	1970.708835371651	1910.309064250586
376	1953.50885283139	1961.153365154893	1942.809631695531
378	1964.811573860294	1965.07938424611	1937.055029777435
380	1976.199135074636	1979.758381721782	1896.118582726907
382	1961.96182124038	1981.47912463889	1954.00401255065
384	1960.410385539382	1956.628676709166	1940.778053154102
386	1945.775279558688	1948.994892087679	1931.931265634054
388	1929.114813549078	1956.876661013349	1932.676356575668
390	1940.676701831884	1961.822588949251	1927.211783905012
392	1938.325211411323	1951.828895109856	1891.218668571694
394	1938.865618707545	1934.482434793932	1888.947922310118
396	1954.307472519786	1928.411687601205	1910.424971997617
398	1993.937870442411	1952.259426235851	1939.447337984786
400	1996.926844395472	1991.334659618055	1956.740388688123
402	1992.130692543509	1996.797846566724	1971.705548099191
404	1993.641360373115	1998.623592444034	1975.20443105665
406	2006.549824831463	2010.292240705866	1968.354612644583
408	2010.487041914626	2003.858363677026	1991.936933303089
410	2027.13656030398	2013.268911657147	1972.162888442048
412	2023.96359406995	2007.466122623575	1967.243231867046
414	2009.870364827554	1999.176019546805	1988.268375572059
416	2035.143198165459	2047.898909340169	2019.074496510733
418	2028.126346468097	2034.570570640404	1994.262018114299
420	2008.839394319418	2028.824947263764	1986.331305221712
422	1998.062139236385	2033.683034793322	1992.158564610384
424	2019.134518833756	2042.443214385308	1996.532003224029
426	2011.234748930485	2035.074295119389	1988.101011804638
428	2026.982618855903	2046.325851762354	2001.428146970131
430	2034.478583144829	2049.957937756648	2017.49370805113
432	2018.620264424705	2035.073674129995	2025.768149802058
434	2021.922272829968	2047.040979257325	2042.616920035562
436	2041.90744811564	2083.704145235519	2027.997724772856
438	2059.168657692838	2086.053332585571	2032.520217410883
440	2065.537245945554	2060.354639039435	2047.412794884635
442	2054.934707254792	2067.641976385402	2011.809375661614
444	2059.899507291023	2038.993729845647	2012.537719092436
446	2060.604278523593	2042.90886710949	2025.182348375525
448	2059.179709112753	2067.246001044246	2043.388832175614
450	2060.035745171719	2089.394156918463	2060.761153910913
452	2059.743919378247	2088.567976142891	2042.629787522761
454	2054.488886159758	2063.880774373716	2050.079603475863
456	2051.960409157148	2049.258267353855	2051.589638823565
458	2056.641025874045	2060.071088226956	2039.688058552536
460	2070.904727358843	2087.315094010424	2052.873041169062
462	2074.093271132675	2088.528044069729	2065.263546703307
464	2075.240479709666	2084.108799303787	2060.219891337335
466	2070.142242491846	2084.31022310598	2051.470513061849
468	2049.541947057719	2099.346122932711	2066.57109046321
470	2074.859641874488	2105.82294060462	2053.851015382456
472	2089.260597772617	2112.824054029112	2054.647861711088
474	2085.302700562357	2122.976406427944	2070.018467409024
476	2069.009496181391	2130.339153096425	2092.348813741136
478	2105.908560232749	2085.685557309532	2073.590965715916
480	2085.590509539117	2078.773342630919	2068.885678717258
482	2085.904167523649	2096.009613529101	2063.812301188046
484	2101.727659930574	2126.432165906358	2062.897615812976
486	2081.8267080485	2154.690785528881	2082.525320162282
488	2098.864175153176	2125.890415792965	2079.019109292148
490	2099.175125160029	2104.45063598959	2091.817144149254
492	2094.261418954057	2109.489013018343	2095.39495248957
494	2097.206224282613	2143.748427723153	2073.678005158933
496	2122.389405933472	2135.404282969932	2066.866531379615
498	2135.559530759612	2134.530859494599	2094.710923315449
500	2126.687343871698	2135.913053157061	2100.622646827594
502	2115.209018174619	2139.217418723491	2088.985982592406
504	2146.576780831975	2146.691801122564	2101.925076880241
506	2147.38677674149	2144.070806407474	2113.658202820831
508	2143.988518302002	2131.608637778773	2128.862802332063
510	2145.069443158582	2133.755530025096	2131.434372097099
512	2155.83536751092	2161.607638199407	2115.166250710751
514	2172.361068228889	2167.765694369201	2118.497016985974
516	2175.592235671159	2162.459695061059	2130.100498085702
518	2163.593689375331	2150.443369618564	2131.6068384871
520	2153.397464253064	2143.976634456113	2120.003508282082
522	2175.090000020217	2161.85994953339	2098.654999728993
524	2192.54136191113	2174.42369149437	2145.559209206782
526	2193.039197416062	2177.779168483668	2163.605550117619
528	2181.91467474434	2179.729294076113	2158.177043403907
530	2168.190373310303	2183.736708392192	2142.29801970166
532	2174.626380666393	2182.554616238367	2152.512229735186
534	2184.515722984234	2189.583712705541	2166.220821029189
536	2193.451195889724	2203.860611458749	2165.558058547659
538	2193.564333658714	2215.773538324343	2152.324741688881
540	2178.074400675762	2214.209762629367	2136.994842082243
542	2185.190579017691	2217.010169430439	2195.054812830474
544	2186.899567282831	2211.788146395513	2201.014848908738
546	2189.700881284271	2219.587718371881	2195.822619261051
548	2197.319228241832	2232.045187486629	2195.511263966184
550	2212.158550232927	2203.491679532019	2195.519333869569
552	2238.104061538972	2223.297214390316	2162.76260336491
554	2241.378418747858	2230.794898651939	2170.161949581318
556	2231.857908669099	2228.212568491043	2189.687149609455
558	2222.785689167009	2225.789555549807	2193.053245176723
560	2229.910045931256	2252.11199043192	2178.731793215338
562	2230.660029286146	2262.687949569622	2202.746352346898
564	2228.87512182033	2268.818539581172	2219.610197324148
566	2229.055358541994	2272.735126191772	2221.600858162902
568	2236.157357107722	2274.040575701783	2213.756960750149
570	2245.036654516505	2267.549680463258	2220.432379955685
572	2241.651726388115	2270.529553322376	2222.804781740816
574	2239.323946266717	2265.187791574857	2219.536496196139
576	2243.979184470946	2254.206607962492	2216.787247710422
578	2255.348926137052	2264.469478594413	2231.475035684693
580	2234.26460576687	2254.880567664925	2225.205755490139
582	2251.652486764463	2260.287642594934	2230.160157067786
584	2271.335037604872	2274.935272584833	2231.116040061309
586	2268.309061987087	2288.243203530005	2226.467271243297
588	2266.136814765783	2278.880851913995	2267.925186812385
590	2288.764708421511	2277.300320925681	2241.25752195158
592	2282.510929425976	2265.925039407955	2221.052397693851
594	2268.898415890889	2264.450783618321	2228.528167562636
596	2279.715014007078	2291.745286422105	2266.254322261467
598	2293.317708200882	2290.470526065381	2268.881208906824
600	2308.193628260214	2282.745219883681	2261.362201473065
602	2295.11999517019	2285.028937268228	2254.553703593682
604	2274.996583214426	2290.424451582006	2251.626741352402
606	2293.355074909026	2280.980122020291	2252.678343324337
608	2291.306358016113	2285.546815915478	2267.713243034467
610	2284.237578891878	2301.937523121099	2267.655547979751
612	2284.031051447336	2305.640106524861	2262.448985170906
614	2290.102397280932	2296.484660620357	2259.377209219293
616	2289.15414758562	2298.851239905465	2264.558777530888
618	2290.473998037188	2308.347814223821	2288.179168298369
620	2298.730231692313	2316.197369055361	2279.986532845901
622	2290.093851011408	2324.05432504163	2259.344543709946
624	2274.925095418994	2322.606018731982	2249.363837749531
626	2330.848159524915	2278.778988240098	2281.468848480254
628	2296.136713761141	2272.214312818722	2248.299212041419
630	2293.59557969661	2309.055159942201	2246.478023615301
632	2296.180625253607	2338.933858316023	2256.14762967204
634	2285.478265460764	2329.791985273831	2259.13566071626
636	2303.780957481469	2310.941198947918	2269.646693126234
638	2299.871641843653	2323.911500018966	2301.017240978312
640	2303.157857217132	2342.116517920653	2299.901466182825
642	2307.751501389474	2341.533662835665	2290.447316409457
644	2310.134568629456	2315.563387191992	2296.933234708923
646	2339.703021103836	2327.874889663007	2295.378914605795
648	2342.556702569323	2304.223698869369	2281.71293973287
650	2326.958369198313	2322.344343856092	2292.443805114788
652	2324.878818592594	2357.809442024898	2310.150967024581
654	2358.289135490285	2367.702349507337	2315.500948445218
656	2365.704846861222	2328.843042862796	2345.095578790339
658	2336.07353144424	2341.165861623907	2330.098893438529
660	2341.822995654249	2353.199808901741	2316.789536272105
662	2363.476805230504	2362.242517609802	2309.494795217045
664	2364.110636049741	2373.860692412103	2307.374346855594
666	2356.559681146009	2365.75284704864	2347.960649685051
668	2358.502036030542	2359.045225878303	2347.611445196872
670	2363.38588998133	2354.861743853877	2341.30606560917
672	2365.998136385882	2360.406391773891	2333.502770814897
674	2364.253925247212	2378.168903791471	2323.715743206303
676	2375.808871417466	2367.917425049917	2335.316785623802
678	2375.551414711626	2360.551837833317	2354.991164661968
680	2382.884367651721	2382.564704918605	2358.941183950354
682	2388.131045093198	2410.329441473778	2354.967085367915
684	2381.304794753271	2414.294437834618	2359.034104321097
686	2405.179172059066	2425.812984156716	2377.326443199005
688	2400.551771965143	2411.265074959082	2360.30186675398
690	2406.504222114253	2411.792099172358	2350.385011640256
692	2408.641715281767	2419.721061785457	2361.90374771483
694	2391.896261282102	2418.309178004536	2386.411071437144
696	2412.058333155758	2412.559559507226	2336.204699765729
698	2395.450355312712	2409.839335018779	2336.174986815774
700	2383.119409350054	2407.670455764695	2350.311229484609
702	2396.928632141217	2407.618707659889	2382.212779086147
704	2435.789405771476	2410.449688653464	2425.954326186813
706	2426.38163300803	2410.670540104793	2406.423688412983
708	2409.196007691707	2426.240709343343	2368.580795893263
710	2406.060391859774	2428.446665270382	2348.961460812106
712	2418.213759583336	2424.59795251563	2358.424399424816
714	2437.048943911641	2424.418289980776	2385.496932874532
716	2436.881504873047	2428.202105347883	2370.146341081702
718	2422.30119208695	2443.741459174413	2389.97761351225
720	2417.825636550319	2437.713034781551	2401.007297496266
722	2415.374863547375	2431.663353294909	2410.947438022034
724	2412.184699013841	2438.674064069447	2421.517577885584
726	2420.989657743518	2446.973029121701	2414.495862751234
728	2428.890812222617	2430.221164709676	2394.025277031418
730	2413.767427916248	2434.503790902256	2396.993523461893
732	2418.748477201812	2443.552717161593	2399.311988425009
734	2447.995544262355	2445.515445490133	2395.574074182202
736	2459.773591734067	2437.047885112333	2403.226355470658
738	2423.380506818463	2432.457480307655	2391.837763176913
740	2430.150914313069	2452.906869819311	2394.924440030367
742	2443.905937449299	2470.254561452249	2408.750980656515
744	2448.091637447817	2471.448104527415	2412.571850349489
746	2443.579790703103	2457.383304268491	2385.428985674565
748	2475.34123451688	2465.85095789697	2418.326878122802
750	2495.873724876417	2443.664920103836	2428.175503598814
752	2473.077751402417	2468.49951425322	2438.068337542225
754	2453.443317743485	2501.737768077577	2443.113090044859
756	2480.186532905758	2488.531336536046	2437.30175804853
758	2466.768067446949	2474.560832286421	2449.457910584218
760	2461.811498182988	2486.996741653817	2441.92125195733
762	2467.700556539337	2488.25175369454	2445.933207294365
764	2474.039698451563	2487.507749064013	2446.561726808782
766	2476.560363400289	2489.065896061104	2437.963728303103
768	2486.620265573619	2474.601021016941	2444.551437988847
770	2481.868189364156	2478.125923156134	2455.3191357586
772	2473.710221841476	2478.67625478508	2446.158732843885
774	2486.719128079657	2494.672089539807	2431.724359442485
776	2503.664001508706	2515.841227671451	2428.336646320081
778	2478.832726166967	2510.60442397082	2446.868656780845
780	2471.030122557731	2506.291570511	2432.14147312447
782	2464.047881213989	2498.483100999085	2433.450282225735
784	2464.36871363897	2476.813777135586	2445.917119789806
786	2470.214001265354	2471.047923425899	2448.567909406226
788	2476.748524628957	2499.560298848353	2436.980032491743
790	2479.755752769212	2485.365168286734	2490.453649932865
792	2490.619097124561	2504.355143900911	2483.746527546531
794	2513.611674718577	2512.970484286154	2481.154830548647
796	2526.181250116191	2513.682860044749	2475.531405050818
798	2519.381624667326	2505.413901780411	2464.214891941102
800	2507.632191380502	2477.2923048746	2461.024709551236
802	2525.894999950792	2497.258156098812	2479.818576508755
804	2531.452039934445	2515.580131684696	2470.8328799726
806	2523.339791980363	2517.78837545735	2460.390210059616
808	2518.901842329694	2512.841342507406	2457.036114185933
810	2534.304814465075	2518.733802149306	2459.648543046092
812	2538.933076373762	2540.159909026874	2467.199793591357
814	2549.206213222418	2556.239254867029	2526.47315673497
816	2530.403263623133	2541.671563765525	2506.921762523691
818	2514.236103887192	2534.122463735086	2482.627047425746
820	2516.35196403971	2547.093759557507	2491.578281763991
822	2516.665666226164	2548.017922674567	2479.939952829403
824	2545.645787939463	2551.403721898535	2483.93909349495
826	2526.50471121299	2552.430275044266	2473.401035694945
828	2514.569751393555	2540.996658974828	2476.634238499903
830	2516.322522640804	2531.434538584481	2480.634317479531
832	2517.413352516559	2538.085605554513	2469.829781265254
834	2513.453711173161	2534.700471178008	2489.788050367749
836	2534.703918001537	2554.37210950276	2498.587033570097
838	2548.628251095309	2576.116785236274	2525.648742981766
840	2551.723414184784	2570.57586055081	2527.432266596997
842	2543.237946058553	2554.427927766804	2506.590400082007
844	2525.676950479025	2577.694065745997	2513.084691317338
846	2537.983902169828	2537.302377935244	2517.755707002129
848	2534.768606194459	2571.021928351555	2531.85305591293
850	2559.108641939369	2580.251599786755	2529.795012397692
852	2579.248715478221	2573.007958780697	2530.938867757723
854	2575.815330802588	2577.018260769587	2545.03804477947
856	2594.434597694864	2597.989122239426	2538.937420675997
858	2575.063205280116	2619.618211193835	2520.054148443416
860	2586.56435875358	2608.226712497481	2542.674184838659
862	2600.369675606982	2596.560166116651	2565.518398196418
864	2600.536857374827	2598.093248749915	2562.693268771323
866	2589.874864332445	2610.01306024441	2540.751132594157
868	2608.022352835841	2614.579027355111	2584.278306958259
870	2585.307364378224	2604.925991526387	2574.224687332286
872	2627.176580979461	2609.257259821105	2599.343922502401
874	2651.512801251186	2610.603412191267	2592.752405780631
876	2636.014366960547	2615.299049177132	2566.714488935247
878	2620.770999431783	2639.043279771725	2590.819083557038
880	2617.79265277454	2611.106599599904	2603.898019185338
882	2625.809636372198	2615.941984928411	2561.464677533669
884	2614.415117665551	2618.669008994389	2549.769202813655
886	2606.947702859133	2607.490165131695	2550.273359163288
888	2603.41388149837	2599.322877070139	2546.301894366293
890	2574.241845830103	2626.191436833957	2546.149692489516
892	2579.216729002622	2581.10147236076	2571.384524095769
894	2582.809740902554	2589.582768645764	2558.809092585499
896	2596.356250303594	2588.991695683282	2540.333035548352
898	2598.512909587546	2598.436024213799	2547.014823837379
900	2594.233327901187	2615.877668612788	2575.980472026506
902	2629.650005012089	2589.203157965067	2580.068873144268
904	2621.446790586605	2610.942061325831	2574.834531207377
906	2633.232624762728	2605.788471433113	2581.576389913036
908	2630.144763885557	2607.950822424665	2554.888391254247
910	2618.680177083461	2620.873645254736	2551.27495693271
912	2620.003342700686	2633.089674738988	2589.381934463488
914	2650.573856056702	2626.896633118028	2582.304829805682
916	2589.119218936195	2611.234663837553	2571.325008306932
918	2596.942534584818	2613.559000642626	2583.491313740138
920	2624.124062550537	2623.133650879965	2602.425098108145
922	2633.156063485927	2648.869051383729	2610.124488408334
924	2626.440111304767	2673.8096358007	2600.00426268327
926	2657.412461277282	2637.825333257018	2586.791784898446
928	2649.094462976398	2628.285116174619	2626.188704531571
930	2649.502727955367	2661.991350753917	2605.348113877191
932	2647.966113849638	2672.040598632664	2586.07669041092
934	2652.975251447043	2671.732897322262	2593.101299808959
936	2667.123085985424	2676.250557373588	2618.370589259139
938	2675.116050402547	2667.369091439533	2625.263184141746
940	2659.009926336225	2670.048097540168	2599.603705169074
942	2691.62040809721	2669.002812095441	2606.230001097957
944	2698.343148571569	2679.367590935398	2630.852015941116
946	2680.891063523544	2679.078469914005	2639.760530582266
948	2663.382900880436	2666.227043374712	2631.3031591565
950	2664.313183492942	2672.268426485057	2643.554782411735
952	2643.542528348735	2688.098867253523	2645.969946921611
954	2649.667020324728	2686.579796926745	2623.948550994138
956	2655.413095182847	2686.098508034526	2626.586997861346
958	2665.111999771022	2691.843988211881	2631.959731098347
960	2677.210614449578	2704.192406198434	2625.142024392676
962	2681.913265154228	2717.871683665323	2616.020413202282
964	2686.21213458936	2710.459565719267	2632.683717916895
966	2700.768882490861	2692.858635404419	2665.200444038873
968	2700.233632648197	2725.027010697167	2656.869818956291
970	2700.446742601612	2734.09381487763	2646.544904045077
972	2692.558071936933	2715.290474348555	2652.156405291877
974	2666.096806435829	2712.656583813837	2665.461471397986
976	2667.383762003415	2733.593274524849	2671.677538500102
978	2706.451381368678	2703.584092806294	2622.021934128981
980	2670.041798340658	2712.148196953363	2652.841644264621
982	2669.794920251254	2722.928716145262	2665.181384972324
984	2694.061017916138	2733.362284365829	2665.011981264843
986	2698.253385167304	2736.683530202257	2679.603298591477
988	2694.447745137087	2696.303273861687	2679.045367460072
990	2748.144118123015	2711.006533059343	2637.393467905545
992	2727.616908757463	2721.857557845459	2653.688391472963
994	2732.656845688987	2697.583321532837	2669.219625870395
996	2730.081037974268	2694.292084997222	2674.34258586911
998	2715.146693577189	2725.893218042105	2676.399203917781
1000	2727.754108712459	2745.327426132753	2687.24849245997
1002	2711.426458460551	2740.229975107664	2717.547419084937
1004	2708.155594570807	2758.242981068856	2708.19051653919
1006	2711.488049727906	2716.123051185588	2676.594651082661
1008	2702.850286829441	2700.533731796851	2660.921849335069
1010	2701.033140384176	2721.958175199181	2666.304553587205
1012	2725.482513852322	2739.484338570849	2677.183824131983
1014	2750.667837018208	2724.434342479314	2680.906785027783
1016	2749.663058715658	2713.43950617288	2673.087624689994
1018	2716.340561294639	2739.764875146493	2670.847711557015
1020	2735.19981039407	2748.340698887035	2645.52899363636
1022	2740.958871048984	2744.694411418206	2646.038437566371
1024	2720.688821427491	2738.244350727331	2673.682396048308
1026	2733.836608151596	2731.133607350318	2681.710874917643
1028	2749.216311568079	2748.403827479956	2711.603042773219
1030	2749.72897919501	2738.082758414977	2675.720631406758
1032	2750.187384764749	2735.588595628383	2690.608180200294
1034	2746.040916561189	2739.258784349524	2710.847789102857
1036	2740.770174194271	2744.790758347011	2713.673832124833
1038	2743.732251875415	2746.718120845264	2700.816804934838
1040	2759.823271124308	2742.569280679	2688.033275105026
1042	2738.481762950929	2764.197222065714	2696.40199419056
1044	2752.413423699341	2781.571665615038	2700.944787430002
1046	2730.488530273775	2787.944946264433	2704.261839898206
1048	2732.298577038907	2779.429693786429	2718.740090931909
1050	2741.156784908762	2769.578320987286	2720.087349248489
1052	2728.472933159207	2767.871851389396	2698.446910751801
1054	2768.419354517628	2753.807655888347	2721.103083184511
1056	2776.246928528575	2751.380481579771	2739.676114193333
1058	2755.593927220927	2758.863978014795	2703.785219880178
1060	2773.271403743852	2751.885399189433	2717.476030423046
1062	2779.057467028759	2762.548175463111	2710.619896252977
1064	2760.096826023855	2780.109335460533	2689.280221059069
1066	2747.974212695826	2775.207520900144	2712.580000274577
1068	2748.499785146795	2789.039274548941	2727.023369280107
1070	2760.639152364838	2807.582733102649	2712.266507067735
1072	2765.614145822834	2807.040548042529	2721.328122293422
1074	2784.986187975005	2800.3263092022	2742.885067029098
1076	2802.228512427493	2785.496829104975	2740.603602235292
1078	2799.041500776824	2777.968025939644	2730.173161346567
1080	2778.266669813997	2785.673090188932	2751.857875565826
1082	2776.017622711165	2747.055363218262	2765.176427089001
1084	2764.145147171254	2818.411612620869	2732.698215797771
1086	2806.289800273716	2817.3536111118	2729.400496770594
1088	2805.116648684612	2799.293926870752	2730.049036148285
1090	2790.747496844676	2789.745465055007	2745.220182555502
1092	2782.057929976499	2785.633558903856	2763.377509673793
1094	2774.094380590347	2786.100037226922	2755.221018765765
1096	2806.863020034592	2836.631179788063	2722.337557383387
1098	2814.12521411929	2797.090241339729	2736.161728339209
1100	2834.280989210199	2795.082270779353	2756.546346650037
1102	2832.35601067491	2816.922963751967	2767.678121771576
1104	2817.1621368733	2824.811943884507	2766.094882707293
1106	2809.023747459065	2824.102951681356	2757.901046684739
1108	2818.271109469674	2845.028074398211	2763.561418547964
1110	2831.194568909707	2880.956398268673	2810.190328382197
1112	2811.536983231491	2841.701483597196	2754.463356339109
1114	2808.568338025299	2846.07753844158	2753.65153066716
1116	2822.420134240886	2849.195452548966	2781.258047028125
1118	2836.054502665112	2866.13878713264	2804.417092086875
1120	2839.615939399208	2867.562658161291	2813.945216586608
1122	2842.050668018906	2846.968519353397	2820.166738993295
1124	2861.169571142837	2865.025256448068	2831.626450871902
1126	2847.50754017846	2829.591032899342	2812.669552507128
1128	2885.643093885092	2876.553082156595	2788.140315686354
1130	2866.150445966358	2867.108566731706	2809.928575683302
1132	2837.11745848573	2852.207683696136	2803.551225209288
1134	2832.960211961214	2848.469446355158	2790.019214951914
1136	2840.690793896927	2854.981295373083	2797.954501173122
1138	2831.727888192551	2870.92502030378	2812.776417880617
1140	2855.930532003422	2882.059416425243	2823.576153420662
1142	2881.075469250858	2854.037653347685	2782.313986835486
1144	2852.865630511429	2872.764835974343	2802.42813523948
1146	2878.45869463813	2858.984917980043	2806.769433549206
1148	2871.156160892798	2858.682649606735	2811.989230106547
1150	2860.005024888012	2890.616845359721	2819.765334028763
1152	2894.515834616429	2914.440385327988	2822.152105158837
1154	2874.45960407428	2880.244700609435	2836.416303696241
1156	2885.779048811559	2864.081167124983	2829.646952772517
1158	2865.850693623754	2896.81570774118	2825.19658664752
1160	2862.814944241707	2883.90551912145	2817.672172660436
1162	2866.481899998885	2895.056693124569	2832.584007592252
1164	2870.934439124966	2909.664565477058	2846.507513422221
1166	2882.75027885134	2907.669753911553	2855.905578741012
1168	2904.253782401702	2907.392395189511	2875.311541092403
1170	2907.642059299885	2914.756655727995	2865.835337504143
1172	2914.563688438563	2924.363286281189	2858.667819257099
1174	2892.873614699718	2910.904846126085	2822.665065837856
1176	2923.037377035068	2928.843561692368	2827.14269414097
1178	2927.446781751808	2923.396806137098	2841.659723546325
1180	2920.757642841668	2927.782413890492	2845.65265660864
1182	2921.221005125329	2951.764283338016	2842.682261225766
1184	2904.749420765549	2939.451773720938	2848.53504312459
1186	2924.823351715146	2924.004306177471	2872.221009410961
1188	2915.9089631797	2939.642760711546	2876.200211356765
1190	2900.423301522014	2921.490802881057	2875.51139215834
1192	2904.098905876401	2905.344031458715	2857.632348444565
1194	2889.135093350064	2910.497377986959	2865.839397551755
1196	2903.111211557387	2916.618244078562	2879.203702805704
1198	2942.80641816642	2915.751317748008	2869.792346636124
1200	2920.402984885611	2926.180607533142	2857.888300122257
1202	2906.206186098833	2917.530537932017	2870.888018710482
1204	2934.185942464551	2931.061895452721	2874.148276450947
1206	2936.721461148227	2927.70834524672	2894.118807010377
1208	2898.93516465788	2961.284136453714	2879.046381129267
1210	2908.354038225379	2953.107916015772	2879.643617758042
1212	2928.821902299263	2929.57951457332	2876.98498659174
1214	2927.167401661477	2946.333430590228	2866.303423849053
1216	2943.792673539733	2978.099439066711	2883.974181889093
1218	2964.896848204538	2923.529485473807	2887.384039422215
1220	2931.433193413084	2939.268882118202	2876.673134372413
1222	2938.773608524954	2930.216594737374	2864.251557970314
1224	2941.958218089282	2924.172160183974	2911.642160343812
1226	2932.134295238301	2954.118264400603	2912.105369495789
1228	2953.443297185575	2978.476685790346	2896.779086514587
1230	2984.070113762697	2976.372671776101	2904.650443900568
1232	2977.210053452511	2979.335054227136	2910.469822481045
1234	2989.082514399219	3006.66173846594	2890.853264944451
1236	2973.907005162186	2977.501479746577	2922.50693220423
1238	2994.059939750657	2980.197890469758	2921.378246861725
1240	2959.639950512161	3001.627637669837	2969.536623515231
1242	2999.71059883944	2985.916771694924	2980.938674880883
1244	3004.424757006527	2998.853240728816	2951.456835562924
1246	3001.329825814562	3011.266012313682	2911.571041140237
1248	3022.849567533376	2992.492652609527	2904.68755001618
1250	2978.050464676278	3004.63090245361	2942.883915048815
1252	2985.998226008346	3016.786778877079	2920.984063321918
1254	3014.66776894517	3019.306586784471	2960.853160953683
1256	2997.941211991589	3007.482356784879	2958.671985601238
1258	3003.812407635426	3040.145761147952	2964.916449689507
1260	3029.054178236032	3014.903423378139	2952.111485058907
1262	3032.183690978865	3005.05485384067	2944.763766761364
1264	3017.072989003927	3038.703314402532	2947.127586554137
1266	3008.759319534339	3045.35727234276	2943.661863572926
1268	2994.362657143057	3005.555750987574	2951.51955559492
1270	3012.173508677568	3034.236617213072	2979.522173713989
1272	3008.763566786412	3049.475050914225	3001.154494846813
1274	3003.75121789534	3036.942761833616	2923.737221946543
1276	3029.025740861486	3036.136949029034	2929.897819468314
1278	3021.099155464314	3040.909025329335	2953.594213720383
1280	3031.404365287231	3049.860562912548	2956.225052080113
1282	3031.748581958009	3061.061481237704	2959.654304711044
1284	2994.067350477619	3064.648239175644	2986.135843261955
1286	3059.953286150828	3050.403785299298	3003.408831148595
1288	3060.65774894838	3023.800593946208	2954.988368659416
1290	3078.032410087972	3023.004681137323	2965.67545065936
1292	3054.327723763977	3009.687363302372	2952.226755348918
1294	3052.386480424508	3031.049443588665	2964.223108306643
1296	3040.230134664052	3045.035434058095	2957.607511465036
1298	3038.302224903169	3067.395109120606	2974.855738013228
1300	3051.483918704238	3080.829894284041	2995.581023597613
1302	3052.979737218432	3069.646175386291	2990.146877805968
1304	3035.750557564394	3084.141116051272	3015.402784498781
1306	3026.330823848375	3085.767469313112	2977.355611718927
1308	3071.491182244326	3061.532017085513	2990.07828620181
1310	3045.59710575035	3042.438282169055	2995.407435063666
1312	3056.723240395296	3060.674562470057	3006.078744461705
1314	3038.691255464368	3074.07282282724	2978.647855373076
1316	3048.255837303521	3074.935662402394	2983.243800212036
1318	3050.029542902457	3073.414777415434	2998.406853912716
1320	3033.832792472024	3069.205576829232	2990.82963088403
1322	3055.258728746175	3053.555268636917	2999.953761384632
1324	3023.410174091099	3038.382017805196	3012.952833013361
1326	3081.602959763867	3046.20075346758	2985.117493480008
1328	3064.941910572724	3057.486370544029	3000.700945229544
1330	3111.867134397553	3066.429572292047	2979.989619374637
1332	3080.858925966787	3051.939188159241	2995.740269916881
1334	3052.986350408245	3054.932142573227	3000.761657278831
1336	3048.159262847001	3067.556578501687	2994.278744987764
1338	3047.633450489958	3061.481221852568	2981.772609053506
1340	3054.074165738652	3047.543440083314	2965.409107216597
1342	3075.741626874203	3067.812652301625	2967.860660851286
1344	3073.403130482976	3102.024650456249	2997.564490876654
1346	3065.687139165628	3070.282611749468	2990.553885582731
1348	3033.977205607752	3042.602215364242	2997.187918822378
1350	3097.620184273655	3064.077606349537	2994.785254329779
1352	3092.911093991153	3108.09831786971	2995.419132993937
1354	3072.675256710159	3098.15209927568	2988.737062487067
1356	3067.356647539576	3060.993764234424	2996.105546647169
1358	3067.990455982475	3046.681514741833	3008.894693862699
1360	3059.881284000408	3061.700985739466	3010.483477884642
1362	3050.813234678438	3074.67167409669	3006.537555078792
1364	3079.232446020344	3056.920338859166	2977.558687955022
1366	3077.6205618953	3089.560999356825	3025.383420793378
1368	3054.1974869253	3086.034616784652	3017.929814057634
1370	3085.79211567301	3143.132503616737	3000.699721474361
1372	3099.275549334669	3099.839888633508	3012.361787168562
1374	3113.161442572477	3084.605157358145	3008.175788622409
1376	3117.186711557602	3113.199961551283	3001.620867919318
1378	3108.314135764602	3123.186550454136	2999.594332516856
1380	3085.342487480008	3104.607078270871	3002.503540504822
1382	3068.657292892021	3118.201524278617	3016.770168557898
1384	3109.689361362372	3165.268268954912	3025.296768878489
1386	3133.073224092928	3091.682266596342	3000.228925129413
1388	3130.791904052341	3097.181894091807	3032.158833411643
1390	3073.640263134912	3095.815241094698	3051.909060889297
1392	3084.953155638842	3088.684534375189	3021.91948752296
1394	3119.709924935679	3133.562261896113	3039.454120292559
1396	3117.93924636465	3145.630866701304	3053.944483177374
1398	3116.690976610084	3129.110662080258	3034.743340437446
1400	3134.28136225958	3131.527438386456	3031.44315027484
1402	3130.759424481912	3128.478719085193	3051.527623820834
1404	3102.890988999398	3097.774582702907	3046.400251183038
1406	3120.493367997368	3132.229707279354	3043.52079029734
1408	3124.214458397783	3140.385238706384	3018.909527839795
1410	3139.662985398383	3177.227794583086	3058.396285921175
1412	3169.985336684083	3145.026340753339	3056.166833925194
1414	3142.077075838199	3136.84929175968	3045.402052808727
1416	3137.873979281598	3127.259818988647	3035.605964078129
1418	3157.995609427256	3145.616667020848	3046.246839701347
1420	3128.012614913043	3141.014549200591	3050.109997737231
1422	3102.475916581365	3114.349048824569	3047.564807311329
1424	3115.848748348622	3115.922732255182	3067.270607516556
1426	3133.267960947017	3132.091774898098	3084.253067454902
1428	3162.970770929565	3116.417138537594	3044.813649190381
1430	3126.289671990335	3168.404454766763	3044.889355542723
1432	3125.58130675333	3187.395122621154	3084.941971757904
1434	3190.635384825388	3142.670187118456	3102.706863689695
1436	3108.00426370154	3145.15461986756	3029.561887740887
1438	3136.335185645043	3160.536298452736	3068.005976314209
1440	3133.437365342161	3142.608444912844	3055.823616772754
1442	3137.678843221355	3148.13151347255	3066.561937442816
1444	3154.82404853841	3143.058097014062	3068.563630029498
1446	3146.85294124743	3142.851050669091	3069.220516116873
1448	3134.148037851101	3177.543657675929	3087.43202753983
1450	3165.459041638291	3195.88762847599	3100.579978039442
1452	3197.596052504429	3168.793035820745	3124.085061024343
1454	3163.864019344945	3187.601748358813	3126.824914342716
1456	3185.907136939972	3137.847055728844	3105.822640463809
1458	3170.345838922076	3206.285832501882	3148.957819707416
1460	3158.522081707572	3185.239773675102	3171.032242792498
1462	3196.06246997239	3169.896817734609	3076.823262889267
1464	3210.354773798222	3181.447082477347	3107.630891526725
1466	3206.786483121853	3181.843620571972	3132.501615221047
1468	3217.87496247774	3178.845320297825	3114.670196703862
1470	3228.860817890543	3187.502279509931	3101.082960391666
1472	3214.272367959681	3191.188268441716	3108.597243955993
1474	3185.34857959766	3197.990746331398	3117.823025080073
1476	3177.349166759797	3219.97888760901	3115.313251861419
1478	3191.679698631698	3196.836391861239	3102.101456197421
1480	3162.170008627091	3199.844323755702	3102.070646884793
1482	3214.92221096143	3180.109565124624	3116.420331755047
1484	3216.609639402013	3192.541708090999	3136.995956870233
1486	3198.840039369458	3191.956174844726	3106.018142047848
1488	3237.589344581048	3194.653869777229	3152.736903907428
1490	3224.698806276234	3242.559726611819	3150.904613980974
1492	3220.494316255535	3212.792620578804	3123.763103926721
1494	3204.079759920048	3232.85702239354	3119.686167206892
1496	3201.130692346228	3235.083494084935	3136.165492647724
1498	3197.657248012531	3225.116074871819	3152.039437675299
1500	3200.550285339839	3241.993579490746	3163.867787296594
1502	3242.578883314076	3233.642492188218	3161.314184458718
1504	3248.469547663462	3253.001466167701	3143.122009761691
1506	3226.22934189345	3254.35769342662	3183.100977830521
1508	3227.486592133355	3257.906245816476	3191.741747687568
1510	3282.156132824524	3283.04019342903	3167.155034082239
1512	3275.548510966189	3271.327962473347	3205.640627089402
1514	3232.954688450668	3277.585362654772	3160.49831703469
1516	3230.122427728964	3274.482190317273	3163.875003265197
1518	3253.428838627177	3304.495604599028	3150.779822876168
1520	3266.040424590502	3302.212589481167	3197.566124567372
1522	3266.501170205997	3265.443233588907	3188.680052691797
1524	3274.41527931989	3280.702787694685	3192.037722139811
1526	3303.409389369774	3319.195533066212	3225.461727469688
1528	3310.757876050789	3321.508039358627	3226.49587609575
1530	3282.635362348339	3311.454118421123	3205.573752888791
1532	3293.645678202926	3309.004696113729	3200.879523930627
1534	3326.195699827803	3320.585772658556	3231.032980960965
1536	3307.539994565253	3328.661513108152	3202.663944805325
1538	3308.215723975534	3296.418367705228	3226.755537671727
1540	3272.018245665403	3295.055614963126	3200.317641795383
1542	3345.244124019092	3296.493555737701	3244.640207617999
1544	3350.353029718151	3305.88681380231	3230.651654808464
1546	3335.177619589964	3324.415549865756	3254.608673108715
1548	3324.154083663365	3321.343935569704	3253.90038132182
1550	3329.442698041504	3337.419960762955	3253.329279374821
1552	3307.176869210529	3330.154054379092	3268.568076167389
1554	3307.846222155605	3326.127965694922	3277.568872812843
1556	3331.445467309869	3344.096582943961	3278.862490234334
1558	3355.597767367498	3357.900919990567	3280.891367737539
1560	3390.347820350476	3334.658733557695	3268.126933516283
1562	3392.468366351307	3302.015368763585	3247.196515797696
1564	3326.589461024483	3322.611735897563	3257.072942260575
1566	3300.554547670999	3337.632098272931	3267.050864090328
1568	3303.983210928005	3370.418488527759	3261.352160226013
1570	3347.384554418784	3328.464431906837	3274.648652495237
1572	3382.913878408667	3379.028350474384	3240.252841999265
1574	3405.589543987372	3393.624541654578	3289.796059294427
1576	3378.301803723868	3330.941776442577	3318.265215510577
1578	3368.232278561411	3374.872313590346	3280.420946856316
1580	3364.124024889907	3362.937950932815	3289.373960189409
1582	3347.654799747437	3385.894024425713	3259.21295847291
1584	3302.495820705396	3377.295097351483	3265.839700596023
1586	3358.453577353344	3372.836705899965	3293.903132629361
1588	3389.142504473878	3390.330279949782	3308.446210033472
1590	3395.198298942564	3418.361531049124	3321.956999653597
1592	3397.018573635259	3417.571601762712	3300.498592430939
1594	3379.961126851319	3390.887693045132	3285.691781283526
1596	3397.777732987912	3386.782864130404	3316.371321515569
1598	3407.377438808834	3401.81525429958	3288.143547074836
1600	3401.168152378145	3429.02494462776	3275.977579385572
1602	3413.035818760716	3441.603289877125	3301.702370592488
1604	3394.833565000112	3451.773645595778	3333.714057724096
1606	3405.208037494519	3391.474804794002	3325.634946824081
1608	3388.357860329542	3425.82899069465	3316.234187031906
1610	3413.003094476304	3414.29064067888	3301.675640156804
1612	3403.317547605403	3429.308317332813	3287.115062707119
1614	3405.338101400547	3413.426879889885	3319.080494539993
1616	3380.87031584951	3404.184856446336	3309.739140015672
1618	3357.04330911531	3393.601084844753	3318.298651789021
1620	3393.288735603203	3388.295482156207	3294.056817431569
1622	3372.902945415082	3375.876273213537	3255.504101445078
1624	3360.450046660764	3390.868208128407	3272.91221227874
1626	3350.019838566773	3377.133760683546	3261.094974885622
1628	3340.804523760459	3366.299572369755	3258.677794192633
1630	3356.579415009193	3360.113231067493	3265.160698668305
1632	3358.962672712232	3347.623940685117	3283.328017087853
1634	3346.211708798424	3372.845481623356	3292.309043467798
1636	3349.357575113659	3407.938052686181	3243.543117679011
1638	3341.06128778101	3386.062542964821	3244.666547385826
1640	3340.698142809746	3317.433384692653	3219.291221305469
1642	3318.003594978962	3307.416539521986	3242.626956976955
1644	3332.164519381342	3318.095906462918	3224.976478466129
1646	3354.126036582971	3362.00599812711	3222.27969106646
1648	3303.356621642545	3359.847901819972	3257.782613430993
1650	3270.003050359523	3334.137216966977	3231.380788445825
1652	3261.823210000379	3368.428485774037	3245.238403460203
1654	3317.810414467389	3307.738217101512	3267.671730685201
1656	3286.558078193496	3305.415393358607	3277.344116973453
1658	3320.520674438208	3359.356877646332	3252.613527648399
1660	3319.336935395903	3343.680472060738	3235.233425215766
1662	3331.223785526801	3328.089362639709	3250.462080594224
1664	3309.367116255976	3338.513433468996	3228.415792412632
1666	3320.521232894887	3290.773845479011	3208.236179848074
1668	3297.552022349023	3291.217311644866	3211.447905100466
1670	3284.014841397723	3312.230538367705	3200.480141995623
1672	3296.241212711058	3305.343451642154	3208.417990396745
1674	3301.274519884463	3309.854714832204	3211.941824936651
1676	3283.451436678395	3288.796909689736	3212.987696989819
1678	3276.827038374798	3264.501639144442	3216.751726023589
1680	3263.901795515346	3271.342261470977	3221.604067117441
1682	3255.215752673978	3275.779682270043	3235.104919728378
1684	3290.548203460022	3298.788134023117	3214.727952062877
1686	3272.288926606328	3289.814461999295	3183.379038308713
1688	3251.365626401631	3243.264144545686	3194.322748782183
1690	3241.357450972607	3243.442922103947	3235.978727292806
1692	3274.113996211367	3283.201009362418	3194.784195867072
1694	3267.158325005908	3258.0109389599	3188.847963583841
1696	3229.296479175821	3256.181408588558	3146.590457815062
1698	3268.50230024225	3288.164027921842	3180.390962672136
1700	3257.969633010743	3277.666929363267	3172.491733109304
1702	3237.677535448482	3270.689630184686	3151.800781611663
1704	3280.582225390988	3302.530153735558	3215.790787828756
1706	3272.701977768484	3281.539978943703	3233.028479719047
1708	3267.018129950804	3312.711376995625	3175.191773589146
1710	3262.173010725835	3269.644634667783	3175.242098198589
1712	3240.051199659498	3276.256441371707	3192.421198724981
1714	3220.174241896481	3250.593939099429	3162.955739163562
1716	3246.550061425651	3246.733842964318	3188.978768496168
1718	3284.115086452499	3247.887439437222	3181.289850359571
1720	3268.121055725331	3285.986017468095	3210.024098898097
1722	3260.511371033918	3257.150632295753	3183.321454940481
1724	3271.130796750543	3263.068729558484	3199.98607663701
1726	3280.342157488506	3252.206529250685	3184.191660800116
1728	3258.438658140884	3243.197787500081	3187.004910559154
1730	3236.70961074367	3238.917773225157	3201.065321693122
1732	3253.74004043923	3264.326803936104	3193.116210482462
1734	3294.26939980281	3282.218160902919	3173.748964377377
1736	3272.25392883167	3248.121083897033	3171.66305395265
1738	3255.295226493689	3242.974151992371	3178.956510730044
1740	3241.355830926207	3241.080250264928	3160.898726223618
1742	3229.921721881895	3213.235249225529	3150.957450605881
1744	3261.445538480031	3229.907363478248	3185.455336854944
1746	3272.353623805082	3260.836893745572	3196.964414347895
1748	3267.419766716136	3271.719579711365	3171.818199957775
1750	3251.613496562398	3273.154918875007	3176.218847496217
1752	3273.924334330377	3265.844475632211	3179.254260079243
1754	3286.496847631719	3270.152096801339	3171.334507095578
1756	3265.746941540981	3277.166004257702	3171.137729953848
1758	3262.0056462572	3239.072844306472	3159.967053768119
1760	3213.831721041607	3258.717005644613	3161.206693971466
1762	3267.749341855963	3257.241630204181	3178.353613894328
1764	3273.172386761295	3243.212254248161	3164.295801759079
1766	3230.917930776847	3262.223308633198	3174.914468189067
1768	3232.904745671849	3249.577823169141	3184.032136259641
1770	3239.697673303894	3301.69468001212	3199.069480189528
1772	3265.645295434767	3302.844741877165	3191.286936636045
1774	3289.922326280727	3246.060015593298	3191.674817725992
1776	3231.82318021377	3257.311280592347	3174.085864072838
1778	3321.815614480569	3296.037068044193	3244.459064988515
1780	3276.55213655833	3321.652894875212	3211.831176093173
1782	3230.164264016505	3281.416164263513	3218.301305616217
1784	3307.979161775642	3320.509195836233	3224.654920219514
1786	3254.576307140102	3274.181305426112	3210.546477460309
1788	3237.670532280728	3283.758405272299	3175.969000265466
1790	3241.694161829053	3290.235578917509	3195.267439776437
1792	3238.487519778657	3240.673030425935	3213.032295772449
1794	3289.888994415401	3270.278827906542	3232.22429901084
1796	3223.85509263465	3256.347093141138	3192.871769862577
1798	3275.894105875589	3285.556207414318	3172.558252325696
1800	3301.914789427455	3236.150983414654	3172.737576708064
