# Supplementary material for: In vitro and in vivo datasets of topically applied ketorolac tromethamine in aqueous humor using Raman spectroscopy
Source: Data Brief. 2019 Oct 22;27:104694. doi: 10.1016/j.dib.2019.104694 (PMC6839021; doi:10.1016/j.dib.2019.104694)
Supplement: Multimedia component 1 [file mmc1.zip › Raw Raman spectrum dataset/In vitro Pig eyes/Gonio/Fingerprint/1% Ketorolac 4-1.txt]

cm-1	frame1	frame2	frame3
350	264.1957207734478	236.9438020614659	299.7195890537082
352	269.0992114277444	267.534908909017	328.3685069006788
354	277.7866885853144	294.1467010984135	343.5078083556347
356	276.3991101002751	286.0566626504703	326.432281907323
358	280.6808355923444	278.7915824592546	303.7408690392797
360	270.3809589659674	278.5307120772777	282.7622816624489
362	262.2527210846861	272.2883469810371	260.1969984876079
364	271.287728098634	248.5923554118666	234.341854432938
366	259.1805831994868	232.0768476297232	244.4096679880853
368	247.6514776524372	229.022725726335	243.3691298170898
370	241.5822097374057	227.7506026232475	237.1866233420072
372	242.5484031350475	222.1871991099179	229.2670602585066
374	240.7440584329137	219.3028399229139	218.1044861948546
376	246.1684678333054	213.1401658944307	238.7326162785915
378	241.6926734234478	216.8752436287718	236.9932686213666
380	232.8439247674925	229.6830952727649	216.2726022681596
382	261.0902656226477	232.065392920597	256.6323400354617
384	258.9888234895051	213.6566107956738	239.8254820199065
386	246.5815448560236	212.0848539287053	239.0116098505032
388	239.8664203020159	225.1594208151334	256.2976184614867
390	262.9179871230832	235.5949394515222	270.5474665937573
392	254.7261663500399	261.6242932335865	261.8938154851248
394	265.8288202670389	258.4439138383009	272.6352360055909
396	276.6792482918563	242.4186210955089	286.9735917785577
398	264.8157236868242	234.42398930642	286.2360131611381
400	279.9934997748331	236.0398037758758	301.9094189368847
402	264.0989047325242	251.7302707741796	299.2572967863281
404	251.3833325710735	265.196957528492	286.0968588205561
406	259.144992276948	265.1338890669758	270.9747153808695
408	268.2381874422913	240.9293692872462	277.8864359183945
410	268.8162344994607	249.2116014288981	270.9344000238314
412	258.8731618086481	246.0969339077434	260.6709218850622
414	246.4483370669952	234.048475417564	249.6666539800486
416	255.1319982101715	254.7587588736458	236.5643998988528
418	274.5047228043374	244.0471365029766	233.7104022791359
420	272.7638556979513	225.0355190777148	237.8700019078391
422	257.9868478811819	212.1920749146661	241.1670833025873
424	245.940472270318	220.4846920651499	234.0971672854604
426	241.6874271366144	212.4433711102464	248.3154747383339
428	245.6985051614592	222.7040388663625	245.7648983562094
430	249.7327889873892	232.1788288950007	242.1069286812177
432	249.0476531369288	229.9258107924427	244.5931893355455
434	249.2456428031689	229.0472910973446	230.1594032927624
436	247.5598024397852	232.0022452872035	222.1910878285841
438	245.6375412390311	231.8586265538896	223.7959805793552
440	245.8374821200628	226.9358488111768	227.8470996612251
442	252.9210358484547	218.2392582702013	213.7276837207698
444	244.4646743260329	223.1809078355123	223.7620621408648
446	246.7645413941891	225.917196365636	234.1557270219345
448	254.0131972637634	231.8807493905456	246.7914799334405
450	256.5518838126748	246.1520959959305	264.0885460786082
452	251.0112517612272	206.0110568482396	235.844450243711
454	253.1809036307344	208.9954403343452	212.9487942792383
456	260.9001544980389	211.4652947584123	202.9960553767478
458	267.850850713834	202.4008242313617	209.9462393954465
460	251.6039686516842	232.6805670398975	234.8159211490495
462	246.2168936467045	226.1632458303323	228.4952261156271
464	244.1637157395425	227.8249063127308	218.2467383064052
466	243.943354831726	230.0034377638009	212.8603883927235
468	245.3121597125106	206.5429009407427	218.072966908431
470	249.4710267242126	221.1182396153806	236.1687948238034
472	244.1653396945374	230.0160175521547	231.3467324296758
474	243.3062948127163	231.6131296610741	220.9181446971193
476	253.3800626706156	226.3597893803347	216.6808750783348
478	252.3574151143167	220.429487496254	211.2764800010415
480	240.7205687296228	213.8358748226747	228.0392753117076
482	236.8415181002771	210.8423970067697	230.0813875944711
484	240.6460682385562	213.5510621083436	218.0925712381306
486	242.1623182599053	223.7396138051416	213.1241739547176
488	241.3258645208994	222.6879632238389	212.5844218674076
490	232.4829404484247	215.5122701903276	210.5294597720426
492	235.7810503300437	214.3367618185191	215.332764350305
494	258.9551998105064	224.5688502643263	230.0065373122776
496	240.5358090359783	216.397370531278	227.2597964509994
498	256.8230520168115	215.452593602452	220.6296021618045
500	255.7795777708503	213.9817339704848	219.1470360470048
502	237.8031684081551	210.8862512245598	222.157117623111
504	234.2582242826841	208.447210268295	222.9650909483524
506	247.3986325940755	226.353386060654	222.1122812639171
508	251.2204280673255	214.9185455006619	228.2758319116667
510	246.4122709619549	199.4859553912974	222.2238787061457
512	238.237839931106	201.1420296897037	199.818579808078
514	250.2604423503585	218.5510117005433	229.7895556523965
516	256.3870376127062	220.5891473356977	230.6927878365481
518	254.1591387463786	214.8139234196935	217.4639076753483
520	241.8199983944413	204.8843840925234	203.1181757091254
522	217.9760194719872	194.1492633971144	203.8318274210795
524	244.8442989846436	218.4275930243613	203.3206380447298
526	249.4685908566299	222.6467499745678	225.1972227445195
528	243.6618196755672	215.7388057228266	231.2188244047422
530	237.210631607408	207.2211464707668	207.1221251080076
532	236.5369519138306	210.8647347365123	196.5684928577655
534	233.1269541491215	215.6478604321191	207.7241218116603
536	224.1235135339158	213.7510890997838	210.541186591444
538	218.5916409298648	210.0209980864847	207.3979907824937
540	227.0365800872281	211.6432151934775	208.1962576046421
542	218.1026298333569	202.1291869993959	215.6843904570418
544	237.3190153292498	206.9423333697021	216.0206596618102
546	237.2397892439509	213.3052593876139	210.8633285096242
548	212.704817038212	213.2734395137683	201.9639495745072
550	203.8093469949483	200.532890054659	191.9692546192578
552	219.8949162448086	205.0332522295555	209.5543305972374
554	233.0342082775433	218.5582477587553	214.8377937992148
556	235.9838038973586	227.0240565932661	212.7499021631376
558	226.0604153124377	221.27997951562	210.6930321486624
560	211.5767262123133	213.3666710972832	213.1766883758348
562	219.9284999557322	205.5664969097845	211.594258344755
564	221.2877115303983	207.765201822477	216.1243444052248
566	223.6700337481199	215.2474387225576	220.2874779134062
568	246.2536357773554	217.413700895228	212.3447524686451
570	239.7188491018926	203.7291708149525	214.5893460067093
572	225.0507534066885	197.8259122122497	221.6805453075771
574	214.0333071110803	202.7113111874697	215.1579698469786
576	210.136520139606	211.101954729945	199.0327846735598
578	208.7104043198875	201.4300055921417	204.2109332197097
580	213.5137601290818	190.6233735205168	200.9327419183053
582	215.8706258483814	188.322086635662	194.8695520534408
584	220.3946291687406	191.3202193411586	190.8815684428724
586	226.9904213343637	195.5671378246944	191.5313473800016
588	217.6243986245648	196.159707376404	193.2308633990529
590	209.312912454344	193.402190316414	196.4432052997508
592	217.0420457601382	188.8601142431674	187.6842398953387
594	225.4397443802173	189.4817540737229	188.0159740300168
596	216.7603716981533	198.6618656920883	215.7643194194993
598	212.4639638944367	177.8975815984871	199.3670345288776
600	212.6622041631125	194.8521728256087	200.0215271714004
602	223.2228987881791	200.3974665242378	206.8744820520383
604	229.4742576285422	195.9619956833611	210.9265632039346
606	206.8660742735906	206.1556996898937	203.5887277669792
608	202.2290761606356	200.9661784246877	207.2296655785139
610	204.9838312021906	192.6467119269182	200.1741527731983
612	212.6158226719289	187.2521985414194	200.5992732192653
614	220.3918859933845	189.4065013723383	207.6273593145334
616	220.3498406373553	203.2476719571043	200.9556559976642
618	228.5420097016292	208.0068272767494	201.4343183684165
620	223.0836294573139	198.2907902169319	202.4760367248152
622	214.6051625533199	191.6689276784399	197.884100190025
624	213.4398818664142	196.1486467185366	190.9400799282481
626	230.0899120260574	202.8303152921792	203.1641918017503
628	211.9032573592508	201.078858570581	186.7577158341841
630	203.5591297578623	196.8042793615677	198.2274338211325
632	205.6523730504976	190.1210842957751	205.9529333630118
634	215.6523666710793	183.5462641341207	190.1534824313422
636	233.9780536756088	188.5251761466423	184.0365510859049
638	236.7044596505318	211.4391832505625	180.2918936575351
640	224.8112014355876	207.6786823005678	192.9579342639729
642	215.6324122400688	187.7761486215691	198.6976108073269
644	218.4871868527761	170.9063159805542	182.8788167454885
646	198.1824462044363	177.4089727746859	189.9111846225835
648	185.8384915414192	177.1584863651812	182.9011869936048
650	195.9424526513643	172.0392347480575	186.2415370330064
652	215.1031722646287	171.230154047002	198.0665167536528
654	224.4921042075103	182.5221409207068	207.390836708148
656	210.5806357164158	198.0448154088739	183.9405139720832
658	203.22302447576	190.026100210453	199.7113097579017
660	202.8135672871257	176.2818346871901	203.4052465994913
662	204.6924066405724	162.4966777903428	193.546404261782
664	205.9498306154779	155.8244130934253	183.9486569121739
666	226.2804576136155	192.9376128941797	201.472687796397
668	214.1024697209095	181.4493609004186	186.0918367565197
670	199.695556366731	178.2280001943517	181.079123178819
672	193.8251856932507	184.0666711757798	184.2939585889464
674	200.6861110300559	186.9631807279763	184.4998297951122
676	218.0536654515846	199.8764724923968	200.7683229749879
678	206.4566406947959	183.7641883568478	182.781680582055
680	204.2974723672243	188.5662550616746	181.0966569264602
682	213.1688129370409	196.4141110895474	188.8755504685507
684	222.301146688599	181.7976137766207	188.1492198781659
686	212.3036662359383	199.289635306766	199.4726477885955
688	213.8036444120951	190.7439134780262	175.6015876795572
690	221.4525803884845	181.0916147191714	168.2953234100938
692	217.9840510334478	177.0241384668032	174.3423794476398
694	195.7866186189434	179.7279544669142	180.4193656640647
696	214.3776712829929	187.0686544683236	199.5820945065497
698	200.3198760682742	187.7899744247381	187.0728788919622
700	198.1300100743175	188.6371359908428	173.5027971455141
702	208.9533392213576	188.4957687379825	172.4965094739124
704	221.2838103383589	186.9015330098992	185.7249043139354
706	211.7260138210966	192.6247199859816	182.9985581654927
708	199.9739398613822	174.4373793485487	179.5617243959782
710	210.6804617163194	171.3274107272704	183.991668158424
712	216.0112657711751	184.5887480532553	184.7074372234486
714	197.341291911621	199.5438435316856	175.5445543144797
716	183.8067472696317	174.175966164504	173.8545591383414
718	203.0214886568101	184.140276325669	175.5929765429794
720	208.9837025690485	194.638008487438	180.7992245480347
722	205.6601151409939	188.1975679522466	191.1836935215576
724	200.3721512664155	169.3336936912255	198.1515189477661
726	197.3753309073116	178.7184230558799	174.2079154997809
728	205.5502330666745	184.6087140433272	175.1814887870248
730	207.9245695964306	175.5262204283645	174.9026362427152
732	197.0231422036464	171.7958154367467	174.4922179396592
734	184.0614242716576	179.9649690109965	176.8692937118611
736	198.5818376821222	189.4894573285329	185.323236357594
738	188.7109820973895	182.4611704103312	181.70312549855
740	198.559292942375	178.8295341063029	171.7714351665698
742	205.8165861082036	190.661835340618	179.7455532797239
744	204.4847765515377	196.6963956709924	192.7630854636867
746	200.1121124712413	164.1728807743655	180.4283513822861
748	204.0411706141361	165.8294818270761	183.7893261868549
750	206.2637639812618	179.083858687247	190.1994167493382
752	208.6440242753143	176.676670676241	190.5301805561085
754	207.0220196991023	176.9879903886456	192.31015694954
756	200.4150331730392	199.2713704732842	200.9502800746228
758	209.9244477067026	200.2218971670724	188.2143169462112
760	210.7636783797924	198.6833285988703	202.2749040012745
762	209.1189554014156	191.5279396498728	193.3591166298473
764	209.2587594317174	185.5119075583543	188.5587765296388
766	205.7330338710497	181.0600330278212	201.1809024173853
768	175.3045551119079	163.7271105193668	196.4284942876053
770	194.0522081953811	163.9341814320862	185.8050720751723
772	206.4947405228514	162.0654752644744	179.7387099345633
774	200.7317258724301	163.9863969750776	180.8389943524884
776	190.4804348843321	173.5710397371167	186.5249123578099
778	204.1950418953764	189.2656514097013	189.6183326438618
780	188.4296581668896	170.0398083327016	176.6896777126878
782	196.5689019437851	161.9475798184175	179.6330417176501
784	192.1517497283506	159.9373880181797	177.9655935715875
786	184.0499164373137	169.0908987993576	174.9741721595028
788	188.6919787796439	187.5576713016424	177.9759452568666
790	188.88759347782	175.1341845434581	177.0219695728928
792	214.7382113880508	175.6440521517819	194.8401275598275
794	207.6588722297805	172.7993976482801	197.0733065982624
796	197.4949551626606	162.349537332169	188.5155898932463
798	201.2102656493728	157.5984597583091	180.279265188419
800	203.8789838684315	189.7304058156849	184.2213687101412
802	199.6058985680337	184.2874627161862	186.2846837955828
804	218.009848855085	180.8905917050207	188.5548168038576
806	208.0387906142701	163.5603296364148	182.3891025249832
808	185.7748297190458	154.6269483604864	171.3222887015293
810	188.0644815655966	177.5702424424946	166.5628777251997
812	187.7763264735382	172.6537080463786	186.5489928700009
814	211.7356170774566	187.2267138492222	191.972179025564
816	209.2709460973414	172.5499873638776	179.9889138176635
818	205.5634624543292	163.8285329550445	171.739077869858
820	207.6299498527637	174.0201965458666	179.0851293340266
822	183.9898386854725	168.9022514370161	194.1408028729882
824	188.4863993914659	164.6855859664528	176.5411288122705
826	182.7990231592059	166.6145280848682	165.5580996101134
828	173.092436314374	168.5433056282257	162.8410887403962
830	179.6120058117223	164.7673394127218	161.9321499712486
832	206.2069296843665	156.4070977332856	159.0528628023507
834	175.2059942825254	167.977543688626	174.1195927012864
836	183.7568319227248	177.3266919690273	170.1476516263038
838	191.1516888642742	187.7992313360463	174.3613526316009
840	193.8865547220956	182.1465352825064	174.4950859746137
842	191.4760692372787	165.5773421868109	172.0373124524942
844	184.5084262622725	164.8231701639274	182.5085715169343
846	189.3413878329944	173.1500882296921	178.54573825512
848	187.5453607943832	186.3361444740568	194.8666076419038
850	208.4570614553532	194.4240528837441	199.1207261308334
852	217.079324658507	193.7151913916999	192.2610805529547
854	200.4507505601012	186.8753688926003	186.6081895460507
856	222.4346625788393	184.7535047705382	196.8219864320828
858	210.637632900173	195.6997638661006	192.5912255553876
860	214.8024217714759	196.4855787199643	197.4543971921921
862	224.7642058275639	203.2380374246702	201.8306417114502
864	220.4844210399294	201.9538668480293	192.3099283166263
866	194.9121876148177	179.9816663826039	168.5304891283709
868	202.3057042631705	187.9511634496395	181.2193997577267
870	226.1338953511429	190.1446821254419	178.7001907360993
872	222.3174739835731	192.535414007572	198.6847285452932
874	224.2153692244073	197.1437253901698	201.0333918813242
876	233.7205393186002	199.1413419412574	190.5750702847307
878	226.6022235901305	192.9391387589294	203.0813299275567
880	220.5345000859645	201.7433860649785	191.6844400759075
882	219.4471140896496	189.9758904127511	190.0039317596931
884	208.6598909743261	191.2442368911075	190.648104799819
886	206.5518717095334	186.706710110142	186.1038787584358
888	210.9342930084717	169.9301791304123	178.6942711135239
890	195.3934220653764	159.3537665334331	179.3420269786237
892	198.8885707521734	171.7724190139288	168.5137161499471
894	196.9265016948966	164.9363763576885	170.2741046495012
896	186.7493116357153	169.9187576814513	178.0222073297127
898	180.3190023483959	171.3995308906245	181.9384705419989
900	185.2327655777381	161.512180447313	178.9345385544642
902	195.8631591126045	159.5245236264123	177.1344796145649
904	188.7028054482894	177.5142338254682	186.1446016075602
906	190.2657402991748	171.9687453015533	189.2573499581103
908	188.6692049790175	164.4262917562529	178.0015615923163
910	194.3029586304913	165.2995978052661	177.8702718249101
912	204.1681530126725	173.3796866465055	196.8226982737538
914	186.9354081994955	175.6147922110963	199.5743379907043
916	188.0135032797149	183.2948734803933	190.4334285651241
918	195.0093801725409	183.3260569199791	174.577325583126
920	203.3173588652621	178.9429178422674	175.5495318086366
922	197.597943427897	175.0122219786169	174.1765906370321
924	179.1049318464304	173.0413717058843	162.9802502971984
926	179.2005307820506	168.7332951944005	174.0003171072555
928	190.9957896114269	171.4528462630613	182.1646174671418
930	205.6894537964199	193.3032824308374	179.5159853339125
932	212.306105980092	202.4569315676199	182.8781228917741
934	209.5663118724808	205.7048940370138	187.0033084797595
936	202.235581838582	206.3106416402665	188.2542657023676
938	199.4392309410037	187.3715709336588	194.4123594881882
940	220.1358175321493	185.0981640551979	187.8831767065318
942	208.356504181557	177.1818641155685	187.6793744046199
944	196.4941593109097	175.7807891067727	185.1701895638667
946	192.2406274132618	165.2159965093913	182.0938050492601
948	191.9250304136619	154.0143268814784	180.0627227000276
950	186.3665202800142	177.7253951000991	177.3176224552122
952	169.7484784562221	162.329159408247	175.3424491849494
954	173.7926767784296	170.292633737138	169.7234493315656
956	196.7951071966456	171.7454303351215	170.1477643947326
958	207.360777444406	165.1616136003532	162.0244240215676
960	198.7103731906424	163.7495653465024	153.6824124784115
962	190.4038622145309	180.9956441088604	168.2069802795071
964	177.1258688785557	187.3737782963548	165.3940468375314
966	195.391152233427	160.9815492212788	155.3919216444763
968	188.766776965924	163.4127690304937	161.3250749193145
970	172.6079901565981	166.6253999596077	156.630424183001
972	171.9178630006467	164.0583967642141	147.505095832502
974	193.0498425405536	163.3331151070636	156.2720273593381
976	186.6082325818844	145.8433208714405	170.8254408441049
978	184.2177731932584	157.1186186628707	149.508714609684
980	183.5352070169294	158.3771398835386	146.1692596592229
982	179.6243793489203	153.6030788622904	156.4342409718125
984	185.1461202684201	152.5688867004753	168.4282978991689
986	197.1059917945615	155.1548544373338	169.9667834049084
988	177.2796483516105	143.2155186485398	155.1791795321043
990	183.0168624170744	140.8516419560102	142.3116181813716
992	165.9363043719675	149.2998977382733	153.0366775560551
994	167.2436249365272	155.1906007817086	164.0997078521663
996	174.0891881286525	160.3697721376841	167.5383820879408
998	179.010044947514	168.5133381771363	168.484096756681
1000	194.6324907227504	181.3529051466751	182.172776719889
1002	233.7443984337325	202.3936460443462	227.4912628711407
1004	217.4652630332752	203.2277626572539	209.2114673784927
1006	183.6221497720525	182.086193508455	175.2455476662601
1008	182.2446422285681	167.1531055427456	158.2526261608279
1010	198.8444732341787	166.1204304526056	157.246718464199
1012	195.9456804520908	164.3127441026838	157.6219309802694
1014	173.521939640391	135.9980585099638	157.9478664946727
1016	185.2141448875762	153.3640309864712	147.1172617229414
1018	186.4423350688631	166.0994316312486	159.4972774472575
1020	184.8144671107119	163.0236929853981	157.8433570666815
1022	186.0913254610678	154.9075485951243	154.7122750468073
1024	188.9332385425311	152.0511148405681	158.7117299793491
1026	186.8693576620775	154.4064267399975	162.2274031116983
1028	179.8234020317417	148.638881478605	164.6405872181643
1030	207.2077163184454	164.5730984131669	169.3649056888392
1032	207.4568265030902	162.1791272187497	174.8197824168856
1034	188.8012651827563	158.1131721001123	165.5605729150823
1036	182.2547784492189	160.820164597349	157.7748779653519
1038	196.7874316934105	165.2422797960705	163.2266851556546
1040	198.7478995288901	158.6481679470404	164.2385949859251
1042	194.2948039798612	163.048289599712	155.368692501746
1044	181.0530185673047	168.3975394296013	158.902736263611
1046	186.3188363910724	158.3767779917056	149.1617314109735
1048	195.1005046193566	159.1387570146347	154.4637602256393
1050	180.7544656064183	164.9557726817156	169.8675418507771
1052	149.5309793783501	156.038004033226	171.3451625127985
1054	174.3724565137039	140.5458251496943	156.5603470992199
1056	190.0515786727478	168.2801270395038	156.8671602548971
1058	189.5524119358295	167.1413677001527	171.0732241246707
1060	189.493396737485	157.3757933226295	181.2479429746873
1062	185.2265113947319	158.5655594451785	175.6020414453823
1064	178.8864008246074	170.9864955932681	161.406946960633
1066	182.177844590556	179.7398890248884	160.4246727142262
1068	204.6764366572959	173.817100241437	190.6418882543155
1070	184.1399505356177	144.3150523192766	179.7110591666285
1072	176.0826829301683	139.7649957937517	164.8910600450448
1074	166.0625156453861	157.4083419619961	171.0806017407956
1076	165.0648206444948	167.5303246775772	182.4907271319141
1078	167.1942652102176	162.669755168313	182.9711425529152
1080	159.6773470410814	157.0477600556368	170.8030083406059
1082	169.9014330391486	148.7120795029357	155.5118563128058
1084	181.240170637724	153.6511749181839	161.7251738869432
1086	183.768819239097	176.5482601161416	167.275504766391
1088	184.6640890590119	167.2801849119982	164.7143125956483
1090	179.3968307350516	154.9056060342486	152.2804531735715
1092	171.9760598997854	149.7771338371912	148.0313660283016
1094	172.0778437124123	139.7281588986162	165.4219718997804
1096	176.6927601554988	149.004500148085	166.8961894576996
1098	185.3187040270227	168.6969992601592	176.8290869098407
1100	191.9774224349717	166.7242040436317	174.6581269393647
1102	185.0605117726157	164.0728554120638	161.4456669518962
1104	178.7871133524697	160.7892902058204	153.4141362626258
1106	183.3518645884399	154.0223910004388	155.3946430165847
1108	193.175808892486	150.9371033881967	162.0334319283616
1110	188.4751461752322	170.4753180702876	170.5121249206527
1112	166.1540174152765	152.0635486690838	152.75572916348
1114	177.1900976346228	151.1823437096817	160.7496002779624
1116	174.8603103996977	153.8975800797552	154.4563951522364
1118	181.253078136266	153.8373355981866	153.0639614953669
1120	189.1920162965077	150.5744194904442	157.9072780009647
1122	184.1740833424265	148.9817119741147	159.2871066429566
1124	178.6481419341304	155.7830618155471	157.0768191720498
1126	168.7895831537755	168.3460697993207	145.2269150872199
1128	186.5975159951797	158.6541647939991	161.6966284253936
1130	176.1921512557086	156.4224995633944	162.4608260025069
1132	169.9207312986215	157.7438115439926	150.1624011876871
1134	172.758610858586	152.1021476148655	157.9000158408636
1136	180.3022087127993	149.2115431966531	174.9764251060885
1138	189.4911748331899	163.8923000566963	158.8218130798827
1140	181.9546800417209	149.779690120746	164.2562722692906
1142	173.9990416715254	145.1710560609825	152.3286338416737
1144	167.1129465988641	153.5887917965378	160.3104335680886
1146	174.5875204084497	153.4255627760542	173.0506141420669
1148	182.4645163706823	143.6329635699314	173.5289056593785
1150	184.3678249496474	153.083122528542	163.6784331279
1152	181.2820906658727	175.2265780970158	160.2504893423179
1154	172.2217879926472	137.5397354191562	173.5944929142457
1156	182.1599530506538	163.5727887924687	166.1049627809107
1158	180.4085481590684	165.8095125309604	157.6618192286665
1160	177.4712672670762	158.1990271273797	174.9343053835899
1162	183.0328396886522	163.565032590708	166.0446866674738
1164	177.4427057429367	154.3055839705286	151.5935899724695
1166	175.8959473183079	137.7078946161888	155.6725219579771
1168	199.6974817766622	152.9508173945292	167.8416786436784
1170	177.6768857102267	176.0153038483134	166.7206869402826
1172	197.0444327895453	163.7033213886102	169.2534953091526
1174	173.7239387519665	157.4862054350959	171.1931682378112
1176	178.273030162013	160.7167031041461	168.5433913079379
1178	181.1539605260161	155.5700368189874	157.3833338296032
1180	175.2051379507283	158.2605630216319	158.2605630216319
1182	174.3557576566939	167.0005530857915	164.8276235338637
1184	182.6731356105302	153.7505227511095	147.8717637998777
1186	169.2457619332618	148.4921635406517	153.5993984350024
1188	158.2699200426569	147.0392459329596	166.4759155447535
1190	152.6396620716094	151.5612507696091	158.1190301651233
1192	161.2813142615481	141.5208245226816	162.1395448929019
1194	184.3363106387971	141.9569826672823	172.0591887658494
1196	191.5563760701448	153.8112748249671	173.5481784571292
1198	177.4720639761041	164.8352828191338	165.8609975630163
1200	174.4187816486763	168.7598602088523	160.4822255720015
1202	169.4467616702759	158.4556315226669	152.1319515298185
1204	175.822242903991	164.8409900938566	157.1479242001903
1206	182.9163501588863	134.4591551233828	147.4779147155109
1208	185.2798724098968	149.0529378638102	147.207459715118
1210	185.8728582938205	160.2141566013253	154.7848496398557
1212	185.4747935368863	152.562091653544	161.8042570162037
1214	186.8673953723009	141.9562203214445	167.1038428703645
1216	189.7211750908268	143.6563560248297	169.4567861766142
1218	176.2876064021007	162.309962649363	145.3247241103598
1220	178.2165751301563	153.7986019242345	143.0269468156396
1222	183.9907760576686	144.7270745606871	152.313075375242
1224	211.2551842095091	156.6141478776563	174.4515591322616
1226	204.6228443970979	162.0363074159249	163.2905093975245
1228	188.3062943134871	163.6381707617215	163.6901630145973
1230	186.5815936727756	158.4252712734909	178.9862084197983
1232	187.3284872598633	146.068265078517	167.5976472513096
1234	180.6451960875195	161.625298395023	158.5406248867413
1236	171.7573013151967	168.1207872005944	181.1271695528455
1238	210.322760717419	186.6792603826883	180.4438001717298
1240	215.6575444250358	187.4291169919368	183.7502602129206
1242	207.3338969483068	192.0249518061878	195.8761816344061
1244	206.9280778637365	186.9154242853035	202.5136172143295
1246	215.6090432827143	177.6438582548656	193.2082200988515
1248	223.7621198426407	175.434676713894	178.7007837292991
1250	225.0467910076577	173.5789224211789	178.0604177077721
1252	212.8523647912898	173.8831507829124	172.3484791026474
1254	207.3655615716029	190.2779544074977	190.1570536945325
1256	214.2829844659458	190.6214033613506	216.5736404810522
1258	223.5684725393571	200.1234531568327	203.2141251596282
1260	209.6989727626014	196.5442270535086	192.5040502749682
1262	208.9813947564058	179.3464711919333	188.3329370161777
1264	218.9239569992228	169.5087253059311	182.8203415459877
1266	209.3862751768614	173.121318050634	178.8171174922697
1268	198.9190555847105	166.3363185842551	183.6626348534956
1270	198.5519715318561	173.8302553145488	199.5580443815942
1272	230.3447508926438	171.9274201765634	193.3820470466133
1274	210.4140421658249	187.8075167557793	201.7702528031373
1276	213.3433225974668	195.1812304636425	208.9520422319194
1278	218.7380598994053	197.2449119994381	197.5859700253023
1280	219.6438188173594	196.297494922747	191.318531900847
1282	217.8146433081711	189.8750221343865	189.8159341470179
1284	215.1249849721452	181.8744458561278	185.3157205506118
1286	218.6265052686657	184.2207750121498	209.6938599015188
1288	219.7144791490317	178.1180109564247	205.4438130635661
1290	192.0234581693729	185.8612324285122	197.2914663444672
1292	187.5417916962154	181.2044774815617	184.4793295942811
1294	191.2439427248352	154.1548025736579	187.225453945307
1296	194.1387779645735	166.3300306290235	182.8404358800083
1298	201.1642454465853	181.6403029970381	184.4252464697049
1300	200.9169828345199	173.8198413208166	183.3867829690853
1302	192.7618521962852	164.6526721725273	169.3461901547934
1304	205.8279146962734	168.7432983343534	175.1750527663428
1306	207.5614189499248	177.5745537834764	196.9957441387067
1308	208.8177173284058	166.9881398901493	182.8200573656278
1310	202.4763624294779	187.8176656547227	159.7339785482037
1312	192.6488626211523	181.2373961260349	168.7702919655037
1314	199.6675803729885	162.8221712441084	178.4381542736683
1316	210.5761756184906	166.4070986517295	179.5204895742089
1318	211.4862750452994	178.8396602220445	180.5379436415858
1320	206.7218584694465	176.2799603836945	183.1940612075522
1322	203.4128158073456	169.3836371562127	174.0002091375758
1324	189.7301917583064	177.3590677819516	148.4100721864399
1326	197.3719729184066	184.9678837492703	155.2003665470966
1328	218.283917282418	172.5714883416788	181.268131955129
1330	185.3850823398647	169.8097200384153	161.4205068410093
1332	189.9294612542763	172.4095317584173	165.7523880602648
1334	195.1205062744785	152.188465023054	162.0507413239873
1336	205.3804201186102	160.189843620732	172.8284988973388
1338	209.5385394125475	187.0601294964754	189.9939409454584
1340	204.6205524513895	188.2336172496301	187.518517667135
1342	221.8141320144339	182.1745502896545	184.1497088480829
1344	217.2131118123995	183.6431741728181	187.1900520278838
1346	180.7169999985682	153.8889189801738	159.6920152238567
1348	199.0494578980431	189.3087615455743	171.4724007747208
1350	222.5907647590499	178.2277327899748	184.2682164003589
1352	215.656218329771	179.6468313384765	182.1129439984941
1354	203.1702946539879	177.4634281406016	171.979321728149
1356	199.8078387474317	175.8377802521173	157.5372791141388
1358	197.9808510184536	166.1439997033016	148.2648938561728
1360	192.0058049233595	157.0820577941423	154.5898906623291
1362	188.2731940934703	174.4519662226233	169.8746824062402
1364	187.4744621738483	161.5581689847709	172.4519984513824
1366	226.0968195988266	165.4938053602746	175.5290809743098
1368	190.3774255950843	157.9623665165382	152.7238450247327
1370	221.264516481941	164.7103901859361	191.7369943230923
1372	209.9777748733347	157.5923788702579	185.6527988124402
1374	188.743002956225	160.4825954193562	169.5222612072894
1376	199.234086366946	176.3065106454826	179.0615824328156
1378	206.9889006555251	186.9365893015061	183.6473059981341
1380	198.3098507547786	175.5821580943247	175.9565298967733
1382	209.743307532284	159.9309133022614	180.8565539798051
1384	226.3497239662047	177.8137451185933	169.2754638242905
1386	220.6341307990191	172.6742132864032	166.5471956115341
1388	214.394933520641	165.6832909922788	195.255363649339
1390	191.8555708614321	153.592938453923	175.3884844054831
1392	214.2575382988664	166.6045764643528	159.5560481637335
1394	221.0819476872935	180.5573195215699	185.6320510569163
1396	215.1814076109994	159.9362397606282	178.8606540913314
1398	202.0159838462018	153.0550068236706	174.5220346023127
1400	198.0583684417473	164.5521311973415	188.0996530893077
1402	202.9654093346599	166.2421465150071	181.4917789064678
1404	198.2440805272755	161.4364022515943	155.0930258144268
1406	192.8490548881552	159.4616884615783	159.742991975769
1408	182.3619906905684	176.5793293519042	160.4268938636384
1410	204.2913877120518	165.3112734695613	164.8869765775886
1412	206.1464353388385	173.9272200597866	181.6275780582635
1414	192.8935097007271	160.9037165587153	152.2182614053633
1416	197.1828773310343	170.620098892383	181.6815737536022
1418	206.9602161033099	186.9798346724855	192.0781726358719
1420	197.6014237690334	179.2454706879523	169.7314274483449
1422	197.2787450018095	157.5916186432824	160.1838298554742
1424	216.0040536855204	160.6372432907853	177.2776026118815
1426	220.5149756155018	184.1268175625128	193.173447175016
1428	213.3319512792776	184.1638892613503	199.573676209516
1430	227.9396070900463	200.5858274293851	210.5046340384308
1432	203.4700441164445	201.5234998365998	206.6663332622387
1434	249.5668345442217	207.5505508319871	208.6873699451785
1436	217.9416501763812	183.7294422570829	172.5863538405132
1438	201.6413774486462	184.0665066883447	160.6837399000864
1440	201.4092199244419	194.2730921377101	179.3931103376415
1442	204.2493804613005	170.9491224375119	177.3002769469786
1444	218.6856163632865	185.1212347891938	191.706976341966
1446	235.1192799316476	216.7679359657635	203.18252754206
1448	238.7470579472304	216.8227520495686	207.2612772334494
1450	236.6536574967561	208.9331900299266	228.3334262100108
1452	239.4531662464239	200.9199230053723	214.003516185482
1454	237.4811163509704	189.172796290387	202.0207111531388
1456	213.5090611210651	189.1160402147449	178.5135574764252
1458	198.1712665548032	184.3715153524841	174.5797660123212
1460	241.1548114517609	209.1399833294267	200.9299160887375
1462	229.7837143793882	204.3458066305419	194.9306719163214
1464	216.7975747582488	211.5823764568621	205.635187080275
1466	223.8892411007086	207.977999393781	196.1043241600828
1468	225.0871616576449	192.6936633409027	204.2403262597485
1470	226.698178211456	180.0931046311755	212.2744973663555
1472	222.6080326553289	176.4760796350265	208.1330344926249
1474	207.219315553034	171.7376532732125	203.0837277584689
1476	201.0336371215462	162.5352557610989	181.0057063767474
1478	190.3185248965357	168.2077172377365	156.0793506950469
1480	189.9724178122135	167.7507509968719	166.8611122005183
1482	198.2052709229773	162.1266785056074	169.9915073358109
1484	190.7827706897085	152.0792028961308	184.1949583996732
1486	165.5294661812133	158.3105730417144	156.1563149765314
1488	194.9045340784405	159.5765576267368	161.0355361163115
1490	182.7919293198981	135.4152592386517	149.5529852342473
1492	181.4373909478598	144.9389766403454	149.4441344191218
1494	186.7485856198952	154.7043771851695	163.0267101513921
1496	178.5836014161934	150.9518625879255	170.994468790613
1498	177.0574515571563	146.6062280867772	175.728352722067
1500	189.9677105006664	152.1528042303771	174.9742552782982
1502	191.0308211944765	155.0608610994877	157.3149757581547
1504	180.1676613253284	133.0954058568702	148.6713879903035
1506	175.633162986678	135.5052451683504	164.862475939257
1508	187.3083567214055	161.69304681917	157.0440721393297
1510	199.2192207395215	161.5351121697596	177.9924463409101
1512	219.9080067159749	153.2987761273837	168.0541968000925
1514	175.4673332294163	135.3095905274035	165.0539854713635
1516	143.4873862431562	145.7484057841873	149.3412322526249
1518	192.2049343897794	159.949582107713	166.9877969919079
1520	194.957338420204	165.5379511370724	174.174220727965
1522	184.9652945638574	160.6505252519413	185.5148599148349
1524	205.9532005501172	173.844231689462	186.1440572324402
1526	227.3937722647112	195.9096560541906	188.2536041888564
1528	224.6718184614936	191.153880127276	187.9594473836228
1530	211.0255201749351	164.0708367209756	167.6328426362844
1532	200.572843126917	153.9185065254907	166.4633573855458
1534	203.1339460710782	169.3033315633968	177.2929404152092
1536	188.6097476959206	166.697404307654	159.9481326269044
1538	186.9268371059036	173.7634247828161	159.1167758060613
1540	185.7598193802525	156.0931095767553	145.8311198026979
1542	155.2063608871833	167.8799043823155	173.2409258111468
1544	190.9615215602356	130.8599833906994	180.2356480538459
1546	174.5742772936382	136.2941271606145	181.9462573498708
1548	184.6328669532149	158.8092457160872	159.6933835725957
1550	176.2713986647264	161.3897341699328	162.5473745309193
1552	192.4089968123484	155.5186074226453	153.0190739559691
1554	200.2630114117791	151.8169882075354	154.8484713904128
1556	204.3299908126752	152.6701367444831	174.6280644659879
1558	210.2338068663965	154.3959766780726	185.1460343172379
1560	199.7838488911297	164.0000767029999	183.1462333135083
1562	189.8002497157239	175.6681806151937	177.703622118279
1564	191.8308801990584	165.048262396393	171.2273133258198
1566	202.5453784684862	172.6945554224995	178.5013280345454
1568	198.5117427319792	179.4279423071029	190.0154599910938
1570	226.4750860482109	185.101365156452	194.4168805598735
1572	171.3060461965647	190.1866022371509	170.4030496668474
1574	198.0454898732025	198.0854381795376	202.5273722097084
1576	189.8066251837012	173.5094000188148	189.4669769833961
1578	191.8785986213434	148.195863455262	154.2260582316055
1580	206.7537706538342	171.2983103371591	163.9412091485587
1582	188.8506268148671	173.0976708225148	176.3766097078252
1584	184.1783801913606	158.6354947052634	163.4461821954605
1586	205.9784522061602	175.8830936593149	188.6935859425029
1588	217.8741973567391	177.1683259356199	191.0864199284983
1590	234.6115059815588	196.9352089026544	199.3820879914021
1592	229.9729594338628	209.2904718143996	211.2924155308376
1594	208.8610592290842	187.9717233201617	196.3274090502704
1596	217.4563942173458	195.5569365658452	200.0714900864405
1598	217.4548931753835	199.8655326771591	204.8362706626628
1600	230.77566856695	195.8225717455173	200.2706643752954
1602	233.1446382978094	211.4235667592194	203.7677011436721
1604	218.5759718359213	210.9669274079591	201.5242196736732
1606	204.2365226579761	179.0960993647922	186.2803684850271
1608	206.0296669755509	211.1789456375433	222.501351657697
1610	186.7815496709384	205.8887817734869	194.9196525898717
1612	217.9727240188305	203.501514409843	214.1559537407632
1614	207.039908840408	204.6550024134654	202.9802914361802
1616	221.8856218508927	167.4769757794723	174.7494629007467
1618	218.9086498407741	173.8570338303076	197.9805813780135
1620	215.2592017428267	176.8773433857574	198.3765468986632
1622	211.8945322450118	193.8178517448327	186.2400954306846
1624	211.3768300305103	187.0268366027069	191.284077697335
1626	207.5235668681205	184.2205737809266	202.275548332461
1628	216.3949531509596	191.802238715672	214.2503836512055
1630	226.6466537327841	191.1776399886051	205.7137200985627
1632	225.0608563181303	188.250928869178	189.0997503078303
1634	221.7247332957792	194.2756515347127	193.6203316892133
1636	220.9166653760028	208.3503553718338	197.4133655266505
1638	216.6828729751517	212.1920142320215	184.1812021238941
1640	194.7386208084058	204.9173991970723	170.1650857467361
1642	212.9652384184022	219.6730054051848	207.4100786455851
1644	222.8140824185631	198.7633395295698	203.9077939608782
1646	237.7194927569085	203.0876394986738	223.7134261928133
1648	234.539262642474	164.5751679058169	212.7203675066778
1650	224.8375080741649	185.5991559842038	206.1890809582467
1652	205.915138797074	206.0279879112377	205.5015818109803
1654	207.9217777577401	188.1563746940938	208.866069337123
1656	211.3600511045153	210.9077913140434	206.0429388837908
1658	229.1499442193922	202.7008369803594	220.4819312984678
1660	220.3899928896543	198.7945012460309	198.9187427480015
1662	214.2736722280979	183.9858160959981	194.5534094280173
1664	244.0563185210255	192.6238601649528	201.2265513324126
1666	232.4320213571882	198.1970861142293	208.509422179853
1668	221.029590785241	205.5121640060239	215.1039449122557
1670	230.1238943876485	202.7561258185053	199.122775061577
1672	220.9476466014293	205.2806238396429	191.7231838376275
1674	208.1040167515005	191.2235197412594	194.3423908298295
1676	203.9298720650186	175.2129413292423	195.6735334753344
1678	209.4917611504015	171.7391875018041	197.5199210367478
1680	215.7904405407366	169.5427817549685	190.5451837905832
1682	202.8926589472841	172.2837134159291	183.8137311527398
1684	179.5919298272815	161.1333919592696	188.18599086391
1686	172.7642396393137	157.5176939089768	181.1448590585729
1688	205.1249449752424	178.0478811359887	167.7483529206663
1690	195.5463231405308	158.5233603894483	174.6615619060917
1692	188.4592775083944	164.4267882375574	175.1950558024622
1694	182.8422279833762	157.1387139570538	161.6262239716504
1696	181.681869213961	169.6041830817836	157.4306253238598
1698	183.3680556206616	151.3576063130828	155.4003032129296
1700	197.4733048571012	150.8227759054006	162.576388735241
1702	153.1247149692487	138.7957692922089	140.0393537767912
1704	188.9893661677142	151.3906360044263	158.7005406280852
1706	178.4762173804198	139.6926465063521	157.1855716970307
1708	185.5501454194631	145.7464608828071	164.5652131541111
1710	163.0584815322541	150.700209467999	159.1501028788582
1712	178.8912394184711	176.7761701757102	151.0819752001986
1714	166.8062289702543	155.0997009677736	140.5382462523545
1716	174.9509385905061	145.7942687617302	158.2044174152583
1718	167.5542337399693	123.9382082702438	143.600462033641
1720	164.4835848686768	124.9620847807257	131.5254211075009
1722	152.7340559921189	127.0622033099001	139.9946166323915
1724	163.6528351872412	113.8502761789493	158.6235745449663
1726	171.6733459612754	143.9045221159019	137.1273231615634
1728	159.3122267426541	150.6858519584843	129.3597629016609
1730	146.9984044222443	158.5231650727245	133.00284725002
1732	149.6970927000405	152.4833931623744	133.3103473706692
1734	176.4885746172733	139.385662403717	151.2603784108226
1736	175.5703136737677	145.59845655971	145.9699012603318
1738	139.1326977638234	145.304843920164	136.9789947325098
1740	134.4770799363359	128.2587554284124	144.6902052172525
1742	154.6135441125343	111.6966247309396	140.7510371019146
1744	161.0468067487376	109.9422340557993	138.111095002501
1746	153.5657050098488	120.3761986641382	140.2881300279847
1748	153.5871347308457	130.3703411560226	144.4962858003967
1750	162.3103891499038	140.2748017460927	146.10490889749
1752	146.0294633937451	150.4352549740819	134.67248337338
1754	149.0035801840302	156.6810695531062	135.6147066854126
1756	144.5853972642993	135.116539382535	141.9015345935774
1758	161.4103261003716	120.6171765332538	143.3256833073945
1760	149.3991363906882	119.4021145220986	124.9489875820519
1762	160.4024658856795	134.1672759785909	140.0010577822209
1764	169.9112346707573	149.122794605603	123.8636721276091
1766	162.6939157533134	130.9331126161494	108.6945602516936
1768	168.6958509839717	125.6587724193428	118.0666418604421
1770	158.3555533714795	132.5796377641997	133.4591811098086
1772	128.8191079940232	139.3155802304869	130.6909233135084
1774	145.296058574527	137.1813055137974	148.7378064169932
1776	143.0007790742593	122.4276166946482	124.1922438168344
1778	158.7450325840758	125.3235987090467	151.5349764677933
1780	148.7873003448215	140.2748996979388	158.600782452318
1782	150.1551098114414	144.8687281585266	142.0086168812012
1784	165.2247371703141	126.4371359255232	150.7099779298477
1786	141.2848807103232	138.5137901852758	126.5436610636537
1788	155.2193704804575	128.3832078671395	131.6432178511726
1790	136.2139387858894	129.2763411871969	115.8597692784441
1792	160.3806760576604	136.910953768487	117.7330753704853
1794	175.1784134515455	124.1047136059534	135.4215938395015
1796	170.9265212188672	121.9096988028532	140.8887498299741
1798	166.7654258110608	145.5736274730711	154.2499594140368
1800	168.5447490721784	134.452493117061	139.2587516163178
