# Supplementary material for: In vitro and in vivo datasets of topically applied ketorolac tromethamine in aqueous humor using Raman spectroscopy
Source: Data Brief. 2019 Oct 22;27:104694. doi: 10.1016/j.dib.2019.104694 (PMC6839021; doi:10.1016/j.dib.2019.104694)
Supplement: Multimedia component 1 [file mmc1.zip › Raw Raman spectrum dataset/In vitro Pig eyes/Gonio/Fingerprint/1% Ketorolac 4-2.txt]

cm-1	frame1	frame2	frame3
350	188.2306197140096	181.7550135632905	202.1395291656668
352	182.8962830078756	215.3327324304098	249.7263028573086
354	172.0210822032936	243.8434351658533	290.0594223992738
356	181.943541639129	236.3987633608664	288.0939503312205
358	179.5697798601175	208.6295017761086	250.1193604487443
360	183.405072072438	206.028079379168	233.6390320692711
362	183.8294462339082	212.2829984887234	230.1563103208423
364	172.5109527928966	211.0670609585685	229.0140724279605
366	180.9728256480054	220.6019193760741	213.6230068417649
368	182.4288529839667	208.6384857247767	208.5071312321671
370	183.1991054157601	202.9765004851422	208.0861552863528
372	186.3852390623829	213.7584086033722	208.6243790319529
374	186.848915348887	192.6887329192904	207.4092021181702
376	188.4152424293789	204.315502199743	214.3055700826052
378	182.5060770945223	211.7422529892644	224.0998251536018
380	173.8926085103171	211.1750661264742	227.9975643654964
382	190.604425358329	235.0270044251397	200.6629916244331
384	183.154313423427	219.4168640272412	195.61611077401
386	185.8811338237646	217.8392792804447	203.6603307984682
388	195.2330965569109	227.6860386432282	212.8020909667096
390	192.5178986067647	225.4891317959935	202.931487555612
392	188.2514598514865	198.3347925227781	189.963312876933
394	196.8351324641275	197.9151084788945	204.5460043538431
396	197.3692722888728	199.0035731505988	229.7870147225136
398	169.2831278704211	173.8713916242369	244.5274313473502
400	186.8636059494629	201.2565814455646	227.0344148141462
402	220.7803647935537	213.2590041091213	225.9880997278481
404	231.2012867027539	218.6828312476236	220.6360348883443
406	204.1162043135765	219.879187836227	205.4906127852301
408	199.0069516680636	197.8503499710446	223.8544896850127
410	208.6123861379837	202.5685701255807	235.5233278613491
412	197.42307072024	192.2802506874845	230.87169710606
414	178.0255078662832	175.8924401711825	215.1306024017051
416	213.1217455199555	210.9975812909753	210.3371831877828
418	201.2562652845389	218.4268569029148	220.1190865339558
420	193.8089289321083	210.6416502618767	219.1677092613765
422	198.1238135909429	204.5026553491205	213.2014328685198
424	215.37967844623	219.8308443082572	213.4181351755519
426	188.8759059951782	217.7638802357321	204.8374333716352
428	186.1344678216047	212.459854668907	209.1911654766981
430	199.2696715728486	214.671424787789	211.660408088775
432	218.241240578865	226.0536139940824	204.4705047291145
434	213.5734024811354	209.4591277271892	202.5179447267103
436	199.8843053491202	212.5630428260514	210.5489841040807
438	193.4338159824929	206.1681783890007	221.9561643068174
440	190.8629081074492	195.8464999899552	230.3399443717274
442	171.2257699275364	217.9951680520291	224.3644319493783
444	200.9563082832027	208.3196417140811	198.0562831171918
446	205.8540138203661	203.5224445695008	199.3036828068713
448	197.2267042819322	212.353168906986	215.7304436122372
450	195.8794541475251	237.1198854782992	227.0097676526167
452	195.19129397251	198.5987164495584	217.1380802110787
454	185.0189079315538	185.1499497283865	209.4049909045236
456	183.8608018782094	189.9677722623657	205.9722967493294
458	196.1553770241143	204.4625755036561	205.9902170012772
460	199.9335300793801	207.6983751768635	201.1126715617068
462	190.754476697256	220.3955137894365	213.6417581036419
464	190.4043967711227	213.9274469999843	218.773657849814
466	193.2565037425415	202.1542535412892	212.4042613003061
468	183.3774681520378	216.5741250307633	196.0031327019805
470	201.3220620707378	217.1602621155884	222.9411064002526
472	195.0214185898159	208.1030918562479	229.1854547356144
474	181.13672480923	199.3081242835655	222.9290884804124
476	175.4666809688411	197.3303965137197	211.2906337294291
478	198.1159239681833	198.9255791881033	195.6046061881691
480	187.5029411464261	199.026173604765	189.6357294236253
482	184.7953661350501	201.0609181423854	203.0922927865328
484	191.0402863731981	202.345515716931	219.1483282054718
486	186.6254881782018	195.7605727829609	199.0245737265489
488	190.2858879521875	197.2546245612193	198.9971052204944
490	184.5013855001906	201.0381827113121	196.9300218135637
492	181.7499392554304	207.7116710945321	197.8183129113197
494	191.1506174748776	214.6167264325947	204.6162763930508
496	202.4381685589868	197.7640102735043	205.0865153404769
498	191.6899765600423	204.1402825365046	207.0368587863403
500	181.7649871781345	206.8419904157092	201.0963598422681
502	187.5971491832011	203.4701580114647	197.0446514254999
504	225.8719134559874	204.8350996955202	220.1190166639541
506	192.2331687144598	188.2917205306254	214.7841036594267
508	183.3639406548427	185.4582770096517	210.6368389326589
510	184.4079809358359	188.4654731399178	198.3486083877017
512	183.3518357170006	191.1616336492898	177.4464941641911
514	197.9926472316549	200.9019286539323	195.3528747489739
516	211.447628458361	204.432504991882	200.6902381998805
518	205.0737888011387	196.8157570257018	197.2464412331947
520	186.4751815828886	184.9162532826018	188.4215315672123
522	177.3883641930763	182.9170984846436	178.7882253707224
524	179.5209264115067	191.5886827317122	191.7294175091678
526	183.5151098530744	204.4659126197191	201.1968738305123
528	178.7269995727288	211.8405129108233	199.438444048047
530	168.3321698182916	210.0318525058588	187.1186431383274
532	195.3892911386621	209.3119021960005	186.905724606776
534	198.7730774767848	209.2463218576272	210.3520222027016
536	190.961637673733	213.549045362787	207.7538671245445
538	183.113517681522	213.8449380578217	196.9301751328841
540	186.7556540487189	200.2713663454453	209.3552198633171
542	199.1382115927952	202.2565007781664	195.4470567119523
544	198.112246383704	224.0306657648757	203.872567661781
546	190.7429264026413	232.5907472254855	217.6241367069397
548	181.3140200100192	220.1439872624752	221.9814461328268
550	172.9660356659506	203.5587229743998	197.7060635227134
552	194.2857312662792	208.8641062789442	202.0526763389638
554	204.5213376814418	210.3124595583369	203.3250823001359
556	206.2029693355352	212.0061546346266	206.535036728663
558	203.5392476204727	217.1300613702291	214.5792448794564
560	192.8481468496736	215.2400740717866	208.8456758000946
562	185.1333457939849	199.0834051019088	206.485292649635
564	197.344577388626	195.9886695525042	206.2001072881498
566	213.6443929285873	205.8550906919508	208.5730178872992
568	206.1072725838797	218.3947805071392	214.1371648682899
570	188.0247847681503	213.4998375893912	207.043651360775
572	195.298809901877	203.414868336749	202.292203988993
574	201.0446434575235	197.082918881064	199.0637811692938
576	199.6417288005437	197.8802288387081	202.2319603434337
578	207.5678039742172	204.1585747536242	224.9973526646137
580	194.4600196416663	203.5549435861846	209.4699267589832
582	192.6192200832731	198.7363059104287	207.7100697730931
584	192.548331177734	196.6782448496544	202.8763022929239
586	188.9298219044538	199.9763469561697	185.734877725437
588	196.7018397156169	197.2542464473163	181.3686221430625
590	183.6087677857574	204.3213460373866	191.6353744023226
592	180.2761778862644	207.6145590271305	200.8327895767374
594	184.8959478796323	205.4732169723635	202.4217239357871
596	188.8146750965623	198.8245821225664	194.693301137369
598	184.0237603214478	188.5124438355152	201.9935451923267
600	196.6982456592983	214.183804525758	206.9986948672126
602	206.8355042927413	227.0885369252747	212.0263200048378
604	208.9337760159545	220.9651535867252	214.1916221647579
606	203.9559443358347	209.4193198759114	208.0809286320796
608	194.3487156924395	195.3998351019285	196.268563059318
610	191.2878307182743	198.4423856023947	195.628682770118
612	199.1761621043901	201.3637349993845	201.8642013558484
614	209.5057819424753	200.9872446646483	209.2026101646585
616	198.9552107764043	207.6147647030147	209.1744456550834
618	195.559943135911	225.6955372067975	209.8119224783447
620	191.9404700136353	207.6650724217984	200.5699244985653
622	193.932348500336	198.4591901441282	197.6725044869022
624	201.6794594272378	213.4929919876032	208.3384913695114
626	204.4808496764469	212.4122105306059	223.8818841758049
628	183.830310792002	201.8648806161267	211.8371471750288
630	179.4459434083825	203.31891089074	200.0384514965577
632	176.878387713067	198.0630819549618	190.1210842957751
634	171.7342648560333	182.4456785844424	187.0711018924126
636	203.346410425605	206.8506168991214	214.2549813020189
638	212.3697707012069	211.1555937970138	223.3516064962115
640	200.2956737487073	212.5494937702764	226.169669576529
642	192.9501170185577	206.1226725626416	218.976733303897
644	204.6345629497879	190.9852958085021	201.7858235518404
646	185.4731458564102	195.7745209996172	198.2067680944751
648	179.1209772620961	193.3603202190888	200.1180615417826
650	188.2961040481127	190.1643609356866	197.1657137076579
652	194.7686362510698	193.3859177234161	188.2849335351211
654	185.4360706440681	204.3416881941488	178.2141866247622
656	202.0838471142645	190.9236897240108	192.6073022941221
658	205.7441191474164	197.5489804580552	207.4668755407189
660	196.2385107066078	200.8087610957181	204.91860596443
662	186.3141908432341	200.1968541639483	195.2120780672938
664	190.253242057085	201.7052942041408	194.3577430870185
666	207.779246152569	214.7553462806922	204.0458433097943
668	199.0274046742296	207.6912776247785	206.4750830727691
670	193.1262843720762	197.5431918302347	195.6712732566537
672	191.0104142701347	193.7115419866674	187.9712246820456
674	188.5272419540207	201.2530149772632	199.8893092849194
676	203.1149553746348	210.2389239632219	202.1719683059193
678	208.2156190830082	195.4600906830781	191.6071778828141
680	205.6872362030626	194.7665044939276	195.7192912069405
682	201.5366547969308	203.8153364866764	210.4675659540779
684	202.2541986070054	208.6670265713407	222.0697708736813
686	207.9621579274149	215.4895934916746	216.5545076668504
688	188.596060885755	205.9232613496101	201.853460765154
690	190.5457914810086	200.2596877291904	200.1392461639016
692	201.0884308715695	206.2755512646785	204.9133555838054
694	198.4420717356739	220.4749457934458	205.8834266103239
696	197.8905587177273	198.5180024109199	214.8982297602173
698	193.1827222826273	205.8165554155623	212.3907734203623
700	195.3209956186462	206.4691690019126	216.0030558237826
702	199.8249369447762	210.0346734286247	220.693748851478
704	198.5827674120297	225.107213469577	218.5545438682544
706	182.3081624710161	217.7957196442521	209.565574472309
708	193.0759475337206	213.3167902757133	199.3872793059318
710	197.6890253083021	207.9986340398697	199.2709880644124
712	197.5054478093211	204.2752854022167	201.2493299887089
714	198.9491480901406	204.6769357205208	200.1586182772765
716	207.3875307836231	209.7314475651035	207.4694446190064
718	205.194170101465	222.4785374010932	213.5713017810929
720	206.0936515169254	219.5903149590385	213.4229210080681
722	209.9964013972289	208.2368590585339	208.6555036490565
724	212.3905705765476	200.3743910391223	202.3558499797817
726	203.1950458579729	210.9614157008226	198.7975294601128
728	206.236533874855	217.9189867582742	206.4046929912291
730	202.6980625644332	211.1826154408263	205.7440269813507
732	200.5592859171607	197.8313971877669	206.1540983530413
734	202.5486180515657	191.0981779776784	207.2730581269836
736	204.3335037263727	208.5980770721442	197.2668616396004
738	203.5438517810281	211.2129682601077	193.6416041356029
740	203.4894338513929	218.5267430423014	197.3753188950901
742	207.7062874130094	217.428799251138	205.4278943776736
744	207.5116409064127	207.3146227235294	213.5736396502804
746	192.4636091685957	197.9966117476112	218.4867916182182
748	217.4138786981973	221.8105847782603	234.3467418965091
750	215.5028433564405	228.7200879130484	222.3912060137146
752	199.2337971389578	217.0978086581179	210.5700962209809
754	192.8455770686438	206.4819214988229	211.2988244596029
756	209.7525487848125	215.4568435609487	223.7876284685981
758	199.8881020015346	227.2810972159688	213.9541045717232
760	207.0326974892175	225.2501253958049	218.0057675436067
762	215.2732732520496	219.4129049011707	222.4372761040756
764	213.4789934976437	213.9940615073572	226.1028275579162
766	202.0010156035584	205.4999351452564	227.2610309071667
768	201.2445619533656	177.3539869338798	219.6875060336388
770	201.2734990115852	207.8247762927156	214.5189235043548
772	204.7782633982623	215.2685777049041	210.7630541189427
774	206.216689012142	209.5325631961532	203.9150307370163
776	206.02947810661	206.4729967338228	199.0645735342644
778	208.6300522375684	219.2170185087891	207.1660024303608
780	196.879292756651	196.0363532360632	206.8610145917409
782	191.0183971425463	203.8443605389953	201.5490299346348
784	197.0159931319326	200.9141965014564	204.7960003789493
786	201.2688107701007	191.5425237889492	212.0163236032045
788	192.4588840501375	193.5581344287332	213.9610652945035
790	194.3761019536014	212.6831167774909	209.0001379844005
792	202.4084545469844	231.1103414508917	213.3239656205209
794	214.0737383022795	225.442738179437	211.1721612715031
796	214.5327415395825	205.7022771849095	207.7705588652738
798	206.5695553350192	192.2716432658687	208.2752974233636
800	216.6475781137133	210.4866925395416	214.0074898662549
802	215.2764549900902	219.5103221495533	222.4568229146743
804	215.9019504427343	221.3435915373556	226.0061427666168
806	207.9296244163023	219.4942136437347	218.533725838944
808	194.9796156067465	213.8851177166651	203.5752509445266
810	188.4790740989749	206.0755212908468	191.0662056038304
812	202.6666654161759	213.8871617960159	197.7253648124143
814	198.6338201137119	222.9080483821704	208.714032661077
816	191.8438287901744	220.8744547140871	201.0863084984131
818	200.3357873570948	210.5739283031907	192.7777303552321
820	220.0600841592865	202.7529459865627	198.3472073437287
822	217.5598695818578	213.1757129079432	216.9533746728237
824	200.5305461942871	190.3349059751685	204.5751710396868
826	193.8668259784517	200.2678322605927	207.7023139258341
828	194.3516371634663	208.2526318276876	210.4093731619937
830	195.202131669514	205.5570636644818	203.7802308306207
832	193.6644361882927	200.1392911959941	189.5345681709241
834	207.5513398188272	214.6064611083033	194.6797540623661
836	207.3109493286683	224.7213681774219	214.4465388466586
838	207.2807315866291	220.3739392401483	214.940567624477
840	203.3111114768644	212.2811807262935	214.697842569674
842	197.33080692065	210.2901085511699	217.2695724753435
844	198.7926620086904	217.4958798207967	208.1920385526865
846	215.3671661160878	204.7812376561172	205.4322041638048
848	216.2653509969703	207.3078216835584	224.3685066916203
850	224.5495314967125	231.9434547333334	224.0884699418249
852	226.299315832905	238.037840015064	216.6304213542425
854	214.1628947137848	213.3069124977289	219.9572179377704
856	213.258221897176	225.3244195330493	233.1599049056513
858	209.5701078646629	241.5969237397136	244.1668912119058
860	221.525287976907	233.445420439509	228.8647621847832
862	224.3115504209568	228.9558669460664	225.1416315876752
864	213.8617806445727	223.1739644173599	228.357431117295
866	203.0279198465885	205.5515965581516	217.9275473538094
868	221.6665256873052	212.3646995343306	202.2800269685343
870	211.1764574323399	213.3766713226049	223.5906750424001
872	208.0292576448607	222.0064862817371	222.0466720460657
874	208.4211523126689	230.5698855561032	230.8824774351057
876	214.981326590031	236.3478036916709	244.0129579922519
878	231.0716146200579	241.9930280813906	226.47065151672
880	212.5279642948898	246.0116672815865	212.0878034227436
882	225.0077023597362	228.4615180485837	228.19975195571
884	212.8953936444327	220.9410995692881	220.8880109006358
886	210.3937676675227	216.5318691902941	207.4834941185419
888	222.1786441871521	207.4459837508102	203.2371604991616
890	207.3622892941853	194.3939150206441	204.0066354700692
892	196.5514081377959	193.7136784531324	186.0369295013242
894	195.6979709467306	193.7497768943286	193.9605727546343
896	190.6810508089678	190.4892091309753	207.7793709319463
898	185.6312535984911	190.0457286243777	209.2226584011647
900	186.2026632041685	195.1132545807118	196.9043855705618
902	193.1469261626551	200.862373764317	192.6681402324797
904	205.7617134583438	224.8680118765745	210.6762935856725
906	205.9011472529389	236.8786842767291	201.0768096684916
908	194.3073398294526	216.2112318302588	204.1448559226602
910	199.7084832245457	207.4621503652346	213.0282776484119
912	222.1045639125234	223.7400132521318	213.9554517931197
914	207.0446214309348	201.3632705829155	207.7768834527538
916	205.170910542753	223.0096535831273	227.0300809987452
918	225.7824548037791	234.4270016804082	223.4423522383522
920	223.4177109065961	227.077633445993	213.1445279514174
922	205.5486005940011	214.8749059472062	207.1714048225624
924	194.5547855639949	210.6661926704742	207.0724175319321
926	203.6650096806504	211.9385770561816	202.7964152108807
928	191.897871957557	208.6411029420742	206.7478331353954
930	199.7447741515402	216.3392430820927	220.1833862060437
932	213.5875789886545	236.8730966124413	229.8833295270096
934	223.3672862903786	247.6659984820882	231.182344830458
936	223.9723741539592	238.755428401853	223.921487318025
938	216.8507132929688	230.5988566142982	212.9699445668928
940	209.0516571555439	236.080363509353	242.7104838550377
942	213.921468134048	232.5433702707517	227.0998957064628
944	215.5426477863343	227.2690795341411	220.4636909407839
946	208.9965271839802	218.7365750975871	210.7229948588434
948	199.2971397817823	215.6087331507372	199.2824541644301
950	198.8938621023032	233.117023433818	216.74012151169
952	212.1655170559398	209.1691573969113	206.8265354275426
954	205.0882711776717	216.7267691126915	200.3190981301177
956	202.2910591918499	222.6315144305103	207.1140780109826
958	196.6504834336291	215.4737791476078	204.8364356739531
960	193.3005310593728	203.5553612775862	199.579519039804
962	204.7534124222059	202.4139765105957	215.6720424469688
964	189.0009836288261	185.4369107507703	193.1526584324967
966	196.2745908488203	193.7571235168576	189.6841764704498
968	209.1857456495251	205.6360922329847	204.6576298458384
970	204.6349144349994	208.3241425173539	205.191443012099
972	195.4950499408985	207.5808623585774	197.3240241711987
974	201.8566301113804	213.6672300154267	203.9262762361854
976	186.7786202591625	212.1258566831371	205.4782926156972
978	179.988157699283	195.9432542553882	187.5418447001453
980	187.213161367993	185.4779144299608	195.2777976821466
982	193.2890199839162	199.0801474646769	200.2001414791193
984	196.6997212184887	217.4717907233936	200.0617376593615
986	196.3417541496646	216.1545817768854	198.3805009356842
988	182.2058616566077	196.6093400270686	187.173900405158
990	183.6180290981055	208.5672091994046	200.9736895786998
992	192.6275887846943	203.0500533518236	194.104899838514
994	191.8008017455696	198.7190297288858	188.7565823045671
996	199.0056629353715	203.5407669247368	195.700256290698
998	215.5651269556566	211.9882475776499	211.3983566858728
1000	223.6904814348161	219.0192939446328	225.0464668581125
1002	242.3030870619699	276.8410486470852	248.6408557104366
1004	253.0619445109446	258.2045507062161	240.8893379438427
1006	228.2928388917967	228.6582072025058	232.6434745998797
1008	202.3621560249941	208.1837390081657	215.7048701022916
1010	196.905145254729	198.5781835093023	201.0500909385049
1012	207.5109500399535	191.8588931967371	202.890422532979
1014	203.432594149638	181.2655237253304	214.092015542813
1016	203.1981138864204	202.9670122998794	201.3247832645637
1018	187.6976537306623	207.2865327236778	197.9461023346632
1020	209.6180690475786	206.2758587739663	209.4775706430584
1022	217.7447799313685	209.7227030342807	214.9405719334612
1024	200.2344425779848	217.1771295308716	213.6587283906686
1026	199.6187249438541	220.8293426434014	222.1233513889194
1028	198.8616707340164	223.2079975824383	212.5380581434458
1030	195.5766833695616	201.8556290425217	213.1562699075964
1032	195.8429811049536	215.4262250378794	201.5060361589846
1034	198.6830621294443	225.3538724544715	191.0292017224679
1036	207.8691685468536	227.3549739991163	197.3255927999364
1038	218.0997908130858	221.4106604302414	213.8091916415253
1040	211.2631904378016	194.7150263412587	207.7593560986564
1042	205.5441303194241	222.4874176903483	204.5683577950942
1044	201.9757200730066	223.1953097750847	217.9036131653998
1046	190.1191642929956	214.9755099704645	210.9702210329341
1048	197.2112032050721	207.3274582721375	205.9874916097409
1050	204.4709376359815	195.789798245749	198.7757430855381
1052	189.316358898459	179.0871726282225	186.0312886532632
1054	192.2870973694302	180.134153369746	210.4652476483354
1056	208.0090419688467	208.601824433351	214.7333458329661
1058	204.1653055535703	213.0744401558259	214.9544304332895
1060	200.720444448642	211.0442848459589	203.6048485239477
1062	194.2734303620428	212.0992104814278	196.9494381350935
1064	190.0933634594678	211.1170395067505	204.4609733930229
1066	198.9333484724701	201.4204276251007	217.4274918624544
1068	215.4270292755197	199.8336817980163	209.1422942379082
1070	208.9790410842622	199.7894249652939	187.3250704839741
1072	192.6942220426637	197.5560747722004	191.0976270359107
1074	197.1892434466571	201.6808539201888	199.1203427059917
1076	204.6800397202604	207.4167927878251	203.1800078865621
1078	206.8180824460521	204.4712115748295	201.7363085883261
1080	209.4471309190668	193.4602975516943	198.7115068135849
1082	199.6489007338614	207.3300039296144	204.4986033086132
1084	183.1999748984505	201.1789110188839	211.2474937841179
1086	195.2258526436094	202.7362469699109	195.5830649263168
1088	197.2743692416159	201.1758461084394	202.7726728717325
1090	194.2638127664028	202.1609820620254	207.2609489590562
1092	190.614858767928	200.4137551399361	197.4845341089972
1094	183.4294429150595	188.5756080120581	190.070915309993
1096	180.4910706654374	188.6377349042363	193.6048593546627
1098	189.7638338138141	191.4069915170587	184.0255004575006
1100	192.0185781004133	202.3342568271865	207.8749379231396
1102	188.5652556112703	203.0921273070973	201.8217707179965
1104	179.6205898568358	203.8923404537136	196.570736508239
1106	177.0450613544003	203.2618691017124	201.9041124821611
1108	190.4622743004971	198.235484351264	205.0592319764885
1110	204.2111399366534	209.0470127339889	217.0207760479806
1112	191.7396845916935	188.0623740807096	216.3613012992039
1114	176.7756617909222	185.7212134108148	209.0694964066361
1116	184.8813916913557	207.9795466319357	206.0536776634787
1118	202.213132044175	202.2737221423413	204.5236874950291
1120	206.9608816112174	200.8660976110424	200.8424054801087
1122	196.8126556243439	224.4100540993992	191.0631505137069
1124	196.3224074104682	200.6965530452103	177.9957641150383
1126	195.0513275255247	197.448395564671	220.9230596020324
1128	187.7161845079327	206.2304887953202	207.8342661482728
1130	188.8497468781023	200.0457380235349	206.6745446650422
1132	191.4338608543073	188.7425772004414	205.2659625205503
1134	188.6344855817425	183.1101255213484	194.9244281415633
1136	183.1276201035994	193.9314916218309	190.8170761258578
1138	181.0593660428972	213.9929399600804	209.6071683081463
1140	169.120561805688	179.7253637771792	203.515853391042
1142	176.4545467882741	177.086092952323	201.5221474400594
1144	183.7675535167418	195.6160364390695	198.415602303198
1146	198.1599712640148	207.2369464125391	209.2160655519858
1148	188.9697080166805	201.7202917688608	202.6920149329517
1150	184.73293148518	198.5038307806119	203.8125571719211
1152	207.7343169416297	205.1237059952746	226.989597994976
1154	196.5166049442314	187.125944603675	202.7743875093038
1156	202.4274077502176	191.6983679228098	217.397420056208
1158	199.2390123066008	192.2365718498672	218.5275775923573
1160	197.6319893810849	196.8044821081689	211.8390033619437
1162	196.0678098062209	196.3077460373662	198.5203869396176
1164	179.0425734782078	195.3462887280896	188.8024288356328
1166	166.4734817529816	196.9112717555586	197.222332486272
1168	189.1987833695885	198.9395420179167	220.008382239969
1170	203.4838110047208	205.4606047503923	211.1610889555975
1172	183.0389229883433	207.931586680272	189.3557705646551
1174	185.8794223459275	198.3228691753042	196.9755647621533
1176	194.358061896089	209.070073073411	203.7030665821555
1178	194.7467254864687	209.7372053562291	202.9447226220881
1180	197.8933885708059	202.139205531707	209.2897631572624
1182	203.2649591369809	195.4959261769736	217.9338532362244
1184	192.9632876264047	191.1290802681684	204.5819095845437
1186	185.0578177935142	215.5520426498877	191.886662535089
1188	181.6042011499349	189.6286283148536	182.3030697583475
1190	193.0982442102456	206.4007827976945	203.3593029069178
1192	198.9556405127994	196.8041791517123	194.4616242282266
1194	201.9680179144624	195.9797235574241	201.4325952080033
1196	190.3096074139153	199.8455131725974	217.0590882160983
1198	179.7952971576456	196.2118325543864	219.4067212675015
1200	202.8660315755015	201.2162963051924	216.4004608714657
1202	194.6554132532402	218.3904370039388	205.2057362297381
1204	203.7583779029057	208.2211090950941	225.2997698153174
1206	169.4519476757323	217.247491093761	189.7846090458544
1208	174.6065672014988	206.7049660726544	182.8802812570401
1210	184.410213852899	203.4077991355904	186.3497387880226
1212	182.5477550582461	207.544113058529	193.5518763381516
1214	182.7757704234255	212.4032125982439	203.4843072610083
1216	194.7509461373375	220.4940165691412	208.1769258341469
1218	191.0531950241131	217.5549511977867	211.550931861107
1220	203.4240650762069	196.6588641249023	210.0794322280425
1222	177.5271856769509	190.9997624544562	191.9704711298597
1224	201.9261373460808	199.1340689307085	203.2907768742826
1226	212.3215778681814	200.5677827551774	214.418592018623
1228	209.0826313014952	200.1330840971541	219.8428848478548
1230	202.5288028200447	208.7076552810606	216.2769169443635
1232	191.5820303956526	223.6197495408022	202.5959924230116
1234	197.2505156872686	226.5584550169217	203.1010244910587
1236	210.7606598602897	201.6009892736974	227.1092796156639
1238	214.005146983563	230.2457258508414	228.685510771653
1240	212.6834071657564	214.5888239964547	229.941252702997
1242	218.9957054725821	216.6916739198022	223.9509639918132
1244	225.6365317415336	218.8200808703045	218.8377730856859
1246	230.4994803870438	216.4996453749703	224.4672788415601
1248	226.2149956003275	219.76419766273	228.5324490243623
1250	204.8331979847364	224.6445285989253	210.8583188350235
1252	209.459575486656	232.061085483092	214.1840344793757
1254	217.4270598291716	227.3230666271527	238.4568116915482
1256	222.9077321523805	235.616259533368	234.9667801013094
1258	238.8433885796168	247.4638260776605	241.2208149844115
1260	242.6043941958359	234.5808040239294	246.4613376766851
1262	238.0870601179469	218.506577190873	235.5740948500035
1264	228.3669414810391	222.2614135936566	217.2676948657744
1266	215.8872225642306	234.3125619263809	212.7263946027976
1268	216.3348272788749	227.3107211317881	223.9885637389866
1270	219.2599279078033	233.461591348862	229.6596572761628
1272	235.3120374348183	230.1845790473158	240.7071196056991
1274	213.6402793183775	224.2192959468213	231.858172713472
1276	228.1035219920145	219.8575600933797	237.3019378772196
1278	229.7884640287529	225.0520629154832	236.6945171839895
1280	226.2828669919865	237.5712661201197	226.3824361190679
1282	226.4249262509104	233.3685615525299	220.6752346914618
1284	223.713967244481	217.0883262084464	229.5349326166435
1286	230.4907603383052	243.0778625953856	243.5929696509249
1288	207.5271626475563	228.280729562673	249.2002031507693
1290	225.4597777908658	225.9604352790329	236.045641329892
1292	195.931773281907	206.6395827022043	223.3839295051808
1294	193.742988131609	210.961455544473	206.118415461286
1296	198.3432731000916	210.9325034458774	202.0748451056733
1298	198.3359408542795	217.3003799115037	199.7109231937762
1300	193.3604421256119	222.0129011438883	195.0090949773353
1302	197.007988487704	212.0363236491662	198.8792219268088
1304	222.2970002111133	213.6038111540434	206.9135596186987
1306	210.4283559406917	221.8635105527892	187.687295510561
1308	203.6337902783801	215.1132582485665	199.8601788018819
1310	200.1488694858276	217.0830258041474	214.0617937476437
1312	205.9198120299909	209.6554374315378	200.4842355390749
1314	200.6831754673402	205.1704989998806	201.0208976961287
1316	197.7286918325713	204.6789122350118	205.0762877175111
1318	191.4222740974433	203.6409746916658	200.5840645364913
1320	188.7176260483993	208.375070012581	194.8636029012338
1322	202.7239088313084	217.2132753195606	191.3483328426592
1324	183.1322589709172	192.9461185013173	174.4035698078195
1326	190.7564586948672	199.8550875559873	199.7976674621502
1328	197.6041574641662	213.3656343933579	208.1853511964918
1330	202.3688908592928	215.6456573235097	203.2962076874766
1332	186.9487851529013	200.5385638633339	202.4732814711902
1334	165.3264705314244	188.2342909415622	183.6971394331751
1336	173.2102828838802	191.3711562498482	191.7993084643372
1338	187.4911213254894	205.3524502522458	210.2492082636159
1340	186.6704696008352	213.6731861809215	200.7160940508587
1342	199.7139702035044	206.4071478925369	194.0709718256286
1344	186.7333239234499	198.6015324892641	196.8834185547126
1346	199.0568857608484	186.1375356598842	210.7158452250924
1348	201.2612466849527	178.9919554616001	206.3094556790541
1350	201.5449282101235	180.0825415825063	208.3605566723249
1352	202.6715169856224	200.1483124404708	195.2513097055083
1354	183.6005388840772	191.9458623767667	187.1422399037716
1356	163.7901967207829	175.9437803340352	181.0036573209631
1358	167.7785659132758	178.1168130991608	172.4004207766386
1360	186.9769194554386	188.1979414390824	175.8624136913304
1362	185.6191213290304	187.0942885337773	191.3361411045536
1364	151.7980401493249	184.0805201879177	170.2072859501556
1366	173.9445518701356	215.1089630610467	190.9026271386779
1368	167.9559139868016	177.0781214113111	197.1737831002506
1370	189.3630901289062	189.7739875875831	196.4039116887761
1372	178.8690574779619	185.3370036988092	179.3456738303053
1374	171.2133261985019	184.7996561510811	177.0475591141839
1376	197.5878019740986	188.5126847773815	196.1295101551756
1378	203.6996173521531	192.1888054180596	205.5820305956121
1380	180.6840709914151	190.4918735063621	193.2911315915656
1382	186.337065845036	183.1710871922794	194.5890293514428
1384	196.5149577560595	185.5094609134943	224.6082798172587
1386	179.9600325749898	189.5727901324086	193.4366709472826
1388	217.1974091596185	179.4693156236152	227.563227319729
1390	192.3807180319006	177.7915173046562	195.8928820315482
1392	167.7618288131226	174.8086503569124	181.115862237666
1394	180.316522233235	198.8941884282934	196.6302014526714
1396	173.7324739539846	187.4378927770174	191.0898922699535
1398	173.2434818013271	180.5173078727695	178.9589931296749
1400	181.4313634840393	200.8837068177649	176.4993848986623
1402	176.0078304123364	203.5866205077134	186.2864697957141
1404	166.5529669863734	173.862299910833	201.3243902014321
1406	167.8282802610941	178.033873265868	191.1160058682385
1408	175.9873716363461	195.3085480375322	188.9648020756764
1410	193.1507465556603	217.2928456628018	194.3357330880232
1412	173.3038144081496	199.1427566985146	192.6524904148751
1414	187.8383840261339	190.9777562710373	194.2777789296791
1416	189.2893977507684	212.0033589171788	202.3916004175406
1418	190.9949727991644	202.2811952851329	206.1978508479975
1420	185.8794239868819	185.0757449580634	189.9635919463163
1422	185.6541620713799	181.3191681349043	180.5036114125359
1424	190.0025351993249	195.0815740858611	205.9175510188342
1426	190.9644366865004	208.1145062040676	228.5310370744636
1428	205.5684411635449	197.6041718194107	198.1197840416271
1430	209.04253874893	240.2317521661176	197.1107847384072
1432	208.3771373624516	236.0090779781225	233.2983602500661
1434	241.6526054122906	222.809022218822	216.8922659719265
1436	189.6383605358817	206.777439312724	194.6279783537464
1438	199.2194665027265	206.6434695489216	200.9330440643774
1440	192.3823129506143	196.2404434143809	203.0482185859246
1442	200.6828897341003	201.3466218716665	199.4341553305464
1444	212.447977333229	223.1867654166959	217.223576183819
1446	224.6808842428765	240.1332526181696	234.8513092564882
1448	230.1135811556109	252.4781321005329	242.1172639979966
1450	225.6177651645909	265.7825248269347	253.2994919546267
1452	237.7588881190253	251.0509044716863	246.1784953538313
1454	207.4212101353481	209.355244780722	241.1419011432999
1456	211.9859872056217	208.2787735513023	205.9769622989013
1458	225.1989218495394	217.4111734404546	224.0815849045535
1460	232.1810012659871	225.7469290594557	238.3035782612144
1462	228.3279320488692	223.5258305142643	231.1827322005131
1464	216.6573181664343	230.7650942725112	244.0313308277014
1466	229.8472793215364	250.6561378978234	255.8468152455796
1468	214.8244202198749	245.3788472537194	244.9886889184936
1470	199.0644507390377	234.007168679838	246.9956435088561
1472	214.2219038733153	239.6889386873778	248.3057274266741
1474	218.0623181348598	236.2584092734253	224.5654229749369
1476	198.0148372409783	210.2413073332411	209.7756534137373
1478	213.0537188941944	201.9246301924101	199.0289217617385
1480	201.8413198675834	199.5263833262654	201.3871221154139
1482	211.366190109737	227.7852717669322	207.3677690155965
1484	191.4569060996122	182.8697735791607	205.8228884182144
1486	176.5981475031925	191.9612308485243	203.8142593284803
1488	203.222562141471	203.3788650935926	204.6341417963633
1490	168.336506465479	200.626602636621	193.1477826904351
1492	168.256923629829	194.3398481485254	195.6217194172932
1494	193.8344967902739	199.2660444766469	197.5838160197575
1496	190.7675431662757	194.9400924401547	205.6531872191462
1498	189.3142294320758	189.8686620240763	207.5322377783562
1500	202.3713832027889	197.809939659951	203.4962460304953
1502	190.9114259552349	194.3594930063187	205.8137221128331
1504	186.952347883269	182.5288647879159	191.9025799577368
1506	197.5448781389428	208.5290903848182	207.8067788200987
1508	195.2971411581386	214.4172541146319	224.8122630321017
1510	226.3828352073017	211.8681908476284	215.5122550495289
1512	200.2789263928216	206.1829745881204	207.2746595263861
1514	185.1003427282352	209.1007340942658	193.3482977326766
1516	194.1350374451503	201.7421999668094	192.8799663262998
1518	194.4282839549925	222.6537438933925	214.198064857775
1520	206.0162768660742	228.0167159643565	227.9208661738656
1522	211.7561521879291	220.6989992369294	236.2392084012379
1524	211.9525486568586	228.6419173223767	242.5649227561889
1526	230.8999421117707	240.023012392708	246.8490878543873
1528	249.6469285909114	238.3164134632661	230.0938195717339
1530	231.9727746087071	227.7541895026538	211.9861977759489
1532	207.0831237924642	218.7834579454438	235.1366584923268
1534	213.361475971437	225.7588847419433	225.9233261020955
1536	211.2354603753378	191.5024287276861	207.7004903254631
1538	185.718954020027	210.1305457330074	220.2819016172404
1540	194.9969878574052	207.1697404873743	185.9709165818566
1542	225.3610144097247	231.4246771494976	236.0000035002075
1544	209.9017260774077	244.602867914913	214.7678125568255
1546	234.4493650977213	236.959816371767	219.4145744761639
1548	208.3282641346646	237.7491138528623	219.1000337331981
1550	198.7144119309364	236.5097492251473	217.129065168101
1552	184.9964755673121	224.1982843561728	215.7751279015801
1554	177.5078351872938	212.1675678758455	219.0976091782653
1556	203.0856442458835	222.5954265048103	235.341019656388
1558	220.7562137595074	233.4312939563596	248.8031085430997
1560	217.2722848871871	226.3046815266496	240.1625907779536
1562	227.42799787491	230.5391708400713	221.3855575277325
1564	223.9579067669878	242.5114481827108	214.398726694593
1566	223.5205571521029	236.5010481376196	224.8875029135278
1568	234.8848656911941	250.4049721516625	233.0891293293747
1570	252.8583140108434	237.9320844337057	246.3909917036828
1572	219.6715409242782	209.6805550759361	229.3480596033371
1574	222.1972585414057	265.1571241898878	248.0335100535521
1576	214.428749655173	225.3171670240209	236.0516297655761
1578	224.6990178336483	215.4322257094181	238.5399914245609
1580	217.3861834689673	226.5616663185925	257.45203413223
1582	231.4186828546195	210.1134198899949	221.984464875692
1584	210.5092376689691	218.3708935209394	228.5880477153782
1586	225.300706452516	253.3084748963125	261.4912584158844
1588	249.2954046977704	263.4496622276846	261.3315579627827
1590	258.7823256482134	271.7551733558202	265.4797954988633
1592	250.9156452724651	280.3277303139306	275.9354644050242
1594	242.0161034209253	268.2079005501805	254.9779094539547
1596	256.8490920759721	264.2731669601873	244.9706503801729
1598	261.6961361929908	274.5105647238894	264.6889894453188
1600	258.0169773982522	275.1128888721437	259.3937346902139
1602	262.717268452117	256.1122351444514	281.3708631960488
1604	271.6352599897715	255.461614180063	246.3754697433306
1606	247.1663456491718	254.5819913245994	263.7497563475322
1608	261.0428735503872	263.3097575689098	263.8562106759484
1610	254.9279012298372	273.936091316803	251.2385108301046
1612	254.2581339583688	270.2588612711731	264.6807367667266
1614	248.0640236062953	276.5118017550087	257.2975338669306
1616	228.1197994227055	245.7697854329228	249.7627429350214
1618	238.7541238956894	248.9906240899998	246.7892806390478
1620	242.5353727986225	255.6174163479722	269.4277426259799
1622	250.0481938855513	252.3436273529437	258.2548141997843
1624	251.7597873150181	261.8276781564714	258.6348021526147
1626	247.1444429837641	269.2725962345166	263.6374952522933
1628	271.8066991263115	284.6467689569186	275.1611099585437
1630	271.4269873721256	287.4699603453469	279.3646265346941
1632	240.7771574577333	261.8795201167726	267.252477111674
1634	242.181855773049	249.8881231692961	261.3485387240568
1636	247.0282265738196	261.6030099852212	257.2844828325309
1638	231.8920763730676	264.8896814345455	244.2543804438696
1640	221.4880854491277	260.363403644832	236.2064597911788
1642	256.227268956505	262.1772551271497	258.7479734612501
1644	256.6306564179629	274.3137679671366	228.0372009027222
1646	257.914974415286	253.20836733921	251.2675606282612
1648	240.1280230744728	245.286054649046	261.5318381487984
1650	239.395244225035	232.6107489565315	265.9601240625186
1652	243.5926902230657	247.3743087256324	247.1308626684917
1654	257.5957206558016	263.5203505456692	269.1213799185733
1656	249.2907555443434	269.8273866771721	263.2402396424963
1658	252.6824723032254	243.0462053404866	277.2223129735207
1660	240.8822888300369	261.0217487382884	256.580422338635
1662	268.2777369848441	281.8920821457684	259.5872505332669
1664	253.3214874537325	273.6231334525712	273.6629737684369
1666	260.4498218430088	271.5839236070415	276.5471105548508
1668	247.0751616376315	269.3752798222556	277.7273895764008
1670	233.6335733236102	251.607522546141	256.0025494976914
1672	240.1351341337646	251.0689175069065	251.6506984780989
1674	240.0036094428854	254.434247545629	251.6585296800543
1676	227.5283167211587	242.897127132521	253.4256370542789
1678	222.9240095469478	248.5337350005505	254.7415383173274
1680	226.7063083829162	257.2410094169288	248.8612357563908
1682	228.262797823272	244.4748219898792	246.2073240916541
1684	223.749831153685	242.4931580371787	232.7990073458409
1686	209.411745018219	238.1462433040162	226.2421497284819
1688	206.7859465055028	231.99746861321	220.7271352462261
1690	222.7307959829534	245.3704290265252	226.8732111825344
1692	233.6295945387052	229.0450361202375	238.8122140126769
1694	239.2493689179939	212.3377943796151	248.2191445669424
1696	219.6188681975999	216.1494936113423	225.2244933788665
1698	216.9939026181248	230.8398396170803	212.8172896899769
1700	217.3488105423612	223.5556560936675	221.0658833320554
1702	203.0010271127365	194.4817160206305	187.1391656813784
1704	201.5503306987117	219.2957780956397	242.26276539098
1706	227.6022360474297	234.2735218891986	212.6986991279459
1708	195.6700291803629	223.5598254665731	210.2919984322335
1710	193.1668533822746	207.3650535219879	212.7979670043701
1712	212.3935934047657	225.0068494888024	215.8386183588906
1714	199.6194281035692	221.1351059754854	216.6526422922222
1716	189.6483854763574	212.8620683014977	215.700813614594
1718	207.1879589037922	213.8888905343787	208.1668666104706
1720	199.460793018159	210.3948132700325	206.7039405201612
1722	187.454874816885	204.376530258694	213.0520809858898
1724	196.3149005478383	212.2723535948501	213.9112687233559
1726	204.0777942789457	225.4443561723982	223.6641643428235
1728	202.7026718157193	206.031676776695	201.5378450108979
1730	216.4813175906229	197.4444347232106	198.2408833323657
1732	220.2451299017374	197.675212785048	203.03353948988
1734	205.0846379408982	201.5297181517967	199.6768486157025
1736	206.4488827151583	224.1681453373712	220.6649178994053
1738	202.3250364307366	219.9717414828133	224.3680091885036
1740	193.2411580876565	209.8103982071366	201.7119069753171
1742	189.2393453853772	207.5019604640204	196.9256874798001
1744	201.5437061074752	217.8821646768193	217.4377264006057
1746	207.8639251291971	225.4051774683501	211.4085007687933
1748	186.7404319664832	192.1968033543009	182.1499276818168
1750	196.5985548393574	190.8673644587696	197.2901945325967
1752	190.895403857688	186.5487680265635	189.2000429589284
1754	201.6222005302681	193.069242464493	180.9431397856203
1756	209.0608141443643	196.7720772376918	197.4764136448784
1758	198.594386731481	201.3015586563467	209.34704635747
1760	193.423505629894	204.0866741084569	192.0518103049396
1762	206.2916978274382	224.8877227698513	210.800760801442
1764	184.0305155442002	212.7388735926995	210.3878607386286
1766	173.7670420221252	171.4278202428931	193.0219602913591
1768	206.5226892400141	189.4180030773811	195.0600063062162
1770	214.830490347485	198.8104762598129	201.2984135714282
1772	190.4435587191422	194.0957842286988	203.1186491365618
1774	191.5516896498395	192.3132093575038	195.9032853660422
1776	189.7653117990131	201.3059479311219	208.3439751316344
1778	225.6758037746855	215.4333707764992	231.3219505186629
1780	201.5123605949731	223.0977090676049	199.6444324429669
1782	179.9247252818967	176.7544199390056	224.6076670258217
1784	210.6718647269881	191.4849930239876	198.4315311535494
1786	206.8230793136902	210.863083597114	195.632779016418
1788	199.0894280273163	183.6166079455846	187.9855256519735
1790	186.9779622722177	210.3782777443876	195.8504026366989
1792	200.3719189427695	178.6876894403852	205.0137784618692
1794	171.1445144911729	206.3570114941936	190.9582062100926
1796	195.4981910600067	181.1272993377682	194.3385132702525
1798	205.7815344400801	198.3145018703413	213.1200362126527
1800	214.69501701254	198.387359992971	196.329015522763
