# Supplementary material for: In vitro and in vivo datasets of topically applied ketorolac tromethamine in aqueous humor using Raman spectroscopy
Source: Data Brief. 2019 Oct 22;27:104694. doi: 10.1016/j.dib.2019.104694 (PMC6839021; doi:10.1016/j.dib.2019.104694)
Supplement: Multimedia component 1 [file mmc1.zip › Raw Raman spectrum dataset/In vitro Pig eyes/Gonio/Fingerprint/1% Ketorolac 4-3.txt]

cm-1	frame1	frame2	frame3
350	273.0131624937415	290.6116382616831	331.6196529133916
352	300.8543391658598	311.981673285057	354.7511695933533
354	321.6373841782306	337.0770334490715	371.5408409669859
356	307.381257467356	343.3699365311927	375.5481208939524
358	302.1053468875039	341.8160968021859	376.6099639314035
360	306.2711540757537	333.4868807998647	365.533859877833
362	308.074226529666	317.0722015042123	348.1996347961037
364	296.0273027468124	292.529741006662	331.2751823031781
366	265.6308984654354	284.8322454063498	329.632512384822
368	256.3173080205345	287.2844407534631	321.2164825783376
370	259.9478442026609	282.3010013880027	317.1833232199713
372	266.9712372398096	263.3414897893501	321.7901914463004
374	243.085474218767	259.859903708107	317.1407466260092
376	252.3289059629111	268.4257353947699	319.2704400184948
378	260.7200591325823	282.7953940198987	315.436766628441
380	257.2880556688163	296.4024977163417	308.1775908027614
382	244.8011644547672	293.2563322905053	322.6373490563801
384	246.9662355498421	287.5489760773319	329.2876486136029
386	261.9313527806097	292.6468088530576	324.270019752396
388	277.5495462341592	303.2045047325386	319.1706908060333
390	270.9122015700752	304.2306208204769	337.7538419245532
392	265.8586569386819	294.3448230212856	319.9065046207912
394	272.3838991543277	293.2425402179642	306.2900123269691
396	283.1168628505711	293.8939048463753	302.2493409995402
398	289.1025141487913	288.6155961220216	310.5784234036348
400	282.4120857922474	311.9176459163095	328.921872326139
402	282.3652718858884	306.5947687077129	336.9349277914683
404	287.201306842964	302.1081221988461	340.6421860309791
406	294.9593648406208	311.0475516151798	342.4691018006326
408	300.237598453176	302.1356623387321	334.6544204220669
410	303.6441299396031	317.1736296840934	348.0827417216119
412	301.1678912880306	310.8505060178777	345.1951834592603
414	293.2485941425258	290.9096977505631	328.9269546108889
416	284.3189245753044	314.6485136427593	337.266348397403
418	267.4626791244753	316.0420197527429	345.1766363556293
420	258.4707003431185	306.2727958035293	339.7358716154097
422	261.4027895978661	295.8498051181384	326.8713537258753
424	278.3153277530048	296.7616407248636	316.4871043823635
426	261.5541605520667	289.7664441364145	304.0506268214955
428	261.518296867059	282.9120313469017	313.6512428748736
430	266.3244626407915	283.0299532939314	322.9803510853413
432	265.7404717222246	292.3388163507377	319.480197829155
434	245.3366402811054	295.7718208877307	320.1927118234213
436	258.8301059971916	290.3198526706597	313.3787320879404
438	266.7481560814678	287.1278251066653	312.4311603225426
440	262.3971003105354	287.6753920312607	316.791409560297
442	258.6719075666259	287.268564966135	314.8299619146437
444	270.8269912227967	299.569927413548	312.9400803845022
446	278.7309540639268	303.3736023149918	315.1564178059954
448	282.1998265550386	300.9010662024654	317.015416300414
450	282.4387295345811	297.2655210753388	313.6600983596508
452	258.5233095963015	295.5177227549887	320.0247378481512
454	237.9164126882167	279.7484388612401	310.7224792856257
456	230.0642836610685	277.3681419019816	302.8495896452679
458	239.7408960939965	293.1513003768342	304.443168891926
460	267.309620479221	286.6355922342097	311.9881056380361
462	261.8107435405907	298.9078956784805	325.6980162161079
464	253.9600723983528	285.1711863150838	325.3411620643754
466	250.5341031951731	266.3620094571838	311.1116529082087
468	252.9706579167335	290.3819966833765	290.1931997157458
470	251.7995311425863	284.0962257285964	302.6152875078177
472	252.3930280334595	287.1760131394788	309.6665229837776
474	256.3807417032131	284.7553277516187	312.2351284495289
476	262.2917758076442	272.1918905584249	313.243684534214
478	254.2535907679584	289.041262933511	324.2080677159238
480	247.2280145575754	296.4678842805956	321.6144993623188
482	257.9928972735299	294.2411937071254	321.7344934625616
484	271.8585970703585	288.188879649967	323.1033629614666
486	250.6282811284826	290.2246645671271	314.2982932489052
488	242.7229327212971	287.3128843833274	324.5815708090385
490	241.6884205244642	281.0533479325044	316.2395281249466
492	249.8574189223614	281.3596831481281	303.3988741383203
494	264.6206790365122	291.2879600389447	300.7810397993158
496	253.7933494339136	276.1618275122395	323.0485690890716
498	254.1300923826002	275.2701271085698	323.9984393282298
500	249.3345253697358	273.7139990492422	315.6262055063475
502	239.6232806964766	275.8207334578867	308.4092842473287
504	234.9917139180118	298.8345792982296	316.7475652184661
506	241.807509376403	293.4588774794091	326.5832012762407
508	239.8179184874452	280.587645227737	321.9624327556995
510	242.1714449236433	277.7984947180855	316.4239701973552
512	254.3540944697796	292.0949020138261	319.3535655886215
514	242.9193792659693	286.7472780285315	320.0714037736525
516	246.5595613274115	284.9580555083362	306.4817422871591
518	246.2812074122205	288.7745362236722	304.3572099267539
520	242.8200187636719	289.0999613031713	308.5363226642222
522	245.686241912428	269.5837084063178	298.8185751167877
524	248.41172988867	275.3691153794	315.4756162512308
526	260.7508220707315	290.6025949198175	324.14277766146
528	261.0190610774176	296.8921346843472	324.3535166586133
530	241.6298372876968	288.3363882603637	318.4943116030251
532	228.9507909874309	289.387869183767	316.3208922435796
534	238.4064413468026	290.498282043713	313.2021547433374
536	253.9986500054325	290.7047956936181	316.8990766390102
538	264.5295086390322	286.8872145748965	323.0723395471694
540	260.1593491653784	276.5155623378856	323.7345093765907
542	257.8771548964897	280.8509291086292	305.6701510960041
544	258.4076116111317	270.2766340013499	307.5127877317181
546	260.3181456534328	270.0230572360472	314.9254658543472
548	259.3687288459792	280.7571586480734	318.4371188432945
550	246.0815443903938	275.7107379666778	309.5477657576776
552	242.7476007094516	293.485809144999	308.4619148037641
554	239.59360013497	289.1747450611918	314.0219405648642
556	241.2061677256242	288.0184691427088	319.8278138612521
558	250.5509390303609	305.8505900130023	320.9661444802092
560	260.2441070110369	294.8192364562186	319.835689458635
562	248.5333074483785	282.6590243741684	318.8608446248325
564	248.733146743147	274.7943703251901	324.7276115920263
566	256.3032867283047	271.7862252916854	331.3134108542529
568	253.6461472663933	272.4794238467698	327.6482787022982
570	238.3242230961632	278.5869284099168	313.4466661418927
572	250.4197004902517	279.8832252126714	322.4350559244928
574	253.8317854989045	280.2376358010932	323.3448910858136
576	245.7794662459531	283.0770376726267	311.9651419758708
578	260.2677103574651	292.5907791162834	313.2125157463064
580	258.0218160449787	281.7538960717463	322.983044970334
582	259.6385119653154	273.0587259158235	323.109670646699
584	253.8619218499628	269.3355202884131	318.2662972087887
586	237.8835277159836	272.2445393921951	312.6964527312339
588	240.64960905826	284.916493168939	305.4691691601237
590	249.3739937231687	271.0072411670197	303.3113443148438
592	247.9566513044463	274.0202923965017	316.1705060584572
594	244.7601558523838	286.0357346809163	325.3591555056519
596	249.5164758385693	287.9615984695616	310.897403134204
598	236.3527906780407	258.7676227719527	297.6115456020602
600	249.4376311314444	270.7797619724353	309.4821608850548
602	259.6684371196654	288.403947729105	329.360016898583
604	256.6941660485562	294.9068686809931	339.6358881672668
606	239.2138734294009	281.5172489903882	321.716953441472
608	246.744278297098	281.3494973238535	313.2975309525272
610	239.7833474975671	271.7208184684799	313.9151129701417
612	237.2155207120721	266.4268354750127	312.8329155482304
614	241.4147533906557	268.0775791696471	310.0826839947269
616	238.5776727249158	268.5301684501292	316.5748657801657
618	254.2534336831872	275.0932443887059	322.184475390786
620	254.9468582783567	284.9486259949734	312.3254284988061
622	247.4798807751893	287.3073999647805	305.1479084387511
624	242.6518258680429	281.9050693851431	309.4524346607673
626	258.738965254271	288.0068067494156	317.2081323461172
628	248.8024925091941	293.4701851779201	309.3156144085215
630	245.9455370702476	293.183202585118	314.4503768158912
632	239.8921871067155	281.5250244482281	315.9046145426225
634	228.9924131442851	266.5901528548648	306.5728033396767
636	247.8837382063321	298.2775556177147	317.7549196865709
638	248.1730903392601	310.9027486302001	331.3773673145032
640	243.5364782805155	292.3588506326744	321.5502818494133
642	236.8017943310801	274.5371811742814	305.2803540233192
644	230.8827893209622	281.2878173213614	301.5376267990487
646	235.5834519347618	275.3071387765044	311.0880368191267
648	234.6161286137178	253.5171772712613	314.6118934470085
650	236.5476414061027	267.0732460584763	324.79952906687
652	241.2662996845959	286.7012858411428	326.9926302597985
654	245.9013260028173	279.0968163759854	311.0917721500838
656	242.6582705755004	286.001962970822	323.6781391147912
658	234.8917478849016	295.5158182636807	318.1635600196834
660	229.5147235527842	295.9677857710169	314.3880386988872
662	228.8358428292048	288.4776101848877	311.922252321025
664	234.2711859009076	279.7057451030361	308.5251887187495
666	250.6910826762781	288.300673501742	324.9683255378594
668	248.7839244944025	287.9780402675104	314.3311081678385
670	237.512646346043	282.7356332901217	313.7590945044468
672	222.6578804159666	277.3044140145263	323.7542544981213
674	212.5338293191863	275.7961460218922	334.6940444164114
676	236.5927122624212	275.1988239186549	342.9694832976325
678	238.420810001001	270.0547283612846	325.4795755558855
680	242.038988877939	279.8158865678332	329.7474834906442
682	248.703362152987	288.4688441119143	344.5801961475045
684	252.3810269563596	277.9792239326567	345.1261984789346
686	242.3559023311668	285.2983417621554	332.2145858114017
688	242.4551710628427	289.393017890151	328.6726776882867
690	258.3585522654799	295.0010929407872	331.0753173410783
692	268.4989275585518	295.9593969327269	329.7408401603095
694	253.9672196019178	286.2093317505452	317.8061324342688
696	248.3175063726641	274.348660659767	312.1202618244243
698	233.6193280535917	284.398536216947	323.4439135038547
700	241.6550867306517	289.1915508598302	328.7890516803811
702	252.8846315451135	286.753356614978	325.634316553949
704	249.302702865913	283.0695952552168	318.550059366576
706	264.4818605250401	293.6746550634927	321.7603665977306
708	239.092008306579	286.8943386987669	315.1686484703691
710	238.0364463013488	285.5682802284694	317.5603804743525
712	248.59665192941	279.4851635239863	324.672770708538
714	250.8106827805262	267.3305671960605	328.4532428154779
716	238.9358254335932	286.9984446507924	320.477962747641
718	257.8194093581361	316.0925574350505	328.2326823804506
720	244.6170683766882	305.9162572471241	337.8531968035551
722	237.7890995045869	286.2776252826194	336.1889251391785
724	253.1173074314057	282.7610406473775	323.9515657356216
726	247.9759839992146	299.1946082444021	326.328598524303
728	249.9684848008319	291.9633497914982	310.9296272480744
730	243.2160981684789	293.9368701558073	311.9708190411237
732	236.887760752217	287.1528211354352	313.8576228934829
734	240.4239727586951	278.0819091728315	314.1423747860263
736	261.0446606145027	300.3555833008737	326.6865697247424
738	246.6050480347423	283.6281106696605	333.2246861464182
740	248.3384986882759	283.0621201712804	341.7645201517871
742	261.2438010944196	286.9261421923693	344.8816463572161
744	263.5183208534344	289.3581903043688	339.5632112679139
746	232.1999535423565	290.1663474729691	328.1560133189503
748	243.5147421665185	307.730511253716	337.1979634999202
750	245.0317908789953	293.1634122636013	323.5794155369752
752	242.3973869625119	287.4687538413153	322.0813824711536
754	246.6964111234484	292.7920877547319	330.2340026557538
756	260.6911692750316	298.5392153282438	333.5817830863968
758	243.5234343768866	296.8563319022023	321.1380412344947
760	247.8422712262862	292.3828258539298	338.6743972414252
762	245.0123733501608	296.7849494927674	339.3650926043664
764	242.24505951219	299.8224280182033	333.5993398345182
766	242.8151369142788	295.0962109026346	329.8290367769458
768	232.4074151170198	289.8898017407626	316.1052126398998
770	233.8175839836982	285.2502554755059	313.4376237050067
772	232.2400664630076	274.8452314773809	313.8080534968999
774	240.0831966440254	275.9443653677921	321.2929344017929
776	254.118043311885	287.7815043147263	331.7592177018896
778	257.9137582341452	294.2166521713249	334.9188948569216
780	249.1107885039633	294.6354717869897	335.4085005747679
782	247.5401989565426	287.5379933324517	335.4247099602466
784	239.5584768599341	288.1312606790456	329.4835032312157
786	236.4580061660711	288.2194774256916	327.4752276325636
788	245.4626027898622	281.0486828916041	336.412776043117
790	225.0220329303487	297.3255255586882	332.0531161676044
792	243.9644735805968	298.1884675063967	341.8567628115935
794	251.115107970156	283.180975454334	344.7792608244909
796	245.4312012179314	272.391472023488	339.4337861360449
798	237.5451283644652	275.2996068664776	335.9439070586042
800	244.2492932533163	283.1742300848428	354.2965157093144
802	245.7950175796095	288.8038243700309	348.4408875851882
804	255.2557795599141	295.3946925239039	341.6154082821051
806	248.4519060147881	290.596276274418	336.5154689594594
808	230.5674030358477	279.9000476167345	336.1059367123802
810	220.8895095958522	276.2167161459159	341.2329145216814
812	233.9069563895105	284.5812660219788	343.2038503587551
814	241.877512348388	304.7735035246436	337.1430091262796
816	249.182447003043	304.9664720609499	335.0634480163262
818	249.6209317641527	301.967230531407	332.7944368038999
820	247.0946851723918	302.9554918591319	328.7238596751972
822	259.5358319717706	292.3168588819913	327.8836109826913
824	248.3003292555524	288.0422058633116	328.2430813681353
826	238.1180218570809	288.5794315689641	331.5692665121987
828	234.828970478017	298.2940584151336	332.0633686511339
830	237.6259044619682	305.7205534218844	329.272438993915
832	241.3983964789636	297.8872105212398	327.5717698919119
834	237.1962573640616	282.0042987459004	339.6556740764064
836	256.3293501951586	296.5427717637515	335.549262544956
838	245.1662557599876	298.3560374255475	341.4118811366454
840	235.5439744222687	278.987832995273	347.0976400819047
842	239.9055786973403	260.9102245051014	345.9740291346604
844	242.3725199835631	284.3971280168815	340.5506794177067
846	240.2395615290346	294.0387015462817	349.6728041871421
848	263.1830190839453	311.1685938624647	344.7237600529317
850	268.6955498820047	308.9945111185051	335.7657070795073
852	259.0427782092833	298.0342749084998	334.8678167684295
854	250.777560975993	296.2495945087832	344.4161958296737
856	261.6783261863169	313.6826473537469	347.2381580796562
858	277.9472692490675	322.3654958849527	376.9460464148351
860	256.4587163886265	309.0093934534343	354.8729075434087
862	253.7941858073456	295.5014564698602	347.6025597821987
864	255.2300621549313	295.847836835897	351.1420726554201
866	232.262148708402	310.0734563342016	337.9574750613677
868	250.3395516420728	308.1234608079716	340.7675312544592
870	263.707759944818	315.2693362365784	359.8726005241458
872	272.3750802749862	321.7550609707769	360.3134625790628
874	271.5805622989032	329.6193356787723	362.533238210061
876	268.9835938020917	336.4375364930736	371.2229912857112
878	276.2527123930992	336.7537235468165	375.4731686644134
880	264.211078597333	333.5792462620094	378.8051939746359
882	266.2587558491163	306.8426799859399	365.0389595945032
884	252.7176025782218	298.4412217674869	351.145516068744
886	246.335127965287	295.2215100556909	338.1725116860034
888	251.3807043786426	294.3974655015927	334.3242612679662
890	242.3622893842205	311.5042421344015	352.2519883404493
892	217.8560994170188	310.896852658757	337.9528653713848
894	234.5645083787646	288.6722143400357	324.0478467595803
896	243.3290703022535	282.6952684756053	332.082656260081
898	246.2410103720856	285.6848457155243	345.2133041743227
900	247.6848172619066	284.3914166807048	347.7518781807679
902	239.6089459566859	276.8117259255045	341.9440389826295
904	260.0403900643894	307.4518444253273	346.8508237004584
906	252.8060289474148	304.8231684428113	336.0926431835232
908	247.5940419834243	292.1491411007698	336.7228657593833
910	255.8467148853005	288.5159159247634	338.7334005519481
912	267.5585424993244	298.6975490520403	337.3082352654041
914	251.8874860079048	306.5025132778929	352.1300653885797
916	252.5751388011421	300.1266763723104	350.1288387376278
918	262.0281171802728	292.2907451667193	356.118190846266
920	266.7750930760158	294.9078405709331	358.2844813509553
922	261.6463006930301	297.3515702585866	348.1453751960643
924	252.22220268944	292.9252642739377	328.8840116978498
926	254.2419040166591	293.5163287267819	320.3302743513152
928	240.0901467914383	304.1786134622798	351.5662216002937
930	254.1741862897013	317.2191800100087	355.2567219313803
932	253.7369039404863	321.9065029214819	360.680633995737
934	252.7423174704717	319.7721856988457	369.5845112351814
936	264.7478746973375	318.1022722446547	373.8314602037362
938	275.8172394595512	324.4897730879619	365.5510032621606
940	285.4165301702524	320.6436768838332	355.5433628427979
942	268.0464737186908	310.7836939062281	363.6073788547701
944	256.2786703265776	312.4774887549985	366.3943096183639
946	253.3441565668233	313.9547853353146	351.91724860811
948	250.1780149966264	310.5711904609832	338.1198211492119
950	237.2891395828348	313.2352826753177	362.0745922474396
952	248.1129873044165	299.0322116085558	339.3211927222982
954	236.4578973541792	289.9433958148724	336.8499290440237
956	244.4558384132906	300.2787385240813	347.7297937483004
958	255.075571563453	300.8351646946123	343.7347486397974
960	252.887143664238	290.5592495528672	331.5585267818345
962	240.0014184653671	294.97564039255	343.0501661094865
964	237.7074155406316	287.0841574094266	339.3921700825385
966	242.0108472228097	297.262280011773	343.0770853878868
968	254.2277426158759	296.7725346343129	349.6760768518074
970	253.3575120127283	292.0582346913554	346.5435009474844
972	244.0586098048328	289.630359822715	341.4320799003804
974	242.5661450514471	293.107852450569	346.734996359086
976	238.5213841788644	306.243292521708	343.164738025414
978	231.3615848309208	277.6926876499041	334.8405187831611
980	233.6103017359783	297.8815556910836	348.176103411108
982	239.1244919376649	312.3604502357333	358.9287137588681
984	243.2868848896077	314.6103977654785	361.9301910506696
986	241.1760444588847	314.4082525145537	356.6777247572018
988	228.7056143414556	306.2872159237346	336.2722559645515
990	253.7133204037074	298.6123331543886	343.5008014953924
992	255.9216651933174	280.297115012684	341.7099378662505
994	251.26431537849	286.7929940283511	333.0705754807614
996	239.2549364671529	292.6510531429984	338.8126421455542
998	233.406927335675	294.5323022625798	355.7479326921861
1000	256.8234065492556	320.2927232301191	361.001023570559
1002	293.5361434552901	358.9654837479781	384.171283841537
1004	271.3463030166882	320.5474732594834	391.3377479360298
1006	251.6160213426091	307.0247061609031	380.6278507466374
1008	242.3669055321975	294.5751706962786	351.9953946554261
1010	242.4095057133002	293.8995484883723	334.7217255251327
1012	244.2389244646713	307.8118369954253	348.2712205757897
1014	235.779300352958	277.3044268660914	358.7052935984538
1016	229.8764359509924	295.7756395533132	335.7703613273733
1018	245.2407669421949	299.2254524048203	360.0784293754586
1020	248.2433921255476	317.5377359122189	359.3384529302796
1022	247.6037599339451	318.6561536690304	350.7734509528519
1024	247.2166974904893	303.0250579862717	355.0724298704321
1026	242.9340410311762	306.701636176654	363.213927646394
1028	265.4481948831389	307.7704111257995	333.3969783128755
1030	243.6241398753604	308.7501581629504	348.95633948305
1032	227.2386857751067	306.6793209963856	355.9273966988555
1034	224.304627273929	310.8703311998581	358.6063300180947
1036	236.2936304207049	314.3888977552671	354.3340195386569
1038	251.7308557199054	309.1555117722498	346.616266077682
1040	250.0396630722608	300.6200113249909	351.7504305413604
1042	264.5330954327729	316.3680729951983	357.3795771525106
1044	255.4552929428565	306.9133685595277	356.8258538764953
1046	246.6259386501912	304.9959177729156	364.3894568999677
1048	245.7894875283244	304.4542538598569	370.9707342842602
1050	247.8299745811216	310.5315513096923	360.6258382197826
1052	249.12842612648	320.6517218897442	336.7442887044286
1054	261.6162672676371	297.6918031653766	343.1491468960948
1056	239.8183432331439	299.6134489416002	361.1479225558987
1058	239.9719457841776	305.0043732502666	374.1174962347604
1060	235.5864659353837	312.1170108912856	363.0562828607729
1062	251.4175188023601	309.5168623308356	362.1041834748444
1064	273.9282142000711	305.4370804504674	369.6089636358959
1066	268.6112193941467	313.5414584583673	360.5001687322434
1068	254.2467186997045	314.9940293785235	353.2386665659637
1070	242.6759143708853	309.8274459771367	351.9146272403045
1072	262.2755766903575	298.2729518193858	345.3752434834898
1074	256.3155566116457	295.1838909937459	341.7165494749468
1076	253.3033882328665	299.8243330188394	344.1630423128852
1078	261.6783440098967	308.0805109080213	352.3258462145806
1080	257.3230897045774	312.5611563699077	361.3417570433522
1082	238.3514021111153	295.6723204903579	360.564778130217
1084	241.1567872864556	302.218134609708	373.4128920472997
1086	247.4490670505651	300.9740428351801	376.564257291398
1088	253.8162903241806	309.2122049354331	372.8661025704852
1090	252.4971286885849	304.6804220754776	357.04333135974
1092	241.5224446155644	291.0907094716486	343.49433452079
1094	227.2253370861256	291.6058916451861	348.4955102968737
1096	220.9318535776634	294.4575678392586	344.9700546576266
1098	243.8179250790523	323.7846231411377	368.4108980759129
1100	235.6357732466029	317.7156730552068	366.6586791061606
1102	240.6680920490981	313.5332565255023	350.5258049949163
1104	254.5614211765274	306.3783753106153	340.7001655157699
1106	255.8851353440978	298.6214480446323	345.7099368819002
1108	245.6123024386454	303.1924022009732	358.8804559114831
1110	271.7794549131115	322.6454897830294	365.7586024411457
1112	259.3928555258056	310.3227707233955	337.1068416688681
1114	249.68720694119	315.8636614588676	371.4712049722858
1116	245.8960750254039	307.9460433765097	367.2967747369589
1118	254.8074075777863	302.8459457366584	371.4195833216088
1120	262.4029607748621	311.7735380553565	378.2733152842983
1122	253.2292742149654	320.3876792574686	363.2725654851279
1124	236.4540168684567	299.1367125508023	353.768456964183
1126	254.3400080318893	295.9426884363047	406.6898267997361
1128	253.6090969113457	325.8743295324514	374.0349481533842
1130	252.4654766699986	317.3390462158665	366.652625151992
1132	250.5152631812306	301.1499546798401	358.6501823624531
1134	247.8179976434117	303.9249154665714	351.0386543426213
1136	246.2732902169356	315.5174056783779	354.7796967573045
1138	246.6671772285869	308.2263719246678	369.1319787013285
1140	242.5771133092178	310.7447857272458	378.9755603464116
1142	235.9023201233273	296.044320893296	360.8996574089838
1144	229.3628817412088	300.008746594267	361.1232347154497
1146	234.9494133573529	309.4893672769168	376.9599550242386
1148	240.1819432964081	313.2752226944821	377.7738025772451
1150	244.3116173551838	317.7712318517576	376.9101411897909
1152	247.7805250276206	320.6095282906941	384.6302870790815
1154	237.2973421795715	297.8014068497165	356.9566855559487
1156	249.9014805129284	337.202795590571	370.2032291484892
1158	252.2791249298051	315.7161335949095	382.4666148707833
1160	247.4610696395004	310.7981406453088	368.4057984135793
1162	245.7367488259219	312.3144881662823	364.3024977321228
1164	241.1122736255588	312.7188599326196	366.7276698790234
1166	241.6582226376421	315.4956575776411	374.4365143659217
1168	258.3576093264653	329.8338947726726	388.4857924543047
1170	259.8732537124089	354.9524445926563	371.0229467050489
1172	265.6278413446194	312.0208864750032	383.3410361555813
1174	259.516113871272	307.4914183226453	394.6302747605219
1176	253.2253847345493	324.5255988321786	383.2828916139811
1178	247.2515656184784	328.4984186782556	367.1458803538886
1180	253.8012216842737	322.2587965986695	370.1994301211533
1182	263.7711477002673	315.9159370570865	385.771721885848
1184	250.9719955365391	313.1787679586967	388.7393508419662
1186	240.9828097704814	345.1000394915359	408.3674611483195
1188	231.4602501650017	299.5581715470128	367.6786051021454
1190	244.6152307488177	304.9050270092463	367.4568964971752
1192	243.1499602720985	309.6020826741336	372.0315244719903
1194	245.9745494732347	319.2622339797115	377.7085137051481
1196	250.8747704854662	326.4845730051375	384.8688839708269
1198	254.9152864018272	322.9604242701074	384.2823344849616
1200	264.2324407919043	313.2054096318256	371.2990032001391
1202	248.0193854445191	295.4150030648121	387.290378327756
1204	256.3868594081924	338.1166034477804	380.4069379704176
1206	247.8910566931654	330.4752734061418	355.7422686251581
1208	239.6714109318207	318.4274870524934	362.2432288023089
1210	246.2913902516111	315.4065724292738	378.0746807404325
1212	260.3853724092395	318.5984919626127	388.1160438044245
1214	263.224434956924	325.1254850158608	390.7706992612113
1216	252.7256216138095	333.5193422460924	385.3025907093251
1218	265.7249341827064	329.8591784473276	365.161342638005
1220	260.8906910890203	330.7061809721116	363.3021173115799
1222	253.2932515102728	332.4271572403495	369.2329250935575
1224	254.7907362388416	329.115962166993	396.9660278895473
1226	257.5872853119741	322.0188247964866	398.9746086564868
1228	263.4954853519795	329.976903785578	392.931800708425
1230	264.3544936860322	343.0585476002939	401.0894019612682
1232	262.1615334634826	332.2531194090016	412.0946047443748
1234	290.9469034273135	308.5937587200416	403.9416609232604
1236	267.4210948507528	340.351396540937	391.6673904384704
1238	286.8068608810816	363.7219218350359	411.8545277028291
1240	278.2981568123946	380.1360490406416	404.9870911385165
1242	280.1279879929501	355.6935699125305	409.5376516316439
1244	287.3920926480608	337.9580238698418	413.6416478310304
1246	279.5693167725927	338.0849711587808	415.5333468849561
1248	263.3754340594954	340.5692167675112	415.6216764317503
1250	269.920317521163	347.7889732281786	403.7510289440904
1252	280.9865202152273	355.1770065620996	402.130261450596
1254	298.3144632759901	352.1142076852698	394.9149752976742
1256	287.7842839272378	348.3114853408774	427.7690292446989
1258	298.1508716230022	346.7919801139321	435.0536923392041
1260	294.207718819238	342.8050820375714	447.4039922257284
1262	286.5034201738465	349.9516968298215	444.2204175348424
1264	287.5098503068898	357.3438689291372	420.4663875175849
1266	286.9067396298764	350.9258157848626	402.2956217856481
1268	277.040863551636	354.7155084881009	400.4591304930823
1270	292.8412958910527	368.2238900426215	396.7132269473386
1272	272.4288239692039	373.6763373622156	419.3875483450676
1274	270.2809193535576	359.0373101905063	414.9062600792986
1276	294.9911167940909	363.3923868416645	428.1748992197294
1278	301.7660110230499	359.2309189656169	427.1882078074705
1280	301.1608879452972	349.5728453889856	426.4809081887622
1282	303.8003319616433	344.0655328766682	428.8419881907187
1284	300.6106987353708	344.5512923246419	426.3202694641504
1286	294.9355249594995	356.5461850328298	444.0199506140435
1288	279.6382675821283	368.7239152698188	443.0028906978022
1290	288.9910694490839	365.1768122118952	415.6650985626425
1292	256.6576946411875	337.38373750238	396.4436166846249
1294	264.6977523669812	338.5598533016137	415.6356107728576
1296	266.540089379859	343.6948871552777	420.984171884031
1298	260.7417608728871	352.7566073816158	418.3851732322621
1300	265.2865855196276	348.8118543199645	409.492423600241
1302	282.5197100957422	334.0699711143458	399.0413330570228
1304	295.4468583180893	355.7027489675282	417.0323473020583
1306	271.1059309130163	351.7667884268668	400.1598186781166
1308	252.8199946037444	313.2720397396802	382.3739902672767
1310	287.3992011150655	348.4690010292649	418.2868436411046
1312	277.8357153060635	342.9524471598386	412.6953570648542
1314	272.6289061557307	348.8826617079988	406.9660742443688
1316	269.5239460122534	342.8530343505184	403.2079011948406
1318	274.0980113264445	339.1626776689097	400.1936004546945
1320	278.2488196277845	354.0368303057962	410.3538994820074
1322	264.223458979318	359.1176354576982	427.1541545429607
1324	271.3513354601793	350.300029590454	406.4824626591877
1326	242.1415341149715	348.7317192306647	428.0466889967791
1328	250.3814197206468	346.7520854762479	424.6998982553847
1330	255.9987038299336	347.9091584563712	424.4040459046997
1332	271.2315496469797	340.7229471601661	418.7657289328853
1334	254.0464919384766	339.7219376360066	402.9927239960859
1336	246.5535534227197	352.0015241713721	404.3325450338706
1338	261.0913961775844	361.8863026703716	411.3575911511898
1340	269.0675228459178	359.5362132704279	409.9312060364456
1342	268.0596878882139	359.9783713794046	423.7387436589453
1344	263.1756077812303	363.5553222448645	424.3722887100787
1346	245.4912599865996	348.9372448763432	400.0234461307451
1348	280.5883623472139	340.6375249383256	429.4261956421389
1350	276.0353525916792	350.1695099729097	426.8115029932233
1352	268.9150406561772	357.072376848745	437.1201451320656
1354	255.2728154203734	349.534521937503	431.4504401505016
1356	249.3992480397303	330.387565568267	410.6904883821686
1358	251.1266435742477	327.3619293565707	408.3114881203138
1360	256.7603728875471	338.6997501407834	420.4999018209055
1362	267.7470800406483	327.2787402948816	405.396212659425
1364	250.5855665647246	323.5810306193528	394.6292484667941
1366	257.5748790434278	341.1014720938828	420.5394323240564
1368	261.6612619110865	338.4435238516805	432.5367163083716
1370	280.7913177882718	356.3423549312392	429.991244868654
1372	271.4305762985236	351.7769745696995	426.5589504876733
1374	259.8723775883219	345.9755614836968	420.0874238595673
1376	265.9462677081233	356.6899845369979	422.2524148755231
1378	271.2415654839099	366.1983461761085	434.6299947130951
1380	272.9182639854253	355.8820015614276	439.2825062402866
1382	282.8072195463466	340.4713783241842	426.9186142743914
1384	274.2850611141864	344.3819739374693	420.9733191563939
1386	262.467030636766	347.1072289805137	430.375176427637
1388	292.6786487060633	376.5000069377079	438.773814958195
1390	278.1848751099413	349.276650995255	413.134040013086
1392	282.1781307430358	350.9596099111133	428.0732670599398
1394	263.4935427095492	356.6226709731761	431.967584730072
1396	256.453347572081	348.480744863546	427.7136390603075
1398	265.6119576677882	335.3095414481979	429.6983832404039
1400	266.7984504131762	338.6801925217461	423.6522231161076
1402	255.4698181495941	349.8553675936422	407.5207472376663
1404	256.5883163154037	349.4949742699393	408.6744220612372
1406	272.9091498214239	355.9517365376306	423.5809082963748
1408	252.1624362667376	328.5285559996331	415.9302344667419
1410	272.8081626085324	367.6642461549303	434.1111005762268
1412	263.9234621610748	360.9233829026867	431.4976752907334
1414	279.9837615866568	341.892948022346	432.6390463661827
1416	289.3379331382079	351.5560855090289	422.3485394514033
1418	276.4547804791441	365.2959905261225	441.3199008540198
1420	270.6262776278906	349.9389344153131	447.950813605239
1422	265.2157163290236	336.3666582913144	435.1795575649472
1424	274.5898956773678	350.9161776250419	425.8810264648544
1426	302.5440349646912	365.5187107261278	421.2973055237036
1428	286.5469661309253	360.1693647958733	425.9757088995737
1430	279.7382047810046	363.8570218125532	465.9182895574305
1432	291.5411401149382	335.5304506675793	456.1479203946981
1434	293.5774365006288	379.2468209634085	462.2207504983381
1436	272.6859237953008	339.4820250681803	402.1409212350188
1438	288.0131806330844	364.226073174538	436.9223829781556
1440	274.0597579200875	375.4914088381428	436.9359154791537
1442	275.9512885058264	361.9095752524469	440.6561506730888
1444	285.7265996363697	363.3469497107461	455.9620470831857
1446	282.7933599776636	386.7587127181968	462.9346282128906
1448	296.4078407039599	390.1746878478053	465.7929191852718
1450	328.7657805993526	372.5769046721061	472.8381807011333
1452	316.0686177972647	388.595571610058	471.0103927964773
1454	304.9132583631235	382.4782747315049	469.3784715128668
1456	276.5094105286566	389.1800925567366	450.3207761158512
1458	307.6995356929269	378.8200467587134	462.0150971224484
1460	317.9896260421765	377.9059996912591	487.9712036922151
1462	323.027562752911	376.0019049822909	476.2693713924596
1464	320.6700777419135	382.5089094413274	458.3675330369093
1466	308.2083669262232	383.831333595139	468.0847880437984
1468	304.8703447428062	377.0119004257138	461.6419750001804
1470	308.1130093445669	374.1803197521599	459.2462479742511
1472	306.0530486309466	378.9349455461615	469.0064865403066
1474	296.4922367774556	372.3495031648208	461.8578277392844
1476	280.8357889573659	349.9552674349153	442.0526829504145
1478	264.6231975206385	350.9773831685748	430.3017165703919
1480	264.6002196449502	366.2518621225396	452.8394055610801
1482	280.822623112752	359.3958422121376	456.5314841617325
1484	266.1543862303332	354.1754318399246	448.2899237722883
1486	266.597297764199	345.6373519293315	441.9567582434169
1488	271.5905097576836	358.820900302065	441.1343482693344
1490	251.1497516252788	362.4229689553987	447.7179601624284
1492	265.3847934581899	343.5509794047837	432.0395994665762
1494	267.7219914735038	352.8992248519623	452.8577898347795
1496	258.1905830383552	358.5178375286731	446.8395479903188
1498	257.4519472665122	350.7402410619462	434.71702809191
1500	267.5398599314295	362.8619315700263	448.9204118229385
1502	277.2707923675533	367.6502691836577	436.3809128010348
1504	266.3626465156478	341.1904987170125	434.527670731849
1506	265.4558330628884	379.75917675256	449.8937757101498
1508	285.4556753943613	359.8744323339212	456.8922707267377
1510	292.4226810889936	361.8601413808711	462.4236113233943
1512	294.3924679072258	348.5145425664492	437.1649595739867
1514	274.9764365204223	363.0551879214507	467.7022504420196
1516	262.0856463433798	336.1016248894527	440.0464704368568
1518	297.2459950379453	356.2529562381035	449.9987106420662
1520	305.8461880738699	370.9393213371135	463.786415440198
1522	291.3696787229094	369.2249691981043	466.1851561659129
1524	274.4163983373453	377.5237789055099	474.5618313488623
1526	290.1257976299825	392.4787011961457	491.7046335393959
1528	296.3763214052815	393.3823302290181	488.5613550697118
1530	271.7189137230402	384.9582782729729	466.2980168989006
1532	289.9662624079384	385.1751115764363	473.2242569138296
1534	278.2649949468495	385.2826528666573	492.7832405500587
1536	269.9344268462664	365.2332288855449	466.9405561629368
1538	263.5037869140148	361.2535620703162	463.5032210846418
1540	263.9008873125061	373.608317525137	470.4014884762049
1542	295.3622974557404	364.769467073663	482.7786766159532
1544	285.6012136441159	386.6629658491611	473.8696878674004
1546	287.1754979674638	378.8722969358686	458.9993472045466
1548	286.9906358705052	361.8961855591252	445.6683399748087
1550	281.8417235373074	364.3041050312471	478.2923183287805
1552	268.4023395247939	379.8928493895332	467.9853166499726
1554	276.0852277039718	386.6112173616295	454.8327053581722
1556	304.5132459408459	394.175064002064	487.4807570019035
1558	317.8579371925273	406.7296922460307	517.4591384821331
1560	310.3825532924066	408.9945986219741	509.111768571274
1562	302.2532016084517	394.368635020045	487.484168828546
1564	293.4782282289022	373.9244134015553	475.6411186391761
1566	294.2897720313728	377.3805049372483	495.002877618873
1568	297.4716939466648	377.2007246814721	491.0897851940541
1570	328.5387853828668	369.7947025798256	513.2321228062403
1572	313.7764322497691	385.3970705617263	509.1941292223848
1574	293.0047858203048	382.6057284321896	500.1709334053944
1576	287.5453119793211	397.8641945213253	487.1883665358484
1578	289.4965446546907	374.322970238392	508.9807549553837
1580	284.3794185843962	390.7961304716994	490.0228902594055
1582	296.0778160565764	388.806018803083	482.7595489487064
1584	289.7972881010475	374.8917972574192	498.6135393106985
1586	312.6613075268884	400.4384771479054	486.3146230377981
1588	327.8162934366972	416.7918174771086	486.2533592092012
1590	336.8597112654845	412.624785442121	528.1814226535594
1592	331.0329775043695	414.9881147465995	536.9699487202004
1594	305.3801278420363	421.5031731878257	512.4519197403172
1596	309.472870204251	418.092604294365	517.8096234322121
1598	325.9362033758332	412.968113488844	511.5479146157651
1600	324.7182087554504	428.6947619057351	510.4369336608723
1602	339.0999050369221	417.8515723481236	529.354713676042
1604	323.5497683965373	430.0733940735267	496.8033027137487
1606	334.657904073834	408.8111215274641	527.4304206211701
1608	328.4946637751613	413.6206382092514	523.3362925283354
1610	320.6621105447749	407.826950237444	527.0717074863221
1612	323.4550322927099	428.5358928242108	516.6402549802295
1614	327.9618799950025	412.0452529914025	506.8023139418478
1616	311.2528824781803	399.8046594804648	520.0761512539451
1618	287.7352814162893	406.0270622947534	513.0845918813877
1620	301.3365739895351	411.3931851489682	519.0976946513952
1622	307.265124765452	409.540795261635	503.5868950758934
1624	301.6355331800911	403.3010468800384	511.1120498882677
1626	293.2626737852792	385.3743026113843	503.9746812886763
1628	309.0270451723707	402.6889342996918	517.1318565971301
1630	327.376689968835	410.8580620183417	523.9637481674569
1632	335.6241005842136	399.4737725879265	509.6213424843735
1634	337.0811789444217	415.9708296311221	524.6334817852421
1636	325.4539740181651	418.3803046991087	529.5225850928906
1638	322.8624340410004	405.9785080393564	511.2983363499898
1640	306.2081348877943	403.4813559231595	503.6957485167266
1642	327.7522086915517	407.3572944804447	496.7597829306579
1644	312.0319261909442	409.013660956069	518.6756263060491
1646	330.3213617066265	418.8111278699706	523.437697531336
1648	337.8901467261077	398.1393871303476	514.4738855688771
1650	319.0398992276205	410.7561813264193	530.556201173362
1652	341.694765905239	408.6079488088768	503.6684553320193
1654	351.7574076708834	423.0736366309784	488.6476958510053
1656	309.0285195729786	390.8095288712857	511.5109321797211
1658	328.2562279423747	419.9693126285504	534.6917398330045
1660	311.8270044664071	418.3645749693093	522.8038515475436
1662	321.8036578919468	412.1102785099491	513.2979347486798
1664	308.9036865953937	417.2138012615179	522.5287221291508
1666	303.0890108064687	439.8112792572902	515.2239888994418
1668	319.8176855437785	424.6371830213278	532.1377328283595
1670	321.5258800625106	414.7359813833008	511.3809224105513
1672	337.090374322568	421.4341953267423	507.7409003694925
1674	319.1381921955702	422.6025178222731	511.5920595470899
1676	292.4062442942344	405.758449672129	514.4417227708253
1678	309.6015350922271	386.874477972935	521.0501078795816
1680	304.8419696840387	385.865838122484	500.2396385179134
1682	282.1174795034385	391.6003435155894	482.2517800334495
1684	290.0718462133132	388.7011858428642	487.457098368185
1686	277.7653873188314	380.7339271118386	482.0997445053531
1688	283.5449767327327	380.3279842756026	472.1398199847129
1690	308.4846990746238	376.7336899082375	482.4804009885752
1692	297.4072152144587	382.9423309383172	484.0296263307164
1694	286.682988217774	365.8536813295577	473.8327243618563
1696	277.1746474387517	374.877839577723	484.8812078063864
1698	277.5472822186293	378.9451126118907	489.838837275669
1700	270.5375136559271	385.882604046176	493.708196041763
1702	258.779863991143	369.6579249076308	484.6750271158432
1704	303.9128626711949	392.735568620873	484.693333999606
1706	271.5526461455438	374.9372947353265	506.8418756743981
1708	278.8654072327666	369.9805439514472	462.9909101604874
1710	269.7073784255867	351.3928142120575	469.1223653190106
1712	290.8274572165856	376.3530626018206	470.6049361003721
1714	293.698377891238	364.9648620348801	458.1995893196398
1716	275.5730409936581	374.1801596505591	486.1028009018366
1718	273.4207180111622	359.4024991859467	472.570593607571
1720	265.8643766297724	354.5882468187642	458.3542460675022
1722	255.5646763416153	350.1740741475699	469.0239598266559
1724	256.6097706267576	349.2212552471767	462.0943790320544
1726	264.9699590755089	370.0190913089237	466.873764479458
1728	262.9845777096999	354.5892094399114	491.6710581651847
1730	264.1245800656602	361.3262380691911	492.982974434385
1732	268.5285354180702	369.2066122960663	474.171350537928
1734	269.6368355131278	373.6790275647805	475.9981098051427
1736	266.9104610879124	362.1252806406449	483.6404106012304
1738	256.302584284074	356.3540862052897	484.4489981580651
1740	249.0094153631236	345.9257516837938	480.5943066887315
1742	252.2296821734094	336.8731045053477	464.9964253232038
1744	254.6821828925772	346.5643096765175	471.7889634463281
1746	256.9571300840492	354.9109811860583	493.9260876562386
1748	263.6690779239563	379.2711330058221	489.3966043270845
1750	270.0168426570486	370.9055767095558	482.5646330671536
1752	271.1602773604603	356.9596127017081	473.6509224518787
1754	264.4389194476872	372.8041717488347	469.7847569227423
1756	260.0592716804032	365.8413044415615	473.3015093293038
1758	257.8858340061291	364.5879622197891	476.8914258687499
1760	257.8430294630086	360.289361274358	467.7221095825383
1762	272.3244259925061	344.4627841323767	491.1486059056604
1764	245.2177901301241	365.3170866490001	470.0412651377928
1766	236.8804697744342	360.1731316333806	474.3280978622407
1768	245.0342226055182	344.0448736505398	459.7731556207046
1770	240.9491394767585	344.1694963400541	461.7261269624096
1772	260.8754766200673	360.9838135670827	462.2263675079988
1774	255.7181338666633	344.9459157795458	469.2486179990516
1776	264.8845168663107	344.6823358019985	500.4782598180385
1778	262.8487714421082	361.0275763901994	492.4000919189019
1780	266.6315050545463	351.6502566651576	466.6965874898058
1782	253.3382899519875	329.4426095974999	436.1348076847447
1784	282.3351736839825	346.9286833829362	451.7169109785662
1786	255.1594285097033	344.3184010249768	474.4650856787117
1788	257.5902506656873	330.8478521857461	476.9701887035517
1790	255.7836227330939	361.6759489799705	514.0849234144891
1792	261.8619699854301	349.7176987512671	478.5751285843048
1794	256.3129333079507	371.8938754173145	455.0970313681708
1796	238.6206591151191	353.4725051317346	490.369458658653
1798	277.7672548419845	366.0829892348	496.5498455714337
1800	300.2521882525035	366.7289993545525	474.3438500947968
