# Supplementary material for: In vitro and in vivo datasets of topically applied ketorolac tromethamine in aqueous humor using Raman spectroscopy
Source: Data Brief. 2019 Oct 22;27:104694. doi: 10.1016/j.dib.2019.104694 (PMC6839021; doi:10.1016/j.dib.2019.104694)
Supplement: Multimedia component 1 [file mmc1.zip › Raw Raman spectrum dataset/In vitro Pig eyes/Gonio/Fingerprint/1.25% Ketorolac 3-1.txt]

cm-1	frame1	frame2	frame3
350	230.6866055296086	212.9831260601861	194.4704342909965
352	232.4705025601064	222.493652647382	222.1815789786052
354	229.4253454439385	230.4550851249707	254.7560091072873
356	259.9088609281148	251.5456086420528	259.2321147013271
358	251.4781423128168	246.9495609935992	254.7029498511049
360	251.643039762291	245.9843039196625	249.9251379209575
362	260.5372280286875	250.1107086223366	254.9912039709099
364	265.60610532882	254.1055093683458	285.9673379934247
366	268.1760849140037	256.6301793070059	274.1503163856585
368	269.4774954400291	270.5596044720608	272.2786034080823
370	266.5399927050765	280.9173191383266	275.7064117029628
372	256.2021161292085	270.5494874599111	275.2562450221296
374	244.5720863815186	257.2589953337698	243.3275064680529
376	227.7945993457424	229.9141485193554	217.5249446155091
378	209.960483265078	211.7991922566511	204.0433652096318
380	197.3388784163545	214.7607645919496	205.8392826528073
382	221.170405572129	201.3830003406411	212.7075128021327
384	220.8267097167178	206.6057550707311	214.2218808646909
386	223.3949959628605	215.2814068439	217.1679033930086
388	232.1873543785341	220.0807185873917	222.3286207173386
390	218.5391975193825	215.1781871145943	222.337178276045
392	223.830374396737	223.1001746026103	225.7775738477417
394	225.9922571777343	219.0509979988711	232.0281347245718
396	228.5200242549251	215.0145040497918	235.1623749908046
398	247.2284568711709	245.1645216556739	223.406452328689
400	225.7563535300754	243.784946862951	237.1116628557913
402	214.7272805316868	233.6138443231715	231.8783411731994
404	220.7710677205672	226.4434799033824	222.7216093216925
406	245.5873667663576	232.7522916801633	229.0224112492861
408	248.4876597162595	232.3908020035777	244.95136842431
410	236.4144119022068	224.5836557381654	247.0869585724147
412	236.5790978998708	224.6305529647444	246.6335451769326
414	255.7737191182266	238.074532069738	248.9619048562486
416	239.9392348264064	245.0506087818511	246.6901063279573
418	241.8396478087206	230.0773786468129	233.6368290994379
420	233.2214592538047	217.7738825208083	221.4251542111718
422	216.2247150953748	212.7013250415295	216.2747376112869
424	215.9813545600168	209.2099555814341	225.7574206881391
426	215.489779095244	211.9525481780083	217.558859699825
428	207.0725143255772	207.3165341732058	206.3408386814456
430	203.51664787486	201.9579080326716	204.2142053917521
432	219.353064477477	204.9542369394109	222.43702590508
434	202.5322721588147	200.5453243064829	216.9437080531855
436	209.5596102668314	207.4233172328218	212.928419232247
438	216.9046422682403	222.1832411112544	209.4326417752263
440	211.2698808471194	235.8878737726303	206.3701216022432
442	195.684846530884	211.1819762174378	206.4366406875983
444	205.3987469239678	212.6112291896785	213.7130642397472
446	212.5495092038937	203.794340901392	213.46437464528
448	212.6136742164206	194.4671685123685	208.3543621884666
450	210.4614861187426	223.5540141209352	211.5900797598666
452	227.3828765126413	215.9071739317836	207.7915131668288
454	220.6875217425518	201.9281729719357	206.2534405819887
456	210.0373483390512	197.2535155563294	211.8598727369813
458	215.8928560548839	211.6033428632616	225.0209168518736
460	233.5338846324133	207.7030110280035	203.8857758562297
462	219.9870498847322	208.6158132914456	203.8898659100263
464	208.179891752531	205.912402642935	211.7542718687841
466	208.0739902390542	198.0600649261673	219.2794302518902
468	209.4632551064288	190.8601759690604	217.4193083900531
470	215.9696351755749	211.5736664595044	211.4768832290918
472	209.4010358318658	208.1957211488799	211.1921228289788
474	201.5096856065144	200.9765512465359	208.9824500901793
476	208.9075005715126	221.4327452598062	195.4085331003933
478	210.6034339832588	224.7641761273371	208.3941657182936
480	213.1420452072274	215.3280946104515	203.8607413997831
482	209.7849981275384	201.6311968233684	201.2362563355914
484	202.9077256728239	192.93972918174	206.5591159799464
486	215.6676408421733	208.3987920484319	203.6826300406281
488	210.2520885560036	210.4186487991736	200.6350407410393
490	204.5323051699002	204.4934067814809	195.3064673700225
492	203.1403989655813	196.5156253391127	196.485423155894
494	208.22227609687	193.9944355429887	215.574325530828
496	217.6711771345516	220.1574963805273	210.9988835157261
498	212.4310314533707	221.3471223582139	221.0300919320938
500	215.5146721892465	215.490619669191	230.6489943112726
502	229.2426855393661	211.7480016238925	232.3331254133776
504	211.7031711213354	206.1129933711773	229.3877097983502
506	219.7147437978673	208.8935120250573	226.2957291768895
508	212.2143894881455	214.5261923526574	219.0722881098029
510	201.3943111289757	219.4078059060685	212.4380358462616
512	210.9844305290669	219.3834466647973	212.8331630358638
514	208.7494583441501	196.4780832945994	202.9801215836469
516	207.1943249308454	200.3592919654521	199.5250480479949
518	204.9162080541913	216.8040495676722	202.5970629303519
520	205.3025793833192	227.8709069422736	208.3969807795619
522	221.9399962958188	197.7827029169916	204.3929688359149
524	219.5124075765644	197.9093749307055	203.9904798260327
526	211.1381910412753	207.7080400612001	206.77899437766
528	208.3469536206037	214.2551034079121	209.9450241111792
530	218.3291960684614	207.8726255466194	210.7253485152551
532	199.1787241847035	208.2989671243569	212.2450744763256
534	219.2424310772261	199.7460217852517	209.9482147402939
536	213.8073197863777	191.4621001232208	195.3181865701257
538	185.1121820033214	188.5957276206224	176.0362336452958
540	191.6680060570019	195.1496756406898	176.5971644812779
542	205.4498007642494	189.5371267882044	184.3331473244634
544	221.7851143763205	195.7478392363952	200.6382573846507
546	221.3564934030864	200.984179713123	207.181526178774
548	198.9843463437066	197.8758411413173	197.9176326939761
550	203.411887464004	204.4937393542984	215.4873157495849
552	197.1786989701366	207.4753537853389	204.5662348045885
554	198.7020924283987	206.011028948046	191.1042416187481
556	202.6928183717375	202.1424871530055	185.3291736823401
558	197.3988373037885	199.2497810709515	193.0009717256837
560	206.4085777925462	201.7009340846307	195.4395285150584
562	195.6062016032658	201.4153859653402	188.5084009638958
564	192.013532981793	193.2947668166569	191.7602940013143
566	196.9778250742673	183.5831490763139	204.3622363906568
568	182.8683803529455	194.1026296918749	201.7498963363337
570	194.526113528117	199.2684259636647	198.442423048712
572	202.2981953944421	197.3419770690555	206.0966427818503
574	202.8429585144914	188.1402911800625	211.639393512334
576	196.9088505662822	178.3864318964556	203.575302508331
578	193.2721806172359	202.1734519546048	177.4566921116067
580	202.7442881755599	190.0171850913491	195.8577424518864
582	198.8578872169447	183.6949429874198	194.8343599803315
584	192.2974916314863	185.5985367732302	187.1566529296767
586	199.3644894306215	189.1765024899626	199.7492284810518
588	181.3065054077907	197.5466363777032	187.7456395314844
590	184.7848010165946	198.5166452336284	181.048108973124
592	194.1085229084384	201.4239609838016	184.5254501366308
594	201.9287257735959	204.1885324897191	190.0987793770022
596	204.7071947617205	197.0700520734607	179.6775110739804
598	195.7007609804852	190.2514830201337	196.4394714910677
600	197.6905179754009	189.5868506088881	199.2835711278509
602	203.0482296150013	198.0142376513749	201.2934222747904
604	206.4991510028433	204.8234460003702	205.1496208792001
606	205.3723057904995	175.0908869833695	197.4218860602823
608	198.2340207367278	201.4798649920184	201.2888046112224
610	202.2090779739281	207.4282847340224	195.3418330913727
612	205.7693358711133	205.2720243534967	197.5257272842336
614	201.6436334278224	203.6698543925009	215.2406233306138
616	200.7584624868301	179.5766045959155	216.5493356101794
618	205.4084892505834	205.3653582017495	211.5796482784084
620	211.8108783166964	207.2798942010868	210.4170883678126
622	215.3998587316025	197.6274575881556	203.1584887441246
624	211.4188354348368	199.0194536118057	183.7211520804289
626	193.6481030753476	207.791447734245	186.4150474665375
628	212.3348316590101	209.2655934683757	202.039438006702
630	213.1841479457784	200.6104076431614	203.883284677824
632	204.0035598964781	191.6179229600797	193.9691785437443
634	207.8024263993442	194.2580564743687	184.4021370569886
636	206.6058403794845	198.0360865831254	195.9278276402
638	203.392125018891	201.6224234301419	195.4786756320029
640	201.9092329379031	198.6341372684761	199.528952917017
642	201.6289217939216	195.7749021525328	204.7997555874138
644	199.2947379498804	203.8903175513724	199.8324302294725
646	179.263922630579	192.1773108212165	190.9039507829653
648	200.6384914355818	190.1743978102597	196.082325368503
650	205.5217696083174	197.4727513995758	194.0766578686882
652	195.4057739010869	203.1123580295204	183.1581545832254
654	206.3847615285588	190.6001997558481	174.3018980774028
656	209.9860411289549	201.3935948011888	198.4136829713065
658	204.7968124511254	206.901593897421	188.7213080361665
660	198.4268139749087	201.1533494766555	179.9939386631986
662	199.0824657904467	192.3250268400724	186.4953216580209
664	214.3825162709488	198.8831975922088	206.8921429563318
666	180.8822934222782	196.1267121538406	184.0116250792986
668	181.3047482468521	197.2259989101581	187.316738602082
670	186.8692104946815	192.3788557638532	193.147441318218
672	186.7941484035219	185.533292785406	194.5657181067652
674	184.4518755133962	191.3482074409512	197.4549971395492
676	185.4865921296016	187.3548908515203	182.8556566055116
678	199.4108299081719	194.5284221880646	179.819576875986
680	197.593228864297	189.7950163593629	181.5293663718442
682	180.4439014177831	175.2843437449693	179.9327275722604
684	172.1592916121817	173.1029022051947	166.9500162375423
686	203.5754413483413	183.8181216109122	183.8250599687361
688	195.810305967464	183.5167803924153	185.7834734377208
690	182.4530466680108	181.4047403288026	190.1177944794424
692	180.1730613170501	183.7351173289851	197.3505355050512
694	192.0816522550509	193.3432432026613	196.2054271040036
696	181.7214569674014	179.0467096385716	183.5942716190168
698	186.1741353550333	184.4509509902573	174.6890536744365
700	193.7734510722419	194.9133021737337	179.1685665669392
702	194.2724975452481	196.4158393674207	180.9293945940555
704	180.4032520661012	178.9418957652444	155.5878456977942
706	176.4393904841686	186.235091322105	183.7475227818605
708	183.3204075626312	183.7710071828701	192.4787122250525
710	184.3630577543245	172.0242291620474	185.2419373676297
712	185.2112926452454	165.1149811148501	174.4781715146561
714	196.8377135207453	179.071153064065	174.6974702810324
716	191.563611724485	194.6301076358717	180.1285441843238
718	184.4682652908149	177.8888315649588	170.3843914748213
720	180.3822905648958	173.2437174439509	171.1093342930384
722	183.4223684050736	180.5864237198506	175.9848117215306
724	192.0761631638852	187.8236681824062	173.6263455296028
726	179.5629704672203	191.7010485979752	175.7753080331726
728	167.587452181921	183.0831942468469	181.4774487644231
730	169.272562501299	179.8823806808568	172.3990602734232
732	182.5305917951488	182.1179824824606	163.2215321641367
734	197.6583101512949	184.4475467666496	166.8963901636352
736	192.6432384409298	176.0251323381617	174.9208069565099
738	183.2837350908386	191.3134308424623	180.2017404962407
740	196.338058754317	194.314976717978	178.8028315443814
742	201.2515418986713	182.2636793264401	183.0945575672332
744	189.738020026515	168.5731909513644	192.6774101577881
746	194.86905848564	185.6207845807363	185.8919526849126
748	189.5073592505298	192.7418214642114	177.5880490826332
750	189.2456870949781	186.5688460015772	165.0855795034107
752	187.5861238871648	179.4766278607496	166.9807382591366
754	183.9425182760096	177.0488903698798	178.013559115497
756	182.023824043997	179.0421478962059	175.1318527908136
758	171.2533649886268	191.6412609700715	166.6269142458823
760	176.7547355259151	185.928130426414	182.8117472623814
762	186.470407684043	183.525717077508	181.3088607482809
764	189.6225802263773	186.9679990487491	173.9662566664757
766	182.4997364419033	189.4119686152875	183.462370574609
768	192.5132517988272	176.0462466440269	178.6458831025803
770	177.7682022574538	170.5400689238298	180.6657414023076
772	162.9050698597722	175.9855363129349	178.0185871958373
774	159.6173002857073	178.8577576897358	176.0482877850359
776	171.0813756227694	175.1844880644872	177.6540196524634
778	188.38818231595	185.0656119185384	175.544178317294
780	176.0702340991301	169.2097881790924	176.672380258912
782	175.3502224839728	166.765218098154	180.4215551174045
784	177.0959231637656	172.7160332877222	180.6368656923691
786	179.2008241158355	176.1254724390511	173.7171582258724
788	185.4314332303609	166.6060875338896	160.3862164340858
790	182.8498764074195	177.2075978480976	161.8120596004711
792	196.594755786077	175.7281965715826	168.9532568670882
794	191.2619941606618	164.4877702872053	173.6582008254789
796	179.7902384665406	163.3709169702663	173.9906921047192
798	181.0387979939199	182.1707835499834	169.4094654506807
800	183.5572049690143	182.9576580983923	156.9417934530938
802	186.4862148053666	178.1898791676473	178.4392855735786
804	178.3763162677744	173.967123181109	175.0194369856685
806	177.6487210395616	172.8166448844665	168.0084549678435
808	184.344862442523	178.8472456614258	169.9237268273467
810	178.3209211397966	195.767871372457	176.1597643590049
812	179.1849401687	191.4166171948258	191.4958518786892
814	183.6684447030769	175.3885136164569	179.8858255761844
816	181.7430569292724	167.1889023595842	177.7353039527923
818	182.4935968623189	169.620680757466	181.9018880004421
820	191.8591264387324	175.2894555153805	176.288135348979
822	183.9137189266097	165.5777465408372	150.8844364778545
824	178.5086203673432	167.197747098438	171.3174979627344
826	172.1443505713652	184.7903980836486	171.5919837853134
828	170.5789416725952	187.0835859188362	165.0550947491255
830	171.8580649891825	172.4007818114941	160.0115629268432
832	168.7184714859538	168.8370023142698	155.6278236847597
834	183.9110825772587	185.7779670068848	176.6537429466459
836	177.4468632951908	171.1414232399093	186.9361030953893
838	175.7411864728486	170.610033236381	183.1939504161008
840	177.4904283004433	176.2931481925377	174.5870694724629
842	176.4704332412368	174.1036878926145	169.9564062180132
844	172.7690566097174	169.2294508242999	169.172487659073
846	171.0622202501677	162.8770441146754	173.2831535664543
848	178.3973447005996	170.9585038810331	166.1635470483664
850	173.4896728104268	178.1839294706949	160.6512186619021
852	172.2970561245331	185.8518054611679	168.6482799665526
854	194.076942010856	197.8371495440145	189.9847097392202
856	169.6590426052914	180.4759246242593	177.8985549306615
858	178.9434719408019	184.4190776477551	179.0468024473932
860	192.8840270019588	177.7571596742695	181.3030191778838
862	191.972320800246	185.4694956234501	183.6929834222561
864	180.6230215838999	203.0431391044414	182.1924959123984
866	183.2971686438191	193.8255886025214	173.2170766619529
868	183.5262528005231	181.0524314086216	203.0110484991726
870	171.9894923837029	171.2554717143326	183.9144126422103
872	172.004742525077	174.6546821950407	172.998361449938
874	176.7016933833924	178.3999261312959	178.9182652401593
876	176.7006391130426	175.4864427033432	185.7719181221034
878	172.5743254066288	177.6149604422736	162.3277884961539
880	194.5839281909725	169.3271796437663	176.0287309298692
882	176.6966372290577	173.4704633134957	180.8468279504911
884	166.6337775467904	178.8685546959757	186.4288899968325
886	165.1034797993412	171.3674980158149	180.228079174085
888	165.5543990421991	155.3987334283992	160.2730514853127
890	188.6970306626971	177.925414289458	167.3230287635967
892	187.4487345264881	174.3043984301245	165.2884109450014
894	179.9594854866937	172.3795127295349	165.6291288620667
896	169.8093394475078	159.2623460799373	166.3191584185207
898	167.1320682796779	155.1969216063413	170.9592105708257
900	173.9558302584264	174.7693895271261	179.1903782606153
902	159.9774285569237	165.5820795123328	170.6069319634749
904	160.6277258866423	169.8728991609528	159.8575600379066
906	158.5511679062488	155.3769327419636	157.6917403943878
908	168.81447122883	164.3990222746431	164.1387697255105
910	178.7973295403871	174.5494351515308	168.3795677757149
912	171.58048263996	154.1766368576666	164.2487104944742
914	174.8596397794928	180.3601781850246	180.7808655569336
916	178.2620443946984	166.3001264008907	178.4283692158551
918	175.7932567597752	165.0557781775875	170.2331147781113
920	166.6953956647917	173.533600537626	165.0983359258819
922	158.850435397179	174.4737845755388	166.79334842396
924	161.6854423183141	157.8012401843537	173.0131023142654
926	173.0381083274184	158.2801484453935	173.4862117507825
928	178.8763876451923	157.8608054551683	185.2561136952632
930	180.8655446512355	166.6830553266751	168.5705202319599
932	183.7470263418202	170.9260426419623	169.0334788956051
934	185.9949743957235	174.890977106092	180.7617852373784
936	182.4580983529068	185.5573741819723	177.9811668878125
938	169.2977417113902	182.1136596114075	181.2107170425561
940	171.5002716732031	175.6969952473341	182.0472454111925
942	175.6208821785927	179.2174497093686	174.4282923213241
944	175.6061466917778	177.1283937668019	170.8186766422092
946	170.6034758696054	170.8026926271762	170.7840864978204
948	166.3694369856954	170.8356500409272	171.9348821312282
950	176.5738459925205	185.3099443728158	184.5874624594509
952	165.3069643760304	164.2748817887137	174.5401028045278
954	159.2204406868841	154.3305596006488	161.784906360261
956	162.4680497652385	164.5344274728939	168.8874279765252
958	166.9027079654509	168.3587704931293	178.2279943277393
960	163.1973598869128	156.2895179511002	174.7895227264444
962	151.46959345214	169.1422756644873	176.9804589741253
964	173.4363859513443	156.6890041650211	177.4151880530296
966	185.1015737115381	167.3299104606248	170.1704674916492
968	189.8028560484614	159.9379274154588	171.0203842899962
970	182.9533341129068	163.9488410545741	166.9867517230375
972	166.8831176498591	182.581839926624	160.5186344250815
974	155.0317007131496	173.9318854693702	173.1449221181817
976	163.7474920144266	180.7733008845556	155.3301104723463
978	179.3314505299441	168.8817523577221	159.9866472418763
980	182.4709900129945	164.2932917105528	175.063973646403
982	169.6335144844731	157.2546815811613	173.1389043915598
984	158.5800441504277	158.2030225159205	163.079026098372
986	165.6946439143935	179.1804969131745	170.0669368423202
988	152.3547050992792	167.6900222690597	165.9976631321098
990	163.2187879680674	172.0273670939502	156.7446431779294
992	171.9451459312722	163.2362271751591	167.7343975081516
994	174.3705471211682	162.3034076544242	165.4589483766092
996	176.9007854450463	166.9635674832869	166.4507618895106
998	183.5875659316584	174.6053600701801	186.3555909895807
1000	187.6481981038321	202.0356444308524	195.3534132635278
1002	216.8981231807796	224.4528250721104	216.5146043361947
1004	209.5540452735869	191.8746532842881	208.6180881083269
1006	193.3832825877714	180.4500165279515	190.9400642929519
1008	170.7336438181891	176.2409471062178	175.1893466657719
1010	155.1830258592264	168.1780074823343	164.8996302785369
1012	162.8925675290284	165.7194249988473	158.9798764433735
1014	155.0049190643206	162.2247933161311	165.5088110419359
1016	168.6090951427687	179.0073886489383	173.6967989886434
1018	173.403686906252	180.5973109890106	165.8577779824314
1020	169.6355168468971	168.0467185307332	161.194059101484
1022	166.9132664541995	159.0322042662649	161.100142584588
1024	174.6087813899454	169.0310626343664	163.3049927519218
1026	191.1364509475293	192.8223520407533	174.4010858404192
1028	170.3241709294831	175.1601204812068	170.6143767450099
1030	181.311015764295	176.4501384251216	176.8341530948903
1032	182.4719127156619	173.4038366255369	177.1312774801703
1034	173.6847080066434	166.0429978056163	173.262997571664
1036	165.9586699030888	169.7816610929965	174.4736289054898
1038	166.2049020822446	187.5106653332052	179.9068810730009
1040	163.5241427508392	167.2753775639986	154.6315743011977
1042	165.8665822003495	175.3102519686385	160.7703469894562
1044	168.1984264390347	174.9226752261453	164.2617174634406
1046	176.3499367342361	173.2047026642695	160.0791042852261
1048	181.3580282898746	175.0472365716368	168.1774316883197
1050	180.4783781864931	175.8236193950459	185.1025155214596
1052	180.2302707860568	169.1944408847994	181.799645179917
1054	174.4312662020506	180.5787678873781	165.8075915630818
1056	169.4478057596718	163.2091839810103	164.1694342896622
1058	167.309708506931	164.4206867191489	171.4515878104426
1060	174.3574434774422	170.7668296346137	177.4054479750606
1062	180.660684329111	177.1100500893489	173.6574482936094
1064	178.431579763984	175.9420400505101	164.340463642671
1066	174.1206139795136	159.4247360365642	164.8387012865883
1068	182.7272715210007	170.5948405639711	170.8817714413401
1070	171.3060770012179	167.185668708144	176.2643426468025
1072	171.8410064460487	167.097492835103	169.3819535847163
1074	173.6392706212133	171.5347874538662	168.8933884861443
1076	173.5112184325568	178.4095784121828	171.7266626566222
1078	167.431805267551	179.0142330105247	170.090247770335
1080	150.5858655212027	163.6619457659119	167.6979579478197
1082	169.3559912263241	163.7063641593597	170.3378418534382
1084	173.896054848644	183.4870161536649	186.0193812960444
1086	173.4123430245332	171.9585715995612	181.4790282521178
1088	170.5042783616191	178.006356002775	166.3588905569696
1090	172.4697045087357	180.7411835934576	160.0837657384221
1092	181.3363875706511	162.2182083417966	169.7385419188032
1094	187.6148770777351	158.8729181007626	180.8072065558727
1096	178.1715589100008	175.4023980905728	177.8577908802942
1098	178.6485107618769	180.8499218691354	164.4091131560355
1100	173.4510417051678	169.7949515496793	158.6016525941223
1102	176.5155242271189	164.3943046808125	166.9637561763244
1104	179.3937810325301	169.401309272929	178.4894388791432
1106	175.8059886619457	168.2774030452055	181.2449834241208
1108	174.7085864460129	146.7951178863856	174.2717480223601
1110	180.77835150234	159.3763155931895	166.5886352005838
1112	176.1504843928908	174.8116037562758	171.9979516162432
1114	161.7988346812811	163.0032219943298	158.4380866495117
1116	158.7173937087131	164.7070839005757	161.4436316174859
1118	167.5802940593407	176.5052900560978	176.2066547482022
1120	170.6363893294216	177.8186705864232	180.336769285952
1122	161.761238378019	164.0488967120448	163.8993016697243
1124	189.9509332499268	172.7229742982268	156.2398818682848
1126	180.8642384495349	175.5200322360809	170.2603568602959
1128	171.0457749276354	178.7438675391354	178.3790674873255
1130	173.0804413471308	160.8530949046221	173.9464363808613
1132	177.6899498908389	162.7367732031624	172.6705284458068
1134	180.8766540004788	170.011870144502	171.1550599260784
1136	180.8012243165192	158.2795043622754	165.230974407728
1138	171.5258229183529	164.1943806034724	173.2783121426222
1140	181.5140350104535	169.5055852737085	169.2980456996599
1142	169.6137683177004	166.7084345286086	170.9419041835873
1144	171.0706226990988	165.0513580559618	178.8370236171234
1146	171.4738645153863	165.1187385999991	171.4220319160532
1148	177.7149763305683	175.0228173986227	178.6863097040069
1150	187.5479833099273	187.3286379743115	196.7026027694337
1152	185.3808542958584	183.0743952437614	182.720079298889
1154	183.2404498991258	172.6719452627117	170.983814092456
1156	154.9271126172095	154.4294833712633	178.2496727139433
1158	160.5440785633901	183.0955379977123	175.4673502115015
1160	176.0076336191245	178.6438703182349	176.1330627558389
1162	176.2840049124486	173.9461284833594	183.2320511604814
1164	172.0077342440311	179.9519233177987	180.1303759293938
1166	179.3470832022238	179.9828780437154	167.6979626434482
1168	186.0742855757255	167.7697490648394	176.8380496661195
1170	178.1796929631415	168.6835329224314	169.6291086656703
1172	171.2411121965323	172.5190226267642	174.6157954127921
1174	175.9336765322428	164.9580442966526	170.1024705706407
1176	189.706465689089	191.506759953254	170.2951320767149
1178	192.6169556660411	199.682737443115	169.8314661963846
1180	184.8548983337622	177.4186349430466	171.7636812407831
1182	177.8196593315643	166.8254822286614	179.3920516672417
1184	169.6545575448458	189.8969792619648	178.7454806035302
1186	186.452271696463	183.5430585407424	185.3294642658674
1188	189.3115644001957	174.9438161217325	177.9416916980145
1190	175.6555656764147	182.0064238457373	184.0195855196958
1192	177.5751163065752	175.3303373628607	169.0992569888519
1194	176.6084275738479	170.3899044834328	159.7206662044553
1196	167.6695298534799	176.3272909434916	171.394342742478
1198	171.1242937329911	181.1782336022097	186.9278598988521
1200	193.4471309808041	175.5141783849902	186.0284813756501
1202	179.2337357208772	178.5208501001946	168.3678915762986
1204	185.9107411615348	181.9499495977938	178.8720863690747
1206	183.1067936651963	191.3759958635467	176.8115719250644
1208	170.2291407083698	197.2314633900859	174.7100505646256
1210	166.1754306514671	186.0758037147246	167.5887956422002
1212	172.360132783234	179.7230223409964	163.5002659589369
1214	175.9381227594107	185.9570449723107	176.1163569444113
1216	176.0474934660202	161.3009568007505	193.8436338461295
1218	188.7510325020677	195.4997074258915	171.1827691344651
1220	182.8328542150601	175.5859265235933	183.1141554284792
1222	184.781487452485	183.5305623603294	183.8264838657298
1224	181.3555048619477	190.8501068324785	177.9922844286764
1226	180.0550112645724	183.5299911446728	188.4741710845629
1228	189.7085159226936	184.4073436924095	201.1522103891698
1230	200.699401326443	195.1548983602743	198.1556316432962
1232	192.5245392035412	179.7504863858235	190.4485298781675
1234	181.8233923834273	177.963320718176	172.1336965187
1236	177.5166166634274	177.1590734580501	162.9156036934122
1238	192.7210573976329	190.8239907067431	181.3610292902472
1240	192.5213355107061	190.6672518179289	181.0835931047829
1242	185.0063673504647	198.5429364528616	191.2888583362541
1244	180.3174490129179	199.8842165196285	196.8522593750416
1246	180.200704079779	194.7749615250572	192.4198479335826
1248	184.2764192607015	198.975522978516	198.3599695415042
1250	196.0288114063536	191.5229816784344	206.7893552399526
1252	186.5578833118732	192.6738763012379	177.4889626765878
1254	195.0175882668163	202.1238126789419	188.8474593304562
1256	196.6796459767101	194.320260010683	199.4465152328679
1258	205.9021224807454	194.6910419321341	199.8494639050981
1260	200.8693265072965	201.3656204334176	194.6576659424782
1262	193.6923277591157	210.4309189328625	198.5542847558458
1264	197.6394341033897	215.8847292846279	209.474479481317
1266	199.7756487036101	209.9314983930241	206.2320732666639
1268	205.1439215475053	199.7185918893025	191.068260569377
1270	180.6957390598417	189.592296099173	195.2591710929897
1272	184.9669603303172	194.6661832413318	199.0985055702576
1274	199.7728064528753	209.4687131853568	202.3549591100988
1276	208.893539664224	218.1090075149771	207.7730964615951
1278	218.3489451833848	221.9562782314379	213.4558042711856
1280	215.0304501312258	221.0690095358157	208.0228924493177
1282	206.4441858998092	217.2090749107984	203.7579498314755
1284	221.5599959698993	213.1300909343219	221.3930666682408
1286	207.0403342783645	193.871064486973	202.9179362878427
1288	211.9716416246666	208.2158399083844	218.7116922893688
1290	196.9469488300069	201.9333959377847	208.4003926616459
1292	204.8867319420511	213.2055430941879	214.1220647093379
1294	201.0431236856678	201.8461099608937	198.4758366615723
1296	206.5274826047015	202.8690698647144	190.7947781539434
1298	210.5531211636608	209.2963736853784	186.1547693485626
1300	196.7954911038513	200.6567920800227	176.1447129911401
1302	184.0671417748933	193.8717116075801	180.7712229002638
1304	189.1131146312898	201.1463681653656	188.3947108263747
1306	196.0909372528685	197.1397307508178	188.0635669016158
1308	208.9269659686758	194.6506581824151	205.0288629732756
1310	211.1527335668973	195.3593992390879	188.2888186878297
1312	197.3452928675393	206.8301626276004	183.3121141546405
1314	206.5641521741631	214.5290142106721	197.2217151813529
1316	210.487980704258	206.8182596385621	204.5619531456915
1318	205.7298960872001	195.5533352739937	202.8085063834638
1320	220.9369416490366	196.028571250872	210.8250040580654
1322	229.2891995408159	199.0095872464887	220.7628402485607
1324	205.6735423871837	207.4803904157978	209.6693700670197
1326	205.506334318902	211.0322596553871	186.4848943581223
1328	201.591282801759	201.8797698749282	200.1671796623981
1330	214.8286243468108	209.7685295047705	207.040714979089
1332	213.8469666769105	220.2347520009338	214.2068855191872
1334	213.1986918725287	215.1115372023337	213.2607671420674
1336	207.9539537092583	207.9653708883908	203.4121501828614
1338	199.4683477774677	207.6588680354692	194.5812705429808
1340	206.102659828946	211.0082768182386	198.6925180888175
1342	212.835410673416	235.8735167367867	219.038211773626
1344	220.3311624087607	229.5491200318696	217.1472726133286
1346	183.392730180412	229.4991621533362	186.9813378306096
1348	218.2079772660532	202.1901532877452	223.0861871410732
1350	222.5166575810784	211.12345908678	219.0613446228914
1352	239.9104293706845	216.8727937704578	221.1620154283243
1354	230.7735237568959	221.1059900699518	229.5079032983043
1356	208.9279229039907	209.300924267497	228.1781516192498
1358	209.1684546649078	194.2647068564867	223.8016408081289
1360	220.3936102975126	213.6364153357602	226.7822985446609
1362	221.8253419379885	233.9229274686543	217.5199011310543
1364	196.9992452274076	204.4347550384641	203.0870197981686
1366	220.8958997872214	204.6380459268247	230.8011991151646
1368	218.5810273532776	219.4491479773054	231.6123933037187
1370	230.0562745034207	229.1961296832088	241.0803476246715
1372	234.3833003563987	231.277823158797	233.4277463834605
1374	228.7029552110571	228.6453342605344	222.3752010928998
1376	223.7208158979653	217.1229596247471	224.9196403214145
1378	221.6647322611398	203.6662277558806	224.065426948651
1380	227.080108110466	208.6806187532444	214.6263991825102
1382	245.6565082426039	232.996933684993	231.8358578408715
1384	233.6665116999458	233.2051175544121	246.6177427269402
1386	216.9714966880067	220.3954469261924	205.8553656950219
1388	217.3882625869341	203.7296005952381	206.2524294659898
1390	223.3674288863339	191.1830703428157	229.6810417955655
1392	217.7143021142147	207.1141027970512	225.535233753704
1394	229.4095650060728	221.4866804331682	213.4717167057875
1396	228.6876823656846	216.1756553449579	208.7314976681062
1398	224.9971488457355	215.569132347349	214.4930875002783
1400	217.8431889008538	225.0628488513147	216.0410009073222
1402	199.1703572009821	218.9553874359033	202.7766672060012
1404	211.0265847547501	204.675674507857	195.4255711331953
1406	227.5250289035039	220.3773783127395	210.0838297962738
1408	215.9335168092295	215.0652913400997	222.8625703031503
1410	216.8844378479814	213.6380984078181	232.5491422281543
1412	241.0650577887749	218.9439455734161	211.6884406916971
1414	207.3044302269967	220.9834722246395	223.3293605524255
1416	221.6578742613973	226.3529050080262	220.0720072477995
1418	235.1198284031165	232.6752794972286	219.2412304839351
1420	238.3190660218824	225.1114045973554	218.2570176604561
1422	237.5831325985216	220.7961377263862	215.6932361648397
1424	227.1265659256912	230.0954102579036	221.4815606666556
1426	228.7127584548265	223.0518027355497	231.4540331370872
1428	242.1709620920001	217.5257426112871	242.4018447002613
1430	220.1836016863395	246.5004431785243	222.4274698867229
1432	235.2480242663966	262.3883832220915	247.1219726276023
1434	239.5486309527997	260.5708319588416	247.2051836866574
1436	212.8640986542845	240.0487684423573	224.0794408279988
1438	220.9086162672003	232.4397421193559	221.9685802188311
1440	217.7350518401878	210.5165798187104	229.1589074168012
1442	217.5967652894921	209.7153654620377	215.7894720088987
1444	215.0106113300142	220.1257883715742	202.0283567056169
1446	209.9468347971423	219.0700054639736	208.5453998757233
1448	219.26378853711	216.1889948622939	222.0140402164699
1450	229.226639069648	222.3808715122387	229.921048390496
1452	233.9227461186572	246.250512555312	233.2010405542972
1454	253.6377646656284	258.834812724944	247.6283854626994
1456	248.1384031555059	236.1853923948914	230.6987009240172
1458	233.2729878796122	229.5769104757909	193.2560370273547
1460	213.8236616635	215.5056373341372	203.7527536620913
1462	206.231646177748	225.9321600803482	204.2158491204146
1464	215.6673968924345	221.6019324388169	208.6135580227684
1466	218.4627780975314	220.7130602927303	224.1362983158357
1468	227.9045153666042	218.9521803593883	235.4913638009962
1470	237.8923545683143	216.9973249634335	236.1027108395376
1472	229.0731468216171	222.8105293734907	220.7890801866049
1474	211.9474781660433	222.2300584099795	198.2969866344185
1476	198.4144216521509	207.9161625227958	206.8978846221152
1478	191.5901693404038	205.0321669135967	214.8151935270267
1480	200.4977795806939	227.0981197804011	235.0187072454365
1482	200.1177548411773	216.7486710520739	198.8346444114407
1484	216.6176497478638	211.2005786550953	206.6689775899752
1486	214.0293734311008	201.4671947412841	197.2798018446785
1488	215.8288182746514	220.99148185266	209.7597304536479
1490	217.917592950219	209.821940221862	217.9117914445234
1492	192.8454400363139	197.7782589587937	206.639747722725
1494	185.7378032294899	194.8803421248327	204.2280804331381
1496	194.9337736756754	194.7338951827341	205.447094331449
1498	198.0676062581885	201.2393316761356	199.8142676705222
1500	196.1268608574556	205.4106592553264	201.4195161901225
1502	179.2569298706405	191.4798395351741	199.0230752007115
1504	190.7900173990178	184.8573110676274	189.3581227200694
1506	189.5676299945951	194.3233282094775	222.2576326780043
1508	205.775013644101	193.1043412420531	158.7366550186753
1510	206.2496556582124	202.0691850626826	192.3289685724439
1512	190.710389183756	207.0674099645096	192.4095174321384
1514	196.1467360635459	210.2579942231823	196.1265686452007
1516	207.8022136270318	207.1462451986771	205.5254797715667
1518	209.9339552328715	204.3984593350872	228.0562370356453
1520	207.8981814904695	215.6176212653794	235.4448163284952
1522	212.5190465294153	221.3411002889576	223.1938180988527
1524	216.9700764029924	218.3955613028834	213.6911098513141
1526	206.4203703735614	215.0340239039343	208.7592790307614
1528	196.5011673531224	211.7770532885573	210.9681686698446
1530	206.0637169227651	212.1650393012028	226.3892500962691
1532	197.4330160931609	206.4178664567193	208.8239626654593
1534	183.6010624780713	188.4071155804741	193.1901543568554
1536	194.2241970803024	207.0054337087048	210.2185922603908
1538	193.2874472362068	215.6874445932244	183.0862802909835
1540	214.4190225495655	202.8964001192389	191.9930839630766
1542	204.7573700697662	199.6603415560489	207.3704735167635
1544	202.1146915978287	198.3713373905875	201.142792593976
1546	201.3729376125731	208.0445479946143	199.9491065513992
1548	202.095694581183	203.5238033202516	203.6989416305359
1550	205.7064951049694	192.4780785524445	205.636618391184
1552	212.3530617541219	209.2100756289437	206.3070989618828
1554	209.5831710863193	217.6471154523403	202.923411395903
1556	210.243386073569	211.8628310554798	206.0640225577174
1558	224.553837305858	223.1982972392659	220.865024059276
1560	226.1447671314612	231.3055915436725	228.0167525723404
1562	209.7919669326731	214.1851555148876	224.8954615015285
1564	202.731206701817	191.2655144566019	223.2836958594879
1566	213.3095346497059	216.3976072783027	196.9079509849423
1568	209.5814570966068	227.943634920239	211.8610338132451
1570	201.2674276390964	222.7738888211489	208.5757797559453
1572	249.5521442940927	199.1644967162725	204.7394594635009
1574	214.7605255774417	193.4354646285416	206.0641558602416
1576	190.4558836927621	200.2765390198024	201.7406102080853
1578	204.9112334365847	198.0114314889002	206.6820115891125
1580	213.3643386207661	200.6095776417074	187.3428663216558
1582	203.1981299272508	218.5986180407306	180.3089720243915
1584	206.9529320042212	213.5599648611007	196.9860302986626
1586	221.8667502544423	221.6306340551391	216.6214504622656
1588	236.2531366793437	230.1788938424651	221.4586926745456
1590	248.7889700444272	234.0993404795083	225.772318231419
1592	244.5524359390089	239.5405443922106	229.4231952791836
1594	225.4008264942482	225.7339644510083	227.8148237494368
1596	231.2989655296206	226.6108174201343	239.6115952625455
1598	246.3689919048748	241.5604754239186	230.9472026323547
1600	218.1380369724245	242.6057999315121	232.4134732651108
1602	263.1151683079012	258.997533388269	233.9221211069769
1604	246.6227816942069	242.0029514368819	234.6018329816185
1606	225.0891516876632	239.6576533298874	238.5816421809414
1608	232.0909177704136	231.7937599776214	219.5657023775596
1610	211.0303003229735	201.1587018835865	207.9502070628019
1612	229.3129429802718	216.8419672139438	200.5316964737391
1614	212.6482483118137	209.3517212264541	206.094965839922
1616	213.2631285208437	213.0204132607798	205.847020137
1618	220.695947093086	210.2943955186171	208.0701399693012
1620	217.3953970301905	225.8343863198838	226.1751905296062
1622	221.2616739573628	224.6479431591569	220.4552670519011
1624	218.8628434879059	214.2515566311465	204.5763285045641
1626	207.2293272603282	208.7721126315327	203.4423098385583
1628	205.7519037706764	207.5094698721996	216.6996032601048
1630	223.0363043324115	211.2312512367518	225.9471325804317
1632	229.7492410543168	205.7604262858	219.4340049759885
1634	205.4958110026078	188.4059792525862	215.3812972189685
1636	192.8090654015013	189.8415422845693	215.3928233530854
1638	197.2900426618947	205.0248204590538	205.7541422158988
1640	207.5746269660312	195.4103716709101	221.0639210265869
1642	211.2722765210507	192.6255412893267	208.99241659012
1644	211.164059050846	215.2766119161006	208.363499714947
1646	212.841260818875	225.6502452044707	220.4882798736626
1648	237.4516470237829	205.4979218106928	217.4646157878508
1650	201.6466550351337	200.3797257112456	196.9936814261108
1652	188.2408029068076	185.4680846525969	176.8180794648316
1654	198.2031347383655	212.8638082036545	222.3443707927641
1656	213.1375298961693	224.4590642732217	214.6722513101808
1658	188.5474520493815	203.5169197743324	206.165301419772
1660	209.8114279609958	211.5999220920673	214.1449936896179
1662	205.0066066145776	217.8389449906787	205.85726485288
1664	198.3544506275853	206.1620552009047	201.0776082480986
1666	198.4251510079129	202.3855107018916	201.4866210454997
1668	210.826180396226	207.5239864742301	207.2828582417329
1670	212.759578273186	204.6770544781835	211.8600756195643
1672	203.0334921004396	195.3522402763824	200.3357322569149
1674	209.5153987260367	197.4739170443263	195.9078099742698
1676	222.2731099605834	214.7411606440262	204.3955721721539
1678	217.3985192593262	221.9206199714128	209.8475761648697
1680	201.0764515298582	201.8129288610244	215.5254902395878
1682	187.9661911209144	188.3234266746934	203.8137542255724
1684	205.1298599427751	200.0309469483843	193.8695183440761
1686	231.2209644994023	190.9560104382329	206.7934605613044
1688	184.1527735417876	195.7613546805645	192.5452448634315
1690	205.873743598286	194.6625857723358	195.3530245217408
1692	179.944211097608	199.0091950176047	186.6451501213908
1694	198.8293963020037	188.3498175969998	194.8396871166213
1696	207.2011602938187	196.3771617037978	195.8546144914876
1698	179.3854870639851	177.2853718796584	169.5158833813033
1700	178.3953460732921	202.3144886126724	182.5232437703666
1702	187.8692096188506	193.6302073591849	181.8963029695815
1704	190.2857128514578	201.4177881924242	185.9707970130316
1706	203.5994070504235	174.1644477266699	182.2345629963803
1708	186.606502113165	175.9627902567881	181.8764825009866
1710	155.3857337358262	163.9917323363694	189.6468208035692
1712	184.9520880219292	175.9842390267668	177.2118956352151
1714	201.8976012750119	179.9232360909005	194.4664709985431
1716	198.1583986174082	184.1869439565026	181.2001455352591
1718	191.3955168071844	181.5547440882429	167.8771596714921
1720	188.1710193164627	190.4069446214379	165.9143931380358
1722	183.1407111554813	187.0597488617098	168.1965660913822
1724	172.4226392508069	184.823184182819	172.9369431848394
1726	174.6687498109389	168.8474224164143	170.4765323101826
1728	186.4289727211395	166.8932578737345	192.0702916800296
1730	195.0680814286848	167.3868485080198	203.2078870978102
1732	188.5702721565541	172.9707276723699	192.5350041583577
1734	188.8913416895015	173.2783356956201	187.8122802543159
1736	192.0165433836364	174.4611581799518	177.7252970290424
1738	189.872661714419	202.9788586856485	176.7489970857575
1740	174.9481122337193	198.225038859001	182.8464448483387
1742	163.3383330104438	172.4668264974081	161.680084983163
1744	185.1539804764331	178.6193942134902	158.8138159059904
1746	179.9203069487147	179.2625233098808	182.8625446463867
1748	178.7169149109121	194.2220888460883	179.5057977119891
1750	187.4839368621158	176.5331699486527	182.6018198275309
1752	186.8144687130146	181.1180939001746	185.7259535015554
1754	177.6803538189379	171.2778677481925	178.2921016490187
1756	167.6365521674642	189.9649962348034	175.1878085040596
1758	169.6077874402581	185.3125435362997	180.5090146830268
1760	174.4693205263095	194.8805908991986	170.3690570362479
1762	191.0860564520798	187.3785243828289	174.1952167036984
1764	191.2668233333624	170.1233484150597	180.0351980315901
1766	169.2258070701013	177.3688073404833	191.4619303192741
1768	188.0965842471791	195.3025493806767	165.7762360059201
1770	187.9409226760508	168.118829554323	188.9373893473899
1772	170.2477604488187	168.5656483634432	168.7661856822833
1774	204.351016746193	172.3004155015141	187.2324549045833
1776	181.7806298610713	186.7513901716761	190.7152114346773
1778	187.4786362223436	204.1961522742167	173.5751761221641
1780	150.657576293052	164.9371357953459	160.7679975444712
1782	186.0257016852173	178.3766737489924	204.9202672243898
1784	210.3136690590754	165.323096539074	199.8175071478191
1786	170.5053777092643	195.7029647435585	178.7021835611013
1788	190.3570125482464	168.401289063977	195.097875817002
1790	177.1292129164222	182.8329106092908	185.8720953570572
1792	197.488573357408	165.7595889092843	207.6300374271128
1794	187.1311892912777	170.4220722281635	189.1360559687267
1796	177.8683550411745	163.0758160317933	177.9918590893422
1798	196.6618843722803	165.7949212213335	172.6072726766121
1800	161.3499390897587	148.0273989513907	159.6514325633502
