# Supplementary material for: In vitro and in vivo datasets of topically applied ketorolac tromethamine in aqueous humor using Raman spectroscopy
Source: Data Brief. 2019 Oct 22;27:104694. doi: 10.1016/j.dib.2019.104694 (PMC6839021; doi:10.1016/j.dib.2019.104694)
Supplement: Multimedia component 1 [file mmc1.zip › Raw Raman spectrum dataset/In vitro Pig eyes/Gonio/Fingerprint/1.25% Ketorolac 3-2.txt]

cm-1	frame1	frame2	frame3
350	295.4270086221357	312.3498178647343	273.6319415631401
352	304.9521462869097	328.0839740015739	292.3229168929807
354	315.0306096867051	326.2256529251157	327.1449865452162
356	290.1248413666344	317.3210174305145	308.2951232982406
358	274.9010639228151	273.5591962656895	272.2190620896442
360	269.1226152819505	250.0159037708917	244.0419809437746
362	274.2743678704123	256.8579357853165	236.1667907182415
364	293.0793168074274	297.7453834422288	264.438471572197
366	337.5949958902555	306.7944850969999	288.0302508665277
368	343.954557138361	326.9643506290814	317.852637657921
370	333.0359548873003	337.5268927630781	336.2698420333517
372	332.0702468373543	313.5820469025947	323.6357168384531
374	301.7207002872665	294.7621529341043	304.256315382741
376	268.966722413157	265.7686202838716	273.1540577068146
378	255.4994052546372	250.6713393089929	249.2065317010041
380	270.2383399827641	262.55226875448	244.4060046435814
382	260.6665517413524	271.0376033724478	250.1636362033129
384	252.1788958389332	252.3730331681384	254.863141379933
386	256.7361463485938	248.2160476121273	257.2284767849029
388	270.7541584655461	265.8017608856773	258.8597952239696
390	261.4378032241021	269.5917044454255	268.1151804951325
392	269.1764387368836	272.5840377761418	268.5869555646141
394	270.1412940631677	266.821561412407	265.0511471683959
396	267.9787501151382	258.8101086426171	263.0391184537428
398	279.5550243809017	264.9627257289088	271.9041270897785
400	280.6414898139699	280.6133421189077	287.1813575719848
402	280.8606743450949	282.3580169543571	293.5877947146238
404	280.5387624956309	281.7067975335189	290.3545176456528
406	279.4371550851841	292.0151311411343	278.9526278295015
408	279.0883609766679	286.7823191620249	285.6633351280298
410	295.361527424191	284.3327503015626	288.0350420450277
412	307.7095338786495	288.5228862456671	286.2894955735103
414	305.6070874087155	298.6966844833671	282.3185180844584
416	297.6925711591985	297.8483604038414	286.4089711478245
418	290.7260884320527	281.4553528045261	281.5765861847887
420	280.2971005045156	269.3418399923892	270.319926822402
422	268.9284487095803	261.8483202579483	260.6986968390217
424	266.0735250159752	246.0133496400615	271.3379803345734
426	261.3692159402417	249.2636312941015	252.7509777997296
428	263.9940132898282	247.5301596006047	246.5853025012082
430	262.3832847069608	242.5804037173933	246.6101974384551
432	243.0172244781409	239.7035619301339	240.4453759465054
434	248.3064214322934	252.5460995202238	226.8546400543487
436	261.0273649713239	257.900265745651	226.1409247353774
438	266.1760355036849	257.7538510350975	236.4269347167046
440	258.89140537872	253.0484390647228	251.3844915122726
442	260.1690548397503	241.8885451778273	243.4612298946171
444	257.5681717596299	244.0726572889214	230.4174411365164
446	255.604573992757	247.5912750180154	230.2328419225232
448	255.5273170894391	247.0390690948872	244.1077590650475
450	257.6090287205689	237.2968532396664	265.0413856579461
452	260.9269795563002	255.3859321365009	258.0252532659809
454	247.1017792088733	253.8077498678633	246.4957961385192
456	242.5904853633199	248.3783818883322	239.5546888332503
458	267.8865344671656	255.4853240660087	243.7243462495217
460	262.3648194649287	261.8128647949085	251.1301780684278
462	246.1596553841025	247.8289820907719	240.319298883246
464	240.4594353560476	235.3167860318058	237.329531034241
466	249.400929051131	231.2127776808754	246.3454511825087
468	259.3197927650149	229.8679719688006	247.6619266323617
470	249.1736546410376	237.0681497711072	248.3227452836837
472	245.9072671564429	240.7600015189673	245.1396584433945
474	245.7088620250966	238.2616345512509	239.9890937876419
476	239.9028397653382	229.570877287465	235.6762275225345
478	235.7226677428255	249.0734859706971	229.3349682100127
480	239.0999334297863	240.1527847184078	225.3867657572637
482	242.1553059811503	232.6213082580728	222.2216700459696
484	240.0246845489472	237.2917823457979	219.1478599658893
486	229.5886716687704	235.4829968085454	216.8061809217537
488	231.7811989221695	236.8266315987303	220.4558216507035
490	238.5486011772781	238.5656999211367	225.5350531681211
492	244.8082257526326	241.2701101056258	229.8850304665918
494	245.4133981341019	246.0339730906443	231.8267491999783
496	243.5759847271487	240.4189906869585	244.0054919260034
498	251.5540111237083	241.0574816462467	248.5894830800243
500	262.9794563424975	244.0751643548095	252.7121348274768
502	268.9931360477583	247.5548315152715	257.2321853053979
504	248.1841843313367	252.7084637585889	249.4052032541879
506	248.6521771994652	252.4776446470782	251.4269573667733
508	253.5084923965222	252.6751994948769	254.019176767557
510	255.8677783276175	252.7079687866726	249.8589794124085
512	250.7815621073408	249.9944711122487	233.2819922098197
514	252.4426480922926	226.6100947696027	253.9607310994312
516	245.7029904598113	229.931687054875	245.4577661218953
518	241.5838059148132	236.6422936812181	229.3327650537572
520	244.0192709235451	238.2650058874539	221.3072762359758
522	248.1376076279972	245.103033029327	237.9335797106364
524	243.5491253403945	243.2309957947142	235.990795897204
526	246.7104293979685	241.9506722963214	237.3711012283947
528	252.9241993006459	246.0815307745647	240.7266749015346
530	254.0456546677784	257.4604569942319	241.2633956891101
532	239.3096606583355	251.9831385222773	232.4930571028476
534	243.5092099985971	242.1939899351537	237.0812657884035
536	239.4791480209499	230.0173697254924	235.5932818165529
538	229.3351643851002	222.3680731504981	228.3629713267855
540	240.2306496159033	233.2673104485275	232.1683298607374
542	229.1179168784484	230.0064827987279	231.2329004584385
544	234.5171433811581	234.6508144528412	234.1349986276581
546	241.8254238566341	234.1416995360914	233.3565381009649
548	240.7948345310563	222.1425476157553	227.1425105846343
550	244.6747817610506	222.1893722227195	238.6887087254057
552	248.6295349744279	230.7709535483537	224.0700950907321
554	239.5356808287982	239.4881385707546	216.2211405400686
556	228.828624772446	240.1893643297959	219.7375488496318
558	234.7353656935848	225.3049864525203	230.1265060519632
560	219.7585336480981	218.5120430509796	222.2495620110181
562	223.2118730422183	226.4020675135237	214.4867432621453
564	223.0636226459153	228.1935040690791	211.6028670514568
566	218.509524551859	220.8417825513167	212.8301012839578
568	232.8699595241657	220.4233536150182	210.7673889378568
570	219.5592803697798	216.7163942164456	212.1627737551221
572	227.5711567217267	226.0426594058854	218.8104990661902
574	228.6603233933493	229.1960405081923	222.3003524341903
576	206.8815861132466	215.4066573453737	218.0965084874282
578	204.8832030137419	209.5651394053148	216.6391419690464
580	216.0129582333772	223.0512096508682	216.8888354636766
582	205.2203941762063	225.4152159950851	214.5258294707024
584	196.9559755549222	216.3431386622735	212.7604161169104
586	223.7977114801132	204.7784341685457	216.0157094285599
588	216.7298396814633	216.9897962740739	218.3109401869624
590	216.3228694223173	208.2190433137207	224.2016842734297
592	217.3342267857215	209.2766322694789	221.3855520446279
594	215.4364412418159	216.9436167945405	210.4210435374874
596	206.1213932175892	205.4295042938654	200.5548471990972
598	223.3804748610017	229.258563225854	213.9899493790869
600	228.8463266032983	222.761709235928	214.7717553264081
602	232.1185097143402	218.4197845297444	210.24840488387
604	234.3760443616825	223.5161652364701	207.2657654923488
606	223.3345430324852	206.9782598684122	213.2901938275995
608	219.2488561263903	210.3302203665291	211.7620821133784
610	228.5855970689066	224.5651786360585	220.8800721983934
612	236.1831894424986	228.8108234878832	224.8380225227249
614	232.7908593642531	216.1720148123341	216.5311323740235
616	230.211075653123	223.5572936030178	221.7059202294761
618	241.0678822358948	224.1672828637312	223.5550732915421
620	235.8244481230683	222.5997785529952	225.3857112294865
622	227.8066297712964	229.4833256753068	224.4092212886211
624	232.0544223534796	245.8122262851496	218.8805454077017
626	230.8656812313865	211.4455195645606	218.2480596580159
628	225.2064210751163	218.7144697762651	222.5533648652792
630	219.7299020151036	221.8185834429272	218.5457064082646
632	214.2369517962261	222.0402920779297	212.31452885104
634	209.2620858369035	231.674457745587	214.8169783112456
636	227.4564575039035	233.2677797654581	223.5981183762301
638	224.6197060264247	225.5933230264251	221.3108542845456
640	229.8474137193311	213.0346116590614	223.7071966097758
642	238.6545068162704	209.4395891784994	226.6425291778358
644	231.7850027038956	229.8235521427314	217.4883009283175
646	204.4676130962521	219.7207453482191	197.9738480357053
648	199.6739266816482	210.5634602557597	196.9974873809067
650	211.4136121663872	206.9245088569355	204.6394525461474
652	220.1001474231145	209.6298229726328	210.7303591230551
654	198.9808489916184	216.1578100837518	205.0927121210354
656	210.9149272032438	197.5067422956423	212.0323941394496
658	206.7252291467031	206.3794224997057	205.4266372994706
660	204.773605732123	211.9790598707018	198.8937822550043
662	209.4588039763397	208.0375745393437	201.0235045929871
664	214.8715621960818	205.8337359910097	216.0469149261097
666	207.0896921427723	200.8436837960595	196.5246200765643
668	205.2875827235853	213.8181274082956	204.0011498016255
670	207.7241141574275	207.2703450924549	204.7670938169115
672	211.4279448712652	193.6215136575811	198.6389444128016
674	212.3121822223355	223.9653685561742	211.5868017597464
676	209.970896455081	208.7808195266397	207.5726223559746
678	212.4172693703633	205.2232128962916	206.1903100427581
680	205.3218736237537	201.4532616452504	200.9944033602156
682	190.5069934421809	195.5035478381269	195.6776331224543
684	183.153612768153	193.4370325065096	201.4773959361259
686	206.1675659532853	207.4899934559995	199.8579341269732
688	212.1512095555596	204.0658369458473	204.1813610619349
690	209.2088810355357	202.836569964108	205.0948400071418
692	205.7657851889999	206.5976043874563	203.0355483755212
694	209.7958153117598	205.8342155163856	204.6723310411639
696	205.0496460755713	188.1582324068668	193.7438787469038
698	212.8989707652076	192.407741519295	192.7438734610532
700	216.8639583031795	193.1069011964814	195.4332546316338
702	209.2092140438839	188.6907705736589	195.7779497492504
704	190.4823370015781	190.5091664499612	190.3912811366505
706	203.3797418796971	191.5896491256901	213.980319404677
708	192.3353929078045	183.3924837515164	199.4244690627468
710	184.8386802591107	177.2655395622616	187.7445816257702
712	186.4885954553702	179.2465490978586	184.0032356063433
714	193.8481806494417	191.0677779316499	179.4441749420232
716	210.5246386369589	199.8666555444904	183.1842737641719
718	207.3276487341219	199.7284280523534	195.1165871987195
720	198.3538136950922	188.3281752077573	190.0678885794252
722	198.265273017445	183.1736754602273	182.1899917641541
724	213.1303665594347	198.3132853622021	188.0914827050425
726	206.8851459570142	202.2142012006197	177.2659131874393
728	192.5828717599425	187.085002094257	183.9758089943524
730	182.8302525796227	175.4413954185373	187.9399335367071
732	188.5814701372088	180.6428420304841	191.6756050359502
734	205.8416645488689	199.0172275673644	196.9565586027707
736	191.1847781936645	185.493088750445	191.9412973069209
738	195.9944065317035	178.2113514622178	196.3394274332075
740	199.2679427097053	189.7642845902739	200.4515318255823
742	200.9254007780367	196.4922613856496	197.0301492503187
744	202.4212678248987	193.0460034655472	188.1475625269054
746	204.7150063981436	206.688807157061	189.3064440294752
748	193.1476604647427	200.3019308536903	201.859351301054
750	186.6424623955332	190.772590445066	191.517638021621
752	185.8168188212144	190.7562781157679	180.287571588554
754	188.9068086909051	199.3636930888715	175.5871847626313
756	192.9456247656938	204.4307584253911	173.1501631124559
758	203.294552758886	193.1391587602195	193.7184700902478
760	203.233379279842	187.3206788899741	177.3014697461861
762	195.1794562179168	190.3790644057524	176.8168317987027
764	190.6917138780634	202.1451558148131	190.0844049285621
766	198.6137859917194	212.6581834574702	195.7305726397525
768	197.2382355011663	171.9400094522958	188.0768030012924
770	184.8391216425739	174.2176231981761	185.711043295958
772	183.4241281878447	180.6740586389702	188.7115023867294
774	182.3256418497932	180.7154638126282	189.4247682538107
776	179.1537465334299	176.1229395412652	185.3736003362702
778	198.1646975271201	183.7195783189121	186.6808983286419
780	193.1591271419193	170.0367349198205	170.0568063330877
782	190.4768805593131	186.551607206297	170.887658570899
784	184.3945424695324	194.8250339906653	182.0104657353746
786	181.374366589715	189.2715812010061	188.1367450948519
788	193.749840839233	191.1989312044277	173.4440641564902
790	178.5559671388783	180.018091427857	170.2861231393554
792	195.0781067359824	182.2521854947144	173.3233211015054
794	201.4877874271217	180.3474642309815	176.4767410022339
796	200.4420367938668	181.8892243287443	179.2738269954953
798	198.3995468594944	188.7858528963053	179.4483359360063
800	168.5996258214855	160.7255881762937	163.5101521846791
802	176.029719469973	173.1345569811777	184.7999828756857
804	176.0864821308286	178.7986439389704	184.6775680545242
806	178.3473773548984	182.8633654182016	179.7367279060813
808	186.1942435647065	189.8010911886464	180.4651546271981
810	192.2719606946428	197.3820501289291	183.1129587035668
812	204.1297670040962	182.0320329450783	180.5023152318171
814	190.4893649796391	182.2335504399283	181.5067993336388
816	188.6949585918453	183.4627940219389	178.5526908829937
818	192.1556829977855	181.2787575181352	176.5586028184687
820	183.8853330371136	173.5947748047014	180.0540924838214
822	166.048052565825	153.4185203131731	177.904939205997
824	175.4120409689215	166.4861972154099	177.2188300346808
826	187.4354548800916	169.1279357551706	168.7811017752975
828	181.0216679656078	162.5379613822252	159.0416676359866
830	163.9270786446782	153.4190667912287	156.8284693805303
832	167.6150010040335	151.0149817520376	169.2306964508086
834	187.4704634005388	177.2879744404944	181.5090973557432
836	178.7285226708431	172.9746212765504	178.0809100849457
838	177.2198707142781	161.5014062627219	184.8942674098775
840	182.766999794944	159.6717570376548	187.7447055993738
842	186.7687489070503	171.4886874013037	176.3525654579068
844	184.8346391412602	178.3119894599058	172.0660180096533
846	170.4484532759791	156.5245003005647	159.3659458863496
848	187.0222490456721	167.7708692454935	168.6880190681707
850	195.9732962745614	184.7657186345913	173.5591921170638
852	196.4397123487855	194.1344797271523	179.020512105744
854	202.7415122496422	194.9135146753138	197.2780068601339
856	184.8007552687257	193.4112092119251	181.0909570487735
858	183.8448582206994	199.752662152281	192.6777045208925
860	190.1571399566692	200.1121953772167	194.2834480639691
862	196.1368141703254	194.3215698249187	192.2479755084683
864	199.0474673584869	186.1638457259835	188.2956058236354
866	199.9296201243569	181.3594489605755	177.0181669443099
868	182.4307313660121	184.5440592095717	189.6623860401599
870	185.7115645302817	180.5460481395481	185.9726504922649
872	192.8175720851986	184.260585328852	188.8979205959929
874	197.5241887244197	199.2825188612976	192.8901554262155
876	199.5449088510654	207.7125060193604	192.6831593505058
878	203.7423090152667	168.3348137677964	194.9181463676026
880	207.3158746299502	193.3174110055201	189.5880443223107
882	198.1624876552882	186.1672923137238	196.2383003581234
884	204.8085739243022	177.3870824845429	193.8956634051373
886	198.2186978622714	166.8059458277087	184.502842106285
888	165.2497729454158	157.6228825495481	179.2660590353754
890	179.4573016449408	187.8972408154802	188.1409332357042
892	187.5377174761373	179.6525468288415	179.0627827415214
894	177.9173194139618	176.2209249182189	173.1718849028639
896	174.4960622623713	167.0128447525952	167.5449176995222
898	180.8765418099217	156.2773901285063	165.3949437229512
900	186.1938294289812	155.0810698336653	165.3332784966992
902	172.229529955119	169.8218433399402	142.962170915431
904	168.252088244475	161.0162714451429	163.5980583554739
906	164.1235114716943	151.81447878553	162.8205385493087
908	176.2273915154286	162.1316482344456	170.3047635025052
910	190.6557744711855	176.4789047812284	177.7894573101605
912	185.902799270804	171.6421287859803	169.5400273250244
914	178.9175483975991	170.7105765621593	192.0729064629402
916	174.9534054371763	171.0282249241862	183.0876583763113
918	179.395504780611	165.5350927036207	184.0935268551015
920	171.0282918285533	166.8411359543896	175.9907014316834
922	163.0788558824651	168.940942577822	166.1474163068094
924	176.7661393490922	161.6132320058852	169.6041998949007
926	182.6754373233889	163.2990469445938	162.2242699587887
928	181.336010597774	178.012101682292	173.0831243252009
930	167.3094491480011	180.0121263337541	175.133555596631
932	172.90864457776	172.7233389986009	177.2276161961156
934	187.4432861157	167.4371529517076	177.7010636589979
936	188.7499244444696	171.8661786042069	172.2829761030148
938	204.1301970858823	173.2699095051636	171.865548706165
940	189.9011262147008	175.8469712358135	172.0398380179567
942	176.4176829527938	170.0411900026704	175.1478145031307
944	173.3227760792418	163.2727292902147	165.6402225049926
946	176.5700196647297	164.1028049885065	152.8417921883934
948	179.0042423501318	173.6757810431479	153.0236801056124
950	183.1252566235428	176.5731828383213	165.6514019774542
952	163.3113967395183	164.0854586800059	162.3217976740905
954	162.9804210749325	158.7499664929349	163.192515778564
956	173.5241119006739	160.9630528802724	182.9534838818928
958	178.9104870203298	163.9828669415777	190.6334606949421
960	172.4959996200968	162.4040892165976	168.7612403655449
962	168.0200279532591	159.330518369294	155.0565838691375
964	164.1673240790256	176.3729567386508	156.7493388590262
966	165.6674530284348	174.244146576639	159.0829365199385
968	171.0990457316383	166.419051589639	162.4903827060331
970	168.8757060752016	161.1968694373144	160.6535047841043
972	160.2083361651303	155.4100144756503	153.3482187662126
974	160.6193011842137	140.6438589464475	148.7144205278237
976	150.2182924382459	160.4745150176771	144.4935273916952
978	162.8337657562499	175.4624898723305	153.2490835290323
980	174.8915022131064	178.0721177479765	163.0102400379251
982	169.4721832066072	164.9071097635012	158.6370276729123
984	159.4131252837192	153.8699691382936	153.5702662272109
986	166.8806373173129	162.9881478914706	166.2359431189781
988	165.903304458924	155.8307335561676	151.6594994079016
990	165.7541494348999	168.0904246073288	144.4657016264601
992	166.1060045597938	172.7098939134802	153.5434699119781
994	165.553718174402	169.1843197214063	156.7196583553098
996	163.9423257445591	169.6282155496266	160.368202061855
998	171.7316332916558	180.1737486071478	176.5456323556892
1000	211.2723278192952	188.8027731048459	199.9478179497689
1002	226.8491901062891	226.7775418831281	224.8542559724856
1004	206.8642198336765	203.8714232235368	211.5312139106317
1006	192.2812897249097	194.786939260431	194.6620767790274
1008	176.8201175250978	182.4341612104405	175.7685170846519
1010	165.3283723739379	163.9443169573853	158.8491716921729
1012	171.2846496190144	160.1958624903641	154.1963044238626
1014	154.6297098808464	143.5261262070463	158.2107161341014
1016	163.6656494100393	157.3768328312069	158.4940545506431
1018	162.1010990395823	151.0498681270863	161.5436836522226
1020	160.4532839189623	151.647396801795	162.6636930275142
1022	163.789885055186	157.1851788750565	162.8960332069246
1024	175.2394111382602	163.3897648244164	166.0938521297113
1026	197.4782796869105	186.2008369254494	173.7791118922403
1028	182.9643369023307	181.1467177758011	171.8833996978741
1030	182.3755175283878	177.7241559731415	171.0570102039017
1032	180.3971950583286	174.9027187306786	175.6851004636177
1034	174.553338500436	174.7341434188173	163.7885316867211
1036	169.2205203759741	171.8442711554461	151.5471521424561
1038	168.2043404024461	161.8619963062129	167.0125689349095
1040	164.2111925174325	159.7249100672708	176.790998619688
1042	157.6979450930867	148.7844027655385	162.0531705169065
1044	172.239639788334	168.36919263639	149.8984281903624
1046	182.6944501842761	180.3674719625077	155.3346514250339
1048	180.7798549190106	175.9509947692953	167.1982475143275
1050	175.7478367042706	167.5033885278398	168.6286729133628
1052	181.3290401852127	172.4807072534201	155.3720384788981
1054	178.0813980649808	180.6855193186778	158.4431235609379
1056	170.7200908072211	171.2434994328402	173.4981773959507
1058	175.1682651372194	172.1211432113634	162.8480273187339
1060	179.601878047779	170.3228765339873	155.1001825071471
1062	180.660684329111	171.5309443942504	161.5318595499599
1064	175.1695838359201	174.7357874980492	171.8747528662683
1066	161.4312700591328	164.8624042327786	167.3280030082461
1068	177.0875691503424	164.4966419339822	168.8849049243482
1070	162.42959826246	171.336494224584	167.3587873551362
1072	180.5278496800145	164.8793699221541	176.3214774963894
1074	179.1728389527425	162.8307093801885	174.1252013614885
1076	166.0899222193921	165.6346148712147	173.7328961739078
1078	164.6756441638696	163.1703326050791	178.8387074537737
1080	169.9532273481264	152.3638953797216	161.1366809790941
1082	179.7115452805544	173.7246109889304	144.361767428308
1084	166.1041072984252	178.4130744479571	148.6124362198754
1086	170.3643833069843	171.4253752857842	154.0427241018601
1088	171.2256770084505	164.0358932569941	153.4988666128289
1090	162.95797146551	157.1263122010752	154.5027857131731
1092	162.1561014582139	154.7841741269762	158.4343575738722
1094	184.9874538185908	167.1987900311565	155.9931825878586
1096	159.2728258764506	170.7306236978816	180.3251869070294
1098	163.3104538512475	170.6008376763049	164.4775235814796
1100	162.6599511494089	163.0621595492071	172.2444165057734
1102	172.7321487654276	164.7470250258002	162.9280694502433
1104	173.479655098632	164.2419307919125	157.1324020440434
1106	159.4827885245834	160.0493103103008	167.1011107021307
1108	158.181066935011	172.0160782203433	166.7455794681732
1110	170.7774708073872	191.1796706836285	170.185225106148
1112	172.6989831158087	161.0370272045606	153.9003474838746
1114	158.9771768291919	157.1111065514482	161.7105042611935
1116	150.8781461161851	154.1415983992749	155.114475291833
1118	157.1290931333994	160.7455152510962	150.5266628868814
1120	163.5167359010364	170.9065258767216	157.4308739359548
1122	157.3772457416004	167.3726257630491	162.5706976156638
1124	174.5542522681941	172.6804034196237	163.3812544418225
1126	161.4936375713857	147.7245881077608	160.2256750063539
1128	171.9132349999301	156.631933084159	165.5781050501865
1130	171.250921554734	155.469674294005	165.2027865855441
1132	170.7660367277227	164.3184319873554	166.5374446747871
1134	170.4609910504627	169.2089189618419	172.2483639275235
1136	163.0784751388584	154.1686817137513	173.0256329661465
1138	156.2677542667104	154.7191701899641	157.5499752869885
1140	166.8811655027222	173.3131280605158	165.5052218511817
1142	172.5323007417194	161.9372448542123	149.1170872932138
1144	162.7707962289083	160.2265609424501	152.6769064888188
1146	156.9256484519301	162.959216691391	157.9193086233229
1148	170.601722757087	168.1526360942616	169.5068257113175
1150	188.5441763845719	169.7200840292212	177.2204744072354
1152	181.2960046985471	164.1934878527406	160.3516597061962
1154	169.7636570045242	177.2415562312471	157.0760897488457
1156	158.9056228331613	156.313208945751	164.3444786138389
1158	157.9092235031755	162.2781629117048	166.8285662811128
1160	160.3614007029382	169.2773320683899	171.5999959257142
1162	177.4123705688224	172.0158686195866	169.7002237292211
1164	178.2841713953895	167.3863841993432	164.9924861469428
1166	157.1962154208195	156.8709939489302	160.6163957783412
1168	168.2145648920219	151.53423406758	148.6922115120781
1170	148.1683760362458	165.3109377163959	152.3301501142838
1172	157.5478719875532	170.7417274482943	150.2991208067955
1174	163.9414223952954	167.3482255732374	162.51273268137
1176	167.4966960377809	164.7067812721239	171.3772585056003
1178	165.248724519223	162.4049393946072	171.0701620590958
1180	164.7306271689219	157.8269226924587	165.1066948126279
1182	168.147965317015	156.0236201575346	164.6429808959861
1184	158.6751144422597	168.5620326873233	179.003563937303
1186	174.775588657186	166.9504352955985	165.1348311192644
1188	171.7069430812065	186.6492300575029	154.8836766678464
1190	159.6933268227214	168.6696948185875	160.0448299708534
1192	160.4269208627413	152.2796230255743	161.8263873937852
1194	166.1111307934479	160.0703150242796	155.0310859800074
1196	164.5166044886159	175.520594310749	155.4517230911692
1198	159.2924987239793	173.123448936769	170.1286168405186
1200	167.4765944915542	162.82883348618	169.3238535580741
1202	160.8348025348878	156.8747080855193	165.4386356650279
1204	177.7422010571285	173.8138273584852	177.8353260044691
1206	192.6262379292636	170.617820336882	165.2932887046984
1208	183.6499600854334	174.1815647917663	161.7582425021849
1210	163.12718787707	171.5300566786568	149.8608530924263
1212	158.7352599767843	169.3672026010269	146.0163310532666
1214	173.9346960798126	172.7886146684281	164.3239560428042
1216	173.2376370230717	153.6109854182137	156.7759021725185
1218	169.2968307203146	182.9537390673586	166.7015623303479
1220	160.3304227207815	158.1476392865703	155.2226324270513
1222	174.2125360836703	161.2392659803291	157.5090787336117
1224	171.0682888553425	158.7013592073827	156.4252884636912
1226	174.1707775339814	165.0720005599481	158.689214371609
1228	184.6950569061742	181.045856800479	170.3770314453162
1230	185.3522348235601	193.1665490049802	180.6371106531396
1232	178.1124237775601	196.0716920806235	174.6818306873926
1234	189.3867637625156	191.6580147755481	180.3017597103859
1236	173.1685259720889	171.9364298661458	178.0969103958612
1238	173.2261228701875	188.0721926309691	185.930378080872
1240	172.090772989942	176.7133033204932	186.4395296344997
1242	185.0001091586743	176.8214406344192	182.0006813228219
1244	194.0762222850214	193.603465686102	186.8021442777273
1246	193.7373392037152	200.3518771324129	190.2284412897483
1248	197.2691397174788	188.7182321507292	178.4419500613787
1250	193.986242375094	197.0567076935994	185.1948464093798
1252	180.2699594790804	197.4948880245941	194.8455893248214
1254	177.5516538197024	182.0721914023148	187.2634706909671
1256	185.2007509968872	188.8070193403804	187.4419090926066
1258	194.0151109918202	200.5722912892099	184.8754843966244
1260	199.6748458682905	209.3783431025011	198.0921364439832
1262	208.0322162904931	210.5348876252948	210.0551470968209
1264	211.4453879387061	206.3597918632605	205.4251936851717
1266	197.1671605576161	203.9525932370827	201.7219162419259
1268	199.2709772567069	199.9747603056132	202.2910441853811
1270	194.1594479834205	193.4312763817632	194.3179458028631
1272	202.9055051608679	183.7928000791945	181.8893002838894
1274	211.3121759761576	199.2550711713282	192.7218309883897
1276	200.8469680592974	205.7145483130685	198.6166471189363
1278	198.0757370391222	218.3916435690116	206.1923400200776
1280	198.5555436567145	213.3669025233859	208.6086871421682
1282	193.5064659893562	192.3003821136986	206.1302281074822
1284	200.7150580171757	203.3823893846137	214.8087842442662
1286	207.6460870179901	184.5662012115846	202.9235307875175
1288	221.2676193600991	205.4279802007819	207.1303755595567
1290	201.2252619029127	183.0002814444789	187.2501423521742
1292	200.9620984658756	197.7795795282189	203.2701657578545
1294	183.2761536335127	191.3435921220512	187.8607015424079
1296	190.4879264899997	187.558574008615	185.3365445869322
1298	194.3439483178287	192.7510380572313	187.7883203300212
1300	183.0664573730176	190.5908595172621	180.7476294367984
1302	200.0263524445962	184.9831289949805	189.3614086721012
1304	189.9774410221247	197.3522993454394	183.177305742742
1306	164.0583484924901	171.421388568956	163.1172046970263
1308	180.3938615584275	177.7193789828227	183.1673316303347
1310	181.9672249003273	188.5978305563948	185.2522074582834
1312	174.3051585835164	189.0789233839766	179.2297468503364
1314	188.1930971781469	185.702468619186	181.9983010015964
1316	196.5506718900037	179.5457448101161	186.8788709120514
1318	191.5077342093283	178.4272174060235	184.4219845617718
1320	192.3720796080265	184.7205319437272	176.4794567331317
1322	184.2922286827102	180.8381120753846	172.0789811429632
1324	178.6944966791718	188.7510296450039	191.528479116098
1326	185.140050207692	178.8812329301101	169.037891620551
1328	175.4979338256958	169.4170355000076	173.8036758396509
1330	191.6989194735483	184.0818587139179	189.1261599005053
1332	199.0228521774488	192.7998862812817	187.0478514910043
1334	191.9016296822333	187.7837669366809	175.7004152820724
1336	177.166984651785	182.6504904724976	176.8662751684722
1338	175.3805517051262	186.9546859493496	186.5252815312978
1340	200.1742659958861	199.7110883182285	186.7484232653508
1342	219.6711713626333	218.6844035943807	194.4049258227194
1344	216.8924284006491	202.5118093750836	214.104164147634
1346	211.5658603204507	189.649454854788	196.732513435875
1348	206.4930541712952	201.0950400906416	214.687421997694
1350	210.0418757850027	201.0914215372851	212.5462891676889
1352	208.1769740921421	213.7108789146501	220.6332679718579
1354	219.4761193290815	213.7569827323129	217.4706140327546
1356	225.0517011346466	200.1486628270374	201.5933636252053
1358	207.886143783009	194.2960390538652	191.7904866229623
1360	197.6643231596867	199.0237365120667	194.772833079466
1362	215.2225883755516	193.1430722905712	203.6919923209061
1364	185.3060092447489	163.8181257916371	196.2580394719716
1366	193.1614709311103	203.0163455230792	183.4748976724583
1368	196.2452245671822	205.9486943996878	195.2795842527042
1370	211.3961043612656	224.5559275384624	233.9298485932911
1372	210.9727771277683	210.9196623236532	217.8472455913366
1374	202.8089870321055	201.8430401718949	202.0057272735776
1376	205.7164080179987	209.1815034816306	195.5363397281486
1378	223.7028857370679	213.2605002432455	193.9112984112945
1380	235.3125852978856	209.5995722718973	200.7896163031172
1382	221.4984349715036	219.6160461912163	199.300584831583
1384	215.9449310241866	240.8680453177567	206.1668995465771
1386	201.5434809098297	202.4250657450429	204.9579065803254
1388	208.9587644382925	194.2834831835522	194.5235082564712
1390	207.9734670600235	204.2571779001978	212.6357872455821
1392	189.3558784538606	201.5427737568049	200.0453379401558
1394	198.9003662493548	213.9284401098456	197.5854165352227
1396	209.6615762218553	219.2442087229582	202.9167420837449
1398	202.2684838771127	209.8449408411547	204.8507091406812
1400	191.7009797330874	199.6303520757607	197.2594732567362
1402	188.8845857477301	189.4095382713607	187.265072517105
1404	185.0021331903269	177.5772025997746	193.4948528171467
1406	193.5257992521706	207.5006576788939	192.509723135406
1408	187.4289632155933	202.9694049199296	176.1897059313177
1410	200.131026329455	204.6567702833887	187.2611068551735
1412	217.5301936875184	201.6462354689481	186.5640909263352
1414	205.1635600732728	192.1983427121564	206.2836820852327
1416	207.9936233593164	207.7144613380269	216.2670367674164
1418	208.3042115177471	208.1380420360839	209.1176068100412
1420	210.3638568146396	198.1108872752793	202.347530164775
1422	211.8514148677876	210.6078021251807	207.3936097067277
1424	204.0371675751205	234.0457864812275	212.4133181181684
1426	207.5888875212769	230.2447396012512	211.4704205376577
1428	225.871188701305	222.1695504663651	232.9690258145498
1430	218.1712015642431	230.1871821165305	235.7996555654807
1432	245.2693508489394	252.4808554018757	230.8177267801287
1434	250.0698391958359	230.1445350958115	243.5244072639839
1436	226.1978436656451	217.132526885349	217.4374102104383
1438	223.7297809583671	213.4379826397052	197.1405150532372
1440	212.6472717648755	208.6011880698065	194.6234768279879
1442	212.4536117801073	202.7554050461253	196.8860225663789
1444	208.2019669825492	201.4860994164889	204.9658108097035
1446	210.4152605269335	207.7500743572151	210.3068087915265
1448	233.3725785735168	219.26378853711	205.4685079911159
1450	229.7035060054702	228.6514464827556	211.9856227824045
1452	221.7270183112361	228.9793370603569	226.5736518458237
1454	231.3357216547917	233.3686821433446	217.1595526443666
1456	224.2103591122705	215.6269977115767	225.5539595046044
1458	197.3677503334732	183.7163437159088	191.9927689260664
1460	210.5408662863554	199.9324226914535	185.4595791401131
1462	214.6128942046758	207.4399681653824	198.9890217018846
1464	215.515075926412	213.375733684741	200.7195078694941
1466	220.3369460016367	214.6570222319694	219.3870549468581
1468	231.4756227491997	220.7508947028613	235.9377522238206
1470	230.3287498446892	227.7723912759904	218.7064199751997
1472	214.8673366969599	214.8277153820673	193.4952056310785
1474	209.5856178764191	190.5079219444326	196.9185735931173
1476	206.2783736586473	190.2867145827787	197.6752806075192
1478	187.4065725003241	185.7519623138816	176.5179523635812
1480	198.8015207423199	184.3553457746483	187.3728303329762
1482	200.9203924208478	185.621432523398	196.1463088426917
1484	186.1735976315526	186.0649156850853	172.807741765447
1486	188.4680188715076	177.7654842205161	183.5549517379698
1488	182.2123826838688	188.7149744610169	171.4535472470432
1490	184.3615050757917	191.9359075864519	185.8241720266632
1492	188.99404692861	190.848240080861	178.2050866526744
1494	187.5437485999522	190.8379838226852	169.1178337243785
1496	184.8202100057843	178.6314676352542	162.7561092677219
1498	178.8313640199711	169.1426262518509	158.9970179954874
1500	169.8600408603148	173.6673373231571	167.4846210805463
1502	174.6499536935966	159.5911608635175	156.9803743027538
1504	177.9888208651936	159.5938658698156	158.0845886813943
1506	166.9112129373972	170.0551782011519	155.222534012449
1508	184.5504050653701	163.1523418387402	145.676047058323
1510	172.1901606210852	186.5297066739211	162.1928997844644
1512	160.6816146877799	177.1821619529101	162.8437217673994
1514	171.1972877946059	175.1685735851806	173.3927781070579
1516	188.592223007587	188.1581033293133	163.3263018473896
1518	199.7778365669464	207.457030873884	184.99531299289
1520	201.9810716986845	199.6260334613925	196.2543565860986
1522	194.7165054283023	189.542680924266	195.0964391836766
1524	190.3810945597705	190.023845129975	199.0082641005081
1526	194.7293287660065	189.2131361980685	194.888974662613
1528	203.6287877978998	189.7504632345314	189.3368455974518
1530	205.5395600602252	195.4765121122048	198.9122679350104
1532	176.20900821195	190.8128752567397	179.6719918399964
1534	160.9035439969397	164.9467718024475	171.0713465644467
1536	181.3263782862957	175.3723473433135	167.2579718378677
1538	169.0236264398863	171.8009913990197	182.0257771725844
1540	149.3218700213313	178.1964136250245	178.8912615968295
1542	176.2671763471528	203.0862365374262	176.2641159028874
1544	160.84764418807	187.8034005254106	180.2413118018976
1546	183.9076058185395	177.0568571595903	178.6554896890691
1548	181.2422445445608	173.908611215588	165.2861048111394
1550	184.7963345581302	190.4320567835958	160.1375471736338
1552	179.7865015732805	192.7526994776646	165.2378250400975
1554	171.7106549198174	178.4906747150282	173.0547095430247
1556	175.9998518090396	176.5382049986907	185.5704216940775
1558	189.3362346271311	197.2819268856355	208.190871765131
1560	203.5922054292857	215.2755886936981	222.6443720372831
1562	202.5864037313698	197.3047777500836	206.0114978522071
1564	206.5112160821024	176.0187224998438	195.5459995918079
1566	208.1998222787743	193.3426507824157	203.2088530201651
1568	201.9546827513057	209.1464267779084	195.5298439527091
1570	193.2801255200881	194.217917749057	190.4268105977601
1572	186.7520367799511	184.9937651884391	185.6966872989148
1574	192.1634215729344	180.0647482810707	200.5478937820594
1576	176.4159871798525	170.975157351578	169.2809916835003
1578	160.4015826885479	178.7903718959945	196.5287594512373
1580	167.8540929196441	182.4913376702108	178.5363884447724
1582	170.40925379731	175.9117705417998	169.4067677795019
1584	189.5069632738176	180.2097769610664	178.8665822139042
1586	206.0220893973335	192.3915233970688	191.9559178850946
1588	205.5573219685189	198.276210200504	201.600771390312
1590	215.6677195086754	208.00877275263	203.8134813437609
1592	225.6515397177019	211.2562511279603	203.2108206855805
1594	212.8269568454241	203.9828958522362	209.8287152345829
1596	215.8537662969946	216.0790115211046	219.0008404158763
1598	225.8092794802708	210.6625943257694	219.238859912895
1600	217.3495941697986	229.1675779998517	228.03991420318
1602	226.3482687070301	243.3343184869672	230.5404687685254
1604	227.4402015104986	239.7256324958912	219.9488953912308
1606	211.227800902393	216.9381285100853	223.9409722207188
1608	201.4986382524969	187.6946571854398	211.426828557375
1610	192.9415544636917	196.8801483755389	192.9827123909278
1612	204.2492474743742	195.0518931880263	198.2394219233838
1614	191.6269658972914	166.3790951936416	193.4412017139765
1616	195.8014390670327	181.3465881413376	198.2555217840567
1618	194.2393302269068	196.1756953073785	201.7572364074088
1620	197.7964315717767	209.8613842080687	217.3366789493927
1622	185.8620547845257	183.9170127558063	194.3997414189501
1624	185.3649354547398	185.7130594645622	177.3336355369916
1626	192.4951021496174	197.8418227133561	188.1881836805247
1628	194.1141438025032	196.39213869106	202.6275407360191
1630	201.2271290544982	189.3925162912363	201.1680097192941
1632	198.3458315997348	179.3751300942511	189.0621448346853
1634	183.5337706271321	190.3110330405218	186.4582171526236
1636	193.3607464583824	190.6415898186322	185.0481651929188
1638	207.9250687735165	190.4973778128807	200.5464324983213
1640	215.9792359661684	184.5858091934882	198.6701988782448
1642	197.5931169354666	217.3811220280225	185.9201268974722
1644	186.8672408547735	204.1416077443963	167.6249215382159
1646	186.3987972925161	194.666321548877	193.1375243214567
1648	224.3946695116488	197.421749129791	205.4261334108143
1650	182.7915367847385	178.8267080815133	183.0045831940781
1652	166.3312461898795	185.491386150504	168.2626876323032
1654	196.3126816350406	201.6156046196687	202.7575333365715
1656	187.9800057753831	199.4630925982804	190.8540335053578
1658	199.0400324039706	195.3764516689006	185.012174487741
1660	188.4827483632219	198.6405136308749	195.3313575259954
1662	184.5018007902618	197.9201491664757	207.0127415496125
1664	177.2475480966462	193.5864938197259	201.4038222808897
1666	193.1271873964276	196.7807634935548	196.7648677724104
1668	201.3364502390929	198.6309295407214	188.9572795304061
1670	194.5495048608485	200.2475463826436	184.8122732208228
1672	185.625151770192	198.9605472682873	185.1979709941735
1674	185.3105916429306	193.4457362924266	182.6657523815593
1676	198.6087231829991	185.2943299610834	183.4716468363169
1678	195.6797890973714	179.0318648574255	192.7617331568239
1680	173.5813995895416	174.3178769207078	194.9582305334137
1682	166.1072134118646	167.1245562203224	183.8324780494702
1684	170.0544640357855	175.7876299123842	182.5890568763155
1686	195.1973689214531	173.1781645668259	173.977396124193
1688	169.0166063393818	165.0391693093916	158.1604164233547
1690	168.3567783744971	172.833636069075	168.5939307718799
1692	172.8806490612333	161.7186016384329	177.7971447254091
1694	172.9534054895248	174.6362903825039	168.0849060975126
1696	173.6094204973769	163.6744131951197	155.8227908087638
1698	154.4507224876085	151.4268224154157	161.272578779933
1700	155.3849155353488	181.3121899770785	150.1389922886326
1702	153.7089576009778	144.2996404550681	142.3916376717494
1704	147.8767282570772	161.0004780693192	146.1916983809748
1706	143.3486603467512	147.5749901580044	154.6917186117973
1708	139.2955628848063	143.369699259471	144.5519706167204
1710	157.1902022330359	148.0913190230427	140.9960007035809
1712	143.2471821527541	147.0770895060238	150.6409526783855
1714	143.1319204441442	148.8661722340777	139.5069754864954
1716	168.9297650530464	165.4638336209233	152.5165637682905
1718	150.0473658545843	145.2172094986061	143.99788252183
1720	141.8555683895502	152.3642580473989	138.5769128246512
1722	134.1070955216642	136.9888508986514	143.3108636649244
1724	145.576239686489	144.0227939621998	147.2991357161496
1726	141.6898470150841	133.897913631803	143.0569096205091
1728	136.6850518919781	133.1721504996455	151.189594563922
1730	145.5510522822901	144.0266662660023	157.0171399964547
1732	149.8351871218638	146.7335960698119	145.0666643030646
1734	153.9079074116326	151.2164610508217	136.1461732695577
1736	156.3054417406879	140.7592550761612	142.8806637523894
1738	155.5409099656044	140.0902783543687	138.2248742952725
1740	150.0574677888165	143.6299544293515	129.6286847100031
1742	135.1901514613555	132.9844955763648	136.26882561278
1744	131.2008593477037	145.3309476204993	134.3249697744687
1746	143.7912250281079	151.7468228283723	143.355667381732
1748	154.5826473494813	155.7659715510967	149.1777558407055
1750	138.8587360852658	136.990949352924	135.6684308512184
1752	136.4957378678897	144.5293187572913	142.9399736722833
1754	149.1220308845757	141.6927685243877	139.202115386336
1756	147.1488754873063	147.8618212629345	134.0991106197165
1758	142.4192677381632	125.309491288179	139.5266584872435
1760	133.99364669176	140.6454770829131	127.2401971295502
1762	155.5200231562823	143.5759535546222	147.0695122005114
1764	143.0331772341835	147.095124144324	151.6667878769707
1766	143.9029573788237	145.803886560775	149.662360635522
1768	146.0645501507873	148.3632015244731	142.7625939034379
1770	131.879676017598	148.4219521359957	151.4872885292172
1772	144.8275488137534	129.6556367602503	141.7687995823628
1774	154.7796004707793	132.1120820437357	153.6367489580595
1776	153.8808843612966	158.4666813991306	136.352153621179
1778	132.3694288334092	140.111276231669	144.5269410916035
1780	126.0825605623655	130.333936580784	132.55214207848
1782	154.848928653274	137.163662035208	138.2866464406729
1784	123.2543693683782	139.2409190474736	115.2209451622383
1786	143.404527933416	165.609081035608	140.9485985832144
1788	140.0158054586012	146.5388446161234	150.5546514730191
1790	153.5789517411658	162.3981606305337	140.6311541792254
1792	139.3276064880676	133.8024086249947	154.833828820885
1794	148.4274444504808	129.3078368147792	167.6087998869975
1796	146.5278691654673	140.2472620266946	133.4116844652397
1798	148.8212784298844	157.2876119638581	130.7068236881403
1800	126.9756624832852	125.3914724430105	123.5399307377173
