# Supplementary material for: In vitro and in vivo datasets of topically applied ketorolac tromethamine in aqueous humor using Raman spectroscopy
Source: Data Brief. 2019 Oct 22;27:104694. doi: 10.1016/j.dib.2019.104694 (PMC6839021; doi:10.1016/j.dib.2019.104694)
Supplement: Multimedia component 1 [file mmc1.zip › Raw Raman spectrum dataset/In vitro Pig eyes/Gonio/Fingerprint/1.25% Ketorolac 3-3.txt]

cm-1	frame1	frame2	frame3
350	414.2379117313842	436.0839308437663	412.7499333115666
352	450.7511667659018	452.9077024344524	439.5496596192209
354	464.5863150265939	452.1046348526406	464.486005580319
356	471.4647790992743	465.6336005310014	489.0422443036298
358	464.5673410302381	465.3646695011662	468.4795291135667
360	454.1350156766119	470.7481598047608	463.1866657672218
362	456.8734206371332	485.7239522610851	476.4624183011918
364	500.5342984066675	512.2300585422067	498.0350188158533
366	478.7432472883497	497.4047045656433	487.1521469679536
368	477.3905271727828	478.3377499537799	481.9504396958567
370	482.9189393984759	464.2289666542127	475.1902530439147
372	474.0776929982102	462.4408907809576	456.6522585916706
374	425.4811203683706	447.2871707966453	439.3130470823663
376	401.6182459812115	412.2535485870084	429.6005935236631
378	394.5400408155032	392.173440808605	420.8898907278778
380	397.634109548559	407.16032108066	409.0969043385775
382	403.326479914727	423.2432746525454	398.9188886746816
384	405.462589381597	405.3997919226709	409.9984691014243
386	406.2391096879695	400.0255610733789	416.2632876438858
388	406.6116018421647	413.9791180193656	412.6113488921636
390	406.9966880575465	402.8934040305723	418.9958880054381
392	420.197035879342	407.4579998729	425.0474449291215
394	412.2958331829785	412.8268031969388	419.6470153156817
396	397.613303328593	418.6305823722887	411.1188235337262
398	418.7729140508314	429.9681615946242	420.8368492663285
400	429.3224208312706	439.9419914880089	442.5074249013832
402	428.8765025822856	439.8408847795212	434.7705504412104
404	426.4466115774735	434.8656235414158	423.3473113621927
406	431.7737333893599	431.5509142298149	438.2084108678066
408	439.6120965526955	432.329583629014	448.2207187108579
410	444.9406221152618	439.3063848929181	439.1117536547896
412	448.1617740393501	446.0285960784476	435.119045380977
414	449.2176697892176	447.5022944861559	446.149869023814
416	446.1375630368391	436.3079972206689	446.8719984742255
418	435.0391114766138	438.0159874443272	437.7815211266965
420	417.8539618328156	425.4378170177354	425.8677346497232
422	400.7809658680641	403.9620214197072	413.3551205269005
424	398.1514311382206	406.2009034445696	401.0211219792495
426	388.9195392701182	403.8206452177594	398.4958923435595
428	386.1587659487521	402.3477613979832	392.7438467459361
430	384.5618745217068	395.256140651108	388.22405148539
432	377.0870803183772	375.55182369447	391.4859078564432
434	394.201951811032	387.2726807328639	396.1888996633638
436	397.330101093625	389.7064404962728	393.1767268041239
438	395.2393130211461	393.7893758555816	390.324830755999
440	391.8798609620851	401.872584039672	391.2219418932734
442	379.9856433970285	391.6236552508831	390.1286797520193
444	381.601251109429	388.5193390463199	386.2694018719289
446	388.1641639297807	393.5137926125045	380.7003677572175
448	392.8020577950805	397.6636579586764	377.5348385202815
450	385.5097878622243	381.7539616880977	384.7961291643404
452	390.9484996719716	393.9348063946031	387.8776125170282
454	383.5782610129023	391.6160881061533	382.5793686872066
456	373.1442863893853	388.2683748840503	387.3492640859221
458	370.817484964191	396.2409268610678	414.4561958350298
460	383.5957862144665	384.2435632980098	404.0726068097486
462	395.2808518448063	384.969137031282	396.7817185123438
464	397.2856876365	387.5496817673619	384.4031922101287
466	388.3775019060842	388.9216996879173	372.733560931793
468	375.4355188914062	393.1950807529406	390.4880424085072
470	366.3984223414763	387.7730675568243	392.6912741819844
472	369.1091424876933	388.0175184923617	388.7461627005732
474	372.5525736969628	384.864352126674	382.5973742778497
476	362.9732729534869	366.9019696316883	377.5490245675104
478	371.9129698819309	390.3903975762959	365.5056685706899
480	376.4101259977798	381.0331664992851	381.7840113410338
482	373.3168200639233	376.2669213784566	394.0269087286292
484	366.7854882948097	386.9904776873919	388.2673361894463
486	379.488958509327	379.1995592850999	375.6236920968358
488	375.4741279393645	384.0694677234647	380.8526811022653
490	382.4597894853337	375.6076308856842	380.8046712033127
492	388.1086724618457	365.2932099089496	378.0440364548205
494	370.445563080467	374.6122710788517	381.3952872143058
496	386.5847160122082	391.2966646220568	390.5318200260948
498	401.2815315616836	392.6760405761631	391.8809984097558
500	393.6218396518055	391.1420148312292	398.3862925593218
502	365.7140627921141	387.727429889346	407.5292840445085
504	371.3314296075188	358.1916958897004	380.1430555619185
506	391.5523286166064	374.2099525709303	396.4081939093957
508	396.2756841457285	387.6510725564453	396.6017722444094
510	392.2424947132566	389.2075545804815	389.0670764962905
512	394.5992451923567	377.5849975431563	396.8928552181186
514	387.8567954557339	361.0064475408531	396.6884670950119
516	379.2770308782998	375.2596753886049	379.5474994028218
518	377.0749836756477	386.1705203601548	374.9435471343492
520	381.071052719892	380.648335763208	387.842202611967
522	377.4902772649396	371.0933253733806	386.972420121344
524	382.9649890769026	372.0752974689691	393.6804020478951
526	380.7451406611223	375.7308572123993	390.164845571878
528	372.9107927630068	379.8450086992489	379.8039126010094
530	365.4916373416872	382.1232668212384	370.3527506866422
532	375.9806859347576	371.9573239818453	380.849987347909
534	374.7038797903607	373.6719391509053	390.76792648123
536	364.6662946382063	368.4272062227103	379.2516937955661
538	354.7976302768686	354.7414410177399	353.0364449200765
540	362.8983755946733	344.8428736202669	344.7750996404935
542	357.1516698462073	362.9590873768394	359.8129739498756
544	363.0890370892886	376.2891138251218	370.2430261656965
546	369.1525177454363	380.1406428054877	374.6990681311514
548	366.6877623707802	373.5034764558264	372.8054367602508
550	361.806267727838	362.0509101468388	361.352870528862
552	367.668309447069	356.6634249121657	347.0641140878149
554	363.8819294474347	366.0026112194944	358.7537126460252
556	358.0580582567465	371.956637386131	375.5128212922876
558	365.4013788588038	349.3178689745718	361.1581750682054
560	354.5159599028639	354.8058256284369	348.0767632238914
562	345.7860303782035	354.1134104626698	348.4050202689724
564	338.8419931330176	349.1493959889468	351.3582982346115
566	338.7874233017379	341.4846561464279	352.2049014948689
568	359.2009386196763	332.8873115264597	351.2738265578545
570	362.3303419400252	344.3515348514222	362.6255060191558
572	366.8921062874661	347.8303097750685	360.3617988418479
574	361.0701194761771	345.0214873179839	352.006779406233
576	341.1048914974	341.9667033278565	343.3285957949988
578	337.9236414448014	355.2319590964525	325.8917952565902
580	351.8844742636035	357.0841866223034	336.0499702530036
582	347.9853791311786	344.6195754946987	342.1262245004248
584	340.1620963378871	333.860930482094	345.1536003185733
586	350.5629825437472	342.081454945957	351.5393670103142
588	338.9962100664969	328.869793983462	333.3667482125022
590	339.5033524436175	336.0590724097016	328.5742838221239
592	332.6837668044483	335.4188794853524	332.831510330918
594	321.1654974805293	323.2508842258961	336.9055440246857
596	322.3249426416353	311.2141590508268	326.5219070966095
598	322.3926647913156	318.4000728063189	333.13267364746
600	338.4334515216297	322.6069061747666	340.8565894428679
602	346.6773162325677	329.1565687004804	345.4106948763905
604	339.4697419333172	332.7314950789738	343.7750730595541
606	332.2322884703843	309.5434407691839	333.7850802772399
608	342.4331143903634	331.2234686609971	335.0144648899706
610	345.7803764875822	338.8221731428674	343.189947491393
612	340.2542591834699	336.9628897053647	346.7307038983619
614	329.2573447749373	332.6821294383286	339.9988709821036
616	327.6677981073113	326.1158642199313	335.6339624558672
618	340.0676556055121	342.903068084644	353.1478076267379
620	343.043597394233	347.5688162353757	363.5838110720101
622	341.6463935483124	345.8232354019459	363.1053587478571
624	343.2008141074596	348.7209209717017	354.102161559719
626	339.219291021548	356.9019674148229	347.9062370781303
628	346.7896941503315	350.7598197837053	351.8522628440496
630	335.7260512267002	345.9909990592438	336.5888853120096
632	319.687863596597	346.5472343275978	321.8401086332474
634	323.3620108518263	350.5785932383927	337.3651308857491
636	341.0977222528401	332.3275308655915	356.2205271454452
638	347.8071536116389	324.7512294672198	362.6933713047887
640	340.763610794957	324.455818376201	343.5812145289779
642	329.161666578937	329.588077994553	321.532464490057
644	326.5690249570009	337.291762462312	332.5620413557588
646	308.4873962436054	324.1838266030488	322.7952401263589
648	318.366252521652	324.5232833441867	330.4312109024301
650	322.899035185347	323.4968611956125	336.242069941893
652	318.9740100036888	317.8500894990202	332.2087825450882
654	320.9489967303887	311.607010082163	317.5039104147857
656	317.6707368194886	321.6691524095196	315.3289126076911
658	307.0785314712691	325.3183556316155	322.7303449381466
660	309.8825791313279	319.8648012559398	318.0571772976601
662	320.6638637059948	308.8991985544074	306.5567827226682
664	314.8723792754036	301.152036841438	312.9551943996134
666	307.1307172093775	307.3821169303397	314.7172974511424
668	309.3836025750986	306.0302246342053	310.1739188685556
670	307.5275997845087	309.6666609175477	311.0139777336251
672	301.8036822715441	319.9460088181927	318.801616679872
674	303.8814534042566	329.2539758602133	326.7924204078083
676	310.3718615029505	308.3820861682655	326.0067648723268
678	307.753032081545	313.5409147963617	323.0045980912834
680	302.1429259521696	311.0175272538847	321.0904944482358
682	298.9583154353446	302.6764988190153	316.5286302565264
684	303.1235247636128	317.1573767468092	300.7823777385203
686	317.0738721246202	302.0026364571406	303.5457003817232
688	302.9219442620241	299.0723194515574	300.7525639152785
690	301.0401779430691	309.5107460467829	319.1654311961324
692	312.2346329005477	320.0323626549556	343.1704407904001
694	309.8605381851419	308.1602387590213	328.8987607706508
696	301.6931242726432	291.5599159521609	304.4170680236869
698	295.9263773738101	297.3543910078316	302.3353975257787
700	294.9076538359936	302.780021639391	310.6190256533278
702	293.816778429742	301.1358515689605	315.5421038837703
704	285.4611063080043	295.4975105154307	305.7692747005411
706	291.4177830114106	292.9936760553842	323.5025731379943
708	304.0745653721942	303.1607157667494	305.8571552451773
710	307.3171512994924	300.1342261266767	298.0550380353802
712	300.8993789755036	292.0910554225637	304.719896556855
714	292.9293657568051	297.8869865205206	311.5413765735971
716	299.4213572648627	297.0599581934765	298.8882281022469
718	288.0838014058159	297.9378880608712	301.2757280511578
720	290.6484822106233	293.7878684811535	299.365734448547
722	299.1464406786257	291.3303005361574	295.5681131866346
724	297.042723766202	297.6853834686278	297.9011301133028
726	285.3305644140903	302.3747804260793	309.9427865514354
728	285.2548620341921	293.6573290698964	289.0638914304452
730	280.7051314201652	282.3462412932393	277.6653714298856
732	283.351212245195	282.8823973371066	283.3449671790394
734	296.631255278643	297.5966477973277	298.7105331387705
736	287.6718528311491	294.310462315496	293.7227617382097
738	291.2331438183294	301.9534262251714	303.8974282213188
740	298.6507076497182	305.0459802504447	318.5026795815303
742	306.5568693989187	304.4870282092425	319.6938003119006
744	309.552305793382	301.9644075991997	307.9492362820924
746	298.7943063153494	298.0158535716319	311.9449870540586
748	294.3784987105522	292.5549927431837	307.1363297616077
750	283.6458960885864	285.8213847042867	303.528642842709
752	284.5684600163422	285.3425052802833	299.6446571600806
754	296.1974455140675	289.6697094419745	296.8372907914072
756	301.50219981188	290.9572854400553	298.7894759811115
758	283.0109808147848	298.6698395247094	308.7997549787119
760	285.1430933445121	295.7050422860347	298.3026521875506
762	284.1346068004415	292.4241839195936	290.3517896398056
764	281.6580924277323	292.6781856968892	289.4676806674739
766	285.1436474482229	295.7332604824303	290.8880170828141
768	280.4503704305354	291.6232448252755	281.6382639988645
770	281.8607983966296	281.882567538167	294.2720934097413
772	289.2189112184092	285.7675354618166	303.7808757344958
774	288.3732670188166	287.794040845537	287.3906275555271
776	273.1531139799506	280.9717117140527	251.1343411981469
778	257.2419544367882	286.1747064548586	254.6560560152914
780	274.9024034358566	286.5519133891055	276.1428235469487
782	282.5933070218292	290.4755770571707	285.9838998691119
784	277.7587116480453	288.8638040987398	290.8876068874247
786	271.8725383553805	278.9355199281523	292.8179871541478
788	283.1462323566553	264.8271869999615	289.1694566974406
790	291.4834040398083	261.6921338415593	282.02682748926
792	289.2808901543442	276.8790409552086	291.288252607813
794	279.6971898501636	278.642463057216	275.4579327507339
796	280.0542765968323	272.7411660571416	268.4885238512113
798	296.303792539359	273.4375709216137	298.2752201218942
800	286.0218437561049	283.3660859925742	300.1045204522421
802	287.715257961007	287.9281107058729	285.7513609789525
804	267.8489031021315	275.567971302228	279.3471782555299
806	269.7109478502266	269.3550493609814	272.5561290843455
808	293.6672389893796	278.9891241546704	268.6190158345077
810	290.8536259462994	294.8727712592742	282.8451025641647
812	277.2102940660374	291.6475464779074	279.6237226617244
814	279.7460689667608	278.3363323290188	273.9506680658747
816	289.2066131812906	279.6446342039429	277.5390015498966
818	288.2737984255688	283.2896672636747	282.8568918970713
820	269.6112996206119	274.707481055492	279.3860619641238
822	265.259332607424	275.5935808554722	269.8163073291322
824	269.8827620509853	275.0392168815552	289.4691709069114
826	275.6705359195388	279.6351995814152	292.2041775524885
828	273.1352404756639	273.8696107601676	275.3868421692646
830	264.053055978952	260.46380421294	260.5736152942747
832	261.1079272138571	258.9771895531983	280.5075415712736
834	278.0115146288654	265.3912303953861	290.4096640904799
836	274.3273526375446	275.5129380882883	294.1184610813712
838	272.2117185823959	275.9528831493396	288.6106071282304
840	273.5824224598207	271.145167145428	274.7459099583853
842	275.793428828126	268.3364595382621	263.819925043635
844	278.644796133735	269.4239183825782	284.7931164435987
846	256.9232288591514	269.0569445909171	271.4252990263313
848	274.7916621743977	276.9695080020155	274.0029275717211
850	287.4701984554602	279.1174430472923	274.8536406486908
852	288.4957531109512	279.437893343896	282.6115632587074
854	292.2375228148082	288.0949785079986	307.2567658654606
856	289.7191264050127	292.0328016190586	288.8992105195471
858	298.1339616833595	294.5172144954806	304.6194453501951
860	288.5513286784619	291.9801921166012	302.8187142847717
862	276.5576536980285	287.4382025525124	305.1856127983957
864	274.3546080910155	280.2008970500452	306.7318023574173
866	282.2803849142808	268.4254746594709	275.461191480863
868	286.7525075178738	289.4454331966776	284.6583051290861
870	277.3423488183313	294.0591345443547	273.3658097845981
872	275.5167834106508	294.3421384998677	293.2936164910407
874	287.076645843193	302.8080777789357	319.7157685152926
876	303.2228752834417	315.2132481947934	325.2446662389716
878	300.8639205263931	302.4935784404105	312.477809429686
880	312.0903869050381	291.1470352676011	298.154187616786
882	297.1748158887	283.1978479891088	300.8206290851697
884	279.7581213819871	283.8074035801046	296.6673403795006
886	266.6237111767945	276.4719868234975	284.8248544301432
888	260.301108405443	259.8454613166609	274.454893906711
890	269.3381048094486	284.9636343847441	275.1813464077852
892	267.97882330471	283.7972336004322	275.5002647651147
894	269.6930295335228	278.9605982575487	274.7930341504856
896	261.2775396688721	269.4544435127226	275.6062339657628
898	253.7216962859472	266.3203343267819	277.433914366386
900	258.5808215343211	273.4093010837906	274.8570836361292
902	251.2863978671209	255.9528870667879	253.2109530216629
904	264.95704632629	266.3870470976502	255.9709034243133
906	260.4612430500654	272.6177649109949	252.1304428146138
908	261.2716959444083	270.2519906682372	259.8368315375718
910	267.1848446695146	261.7686481101539	265.2493151792003
912	265.3697577369007	254.7958195038658	254.6768749258581
914	256.9661852848736	262.0600535622465	284.1971550416067
916	271.6651043222074	270.5295366695885	272.9176905248071
918	269.4747910889259	272.0551476939107	278.2890084504454
920	264.7128233240518	271.5127930516817	277.4017414305578
922	263.3600471849704	269.5985447474527	271.8891688812871
924	263.4648407636777	267.2539829547189	275.8153105012491
926	263.2992897124727	277.3580459764914	280.4784906987237
928	257.7027214595934	268.1341636346181	290.1715953534809
930	267.124606317093	265.4931691456814	268.3624792881352
932	278.1259878404509	268.1153851242856	273.929585423928
934	282.1436056357324	271.3874005131597	291.5674297606815
936	277.4240281640215	272.0202272678796	283.3136233451365
938	267.9743488058318	273.4954261605372	291.475551947046
940	274.1523701454311	279.3584112213316	296.8801010579614
942	275.6240488174813	267.9317387569169	285.350654792036
944	270.2619538540071	263.5296136595374	273.5271768285517
946	264.4272713403182	263.7551965501829	264.9931600196616
948	260.6847882148599	258.9110844861093	257.9467467234982
950	243.6055315142825	258.8930405256002	256.7143211641197
952	258.5757196939672	255.5480694701383	265.5781356851637
954	255.1476051264241	256.9794039519902	254.5614189657599
956	253.5219665520882	261.9905670391951	254.3901722454762
958	255.2753665009921	261.3010608179914	263.2356569637057
960	253.5361363854367	252.0326265833355	263.4269826747506
962	243.4128261390273	247.5137268837549	239.3591389221838
964	256.6564735841259	253.3812226744304	242.7807683541967
966	251.9015950686116	252.7328237847066	253.2446236584164
968	254.9713925690367	251.4161847153782	256.9416085371776
970	256.6719589231115	252.5169228385518	256.3475540696932
972	250.156331269991	252.7429356333743	250.8831706824828
974	244.0595912970421	245.9208741569146	236.0472513254542
976	247.7257883678469	253.8996237946239	248.3541257429981
978	250.5853546336956	259.9638071687256	267.6494530845408
980	253.8987315501338	252.2276664145861	261.3057479167253
982	245.006639616631	246.2423614037044	259.1235718570991
984	235.5639612581373	254.0272396721668	266.4348468246458
986	246.2333533987451	268.7219371812968	265.1592291479553
988	255.7352317302881	243.5989639782331	254.8732289173732
990	251.2401602341501	242.2312675894077	243.7656750741703
992	250.1296896232086	247.8852389776892	249.5833425475933
994	251.9153223047249	248.5616265507911	260.792459304632
996	261.4391038615781	253.3110326559765	270.4987355983499
998	276.9962278416067	268.7126651070176	280.5920056719421
1000	283.9632625295308	281.9172945447884	302.6280419899268
1002	327.062614500383	343.7060936613841	351.3625761997382
1004	317.9829070450757	331.2313970691585	330.1105147895389
1006	288.9072439724799	285.0603690050008	297.9938966256036
1008	263.1746180478707	257.4965301241396	271.6301177303636
1010	255.342323621216	255.5912896537637	262.0541854804705
1012	261.9077850450378	245.8621353265803	272.0840291281485
1014	237.8493506026496	228.6796745915212	257.4446979353692
1016	233.2831400937892	249.0313371108911	247.2454579481943
1018	238.0284256219174	256.5656636806052	248.1699563059919
1020	247.9720034076484	250.3323459857136	254.6032307333039
1022	255.715836682862	245.1879798673872	252.24269882756
1024	258.038584208301	254.0056502963234	248.0344330474721
1026	261.6166500859741	272.4119620872177	280.6598902344871
1028	274.7939229895426	268.5671834352154	278.0706437728754
1030	266.151379660781	273.0718123365543	282.1562654385988
1032	265.5571270876347	266.2340986433955	279.1834566803124
1034	252.8885064166734	260.6659460874192	269.2063370813473
1036	242.3015166250426	261.4600461628103	260.7834669812016
1038	257.5853362510214	264.3913180642912	258.4928828736336
1040	254.9389575581827	270.4669538535158	244.5922931246728
1042	260.433067513981	263.9408681192577	258.94325707341
1044	258.6866943305089	255.4277490327663	243.9182613948548
1046	262.1200709807283	262.33835672021	252.5398270440663
1048	264.5750424212816	264.742624886125	268.1362391349749
1050	262.8159418365936	256.4576887551459	273.0986644565093
1052	260.4362904553657	254.2169706184697	271.8353750858156
1054	247.1568099917862	249.846332390523	254.7559777252857
1056	253.8312797318792	259.2988824817014	271.8264564651122
1058	263.7971624539169	261.6603477446304	269.2817541678079
1060	253.4739221022824	266.6351740773406	266.3392053435897
1062	252.4371291224753	264.4183665098354	272.9663853239472
1064	266.6650178314973	257.8055554789993	276.3116695875733
1066	254.7554161711187	269.3061735118321	255.1182176767091
1068	260.7990128289291	271.5045558155078	264.3662327550563
1070	241.9689882763813	266.9848849048238	256.6098321194104
1072	255.8339532833231	269.8954301574963	263.1249702044869
1074	254.6701823729021	267.6636068843972	264.7204524604904
1076	247.0962299670997	259.6371548910668	265.7786461790744
1078	249.8118968175917	253.6478999145935	266.1312555902512
1080	247.8890625052812	256.034689792659	248.9144315893372
1082	254.5822271445613	254.3385034935032	258.1965609300102
1084	270.3370804832224	275.0397407846671	264.4026023247297
1086	266.4153837740616	269.9425333178472	273.1463778928269
1088	258.7776310163117	260.2540779706303	265.6309181612105
1090	248.4690504236751	254.9898436437686	262.8807671558353
1092	240.8749363557833	254.2326156628755	271.290997560327
1094	254.3828477110186	258.5492459357197	259.9856514326676
1096	273.6926564177747	268.1069536599295	268.8953748132009
1098	270.5413955406594	276.2515187510318	274.5317089536704
1100	267.9424915856948	271.6455701923171	265.7732370819012
1102	265.3551204212426	260.3406566256406	259.7043012804687
1104	265.5956428868061	258.630289679158	252.1055918325992
1106	262.0282294761031	263.8794277182129	242.5815863419121
1108	248.932119765362	256.0357646082922	243.7833440076733
1110	280.6409873009528	257.6300456011253	249.9453598018065
1112	264.3677658833324	256.8805704128637	256.3563844784847
1114	250.4710012404242	264.7740221844132	243.971270888008
1116	252.9593357014506	251.5240189325261	235.3216980522157
1118	257.6264998645883	256.4649870227124	246.7106018151941
1120	256.4985042977529	273.8746838799888	263.4536516032368
1122	256.4314719922582	263.646460647554	262.3904351988007
1124	261.1440987987021	274.0180933613697	270.3129665428319
1126	256.7255452941684	265.6425628180957	265.8999080191662
1128	252.0596517426679	255.8570005601648	270.4431673644848
1130	262.37689525925	260.8797326461396	268.6339199452351
1132	264.1662826676348	272.5833908966115	265.1831693107463
1134	261.7158860321508	271.6733173294245	270.5619407191949
1136	262.9095541060463	254.7172604372291	276.0852105645846
1138	245.8303767372035	249.8478821041859	250.4430661260674
1140	256.0142901796735	262.0385330585345	252.6545030927757
1142	259.0794119175173	265.8457709384737	259.6171319369348
1144	272.044637217698	250.6201871638053	253.6340397897826
1146	271.0771769959191	252.9079359103798	254.346593568136
1148	260.6442522241843	259.236390922046	261.6155855976229
1150	257.449067525204	260.0933969717586	269.6745216833324
1152	265.1642466994998	270.2495860635238	274.3616789442432
1154	257.4378941313071	281.1185573593154	261.7257422293368
1156	261.331706540992	242.7184603804775	251.5222408319045
1158	257.7202591445001	254.3195475233557	259.0555963067575
1160	263.5573534800315	267.1412235715002	263.6200680483887
1162	269.1643516454564	266.4644333054343	259.8839868530154
1164	262.2760311331151	253.5576697234268	256.7974502885141
1166	252.4793081664607	247.9007846473326	257.7630587516422
1168	264.2816792910921	269.7195854910764	253.3007643815725
1170	248.1929617487537	253.6252522127605	266.9723735428104
1172	254.854907085342	245.7370511112271	256.3787978005986
1174	260.3946577338897	248.7526847330865	257.1527756628194
1176	259.2961148742122	256.928579536446	267.496661784296
1178	270.5757177739887	264.9459494954473	265.3236396436204
1180	281.4461188736055	268.0103766882271	260.354536924352
1182	268.6606343506245	267.5960859175876	265.671519240229
1184	250.7178382403726	271.739553991561	255.2215468889404
1186	260.130312000142	258.0014909437872	278.2757533607385
1188	256.2208169353747	253.7492081722535	255.3590088886248
1190	247.333853247677	258.3059174527363	263.1757020993151
1192	245.8923611420639	255.4339183921247	262.7941354754805
1194	250.6088290203267	255.3099408901131	251.8873752050699
1196	256.017662687387	256.5100074172525	250.0432087450221
1198	259.5665049091	252.7228461359918	260.6605373855657
1200	262.5636993697883	260.1070498133128	255.124980223886
1202	263.5285033047647	267.9612438859411	276.0689246682127
1204	274.0642726886805	278.1181891997622	268.2769173726524
1206	275.9804672456099	283.8686473342421	273.8801581373616
1208	278.4257245335039	275.6909559234148	275.9309391286523
1210	264.2913758889785	269.9868741061378	265.8824736458315
1212	251.5068764674424	268.2032790370736	264.8551142141878
1214	261.1354299915907	257.7381666738672	282.8344623330174
1216	262.4730661124094	242.7933185842989	283.5751686306598
1218	259.24388539329	265.9127810674157	285.2047105855685
1220	279.1921253070049	253.4785896924549	261.5113868457041
1222	278.0851968546571	250.2060614447148	271.2276968775509
1224	276.3242790518905	255.844432776485	270.5880069282136
1226	276.2804692232716	269.6306320699107	273.9572016415078
1228	284.8379897223393	288.3145618997758	291.8576149718069
1230	299.7812440533873	304.1731813919236	297.5670661340383
1232	301.4932706339723	304.9521561546885	267.0900112577371
1234	287.3231938045668	279.5477079189074	292.9736500595694
1236	278.1644537641378	300.5238111790189	286.6214354120979
1238	302.070053585021	297.2397848283262	296.2993375363127
1240	300.3611458436108	294.0552044686821	289.7205565846075
1242	311.1214305117444	291.9088451775311	283.0422248365426
1244	304.1116901844929	285.53824985155	291.77139029465
1246	291.2106210853541	281.8310934563659	305.5934812652419
1248	313.4001914755749	293.4274793344683	306.0256981218678
1250	310.2077122367916	312.323702431426	303.9596099027279
1252	297.0972912622103	304.1664297173403	307.8432617044555
1254	296.7078774720894	326.7167637600808	303.1006060062327
1256	300.6174889072638	299.5904990934606	301.4446717410623
1258	313.2151030729197	292.7398831543389	301.2407693190467
1260	316.4819143759704	306.1100247119774	307.552652314044
1262	304.5361526616418	310.6688108393702	316.2048494537941
1264	299.4856894677282	304.5712855431738	320.5064727678521
1266	320.0437535902786	311.5518641697656	321.5146039089083
1268	322.9724380836751	312.849818465911	323.4200527162707
1270	311.5920422270719	306.4701479747756	307.0248903428245
1272	301.1220700704001	303.0518795429504	315.2548372134541
1274	319.349132402969	316.7107248854845	320.1008697704149
1276	313.6787514060409	316.7987242491021	328.9518266861851
1278	320.9336963057164	321.6892387255596	335.0096563655079
1280	335.0972954307788	330.5232227583152	339.2469402505644
1282	327.8727165078927	330.6037709607058	335.2237301776227
1284	313.2920756979793	325.2827351409597	318.7748671477946
1286	310.4259251036078	314.3856959098736	344.4427983234279
1288	316.8126430943619	330.9112314554256	325.4854657329992
1290	309.5835456650023	307.7563062474014	318.9758122399015
1292	311.8421849659468	321.9208591332254	323.4221751327916
1294	294.7693280911811	314.8718204756316	309.0534075636929
1296	293.4305705714595	311.6377555042305	310.2035574270888
1298	306.8480365233671	300.9647341001897	307.3940251192435
1300	304.2897125463854	280.0595780407784	286.9118435690959
1302	285.4155357895128	285.5543358609936	289.3846583237461
1304	292.3903156748799	296.6311399488155	313.4956539718194
1306	291.1615065010653	296.8575583915747	285.1855875589316
1308	288.3659029155192	319.2765274124653	306.2400993478942
1310	306.6655990760359	315.894777455722	312.8601026154388
1312	294.6185579274423	307.7214321195311	294.0796628135327
1314	307.5428600612881	303.9391778996676	306.8166268101547
1316	311.8393880298311	304.252840749	326.0493261115622
1318	304.2668619026662	305.8486750665774	320.9179442540167
1320	320.7091643233589	305.8956848925843	313.6130509581935
1322	321.7872522810587	304.4904866528227	329.4087076042572
1324	304.3796916508173	315.4894895351936	331.7408689814369
1326	334.1924493365219	294.8190840982855	324.4854428139819
1328	312.5562196040153	297.7133754936081	304.9482221119731
1330	331.4548593953125	313.87266390424	326.0308176548552
1332	333.7988257646614	332.3187627263464	339.7627773995208
1334	330.8083199442117	325.0675452095109	328.0000078464
1336	321.4982693040063	318.7995239566904	320.7179526478928
1338	312.6008796112897	331.8010506640605	327.2363006356544
1340	327.5982760822527	347.8767646939848	326.1179303799695
1342	345.9717654306146	377.6432779903961	332.8329850416693
1344	356.6257247694342	357.3029129713262	339.0084229497851
1346	359.6631355025087	353.5663168778708	339.0243747038932
1348	362.5200042529943	354.4392853050089	340.1958284875442
1350	332.5102274346785	352.008108682931	343.2100676343057
1352	345.4615614934631	338.4852153716146	362.1372651419192
1354	338.2283735433845	342.0095931583932	351.7162544769595
1356	329.0965634538862	347.277582453213	331.8749097622764
1358	345.7607390755335	342.1181086384175	335.8994283262968
1360	345.3194725424334	346.4910169156994	347.5885626994823
1362	327.6470154968625	347.5514231769707	349.003941684504
1364	320.0282797363307	311.416027112349	327.0943886474278
1366	332.3950828795356	339.8351288265003	346.3348649455801
1368	340.9930357860386	354.4828419711062	343.1938875437456
1370	358.606008218729	345.6042344677087	352.8657846579254
1372	347.6137006077979	357.8591836823196	343.8712118330531
1374	346.2425751777348	352.4381694438664	341.6738519284302
1376	352.3511403659424	345.3085866369172	351.9016891588967
1378	359.4679603670382	350.0343447368948	348.5314968156614
1380	364.6558281559248	348.155568683755	336.5994391974946
1382	357.0991434488623	342.0850856496878	357.1527291347643
1384	386.3873154014763	349.5477893547063	368.0124735667797
1386	341.2629208971007	371.1889510658175	360.9345620586919
1388	341.5956320128508	335.0767942487365	327.9039404360582
1390	335.0736970154059	353.4158523769694	336.086084094017
1392	350.3908632305728	346.7202912989146	343.1192881029514
1394	351.217998330916	349.6359920741602	341.8935934418857
1396	352.317709338837	352.2956926113938	352.4788849246564
1398	348.9358205611195	339.1211056043503	359.3102764969462
1400	344.8591972237371	330.2788557560958	353.9318299203396
1402	350.5059130287141	333.3903010716792	347.3197482653721
1404	342.2477237011386	316.8751103526184	338.0323915267806
1406	336.4202814451054	328.5535856434403	354.6430775652314
1408	334.3637250103062	360.2584482706706	336.1053298744482
1410	343.7321359507755	347.5754487976939	353.3958951822201
1412	347.3367446723228	351.2265327736005	344.1436316563026
1414	357.325142176769	365.5304447429115	353.7978678871469
1416	346.899912263373	355.9035650247148	353.3203910342444
1418	337.8080849801232	344.0615676704	344.2233741230577
1420	342.0811127274593	335.2284156371758	358.40425095543
1422	355.0444503532685	342.2811962268008	367.7960594651445
1424	359.9629664128912	360.5208410450748	347.8498900358417
1426	349.3629695732189	360.2819140004724	348.1823752877752
1428	361.01719816212	381.5101368757024	360.7379144953404
1430	371.6811435361112	383.3544215455129	364.4545897402498
1432	369.2155448258827	386.5147034819334	374.8208814036265
1434	381.2839507612353	394.2011076166111	388.1910206057315
1436	354.668379450823	368.3634722311645	367.9772825740637
1438	362.0592512873425	364.2543914660026	354.4925751231561
1440	358.3646638959027	345.1946820580015	351.5680911174321
1442	357.093002753898	335.7346090291446	348.513914833885
1444	356.7279134575055	340.6835076329413	353.9586253543057
1446	347.4081887384325	344.8183800984539	362.9508828462588
1448	350.9954571711054	346.6335280195083	358.8776480645349
1450	377.212049654936	349.8867322341113	352.8561003798006
1452	377.5549638826423	357.6580387910979	360.588873924949
1454	369.1653142412722	351.6094025865795	368.8115704493918
1456	349.7467399444736	320.7642218613573	358.375597916851
1458	336.9299858098315	327.47992929983	344.2243236188314
1460	312.8350762355937	328.9227035083846	355.4843904777042
1462	329.7050780809067	347.7964230779371	349.6655158121875
1464	326.8021883961061	340.2229542060464	330.4440823466013
1466	339.073798062694	351.7086344419121	347.7116196551218
1468	352.5583121897058	367.3049229255225	358.8059953556245
1470	355.3165337074512	358.187019000098	348.2323666721368
1472	352.4147249781499	332.2396366735103	338.391249114735
1474	332.7790979071636	313.28779966658	322.2125870018951
1476	307.4023154262806	318.2382134044771	305.0498804180485
1478	295.4974197543983	315.1744463149646	297.9078728772758
1480	315.4013400839502	313.459772052586	341.9912275273787
1482	306.0021880143166	300.7232086442393	300.9461261112607
1484	289.5199529954046	288.9141950618793	291.2246837040732
1486	298.2740377971664	303.4263419466809	306.8776913933559
1488	314.4711856920725	314.1164992610157	294.2934440987266
1490	302.8925953117012	306.7999564864882	287.7321872789896
1492	280.9113937914054	291.3952455063452	283.8510111324265
1494	286.8009169053604	280.2325151951927	291.6235794509599
1496	290.8073119092983	268.659586336969	279.0566533340682
1498	279.7922876626067	265.0660540908106	264.2008054387076
1500	280.0847497489568	275.2687279816145	281.9932599973553
1502	271.8966677552041	275.5098843290981	281.0379222873398
1504	269.7990784460291	277.1600022273748	304.2483297996154
1506	284.1142197303567	264.468056862075	288.1525871808992
1508	277.3658808117462	281.534608444885	285.2179329834813
1510	295.9130214968568	273.6752140764491	279.0719691920447
1512	287.8710180417787	285.6626080012132	287.9589809730204
1514	299.5585328260476	278.3201043846544	278.679296963948
1516	292.4998202238985	290.8573098417082	286.7910295410999
1518	312.6218160318022	300.3412727566918	305.2507917347404
1520	306.8493989717447	308.986328854692	316.3896445132098
1522	316.6219456544638	312.5967127571	318.6404223301788
1524	324.8929833199727	302.9377056062191	311.9928718988532
1526	313.0077085907535	296.0765873522311	303.0200251397093
1528	310.3313340423941	307.3428015265403	298.8260671478877
1530	302.3548110263095	309.5894794051001	294.8795488955969
1532	300.1458351352853	280.6740124088991	292.2457538230916
1534	283.7599159150849	276.4176657523107	283.4749550480912
1536	296.3646569394842	289.4779686716673	282.4140241562551
1538	286.767293769972	274.6340712146816	287.657216461461
1540	274.6289270176635	285.1079101706205	297.2924292543716
1542	292.0405049272856	309.0832914732093	277.3585859563353
1544	304.358746088372	298.8190950865409	280.0089135152832
1546	289.735996503645	294.4637082282006	292.2086363746485
1548	286.5985652412066	292.4749001127302	288.6329451379594
1550	287.8094254734447	296.1963275901026	285.5665555322195
1552	285.1665958515267	287.6313768500768	292.1248621957815
1554	270.5243259596897	282.4200006873421	287.8960525609436
1556	266.5988698304096	302.7288329651964	295.8522217348925
1558	293.9502994312859	328.5998363446724	319.7082713676333
1560	320.6412554875453	334.4312797414113	320.0617062094703
1562	317.379099223186	323.5981862101036	315.7125065452888
1564	306.7028627532876	301.5449095500841	306.4526248758273
1566	322.5209013185631	300.4158897212556	323.9480737910724
1568	317.8901083868353	308.9569733716835	310.9879613347798
1570	304.1522232467914	317.3554854609959	321.2207636209321
1572	313.7696918130585	300.9099088636671	311.9630060849689
1574	309.102659505364	285.4373686134152	310.4827439008807
1576	293.7721192143632	280.0318273481468	319.5461492126356
1578	281.1261623180924	301.4836223908901	308.8010014604759
1580	291.1817793309483	292.0280303754913	302.230705974395
1582	295.0580086966836	289.5554919521939	299.2307327003687
1584	286.6763466275328	306.4153591865865	311.406591530718
1586	293.8487424417822	325.3205411948422	327.0629632427389
1588	309.0823129070306	331.8326904524887	332.3076277653184
1590	321.437733229973	329.4347333620642	322.8136957589328
1592	333.5002877654306	332.4430192231578	312.3445054304326
1594	337.4323160506423	333.0362314814857	322.7759165282932
1596	341.4449336781617	319.2135369234617	338.8548349812631
1598	355.6257771365798	328.0415937347177	338.5640562443051
1600	359.1924954406583	353.8608830790787	353.2230840563203
1602	383.7812966056413	357.9342306451453	341.5171976136512
1604	350.8515115582984	337.7354770274147	337.2625837783365
1606	324.8750422943722	335.6767523748008	327.7021406412191
1608	314.2430935400182	327.8352740213623	304.0604240458875
1610	297.8679526974434	304.5038955600163	307.512369144027
1612	282.2915491375475	310.8077845114415	311.6673874678247
1614	285.9596221009069	307.3465058702443	300.2287635494
1616	302.6344833941451	308.7292950121268	286.5213650351744
1618	303.5971966404899	308.341355734467	287.981724578547
1620	321.4490309426481	297.6823277523554	296.7101576670776
1622	301.7434644307453	296.3487272842561	307.2505158791246
1624	288.9996142056029	304.1638117749922	293.3604008957611
1626	296.3790598382195	305.6988933021347	290.6139448517434
1628	304.0751760356649	313.5779247582814	306.2101872812216
1630	310.743179584074	327.6398108418989	322.2057822976137
1632	306.0667759754913	324.8281560531635	328.3958200928353
1634	303.8291056164321	307.4127276027965	308.1944212486558
1636	312.8526105252898	296.1498923212563	305.1849654476761
1638	308.3417061578958	305.8476546373407	310.2828028112964
1640	314.7385105573396	292.2846916766136	298.4518329847743
1642	307.2947244220146	311.3535718446618	317.4172489195322
1644	305.332094288645	321.4206339807306	322.8083121623378
1646	306.1797804690409	313.9767587713379	328.0807838661651
1648	289.7792631832617	312.7739208912341	307.7851395711264
1650	301.1992704216692	308.8668757410012	309.6342037295418
1652	301.0590803833586	282.2307908478674	295.2531053071338
1654	294.7297946814211	320.3897184464469	323.925000436199
1656	309.9347032518719	328.8621193945747	316.5374076902502
1658	295.641518311192	292.6147964306896	300.6712814246949
1660	312.7770371893668	335.1301264108832	305.9209209857435
1662	323.2433942023423	335.6346521814606	324.3106548196782
1664	310.9598660953669	304.8189859414325	321.1741381442528
1666	306.4754919798402	304.8470001866265	319.3611653531607
1668	314.7434173333904	329.0434174252298	317.2119080376771
1670	318.0062593921979	338.918984323942	308.9733714171392
1672	304.1525796091235	321.4860058109135	317.9187313458502
1674	299.7894045268265	298.716626097463	327.6197543907385
1676	309.8855464731421	292.7577478977701	312.3976646065933
1678	296.9495515602324	294.923269018163	295.1396149026181
1680	274.1296339545331	285.7019013419522	289.8307632453289
1682	283.3122925462226	276.3378989862523	276.2402677475303
1684	300.6420525459745	291.5383529910026	269.9249719284443
1686	290.0006542560265	304.7618573912393	306.0090706958985
1688	280.69530227194	282.1040893871848	297.7169155262741
1690	284.6470764887092	269.6835171901215	283.9356192965609
1692	278.321348934991	270.3284595177861	261.6789128123346
1694	268.9524987275383	258.4861007774454	266.6720359449568
1696	266.0172742213758	272.1723675673024	279.3657514045101
1698	247.5258632017955	252.8949964709005	259.1484299526203
1700	256.6888247385369	265.9091490803108	272.221932342663
1702	271.326655829209	243.165449814742	260.6044565576591
1704	252.4052444649032	234.8902965147792	274.3121482515841
1706	246.4413373771386	232.4859723547813	253.4526925539059
1708	228.5301372170609	249.822698937307	228.266943157193
1710	241.7798596224391	258.3040384269145	237.1809908029588
1712	225.7812081926722	252.5129065098515	247.0618229307508
1714	248.553017208931	234.3297354532064	246.2578324823611
1716	234.8419739145716	237.0551404974009	252.9123035203448
1718	243.9387051508646	228.749971830553	247.7316237765555
1720	257.6760554259034	238.7848301593589	247.9268340781896
1722	238.9866867890818	231.5001556113226	256.3222399966579
1724	223.6982541881866	240.9945343588769	240.8191310355873
1726	227.5600118444657	237.6414246685552	231.5812117413598
1728	228.9124011416491	228.6378466488403	229.9824656057933
1730	226.2651566851163	236.8107646401539	227.9282977076359
1732	231.2056110107109	246.0555867610742	224.2902273135358
1734	236.2492555525267	245.3976231832642	238.9457348002186
1736	233.3465193487208	231.1254615176208	242.0630445441028
1738	240.4495131976728	228.5731457869767	229.3350283023041
1740	239.4071812713639	242.183875535599	231.3879957738852
1742	229.091239554349	232.399723381835	226.2999713457342
1744	232.0314892324219	221.4550595005106	216.4056529804256
1746	224.0538724137953	229.0147890367622	222.6894193919182
1748	235.4736314014348	229.522674936772	245.7409198953508
1750	228.6793055849765	237.2570068098534	225.1783653626985
1752	227.3098667127333	234.5688906683074	227.2297788859116
1754	216.3548292403781	226.733917397589	224.7892781720848
1756	238.8078458732472	228.6937913729277	225.6118578501659
1758	236.6135906115671	230.1691986315692	227.7240975061199
1760	223.922009123714	228.8176256072898	222.753630891044
1762	228.5001190659129	213.094328577864	246.1602301223807
1764	232.9294075846442	218.2028765766464	251.4511863390968
1766	232.7519586054278	221.4596149354082	224.2186496058243
1768	240.7277809468422	230.5481885375212	222.1837387376379
1770	222.9824574588319	233.7604141593036	223.5186589841035
1772	219.4492025216335	209.8025148965917	226.464449958095
1774	211.6467577121871	229.9423374304554	232.5663855903651
1776	249.6123563334933	242.1766865287143	217.6008388000084
1778	233.764007466257	233.9372141867502	231.3327263171467
1780	212.9729246473994	219.5453033729436	244.8747714799456
1782	239.6150821815633	234.1257085406266	227.6624392030604
1784	200.6081925350337	201.5736389913913	197.0486976799099
1786	231.5299439397706	230.4946398428372	235.713973789319
1788	235.3268132683002	221.4114078237889	234.499773494058
1790	229.676707210512	242.3955254262539	245.4208369724737
1792	225.866906417475	232.2940107905464	241.8793746777226
1794	215.2814812480613	219.9291032827944	226.0377460796439
1796	220.5169153949707	214.9246301800101	256.117493138391
1798	254.1831317689379	229.2973012954169	239.850137251033
1800	198.9228348941348	214.0061993857363	229.5789085313452
