# Supplementary material for: In vitro and in vivo datasets of topically applied ketorolac tromethamine in aqueous humor using Raman spectroscopy
Source: Data Brief. 2019 Oct 22;27:104694. doi: 10.1016/j.dib.2019.104694 (PMC6839021; doi:10.1016/j.dib.2019.104694)
Supplement: Multimedia component 1 [file mmc1.zip › Raw Raman spectrum dataset/In vitro Pig eyes/Gonio/Fingerprint/2.5% Ketorolac 2-1.txt]

cm-1	frame1	frame2	frame3
350	588.2485105139125	570.3717717553593	559.7582466955886
352	607.2130827372876	599.3649529491588	578.024209666693
354	630.8732585548094	641.136720895473	600.0121952302216
356	662.3257422032855	636.6639767967533	611.6302890689115
358	654.1245369523136	644.9591598690711	646.7174385889485
360	661.4159713883425	663.0909837949904	656.2606035374877
362	678.5424361664366	683.8861705935184	655.7553390642129
364	680.2958962933122	694.9907919378286	686.7673395236225
366	699.1047462092831	685.5224544924463	689.8007806184812
368	702.0549317008195	706.6303136179299	701.2669313958197
370	704.1523942706971	729.8494289530504	705.406870778602
372	722.8977527275719	720.1085366765946	683.4187732898016
374	680.5933207274874	682.7395206909564	685.5495036772005
376	656.0121935321499	644.878528916284	659.6076626692567
378	641.0386967692841	631.5716787034904	629.1711905792397
380	629.7782830722123	652.00270010519	612.6578262569618
382	621.1475363006688	635.7032789680454	628.6532566393485
384	637.2982031654113	647.6140262498155	624.9356181118268
386	642.9168755712589	654.3472657838984	623.9540431174465
388	631.8614869572748	645.3659292637393	631.0564474248307
390	634.2231668571434	630.2462010490125	632.8729611256936
392	629.6897040784963	619.9917401358117	624.5108013655549
394	626.1707811028316	625.6478913882279	616.639261772277
396	625.2553444482999	639.4677814536915	616.7899147260259
398	627.0206312764771	641.2105498815453	635.9708034733731
400	639.1202528575991	666.5838366700427	645.9616622287308
402	645.3601064647215	675.1429648976391	649.6342541139391
404	650.5799058895675	672.3932748755271	651.7755510947549
406	660.5426134747078	668.4216545884154	657.5886392004566
408	655.4100195405094	688.8144924493225	670.9188979408477
410	668.5210996229944	675.2246422338886	667.2854060526831
412	678.2405577684856	667.4790358428369	669.1248920178258
414	673.702577954964	682.2925771455274	684.68416517976
416	665.3851039431355	680.4373221735649	684.9848873629569
418	674.1313210897731	673.856443645388	674.333785635826
420	668.1041122416558	670.0834129582586	653.0662169661422
422	649.7577934811586	671.4297849066353	637.1806884680595
424	647.553860252035	678.4485249220483	666.8347852494222
426	647.6965974189648	665.357010423364	660.5044799321963
428	641.7078096749563	645.9147526793356	645.1221680479854
430	641.6925371177529	636.9678770225038	632.7879142065608
432	660.8402839738839	655.5185143813732	634.103446597415
434	625.5391667283982	659.5989079647284	622.0070903563633
436	621.6609263296784	650.3962885480678	615.8159234307814
438	635.5836457444223	638.2706352838623	619.9701638805718
440	652.7100246444718	632.3631338929827	631.8510818882782
442	638.7650868360455	649.1548915345494	623.7955955608555
444	635.1556846004353	640.6144842008869	629.2931646393593
446	642.9787680443153	629.5712641894737	626.1364056029694
448	650.1020061972216	627.6593528953069	614.9053333642485
450	630.5472869217016	647.4220729016463	608.322792635345
452	646.6855726159429	644.5071119322276	618.9517990050554
454	643.1492558763684	644.7009111821428	618.5197092464259
456	632.7764688931038	645.6871183046078	619.7514182918778
458	629.9351279296911	644.6499489379452	634.7704360153196
460	624.3764364117069	650.3991987912283	648.5988693166861
462	626.4582199460364	642.0187821134018	623.1873997824255
464	623.5390300585548	637.2938918383928	609.6375582035403
466	615.6630995972032	637.489920410752	624.2376752323794
468	618.9672232359202	624.074144460206	653.8881018041404
470	629.3573603740235	635.2532829174922	639.1866640886326
472	632.7029167173178	629.4519440787292	627.6647529191951
474	628.3108200402129	618.0741207783225	614.811100986544
476	618.4782874025455	621.490700355674	589.3214240365793
478	621.3556061249286	631.9133361634056	590.5371439906837
480	634.2058938603498	633.9137886305907	604.215116326072
482	640.1789491645156	636.1105482307183	611.8105204006341
484	631.5304817301698	641.0053910061121	608.1222836399197
486	611.7941923072548	640.6749817001846	610.4989147580701
488	607.613791324981	637.8993189800221	597.6303109750429
490	607.6488032888677	633.9729837124294	610.8812430760713
492	607.6232381763196	632.7659999148655	631.923488946213
494	604.5687943123585	638.7003499533903	626.0249843209055
496	619.9358462358202	627.6635341832377	604.176141412603
498	619.6999273810366	629.4995892428674	609.4754147821132
500	623.409381732811	637.1510111102625	629.649277753708
502	632.7505957374892	641.7948820817146	645.9893484315836
504	610.6238281198348	623.9870042682065	611.4202464791217
506	615.517461548787	629.3913623853279	601.0299962117038
508	626.6412778257712	633.7355760859853	597.0254540286755
510	632.096236826739	627.6517340059813	601.0559936928231
512	621.2521119007744	605.8579346171455	617.22954408486
514	606.2831486786456	610.4555536174626	607.1518545228888
516	613.3414374924975	608.1424375120279	603.2078948816732
518	619.5345172909908	608.283108430172	601.4944990519978
520	616.7789532434459	616.3662889011973	600.8919078906782
522	615.7502002724315	635.4339636743564	604.2192982718525
524	619.3949731873009	617.7981096596986	606.7970668042945
526	608.6018095729847	625.093507884621	605.278827581152
528	603.9497532823968	636.6846384734334	602.9741384453845
530	624.6168547111649	626.0208395501198	603.1440614208426
532	606.6950241274452	638.5815928845518	596.0718545404312
534	620.9942896753307	632.5761232481864	596.2849159273289
536	615.1357627351199	612.2198740939475	592.6298527430797
538	590.5233384351868	590.5233384351868	586.3430836944257
540	593.5882239741331	593.5882239741331	589.4102204737076
542	593.8488985823065	608.5307612414708	603.8203784153656
544	602.6677786575235	613.9956644693745	605.0172525631716
546	603.3839714932483	606.8983236555145	606.5918443535268
548	589.8355780952209	590.9231875212806	614.0905950115317
550	599.1913789470989	592.6127388591613	595.519341806509
552	612.4795931513495	596.8438915588519	591.2215967166418
554	609.6132136661543	598.7007801285723	591.9321851245281
556	596.8799957595447	603.4192527665902	592.4913253534231
558	588.8152292019922	618.3629939486748	588.6042351384754
560	574.0052843490449	614.549808503337	587.4653619894527
562	583.4714694618058	598.67689666975	588.4987783170207
564	592.5128883451014	595.2107064070625	586.5154942410184
566	592.4299973033573	604.4731891392694	580.46094753237
568	589.3729030397102	599.2297272899746	573.5689705355978
570	586.6554724675066	597.4382106112927	578.9520560781015
572	590.6797898483915	593.6575847567769	584.6965840554551
574	588.2865725970123	587.4572599028576	580.4357448147816
576	574.2489323899567	579.9139159216365	564.0507684153845
578	575.3034960489433	576.5789503567675	561.8224842727464
580	573.8459549395606	584.551914402105	573.7407649023489
582	573.9609988897679	584.0181712855758	573.9794724508586
584	571.2052361685928	584.137966414233	566.2467720413119
586	560.0129279674251	597.2879070860289	561.4804559654402
588	548.8388007647927	579.4805894880686	562.414593061743
590	557.0163490053351	577.9855036351056	552.4356081833614
592	567.7543583780318	579.129354787063	560.6317198307088
594	570.9438141527934	580.6002072056785	574.1600608691854
596	558.9705807762107	586.7749183008107	550.6405351439465
598	562.9248542774326	579.2051223235014	559.5196197614951
600	576.1449798688233	570.7781234245848	557.4898190672896
602	589.6317717184382	580.3643814422889	557.1833386977221
604	594.151827890283	596.3822372352772	561.3866877710693
606	577.448795316947	556.5729929675385	557.9012345749885
608	577.4007689354161	576.3917467849985	557.0678021628688
610	569.2680110828026	587.4875385058201	564.4608138533235
612	563.5625176341754	590.9754159382103	572.8482052011729
614	565.9184680009239	589.7693821437342	578.3125737654539
616	560.1796842222339	575.7144774180169	589.6870338450983
618	584.3441601717688	593.5548015361221	598.9449955495373
620	592.6345293219501	608.9991384275427	592.2832678317157
622	585.4204412699585	610.1542455027945	585.2538551459201
624	573.5299959424813	595.6373933086268	591.2057226604533
626	579.995193851859	600.4382501399291	581.0791942463119
628	579.2446646676565	582.9700555800895	570.3230925271757
630	572.5563825565293	565.760718073152	561.660732506919
632	564.9356982399407	564.2250180979393	555.7029158299757
634	562.6846377252961	587.5445865052109	552.8157264129759
636	570.0944490458094	601.623078909513	558.5553145524409
638	572.3961649120159	596.998469500177	561.450203952623
640	580.7967528700061	598.5353106934351	561.3042020290759
642	589.8097615329723	598.875439321173	558.5973717986924
644	586.1696538807137	579.3443407079348	554.7547736858826
646	560.8721380857359	586.2614855749606	558.9485039248353
648	552.0642172487785	588.5230750286988	553.1631556323277
650	545.0974173796778	591.5945572878084	544.9983806260181
652	537.6850606511774	584.6707694326053	540.8987938364147
654	535.1362209487614	549.4468417166613	546.8462073018611
656	553.7048390758475	558.0332711742333	561.5523074461431
658	541.1476794954714	555.3634785149405	527.7884353731611
660	535.4303457503625	542.7965140196166	516.8869887922635
662	543.2384541209624	535.0729218816022	535.0202944878599
664	548.1855668691469	556.1968804083621	540.5888792229792
666	527.1195461413611	551.9067913822582	524.5516172069697
668	525.7740161109142	548.4052907215012	532.5046596844259
670	526.0865853862237	550.9819114332427	530.1532226610123
672	526.2364969598127	558.5643872268689	520.2946051672404
674	537.0658890180007	564.5870549618526	534.5139429986502
676	548.8947251944387	552.3986612132927	518.4513866654532
678	531.616792738381	550.127504429908	524.6622462578453
680	517.4833704746191	540.797482705737	530.7964615975203
682	517.2443052827059	528.3416998025458	528.3536546069424
684	524.3962480793269	533.0742011652318	519.8978741223023
686	529.188219104554	551.2851116980457	510.7075348271785
688	532.8268301875445	546.2537022852457	505.5141173332517
690	534.9570908965186	547.4616935232525	515.4360142706923
692	533.8376431678349	555.6029599254733	529.3263783483887
694	527.2229112233925	551.3048529015865	521.7777215433964
696	524.0119919561826	535.7129838269279	523.0673852266725
698	536.1400293009683	534.1332433491302	520.5888453619994
700	543.8569499365202	540.9772802540072	526.1057757984004
702	541.4909732460598	548.5759314256858	528.6568493918242
704	532.762322051641	548.1193619614224	508.8302342352901
706	534.2899339346277	536.1115456542069	521.0967283331385
708	527.9196164278828	536.3596583830197	505.3212307708343
710	527.895360628336	533.7759500210025	507.6097961365816
712	530.3684407832948	533.4896043251283	519.5082189592831
714	525.2303900280425	544.6076912919359	513.6399225731477
716	518.0882913231583	535.2038221964001	509.8809210402299
718	523.9881177565037	536.9603553511257	503.8964250906114
720	519.110205013827	527.5758497637676	506.1781023643604
722	511.2973837727498	525.3113119023004	513.4342424892309
724	512.9972205244776	545.9963048333564	518.0989613898586
726	511.9489769158734	534.8427195168516	513.1035161943048
728	517.6983788072855	517.9074060166946	519.8972312415915
730	519.7237297979394	515.3465784181302	513.0316225406223
732	519.3535503643726	521.8914394288476	511.1211866751257
734	518.0691500712198	528.1573127207182	525.3503065266218
736	511.4387538376876	527.2025980641499	524.3948335281145
738	515.0558452484332	556.5916815481921	526.7995936003183
740	524.2740399095505	548.8021906362625	535.886158767614
742	523.7202310982426	539.5785854868042	535.1129953052724
744	514.3524611296772	544.5071452408469	524.8671374434526
746	522.8871548864015	534.3158338200713	533.4017970242658
748	526.5573893474425	541.140963272708	532.5824473579713
750	523.642641948553	548.0388293333126	521.7032331260449
752	525.6417241634526	547.2055298779973	515.7997040382091
754	534.4847541432278	540.5565217194488	519.7738979511103
756	543.9531038255267	538.9875103559655	529.4978943483096
758	549.9384109845116	570.6186449554609	540.5829229702471
760	531.9417374438463	563.2923036089653	541.2546862995133
762	527.2069751925437	547.2091810779027	530.0660933754376
764	527.2821733440057	536.1466572181375	514.6710655774373
766	513.396906596629	534.4417645131347	504.634955458162
768	506.1280634120765	532.9027179340803	500.2076430763973
770	499.3759334954559	522.1487219098012	488.6734130979353
772	500.0363033315682	513.8891054108096	494.977406489802
774	491.1391472214256	512.4723840347068	499.7209511799342
776	475.6644835079233	515.9482231644184	492.3063206056172
778	502.3561939169583	512.9121251584572	493.8620571293129
780	500.2774804701829	530.7580926707587	477.7532193728596
782	493.5724301503199	512.7408146786157	485.0972530592753
784	494.7996289870337	500.5567103689996	494.9359857581127
786	501.1132113309711	504.056900351084	494.4236434983689
788	498.4986185612694	505.9483466742859	482.2614508939433
790	489.1148907016701	524.6621944574389	482.6211474142223
792	485.7114803006893	513.7882394211614	475.4835969581272
794	493.2162347498472	500.6012301061964	474.538000629316
796	504.042239426092	503.6626832530022	481.1355996923506
798	505.7621436049676	521.7813298710157	489.3068697989818
800	483.7432515645263	502.63117477117	483.4545886654613
802	487.6074427167011	517.5318081845094	496.4458920324948
804	491.9944366575893	513.2350303234596	485.5598929585543
806	491.9079954136699	499.2265708178109	472.8292987533284
808	486.8070794959812	494.9596606714616	478.2767262067325
810	479.2920633769845	518.3775127487816	507.9789064320515
812	470.7981894228093	498.2940422603746	492.5296009041576
814	478.7901198924373	490.4126289955922	484.4990307221466
816	476.6390613045086	497.6680303605061	479.7655932203687
818	477.8083341145607	504.4403605722397	479.8249682545297
820	495.2706214781158	498.5739268396648	482.4830934267301
822	494.1325575618963	500.3465438257248	467.959180657674
824	493.3629788296516	501.9330476416492	479.0221808790218
826	488.2921251345861	509.2785655829797	493.6347842288038
828	486.4804458381433	509.9753416824749	489.0022509938167
830	489.4463160624026	506.5468240514666	473.2580794215708
832	492.6121380120085	514.8127560993598	479.5214902108144
834	500.6799391914094	525.7855669044893	493.4225995607966
836	501.2340063874477	504.4585035207922	497.3268688259385
838	495.1852589720124	496.1906878084443	483.8437168634745
840	492.739914489602	497.6233276076281	471.6247260223585
842	496.7174992402234	498.2466505295068	475.1560163839062
844	489.2994265928739	501.9459837989946	484.0933405662911
846	468.8455884436871	503.0527835039363	478.8923013876743
848	485.322916953272	511.7980066107539	483.0434288875047
850	496.7809744183272	512.0539815915035	491.934340722941
852	504.1965283128678	515.2652797431282	497.187578655861
854	522.6908303698954	534.5578930322016	492.9584992023597
856	503.510139745884	513.6339566905306	491.3555636979501
858	515.9323878203182	516.2095096087759	486.9150556608365
860	519.256296346515	521.3862105513078	488.0111623254168
862	514.1682561832906	523.6664088268076	487.3168092841174
864	503.6695329597202	518.3528610024745	483.1775323255332
866	489.3864668010424	503.099202752008	481.6027921942384
868	489.9324934385273	505.4339478570183	483.3237721744541
870	482.5268723933938	497.2620291910831	476.5913792937756
872	481.4368090991851	499.6549964419468	476.0817900541091
874	485.3828826421588	508.7503038794241	479.5738021561491
876	487.9781475849906	511.8742076161668	483.1530732766233
878	482.5268644093553	495.4110662234523	487.3464102189934
880	493.0301821206088	504.1232357265987	488.9363603268339
882	491.2551223264241	513.1869601037103	475.3208822199201
884	492.5932599323721	515.1972148646057	473.1987855592492
886	483.808011971716	504.1465366911647	475.1440890712001
888	465.1748698670698	485.4053721189084	471.7368609805889
890	491.895099573931	487.1494941141964	480.6012319431746
892	481.43837934731	505.8934531646754	486.4474753953835
894	484.0305610562298	503.7126407834754	472.1321347257032
896	470.4770004442109	493.4891881050094	465.8132716773803
898	458.4336485506628	489.5767089799192	465.748710621137
900	467.5741333871914	495.8368971781512	459.1228996664868
902	449.1439230051564	487.0195632532233	450.2632590586372
904	467.181479506835	472.957443827702	450.0843567542038
906	460.9823106573664	473.9150628884781	440.2731640521944
908	459.436168119001	481.085785109507	450.024569733868
910	465.7472951596687	487.2320350928624	462.7978335785109
912	466.9667415455577	487.3991657613458	451.447061856133
914	459.8214760451021	476.589503922652	451.5619182881737
916	478.6746621143171	472.8109959384027	463.1987741585037
918	472.5190207834573	479.6436310707902	469.2769516366722
920	465.6181005283012	484.0601993938961	460.2949403467861
922	468.93981237239	481.0820498964079	445.7570054091977
924	478.5450789571523	477.2997055944375	442.5525846422725
926	482.5267978192375	496.3863970062056	452.5898231147837
928	478.9853545712378	492.3166722235674	445.2184298243452
930	482.5224509254156	480.3698487394489	451.8689858348354
932	492.7082802637673	485.5870604148171	462.4150682054099
934	490.7878525088289	499.2164675486761	468.6378232907424
936	469.4107421035701	502.2853530592212	467.5667143003816
938	483.7769850642746	509.3892318406067	462.5027804231695
940	464.6874397624715	492.9909789155987	464.7676005632134
942	477.7304680072539	485.9470170121242	456.3191953582913
944	468.0993578338009	482.6003842634293	455.9045567131601
946	453.2942196218667	478.483684119951	454.5562398860439
948	464.498858748733	471.3476375375033	444.9295874930829
950	467.2205424978255	460.6757634087949	459.2178680751813
952	446.7494407700893	460.9600653668467	457.6711463259966
954	450.947053540297	468.6747790596717	441.3369144483164
956	452.5207181996394	480.1840149884092	446.0430850512994
958	452.977855952084	487.0961177290827	455.0946063827932
960	456.8538390068197	482.6638139463469	449.4018210162794
962	452.7629435069032	467.5583209929278	444.9020185897492
964	444.2264070909993	462.6871242682348	441.2898363036928
966	446.1877794445145	477.217800717994	449.2138469967749
968	454.4174340670443	485.8041361236869	452.6515931928909
970	459.2451205098993	479.2484719966302	449.3225285567538
972	451.65733171346	469.4011548553053	445.3345026039365
974	431.1409964167257	478.365161420968	446.7721946843072
976	435.1753683573185	461.3781862656725	421.1970984009115
978	453.1590787687235	467.3051706703863	451.9095223924393
980	460.4947918708468	479.0066653908002	456.2037851446353
982	462.8245849760042	481.7228503732978	449.0486990077531
984	460.3827225962911	477.1685476202694	449.5526678635021
986	452.2683435213016	478.698750314279	458.7294689783998
988	461.6939458734997	493.0597859044383	448.3718073295009
990	458.7161733093392	472.2623353850538	443.5675030827482
992	464.424202546285	489.5485822236493	448.9918905138346
994	469.025427400761	500.6018335876806	462.8878665155057
996	471.3662829502205	503.3215923492388	479.9932617936158
998	485.5262587852408	516.2887440984474	498.2099441976566
1000	540.0656058812481	551.7490457999807	526.7130912055061
1002	630.2726815870274	640.1040558097234	629.9852517017476
1004	646.9621540232023	652.7756138784671	634.3850252421851
1006	585.5534035548983	584.867183028744	566.1325196777459
1008	515.4939590403041	513.5711909362535	502.3431035655681
1010	485.2355039490665	495.915785445664	481.0793671499474
1012	488.2060567615166	521.862875440931	479.3342890448673
1014	465.0766229077489	485.6106181127576	445.5334226790453
1016	460.3253484786936	488.100462762112	452.3685942890768
1018	455.0600325909967	475.8731586069991	454.7676495275636
1020	454.1885184473535	467.0984601659238	457.5398814272214
1022	456.6409812391325	469.169267752431	459.7643626381462
1024	460.0920082738363	478.7806328398886	462.8132805415726
1026	466.3877719849651	488.26119549845	475.6177155830391
1028	476.9228840845353	492.4812533709892	467.8712846486985
1030	481.8747516958197	510.1144103499387	473.5408194842701
1032	478.5625442137382	501.8327854487326	473.8240970747327
1034	475.4176551116503	496.8818243418581	458.9893046010917
1036	472.0063795372436	496.2584926811737	453.5409936575309
1038	464.2346524581819	480.9730893788905	479.0383875522581
1040	462.2611487234579	468.876577456479	480.7053366315959
1042	469.6278384571969	464.8566914905297	467.1958744662496
1044	457.9530050856695	467.6075406080568	460.9673496417314
1046	459.4934007560157	477.5637226313642	457.8388739562503
1048	465.8453268298402	486.4655364294882	454.8732574267306
1050	468.4242050667098	489.2024586010532	454.5061178605649
1052	469.8493633960316	485.3685741189991	458.2244997884422
1054	456.3680087243612	465.5467908060883	441.5326281237812
1056	448.6840954997139	479.301461856264	451.6292707613469
1058	465.0893821949996	480.467546764954	451.0048315979377
1060	466.5163176638743	476.4945771203776	458.1208902360223
1062	462.8207924599747	480.9337631256108	457.6295008453753
1064	467.7101017407549	488.9968472089461	449.8042727770673
1066	470.361553936828	478.0234370589654	462.6256590510255
1068	468.0749306961083	470.609792608167	444.9577922915249
1070	457.8508806535096	474.0193750961026	447.79432927963
1072	451.7792649006102	489.7329019412306	451.0067216779617
1074	443.9690567581613	476.0419999649515	450.1199209931883
1076	448.7135410105764	470.1282103217906	454.7932279203338
1078	462.9791499151743	489.3523247230878	462.4525732449214
1080	453.4390568572269	476.9106079434567	451.1810745338381
1082	446.9956198693207	464.6976635697023	444.7327619378485
1084	454.8897473080737	465.5371595593704	452.6312375084171
1086	459.6262485693664	471.677670571957	436.8320924292343
1088	459.721429789878	467.791413547647	434.7806329259418
1090	450.7087689098111	463.2449280619544	434.4712561221077
1092	438.8845331375896	466.1608877007477	428.3076410967626
1094	444.0480973461665	466.6631528534629	445.3347600579637
1096	463.7107883432381	466.19755793593	463.0478744018494
1098	462.3071098412992	472.4877836086856	431.2143947208522
1100	461.8721698373219	456.505075668298	431.2008485442542
1102	461.6293656348751	468.4005654083231	435.180494012377
1104	460.5626445649973	480.2524630534022	432.9895828148467
1106	455.7273037090787	469.6111594327937	431.5319802467308
1108	445.6153949460032	463.6180968596334	439.1561997955841
1110	446.1531210443912	473.3480622454252	442.304784169266
1112	461.0789113801574	460.7757010899392	436.0151223311087
1114	429.6777904677805	448.6108573177686	417.4770621873519
1116	413.2427742722023	448.7238310186363	423.1587825998602
1118	426.6036932536692	462.0714436623493	433.7040789801029
1120	444.7492537090832	470.5882651959763	433.748697872063
1122	443.7592781029159	463.5564951983272	433.7132934287428
1124	458.3707842487572	485.6661237883669	447.2896560755515
1126	457.374340828693	477.4174357201284	433.0709298612416
1128	451.8569301260133	461.1679021438507	426.4546377737246
1130	450.2806375124426	463.0416218093954	430.7137725917858
1132	451.0317863179843	473.0948575428975	436.4173245203743
1134	446.8839584441637	463.2422967781531	434.3860888673005
1136	432.4490088728666	436.0947103666695	428.0476732066824
1138	415.4014219350488	448.9192066415064	434.226926944175
1140	445.3281247668778	476.9380314064889	436.2570234997689
1142	436.3292485585369	456.550470255851	419.9558534581601
1144	442.502010262829	454.4237257080883	430.0553098742215
1146	449.7569210973484	454.77091286575	439.3296309856195
1148	458.2932254246902	468.8228439588939	438.526396137173
1150	458.7714982004356	480.3587317345221	431.0060390116123
1152	438.0065025279854	460.4657841522274	423.9395090865769
1154	431.8645484539472	479.6962950450661	429.5134458236782
1156	459.2208501408332	472.8094556404731	455.5276482280423
1158	450.1887098087116	473.0165466374669	445.1404643665765
1160	443.9888544758283	464.2688102007703	452.6918689781249
1162	454.9339377269616	466.1656823449629	459.5963516619058
1164	460.0592176997103	467.1101563191176	455.7477340686676
1166	448.8006217125694	459.9308722280576	443.6410874742242
1168	451.4074469125121	470.3990954606207	427.4855407903768
1170	446.6194109138944	462.2108800812155	442.3294956726833
1172	451.2242480779411	454.8228871977775	442.723322937494
1174	441.5493646421011	469.5723254428538	440.6838812629412
1176	443.4524442687446	483.890393902871	445.7858945134025
1178	446.4336281091331	479.3555622145414	444.0083899799109
1180	454.5118690547822	471.252752912255	444.0563048579169
1182	467.3848010849256	476.0205667292622	456.8614683239467
1184	451.1350582474361	471.9513161381564	456.2935868147785
1186	462.19346883345	488.4932126022126	441.4520311971537
1188	444.2078985866032	474.696830534359	437.3676109950728
1190	451.7682199048792	479.1116215772141	454.5219183402095
1192	454.4353165825789	469.6912032745344	455.3232392996587
1194	455.2295107853147	458.7305316530045	443.1270822910243
1196	462.2245307848871	463.8151975377242	440.811165177403
1198	467.9085758623418	479.2415572477631	453.484357151385
1200	454.5660805961234	480.0351542092944	452.3548996064764
1202	441.8061837105695	478.3067797440191	456.8196141880513
1204	465.4895343404502	477.9913657979604	470.6409182983804
1206	465.826962470984	504.1957026542474	487.613286845999
1208	473.3941005428546	516.3407225494582	484.7385410950134
1210	473.0142005110399	500.0680876952928	470.7387457153719
1212	468.7872016332441	482.3722624737754	464.0227078265226
1214	471.2830905943398	485.1929977635354	469.3010487804119
1216	462.7947459486042	484.8633275128689	472.6391803091397
1218	491.5068432791773	500.4035884375883	478.4680886225802
1220	472.7694408836263	487.6222974582616	452.4886428127004
1222	480.0702044968689	508.2226733824622	465.7898017363457
1224	469.8297881985654	501.7833763257788	473.2875943696417
1226	467.6127444841515	494.5031235455937	483.0810789897967
1228	482.8428272915007	512.3738577301756	493.7418232176751
1230	503.0956055615341	534.6888589829257	498.2959329871114
1232	517.4650583649185	521.6453694462145	503.1033022085774
1234	513.0701023779988	513.6405527735165	506.8373503034576
1236	508.2331020591362	501.7948115689492	480.9700340319734
1238	506.1791239204034	526.1921261353064	507.0214554431073
1240	505.3186093525551	533.4965678437955	514.0872939686736
1242	504.0840184374883	528.3489050797498	502.6219139550472
1244	511.8901400695219	531.9383946408667	495.2858931526848
1246	514.813361416837	530.6094114995525	498.0753876454746
1248	503.2642763042696	517.7304277879778	501.8716199949745
1250	521.1633148266672	556.8421551575491	509.5217170325718
1252	502.912753943431	535.02099305406	502.6070991106699
1254	513.8586484240111	541.7926497923141	496.5924650323638
1256	515.5752673315132	535.0816655785837	490.7144397101187
1258	524.4549389330506	531.1770578263639	513.6739990865299
1260	517.6017881601262	538.3642497796241	528.0519486818364
1262	517.2371498964262	549.495958385761	520.466230171761
1264	534.6546812425482	551.4716916679911	513.7883850209601
1266	533.7777516992934	542.3142397793782	521.7265396934143
1268	515.4883296720905	540.26366930063	507.7844613006185
1270	524.4489930063191	534.9305282400758	521.7493602881588
1272	520.0588373382802	548.0624967550504	525.0913946313899
1274	536.1878301250607	545.3920965780417	516.2350740193131
1276	548.7612551368057	561.5362390495217	525.2909663896937
1278	551.7871990210497	567.9655070585832	538.0524115549282
1280	544.3094758735415	564.1377836649832	538.4322833091239
1282	533.795206736521	563.4134955194966	534.3384144613868
1284	532.0557961297669	557.1245055498476	543.3963762652502
1286	528.2687488533911	555.8243884151	553.5416266421543
1288	556.3957741363671	570.9180163099845	559.2207332617363
1290	536.9537459728623	559.046068156345	518.658163450634
1292	530.8753599050609	542.5425536102213	522.0363911224018
1294	526.141376942552	528.8881876091953	520.0177628454309
1296	526.6157675340853	540.5486511578192	504.9155569133307
1298	520.5092597152117	530.7098968706551	492.0890952293015
1300	511.3880639287565	504.3999444850918	492.3216312435862
1302	519.6283648283926	527.9965637375472	502.0523897680757
1304	517.3178797753856	524.3470075423663	509.2380889932794
1306	486.4881519024464	506.6642274830637	487.9244621545055
1308	496.0253458781484	517.2734410810023	493.3541151629224
1310	518.6095509936265	518.488269913316	514.6929899736989
1312	510.2174545576329	532.5628535861492	504.4709723032877
1314	532.6155506898816	526.8843565948669	512.2373925743123
1316	543.3676047307151	528.8726653228054	519.1627081679025
1318	531.1800752777017	539.6497066239112	518.0995584743969
1320	531.0403079271766	536.3971957145864	527.8369708419782
1322	512.1822070996045	551.4460783474494	521.429432119477
1324	515.5967877194215	567.1388420024603	506.0255554748293
1326	500.6662421999224	540.4619344114675	499.2404261544823
1328	502.7054977882638	523.7414023645947	486.7157027170974
1330	522.8942508040589	541.5144499972421	521.3530389063453
1332	518.3282465346466	524.4032104331189	519.6636624490257
1334	510.4152397671553	524.9117701500213	512.6407001899395
1336	506.2604300583964	536.7931309142603	515.8350614631232
1338	509.5154780525809	548.1568808313283	514.5914468169975
1340	535.2154940793746	577.2619313362275	518.6389213769394
1342	563.7662623330368	579.3080575675265	552.5253463508028
1344	536.2550746402538	603.0033413563243	540.6792779565279
1346	538.6479343430087	565.5426179505711	553.6127798884443
1348	555.5991474705111	577.6810429595096	552.2274847332959
1350	555.9779288552244	569.8972702050247	538.7339582735133
1352	544.3581394089553	565.2056883526952	544.3317147014795
1354	534.049155805385	564.4753225002986	546.2095201023905
1356	532.2969092581332	559.4917475039513	529.6644742998992
1358	534.8984841653995	548.9905469782203	512.7016424334017
1360	532.0452510700893	542.6115872767608	517.719849127893
1362	517.888660424159	550.8616934527997	531.9796965805456
1364	490.2520872107684	549.3635167212324	507.9863216628139
1366	506.3466440564119	543.2647884818724	523.3070082393599
1368	539.8295336132655	542.3974761901736	522.3325797921104
1370	548.8414071343054	541.6207705289232	536.5651079686545
1372	531.3941763336599	556.9016178045101	518.4414123598924
1374	517.1970025191429	552.9367865539574	499.4948854783611
1376	506.3140871985535	549.2768626419435	501.8377265190688
1378	506.2725672912361	554.4045865852816	515.5703929440683
1380	526.8801882447061	547.4683467234416	516.7545245372558
1382	542.1877013788339	537.8355750968487	505.694562197944
1384	532.7950029122626	545.6553036059052	533.6390431286286
1386	506.6409542504494	545.1788482799383	498.936867786038
1388	527.1113726747415	542.3606616204062	502.3168775621013
1390	533.2438269055883	546.0997767828794	512.2606033894426
1392	509.1112751713729	549.948664574529	532.8441498467489
1394	520.0664846643737	548.8518860643004	517.569195415341
1396	537.8596398254852	549.1632705757097	525.6699639763976
1398	543.9033351122068	553.201746200963	533.9169894817687
1400	540.3281063565512	558.6534206631989	521.4001031510784
1402	526.8814820242585	556.7572489971483	521.7158104108344
1404	519.3158268663016	541.8761631457703	524.0153964465196
1406	541.6584106240919	546.9107185097882	515.5180728247764
1408	536.6278362387382	559.9359218323014	499.4436049167449
1410	549.2292735911199	554.4323493464614	501.5980078465195
1412	544.750910438467	572.6086370589472	508.2616004673488
1414	546.8184508117572	563.2153075649906	510.2924448416064
1416	531.0894342918975	564.6664995562679	514.5688945768861
1418	526.925543139417	563.7423693002239	516.8062824945284
1420	537.849969355293	559.2013478502722	524.7238551845928
1422	559.3613215080752	562.0712239929751	545.0848421503367
1424	568.8008242966118	571.9346217003912	558.9952359446468
1426	547.8742200262369	579.1684998652247	553.0918727828901
1428	575.1259720671078	583.4936635257888	569.2495882407807
1430	591.0008923840632	619.043048687758	577.121955413513
1432	612.7823364611327	623.9975584139678	635.8006304572539
1434	598.1929011137196	617.1807914200663	611.9666098426513
1436	592.5754480381343	580.6803134350453	560.9100535787345
1438	573.0608304074845	600.3848848533321	564.3427604767225
1440	575.9594066251524	596.1425259148189	567.4080064338782
1442	568.014802690837	578.6844859272794	550.7495080042864
1444	547.2801625677431	574.2392644225585	546.7639866214988
1446	547.5656641337482	577.993410504012	558.9755887391027
1448	580.1576063049524	587.0277192508306	566.7693418647916
1450	607.6502794385203	598.3120106712438	581.6511074107357
1452	576.3804218003462	578.7538485069752	600.7191147678871
1454	571.8544367693485	577.7316952077022	574.1090202852066
1456	570.3355966602077	570.4948346611	535.8429130565401
1458	557.3371169861723	565.2834529968778	524.1865977448199
1460	546.5175311500675	566.2911054951231	535.3554110057581
1462	550.7950723247396	576.326574639687	538.0133418665805
1464	548.3563744171073	581.5383046966995	534.3754677514282
1466	539.7077242166357	589.2079527694784	532.516939731231
1468	543.3609463879341	592.0550116787001	551.4143629118194
1470	549.8070050036777	593.5788684789155	567.8419036834712
1472	548.8464242597469	583.5206619571876	557.8281200002803
1474	542.8518561881834	552.4575235948702	533.6843784568963
1476	517.4343975806012	540.0600998434052	503.1081566123282
1478	508.9979329066312	519.7755797096679	501.8548662805443
1480	506.2190992220085	536.1664601717578	464.4016123052319
1482	515.4135430004566	507.883403516667	464.3700136214742
1484	476.2182208971838	496.9116590213415	446.3490375508786
1486	465.8167876783892	525.5846272457588	468.1054657081721
1488	477.1936540929253	504.3075000688918	482.2380903021362
1490	489.8766966277288	524.2581711214185	489.8882996391201
1492	468.2728286514227	517.420269621524	477.7329878730526
1494	464.9384000630724	494.6346108448234	467.1505881372793
1496	477.2358557639957	481.8820043382561	466.2119626010664
1498	473.2828598875926	484.194173228001	459.215985237365
1500	464.8940568385372	498.2774121410287	449.4421282489878
1502	457.6176663239147	494.5651816532339	451.5563996531219
1504	468.6265202913171	496.2576440391207	452.4297699110126
1506	478.0245279098174	495.3217519030061	466.2003328958513
1508	476.3133645970443	473.752337898221	445.8369685433584
1510	470.6404236115484	480.0032496742841	480.1399479395452
1512	447.5105741635592	501.6466218728603	462.6314455271673
1514	492.9306615704264	504.0454641101823	478.258536648044
1516	512.1302143008174	502.3986332275705	489.3411307910862
1518	511.0059964023592	531.2681218542926	502.6873335157083
1520	518.2313393418323	555.7544364300121	500.1731237418
1522	538.3380660247462	563.5500133086814	500.3888496421986
1524	543.3208289424756	544.3820387739891	515.4583953014376
1526	520.7791578191187	532.1077287772182	519.9407825655806
1528	510.0529675187988	544.1268966925367	505.9872822116615
1530	527.7496467165145	530.8606829542437	496.3932519345906
1532	513.3042647393784	519.1877211586786	482.7338168108209
1534	501.73015595289	494.8887845460387	472.0027569793672
1536	500.2351560790435	504.2620067907708	471.9853355153667
1538	495.1557077609661	503.55341049487	477.3680313455232
1540	493.8568858486902	510.0717830681939	490.0489630236286
1542	491.7682951992514	514.3031184101875	467.015376692613
1544	484.3347504621788	501.7124991642164	495.3779920137986
1546	506.3554048502751	525.0784398543835	517.2600786752946
1548	512.4096061398439	542.922966585999	500.854551497151
1550	506.9877561583233	535.2047131925904	502.4892343068933
1552	514.9009138725324	526.4946414239703	494.026114839768
1554	507.7097425391745	514.6705358648002	481.4318674651156
1556	507.1210066457466	528.2848081133516	507.3868941808538
1558	539.4984957400748	567.0544390429675	554.821814491743
1560	552.177582704184	570.4706635759951	563.0147414772126
1562	536.2235423666266	559.8744513107995	533.2824954764778
1564	537.5532987907932	569.6475328550491	540.0303266782728
1566	559.1263650058777	567.6803793423734	525.7302338229515
1568	548.5167461764294	576.7442668409957	540.5170887008152
1570	547.4142908066567	570.4233849757771	534.3308432987157
1572	519.225972660188	556.606662248239	551.076248376297
1574	522.717129176967	534.5987009130405	519.7408777061146
1576	526.5361500416129	524.0118775620877	502.9752028483561
1578	530.9388877246174	539.4828806761369	514.4998615446104
1580	528.4303992177325	529.2073237125696	501.2150429240031
1582	522.6128075521058	530.8142946177499	522.2631881221996
1584	549.7901440693041	534.6296912444559	522.6305524546759
1586	564.6257933877693	561.5759952142911	535.1500069407368
1588	563.1863589661978	584.4262598046744	551.6736437669615
1590	581.53215134732	604.6521752748488	577.4521065653601
1592	600.8376333724788	625.1652213342951	601.1567852488513
1594	605.1949763298958	628.6100641373721	585.6101397376127
1596	620.8076247069173	654.2073707000562	593.8354289816419
1598	629.5516573370438	656.3443628416278	599.2947947569084
1600	642.7439113886435	652.1315380662857	613.0978893788658
1602	658.8797928844183	678.1808037019671	651.1957042445852
1604	637.0131141677362	668.92598293765	630.4115232500942
1606	610.9406911712169	622.7061505725939	607.9051065723747
1608	596.6582573888436	609.3557796278411	582.4701688899301
1610	554.8966798946127	553.4389491189992	575.7255594178657
1612	556.5743183958332	596.3723458885663	567.6987153128116
1614	541.3845669986839	583.0615304729134	561.3090453487607
1616	544.4955931777615	581.8865198606005	554.5277091895359
1618	579.7544044423587	601.6448543759632	561.3953534576203
1620	580.4226887683193	598.1360321369755	573.765807742448
1622	570.2499144051243	592.6228091564901	565.0095884685566
1624	564.9501553426145	596.2814831507412	546.4773816754973
1626	564.4112798559046	594.4673022077061	544.6979752918999
1628	579.4790945252973	604.5903343968448	551.8038924791929
1630	579.3117756489153	606.4506825662744	562.7046082525587
1632	559.4579822325504	573.402913034882	562.6455476716544
1634	553.9562580368997	557.6567914571556	544.358516502539
1636	550.1125311604902	570.9636902683246	555.2239806734981
1638	590.5391401747679	584.5690921413192	557.3255841420432
1640	580.5932376289426	594.8498502230561	564.3915737169775
1642	566.3177781169571	597.459914432065	574.2069510110119
1644	551.8829608146668	595.733288416663	577.3487789817543
1646	550.1186453276531	590.1375247710042	569.0519173759888
1648	591.3570050560651	588.5607555392227	587.4146365821189
1650	558.2988910056325	606.4444011514277	570.6892388803231
1652	578.145901184775	569.3546796459585	567.2093026315455
1654	574.7197160824342	600.3779753137845	582.811061204068
1656	575.5048281868847	606.9263229379578	575.6794047297308
1658	578.6509026448229	599.6842079612958	576.620504465562
1660	580.2355538116524	598.5398003037224	608.6900585305256
1662	592.8296355603393	603.9527818209198	599.7798310698885
1664	585.8918230009215	592.6948551082826	569.5431533899973
1666	578.1690360248038	599.647013451344	559.9377118765647
1668	582.675528603455	622.9395112751536	583.1495885916247
1670	595.5230070587735	618.4766142543087	593.7920069240988
1672	595.7779494736931	591.0343529480351	574.146836054378
1674	571.647093546522	581.9887169145879	565.5475695599703
1676	561.5025148333466	583.1934579752324	572.2488908012347
1678	566.2388577449781	568.9194049396023	564.5872602513125
1680	545.6225866873116	559.4829182406094	542.0101292146703
1682	530.977841279091	558.5231689575599	520.4000397448269
1684	531.1154773540018	555.3338830570581	524.0975232942747
1686	514.8952184139698	564.8489708356574	536.7871638321678
1688	497.7734034882801	520.2471105331913	530.1142386154221
1690	509.0364407289289	513.5173081299823	494.6362396129209
1692	498.1221541479832	523.6525127002061	477.9850427081661
1694	509.2358400124626	482.4854480025384	481.8483278482033
1696	477.7538848409179	514.8405480533349	466.1223484982315
1698	459.2188166924021	505.053481573516	471.0939288518212
1700	471.5593995193962	490.3396012922539	467.3663820517692
1702	462.2449656210432	480.0410447585674	454.003367115101
1704	443.9091877807033	463.6710947985221	425.7046683407772
1706	450.2095517325309	453.9704123576883	422.7116042353994
1708	444.5883931004747	448.5311659910004	414.3612460924271
1710	428.3382415429225	445.8468020309111	418.2522015786422
1712	427.4633222560905	443.1902891189769	422.8574689760136
1714	440.4918668556775	452.7861546336658	433.7940455834987
1716	419.0356179505789	463.283999624733	445.0510087644524
1718	397.5323104200594	446.5557140077818	432.3586961061354
1720	423.1331285794977	447.8009568529906	413.6246895561433
1722	418.4539838364664	447.5582170792954	422.2747027518691
1724	403.2229012115365	441.7260967259415	418.1230650353538
1726	396.2241810846545	433.2469064203397	404.1071441524167
1728	401.5119300141311	435.5803410405712	405.6185360445325
1730	413.8873568323865	438.2051632707716	411.7708063539308
1732	411.9031536404013	426.8124795235207	406.5953515772176
1734	399.8569167086342	424.6172837558768	404.7034662076878
1736	390.1491963234201	409.4034897726227	406.7056536720381
1738	393.9803004907781	401.7469357329881	399.8227445798677
1740	406.6593182125477	426.2854257425996	382.9726870907873
1742	402.2548472093547	422.8704250417746	380.9389265457243
1744	385.759608617131	414.1841043401142	397.725592450736
1746	391.8787602143087	414.3339937167235	400.1632498339901
1748	410.1323542476788	407.2385938329793	402.4934849466022
1750	390.1158205487497	429.230089535045	383.6778773710396
1752	394.133188763799	428.4313820771289	390.9544985937829
1754	385.5192640507191	393.1015839638975	389.3432909660749
1756	398.7590718597144	391.8822590385626	377.662708927041
1758	404.4556328516233	432.7125155999102	379.9580933305117
1760	385.1875662718018	415.8081183897077	399.0224670966677
1762	403.1347401676945	424.7367210430954	400.4957839452324
1764	410.5209892229932	410.6098889442218	402.4859951239409
1766	403.7818378493171	411.7192475954997	405.2358425912028
1768	398.4390628874849	414.6115304596647	392.063079162345
1770	401.3406978868477	417.9096310602532	375.2940202011264
1772	366.2006900159284	410.6528225305123	373.3986886075649
1774	391.130984646327	397.8911254723581	378.6543739200852
1776	406.9464847441619	399.4109845777702	391.6865923184131
1778	385.4918345500652	407.3680843424954	400.1672313176163
1780	392.191229491806	395.5853559244794	369.9783353520171
1782	400.3282962515567	409.2101634313358	385.7765796254084
1784	362.7626255291318	397.9419168116745	361.3380714285851
1786	387.5962365689659	423.466029226993	374.6160124021707
1788	377.9183574252733	428.8565245864963	375.0703577336333
1790	396.4437047770806	404.1735097416424	383.6346869110593
1792	397.3877910735657	414.4696305902143	399.4089230950639
1794	387.6491204283276	427.349356461847	384.8975958879768
1796	390.4326823393054	397.031099257387	372.8176495398467
1798	401.1117761545403	413.4161549283253	397.7543807966379
1800	358.3832488781638	375.0272042759659	358.2302136992792
