# Supplementary material for: In vitro and in vivo datasets of topically applied ketorolac tromethamine in aqueous humor using Raman spectroscopy
Source: Data Brief. 2019 Oct 22;27:104694. doi: 10.1016/j.dib.2019.104694 (PMC6839021; doi:10.1016/j.dib.2019.104694)
Supplement: Multimedia component 1 [file mmc1.zip › Raw Raman spectrum dataset/In vitro Pig eyes/Gonio/Fingerprint/2.5% Ketorolac 2-2.txt]

cm-1	frame1	frame2	frame3
350	305.0866041659518	290.1144670646767	303.1699000602195
352	314.2878075130001	292.6862790779309	306.2494759578561
354	322.2070036472622	314.9504934697437	325.3806402332996
356	333.1965613704073	344.1825206721242	341.3365823109693
358	321.0222994621152	317.9238865661924	317.4892953058826
360	318.882918104442	308.3328003264903	299.0088526860777
362	328.0172357004352	320.1816366348118	300.6061042657764
364	341.7211013567065	342.7208131930321	336.9699566638337
366	360.3420511018309	340.8861672474173	354.6440433941152
368	368.1222254378072	357.9121792846398	360.2400532401638
370	368.9792709704252	375.9879877654005	362.5102095674117
372	368.3638526134877	372.7817631508465	370.4820396626371
374	358.2498045785383	368.6909514155993	358.1734700610886
376	333.2902285192464	341.2199534003532	339.1580048857823
378	315.0833196156436	321.3441591665268	326.9816237320359
380	316.9205696580161	326.9235036872267	329.6614441908426
382	324.8356619976141	326.6280405557574	335.9298510535007
384	337.7171841769464	335.1498172179288	340.3231805095755
386	348.5586897566924	340.9012926422702	337.4113520996473
388	352.035124686995	340.1107240572981	332.0743420105564
390	337.7309076807684	335.643777189852	352.1805570852324
392	329.6983925541026	332.7394646178601	348.0004478267187
394	328.8442171174692	331.7136777943497	344.8263746329666
396	333.6957631448339	333.6957631448339	343.1421749412887
398	340.8173670893577	340.8173670893577	333.9342595065563
400	336.9217433831998	342.5504248820993	330.1574548710887
402	342.9989335834771	337.9422167563269	334.5459608631659
404	344.2679786807416	337.859946525721	336.3751549645456
406	325.2900834616366	352.6241036911619	325.4614828151327
408	343.417414667055	340.3481406578246	349.0193476852716
410	336.1930777664425	334.7621389267137	340.4967002831451
412	335.5934567323251	340.1034735470875	339.568335700606
414	352.681543599167	355.8077797650093	360.0622334787756
416	341.8699788496789	364.47427094491	345.9724316980563
418	341.9260082846782	357.7334792448252	358.3480555013146
420	343.9571292332828	347.885376404731	360.8112649872438
422	342.9981379452646	340.242787755677	349.9085743229268
424	332.7051950500452	339.6710929628006	342.3290991706339
426	336.8465307782419	340.5880955977578	338.2133135157315
428	329.1459035036731	335.9449335536311	334.4206732781494
430	324.831364221605	331.1551312996124	330.6373454473527
432	343.577151996209	333.3537525766245	326.9426804212258
434	336.9667854386972	338.0750512037614	327.3503996592864
436	330.8035316259231	333.0429450937215	334.1014028470086
438	329.6171387379666	326.3839743317262	342.2165062878167
440	334.2432404085238	324.2909658010809	347.3482810588031
442	335.1685194791192	334.3736516896398	341.8246579769225
444	331.366468660403	335.2144953939948	334.2514615666873
446	329.1118201581608	333.8157627759153	333.712548645086
448	328.5485597038311	331.9044395283223	340.260533273918
450	326.7431793761236	329.5554345345035	349.1975859803427
452	348.3073970278661	337.2744692565561	336.4890407858085
454	341.0483859288946	336.6898799441582	333.986203644452
456	328.0838300779036	334.2574088887046	336.0622854481325
458	333.1449048271409	337.4352278986979	335.9114923974499
460	344.8499637039832	350.7554834869998	337.3839144282978
462	349.1944725098329	342.0666729054343	343.2176735846548
464	344.1323754444072	331.0017700050457	339.0845919638083
466	333.501955111563	325.4637784996524	325.6396893754009
468	331.9626031381122	325.5537519446498	323.0392658914619
470	332.3063606524067	330.4255908452203	320.3726973392439
472	331.0339236822877	323.804632809425	321.4706338406006
474	326.2868304471663	316.9117327193197	326.6152976212317
476	317.8031590703188	325.6036616087629	335.2195547040065
478	344.4462135749598	336.1005520555095	343.0384684640177
480	332.3934937938692	343.8568865176922	338.5241647091401
482	323.2757126196393	349.1951677528405	332.1528730552965
484	332.8049262374572	349.2691513352499	331.102448234718
486	337.4329573253898	331.7866536174916	342.2007802430751
488	332.4417703983852	327.4296497704584	328.0441643604332
490	328.6042874144119	329.5998379522558	324.6874841967184
492	329.1148457450568	333.0534288326797	335.1389182106012
494	335.6748908797583	332.3143078068543	353.8529644682629
496	344.7513862796422	346.7840815672271	335.4251047162874
498	346.0999425024321	351.1518581396101	342.121516416997
500	349.1942531401969	345.2495780148792	352.8043657442154
502	351.1680627993996	335.347481677714	354.3626062081998
504	318.9531273373119	346.3905681619864	341.6070715370872
506	345.1335747211212	353.9548791089644	352.0320006675935
508	355.8562388009891	346.6347339486171	355.7630707727945
510	348.612546151112	337.1500938887402	348.3030793381747
512	337.21699034753	343.9726020621397	331.3744677263997
514	342.8738024840027	343.1106911487004	328.3079140509215
516	338.6671278751843	332.3826484649344	339.0493891412074
518	341.1948735977089	333.9886405561169	337.9605094703042
520	349.8113148422037	346.6211353602178	324.583123643401
522	335.3894666876303	330.0289466167423	338.9651580078833
524	341.3495715135859	335.2968224133932	340.2188323065373
526	339.0420274427416	334.1483091057914	341.3482273141485
528	332.5744646404128	333.2510468494099	343.8785663989909
530	330.0199600196809	341.488273385595	347.793270637872
532	329.5634675391401	336.1524915210383	353.353901437747
534	334.1725735595656	335.4345323642582	349.3223614241007
536	326.9203122702759	324.1293782489964	334.2933570133975
538	311.7661356291301	310.6121074011757	319.3390184023725
540	311.7085356549598	326.3727333520429	330.7314674651976
542	309.7187771600645	317.7266246541681	314.0473716750366
544	318.932765392846	318.550620639346	329.03834513779
546	329.9739893196883	328.1811321628089	336.3602565120795
548	334.2184686383467	341.0040807288613	314.3765767552637
550	326.5990313930946	337.21776742582	320.4468727748637
552	328.3555693521682	334.3593029337666	323.7029808368749
554	337.1021014417049	335.4923523357828	337.3184820973956
556	341.7546959326734	340.494576389458	346.3344032738844
558	328.5255040429176	346.7692812693255	327.6378646590604
560	315.3783119161251	319.4405076796672	309.0202844380285
562	317.8334491693912	312.2894312710546	314.3508404656407
564	322.1886771733232	313.002025978792	317.2017157789645
566	319.394093303399	314.9976078896136	311.5192252071048
568	302.0326954927893	315.6988571037555	312.2195544782738
570	307.3197364626002	311.5547014535595	301.8453866770342
572	323.3204252369333	316.601758631013	319.971903950685
574	325.3848853697907	315.7324471705833	328.6411296100123
576	303.8087067024066	300.9685699419467	305.6167950740172
578	302.8444046957223	294.52374254553	297.5242696742464
580	302.7652966774745	311.3480458386504	305.0773582567374
582	302.8036432901299	313.2668631218175	306.4395966519544
584	304.3612215229449	306.9316408738497	303.963432520482
586	308.2617490358142	309.1361559686103	305.3660962643428
588	301.1302496785738	315.7646454142414	307.5940185310133
590	296.3722440606687	311.1845528143265	303.8684371488829
592	294.421230943072	315.2358990444383	309.2531396965999
594	294.5813334061619	318.3492155341687	318.2942642537954
596	295.1841014728992	290.3652154935697	311.2050328683005
598	312.2841638446287	321.1152609263299	308.5411001537635
600	314.6826790390367	315.0853773497959	305.6366030580792
602	316.2089530180071	309.3979954352102	307.6705139650205
604	318.1998270574401	316.0518633762578	313.1372852055699
606	302.1698620523106	309.9250916238254	309.7624331582401
608	302.5035490724793	310.849471308147	306.1855460812624
610	302.6395157503504	321.4518611251856	306.5952805682608
612	308.7774505645753	328.1441438727501	314.3503815939355
614	320.4807502819853	323.5902298362614	325.3011456918247
616	311.7189410715627	321.4549111171303	311.5609571591634
618	321.3794908227159	321.9779515041461	324.6230430166405
620	327.7286547061533	321.1134372838833	324.5925586869449
622	330.5081486052899	321.7855714780488	322.4400652559781
624	332.4213476398508	326.2741045748736	332.3951237165817
626	331.7600106349282	326.7201452693554	337.8157794824389
628	324.2977811664794	324.1287158965927	323.7326422735438
630	318.8797922332122	324.5686383991647	306.5202367909085
632	315.9405025186672	325.1318664503777	300.0787450740579
634	313.8007521924969	321.1646613127479	314.3429114121618
636	315.46269200131	318.9548061577343	323.207206933237
638	335.1043438778781	321.1001657172183	331.0066378378623
640	335.0214884881734	327.5693002392139	329.4647388408577
642	319.7920504350792	328.7760795166406	320.5102882847397
644	311.9497078136676	312.5142847072393	311.0630786820141
646	295.0096142916269	307.2316438516325	304.673185344278
648	309.9693818771366	309.1923133376722	311.688696110592
650	320.9110891355382	302.7854462968685	305.07230535181
652	313.8943989161729	295.4921400212284	291.6718011817727
654	289.1153035889124	308.079245767793	298.4726895235128
656	291.3071281786835	316.4589794523243	311.2786790570822
658	299.2457880907747	305.4455561245931	301.2543392339941
660	305.6848729493761	297.6559638969951	294.9244200563403
662	309.8927372653335	293.3774769085152	295.7067151913935
664	315.1676912286532	277.6095103240177	290.5029691469804
666	286.1807145498912	296.1301122435814	288.3424122250467
668	277.5682570057061	316.0458511389293	294.4990924867537
670	279.7432016208044	313.6869806671427	290.5217361494242
672	287.2754756649613	296.6183038498413	286.2990311931229
674	297.3621952075793	297.3621952075793	313.3676643169521
676	289.3544315922526	289.3544315922526	302.55399925845
678	293.6191292909194	291.9020232770505	295.4545795536416
680	288.9689703202231	295.1428312621071	290.1563786746521
682	278.7971397702962	290.0694923714004	287.8028924873956
684	285.2651599464363	269.7481984302903	291.6632727049689
686	281.3294702716146	291.0027586651619	292.7567441916822
688	268.7363066017038	287.1524056434456	295.2195668356303
690	271.4610949332846	286.7072953430346	294.5853938354631
692	288.3821251757016	291.8676034374456	293.4751440333612
694	300.291573656193	286.9205396876918	298.4118025797728
696	298.8757028915176	283.8243062596192	283.5028763508623
698	282.9738842931699	288.8991871380029	287.8760952790728
700	282.0558753544204	281.8559829830372	290.1349244332449
702	288.0890978420014	273.9554886685909	286.4117649430481
704	275.3604756840335	291.5845722171661	283.807070757514
706	288.6523747384098	306.5324420498562	297.6449381622655
708	277.5467930238372	280.17115631338	296.6790419747833
710	273.6039398871934	268.9794040473802	285.8407411773125
712	276.7283484769121	271.3820221231026	278.1444430551773
714	275.1122090234207	265.505504253697	285.8084157907126
716	277.6743952533101	278.2032178833105	282.7368222182365
718	268.0854236684687	279.720473338656	283.726174459617
720	272.7847908609911	287.1690554672877	279.7982736541015
722	281.9575852151827	288.9954377683977	278.9917500158807
724	281.1131623940302	274.2562816512842	289.7864113553011
726	287.4619400231248	276.0655050981337	298.4167337869427
728	280.4597829845372	279.555350958303	290.1581475881544
730	282.5325926311013	276.9047876436071	281.0394792675476
732	287.8455468020459	279.3943883241437	278.7255138258669
734	289.8254271926724	291.4739623643474	284.8166271011349
736	294.4792808514661	289.3207140062854	288.9018319649692
738	293.659886888326	289.1050346119612	291.7506751705853
740	288.6995049288734	291.5944436918463	293.9163511862102
742	287.291891867453	295.9627659619926	290.0628081413432
744	290.8101850824658	299.4146307951523	283.7305606475356
746	290.2663777032683	296.6009885197178	292.2660039959169
748	283.7214436810768	281.6117200321312	281.895700806867
750	289.5453542557287	273.792735551139	290.5924827137698
752	295.1844666571561	282.3936830864897	296.6220380385602
754	297.4869377279621	291.2546201465012	294.1369629952387
756	300.518268959543	270.9388106776715	291.1802985492013
758	290.0069786672102	297.9926339647664	289.7709624160142
760	290.7692091142611	286.8429615097666	289.8395119977089
762	287.3415387080119	282.7050477089945	291.5913384549368
764	283.762316725043	284.6234470887591	289.3166294486878
766	286.4679352082677	277.7059840698005	279.6827188303449
768	275.5015374063011	269.5811170706219	281.8279796847715
770	282.8681648569801	278.7842761617344	278.3646421911955
772	281.0002891664024	282.7889885558236	279.0696926183687
774	277.0586902778126	278.6713592748509	271.1205071802277
776	278.1668083604625	269.632179095909	256.3878739862254
778	279.9475008499229	264.0004648360227	271.8924408266122
780	271.301571582184	272.9996229251809	265.2480009896071
782	272.0522917646674	279.6592907148148	260.873394512163
784	279.1043220442515	280.1076158095699	269.1037075573212
786	283.7521483545098	277.4610581640212	279.9049052954424
788	276.4470245240942	279.3706181022972	271.3400528608238
790	279.0486999980508	283.6931713176001	271.0735400790528
792	284.5799542645606	278.4245841816702	295.4073660608676
794	276.1714708882649	274.0658329138022	295.9012521255501
796	276.6119218327371	276.2858710125479	285.40758682952
798	296.9718460846718	283.3438084143946	283.3492639232953
800	273.4224879275117	275.9583532003847	267.3115625033986
802	268.3238687532964	285.4104314285478	274.5964165135033
804	270.5807066977411	280.6366132034582	274.6959535786288
806	273.0103560233066	269.4454157312065	273.863075344794
808	278.6623661671455	268.6570326587951	279.69653792586
810	297.7949485962816	294.8578876373667	294.8311323208797
812	281.2551222598563	276.0035797681939	275.3979778991715
814	287.1131694527857	269.0122739172921	275.9569001638924
816	281.2885272258342	271.5441650187191	277.9704929187183
818	270.1213530761641	275.2958393537617	273.6482246429745
820	270.2171980036024	276.6355108699582	266.6273994226593
822	282.7218795182192	293.7988269094692	283.195832361428
824	260.384090847999	266.7970086528827	277.5215219719144
826	272.6634615904952	274.6825794812511	278.2420205963465
828	275.8255956244576	282.5710571277136	276.8994017895886
830	263.004226028107	276.152614605558	272.4767816913507
832	266.9413618323011	269.0297719678256	272.422021214826
834	265.1929689914678	256.2073229152813	267.757405564982
836	275.5818804209118	263.9429758651503	275.2303858597226
838	270.3782520533435	271.2505313544999	286.702909090339
840	261.0065300821921	270.6150209839679	289.0278810560888
842	260.9942281377211	265.2531178076382	278.0516960754396
844	264.4131346367732	272.1872472126399	270.9601971032249
846	254.8227354807535	271.9051354720117	268.1685712644024
848	265.5782276930247	268.9869165338093	276.9007987655629
850	276.7871689825962	265.8832942904197	274.9354472547292
852	282.6058249592337	268.3545563315299	272.498762614259
854	284.3865105842559	278.4141745460408	289.7968487901063
856	270.6919465491448	273.523017865031	301.375527982313
858	283.0270140421563	289.2858608456692	296.4113034021925
860	282.8800866937439	272.5695113530824	291.2662232106296
862	282.9529348107757	271.4135324757986	291.3744257271713
864	284.274068469279	287.6189272756589	290.0960354959392
866	272.9832800637109	271.4195392731732	274.1227314147709
868	277.4457759097102	284.1615069845911	274.4458615879682
870	279.229390805188	280.999170988118	280.2291942792335
872	275.0198162007652	283.1905095261611	287.5518307726487
874	273.8288308019051	278.1417797374902	283.1678993025658
876	276.767727646751	263.2066347621778	271.2508693420066
878	268.7293466525504	264.2137235177186	284.9554977142749
880	287.7006079961448	274.2782540613047	291.4413055050187
882	279.0450046355954	282.885421333685	282.4220866147093
884	268.6537111339607	274.7105596604313	279.1219544502995
886	260.8743396656493	265.3977595083834	278.8233594316117
888	259.9398118731125	273.0286980920319	279.3453176571005
890	289.2276039903321	292.2169171284514	301.5243384851589
892	268.0593665303826	281.5511947013663	282.0519758390372
894	269.1151591294879	266.2610012248171	269.9535465480544
896	281.065582774147	267.0818646101658	260.0517803878706
898	286.8825721494442	268.1719561715801	255.4874451646917
900	277.8062359851656	254.7299125321663	260.1999221276823
902	273.527812735021	271.3818223276871	266.6790575169694
904	268.7726901393392	258.0607391182981	258.2270312798353
906	256.0810119561387	252.7126155922506	250.0373560639233
908	261.1861703883225	261.6644585239347	247.5048439835824
910	270.3068559121836	267.778085545692	252.7052946808522
912	260.2720747724767	259.556622522195	264.4320224044991
914	260.9049048162526	287.8606692485483	277.6852084107968
916	272.5460346991667	263.2561624737323	273.1820793462983
918	280.4353035435759	271.1764043961831	274.0703009019881
920	280.083825283213	267.0751641221173	279.492546989049
922	272.2962072079781	255.9491322834168	278.1040833590266
924	263.405885976973	264.9496946941694	266.0314592224943
926	267.4696167858788	269.6170169091602	282.177787398641
928	277.7094293900155	275.8232938982763	278.425883238905
930	271.7007530945095	278.9357524008381	269.261467725948
932	275.6914472153545	279.1989052920113	278.6243974008798
934	282.7616287184697	271.9670541249245	289.0088005426854
936	274.3150412760494	258.2260461977757	274.9378097595346
938	263.6488395939988	263.9414651680199	263.664900567547
940	278.6490456965209	288.8064290782361	265.089203855514
942	282.1561423306509	276.5179695213042	273.5051649465158
944	270.0580495499589	270.4153845967101	279.1955521174386
946	260.6947748025264	272.9441665918229	278.5494891305173
948	266.809888139934	270.0747795940058	272.1711542637489
950	262.5376130710843	267.6307967913935	261.8108206554248
952	263.4649906482573	257.5697511228829	265.790424639912
954	256.840549591932	249.3167756522907	259.7559643289987
956	266.6444063951792	264.61832556954	265.4230929307307
958	275.9952010641128	272.9547621396661	270.3671940594373
960	267.7299332347313	258.2444725398566	261.7191513923953
962	255.5704271638537	263.9924759366218	252.495616761734
964	261.427049150355	260.6244599806591	273.0976223635163
966	264.9572912947204	261.1961805420273	273.6370308686755
968	262.0737251507665	263.3558343223915	280.8091446985282
970	271.559881699099	265.8450483573266	282.4604404540326
972	280.7124290918997	265.8967076620099	270.1160869468418
974	249.3044279194073	261.2665922127239	257.0331636249463
976	270.2237550477545	268.6085463076025	282.2572572137331
978	276.4307010838645	270.7149795142604	275.5134097394483
980	272.7772722828335	270.5993714484879	284.8848441367199
982	269.7093769874011	266.5266496360461	283.386213600234
984	268.6230961899694	264.1466964889613	265.2343160394629
986	265.4200805446225	267.4203866667104	252.9012688433437
988	266.2607242643363	252.8064835778774	272.2911146710895
990	256.7121238177622	263.7869023583648	264.5200557676892
992	257.9450874325092	270.6762296858131	266.0286794495071
994	266.6703452691428	275.4354815989311	268.433953425667
996	272.245721089502	280.2756481593095	276.6213717762054
998	278.0059411198446	295.1865204344877	294.60830049589
1000	312.5586901589682	339.6645080559995	313.067174395344
1002	338.2537982385984	362.9071463586763	349.3554216978625
1004	316.5718453445718	330.6638299767349	337.7703054766339
1006	300.3644528467929	307.2885662274724	300.8528872571305
1008	282.0986019053278	278.694499498191	273.2657126602589
1010	268.1046440668345	254.0644610911483	267.9208974545197
1012	277.3896868997355	263.9529899142006	269.2571716583295
1014	269.0277850006756	259.9624031975794	250.2248236835587
1016	277.0949676206001	270.622579077985	267.4755391324455
1018	270.980262585629	261.1447903347408	270.911885736863
1020	261.4797230405799	265.4338441724696	262.9255240885832
1022	255.3497063749458	268.5325447437746	261.4696388577879
1024	260.8870145847793	262.6517457209817	274.8313114737268
1026	288.5462203115933	288.5060427482419	285.5167056974017
1028	281.5408350998927	280.870471876488	289.226676311023
1030	287.9158998805447	284.3815654365191	292.9075049829531
1032	282.282356894165	277.8252393951817	278.3747224030787
1034	264.230618959915	270.5369127835075	276.8432066071
1036	255.6679683632901	268.8858526840589	285.2611065190013
1038	271.6461409860018	271.9352980337915	280.446628916608
1040	272.7200946349319	278.5564776830755	280.8736156250371
1042	269.9889954635573	258.7460087433191	274.9788156429812
1044	273.7277472814386	275.4145837553925	280.3016764241138
1046	282.0992356020616	283.6079579756317	287.8802300499338
1048	283.4332064464654	286.1648560920296	284.8313467825661
1050	278.1183108909705	285.2976896609376	278.3010116959532
1052	279.1344172814422	275.0243330177717	285.5203017396638
1054	282.462819425539	291.726849234802	270.3811654999794
1056	278.0348869395445	279.7359649728066	278.9005216082902
1058	268.239696836177	272.3025260706515	288.741894778174
1060	262.0986616803414	272.8748353241399	280.1720477156326
1062	264.3688108258752	277.3141887949944	279.1487532100812
1064	271.7392337195967	280.5658610305068	289.716415029148
1066	274.2122166540297	281.0773879264152	275.2043579234923
1068	266.7973787962987	281.3531893781767	283.1707240968129
1070	258.108406166066	285.1990452174997	276.5524975610929
1072	267.1180532050055	291.1539453508921	288.3710402453459
1074	272.7034394497032	282.4087740469551	284.6896274724444
1076	272.042928203233	272.9906255265381	277.9751026255396
1078	273.628865728799	274.931963078024	276.1839421242099
1080	280.9460982734985	277.3082968636522	257.4582696487765
1082	265.7232617004829	291.8252377014174	290.6862909739651
1084	275.274625702774	276.4582617142573	274.0335964247773
1086	283.7062239291673	279.4305860778796	277.9174075166133
1088	283.7278748240454	292.1774517928255	275.2540951384073
1090	271.2943290030427	290.0883957070774	267.5554202720252
1092	262.6581256392359	275.9000277346611	271.9530317962273
1094	286.1335114290204	285.9088972512945	291.8929824548284
1096	292.4892568844037	290.3122542424138	282.6436792514906
1098	290.5572805334762	277.1435826135934	281.2029885349955
1100	276.0500350569417	280.2014503872449	284.4468426198156
1102	278.2371345081427	276.7708992775735	285.1053104886423
1104	277.5545223941126	286.2101253796639	284.2274601511056
1106	264.5419019155743	301.6304777310136	282.9082051183344
1108	263.5189890252906	283.720101891353	282.7319073448781
1110	269.7073621730826	293.2098098611006	306.6274611976454
1112	288.3831830636231	286.8515799588703	299.2618728292483
1114	285.7570484896671	278.0529308242022	279.9839116631268
1116	269.8084560195914	267.0929290540687	274.8279470547083
1118	272.4238520329777	269.6369341094202	279.5905245055805
1120	281.0765903698245	274.2663239544077	286.1791677276126
1122	266.6270517087518	265.421630912723	294.7940736027632
1124	288.4586441285644	296.6137642873982	308.0172315968024
1126	277.4486395750182	277.0184800105461	286.4464352485502
1128	278.836395087436	279.0360276094253	282.4455997136665
1130	271.0717801920994	270.8888282128597	274.3161509559457
1132	273.6970532225991	274.4153008525385	280.1287760067909
1134	283.0734019738413	282.6968692725769	293.0762381202449
1136	278.770817576606	274.7279815165126	291.5781905529764
1138	260.210366889809	260.039524583661	275.080824440898
1140	293.0552588526579	282.9031850191752	278.6879225534353
1142	283.7089437313069	296.0920001385635	282.5916104619646
1144	285.7134889378451	291.3353850629275	278.0470206431995
1146	293.3247239656954	285.3038353834489	293.2531167545913
1148	302.6067220843362	295.0447753555307	310.3661795482628
1150	305.0469975631868	307.3592626515265	308.574801061787
1152	289.6165363560787	297.835071976902	291.9229954081757
1154	263.7682735291925	304.0723980340874	274.6682638956133
1156	273.7023058401859	287.8198208830758	287.9566307138676
1158	281.4763230432249	280.5439145201401	289.1236042812744
1160	277.9934898245376	288.9316804577179	296.0746474825721
1162	289.2721792213908	302.8284613452472	302.8362423838005
1164	296.1371481990686	295.9583664553454	295.9703730068277
1166	289.0161894490281	277.7397829357844	278.2769143531633
1168	304.5134613122008	299.4934720325416	274.1076101303289
1170	274.8609296545646	291.4817512124278	280.3204853497476
1172	271.2838752954649	274.4492028114079	293.3458943562017
1174	287.5316962330816	274.7908757320962	297.1613342627929
1176	289.7916441683749	283.5265038162352	302.9804437949947
1178	291.7617663562305	292.2211701988447	300.2522648828572
1180	294.2003911405153	301.143218434615	290.836565241966
1182	289.1505953421859	308.5840333087031	288.6633460943767
1184	291.8817687948215	300.9893930058157	296.8682418063154
1186	299.9887059702128	291.3831605092596	292.7103570983185
1188	288.8779976691109	285.3860365361166	300.0249635352722
1190	296.8673624053954	292.8611040578209	305.042998638862
1192	286.003923434895	289.1075092662595	291.0185196112677
1194	280.6214025648597	284.9059420775139	291.8237628075776
1196	285.265047867654	292.114377980706	303.2906790016653
1198	285.2518886721915	302.8844381245505	298.2268939496655
1200	295.9528854641921	298.6253902484212	294.7837873641038
1202	292.7932806353329	306.490718326444	279.9106741739573
1204	302.4741061313505	304.0737448279529	306.281065665508
1206	307.6978220771035	301.2628243580872	316.4743750352018
1208	302.1538377364197	297.234696480805	308.7992954187891
1210	285.7227315674237	281.4989717100789	294.5420519292077
1212	279.9759399363098	275.8805669187344	294.7420431931841
1214	292.7838635041771	291.7037255047128	307.775697487747
1216	290.8972135296548	284.9846574486143	297.4083221731676
1218	300.8501306678034	285.2275046569109	302.5081283685305
1220	299.2110471590824	287.5014276263398	305.5800172684838
1222	294.0921004133431	307.1364617619791	311.7880330601745
1224	290.6691509766729	307.0925389383556	305.6090822307385
1226	287.7488140776139	304.4085468517773	306.0257399660438
1228	300.1571417338203	322.1149101308841	310.5511052587624
1230	316.5966596237246	335.2602428494515	311.5305319734686
1232	299.644155290971	301.5091118816067	319.41802091503
1234	302.3945940075867	314.9483872739232	330.993365747526
1236	292.5427162070964	300.1966535955662	321.1562238108628
1238	319.5884054455376	321.7078479576819	316.6837753487757
1240	319.7704197187327	308.7453064100391	323.1194208573801
1242	311.9253397308279	309.8614842806275	313.3937024050596
1244	314.3397619014482	319.7009873487778	314.0231357578828
1246	316.3994352162177	323.4033858852763	325.3829318952651
1248	308.4165090710801	328.7100389590199	320.1710318587427
1250	320.0402280329839	335.0393640274677	323.3309568416135
1252	309.0447517218393	321.9071507931384	328.6133241343646
1254	334.2910359100891	302.9207605803917	342.5987095677055
1256	325.5882628104898	317.0066812106693	316.4360397011442
1258	315.7474176156039	338.6805710572169	330.7311030580494
1260	319.2248653595448	344.2071446444227	343.9016315134751
1262	335.0696541730547	344.1847242140585	342.0585106685448
1264	348.7703919481643	345.7329478693757	343.4247588395343
1266	346.7079649010326	338.0717685646727	350.5028939088153
1268	340.8879049226719	342.7835512033711	349.1823208435545
1270	309.471844917655	337.8802990088221	343.5718670433333
1272	327.0405057573763	340.6758328389998	321.2498554366119
1274	344.4034152123911	349.0369377442679	340.0601496266742
1276	333.852011785809	361.7071672570412	352.9849784008358
1278	339.1655541659897	362.1075598572046	365.8734869090142
1280	351.3468349283259	348.3538613272815	359.5224517632661
1282	348.3308658076517	339.2505052750524	334.874811819158
1284	351.3577205176711	346.010120030338	341.3525747954554
1286	351.2966781419397	337.0056726618851	362.5870213201358
1288	348.9959981479316	351.3602040429805	347.251835306254
1290	321.4268858952065	352.1675112375873	346.465552879019
1292	339.1572991450727	353.47283083421	372.9161112765632
1294	349.4770967620808	344.2560259581942	367.19835589614
1296	346.419876835914	337.555681589246	349.1207006970316
1298	347.8752128114199	338.8071935685902	339.540480214512
1300	346.5903261503717	333.9164881073076	333.5334290354649
1302	325.2581823127073	322.1358800920368	322.5034438393233
1304	323.1985889880463	345.6980790315084	319.5594304502898
1306	310.22422093708	311.4883138400001	344.6035066871282
1308	363.3290711910427	341.144562476164	336.0925598138613
1310	335.9272393968652	368.573843074068	354.7397574508538
1312	321.9563018060817	340.9886010274338	348.0213401415803
1314	331.9901926040575	343.5587368021871	352.9267677050005
1316	336.5450709211902	358.7852383469789	354.1521008011405
1318	329.4050093138638	355.1876137035948	348.0401251835727
1320	332.994067333137	349.4444926001805	355.7976588068192
1322	353.1179687406233	347.4750723588375	361.3890055855936
1324	358.9057472641453	344.4714686578002	363.1698573328113
1326	349.4951029213094	345.4216388547671	376.7987695806911
1328	327.0555799617978	354.0623895049064	349.8612402114393
1330	354.2364110256108	369.2680966258745	358.2649581923216
1332	350.6916564194582	376.2058079814698	364.8833752589327
1334	347.6960935514409	362.503000282	357.4078987402942
1336	353.7065478285959	357.3005541885241	352.1405922093894
1338	358.1440416087996	366.6568890728818	365.4208449620025
1340	367.0493759189592	369.824936472941	388.8110146425454
1342	374.400780194944	394.3763356334175	394.503130423281
1344	402.8719601961157	392.2911492835838	387.3833320938068
1346	382.603122866172	384.0593445537333	383.6648485711536
1348	391.7337587172781	405.9595937083774	390.8025205709432
1350	389.5957320066582	391.8170484639757	404.8906183200126
1352	398.4158345694739	391.9206714306353	397.7104687442891
1354	392.9361412006866	392.9418333372755	381.3079219856269
1356	385.1654999132283	379.4041247516618	388.1609773600512
1358	393.7892199273003	370.1847385238895	405.6619580731076
1360	404.9569378141266	378.5824553304068	404.1379514354056
1362	406.4499505464254	375.1037550916141	413.0193080381741
1364	383.9652447909454	379.7486426871713	383.6345640032969
1366	387.8911992703931	403.5453459695388	379.9189906448423
1368	377.3852520748284	416.5600519490268	404.7851922269148
1370	389.1445515045133	416.4707025096282	410.3267081289692
1372	406.8832315611352	412.244788377183	413.2799596454581
1374	395.2987916054804	419.1354484130799	406.1850932230567
1376	392.4715695066269	411.3701260494463	401.6680314740734
1378	413.8999638259995	406.940991614968	403.9516563897314
1380	420.7625627077639	421.4747739146584	403.3280190050047
1382	401.170335080882	407.3674302339126	406.0132657787643
1384	395.1061630879906	412.0635395780606	420.2322386976396
1386	419.1774332366867	384.094444290376	396.9443775367431
1388	386.1529136840744	410.8299618653568	391.0620440965701
1390	404.8396518861343	421.7295826826593	407.6656996943682
1392	392.6584189641958	407.0207496316622	394.3760572354946
1394	395.129061298292	405.4037716518722	397.9357742988647
1396	408.5284701520459	406.9721767356027	411.5054273734148
1398	416.0913255014704	401.5843208510302	407.4395296138608
1400	399.8636842288452	396.5295939693342	394.1868345206983
1402	371.5349669123169	390.2928779867752	389.1682414686707
1404	383.1964898906002	377.0876983466372	377.2987894105153
1406	408.9754152715095	397.6735945879265	377.8758985175379
1408	389.6544199999073	368.9767804431454	375.8658910114778
1410	381.8450613364145	402.2364056571528	393.3252373161614
1412	403.9246067767485	408.1862641498242	402.7744555581623
1414	402.2270979394955	399.6593078417609	410.0704834841943
1416	400.1511096734626	404.0086543562233	387.4962601459129
1418	392.8474587125699	391.8635309096072	391.7191765729708
1420	390.1824523198787	381.5010737897809	398.1172317159165
1422	396.0674052467545	396.319550213531	397.6745014559809
1424	408.9311362749508	408.5009919765893	409.5375082248898
1426	427.3911710636045	397.5423821179287	414.6695305315924
1428	415.7929021605325	417.7367651436585	431.1802678025147
1430	396.3957067784659	421.9743289005715	420.7967775680804
1432	414.8112452502873	426.7703774108815	436.8248677537101
1434	435.4496041952303	416.0596450161784	445.8233124940111
1436	402.3392239655163	390.4824925858516	420.1965967567911
1438	388.44371062757	407.1827854801862	396.1770288820994
1440	381.3256401995513	396.3736802282269	383.9728297600802
1442	379.8252764506534	377.8322863548141	374.7797281618588
1444	381.567294032407	373.1318778175578	374.5672571503407
1446	387.2567736265323	382.3140626366961	392.2087137347741
1448	393.3218272803258	392.5297522077667	401.3415469383702
1450	392.8307342724156	386.3376964770299	381.238397763183
1452	412.3056248861016	393.9723951840036	397.8450002642709
1454	410.3274325606709	404.6581585472609	399.7176813685346
1456	381.0965312828029	369.7129534320676	371.3067849686609
1458	356.8977329338373	362.8309856429062	375.7325770601221
1460	364.1490726126938	369.9803569924305	383.489390291772
1462	373.3976238294546	382.6691340464226	382.923276641275
1464	379.7708330377193	376.409987903287	383.6672475237145
1466	382.2056978723967	381.3068233236068	383.3340407456776
1468	388.7570111486344	392.7762617076777	395.4659981431762
1470	393.9695392080737	392.3555608112191	397.1810007970054
1472	392.6380698296376	379.8750526063603	379.1060942464986
1474	387.6935492959202	366.6695789999679	371.9857482686837
1476	371.5099423685676	362.1400790293605	366.7253189646609
1478	361.3932776320925	355.7543366818221	367.4063599520535
1480	355.7223804286371	362.2375151749944	366.3555076744344
1482	341.3741913873721	352.9001998115024	347.8527973874523
1484	367.4084606952843	347.0179015378892	364.8999138873552
1486	360.9342050992665	352.6894070270421	362.466101253122
1488	354.3931681661177	359.2405551567794	359.7922908063855
1490	361.1384033695905	370.5028152554702	348.2055757446631
1492	354.9396629945501	367.6099081253174	359.0921662892557
1494	351.8648237081687	362.644445847229	355.7663449254283
1496	346.2374717381595	353.1149125591815	337.8500659452754
1498	337.9221553520372	346.9966252257633	336.1014759934827
1500	340.201834579959	351.3844191922735	332.6426998281252
1502	335.8991217032992	335.7640637404301	327.5872230393937
1504	348.8425138638486	331.3906971975001	374.6831296080314
1506	342.8431066502211	333.9315950412242	321.1768575495784
1508	348.8702455884208	332.9841713177419	330.3581553592012
1510	319.8736141172383	341.4431062370526	346.4799992677134
1512	342.5950498823153	342.4006028354534	347.9007852571635
1514	344.4671576150476	357.0427188412439	369.1985852331108
1516	363.778028081832	368.1627147747294	356.2292125331454
1518	368.3119283394765	366.4686904202118	374.1266835471847
1520	381.9751331267217	365.937355864159	378.723548843725
1522	395.6845165884299	378.5318254397718	376.6820377433932
1524	384.4873854655712	380.7131876591867	380.4337111900741
1526	361.7483130287177	373.146670492494	381.1614176142385
1528	356.6107665757354	373.7627867039113	380.2283277735486
1530	359.0074346861783	367.2904167900486	373.8774588829233
1532	340.521462740697	357.5314259942267	355.0695665213702
1534	332.835387883062	339.8696628528209	345.0571286036713
1536	343.9897554857749	330.3888691993587	348.9528380211203
1538	348.4046829799775	354.8860759893754	329.784818786769
1540	326.6064142007982	345.3027062991904	329.6892723749986
1542	327.2563706766417	354.2243240347171	333.5611988760339
1544	335.6085416284272	342.6199453564668	319.5911048915251
1546	347.7851511181784	346.8813876533163	346.3656568656076
1548	351.0002056141959	351.0293953325767	340.1098015659487
1550	349.078462993356	349.4406285312626	348.1952055365024
1552	338.1917305290413	345.4740988454778	351.6780975988852
1554	326.8921464918632	335.0162209102813	330.923926988262
1556	335.0881310659472	350.4531240357898	331.8503374553651
1558	357.8590733865538	384.4691439709118	360.9488640299649
1560	371.4405537307253	380.9621769152209	376.2333849877077
1562	366.5864725785408	366.4394185544722	381.2426834227247
1564	344.2052878982073	371.7698892810547	369.6412318257557
1566	349.852864982698	395.0135847841058	378.3737631864839
1568	351.9197262523879	371.9201396551785	379.5257750330994
1570	361.4296237948629	353.7903548702388	374.6385914712704
1572	368.336121070383	360.6988734976594	356.3806473003591
1574	346.5596244687394	357.5982618809304	359.5093830922546
1576	364.9622929032552	345.7472191635815	356.5709536810485
1578	344.0813257873101	350.077551785405	337.3430428057977
1580	350.4450224016098	330.690274644207	341.512223470294
1582	332.4703106462142	330.5252892989606	335.2104126650043
1584	326.5632803940189	340.9880019336945	353.5828051643069
1586	348.6972908845773	353.1260401879246	370.3321781160748
1588	375.0339273724553	362.6284473932212	384.6468933203727
1590	386.3241775449527	373.0740710786425	401.7136628867398
1592	381.5576960523085	383.4445649820035	402.9432288400654
1594	380.1493237734201	384.1134984013559	396.68736805018
1596	393.5165209402344	388.1514539068331	397.7529953499156
1598	401.9685888756696	402.7289055882591	407.4127773304608
1600	408.9218832235039	410.8596660709793	404.0692975117487
1602	410.2865570596383	418.1197759831976	395.2312529506194
1604	416.6279337505735	395.4605525469438	398.8951093219691
1606	380.5224180664181	379.6548931694675	376.0083821376692
1608	346.6705530101381	358.8132534031205	386.7626443655516
1610	340.8476457735339	353.6133134075253	343.0692383820301
1612	333.1567991324844	334.1811924344203	358.8507376907455
1614	337.2997664222962	333.1527215308237	336.1570757670001
1616	353.8194405134519	352.6058642131326	336.0611755668056
1618	347.2001043462967	347.2001043462967	352.8613755900393
1620	355.4259380889525	349.6183441880114	361.8648978654489
1622	358.737130827457	351.6385945760987	354.9338784839468
1624	347.7757892277643	352.846637057607	344.1536219203133
1626	340.8524195025797	338.6036376056456	338.8574041671093
1628	344.7949070561433	327.4421738300447	343.1936486219757
1630	344.8493328142416	339.4822325561773	354.265042186078
1632	341.8833067300292	344.4194214564221	350.4999708476699
1634	338.0329266480364	339.7429896563023	326.871797821957
1636	322.2764036334467	342.7702416752683	317.7470924768401
1638	339.0680261552322	336.8538598108377	331.6962053652038
1640	342.7643751220253	355.0861992742387	355.718670290764
1642	340.8070575322558	344.8645650595366	345.0930870107762
1644	342.4711606735574	338.8968518544233	345.1455536776379
1646	355.0538894880455	336.8370515827077	325.9824788255702
1648	351.81722960563	350.8426051593471	343.7809393691051
1650	334.5430882394446	340.2952108704623	322.6429275636942
1652	321.2744327277594	321.7722083654594	310.112247853587
1654	339.5898097068614	344.8977262925164	352.3567010014743
1656	329.0393007568213	331.7439615827503	346.1010761356222
1658	316.0653217193575	338.1685400179813	325.2945781953289
1660	335.9111017601242	335.1657848549198	344.5538353346066
1662	325.7394474191776	346.6049931999954	343.5796435067808
1664	311.6511897123266	329.6601011507395	330.3611486555435
1666	307.3584859150877	319.4827657092977	331.744541580789
1668	319.7294106444541	313.1863294181896	315.2951768929366
1670	322.7285059707198	337.5611585204422	330.9636143450254
1672	310.3837323160955	346.5568694331038	345.6275937526091
1674	314.9021784888071	327.1992551337908	327.4429425731616
1676	322.7131009762792	323.6610313954463	319.1151654219239
1678	309.191388529104	324.7628103459649	322.0558732906825
1680	298.1607897777784	319.3167566403842	322.5605798570246
1682	311.9886797312744	316.6416014328325	322.2253311711627
1684	340.4934895288356	325.6815354302087	322.7795042176683
1686	334.1145850797595	325.9288056316539	316.3049244742452
1688	341.0456798601275	314.6425334503534	322.9390094417424
1690	317.4710500632807	314.6122222648955	321.8208271910334
1692	326.1701796676982	313.1522888157958	318.5770189641119
1694	331.3422418437875	308.0894408962874	328.6311757036173
1696	339.2948054251066	312.1499534482864	289.6197689138204
1698	328.1097743096298	299.9931709600552	307.9757201917534
1700	319.2538364879979	318.1311595261739	317.0456938618086
1702	322.8627858454836	304.5572374701854	294.3742634692935
1704	296.8183646809102	324.1765038395531	306.8273393373668
1706	298.2091862635173	308.6662030438232	313.6809908138524
1708	293.9790461799728	314.3501951448862	308.8296591699238
1710	286.8844080980835	299.2037482635612	302.488258124508
1712	289.9721987924576	298.7903857352286	274.9408001762035
1714	293.4172244492378	308.4644353898381	306.7684844099255
1716	302.3365415579578	294.5871009976218	303.316780508555
1718	301.4266702493304	297.7922650945652	305.0374996285326
1720	312.8502483218578	305.7937049228746	309.9628398664456
1722	309.3211610029743	293.6970613026154	320.2884337780064
1724	288.5830061532065	293.6046838948449	315.7907462862953
1726	278.2412432438289	288.0037826158665	294.3602463521777
1728	287.3623360030488	294.1300264402653	293.1608646427544
1730	304.9878047684637	314.1477817134453	310.3426875702223
1732	293.1729538694128	301.7010472501603	305.3367894970157
1734	288.4577452241103	283.07183277036	290.6054667949277
1736	304.6690734797461	288.4014389198933	292.7098769401483
1738	304.5941245756341	299.2958822832069	318.6624171234238
1740	299.4621592656431	299.8277723989073	318.4558477304187
1742	295.7215776940362	294.4054303003631	291.139215607251
1744	285.995178597494	302.7294876599424	304.3578501075068
1746	284.4275252988217	313.6347917539162	305.6809728213598
1748	292.1924420031204	315.72735620766	302.1754363307577
1750	277.8684436286724	296.3663592173276	301.4231255827307
1752	294.5774746474689	295.1117681008313	303.425843688051
1754	290.951638420716	297.3104626737328	295.3000895306955
1756	299.8979637101747	274.8038260616062	282.3788760287512
1758	305.4819585450407	295.5241023934015	299.5576069507961
1760	279.7624151613171	280.930793393987	304.2289254855584
1762	309.0544679115472	292.7405816442307	289.0228674118195
1764	298.7858738543115	285.5884933138326	293.2836761978807
1766	294.4904123804914	294.284821856292	290.929887932455
1768	285.7334423190574	291.3796705513046	295.7124086109461
1770	290.9833287750078	298.3562527687487	307.387060662501
1772	283.9884113201966	299.5960806579749	278.8033444776906
1774	278.5714757035589	307.5946694308976	278.3356296609049
1776	288.7600525869192	301.5105046528175	301.7475171548792
1778	304.3355354398099	280.3669243644079	309.523136967116
1780	287.6168997508619	287.606620029919	277.6709540345303
1782	313.2220126225467	312.1147217653802	312.0441007980371
1784	301.75243576483	294.0760952819483	284.2393080642569
1786	299.0349049310879	298.735210698383	300.5061246595447
1788	295.3375392428966	295.3375392428966	306.1151692859457
1790	305.4414104818337	303.3320163204078	295.6577041620323
1792	303.1915759147255	296.7395444141048	304.3536305348814
1794	301.6754759950455	287.6855885085947	308.0486785402795
1796	291.9041247481352	280.1547364425695	283.5156969256943
1798	312.7476303764167	290.3144805129524	306.48942477304
1800	277.6507534440603	268.5140013870071	309.4621507022445
