# Supplementary material for: In vitro and in vivo datasets of topically applied ketorolac tromethamine in aqueous humor using Raman spectroscopy
Source: Data Brief. 2019 Oct 22;27:104694. doi: 10.1016/j.dib.2019.104694 (PMC6839021; doi:10.1016/j.dib.2019.104694)
Supplement: Multimedia component 1 [file mmc1.zip › Raw Raman spectrum dataset/In vitro Pig eyes/Gonio/Fingerprint/2.5% Ketorolac 2-3.txt]

cm-1	frame1	frame2	frame3
350	425.3480985482518	414.5273461637594	425.4873898017912
352	440.5627311653454	443.4929371482338	446.6475920652304
354	454.4570966018627	462.5968552668343	449.2059380874374
356	421.5783218473632	415.8934973153413	437.3283199299096
358	378.4281945340734	375.5843044039615	399.4781776693855
360	351.4425922644934	351.0349771032165	362.8112650187073
362	341.9387114461586	343.090231597593	345.2313781548352
364	345.1383660195428	350.6940583736761	372.111163031026
366	330.8348883178834	353.8496168169953	356.8881210294119
368	344.5589987424002	360.430969260173	363.8129373632413
370	369.8791869516608	367.7216686217371	380.6616301576366
372	385.0587201795206	372.215834192685	389.1231123881839
374	384.2420411673949	376.8940786822272	374.0531255169543
376	373.2068122986805	383.351243750174	359.6397136872065
378	363.8598360846621	378.778295081474	350.3107007257902
380	363.5387957853436	359.4114859500794	349.2889035785241
382	364.3219105643831	370.0439127470671	358.831468987611
384	371.7999710884953	366.4083023823288	368.6492016807144
386	370.9617803660955	363.3917018818139	380.7902243965582
388	364.2008298380163	367.6643033218401	393.3204375016275
390	384.2775169383543	382.8246519730141	395.3554582125916
392	409.6281555206734	394.3524368909573	400.3494872866862
394	418.9756475045398	399.6285706339764	407.1104751953305
396	415.9269801331773	403.9431624500471	410.3808904929875
398	416.3924747562134	419.110741522493	399.978804196789
400	403.779536268175	402.2024099729367	388.3233181716392
402	387.6120883372308	383.0316925915005	379.6899067429816
404	372.1392883241671	375.2026446285817	380.7041779344029
406	361.6778785404301	389.2347179295005	396.0682229868817
408	367.3249848857736	371.5382238002245	370.7709052979169
410	358.2788750680671	360.110496412858	360.0492213326537
412	361.475695791659	362.4862014089123	363.2171840877831
414	383.6151639803823	376.7405400928805	375.0879744153425
416	371.0545165222491	365.8318641079898	367.9758222076297
418	378.3459629686466	361.4061626348182	373.1200202270773
420	375.4221335128418	368.9765345140182	377.6798551515653
422	364.4808127705383	381.2463523156534	375.4659148306844
424	372.0555155937756	375.8817700484807	359.8251623624219
426	366.1266358788847	370.4297192416836	371.9992371295033
428	366.7685935817568	366.3110083801087	385.1529998621371
430	369.8485792420624	363.3719519264693	388.2482717697318
432	368.5613977441601	361.3289045576528	372.467862266867
434	380.8239059817898	364.4230439460924	372.8612448384932
436	386.5438723984348	362.9044166270218	375.3307137147133
438	389.3869773815278	367.6281261792058	372.8603033454106
440	387.9164197327464	379.3092452608839	363.6263119869905
442	361.9689529407874	367.3837046281075	359.7636392152377
444	361.3559251155471	352.8356390438175	360.9522047549227
446	362.9877160718614	349.6359324637401	365.3822069874621
448	364.6767717880499	361.2320327930635	368.3858192809487
450	373.5735403344458	387.3532952308971	361.1338335081213
452	378.2687983907576	377.541200852202	370.6649521516268
454	363.6501753340575	374.3284677789431	360.906535603167
456	353.9456569773582	369.3443083273562	363.1321520802844
458	369.6322673654498	356.4779850787875	400.8137531246813
460	375.4096051489642	383.2599198710045	384.5075628313296
462	375.9128477064895	391.7874602272542	367.534196558332
464	379.3786280591271	387.8011088274374	360.8473121412777
466	382.6746945052144	376.7881774700285	365.2629783774181
468	365.4394580222505	368.710348719506	369.5813565369093
470	371.5105917243861	357.2410768917424	371.4509413602266
472	371.6990110275337	354.4336556757886	373.5251666919046
474	367.8650248330395	358.500567525951	370.6502404527811
476	366.8907011160554	365.3442324750849	357.961883754668
478	368.2959565060235	383.4440804056042	383.5907354502268
480	371.6635948921687	377.9031153744626	370.0079316201008
482	376.261254899598	372.7965976551831	363.674539856458
484	379.5312925947299	374.3570467076155	377.9633127971978
486	372.8212291390619	357.4050507613662	370.1755036508923
488	354.6057758074837	356.4269730055636	366.5178383586853
490	357.3722468725857	363.9521167533006	373.5528357352643
492	370.4539833621312	365.1382794634696	381.489585787478
494	371.2434547344211	342.9011652743431	375.8224959971134
496	356.6168150808377	367.6404545346702	383.3324035520722
498	363.5265650954181	372.7564711729827	378.3121205776375
500	383.3248221407604	378.9578847926667	373.7952221824301
502	400.4064862365727	387.8161672062571	376.5757341378401
504	371.9436978345426	358.8209721174719	384.8890186541258
506	373.338788609094	371.098469600273	388.3029283969672
508	372.2186259276723	380.83801816485	382.8807556489892
510	373.8414897431205	379.8061693377529	375.8713394107212
512	389.9606931194137	368.0675642282703	377.2311170392546
514	368.5087204387414	380.8678954050421	371.5404109019175
516	375.0144510506891	372.2953444786998	371.3913791758316
518	378.7521431010088	364.8483784496048	377.2749100756951
520	370.3441045039158	369.2196207624785	384.0259292021002
522	368.9433334968558	384.1137991183667	373.9254345073501
524	366.7459467786073	386.3814186270488	357.6211815360159
526	368.4371661393301	370.8846869417438	361.6779967395956
528	371.0641409563374	358.7189378649748	373.398600181513
530	370.5050656265729	368.499102361433	376.1905620296606
532	363.0410011967542	341.9815221812238	380.7104460274663
534	378.2364827007427	354.4767191603726	376.461226306825
536	377.0439615748359	365.2554523902539	368.1594291284294
538	364.5890175113974	362.1484871939906	362.0762993622136
540	384.6840517452704	351.1550615240875	368.5368209083475
542	361.1248379930676	373.9573033997019	361.6843394882566
544	355.0370874341977	375.0567765871263	365.4100093225079
546	358.8026059014521	361.5569623563293	365.8438930898533
548	361.8524822726116	346.0759372449309	356.0432778482324
550	352.042684985919	354.3365867100683	360.4708015087863
552	360.4878215755854	360.6839838097043	375.6332271401999
554	361.1733639017282	358.7649880869125	377.6355001112137
556	356.3982643577488	352.1007122977708	367.1631135232948
558	356.2786572984476	347.2332666318446	353.4450764245405
560	342.6405495394097	333.0300654752131	357.8476328585229
562	340.3518892378129	352.2535896048377	360.2195503519738
564	345.9275378213673	359.1734819994566	352.3862930889967
566	348.8063963566777	347.8597559508309	336.8544133014753
568	325.9788955933539	355.685742637865	329.3506204515202
570	338.2523806650998	339.9858455199675	343.4668034583856
572	348.9364969659153	352.4494096414994	349.3132152865197
574	350.8648061475333	357.8672562503759	340.4440617905684
576	342.2918864554021	335.9107157609237	320.2729966822795
578	332.5310481439262	335.4739858299161	322.5875091255861
580	348.9534311850704	342.1689521410989	329.1571778143108
582	340.3443720938316	347.580977391024	333.3643800480679
584	319.5181080395324	343.6959144839412	331.6565710418449
586	314.2323629125633	326.0642348868789	324.0764896764331
588	324.1595687377418	335.4321017508844	346.105649629447
590	338.2538729009431	325.2765518769016	332.829083300466
592	342.9804061650875	329.1861409053784	326.38127299862
594	336.7605129200433	340.6156617872327	330.9924840523162
596	325.8269761120437	325.8340742540086	327.2056838580876
598	337.9153206064728	334.0812756860346	342.5907649643604
600	332.5720922342356	344.6728209725131	347.8370183528165
602	333.3079894029399	350.9823569730313	347.8619599786814
604	342.2924706763212	348.1010156017441	342.333693508227
606	328.4522687639781	332.0577288896221	321.8919823750313
608	327.3776610764655	338.6283373861347	336.4873572171227
610	344.5552833131144	337.546687280189	344.5947405839469
612	355.3349599783062	343.5778997148427	343.2552144508202
614	346.1097754353526	361.1228058347468	336.5536565685576
616	340.6325631627645	353.4176645265208	341.5856180778212
618	353.5912617567063	363.1747284206765	347.3082272262534
620	343.0381066566455	359.7504082730408	347.5690907722551
622	338.7761691068926	352.3752836121735	349.5895373045954
624	367.1279335975772	353.8668922362048	358.5253395621055
626	365.3519618290493	358.1762762682084	354.5399224417449
628	366.6640036599036	357.1028141704181	359.75706137524
630	353.0900780562216	347.8416224368884	355.089529830758
632	350.3213660278487	343.7858348835176	346.0542535106731
634	385.1980604300301	358.9564035821958	345.3416164414426
636	355.3420802860964	359.5480866006319	359.2177445190347
638	352.0237505147701	350.8926842085109	348.4457888941287
640	358.262096991246	347.86163131647	344.8467754964544
642	366.9319575884124	344.6567166215681	345.4830713153341
644	372.0926961943895	328.1280510029812	333.4220674382694
646	327.2655943637617	327.8086691334815	326.9844764181328
648	329.8453584207587	334.3175983780728	333.1076502031715
650	334.5476286647563	337.1370062131377	337.037969459478
652	330.6362847149695	329.3096904796485	334.2539498237728
654	327.2758226566	307.9954314556472	326.8282251498792
656	326.2459104937287	336.9869274262767	334.1531239879309
658	321.3538687898301	328.4285377227996	325.5061435298871
660	324.1277649389023	318.7099014029711	322.7871092607181
662	330.1256042715752	317.2357905238553	323.3681653212008
664	323.115216168938	314.3219129264324	307.3075859287011
666	307.5496034359414	314.4072944494756	306.2719664524097
668	322.102348812115	322.3075338411578	314.7865739741891
670	326.5552026756891	322.2971830442891	319.0731918035338
672	319.3964306896704	315.7693148909827	318.9050843010456
674	329.5014569590609	317.7474449923583	324.6162790200413
676	323.6920846622895	318.6447547968692	318.8119425750075
678	320.8014934768509	305.7200937584013	314.1970796882141
680	316.512869136095	303.1411678059233	309.7019409467078
682	309.4284792534434	311.2990893512068	308.0801250086623
684	301.0153431898565	311.8012215735797	314.7306566208467
686	314.4082020457202	307.2812462144563	316.3620089206372
688	316.2031250195033	302.8490985919131	301.6002279531726
690	318.1954870084284	295.8220263744133	301.9276490945948
692	318.1594709566637	294.7918076101702	315.2812726498635
694	305.1159385096229	314.0840195064831	316.0462004585708
696	301.4487731865632	306.4768379354659	304.5023462500663
698	296.626469879656	308.8247766547728	303.8028089258221
700	302.6599991069471	306.8862011663792	303.6532527905786
702	314.6915843928765	302.7894783850795	300.6053873851345
704	318.7979016861146	306.5562536276804	296.5572463884155
706	319.0614301036429	301.2169623952723	312.620677334333
708	310.5111298262536	294.8513427638935	312.9588817650865
710	298.304101503799	289.1534783894107	308.7143569079601
712	293.7961243861322	289.929442957299	309.1414448325544
714	306.5680810171222	301.6749453736575	317.701794782623
716	309.113062101792	304.2226028142504	295.4777968360908
718	305.2828948352046	303.7245521969642	300.194219697244
720	299.365734448547	302.4325194492105	308.5840614139651
722	302.1407886048717	306.3786012553488	311.4849911989026
724	317.6042055312415	315.285955219008	304.8009182708115
726	308.2002644609052	292.8698254509407	288.0164752123757
728	295.8576586640435	288.5553564254127	297.3478118429545
730	289.5845267899697	287.5478103418374	304.4541292036542
732	293.4026299713952	296.1718039568365	308.6047666204123
734	304.3951079933872	312.7715408946982	311.8247572715472
736	303.9472372637494	303.8164989133535	309.6770068925432
738	300.6646757536253	320.0699054366922	305.2195280299901
740	309.6069979231233	322.9227222695515	315.3917126765817
742	314.8367007945341	319.1232283396315	325.2351662227705
744	313.6142918635058	310.8356022031923	324.1457841928546
746	327.2567036712355	287.0262087113904	312.8202855492676
748	319.7521704252955	299.8602011468645	302.7860766105555
750	306.884530424371	296.448785709605	303.0564832563243
752	298.7231355374274	298.9812485393589	308.3439998729734
754	300.9484541698497	306.1474913911875	312.5128157291418
756	313.8860688383982	299.4009757704011	310.9481042550714
758	317.6577319459208	307.7021463558248	325.5461653636821
760	314.4308005607771	306.2350358472665	310.7239953621775
762	307.3570859922922	306.9965042033687	298.5035754089794
764	301.3773803349388	313.546468388088	300.4363888389165
766	300.3659231195116	321.2396511018704	313.2571627593645
768	299.6840985347627	302.3293730702592	303.464085496634
770	305.5732308678423	300.6742583519271	292.5959725064564
772	302.7407816056635	296.4841810181985	294.3959748532982
774	291.3869345283948	291.4661226104727	299.5145218364242
776	282.4784059795151	288.8181789861386	300.051727169491
778	301.9516880621416	287.7333080627564	298.9550552774129
780	308.8473588704763	284.0510017536541	278.5514044243121
782	295.987624566216	299.7858032632867	290.8024488871693
784	295.9105165833136	296.6238815484255	303.048380934119
786	307.571965172955	283.6810825180249	298.3406756344529
788	304.0804193495143	302.6372567575827	279.9296440173939
790	299.2350520768733	297.2181461975251	292.8530647303921
792	300.2126904967681	300.9921018663799	323.1954272151022
794	305.7801333194448	301.1939641474498	312.4484108620692
796	313.7175467629821	305.1122424170554	290.2778255691843
798	318.1706615935854	314.5924054264348	296.5690585244481
800	303.2532399140325	295.0638825245184	313.9740268036543
802	295.461184906029	302.701551834042	306.5562384760204
804	290.531865415683	302.9540729082224	303.1911940515913
806	290.2613993524855	296.7272554351392	301.2671297369145
808	297.0710051899263	292.8424035346412	302.3496595757781
810	311.2911477708487	302.1202740851931	312.358348503001
812	295.9047173218705	287.3156303902824	289.4464605323646
814	282.3739541504607	283.4421980224765	284.6286392670518
816	288.4439412200194	292.0110836661895	289.583389581182
818	295.5816526123147	298.1055961619725	290.8507198069844
820	285.0020857221851	289.6766201965359	282.5420742816947
822	279.508636296476	282.4458395817841	288.0887399581275
824	302.1310762250164	287.4426228331117	282.3222018609701
826	305.2519501899782	291.7101993333447	284.465199482187
828	287.8547857451218	286.5569310636213	287.2150612464109
830	274.2946375074959	280.8938205234299	286.8703924491765
832	298.2096226806754	294.464598197756	285.8301598493771
834	286.5409544773491	290.3738540385604	290.4849214244928
836	283.5476060053199	304.3931981327143	295.8894996834599
838	283.1984784033111	290.5478703567571	290.7103727278338
840	285.6922113238615	273.6037700091114	287.6206680260848
842	291.6534395685014	276.5068953161206	292.0258222825343
844	299.2038050312734	275.8489169235436	280.2705883997382
846	287.400605007101	277.777842840442	264.1284962173536
848	291.2586595048481	282.6039021680017	283.7750391976207
850	293.2718345796192	288.5417671435898	287.9017038395693
852	298.7950573396145	296.7987512585149	287.9914757035707
854	317.6232063863546	306.2649743727551	315.8695964948309
856	313.3836495462359	296.718963065751	314.5648962339274
858	302.2521068666972	309.9388749691006	303.1386784698481
860	291.8106942749496	309.1799401492176	301.6652778668332
862	293.5901735820274	300.2588445536301	303.3466761965881
864	300.1704952207612	292.1016520555729	301.0006294392638
866	289.9721957640123	290.7704640961958	292.8000475365119
868	302.1418674602704	304.1239753729636	294.3255302855917
870	283.63351482141	296.4683484551777	279.9227585923521
872	285.3988583125706	293.3484407012792	281.6447836862659
874	296.5443904114629	295.2394555432395	293.671110475754
876	298.9801533160027	294.1585617408896	302.0933646652697
878	290.8658839623176	280.950680847042	297.7706716543722
880	304.4754427183837	300.5072495565458	299.4953999236616
882	303.0929805795863	297.7943639353877	300.2778613862981
884	289.4415994667027	301.0787351693688	294.8787919837008
886	285.480694163594	297.5356828134368	290.7778173527468
888	300.6407191912877	280.9386401572544	293.8172508358421
890	299.6326614856414	296.5688867746758	294.5824405006268
892	301.7161911204637	295.301531997321	293.1444760479043
894	285.9714991395485	296.0422611666373	284.0978195908731
896	283.3300045221326	288.5525343521783	286.5261762719496
898	295.546405943996	285.0091613155647	293.3910212423309
900	302.3383599345416	294.8880394116355	287.7132702022469
902	268.7485113581996	285.2403765840024	265.4831848973848
904	286.7572349350828	279.7314125409239	277.4998026689821
906	284.441705419324	273.7544471570803	276.3742764599741
908	288.8439409478377	277.7757666885133	281.3370517126228
910	294.8273322572907	282.8886723563535	288.3109287763309
912	287.1931788773957	277.7792590588823	284.9877389123276
914	293.1666227386313	283.7782091964534	286.1551098536797
916	298.7892151791613	291.682714346479	278.8398659757119
918	299.1475060871992	286.6857876906649	284.6253814684085
920	296.9698719336934	281.3711146373438	294.9300465688083
922	296.9264656635735	280.2210500533229	294.1816370335628
924	299.9915895798579	281.6103055983584	279.1652581339092
926	292.5619554335515	286.2712767198243	295.9107595641236
928	309.304285869075	290.7483266316327	289.8726873081501
930	287.5445089337014	286.9860572401216	286.5858618094491
932	288.294594323661	293.4169467306174	292.4828639870859
934	302.5938657989327	298.4228267225327	295.2461744217993
936	295.0383835095613	288.5950166311264	286.9326821653484
938	295.31570390228	302.2250810824358	303.5973199343381
940	299.3232340116434	297.1347998280471	301.5314913868173
942	297.462440481128	300.6767942797403	300.553567026568
944	287.7886398545675	305.7231344632241	292.5088118223426
946	283.004428181169	302.4265656416998	283.8439581355062
948	292.8105278532348	289.0023840280372	282.2028124645135
950	302.5904428591557	282.9312373095949	278.5701512385384
952	281.5360517821802	278.3614619715324	291.7033130734483
954	282.5355676880098	280.5611013388413	282.516238458211
956	291.9867695243026	288.3168431126114	281.7063472815311
958	295.444985368808	293.9157925039338	285.1088018689365
960	288.582477404251	289.2544581328413	283.4239825200582
962	283.3764622618839	272.1960077389292	284.8430471711176
964	270.1547954079651	272.5022282230473	290.0459430108216
966	273.9427386908836	277.8103257243719	284.0925646657042
968	286.0868211427255	284.07323289097	285.9412613121172
970	286.1552305218714	286.7992879871752	288.7058165149437
972	269.7287202741067	282.6679819087477	284.1341403691799
974	257.090447261873	272.6634239196661	272.947028185715
976	274.9172834270303	276.291663721454	263.6298241803243
978	282.4973003207336	285.8399444774497	288.6347875924114
980	282.0278252182694	291.2891458027869	296.2594596610929
982	291.8050767092379	288.9339816837235	286.3195905481961
984	301.5936212749086	286.986473633638	278.9327829648698
986	290.890880333431	293.1175728542694	289.5818955255114
988	290.4857900351266	283.439374448164	285.4683763183855
990	292.3486013895828	279.0015256082718	284.2069158435945
992	292.7522657128336	290.7062986534651	292.6925137515082
994	293.0432931839745	299.6817612025381	284.4430619771379
996	295.9748151471247	305.8318804084842	282.922304790255
998	309.8133736181566	316.5676449676991	309.8662244784576
1000	348.3268700135791	335.1837311998743	340.2746724635841
1002	383.420801084471	387.7046279177118	391.5568914267152
1004	364.7025546561259	352.4283970453379	357.741168866669
1006	330.753588066355	320.513003703379	315.3353956976533
1008	307.538793332334	300.0873738607919	288.9921990374527
1010	300.8514131880182	288.4891956771456	283.3614407018167
1012	297.6968228856277	286.6519119098483	291.3492076510755
1014	281.2105637621667	275.7942294129878	293.0384922509073
1016	275.1149898696274	279.5470335616461	288.8884724480033
1018	277.5344190625088	287.1322097289767	278.8869314216486
1020	284.6105838449412	280.6683791520649	272.2745871627054
1022	290.5168711402295	279.1299233937374	278.9171973924366
1024	293.9134345330515	295.5469995048298	296.8970391296361
1026	300.9486348468956	302.7743791280809	306.3663796291931
1028	302.1286244817549	297.6511923997576	299.3504363162937
1030	311.6611874162163	313.7294969773377	311.861948975622
1032	302.3130330952956	304.0800685683122	302.4536979153066
1034	290.0679909581945	299.8235971331236	297.0621103571983
1036	287.318366046148	302.5384659294218	298.2425069400259
1038	292.2188382835971	294.4525615637496	293.1411815148048
1040	292.1433193546515	302.3299908867978	306.0612265872867
1042	305.8559948366889	281.8841063888535	288.1450637960917
1044	300.8133046243712	285.8207174999566	297.263943314218
1046	305.2961156066482	301.3694976948431	309.3501019414685
1048	310.3737878672434	307.2973931891001	303.6428251400928
1050	307.0496621992536	300.3872504208023	293.5426518043196
1052	299.7350477440302	296.1447410020307	307.7103902538062
1054	290.3608911666776	293.135814710454	291.3428509171309
1056	304.0643791246075	284.1929869878891	300.48708568786
1058	292.0896717827783	294.8097886068736	297.7551120492179
1060	301.4110978082268	297.5825075845652	300.3215470024936
1062	314.8457658762583	294.7517215914503	303.9051604443932
1064	307.1646635396768	294.609408921244	301.2138040495356
1066	288.6193048550538	292.9685685344972	295.7732658693647
1068	295.9448663197258	279.1450079113552	293.4856203352064
1070	298.3690508963238	294.3067957090665	300.8191071662077
1072	298.9268221688227	293.6903923549996	299.1898647294276
1074	294.2911668887292	296.1448796599908	290.4505511222153
1076	291.5745637434873	302.0849424090434	290.9470221565588
1078	293.6087020417094	306.9463853521928	297.4935644391599
1080	294.7504229849324	313.7850381941108	283.1223389040789
1082	324.8255300714716	310.2734878784056	302.8253351581021
1084	303.0619128406654	317.4139900840549	301.6926361270506
1086	302.3057519493221	289.61385461431	309.5807436793724
1088	293.9620545223089	284.2662693945376	291.1921646900108
1090	289.8834091826933	293.4802351512252	279.7323037082825
1092	295.5076424750436	299.2620153934872	298.0273974684938
1094	287.3855515457754	314.4123930125242	308.353436416415
1096	324.3244985580109	303.9036746658501	310.8465821094433
1098	305.8939732782114	293.7205300946343	310.5731655262929
1100	304.8974080283027	291.450791433262	318.1008888555993
1102	308.4105948681673	292.8552873316112	312.1317507321476
1104	305.1289389343343	292.8613864955198	305.4376118658423
1106	300.7204182370507	288.9415619028838	303.2494992115051
1108	309.0770999321881	283.8275101734381	293.8385756844364
1110	310.0873475373664	288.7332634319417	315.784349221798
1112	314.5458248215844	290.0157478486855	313.5479337929813
1114	296.9445069719162	277.2271643722184	301.6701116353498
1116	281.5659885404771	292.7996953661084	287.4407381972012
1118	290.1078971943127	306.000590441787	293.3593972579449
1120	304.3386274586863	298.4565220821744	308.1372768058707
1122	294.8424593396347	290.2385119714414	299.6905543080386
1124	301.2023574575608	300.0733751307485	284.1280448278824
1126	308.0411067225364	294.3565880965804	308.1368956243974
1128	297.2931715932903	295.2580504815285	301.3131295942224
1130	291.9604647882644	301.3688289421544	307.4581197321749
1132	301.59456920536	305.7422675315949	306.7508422101628
1134	308.1190269076991	311.0858836686844	301.5094660036764
1136	297.1142288380033	314.7205725909568	305.1128471617138
1138	292.1336410312626	298.4528931561381	306.9416406734065
1140	322.401069910074	298.1292353723941	307.3057257641043
1142	318.5059951440551	288.6549738672	299.1170825237176
1144	317.1511393015451	286.3745309153044	300.8212384539253
1146	316.6603837736876	295.1626881983773	308.3697701148479
1148	317.5493251089927	308.1885506833484	316.3967013025992
1150	318.5763383158462	319.6608795747612	317.7050496829648
1152	314.3402514270691	328.032496461049	309.0539162176268
1154	301.2138326354009	326.4461386813478	305.2594065490186
1156	294.359464689134	308.846964037137	305.7882012010841
1158	310.063349158906	296.7392477081392	304.7936390384767
1160	305.8406829543462	300.2329902488511	309.6111334045889
1162	310.9526710579098	309.7987391320037	313.2894359100629
1164	318.2309115854523	310.0365597233234	308.2023617408015
1166	311.7443896728219	303.8516407689168	299.1050216011142
1168	307.9567069002724	313.9881507308671	300.6997607986605
1170	293.1751127424615	316.1031612374118	296.067360911418
1172	299.1331158769532	302.5481357670153	302.8933498451157
1174	310.8294248193623	300.6917107935832	305.6987811300486
1176	316.37252590161	302.8368102279387	313.8613569967878
1178	311.5287465634095	306.3414370040127	320.7815919866637
1180	308.3838677371475	306.6883839502988	320.1828103621322
1182	312.7483414443854	307.5194848756663	317.6169982634303
1184	306.1003401326043	326.1707062938748	327.3133346083266
1186	323.7720827336238	334.3259583423053	331.3795806520967
1188	305.254269430872	301.028044297362	316.2093287379024
1190	320.5760738786304	309.666804210176	303.9936882656204
1192	309.701346496994	298.1084068729266	292.5583581713101
1194	307.5552934215045	297.3083933223285	292.0130017741629
1196	325.5561942671883	306.672731846976	304.400364280961
1198	330.2590732169831	303.9273424543113	313.055471409636
1200	310.7214141980242	325.2740877041026	299.3914092879812
1202	313.7671685444091	316.610878181198	330.6832996393788
1204	319.7265325402831	329.3450079596611	303.4701913349529
1206	316.8802556430002	329.0265126885311	315.5228378407208
1208	318.7784370381953	308.8785946964377	327.2801151596442
1210	313.0883042571055	301.2490569191732	315.4831184498121
1212	313.6821190486085	310.217591380554	308.1693926963352
1214	330.5994263748881	317.3632638441753	325.6247257893082
1216	327.3352840826868	323.4436355542588	326.116191592596
1218	325.506266265161	328.5487328105071	340.2372097294986
1220	307.9908637849727	315.9411649126057	317.541920925408
1222	311.5857908298182	320.2783545603995	331.4501804455427
1224	322.9160771529371	322.7209176550548	320.9453205028414
1226	332.1505156047164	331.7974783709677	319.5172297953103
1228	344.5995005645661	334.382078099585	331.4770192179757
1230	347.6912244733144	330.2016185912576	333.208756806193
1232	322.6816949486426	341.4693329430234	323.2486526355819
1234	352.7889350174065	315.3963071351067	330.1436128662598
1236	328.9449538776534	314.6628738872606	343.4358479808383
1238	345.8292752138382	323.747774493787	329.3942304905505
1240	350.1335231021179	331.8702845233912	343.4327735800672
1242	342.7563526729634	346.7383496176383	354.4954614694498
1244	342.7204929757108	341.8485779799404	356.253699237747
1246	347.4661060113979	329.1512353895676	352.2991134050773
1248	348.2216563032951	342.4608710265169	348.4925910605286
1250	366.0456969888327	345.5928679141748	362.7814152666675
1252	335.1898252594841	326.0806718834904	346.7934240322567
1254	339.2339241459512	333.1750950084827	346.428599814652
1256	354.1491541386114	343.7378323982629	344.3979223476065
1258	354.0280888900115	354.6668293204995	348.4055710164549
1260	362.3920865890533	360.8689657309513	354.0760731873403
1262	373.7465202793717	365.5651106105191	362.8551878440993
1264	377.3207356503228	369.6894631470766	372.9341692817254
1266	379.7776955529897	368.9575230684711	370.812491100217
1268	365.1158829358835	371.156016793232	347.4673526461689
1270	368.1264094377442	368.4434050766292	340.4214339075399
1272	367.3223861670449	353.7635443109298	355.3035962372571
1274	376.0667643165476	356.971731548256	373.0492262400844
1276	379.2590165207441	379.9610474342645	381.9394461449035
1278	395.5003077433763	384.3733201304545	386.4817678775717
1280	397.128785921173	376.4402344900841	385.9075832826873
1282	383.5159160936959	377.929209852973	378.5521965284561
1284	401.3058720103575	376.1513478661075	374.7430364811277
1286	380.9219728973694	360.3323609434597	390.3782743576642
1288	395.279497584277	382.6544839885401	400.3913517257377
1290	369.3587428089238	358.5143787831516	363.940249403997
1292	392.649048980178	360.4927797097266	370.9397712153181
1294	380.9585297539821	369.5795891465313	364.2459010623228
1296	359.3364004948397	365.4714789580022	358.4375827019089
1298	351.8338569978552	360.7134744890967	356.9860801781958
1300	353.2056232747749	360.7821345591894	352.293414463161
1302	354.7342819041689	356.7258531136245	352.6943404859896
1304	353.6319472276947	374.2344028611938	362.5311667123914
1306	350.1119626995722	338.5168845115616	349.4937680115648
1308	364.744162882685	347.3941706752312	377.5826159546515
1310	374.1367681514996	380.0693456376516	367.4455219552769
1312	363.6373259045565	375.1506173882377	370.1311699047934
1314	382.3572475497354	370.9840037114126	384.561541213139
1316	389.664053946344	365.313368705608	388.8274780557551
1318	378.0266758101756	356.1709136059551	380.4730299972921
1320	387.1614751531096	360.1118644902856	378.4648772918523
1322	393.6246260142148	369.8702632636113	387.5049109485373
1324	385.2239124875048	378.1616336632459	371.3885701742466
1326	392.9696136720928	394.8023616355862	364.2401309672711
1328	380.7693770802781	371.5404505081315	376.4307360881726
1330	391.6541140468502	382.4642540786007	391.2743734929804
1332	389.2538554472269	386.1591899293048	394.1582228591764
1334	392.7019041634318	381.7827633620212	383.98703452934
1336	389.7288493773254	383.0257661372493	377.2301336540913
1338	387.843192505413	397.1077715936277	393.3211116535339
1340	416.6840747425979	415.1115141662188	421.1314217709819
1342	431.2107291444651	417.666002555894	418.6026610243875
1344	435.8462295689145	438.8189473697403	440.4900817654336
1346	432.1569274103315	419.3244678275323	420.9966084771591
1348	432.5082651316948	441.6893758902649	452.3215290008034
1350	428.7694633467946	440.5981719655538	436.8089576823008
1352	461.3857073190632	435.1216299153978	446.520428882181
1354	453.8610377171694	430.7952626330726	442.328150175121
1356	431.1215307853948	423.9104753882018	427.8765558566579
1358	434.0226487718136	417.7190943413239	426.1570993204582
1360	429.3735301023832	422.4444148815759	426.2448386500598
1362	416.4652771714282	435.4768171071681	429.1037948202815
1364	409.9423309670132	420.5773884291967	411.2045699936235
1366	427.6091534328177	429.8325146871659	418.9364807953637
1368	412.2939805767384	420.4439079920391	457.498558131406
1370	432.649799754317	434.3291758099063	440.6019956275743
1372	431.8597080269536	441.0434441275306	448.1834133972268
1374	441.8841742583286	435.3191941369856	437.3561540085666
1376	450.9801688309658	437.1245407276767	440.5991436937858
1378	440.6652415607359	442.9628675053963	450.9142489628765
1380	426.9350598341825	439.0946858522187	435.7450158029627
1382	432.0431007638612	438.8220059279328	444.7643438957043
1384	458.6234496771137	439.8215845608841	457.63300761402
1386	426.0912119729137	415.7987246950283	440.6439926276709
1388	420.9631249107033	430.0987490906555	432.4189914622063
1390	435.5682637383683	442.5207822926619	445.3136520744566
1392	438.0101065002488	434.0822484965804	445.5934435011645
1394	454.3389270371041	427.5830743771871	432.424844670252
1396	449.4184808026969	424.1125797976317	431.1577483799382
1398	436.0661345328557	425.3035682916405	434.042944324842
1400	427.8697741190878	428.3427741423041	429.6887487918973
1402	411.1870487773145	417.4472810977334	424.7191366161285
1404	404.9435540025615	397.7793715881612	420.445253399569
1406	426.3932025297982	428.3628029613321	420.4335553576719
1408	434.5972758408333	421.6524911735924	412.1522617905175
1410	424.6042682679662	424.268152020066	419.47645160167
1412	438.6314256039576	442.3690116561969	432.2860030026826
1414	437.8823804257383	435.8165226009423	446.323333140881
1416	441.1985348879546	427.8194932059923	447.214463330422
1418	431.4616079686336	422.9822269953495	439.5692579243901
1420	425.4897812200608	426.6941844065553	439.4049579983501
1422	426.4563151090513	447.3019857706291	444.7154222307754
1424	431.0664949130045	461.1478597957446	448.8520687276841
1426	449.0103176120326	445.612423509599	453.3871262432919
1428	441.2609396360605	462.4838045486132	442.2887886889041
1430	473.9782240314689	468.3803556275915	452.4244021535562
1432	485.2349390050689	490.0632016147678	453.2331536793893
1434	471.7242642288964	454.6636156380505	465.4536167055247
1436	448.6211418481775	450.7463253534761	439.7048763966
1438	445.5242013419204	435.9209183196439	434.3309723921976
1440	429.1443177766876	424.5630696881901	416.5655006694092
1442	426.2327594688214	414.9344524826075	399.5145055803877
1444	422.2336065543875	669.9080365255195	397.6957828574145
1446	417.267626709483	782.3505952926665	410.0950810740525
1448	430.31275012256	457.6777381515448	420.3403161747469
1450	432.8938529364147	429.7585654511563	416.9482500796399
1452	428.209660636652	431.0114617388863	437.9556903531286
1454	432.518664057855	402.7087323676377	440.6368674097054
1456	417.9792364275253	394.711618437536	398.3307731778807
1458	381.4947363635006	394.9505089837795	376.1604832582169
1460	388.729911143772	410.1483741811357	375.0193019968707
1462	402.9098917400983	408.1367191586284	396.055025498399
1464	395.1530702309387	408.9040278652936	408.5728576526856
1466	405.8688804544813	408.699342964728	411.6572407874886
1468	418.6887246517871	431.6699613629749	421.3784610872856
1470	428.7187761596352	445.3629200819521	430.5187742559714
1472	433.5590437866466	423.1187283938438	429.9520887520314
1474	412.5688280544438	411.8486913347728	423.507701002949
1476	398.5215010980657	417.9758739205635	403.0423694390967
1478	400.7641613389844	399.5551546790189	388.7623874818752
1480	399.5656623755019	397.2595139819962	406.7115921895485
1482	356.9291511727042	385.4673013952142	384.0936031819003
1484	399.5688269565838	382.0012770102002	369.7421162101177
1486	377.6630382596921	375.475646335897	367.05142050169
1488	381.8222874859332	379.181840931364	381.9799257796066
1490	390.1614527490129	380.206172577089	388.3598403624022
1492	388.0793111598322	371.6118563265221	372.6355488198321
1494	380.6641180190582	370.9866117638219	373.0299377112839
1496	367.5802452013224	373.9634279273925	376.8888567620472
1498	367.2010609813509	371.1929440242266	371.9424850001437
1500	377.9391641354001	360.0174614564128	376.9498868988095
1502	362.1056963628295	342.3308806227782	369.7666491712755
1504	369.5707730384102	363.8959548383903	358.9334067488514
1506	371.3429606628033	368.9741466280851	372.3331286193586
1508	370.3938047618517	362.0998256240383	372.0404992519976
1510	373.8324011019103	361.2571087886127	363.5529795634832
1512	371.2811908455261	364.054098398866	357.0770165522029
1514	381.0740182436047	373.1698710236855	370.0763992629995
1516	390.5176786061869	382.9036281922604	379.0278738647649
1518	399.0556888871821	403.9632804852339	398.1215419575706
1520	401.6211714023535	401.6581229692141	416.7439268357811
1522	405.9206829814505	405.8649416739245	425.6859594507524
1524	402.8842201585339	424.3512922561632	420.0642990986172
1526	389.0330900461845	417.4057476047257	400.6177010560017
1528	384.1740059307514	398.6777085583668	392.1387648669431
1530	392.5043327190761	403.5370072117331	399.7792511302068
1532	388.7279033446413	379.1170235592258	370.4244945657946
1534	365.3839447839499	367.299796980923	353.1622040633405
1536	381.6946464593472	364.5939122056122	375.5074511851564
1538	377.4015431738398	355.920335965173	376.4512612543672
1540	345.9494946130866	374.0509139080099	367.6174172303337
1542	354.9140580773506	357.4724297279715	354.7393292334931
1544	349.5739990014968	358.9864751976633	350.3443061141705
1546	354.6272261599216	370.9885737060537	380.8233562151122
1548	379.508375881979	375.7360387390045	382.463400910293
1550	379.9004555067548	383.1407723944449	373.4577435227109
1552	368.3154808437522	378.2886985342815	379.5331341083241
1554	367.7538055399892	363.7416850211662	394.9949115720732
1556	379.985519714253	368.119822477142	394.6879865528063
1558	395.0630991299067	390.6177684199036	391.7529963935517
1560	399.5219330003409	398.4410529603826	403.7583144049769
1562	393.0681378948112	385.9728652115593	396.57901073042
1564	396.7307083408058	378.128330097313	400.7852161544172
1566	436.4887578542381	392.3952226473053	411.5301530201252
1568	404.2717834343229	404.0853418691665	405.2039912601053
1570	385.3708047307493	382.431907875376	399.6031465691711
1572	403.0542298875543	388.4342427160054	402.905122216531
1574	392.9341362089894	375.9552223667472	397.9224180992775
1576	366.6688466374156	372.5127433244643	369.22787420039
1578	371.2309084970108	375.8375597178281	357.592823567814
1580	365.8591916470137	369.4285115858916	375.1586216966479
1582	358.8552663998556	366.5049692635962	361.9244219997339
1584	366.5865170432979	379.683606818516	372.4186575899861
1586	395.7596006469564	390.6236219250175	399.2264110942631
1588	421.3846148591233	402.5336780462105	409.4397947313034
1590	428.7188618795756	424.6388170976156	409.8140351333517
1592	425.0180129860991	428.6493195184355	422.492840303659
1594	423.9327070728495	414.6232552852554	438.5723661686056
1596	434.3928419075309	428.6960446762565	433.8750588184682
1598	432.4693943891352	447.673055368835	441.2869296375014
1600	437.905720431323	459.7735157409768	455.8844023909149
1602	443.5226740383317	451.2813278200279	451.2634922710163
1604	451.4092380228257	443.594337974619	435.1883213650646
1606	424.6448954970817	416.9990505454928	399.3468520924273
1608	394.52059561785	409.1765563237142	389.6616045422749
1610	385.4085434069464	385.118811130284	378.8137584716096
1612	379.8316502762831	372.840477795668	362.9052645261784
1614	382.9310311858836	367.9444579851508	360.2882565567906
1616	373.8836725370009	371.2407347926844	356.1927328813189
1618	376.35849568179	386.6501489488172	357.1280157640181
1620	373.1979995384067	377.9692584745203	370.558128612746
1622	370.8368268815415	366.0451970446778	368.7711633908971
1624	368.665643286522	359.1018521232007	367.3560259674706
1626	368.5796209499945	364.2388669393732	369.0149331434961
1628	372.6530648183145	361.8749970205972	370.1406084287243
1630	372.2263932088815	362.0432368845513	373.930836168465
1632	367.2914268525117	366.4459695922275	371.6889762177698
1634	360.7097948257832	347.0271450629224	356.5821782852562
1636	349.6535386766813	355.8918994902444	341.3488071401488
1638	354.2747352863067	359.8852340552082	357.8041948137273
1640	364.975611485059	362.3233383660334	366.2405535181097
1642	358.9077518926644	342.5860450239724	359.9121765618257
1644	354.1107544383377	353.5388559391725	372.831656935297
1646	363.7591598161895	348.507020341954	369.4007698541203
1648	373.7973804229425	374.8358167802285	371.8561080192521
1650	338.3099592358122	348.0024077311656	351.7447758886439
1652	332.614193563452	336.2165378804959	334.6999094694888
1654	368.5277395090125	344.1358856366894	368.6538806848125
1656	362.1492549095499	338.8339281780631	362.9934846103776
1658	347.961066067611	351.3198958485273	347.3704395476923
1660	363.6240430942178	356.2622907394667	348.8874010632286
1662	368.8512857211563	372.2137484541256	387.0443461263457
1664	354.8533607604226	365.0611502174123	363.3198759912206
1666	338.8402845050581	356.7227033060307	352.6725346982038
1668	359.5111368511584	354.9542898641863	352.7923322485365
1670	361.7282940572569	367.3328996432661	351.5794572352461
1672	346.800340350591	359.7986222706271	355.5606961120581
1674	346.2852417497797	347.0653184038323	347.9791463014729
1676	352.8493666679067	349.1006706026195	346.5885524691682
1678	362.374867651868	351.409943128258	358.5018045931464
1680	360.4496936910614	355.9529887125194	343.7149643579595
1682	340.6428739822536	341.4166979350576	328.7398689462651
1684	320.3814237452016	339.0678622622756	348.7358721645064
1686	329.1694392414941	357.1251971312927	340.9033947291437
1688	352.138540387201	360.47407805361	343.3174077940013
1690	345.9412368036241	332.9089141566338	369.9515745856573
1692	335.455019478325	346.7626783726736	337.4407328610203
1694	359.7799077558752	354.3006497193496	342.4809132037638
1696	367.3014329563322	337.5168228495793	355.2288029364338
1698	303.238341726669	331.1418843429003	323.1593351112021
1700	324.5183653834433	346.3409991890101	347.3566936706406
1702	338.2413929619153	339.8815914492785	334.8347384981585
1704	332.1805851757081	321.4314367293706	326.027317163593
1706	316.8787987269495	312.9452194935893	319.1534580189161
1708	332.8813211486756	319.6070699683905	329.5953656788439
1710	312.968328269271	299.1383078227119	318.5195523195333
1712	313.9963575442573	306.3005383893764	336.7817663796506
1714	330.8974665166143	327.0441160942559	314.3346174506498
1716	334.8135129778407	332.4376851405038	315.8178767435648
1718	337.2683471296347	317.4973863080111	306.0088977506424
1720	336.3886009884435	324.5539191208821	305.7937049228746
1722	322.8359952951477	332.3913076731054	327.0140419035318
1724	312.6838548377169	317.5301292560658	331.6865440979581
1726	309.9441131187398	292.8679505414991	309.317407979736
1728	305.1615325886987	308.259111952767	306.0016382124852
1730	324.3279299342831	334.1562792681758	304.837307967239
1732	329.5186494451223	316.0439828473077	298.5349780157713
1734	326.6676269821901	316.4462373805242	302.985985844341
1736	322.2244586834307	331.0746615207578	314.1410750575273
1738	318.6711509521398	336.2136011698527	330.2797843788627
1740	328.5782715483281	333.0895365150434	325.7658526429764
1742	323.4853894751429	315.648889590781	308.0740167397386
1744	318.4826542621311	317.6552627429205	305.5672326772945
1746	315.4330235544611	310.3636622368273	305.1876350922345
1748	324.659696944612	334.1001967486138	313.6260490262892
1750	325.3857645090266	331.1237847624782	301.3444726349335
1752	327.0659877000599	317.0689439259312	328.1811988537929
1754	323.355577988358	297.9653899396615	318.9855371604547
1756	319.8902986618446	323.5571248065722	311.8765792282251
1758	319.8441902646711	341.5599713525828	299.9426190987353
1760	326.6751089512681	323.5545715860519	303.5467637567389
1762	325.6141653617258	331.0410844409914	292.7940750000711
1764	324.5325878450809	301.5853694606187	295.1684255503138
1766	340.6668673623897	311.6493894822095	325.4236905151121
1768	329.2795927054874	333.2292222028479	319.2733237614722
1770	312.9502279978222	318.9916358775571	338.1656402981166
1772	306.8465480598713	286.7510235344273	346.1482963785441
1774	321.4841440764517	300.7673020452947	304.4328087944139
1776	308.2653096434075	309.95670304862	319.8019828516369
1778	313.2823363066744	304.1986900809135	334.0691037774955
1780	296.7261553233343	324.0682345091728	299.8427292905474
1782	343.1816399592343	315.6955378838044	322.1666539955198
1784	300.2551445160711	297.4315422952104	318.3511289695109
1786	311.8866887124382	331.2071778462786	316.9269877982865
1788	330.1602530207372	298.1942432605031	290.9635563430542
1790	312.102645164136	319.2287989798351	327.208416933142
1792	328.6289684621889	333.6408952513892	318.7157002286498
1794	325.8307610154951	309.8507332701591	332.8418522405643
1796	299.5696275993495	300.6367135324821	301.5720435526296
1798	344.5108527981988	333.9014318266106	332.6220834133402
1800	308.0612349582078	324.1468878918984	312.1478261120654
