# Supplementary material for: In vitro and in vivo datasets of topically applied ketorolac tromethamine in aqueous humor using Raman spectroscopy
Source: Data Brief. 2019 Oct 22;27:104694. doi: 10.1016/j.dib.2019.104694 (PMC6839021; doi:10.1016/j.dib.2019.104694)
Supplement: Multimedia component 1 [file mmc1.zip › Raw Raman spectrum dataset/In vitro Pig eyes/Gonio/Fingerprint/5% ketorolac 1-1.txt]

cm-1	frame1	frame2	frame3
350	66.43750639766985	41.47081322946482	49.03501941576989
352	82.30712222783964	52.84894333010165	68.2630338329389
354	108.5146362583378	87.34911306642147	92.31523514535579
356	141.4151609071629	112.5519761383007	98.7271306657168
358	135.3236177712347	90.94074727317386	85.76027906349151
360	121.2444216713209	64.10415651115876	70.75799204935549
362	106.1680624934577	53.51836520310268	61.96114336616379
364	94.56949142142771	87.23398907966961	69.76180580704795
366	96.95321706129259	91.37940530684881	73.66226479824169
368	95.29349752138737	97.23510602142977	81.00120627313828
370	91.4966869357135	95.44888878446571	84.66699719745166
372	88.80729956896502	74.68923742444325	76.66410623222971
374	82.3006748837204	82.9954280855243	74.55555472179024
376	61.74373518038243	59.403805331256	51.80382483827329
378	43.16740407474588	41.98472210949765	35.72388255861446
380	37.57477493005153	53.8187660614779	42.6852230290141
382	44.51467040875733	66.22260650441221	50.71711460755969
384	52.44309491756114	55.66339719784276	55.88942848708484
386	56.20895974180857	44.38410605558684	57.12134375088493
388	57.91329385550509	43.55875593441596	52.90182691575724
390	73.90424579095213	63.3842442247132	38.8725481594778
392	69.8390635014498	62.6777821820395	29.70708102970886
394	68.1621921040333	61.5630758225521	39.06250006565371
396	74.07944381300723	61.66647965355237	58.41474686659607
398	89.225845542991	58.3427226849052	64.88487339744764
400	92.95195401924045	59.5581470947804	66.63786086593922
402	87.40160679175578	66.96323034636663	71.61171364789976
404	81.62656016449772	74.52718569170474	71.56021150595282
406	84.29985322501133	75.72138749963868	58.70618459758382
408	64.34823972321277	75.3171945486381	79.47626401169379
410	64.79397196215277	66.8262415751191	73.95809571615388
412	70.34025080097143	69.48972797068166	68.41487168759994
414	72.39343812610345	86.85467767012456	72.40218657627327
416	73.54137504127407	73.32623758411208	50.81096780765962
418	78.11129178173903	70.84674725526121	53.59124943801182
420	69.24441538794906	59.40862032845001	51.40496559879497
422	54.62347254285459	43.36863337691457	43.48830293497217
424	65.45082163230718	47.69277135209128	48.35297647929392
426	57.43494600299356	53.61615643814136	48.84085069231008
428	54.51161624532089	47.2245465001056	43.23078495099129
430	50.72572670142474	38.10241282975182	38.7972792039392
432	36.94194689577605	38.93552369649571	43.66340925031113
434	35.82264299608109	33.49999363853667	31.21354298646259
436	40.67914202935921	37.96123835613511	40.83217958868922
438	47.85602575178005	42.05301251657053	49.29979761679341
440	52.18580032004427	40.71329651495655	45.45815093284035
442	37.28462473953229	39.28677761515721	42.96319563253427
444	44.92490250030902	48.66360320209601	50.80421434468236
446	44.65668597764291	48.72608657977239	42.54251848780341
448	37.57284683849949	42.58824879028206	30.86754669806951
450	41.62842331620812	47.17363822209207	55.91961142597071
452	50.63694633035744	56.20907518222856	59.81852636311609
454	43.96868438199233	54.12418642018753	52.69242140796594
456	42.99315079902152	50.9539583307481	51.86260432999214
458	64.16858018899121	56.80995486496206	69.23037675622557
460	52.74367658945107	69.62032613178005	60.49768100183702
462	46.17202079219678	63.00173028321262	51.59390213014273
464	42.20540242547826	52.55239644675152	42.02562187944844
466	37.15181684647726	45.73419124022095	34.84071154859167
468	22.18777610010676	46.35618915510368	40.32554028367507
470	33.486386019287	26.66528838595841	38.57643420121471
472	43.89494834002497	29.98836885369508	31.3352568182391
474	43.851228918189	37.61322290981705	26.32727960118246
476	27.89532392733889	21.67564381655809	31.69842221419611
478	46.54281370610951	40.85198609361482	17.49645495702305
480	47.35464624898995	45.40093701689479	34.66582712404684
482	43.24221951141192	38.79230633586643	48.05097901327174
484	41.67327265446716	28.14369706763433	43.71177755837076
486	45.32329341686805	33.95494937620865	38.73481015138476
488	27.44510775922925	22.97342876672772	40.65830632604313
490	24.49402857176883	25.01980240682967	46.1127450250456
492	30.95315419840648	36.19139287432799	48.42839762152317
494	30.80009032818785	43.84863095863058	39.55822298095359
496	35.69785766088274	42.82607247449548	31.51303190623113
498	47.91474027977736	32.87645943941191	38.70091046920626
500	54.9975991492344	38.53848665342773	51.86775247344448
502	50.94072081634597	61.5515464292162	60.56006972531635
504	38.92315738576334	54.93304704404469	43.67087924356878
506	33.40895587794405	47.67940062399029	45.18148215387521
508	41.30640433663977	43.164545548425	42.65560096142536
510	47.03867067202971	43.72277437087261	35.63865311374281
512	30.47909458821207	50.79726175346017	28.59069708777079
514	43.10241515670665	45.49781288923608	25.42151189480051
516	37.69969980168027	48.24074786513376	33.60901759488218
518	38.0021666522463	49.36242414475024	36.43940890438653
520	49.1635201377831	44.85476731421495	32.10410200070653
522	49.61518929392559	37.16234413952996	41.80097914946164
524	42.79730480672487	37.4700260494301	41.26336866859261
526	37.23902537546449	31.74380474752789	38.61617956333122
528	38.12922597715524	27.01389900906806	39.8375543052551
530	47.77561035479449	31.89584713017984	48.09533554648092
532	42.48938796996962	38.01295898449844	37.36675544958059
534	41.77809696657583	39.25999319180529	38.9592722639735
536	42.90019676459876	34.521438749262	38.84768427982006
538	42.56093003863622	29.17771543914099	33.76046561546505
540	35.55765795582516	36.36295129793014	27.85280221852944
542	42.18142684989952	36.76019128757068	35.03138967588395
544	39.02763899341949	34.33792643279342	38.76029685005325
546	30.30918524029639	36.00690776114517	38.33300242271289
548	23.38681302372914	44.14242524395941	34.92412210709468
550	35.48062305773914	44.18926963863289	33.87578904181035
552	49.72299253417496	42.64069533716499	49.04742000102241
554	49.93562911355734	48.09822391105735	44.90249682823507
556	44.12550976328221	53.45318179425756	37.34447754714331
558	47.85106703869777	47.17608761266187	56.85779225842416
560	48.90331380536273	48.77383365022467	57.38133471993046
562	37.35053532324594	47.74840719186744	51.92572111845428
564	37.04145542289271	43.13665275836962	43.98912650681852
566	44.69880564530757	37.54241628069248	38.97937374405087
568	24.52781710300447	38.71767389069304	46.72366949510101
570	40.50096430070288	46.98924813109036	44.95985835273672
572	53.24118445274846	57.09121558728839	47.81706419797708
574	48.23617640135276	55.75718560444484	51.03868201900172
576	26.72198001279497	39.16379922495367	49.87267287470441
578	41.28662178168698	37.82160730322936	40.30005763947803
580	43.48622525518427	47.92462049332533	59.32697598080343
582	40.81417957872847	41.31588621151143	60.29092002702689
584	36.45731004512798	31.59796547806334	52.60801368707377
586	33.75620936568011	39.58249118593474	56.68397584168012
588	46.09640413116409	33.75424225571187	45.33858520051726
590	53.4890873860611	54.11918732380028	50.10114568749532
592	55.54540271495372	68.3310661521252	51.12494454948954
594	53.09152566091894	63.43794569312021	47.61355900247654
596	48.13376495516898	37.03819166857119	50.90233467034473
598	45.44967292107062	57.88870202366594	62.46865147772212
600	52.4149815877316	58.67625996321179	65.61287102396707
602	61.56316802371748	54.65324214295885	64.58459672010559
604	64.38741266974461	51.154648176076	60.53192491805538
606	48.47052727048104	38.5444037228866	49.56787537369783
608	48.64841440425253	49.2757834112726	59.88546581139795
610	53.14902282305075	55.82930177828284	67.38758908405262
612	61.2641463840471	58.75291018850486	66.23916283024701
614	67.49270491077554	59.22709508739021	56.94390531179604
616	47.42911667960755	53.53875621396086	54.57337880554757
618	65.83008079372543	69.05988409689124	58.63264022181801
620	76.74558005082861	65.9495418556661	57.5977836375384
622	72.52924956237808	57.94839439020328	57.17014609106759
624	55.90954404064626	60.62893185887226	61.08173922841857
626	49.23648388659439	46.21396289511196	44.45502389246911
628	54.52143048166965	55.0487346490783	58.60625128660944
630	53.74220610663932	58.49084089786835	57.22926800161521
632	52.16699579907631	55.07133945598269	50.85776818344925
634	59.68261873328667	51.8729513990285	61.79928803218629
636	60.02425387676516	59.40996417453778	53.27881140270128
638	55.60237284551575	70.82357225617614	54.49701216801874
640	59.86650602789268	70.43217613986515	56.42979655205159
642	64.25932509611263	62.25355274455671	55.46506156529625
644	51.38151435152588	58.6644290916313	50.6024236757908
646	36.10763052724538	49.48192447163749	48.09920721037375
648	42.62709214377065	53.29832597850181	51.09672936807959
650	53.81818253316794	58.89249264381039	53.01687478312239
652	58.78063909575265	56.80279380432901	49.63478557398345
654	50.24912845632395	39.94580439564315	39.63049168694967
656	42.77178169038726	60.28994527250416	72.78651675934275
658	45.44126315972593	60.10134927582631	61.18463422179886
660	51.4007297278751	46.78628775011404	49.88433490229157
662	49.9975827280194	38.39079975765876	51.68199053457747
664	28.68832154489162	59.86769326600758	55.98016634865183
666	48.78610913630934	27.98261467858454	40.30714486640847
668	49.53707706029658	44.10368183849212	47.32680589101238
670	45.0441571806349	50.26520085093002	46.82514042700705
672	48.54063377648982	42.26909495636406	39.98031067972269
674	71.82696988385098	58.01597409549316	52.39624972726059
676	56.79925166556992	51.92858025921214	44.08312709156348
678	50.01354952925108	54.94777929179399	49.1451964129954
680	42.94456507279259	48.37891840707547	47.66132587588808
682	39.9778940804383	35.05132291699804	40.74509124719086
684	54.88559293671479	34.88251880308815	45.85231727997146
686	58.99787771553456	50.76219244560097	52.21089582275575
688	47.03231740198341	54.91110880796933	52.47425739399291
690	50.31629513474984	53.67620918724109	47.22224725656991
692	64.73778176760689	53.44433377685798	45.48840255453152
694	61.73202883332482	59.65020011437077	60.3906727078035
696	50.30954768489873	48.79096055684954	50.65557580476266
698	50.5578683859795	47.38040520983405	49.92500226848522
700	54.66394917923736	50.7710946490304	52.03761200432022
702	58.29806867171725	53.60983136475954	51.89174928803389
704	59.44771713367719	50.84055601883535	46.83127809575399
706	61.91335715913679	49.94700566271315	61.70149881364436
708	55.54924978701105	56.68482008107248	53.53228886044444
710	50.44125805637624	59.14592057186914	46.57107009565879
712	51.92364548264197	57.87100253079935	45.83749666634436
714	60.28488324391562	57.0983231134339	48.80949718597566
716	52.27150586824087	44.58434515008204	61.62573514932389
718	60.78969871429375	46.19739708342974	46.6771626939281
720	60.17960683281295	49.84844496721303	45.18500888614332
722	53.23397497807525	53.31317659858671	55.77792988042559
724	50.55275085159771	55.2229984276287	64.24819141069251
726	58.08078652622392	44.09931355394305	58.23444691988874
728	37.6224967910017	40.01412767646477	50.71331353189466
730	36.09708288323829	38.2231122680498	40.37977101669924
732	43.73574631673297	43.92331577461032	42.26685093091199
734	48.85363718882201	55.32526183820852	57.77208781027608
736	64.22100650464994	46.86796368052626	43.07519891778911
738	52.58325850046128	66.97408835225188	51.12343851944463
740	65.7149753251353	72.80618447542268	61.46052726921248
742	72.11736104417095	71.36749311701213	66.72237366213538
744	62.72965339658481	70.1290509329942	64.39835912972757
746	73.53562199461361	70.15341256721486	57.61331860297121
748	57.56984796155663	57.99358221681884	54.91676873839459
750	59.43096182452533	57.4103213023991	51.14912813980606
752	62.58927193649973	57.50239503160489	52.71047084413422
754	62.00169694491944	57.97080856909688	57.63618344160432
756	62.45579750377321	66.49945494597057	57.93623025250376
758	57.6954564349746	72.01063332297451	60.57793618853357
760	65.32588857147606	62.80417269815056	55.06726490911152
762	65.56371727741153	48.95178287647788	48.35506924968768
764	60.79440234241104	42.89704128370859	48.21177061043454
766	58.49076472012712	50.50092402117359	56.52873467247787
768	46.67769010351891	42.10074538608754	45.85414177698171
770	48.0996000618413	45.92765319263639	40.77956020432572
772	55.30571330342374	52.01194716369766	47.00034937480226
774	56.46580598308194	50.31595240099851	49.94341479247065
776	49.16682861312268	44.5840393562719	43.89936105605226
778	50.61721335093157	64.87810695197103	47.06790374469711
780	47.16289962394341	49.63972481112123	47.55630158104017
782	50.56789245916496	52.00247443510473	45.13394891558477
784	46.01218857324347	55.65612057761783	46.57483091560818
786	37.9841773643959	53.27527502618689	49.72863503475439
788	43.54277206294206	48.58551172485252	46.28517606310604
790	31.75156842498255	60.30422621618586	44.24215043722327
792	39.98988365711471	59.35983498937344	52.62264246975397
794	38.36127705361187	56.33360425947689	51.39797927396194
796	37.46349133541714	55.34520191390511	52.24673308763266
798	49.66619518740296	56.87782953701996	62.82484533802892
800	52.88724862609683	56.63107918574415	46.99836509223879
802	55.73854803983035	52.22479094825679	53.55012969571368
804	62.12025157957891	41.20587694756058	51.9261427147096
806	61.99180950525184	45.82716929861767	49.86504418448777
808	55.57967511417122	61.41030476337627	53.11479484122535
810	54.05184419221357	55.68090657059311	60.15188033651911
812	45.11505146402223	51.37443392398821	45.42458655883564
814	36.22580448095614	41.39404369868153	44.60532499070501
816	41.75284645438991	38.31337226905698	47.85711292342793
818	49.1924365037328	44.52525963582414	50.48089719444062
820	43.10463740776844	55.46647206434395	49.99369491597962
822	30.30649453911963	57.79730329224987	44.76100477138743
824	53.16582501855737	44.82904771499901	53.81342668496831
826	54.34303881420604	49.49785536070685	52.48040564987194
828	49.54360807491689	51.57349714653458	44.43543713378864
830	48.20555894630139	44.57970348651129	36.69200771610463
832	47.46243000501445	39.7353193825437	36.6210506927951
834	43.47174194279687	47.40377220596744	50.70157097528947
836	45.98080615252818	47.19352319555685	52.44447956727068
838	41.26812959082757	48.32144492825313	55.478344610319
840	37.7181490779932	50.20865125845869	52.63346151280127
842	42.56416053959735	52.74147852807365	41.85695383961709
844	47.47998234725235	62.34958168401897	43.26175074686797
846	37.6481807972858	53.17930011479824	35.68836324270578
848	48.71648313073229	50.8256197218974	44.13665726032867
850	50.58479663739953	51.42323280681535	44.84144364291894
852	50.52620480956314	58.45619578869709	45.9506490299818
854	65.57314774607161	71.06252294028786	63.08216168619581
856	48.58338823309622	47.03119992757554	54.31395269907235
858	61.17854284081346	56.34525667986965	60.58670821993898
860	55.43448462217864	59.69431303176447	60.47277622703446
862	50.1656791760861	61.89461956227087	58.27278324004682
864	51.07632095741051	62.56752260225792	52.71000052396081
866	44.83787293248685	53.09614752554032	38.30955197117371
868	59.11974445362092	52.59890754558361	61.45726124936945
870	52.09065303434011	46.0425949734875	35.82412715325468
872	43.98085828449786	50.93705836952807	37.35636404136247
874	44.38929578373346	57.44591414282021	41.26108693842306
876	53.06926824775867	57.70022510914993	32.86528917352346
878	58.5224785189796	58.37061719617996	52.7915647433365
880	55.07133469607216	48.38562448390891	49.93849136980906
882	62.4245495646115	42.3950513654561	40.41593143950934
884	56.59233053372222	46.65130903128483	45.23588050871237
886	49.20808635559877	45.42370409076315	51.14880956394447
888	53.58060004847367	33.99444599832044	46.36620788653124
890	53.8651619412958	51.51317703691069	53.78393113455445
892	38.70865435468225	44.80829562774677	59.35039741088524
894	48.5218821817483	43.36504118981392	49.40628484555235
896	43.44928645162034	40.91758354075286	38.84025860678459
898	37.19721295917474	41.7737195838744	37.67272174814909
900	52.37336193350234	49.29044289972629	43.6571332072257
902	51.42778100843957	47.14377088177661	29.52858425849048
904	42.02984098523803	38.86177310302328	33.57935154324352
906	37.45674358843688	38.69040282726638	40.18743334219754
908	42.85393010436842	44.43819132665997	47.03445668701458
910	46.92730863883386	46.8531535293117	49.59832936375315
912	39.06145750242554	39.56332209865282	46.87079274217761
914	42.69966453191118	37.18510888262937	54.09687728089509
916	53.21265463344057	41.0649087268127	50.94151932820291
918	57.57109101869591	44.25325583152348	52.68466781190291
920	49.18908017139562	40.5105427954709	48.86656473821525
922	39.57320435058875	40.90672185106865	41.76245177062952
924	43.19607228682301	55.09409194028908	39.53809519491531
926	47.34374798405702	51.98707311545846	38.85372602945684
928	56.86218307713045	53.66988718911311	34.82799517557684
930	47.35361520909072	49.18887876374105	40.40612519085882
932	39.13264923602407	58.88431800539497	50.24347121586382
934	39.48362923339243	65.41853588984762	56.81520245703577
936	43.82452238221719	49.82681411457747	54.41158660146374
938	43.315429517751	59.03643485705441	43.5884660680698
940	39.09573419364462	48.54849083983582	53.2451343755648
942	43.71540945185969	55.0105530295233	43.15775381942262
944	45.01606228910951	48.51682854993129	36.60804427691279
946	38.65559385736343	35.65099049777417	35.41456148149189
948	32.26652630288014	34.02382762321532	35.54782016536755
950	48.365598257521	36.7190144435919	49.81454100944579
952	35.28858211242785	39.51487218624073	22.08717425694677
954	36.65349659982373	31.60161876018734	25.06126483158605
956	39.06786936510817	36.40499734789091	28.83373002269865
958	37.08652231941012	41.93710150473948	32.35654103465429
960	33.26019719400647	37.64617929251633	38.41869207819923
962	36.18311427891527	40.99370071431772	36.1114288306631
964	32.50834538207796	47.75414634362304	49.0206445606255
966	42.85266371883448	38.27404527022337	40.46888410638878
968	55.51358801835318	40.72668353246024	42.92112077285155
970	55.00171519416108	42.94888267192243	46.01243720852893
972	36.4304289689244	37.99861511303737	40.49567142818837
974	13.08404319012865	37.90896442894248	33.73469542381477
976	25.68678965334269	41.23229147597044	31.51567566714235
978	47.18383982445718	41.2217913864118	47.12225810734686
980	49.7609090358696	49.23253803890832	51.38890357509057
982	44.24268018898503	46.68103307345834	43.34065118753453
984	46.94814856772783	41.80459630374574	31.69471146956708
986	60.36429383748489	52.81313567788421	28.11745578574413
988	43.97258799596922	44.46020460633812	40.1726915600518
990	44.96572146600434	41.49535904041787	30.61738489650951
992	47.04678164924104	44.58393009712897	40.84981812807726
994	45.40288518430509	49.88022314699209	40.95139353010704
996	50.93286443474209	49.33799738556662	40.51882374999467
998	70.18034427458795	51.49388149982008	57.02703612992052
1000	89.63414808369018	90.77677542579691	83.19120361583663
1002	115.6245395245181	109.914946640315	112.9106121811973
1004	97.40693833974792	95.08696312855649	86.54384242946381
1006	71.52455477815936	68.22880702250254	71.13999806180286
1008	55.45910528456085	50.91801011912688	57.22278869123301
1010	52.08420495741362	50.18988317016878	40.41600042954808
1012	51.52574862959118	54.04768707050114	34.65457015760666
1014	34.71100620380597	34.10113505225944	34.74725921117585
1016	36.05112753065313	37.71380182919095	45.19846782873441
1018	32.53188780531198	38.66538259236395	43.14878165822709
1020	34.58108508533287	35.57904168848839	38.17771304682117
1022	39.2412937520229	38.3310680521338	38.91811128716466
1024	45.15563401482692	48.12205364897002	44.57139835844161
1026	62.22153883839157	46.22868036951475	42.8568781830668
1028	45.89710467440888	46.92937720728576	37.25747810383824
1030	47.9412521013518	47.55723743158309	51.69385655382565
1032	52.51218114508932	53.71655733806161	57.25062828409482
1034	45.07565686850384	47.7115986489902	44.0111963067757
1036	36.93668333903698	44.12600596054149	36.40867157490709
1038	44.36432319054204	61.90549476105031	50.51739000893289
1040	41.61239079833203	53.52514624666477	16.49677664169592
1042	35.74649945817648	51.45307435030973	34.03801580484883
1044	41.78035300739247	41.27070497111134	32.40866077674085
1046	50.62147324507733	44.42234332142154	40.22297346021708
1048	46.58091005645517	46.59049015934743	43.43030424878244
1050	36.36869612612347	43.03110790457474	38.95455901760501
1052	41.64506523238896	45.76519132490655	43.0478750049236
1054	36.19519462090397	37.77480896913169	36.96365150875789
1056	37.08591035784668	47.85402718458768	46.48712649713215
1058	48.49223896773394	47.50648329066523	50.0721015852242
1060	41.77205007319584	42.26533129611411	49.15059024802019
1062	37.29738608704062	38.40911479678252	43.33648154078304
1064	38.82517622807807	37.27121287259799	33.41798272594753
1066	15.17148776953466	35.81295601652512	26.02457267832024
1068	29.54516392505938	40.57350414867833	43.60272867973868
1070	21.47774888856837	21.67860341801116	43.58238641196705
1072	26.49286981853153	33.21357639404265	32.06420818267932
1074	27.56683617410545	43.50341510950744	24.59428670717492
1076	32.50740840277855	40.32220758587051	23.74450288620687
1078	40.40396936245234	31.6555096790137	24.00906263652951
1080	26.5413306588598	32.55719100839927	21.95176308851981
1082	24.99629241256437	45.25227122111165	33.97725558883498
1084	49.81441235368973	33.3115251635431	42.62863112584095
1086	40.27570014098079	39.18230426965673	32.9737051671604
1088	34.40313199378352	38.23622590873348	25.96300196880112
1090	37.55695323180175	34.82076145752735	27.65652699657676
1092	40.82343235193534	37.10483965221459	35.42815417453548
1094	44.56074780206014	36.697953265135	44.05049709204985
1096	45.91243630718628	41.93895373785902	27.83350122987806
1098	40.80781942780912	30.214636858917	34.8938291069985
1100	28.42700720016822	30.19405330416365	27.45446412919163
1102	26.38155397921943	37.16097749037833	32.91074110891641
1104	34.72626167534482	43.05422466839311	43.81303649148795
1106	40.73794008400207	40.2735865607654	49.44903389465389
1108	34.66857050411922	28.87534505391945	52.4635652706631
1110	37.93182462145401	34.09547569726034	36.75932116990708
1112	27.27745078850942	35.06785654919631	27.04377362198761
1114	14.60567509148587	22.34044095320441	26.46565904445037
1116	18.99825667230819	28.90355405671596	25.73629815807701
1118	35.82894463633786	36.42633023550717	34.07050612880536
1120	45.15022392046214	32.4578521285333	40.73280054734116
1122	34.26277410129168	33.38073625833955	28.84714857960056
1124	26.78516270416012	64.35498722636164	32.91694699049939
1126	29.49475886319923	45.2812903666827	36.2910000692788
1128	32.23151333899949	42.91693634931633	25.28599749256503
1130	36.19020011519912	34.28597772277897	20.4424996336631
1132	42.29411047019946	39.77645876959568	33.54659931569978
1134	41.01841846256908	46.68896252132095	41.48113104631288
1136	32.72705789371616	37.25458286068475	27.56908696693411
1138	40.25609412197701	34.36118371283503	24.43223651602311
1140	30.60239380944523	35.33812454788369	42.01766270070259
1142	33.247109994785	51.12348142254547	45.6720596325488
1144	30.08701727838663	49.81125805240288	39.24775097279434
1146	46.62532078307511	46.4469775293573	33.21397931322019
1148	55.05047605125552	46.27006860434955	36.78167543083291
1150	45.83568420477323	46.06112224997122	43.09082115478389
1152	44.16009755186177	41.548158981093	38.57509364459974
1154	33.25298192319486	33.18668477719353	39.26844987757386
1156	32.48873590293685	29.73739677738976	31.79047435578216
1158	31.8970957700207	39.3945508583766	34.46867520786559
1160	34.65031607001927	40.61956458716958	41.4433321891111
1162	37.32052462765697	38.87095734951777	44.28969083747728
1164	35.16968994913376	33.74042339573173	38.30206981513585
1166	31.97546096261365	26.79766535017699	24.30559182965765
1168	39.24313277418931	30.00689686458325	13.15863073181531
1170	43.67021298011441	35.11962868264329	44.65718180856121
1172	33.89346264208464	42.55598263085786	24.2064366862928
1174	22.57569255070972	32.52804654721637	23.88746524951324
1176	30.719018098409	30.75310319151735	34.61662311278258
1178	36.57253075978605	29.97180119981617	38.54401342088391
1180	35.57824661457956	33.35778417980841	35.53912379694295
1182	39.30815801723486	44.46336955442061	37.87503033663149
1184	43.71963283268142	41.53710513401201	48.67270353955584
1186	48.06805013112479	39.74652309898323	55.75517731994591
1188	19.50128080667122	35.09737864236243	33.19912759751529
1190	35.50971619021971	43.04774019960433	44.24010511082088
1192	31.51861294193532	42.11758076750417	32.27137074816668
1194	22.84953419423852	40.74814759914254	24.04962519633521
1196	27.1154325042809	40.39747152059104	29.17571747433538
1198	35.63826714456548	34.42714125223294	31.69303523842273
1200	38.6956082739386	30.8738796082563	42.99951689693392
1202	33.39461129010083	33.83874199708141	33.56570383906466
1204	18.77656071115777	34.74526977856054	35.93999082070242
1206	30.20071475154983	49.65118947209564	26.93818640067982
1208	29.55391263007321	45.50916705081265	29.60451736474947
1210	24.186138170551	29.03501081133758	27.27990274434301
1212	30.60380012077483	30.56398815485645	29.38294573851343
1214	40.05092494053812	47.81687643218914	43.13448961960044
1216	27.21075400172074	31.35501597422536	30.8808976441787
1218	55.14083860536103	54.43150862954475	43.55493500741007
1220	43.73879564171893	45.6839238989858	40.77014274572523
1222	48.43817971312754	37.2850896829932	34.50990602303109
1224	27.72732899432174	27.22805300729812	30.78763054290627
1226	26.48782903416142	25.61639635757386	39.13434350029473
1228	41.51369030915678	37.62538138060806	52.86017599381076
1230	48.32466862934488	51.51481197626006	58.40129063395437
1232	53.48393728709143	47.34417666733634	51.54655458772397
1234	41.69363108533994	32.31747912344104	38.1247073298579
1236	27.50200306305021	23.02734429722115	36.54750304727432
1238	37.38530912420131	39.08857196287976	51.54807931435703
1240	47.02683367406023	42.15481004200323	38.52821055431078
1242	45.95495164897077	41.63134068903611	31.79939140901984
1244	45.75730820361214	48.12129478371155	42.50414928181519
1246	44.56832905050118	53.0330145688776	52.47327667129653
1248	33.58293696564633	46.89647516925691	48.4982827797134
1250	34.8231571044368	48.64755448492522	48.48748861494363
1252	46.72943990749489	47.09240502139871	29.94389018407528
1254	54.78813951815225	58.24137619648167	56.4834279565329
1256	55.00032143655475	59.01407307017865	61.61384944188157
1258	51.97252304537928	58.02194630970257	51.58927878708649
1260	47.54784749147854	51.45770722927453	50.6238834907851
1262	48.36019808255509	52.72950420841308	52.9761726204723
1264	53.85332424001491	65.37747653415208	51.23232319966495
1266	57.06697788665831	69.50020541822717	59.15334796596829
1268	67.08365429257094	62.60478758282175	74.88999003056722
1270	51.03296378092853	51.56301310828278	55.268188612125
1272	52.25427771942665	47.63900955289847	47.48237339254121
1274	62.93186302426756	61.38518093013811	48.8364358458082
1276	70.96717990829518	68.47437127331529	57.95612196320207
1278	72.81695558674277	72.84745443361902	67.18047179345089
1280	69.38177728044437	69.92634770508454	61.22893631408589
1282	63.46616163306396	66.61582647564643	50.61807849156986
1284	61.16493177301585	79.685797254978	64.24723632126013
1286	72.34125066502163	66.85031451066737	69.55369494238796
1288	81.60846886543423	79.0138863552252	62.16453770432558
1290	61.80705846367168	46.30923939826577	52.43586683806448
1292	68.13369037041944	51.39484120467282	63.7901261251946
1294	47.08940875134211	45.58299321889894	57.10720176245442
1296	43.7531307359226	41.38745146113687	58.33019585109458
1298	49.16663308003342	31.70071275591899	58.92619454638118
1300	35.60471618433363	20.79288029975889	42.9687617390324
1302	24.68253579743767	32.79393126143103	29.81720592536416
1304	35.21991247631454	30.05863460211291	31.05092858287042
1306	19.05197277928236	19.74706011192216	14.15865792389824
1308	27.13915228220547	33.71173785321048	21.49322464208875
1310	27.57304467638771	36.22741235573174	39.5085221351619
1312	15.42372275088531	35.92364283069973	32.13782571667166
1314	19.99985702947318	44.49459702416148	35.07915866942922
1316	22.69852340642176	44.27316773737089	32.21821967699432
1318	23.49407330932802	31.76577319027927	16.95617434056369
1320	34.86119058879193	24.07449233361877	14.90532519811866
1322	23.59858884256558	22.9715581279126	25.57714778397834
1324	9.820101460337785	25.20426222466413	24.26463287796692
1326	6.895873563977872	14.89314429779219	31.03630694318924
1328	-3.522167746374857	22.54368288996058	-4.156307353493506
1330	23.490450897563	32.18355869699138	21.31322553384269
1332	28.2579616840155	27.52466144305936	33.16232909596504
1334	15.01901118366881	23.83758834980122	21.5909386715518
1336	4.614247316448728	13.75571283007851	-3.082301806626242
1338	9.508225483298741	6.446938703157543	-8.483903278024091
1340	26.45001570357975	25.06048267060701	23.48651988944251
1342	33.34572110033513	36.76309426478844	31.06747232403292
1344	35.91717901168428	46.13755971423353	29.70777841677485
1346	9.405682318016655	27.91205715399578	23.51578656786308
1348	42.70607064374512	29.59560998285514	32.44482920769618
1350	28.8693173377142	14.80842752522941	23.84962583593397
1352	23.7818679931049	25.1280726958435	26.60750858565019
1354	28.65735737247011	22.41176783034473	34.14101085500479
1356	13.4500760544113	-2.43416356924796	20.42657228206631
1358	-4.687350686548209	-0.04863713142276538	0.1236899541593535
1360	13.55147530718955	37.72214874690812	9.447825937149352
1362	28.83426041694414	20.99404219681362	23.79155228696033
1364	-9.406820861338495	-3.498094707011044	11.53261327538019
1366	15.36689440678834	1.403946283404864	11.84140828993412
1368	14.2370764355083	9.754670897219166	13.46030522690585
1370	18.56273659155294	7.725936885646151	23.02735491662246
1372	19.78694114775383	7.869348442261586	17.92894800599239
1374	10.60728721134439	-2.363419478450034	6.086009162676912
1376	8.16793658107118	4.426687864274303	12.71949366639089
1378	17.37269227569368	23.6769295719494	17.37694540703362
1380	16.87277598214637	24.65042008369716	1.23943452779912
1382	3.083539633515219	22.02867076133997	5.386981367137288
1384	22.21204127268264	32.10210373301914	21.22159920958892
1386	2.728952326394645	25.85391114321559	17.28173298115172
1388	-3.751722065428993	16.27016996372342	13.91689800707608
1390	13.95594168984846	10.62722246855478	22.87744472722316
1392	5.147869949025335	9.605393031124988	5.806178063461664
1394	6.787825362639906	14.61863078106864	2.351230343912588
1396	15.46709178785334	15.375495631222	12.69887285404915
1398	22.7537074904028	19.43869872710194	27.40256007302939
1400	17.28333227943985	20.69044795900621	21.42827972160726
1402	0.6711736148402909	8.528133279086045	2.140307789915433
1404	4.631284242860772	5.134151121942651	24.75803532719911
1406	20.79406145036825	9.0897363358664	22.05242062064878
1408	14.54665042022158	15.40456803758663	11.10467209899658
1410	20.18303026225683	17.08720900018416	26.22415460831153
1412	17.35911933708656	30.37477035309616	25.74750373579564
1414	15.30833441684098	22.22286774459033	13.10246134055005
1416	29.23541862949179	25.94224518813936	19.19607739243027
1418	22.23040996276016	22.12544768032522	26.20987625781753
1420	18.74840597585899	20.6594795928081	33.66073811284424
1422	28.86121427892865	36.97892128842513	40.94990403781924
1424	36.05003319777247	47.20582634258808	35.67487325659995
1426	45.92350147348385	34.68768778610719	29.27999197376735
1428	40.42192423174441	52.1449300129736	54.14471055738016
1430	55.31667710580166	69.69956242015233	61.85782581589149
1432	66.23675002962324	87.85240740961525	80.8067216581085
1434	85.72649909847158	69.9304628379291	70.61330770315692
1436	58.78527426520864	48.86627183869972	48.52976595783851
1438	32.74365202517431	35.71524126713801	46.72910663499797
1440	18.43540458228119	33.80204433109083	35.83940238193222
1442	10.5798986142632	41.4793431355557	32.89074158960833
1444	16.44919997893633	39.48494890460556	26.00974486767854
1446	37.95803918878369	33.76835039338307	21.98922267523879
1448	49.2980837332936	42.24095755657415	40.81083099814615
1450	35.42618395143667	47.35035913980758	50.12799642319942
1452	43.59646243375209	41.53987563289178	42.14129693652509
1454	58.86653171302007	59.52543284113544	63.1890235707153
1456	64.04553072518435	45.92265415460777	36.51962869977557
1458	33.48969212758205	20.39655681167981	37.64213373582356
1460	4.624748360060142	50.90678174019185	33.66075037531353
1462	33.22889887986589	42.44227312792069	41.51427110268109
1464	35.03784872647065	30.8102640278674	51.13156935325785
1466	46.71942519772255	36.67277590153431	59.31605217367803
1468	66.14871421718488	54.08833040961994	74.64325490302446
1470	77.88455180715707	60.37664912313018	76.93603079809493
1472	72.11962859564926	54.33857137582476	58.00894228933563
1474	53.11472557501768	54.57958638116214	48.91365881895104
1476	61.72795224788657	55.54166579925984	53.00522911559462
1478	46.88864208919286	60.5525863297981	45.64768444936099
1480	54.01392077548093	42.07002056600837	44.81760451719759
1482	18.42459353986505	22.30545175477341	47.5668868168793
1484	33.75198761297164	29.43388929534645	46.83040909407427
1486	35.61503034990248	36.80880940578971	31.75538533826671
1488	42.18987506213344	38.87946440799461	29.578785620272
1490	43.25224495029209	36.60765616141536	50.43548847395252
1492	32.30784995963184	40.07991616079882	45.09401019102036
1494	38.10105995445921	47.3401423419137	40.60287850500102
1496	41.98754257045112	44.92384767990832	47.26051731054174
1498	31.63624365381137	40.4758968779565	39.24055849474973
1500	26.51072951330298	35.04941746777273	25.79479117176606
1502	19.29931589082189	15.48701394208695	30.78124105798312
1504	35.35941038655599	34.47766634115663	36.6992136400591
1506	44.26951244192776	29.92291715877948	47.45322802493289
1508	28.48555012430243	26.85185348609995	26.86485133804343
1510	34.48643961898465	45.6310477638267	46.49623437024169
1512	37.70994137739996	30.40414659168733	52.94655744881743
1514	35.23058586750278	39.16344729684737	61.91740525333542
1516	60.75238644286765	67.44512976819841	60.41482440680197
1518	73.69411095741026	73.39365046752161	70.61048347865506
1520	63.9317733921644	72.39431610044061	59.8816588255103
1522	57.23238532574758	66.54439039895794	63.54601109590681
1524	68.69856989858698	65.91483460161494	75.24947736336151
1526	74.19186323236285	66.73937842718593	67.49793073242083
1528	64.38677577805157	65.50907731841959	65.79424036737322
1530	63.38429726907263	73.7290954434737	75.54759843572673
1532	52.45297613050876	55.4293384969894	55.0398671811429
1534	34.55964063598827	37.09583769635964	41.23112280595347
1536	34.76802093453679	27.88252416631442	47.26018514811732
1538	51.18548379643505	25.07620976063265	40.97381959417109
1540	48.35363451344496	43.97719971145197	56.35122278751352
1542	46.0580437795627	44.06328823556328	52.97815943768742
1544	40.38015357378486	43.0221377900791	34.89459325001737
1546	38.88079363356466	44.71682641462465	45.72720548391087
1548	46.70857751896227	47.55960481872724	44.29473128326004
1550	52.21306510866693	57.2706006703799	42.2313564283219
1552	47.41170202292696	50.07255021475504	51.61108657871468
1554	32.4161484970013	29.58773579499309	53.98038577426982
1556	33.08409530645132	31.46574667777999	50.7496973945641
1558	57.95460437836785	52.75185264791075	67.88671970149835
1560	69.43227248109358	56.0884598986479	89.25244506428336
1562	57.06590836513713	48.69618146963374	74.48547861965541
1564	58.02720332305093	58.27744120051123	59.55398147493602
1566	65.47508473109527	63.92916914626349	57.98750328086142
1568	71.40831927640899	78.47576892624072	70.84899458093958
1570	63.49243027232124	62.60028174097646	54.93819096754031
1572	69.57915655479503	78.57190158124716	67.31741729105355
1574	56.96813236279978	69.91483435840158	67.79374372308517
1576	50.57583570060416	55.22131380088035	67.78555409769071
1578	48.00419545978825	41.24844656953628	51.38279086950013
1580	41.86033211873146	35.0123306863251	46.40889027984785
1582	42.18069079379073	51.62970720496746	36.863266688663
1584	57.73004724603801	64.59788684734622	51.99128459557672
1586	74.59937744815352	74.59937744815352	67.93849963947554
1588	73.52559588493099	81.12459289020646	76.21816768634011
1590	76.46633890806376	91.08437664328623	93.31525312089545
1592	91.54779866247165	101.0205971290285	97.89140991610857
1594	90.83648001450834	106.0737827423171	79.56168133953904
1596	93.37048070178877	120.5410045948368	74.7378317657755
1598	112.9610191621706	108.4587679839218	84.97976017562492
1600	97.84267673432828	106.2695405812995	107.4107520330823
1602	105.4081612824826	102.7057619323604	94.78014231792641
1604	96.92637164771362	96.89529563984401	124.0140395436331
1606	71.11028053281552	85.83113751303642	79.00470524639906
1608	60.41909213870294	77.9313344177508	74.82057365531456
1610	55.98204805940409	68.32381345671338	76.93440136436553
1612	48.56618954129222	41.06651798155506	60.93694452053424
1614	51.26378676846885	61.0065110132837	47.84794458662675
1616	40.68255568318672	64.3467772205222	59.74865233750205
1618	47.22771782010356	58.57267094481702	55.3972563187554
1620	56.13992716641603	61.71567748232208	70.98155602437662
1622	61.50430762984851	44.67433086486719	60.2788407926622
1624	62.70029822045508	38.75236823057072	43.68415285707315
1626	52.3839806243961	36.59303564827529	41.17063844959597
1628	52.01160729170121	44.53906793225263	41.37652313698405
1630	65.12321579936194	65.12321579936194	50.47426274190268
1632	56.91025640551268	56.54572973964257	54.96356170749907
1634	31.60445060613134	37.27690365791079	41.97827903525644
1636	28.56886271268255	45.4659409075846	45.2794306456472
1638	46.86477723969611	55.82496090374448	48.71939431954323
1640	42.63162851697582	51.06115444532914	41.54917226923363
1642	44.71503563900554	47.44925968168256	46.49268323535555
1644	50.29541362231474	35.61137933835865	43.36547419463884
1646	42.74116866660471	60.52935925321829	28.16053178234109
1648	40.05054813741331	52.0172421145713	55.08868049761473
1650	27.81798177645846	24.43193749132373	42.89114032800389
1652	32.56260366133123	28.53379556391704	19.94345148452799
1654	51.51353678524136	44.81640273211044	66.42982166948164
1656	41.00849806875058	65.14982076526314	45.07069894644473
1658	36.58082111684993	50.97853771027091	22.34067691576447
1660	49.15020366500036	45.59949004583169	46.09011211525979
1662	56.20912755925254	46.61086561648375	66.19254840093214
1664	25.79418936523761	38.07919096905453	58.14910807455408
1666	29.20899216882873	28.36811998399613	47.3767334324901
1668	53.06014891619041	40.73818658681874	43.93006198859685
1670	55.29258995358609	47.30764565291088	55.9289284459844
1672	39.25418633708784	48.2205559518133	49.370998555068
1674	41.01482256811858	48.19307874598513	33.5557721388436
1676	56.00208188077392	54.92913796906484	51.0252763090493
1678	56.61324030400031	54.74006992668997	59.85842857082524
1680	44.3567430671927	31.31072983660566	38.46096851368546
1682	26.04800669407191	28.94804002784409	40.05614665925845
1684	35.82903807200681	30.52892638699976	43.17944697801747
1686	52.50798584995666	49.35347926596428	39.47379250080237
1688	31.68715521979917	46.10105688436785	50.51609117602143
1690	30.58475478496457	48.00488173871844	42.14313683885506
1692	38.89166676632186	38.39917380013682	35.4127329671163
1694	26.25248437438201	41.14798661317229	43.97769327489757
1696	33.37916243937787	41.30543442749236	33.4470081077969
1698	39.60701861315609	30.2902003839922	28.08726853099844
1700	35.38452997858482	54.00658373724341	48.92811132909096
1702	36.57097257763687	19.84611062393404	45.08037537953431
1704	37.51404978266026	34.46309577597966	35.07562726765094
1706	26.32306673773229	40.42870192456673	24.12354252800422
1708	28.90165868280536	32.71213390601191	35.99902355902399
1710	34.56067577010592	32.22852113994112	32.32737556890852
1712	38.48202225517545	31.04115397324418	46.25821909023127
1714	31.33481057234226	19.59073642422728	36.1054928800304
1716	44.94939464655004	23.51201178842386	53.69006062190224
1718	25.81919451079192	16.76773066747155	41.79886594622829
1720	37.62898089639906	49.20164062688635	32.8313887112302
1722	38.85800158989466	24.37528646788649	38.10864545422854
1724	26.22654663496208	23.85287024611702	30.60797793960778
1726	15.40246209212709	26.07637653444802	38.09473093925782
1728	15.94141926985489	20.14892796688963	43.16939069953627
1730	22.64085521205884	32.0021342427607	36.36224841091084
1732	23.67743545090306	43.17723375455377	28.92588738133089
1734	29.58717629403829	43.03903968541988	27.97110058470032
1736	36.12448793815637	41.45453947152701	27.10779712498479
1738	33.86474764281491	50.53647498586801	29.75501547432889
1740	34.05212675518115	37.58740520496325	27.99022652898027
1742	34.30584128871142	14.96414171559074	16.0730081058538
1744	37.01629372160661	28.16913619659522	26.41872751700987
1746	45.60403971972082	34.10442179799203	40.20934431808608
1748	35.96756997035733	50.00512553763939	34.48456909029626
1750	25.36616801029404	49.29014326318428	35.14907111567381
1752	36.459122182745	50.94370651407969	53.5347113461856
1754	34.14600586386024	35.45730754135969	18.02080604747481
1756	51.94550848157969	30.76867965634311	24.84058665978886
1758	41.26051249900801	31.15348697221202	46.7232148304395
1760	17.7902433721337	28.03725553871542	23.25483031983432
1762	21.95350338174428	40.19056791927685	29.95570316447117
1764	23.25517393149453	46.77732735482659	41.87374624213064
1766	28.29197279154545	33.60445160817805	36.21451146523888
1768	52.21315709050641	42.02440570164259	36.0042278866572
1770	50.97401729821014	41.29976757413186	53.96341731222746
1772	29.98861164985512	40.82918526573722	30.16291456356517
1774	42.69067744501352	26.2113210034883	44.17076792389775
1776	42.26395464509842	45.49879068481436	32.46320570775789
1778	31.19829891970452	32.48985574855582	25.8663584586541
1780	5.744358755861065	13.47209897449666	10.26300751879684
1782	34.41406447118173	34.46899189022638	45.518360139443
1784	23.22482768384975	39.6194730466689	11.457147553443
1786	15.61061057582084	30.26834076677436	67.96742287452524
1788	30.83167955961532	31.60772765266637	34.82260771321954
1790	28.12553962296184	42.89129875294346	45.07701936310222
1792	55.83598072790315	27.88911221261842	45.83002913060933
1794	32.06353447170959	32.09582943539708	43.17840181617931
1796	37.07000110552871	25.26791043476907	32.46574827590965
1798	47.4600715630984	58.82721534254643	35.60382242473101
1800	24.66336723431788	40.47318892759221	10.14678478222535
