# Supplementary material for: In vitro and in vivo datasets of topically applied ketorolac tromethamine in aqueous humor using Raman spectroscopy
Source: Data Brief. 2019 Oct 22;27:104694. doi: 10.1016/j.dib.2019.104694 (PMC6839021; doi:10.1016/j.dib.2019.104694)
Supplement: Multimedia component 1 [file mmc1.zip › Raw Raman spectrum dataset/In vitro Pig eyes/Gonio/Fingerprint/5% Ketorolac 1-2.txt]

cm-1	frame1	frame2	frame3
350	9.059508129374477	24.94004865586575	39.45220501695918
352	25.29937819458729	31.52315234531423	47.84773736192908
354	45.27496393709932	45.93740030268921	45.25692137077569
356	41.82386139103112	45.79971246830247	48.98737584201563
358	23.38947793092563	37.51976107477589	35.76234909543853
360	16.10298263783253	23.21563440626284	23.62158724068561
362	16.64758840417899	11.99213505002334	18.22195174905262
364	11.89797410515973	19.92570379533935	25.03714183876802
366	6.851468840699624	10.80859558350815	22.12966590315622
368	16.04570447047265	17.50596688299828	30.83924461573818
370	29.13563111870028	32.011648024312	36.68216457576497
372	33.72709228378808	43.12884231666718	23.15526613688909
374	42.6280896856453	55.30725609313929	44.1249007857314
376	35.90263398314649	43.71715754616894	39.76022488868002
378	27.43831038166744	31.8302610528303	31.39414577834883
380	27.03111485580681	34.02250141826676	33.18034601288792
382	36.16384634079658	33.30470104991478	39.0279404329055
384	33.87267200623002	45.55042777851372	34.73618686729152
386	38.49124623969905	53.86627118816183	32.53516008151781
388	49.60556989931865	54.3897455954406	34.00542323623223
390	37.21703915771639	57.82809523239887	26.54438595632161
392	41.88895886247104	64.22327550207916	39.88899067826988
394	39.56763411236988	59.51829873761706	44.11713562465073
396	32.59672132347182	48.43502472234154	42.30608324381521
398	35.30102544513456	46.21986869393152	52.60846146480959
400	33.32117480049975	44.45244377531976	47.4385710018244
402	28.94527937170669	37.8406753001363	34.39690402251316
404	28.22001095342278	26.95559379687209	27.55055399598181
406	37.14299343376393	13.81770166660313	39.99412809591743
408	47.04623480567432	24.2576486209509	28.17619659440603
410	33.46656683004911	21.51326050559931	29.27407444495012
412	24.56428946006823	27.74841567376885	26.85286961781568
414	33.37151032134668	48.00289660443177	14.80768166511608
416	39.54962318919984	35.17268467114148	14.02242602399242
418	27.68000116200711	42.62961128057561	38.7544633445296
420	18.95175640197073	45.08484537118915	47.75224846739547
422	21.47102665303051	40.90559517361702	37.33218260385966
424	40.88700097546283	43.60452980895817	27.05706470225312
426	42.02220592367665	39.94105390418135	40.31030996009854
428	40.91394004415953	34.72476766389607	32.71208379440254
430	37.76170749941977	32.66943064679204	23.72713173773487
432	31.37919213106336	38.27548082285207	40.24216126399426
434	31.87998941889799	34.45850800372968	31.030071170116
436	28.13363316314946	33.07321586808947	32.88470943659443
438	28.71018048228492	38.26460721537919	36.44438817139668
440	35.32170950044791	46.57863577332736	37.02610552304216
442	30.10084783036518	26.26219103226862	39.37130717795072
444	16.3906258059663	19.10734229853285	30.46224562665506
446	11.67748058794607	16.14156279601004	25.96641773614184
448	16.07918983208171	19.51520030494253	28.20281417971529
450	20.70831635192297	38.12894126356952	33.88811367975686
452	23.0878743001299	29.937373500585	16.8727283420152
454	27.10394588351191	19.29917432086554	12.82299339118495
456	25.52880659241316	22.10404601728867	17.06791558517575
458	13.81228645872787	47.0256895129349	23.3148584986334
460	19.08741965864437	39.3723514788147	35.05156073991341
462	24.61636391976165	41.59623767001781	36.57453571509081
464	23.3244765568252	34.53720283739439	38.47114404570718
466	17.34060616419492	19.53212717120985	39.72722227671186
468	22.32070630115548	25.0460716733019	23.68225836052901
470	21.01547313176363	34.949206980432	30.50859956547293
472	20.23934677550786	41.5947194259323	28.85319150522512
474	16.98623121976152	36.92649538356386	26.32302343287927
476	7.936199838589125	14.64274134078278	36.01091892373188
478	30.86127445520052	30.57636512813869	26.66324140892478
480	36.79013122521801	25.93351097168696	23.51710164075672
482	28.02815531859035	23.68442933912088	23.96542086365152
484	10.62714149622121	30.60782147222272	26.66530986962262
486	2.965855151212972	26.17451038130402	31.93792850641556
488	19.2549952971317	19.16250800851123	16.62686007455457
490	22.61492176063668	18.53012714610974	7.446982179660612
492	18.07387220286671	21.24740954457698	9.082183068020942
494	21.17398276029523	20.94719946492608	20.97812445974914
496	29.83749353889295	17.7354916151306	19.38576460473456
498	22.47167400592925	21.86011992747992	19.98194244913359
500	19.63914399841045	28.59157380499201	25.67533290692547
502	27.00240519247036	34.40678116901714	33.77025373276175
504	21.48757314042353	35.91488884610307	27.1698259567133
506	26.27321990530616	32.97286029741107	38.48184176177029
508	26.52439412119331	24.11594366041663	36.30664692676762
510	22.21013924159875	19.46770389199612	28.42049759134002
512	16.68865673205942	31.1868555960153	31.08419155317721
514	11.31631635886584	22.03448843457791	18.66502495770531
516	14.48511083961051	18.54093235370311	18.02523949126515
518	23.56526493404916	25.60007066116917	22.85663710222172
520	32.93948329963921	38.20126892202896	26.86418979246241
522	28.51416763909577	32.14288269736427	19.72739797463993
524	23.22061648161932	34.08195229441829	21.57118522988215
526	14.37532197859529	25.55330896389277	19.85714648300159
528	12.52301148302076	21.81039707180196	16.40508988685054
530	27.03473378522495	37.94096779332114	15.60389237649878
532	33.14365757134698	31.00531104127207	27.13645829024696
534	23.19594650093588	36.83631589169743	23.92135237794484
536	9.587546692624031	29.3382583723753	18.24003775374016
538	0.9242192280154783	12.63989723593322	15.3531803077997
540	6.488366857987633	17.65230085238009	17.09151489518948
542	24.58828149104018	32.60491629948423	32.95594901042583
544	31.78774693951603	37.64276222219142	40.57508646896881
546	30.47294023929893	34.90681919188234	37.11535527820251
548	25.51103410498784	28.71365839410416	26.30186312408343
550	27.20064829794504	28.21291526158107	34.01495889512712
552	27.31001326728109	25.66473440721175	40.60309200885784
554	32.19456262575314	24.63297863325883	37.71363620094402
556	38.41356015526952	28.7265938406515	34.82061731884279
558	39.4033249043775	40.40529473455994	45.74713197253232
560	37.15738359704658	27.22417556066327	26.56132207732452
562	36.49145780504886	33.96872078787235	27.72545637191489
564	31.3775413860213	34.47151845726616	33.49116361248264
566	23.03015327425801	24.78074571310113	36.2480074677914
568	21.46463188693008	24.8578518382247	34.68598186376006
570	25.43551753913497	22.16750381052997	38.14117335636818
572	33.01562505963089	35.23399138406601	41.46313202717793
574	32.0445592144921	42.2060240213323	41.82282442777347
576	20.00499715227855	29.75696522238267	36.66413558127943
578	31.28455036863815	20.74553332644886	22.16590419307142
580	35.42351427108601	33.63149086890072	41.47757506355635
582	32.53556819806377	37.66145928859623	44.5273185763657
584	27.61876469183544	36.40709488422078	39.22596851646517
586	27.08902124085882	39.8258494780353	46.11124985059101
588	33.37955356140429	26.84188052272763	55.13958204673602
590	41.28807230453619	35.21003168113053	35.08663467762637
592	38.56890356716728	39.45057045975507	25.46350567200584
594	30.65448588895307	38.19227687850291	32.22043917390545
596	35.58850250287777	45.32767648960711	40.45403341511962
598	46.09288852782177	48.14863966952964	44.38216058407702
600	55.78191773475115	57.80235734523018	41.39228384548837
602	50.17242308553149	61.64514563378106	44.12439810169376
604	32.5219592996263	54.74399140858546	50.92972648880215
606	34.22324634866738	42.68227205358045	37.21933376785042
608	42.1708184143897	40.49339667664927	43.73908505920835
610	43.74285013563314	50.08193068130865	59.33359979474552
612	40.90092877060525	57.84180405716452	62.79404316593912
614	37.21558120560097	56.05632628264994	47.23887228938845
616	38.18362670987482	57.00195137211504	49.85253780551423
618	44.08868478364207	61.91150683091838	51.49801184660395
620	45.76306050003784	52.02454560015895	54.46690381903817
622	44.55869761179297	44.18861911999624	58.84921213872289
624	43.46695300277199	53.48890963920795	62.14395152121796
626	43.98485633299733	50.13391154735449	48.83441323963756
628	39.04996395906234	55.44361727714237	54.06979576531504
630	33.18267953186943	44.94708984872564	56.03322003090313
632	35.66931332471612	36.73407099294542	48.9272633940047
634	52.54295315530881	55.75693278847817	34.93206285396937
636	41.24478012649795	59.4192430667312	48.54883894962871
638	42.85377437799971	57.8717357486461	53.34586275676649
640	54.29787695405008	58.37275285980294	54.41197305435664
642	56.06912661004476	57.43000956353244	50.47216501018681
644	25.15311213606465	47.16231934574841	38.26717246137692
646	31.03179802051887	31.34226204327828	26.35230989785998
648	48.09470037992947	43.4732074197047	37.09043717114215
650	46.73609618702777	53.21675103459539	41.96430456982512
652	37.29929099009279	55.43296970486286	39.88303416686534
654	52.81669167161744	59.19312439708901	45.80963352875892
656	38.10540592031825	48.40158884179707	52.80236597251659
658	40.45302967105991	46.4352406570607	50.05617099840632
660	41.67968670251121	47.38377103223056	44.87819882326153
662	41.79255924292718	48.07626884791974	42.16103380082443
664	53.12978353030806	46.8572886783392	44.89757806992872
666	34.66016421918916	29.50332804656629	34.81100405176649
668	38.90589546844436	31.02560899233483	36.7227800563797
670	36.48180039264143	34.21930512682174	36.79356075411478
672	30.14613610621797	36.14625963868788	37.97593754935883
674	47.56606758798495	44.94869070297234	55.88566254084599
676	42.60520689184232	50.59025691448113	47.56894286819352
678	53.16905112616816	47.32934636891569	41.90421795114867
680	52.9065127094957	45.52808501808273	41.79860853053414
682	40.51297753475421	44.63823271212593	40.73400923973116
684	34.85799612400012	36.27979895922959	26.15577663494515
686	49.61877121781181	52.15816542227131	58.26797590018664
688	39.60936684942706	45.01175620092047	51.75407327879306
690	35.52593145292276	42.22155725358513	49.48216165347336
692	42.64077613199802	49.56587482908588	59.26202219851616
694	48.13899592781203	56.84784009646172	63.45491425167963
696	48.53021066336501	45.98993798312868	41.34889837260171
698	45.9261263984646	50.80050876203799	43.35526416246538
700	41.44560456166833	51.33105461774514	51.91094575052225
702	39.01243426409518	47.7747253426745	56.77113138084615
704	43.06305455918326	50.48731072784042	53.4258746092214
706	41.05950177512239	43.40467190306357	60.96782133275263
708	28.87099987840031	34.38023130152563	51.43692656250921
710	28.81423303101592	31.99885977198502	44.47526168295707
712	37.4857166151006	40.01154488709785	45.40403508838912
714	43.15285704462238	56.38362894303661	51.97859657448502
716	63.28849717963267	51.74914303716361	52.97444944193364
718	52.81282132908714	49.34567589045428	48.58303416814881
720	43.67893103903114	52.93320193130397	47.76797770658259
722	43.56557384645721	55.20873442576283	51.13302104407921
724	49.91467138077123	49.00419715570911	55.01641224615233
726	46.69637287831438	44.08729227686137	47.85091215674575
728	38.5165886983483	29.72117896112439	40.71544113265428
730	32.53662370771436	32.66171631790051	38.61871884310802
732	37.37864225983958	42.79187143440061	41.39167177629101
734	53.23861608816993	48.5194337522379	46.53669514397885
736	57.26125774203612	53.67539170084328	48.28834374221736
738	52.80215598908885	61.46390974637598	59.02556991691047
740	62.20689732865073	63.77985337733277	61.19406561735941
742	63.18571404419684	62.1750732116035	60.49627472085143
744	53.29716082316683	61.64746965622734	63.30356337769013
746	65.80551527654833	70.75108657481484	73.54207837804637
748	63.89007128102796	50.27582409208257	57.56984796155663
750	58.97403284946506	44.17969559763603	56.43680923831397
752	54.99582566883549	40.61987686131148	56.21224126054217
754	53.59549340656663	39.21926234194179	54.24514034312151
756	54.43047744435152	48.59825984216202	57.41438123555501
758	57.06451566549856	60.34191993733767	63.47583753891487
760	48.28801519437901	56.93864240982487	53.91013654159174
762	47.29276264662497	51.79813299512459	53.2082533228636
764	48.3430168404551	52.7167546711587	57.58389731299583
766	40.33647251203596	59.53896381990624	54.35412386229379
768	34.77612522519513	44.87501140052568	43.10646633352066
770	46.04132885806541	49.05012868947732	46.62906134787696
772	43.47024964883068	56.65317043686209	41.36633102567637
774	34.2983420311734	56.42496646210627	34.91591676555526
776	29.85394213461382	46.7147154863863	36.63507134164258
778	36.46248852764803	43.02980294581809	48.94524213862232
780	39.25070638223161	48.36317690850095	51.33777615411811
782	40.39611391731688	51.94424788513501	55.3348407324177
784	40.79335134976	47.20063547740537	46.06816786684193
786	44.90851693629736	41.79763234127061	37.54667713194043
788	56.89876694006477	50.42316947354227	59.78509212392805
790	45.11090845068927	36.34016177404857	49.14472020938575
792	50.47314428529333	47.1045480254836	49.87804233580226
794	45.40571968978321	53.86960737815181	48.9346183278756
796	40.83683588622328	54.22669876951424	47.58352498783555
798	47.03762507735604	50.33970424161638	48.16415512451901
800	34.11034636458065	31.64110210051749	42.15759019094473
802	48.96044026261446	59.14419195768436	51.4781195399396
804	56.81939898184663	51.97314688338453	56.70083841016218
806	54.07290623548983	49.91281666143187	52.22932874534588
808	49.33662773759695	63.67210361292898	49.21920605404809
810	58.40392499761202	63.1424519284081	69.7092001475723
812	51.78116146347081	51.88733278854291	47.45373481604723
814	39.95914943553292	50.25186229614659	34.31261213009133
816	39.68369044629713	46.87269030756758	38.22218065417327
818	44.59888098234823	45.62336521082845	49.82634509170356
820	44.27947579526624	49.71124813086644	53.11679528934836
822	43.10764004748819	42.73446706677675	32.19501227551275
824	45.27668523131921	56.06785326704775	42.53588077441164
826	44.79047565932734	56.02466321223989	41.8476329627681
828	37.88393899089105	46.22053611057176	43.18607329237773
830	34.55105724031709	33.31920882058121	46.41761994361494
832	51.91863945782973	25.50309944783845	38.78989000504475
834	50.84014895934202	53.57533633865454	53.45233226874899
836	37.41494826872145	56.42055946140347	55.28356764906962
838	42.28823484515998	47.56742638963777	47.22732051991561
840	45.51382351324031	45.14555525686576	43.68320206823017
842	37.92975826164013	52.17091897546624	49.79478394482261
844	62.14614180820875	37.79205625197123	44.77361668241741
846	43.92942504655033	34.61691901464042	42.31551340914255
848	47.11816418651006	38.2722056361925	49.70234218986212
850	44.63183460056499	45.06228886223151	44.21261651585707
852	35.57267859131676	49.88802784691669	39.95288350405122
854	32.69006376443188	49.28325564789434	57.03507138234097
856	30.92273485300431	49.30566779588776	40.03136326683723
858	53.94740912137734	51.9981139768875	53.70315706423571
860	54.89001355785858	49.64624657198573	49.12576053390934
862	46.78715293709411	47.70662123799791	48.80697522152013
864	44.28478173900204	48.39556952583271	53.59104554528777
866	53.2536030302718	48.92983568694851	38.65949232652125
868	65.17816266779524	50.2028011791445	46.42839485531484
870	45.09672555871309	40.33223179633839	48.15476688281319
872	42.60086705495868	46.07892766061002	57.50664952869749
874	47.3287311724601	51.70298910982824	56.20955795323172
876	44.17084355500688	47.36525796254693	41.74245073560816
878	36.56541368161199	50.2367332885142	47.93060220929843
880	46.19779386093526	61.04738604973871	52.20893765117577
882	43.83140359253119	59.39828441482941	53.71046076739098
884	41.2086128735483	50.50246016282141	47.99519022425862
886	36.31099944510682	42.7578096119268	42.03610491828815
888	30.89409870772614	44.28761102342877	45.7002852574175
890	47.21536126184722	59.4444034177229	64.43370129768154
892	52.28946547531518	47.40962398972709	50.6734622764057
894	42.69311769444582	47.59824020072443	45.3415723586984
896	37.9072639155348	37.32297942544988	39.55942836772887
898	43.61167076279949	30.76096616646865	43.30919089620414
900	50.66058437559164	44.04787695349941	60.62120583703199
902	31.15118225013459	40.69762521425564	48.90728221610643
904	29.80740997383034	48.01420816653727	37.98661005170095
906	35.14183232895537	35.65479503009335	30.84479837670747
908	44.34422237804365	41.61544698729516	36.60241077128798
910	47.6506801522053	54.59383470844786	39.99021394320805
912	39.97489133286614	46.04765427375099	27.54108850892356
914	44.81363558169439	38.83982388276505	40.83460584582104
916	38.63720014625007	47.71144127935192	52.34147580231296
918	38.26505545454054	47.66109960352165	50.90917186684207
920	37.67994627462705	41.57007681241331	49.10706512380519
922	37.4020271119841	36.97140570055039	45.12411652974166
924	39.88222981037742	39.38408046529149	34.97887935575489
926	36.78100981006945	42.32484948485669	42.15058704243736
928	37.87408085823797	37.87083704092875	47.7304136637655
930	42.91335268716662	35.93520722021314	50.56346209577755
932	44.20330157157208	39.50848959462027	52.38117336588648
934	40.77764076004342	42.67007947922776	52.75029615788669
936	38.42072148607527	41.73567935872462	50.15519270940673
938	48.83650687245641	54.58243785683613	44.18625013950604
940	48.42868365593846	46.56002464087884	53.96958430266653
942	33.06146608535097	51.66670599141536	42.93740663662857
944	27.10040225956894	49.48185639149145	37.30186973263133
946	27.6627716669013	40.0741679550571	38.30752806494653
948	30.84829833195278	34.85327105813641	36.83115380860497
950	65.84077921200797	41.80855081580575	35.25614545348463
952	38.72119256990476	26.90135133273145	27.06466042520674
954	29.4844848874164	32.8434182615449	29.85857634444913
956	37.90999423285697	30.08417095567381	35.88989942556346
958	45.37522774151003	29.83824530736314	39.67794838389703
960	35.78205703130924	41.03782660652577	37.5871630046883
962	13.72431755153359	40.43257685870361	28.81162776912321
964	34.6485831679334	51.49330630062529	42.34491381631678
966	24.68939789518345	46.31835741445225	36.49482079210548
968	32.17315584314539	44.56492792174829	37.15971262612598
970	39.28924095529249	43.66323683964399	39.6967644452001
972	32.25894361707085	37.47380645909164	36.65741899836741
974	26.39850342100845	27.13193502671675	30.79909305525829
976	40.21644517139645	40.94890351379664	44.61119522579755
978	44.56443554312784	47.52541117402372	49.51682006109159
980	52.74732879129005	49.34040357771484	44.61812374426691
982	45.69833843307491	42.20030201258227	37.64258205607032
984	33.40603823002248	38.1386954890929	34.22782823984581
986	38.8204484724354	47.99550424578982	36.24437814784614
988	34.799763375402	32.22652969090008	43.96953950577192
990	32.55303303121931	30.21737147101838	33.08648653391214
992	33.33249050713652	43.77934747403739	53.27293153280033
994	34.78798633636271	54.66031321123862	52.63824196982473
996	39.96184832660674	61.2045911540838	47.17635043643232
998	55.66208829726509	72.21159681300944	63.98088493872145
1000	88.31205571698025	96.84282666591727	85.69778182099425
1002	117.415912364275	119.7284088072207	121.6516947178632
1004	89.89223736309505	90.8281945283551	90.73573197117534
1006	63.0097525634976	70.56814762334091	67.38676995537648
1008	47.24808261729756	54.47154908250337	56.62227019289021
1010	41.73880697532908	39.33818936685338	47.62182380443658
1012	43.3515712765015	33.43637006942898	34.26263683668503
1014	42.20179543105861	24.7489441770749	26.20334844824021
1016	35.77840124110232	45.05420971558912	40.52774838555581
1018	35.20108671294794	41.94669836637245	40.91391981017212
1020	31.11055771533117	37.84903299210713	37.82520011408037
1022	26.07482923482189	36.38996004899579	41.76944499019177
1024	29.14589568026362	37.57605286800312	48.79907748921427
1026	44.88351028100944	51.92766809527253	38.02092978559674
1028	36.13186213886469	48.84373160565769	38.09628009303057
1030	46.30072833260584	52.9503656528029	48.70928144088921
1032	41.14966494473617	45.15843543939174	45.6199587158668
1034	34.83823966037855	36.53526587457571	38.09172194377975
1036	37.0026848095532	37.16220973290652	36.10057923407504
1038	40.81428765857975	47.40078112049422	43.00300325662374
1040	26.83944125267175	57.12838762606282	57.12838762606282
1042	34.89128377320966	37.34467264682282	37.34467264682282
1044	29.02741510815804	35.23444313831237	34.17955507147993
1046	37.00525807696388	34.15079105976547	46.04041901463813
1048	40.88539727384611	36.51381369780832	44.42743378175486
1050	33.00686878041702	46.59068980002864	32.53557699014683
1052	28.35248217700582	55.82968575021395	42.35149103307985
1054	18.41408818646796	23.64398781512971	42.00124514357632
1056	22.20299755914982	32.87649874598455	32.57050921935647
1058	38.33156427300974	34.05793485443654	46.3254726268974
1060	37.12821720098697	43.10390937507519	40.575178792253
1062	31.45327659744557	46.50038062394368	32.73305558155922
1064	32.2592984040624	36.93255299587882	35.4827770278504
1066	26.82128452807208	31.92130562743354	27.59574489418048
1068	31.58178000991943	35.40006445374456	45.81479335475727
1070	27.21303743993124	31.56471748581408	42.19877790648703
1072	28.76074610897874	31.26955234780935	40.77869218192207
1074	28.34671734461772	31.7973925258755	35.34405786215235
1076	28.06435577132993	35.01798376066704	27.57196579620237
1078	28.9226487242615	35.71589763321515	23.85909623129804
1080	25.16965034164841	21.2727052376192	27.90758512990712
1082	32.02858985803922	19.71629057246246	32.18568595837747
1084	34.30845810248422	31.81506338472072	30.06529384589409
1086	24.67552599958849	31.1858274758745	28.41256688834516
1088	18.01816990985748	33.3546836841921	33.42198300550362
1090	17.03348051990772	36.29541941652872	34.06058612062586
1092	20.32538013693947	35.01556447133067	28.86351614034592
1094	27.86875514373927	33.31489156122915	34.37001557629193
1096	22.03216193024281	22.28317635400816	25.94289089362874
1098	20.93011945177468	32.69310008268716	40.80986567665033
1100	22.34861300656457	23.36814452867494	46.34318438962004
1102	17.81199587149213	19.44772552746266	44.49601439064859
1104	27.00751580488612	21.84542774372747	41.53795581227449
1106	40.92984490728999	26.76434779947989	38.46266025698596
1108	23.1752131734087	35.54935676850892	34.06706494879661
1110	31.00721583641503	28.99071971406793	49.11719671888523
1112	21.71650425155052	36.18258616106029	36.76042831618429
1114	12.51422493394591	19.23210682881144	27.50957703888362
1116	6.037966188587415	20.95739913648707	29.11469097630523
1118	14.36253052512682	30.15556368659111	30.42105562140212
1120	24.9858090913975	29.11347068438434	28.3105653027123
1122	19.61506097477814	23.65369670553719	31.72874925120233
1124	34.86345970198305	43.60980006055323	42.2737133390587
1126	26.34460174106968	20.55897789895145	25.8299113389288
1128	18.43238829191387	22.88607632899334	17.4801790048589
1130	21.72316348834086	35.83190519835724	16.21627541523248
1132	30.74619055809938	37.98462469056317	31.96494053150677
1134	34.53133154337397	35.7834036319947	43.62233420007311
1136	27.6175058032108	39.82378444799879	34.35573275140263
1138	18.94513640192709	35.62687331242566	32.68768381819842
1140	35.18533993314095	41.93023118958446	40.314071412183
1142	36.26262751474575	35.52730353371086	44.61938309383425
1144	33.44523279405085	45.83656557882932	31.12854655626506
1146	29.36584928203389	41.42991491700804	28.84617374061864
1148	36.78573050637446	40.37527574896862	42.49517785325909
1150	46.73134367598306	44.09919964859271	57.50363595948882
1152	34.96947612797038	30.08629328960124	55.20518923057631
1154	19.91901749400337	39.30159845057452	28.84911381966278
1156	11.10203520953037	33.1661439185557	37.48335814231688
1158	21.21621228569915	28.95422550418803	23.96507423130727
1160	25.73438470456765	29.80523974440607	32.00247446501598
1162	26.09767262514512	33.83427415734253	50.46585545538821
1164	27.07073223460767	36.4798783840963	45.24560773545791
1166	28.77816037604102	34.44559483221393	21.63083956319984
1168	28.0237643556094	28.37500577617987	36.30369311109568
1170	29.75797748879509	20.64326950694189	48.17105555491407
1172	18.6248587767639	25.85158557607338	21.35687468881353
1174	27.89169626929597	16.57956548223607	41.40864830366817
1176	25.80745684136679	32.86622840962551	51.44984571277237
1178	19.42810631765057	44.73184435995006	37.72951292805615
1180	19.23299180963108	44.15029320274311	24.44121249924543
1182	26.03723989529193	46.52301113790711	28.39984110280435
1184	36.27332562006004	45.08694217628642	25.62381449323682
1186	44.02009737825079	39.89251535502854	43.58212061011486
1188	20.82499315368514	27.25164832962392	37.82407549795192
1190	23.98289929802586	42.55578204907459	27.63765449746838
1192	21.65370132946819	28.73838147297706	18.0676875135692
1194	17.06488092896349	16.75909235577004	17.84263375125862
1196	14.79535643505362	24.76920377215945	28.43720037953715
1198	12.89853768572779	30.86362955381373	39.13191286440625
1200	17.89338326279456	20.41880329574585	34.49008346649379
1202	32.567663970109	28.89272376901362	26.43183074523603
1204	37.92038660257296	32.01161712205914	38.77089707249721
1206	32.68775155412914	33.17024381579685	36.74288820712853
1208	32.47805971072339	32.3481556983986	36.73881118115394
1210	28.39530468562553	21.19713965152724	31.22116378079966
1212	28.43821424052523	16.94013969926896	28.08400395070855
1214	33.34372658268136	31.09075586143232	34.62527244772645
1216	14.72487216095448	31.93158117155182	29.44942146107823
1218	50.2808158598915	27.26856716338594	30.33382778007438
1220	13.68871024798388	26.21801237907977	30.74857129873446
1222	12.10619451297788	42.04137176176042	44.4308068160187
1224	22.177833137346	41.86865819004044	27.62795283869881
1226	18.38863480610159	38.6622483560011	21.68916431827074
1228	25.62805012198828	35.40189596019211	37.31979166315983
1230	48.82335720114677	29.70281037554483	49.24500076100864
1232	35.90886636677796	30.5505062334203	42.15896118199068
1234	1.257737856957492	37.58720349643779	34.30942765072498
1236	14.38051053752516	19.18803869724101	37.63658187106648
1238	13.10484991596688	39.36189179113011	36.06965398994552
1240	35.24774597133774	36.22585586408894	31.49639983289239
1242	32.62054079789822	24.0485377489988	31.44679541575568
1244	34.49266415532009	21.01579874942525	35.12591644245089
1246	41.99473661560114	26.81319632625189	33.88515531025551
1248	23.63937308960161	32.20927191791485	28.06928551315681
1250	23.38859925723322	38.08082705498594	37.50668129122047
1252	33.18134334909639	27.33279833839768	36.66916695234904
1254	32.86727020268479	48.55240786753344	42.98153209757349
1256	36.51263141481116	43.7984656230183	43.55807521734243
1258	35.09526349073745	42.37203586091494	45.79858700628235
1260	33.15803294886968	48.2117951246247	53.47934441181565
1262	43.75713388703613	63.85390876010023	54.40248386349573
1264	54.2150733744108	71.52577037756019	48.35128512613066
1266	40.55861626531827	52.46552135535047	52.845434693614
1268	42.56448308034216	59.98110160348109	58.31736708935755
1270	44.39040882976213	46.06956734807468	43.68693026879933
1272	41.17286094555538	54.18408719197691	36.16661332969082
1274	44.35456553752297	43.85640150751082	56.30974922851008
1276	52.91148618514797	64.88225036549979	65.04874042488603
1278	61.50738938390748	65.00492658320599	73.28622333729317
1280	64.80770460798068	55.92615050822795	68.72845221813304
1282	61.15371757002012	69.09275734909549	53.76281442498149
1284	53.88589394991091	72.60072692602799	66.59834698451806
1286	49.82223270294783	53.22673016455676	78.25280547815081
1288	62.70882590045148	68.28610133736864	55.65641967649552
1290	41.69793425721591	43.27753810230436	47.85301386222513
1292	47.75132152849459	54.55479335790781	53.12665757349978
1294	31.285853484074	55.07688061534164	39.96369434297763
1296	22.25097057188448	45.60735216656031	32.83229311957506
1298	21.77306989841369	33.79455608536124	28.22378497944056
1300	12.54112860764478	22.70104269816397	17.14404505330311
1302	6.148980121432688	19.13146545506865	15.37755297039552
1304	20.28385920539456	25.73249860156221	21.50514567375014
1306	-6.094310301351549	-3.578449493490254	7.552219295778098
1308	25.40758693938311	26.43323236657374	23.55101921722769
1310	20.37343748776706	28.77362467091216	25.10930775792059
1312	15.3830688009035	18.42829982737013	21.14310237190923
1314	9.30354880632129	28.7127658590314	28.03583024386055
1316	8.976739594324052	25.33509166774188	22.93299649694799
1318	13.52652025108687	7.503243091993912	5.983168800548327
1320	11.51921143955691	11.21474030811087	10.45474652600313
1322	5.498397877307223	14.41901624404921	34.00967206326918
1324	11.83350134814718	-9.601111890891323	8.570751155813101
1326	-2.227898416735524	-2.920822521078611	15.3000762158456
1328	-18.29168295084153	-11.94979589171182	-4.742447613074489
1330	1.69306597623558	2.506384077115155	12.92089001101983
1332	7.8129969618097	3.544380083606067	6.622228171366626
1334	-7.213657540278106	-2.554575382200039	-5.487038019089068
1336	-12.01594040035022	-8.444768398687135	-11.77308937787343
1338	-6.737188216218145	-3.596278258453387	-8.805682699021029
1340	-10.5936819731357	16.54165913414973	3.671208955367933
1342	12.35885042388493	19.70077591224602	-5.893715976878333
1344	14.36840852984238	14.68516652175174	-7.848429373313258
1346	-4.628936183297334	9.236841715605143	23.5726013456197
1348	5.875896651273029	13.3786673010479	35.79623081180552
1350	2.101353203482548	1.302866827073977	22.3542618825117
1352	12.76273047123451	-3.67822045205638	16.44810784201335
1354	5.030976523482995	-0.3068333812401425	19.85775836680568
1356	-7.501820097117687	-9.773702285491954	11.87938165592172
1358	-9.094667823196728	-19.86949320951415	-4.616853242446433
1360	-14.19911236537504	-5.844559562734141	-4.779654335475135
1362	-10.14847934028028	-4.857321289768758	2.063971828160685
1364	-33.42723835673412	-11.70787835226845	-24.41816878757422
1366	-16.2820942794333	-20.5564228335166	-14.155489875737
1368	-10.76866573547055	-8.088078958037093	-2.618738320169848
1370	-14.76104896371144	-2.227338808714777	7.965813481491449
1372	-9.48945498183919	-10.92278594124657	4.312633356636346
1374	3.245789532568085	-16.99826663582292	-2.851480783498126
1376	1.850987312256583	-22.29231813140537	-12.35123669879389
1378	-7.424127583375574	-22.58970058927962	-11.43073893497094
1380	-5.950043753912331	-8.62885105862558	1.755590461413792
1382	-4.379258557480374	7.59387879524595	2.828782448256185
1384	-5.917555478297933	13.04180578733467	17.15998223313735
1386	-16.13412568560635	-4.12926643164095	-1.556739897650209
1388	-7.841688503877779	-17.59389015867588	0.5078012871241625
1390	-20.7332507762497	-8.992744183132597	6.530407622688458
1392	-13.32773680891163	-9.818293031593138	-1.430612696312172
1394	-5.932626110252553	5.92959905256588	1.627450397230828
1396	-7.997139590297764	0.6333976296128858	0.07323294924807478
1398	-5.529636081253993	-7.552826289267743	1.358180417602815
1400	-8.63349721044106	-1.54898012375621	7.242034154183507
1402	-23.43194782583927	-6.165956813254367	3.587572192055322
1404	-13.76337697452368	-15.3030052508212	-0.1117111422392673
1406	-13.28722987707832	5.24430307338244	-2.755300281920212
1408	-6.204432580364236	7.591827296888845	-20.01357727232327
1410	-4.613520420436127	-11.33707587350604	-5.817665845161174
1412	-3.547506499751575	4.252471418186479	13.66233671561257
1414	-6.002200761912838	8.526942151060826	11.68542522971355
1416	-0.4112878473810842	10.16613752989984	18.93715527350032
1418	0.04584821208452894	10.32691530963084	26.31920156925783
1420	1.095163987421908	14.13804105767937	25.39554508495953
1422	8.519833550903876	17.05995996120087	24.29789312532156
1424	12.53373406855698	19.69389719201008	27.77736432966895
1426	10.33308490588408	34.7280237374308	29.70623238692996
1428	22.35325290490386	44.28740482933344	34.70938276806638
1430	61.38028461424479	49.77442593422364	46.18895765244263
1432	53.85103778265996	55.0735481158907	49.88048414304686
1434	71.03559205589261	58.93455611401181	65.98912590276349
1436	38.26747698281611	36.07454848081059	26.71562892824061
1438	22.62310851860212	24.7557579133836	33.20303444733796
1440	20.34083070363604	30.18782550657761	21.8056908029194
1442	4.739057012319742	26.08793711113882	2.717526038677538
1444	-2.332573634151966	24.26696968517528	9.040296684783732
1446	16.16119266829826	31.41544804352545	22.19305475969257
1448	32.53254863294744	32.87358545047899	20.28842858792082
1450	26.92243232184892	30.13023393544932	27.78768142210908
1452	27.96525371255911	23.41495594434307	42.03276704430546
1454	48.78356088442386	44.13460243957101	45.5708868580156
1456	18.85244360986929	25.63723890139401	21.35693234396799
1458	12.72322130390653	8.70523489783157	16.97757000938994
1460	7.861297810432969	18.47672341280644	24.63698553100475
1462	20.93658369381179	26.66591506821808	26.11258259337135
1464	26.5571294368948	38.01642386355616	38.27094439905616
1466	31.13309454710679	42.03400543745941	43.30259072598008
1468	47.38811718319499	49.17016136724598	63.4817895787902
1470	47.20439436901934	59.13049659489742	77.79364872258699
1472	32.96644030994333	53.74403390176056	66.81621714407154
1474	43.11607599241388	38.01800975286744	62.82746087922797
1476	44.56164283935154	39.5776359668385	53.93150617855862
1478	21.30950654237165	43.12625799277735	28.29281826912651
1480	25.99767510081712	35.62497416050526	31.54202583149246
1482	9.546734279779273	12.51704817342821	18.4332530188709
1484	13.55176433043188	14.65845939645502	15.36517698556788
1486	19.04488652546267	25.10229267389196	27.3104230236839
1488	25.44077149172397	24.65257894219063	22.68209648719128
1490	33.85882553593436	38.66699290402669	36.84797600032913
1492	34.37832827483804	27.34793933457149	32.88342708874404
1494	28.43151000578181	26.72210812743109	26.36811532302178
1496	27.03338997075953	24.88572255826485	25.00197621693928
1498	33.86870247343481	13.03383471532523	21.72545204702882
1500	32.32575255119053	15.95945296681058	21.6052154532686
1502	12.69615009749773	8.892518558743083	23.49078049822331
1504	13.54555886086864	27.32059086553736	39.21302344114011
1506	28.23348858333013	24.85643644661073	22.89597569312553
1508	16.76820348676231	35.69622497817328	41.77160414032763
1510	33.81812431839126	34.89771057319597	19.68421374266105
1512	20.88994176540934	28.89946539016678	23.61225119969689
1514	30.72051120798774	36.20923698911772	38.44506213826021
1516	41.53281800153454	36.65136607642691	49.82458179889573
1518	52.16268524603423	65.97829643053346	72.13976924805347
1520	62.20898338765674	73.89899775060357	79.79763175895832
1522	64.47456758599178	76.56052167539093	76.50771048138142
1524	66.9123227496095	60.76482230169414	64.83606067364639
1526	64.90951678768472	53.39819396198915	56.226076751635
1528	59.04353624878227	77.80487817619212	63.11766899411103
1530	59.14263435734655	56.23375472343657	61.60695075127829
1532	30.75585203727662	22.2855045673423	43.05077281904562
1534	25.15905784274405	28.1961336590383	36.66400191850133
1536	35.06305084733105	41.07298987392645	36.75468374818831
1538	13.91688795315628	40.02353767469852	26.96627634253716
1540	34.52674749633658	26.73377155410658	29.32639408834054
1542	15.1978011491795	33.3511655650872	40.3457278071129
1544	17.97411900840142	31.40692161201877	13.3162158803171
1546	24.74476181764725	44.33746735467739	44.27361829939964
1548	33.2359018530394	42.41753837344575	54.04221084793506
1550	38.1077820837783	47.86707865378748	47.73371621070658
1552	36.39814600147817	54.6940703393635	42.05197440716109
1554	28.08333436539319	35.0036576161974	42.9677686014463
1556	34.29703451302526	20.54710111213569	55.19604479876247
1558	53.50837011133193	48.30742549494039	71.66930701860426
1560	57.59245218429821	76.48818175991261	77.64728031606246
1562	56.36741014861708	68.01517714088928	73.44385714624394
1564	59.02924516414975	65.21241043306006	71.29526248473472
1566	81.2822011260334	73.55713345115467	61.07858274231161
1568	71.03543614609605	70.2473919507096	65.12764410820836
1570	57.87138236071058	72.93881810844694	89.96742024716653
1572	81.03309528323497	62.84815079208441	54.71130080842232
1574	59.19522658608343	60.36534155760779	53.36197261997059
1576	49.14651959577044	56.15488282440886	46.27630235828663
1578	37.94259865312654	33.75208262503874	38.03281205516831
1580	32.82021030122537	36.15588629948054	50.30684500055961
1582	40.19628460699255	39.6445004050892	40.77038151580534
1584	49.41007201863636	46.3421358797949	54.11313561447759
1586	63.85462801601032	67.72041708865898	69.24531617539805
1588	79.58556126039426	91.5874912338756	68.14423336823492
1590	92.96532523246131	110.9555207127278	84.89673327067379
1592	98.35299311953477	104.8795718162155	107.9193576055219
1594	92.7181247689193	85.13965389640063	105.5916515213179
1596	97.67306450072758	107.0885530526206	101.1518688174824
1598	114.4789793152603	113.111478541435	95.38025121854729
1600	116.3193520609001	110.9633539201206	118.4077786882429
1602	98.65946920877448	112.1357948613623	127.1732634213696
1604	120.283924487934	111.2526749495579	119.6928079265863
1606	78.10510554144919	95.5327803385195	68.22705127197
1608	83.21392666475182	76.48344676137427	64.04040371162938
1610	59.10329924681187	66.35986458994547	52.79824658813744
1612	48.70945670068942	56.70349929708502	51.3454399846138
1614	36.23744186890856	50.43315481176974	55.98906246628467
1616	44.97029580258612	59.23629170098869	41.15452114512156
1618	44.48801766055868	52.73340753967219	51.79000598942771
1620	60.1708596022869	66.08741412791537	68.20487980270799
1622	59.79843173497059	54.34857583254069	67.34566408603274
1624	51.70854621480147	37.74943556122258	54.99640263246976
1626	54.095943703243	31.21247954300818	48.09397992606753
1628	51.36151888602292	31.17038991126724	47.84638668297657
1630	50.40733445568199	45.35312491213556	47.81720587319637
1632	50.89173769859637	51.72162302418276	42.62402831212791
1634	33.46679608203974	38.40026379998705	27.34870912952299
1636	30.54197830468311	37.23091531522762	22.42375703008806
1638	36.77589051006211	40.71154683139017	45.14669500534593
1640	45.25898470778522	41.17174223450877	47.88634089859461
1642	43.52859734607235	35.86928629862378	45.62644365323121
1644	36.57852832530368	38.04189115916236	46.60338995172227
1646	41.9288055821823	47.18669985441495	61.43765127906524
1648	43.03823338726512	33.09257670255143	51.0705353793523
1650	26.00618500977659	35.26312655004348	36.94105999012873
1652	19.45732659578154	8.271840223702064	27.76383060945993
1654	46.20894926693761	48.99237780291636	43.67946761623455
1656	45.39640865753452	48.77593228024571	48.09585984466303
1658	35.44580041166154	35.2797464614546	19.43377665082011
1660	30.09313322687628	42.03376234496341	50.65960507753368
1662	33.19251724026991	29.998611027178	64.95673126371892
1664	34.00904037005112	29.59646925851597	37.36841957640613
1666	37.9650183286004	33.7455622012034	22.00197919654876
1668	42.84703406156579	33.71284889555992	38.4536157357142
1670	40.15005527474725	42.90356832058817	44.60499413350431
1672	38.97683381798457	36.11051718543025	45.17052946072773
1674	45.59725382055393	29.51568386304132	43.73844497518647
1676	45.68664551108802	41.81293595325887	45.08766680896252
1678	38.092145686744	40.01286878618082	47.0519505297529
1680	33.52174419177531	31.38461492397292	40.82133540526054
1682	30.1384523796732	30.35478930888734	43.188602381648
1684	33.55167681391002	24.68462422379554	21.68199366594691
1686	37.68315324652924	32.51401653461772	34.92231611808837
1688	44.5694664685461	44.1977388522249	25.48267020647218
1690	41.28759034361383	57.65304558375473	51.29998715285812
1692	33.51978383698757	41.13149739108726	41.82244904780243
1694	31.70538090108597	24.45975070557424	40.33071117191224
1696	30.8478799129249	40.48428880814771	42.94092173284208
1698	18.66763363316749	18.62814895791621	39.19653450355656
1700	38.44556766002328	37.42987317839279	51.01531723853985
1702	24.47637911467909	29.52323206579915	47.17053103890376
1704	35.76519875745308	40.01629344677441	51.91422257699873
1706	44.33983271420122	38.05645910663575	15.29520749430485
1708	1.037186022895947	35.07807789528152	31.79399079181073
1710	16.72213800709706	20.304598690333	42.47746843865118
1712	11.75032393799612	24.00489861665401	13.51006890826032
1714	13.35250860133618	25.05034515253555	15.96764647982411
1716	24.58014245437236	38.33400353867592	32.78674309675031
1718	8.14628492530613	27.60184804458196	23.06514285489217
1720	27.57525778618159	42.94883125959196	29.83420899999582
1722	26.43250075151736	31.42930499497405	20.74995841351705
1724	22.15699507875783	24.59661922804204	32.81815704099947
1726	28.58265797772731	9.717948780692232	32.04555977716236
1728	31.29777892731635	26.10939707103956	29.40405098474561
1730	35.01376183809556	50.00743368301956	27.6810835641131
1732	36.55860072115833	41.95799200826656	19.83140371461138
1734	24.19958621132758	34.96772033511569	12.89980622606013
1736	23.15502071446751	33.62595014731551	20.88980972044368
1738	28.90176025710115	24.47424083933374	29.87258966237741
1740	19.71260182158733	19.21776908336607	14.99230124558376
1742	15.85968865467599	26.03666405422617	11.71000391801408
1744	17.70946857853358	38.77727063753469	23.27348061755941
1746	26.31326990743607	41.24490552054624	28.00127814560601
1748	33.35810372193653	39.45711330969635	45.66984056396765
1750	26.844666806608	46.29448199715081	35.48102634208623
1752	33.75456594400392	56.41297851364926	25.68752147478885
1754	32.90092048577476	36.02539355371189	27.700340357267
1756	17.79938068131652	33.99683633459634	34.36974853814252
1758	12.92699263584721	36.05783036045321	34.13276962075729
1760	21.57407725538698	23.7221816129023	35.08097637980661
1762	11.3874963287358	19.89150064034706	31.75023912666635
1764	20.80338337514655	16.99234795878178	24.19360169023357
1766	26.17058201290546	21.36164334718283	34.5757885183313
1768	24.07325715169438	30.56778475138507	23.60806634653193
1770	35.20039871353902	43.18546061175576	39.82970722922142
1772	11.52273039952639	38.9380876200568	19.47040945626306
1774	28.26339032288525	14.50836879647457	49.68666431369859
1776	29.36914135191109	24.59445222111163	21.50038786526484
1778	51.898463030279	15.59913297618949	42.95915573826253
1780	5.795757360575925	-7.482636462771152	39.12023843073077
1782	39.95051875701389	36.53448489572375	62.33173912481963
1784	13.51557036732191	12.34607606910244	27.14140626223182
1786	33.55328791820791	21.65118131016102	48.08257772371644
1788	22.25409745543728	24.79491278532184	30.4909121686018
1790	37.98557239149615	39.2692488184076	39.57455461333889
1792	49.45170546348803	43.27772405413175	54.76660947150204
1794	26.17243004099321	33.72736718139506	34.92382819512692
1796	40.51001513644449	9.037773347752099	33.38297897827754
1798	19.95050377005401	49.59470352370242	42.89682376191851
1800	2.609342324123358	29.53025384127562	10.23086215100602
