# Supplementary material for: In vitro and in vivo datasets of topically applied ketorolac tromethamine in aqueous humor using Raman spectroscopy
Source: Data Brief. 2019 Oct 22;27:104694. doi: 10.1016/j.dib.2019.104694 (PMC6839021; doi:10.1016/j.dib.2019.104694)
Supplement: Multimedia component 1 [file mmc1.zip › Raw Raman spectrum dataset/In vitro Pig eyes/Gonio/Fingerprint/5% Ketorolac 1-3.txt]

cm-1	frame1	frame2	frame3
350	161.4714152523324	148.1632288413295	140.8973021612229
352	186.4612006602432	182.0092160723	174.3491989997847
354	195.8604089580202	212.260428963552	200.6338580960716
356	214.800546837609	222.3336466703444	210.727010272184
358	212.9293603959833	216.026906551366	223.5093259265831
360	186.4512111876497	186.6327428875181	197.5921381536008
362	153.0873998220366	150.0556825611726	149.0705445870392
364	146.3221732435616	137.2385715606368	118.6271138840826
366	146.297402035872	136.9163537301862	123.1798965835816
368	149.1477601588631	139.0851457471811	137.3661468111596
370	152.7804545716628	139.3010215167888	151.5226683499875
372	155.0994878124624	133.411226201485	156.2600093770581
374	157.8335891617798	129.0457637460712	143.1000423977807
376	134.8709980138665	121.0793343716974	117.446308496859
378	115.8655745965445	110.6944051936641	100.7592378506392
380	117.8737249991401	99.7487954042164	105.1050280691036
382	110.0080892101117	97.36174260414093	106.5452983983149
384	104.4423789580295	112.2459066676199	111.5688032610413
386	104.3710761087397	115.7879223661178	112.5825321904269
388	112.3686160418318	108.5556909291774	110.3640292659327
390	133.7685784488476	137.0559374674175	119.7558993962579
392	148.2409227257131	126.240808063016	131.155867109975
394	148.7621031605495	116.4959942522128	133.6853272770777
396	148.9266719747211	119.5902584707407	132.9605985639183
398	179.1814001421069	143.3656467591775	144.7507976327541
400	161.0575642944754	144.9072584667545	142.033341617298
402	151.3706917582341	146.6949734343798	131.3408406476616
404	155.7581579551733	147.5954643067218	131.6003851498709
406	174.4413667952081	145.1098959333408	160.4315579734532
408	164.2891432405851	146.8967674432404	154.6199142087673
410	155.0637036487719	148.4328561468867	145.7884497631672
412	148.3979850839166	151.3982204803698	137.1086987368095
414	144.942125898134	154.5486312979963	131.0585104219133
416	143.0901906523191	144.5368061341775	131.4282452257948
418	151.5337756345872	121.7233780938531	118.916147076051
420	142.8700542705414	107.8951569232335	113.378568943441
422	118.0562949291203	106.3698496925992	112.5818932481493
424	98.73353989313252	110.2613510706444	97.03209729897542
426	108.7525747122707	109.647135066728	107.8459429428992
428	107.0723641421284	110.9142371219509	104.3588430208671
430	99.90137539618782	109.71562120136	99.53375863880923
432	99.03435941745659	100.7040978392511	112.2475830061228
434	88.18540526452547	100.6436137230398	97.61831922758964
436	112.0582651129417	99.95906376269892	90.98531854677586
438	126.8395279708984	105.2565697569588	89.89296448810397
440	112.6765637346439	115.2544563582581	91.40669014910553
442	101.1668955915427	102.130822506609	87.94596850359687
444	92.50191883868146	86.9002094398306	92.33364242496371
446	92.91770230233021	79.4808794807621	96.86160067494237
448	102.0386298270748	83.69502725637497	101.811156899071
450	115.6734255906388	102.2028784229263	111.6797131838842
452	119.5342099400706	117.5603234850028	108.1897099396325
454	118.8929142274047	114.9805375882855	100.033656878828
456	115.0123543121992	108.2066429976631	96.44585740390738
458	110.0072524861568	110.1769163773776	104.3244348243593
460	116.8881960512277	109.518213137131	109.5903238953389
462	106.0040452735987	94.02757769837795	96.25639593725246
464	100.9292545008329	88.84084481971188	91.88583443913153
466	107.2085649689421	99.20245102875418	100.8099128236458
468	112.5557555327119	109.9449933339012	101.8651733630847
470	114.6415389930571	111.5890905098124	97.22990198246711
472	104.7438637074413	101.9331942638426	88.24481845621827
474	94.25436199871754	89.58383780800708	81.77834998197363
476	98.61405709414002	85.96857415242158	85.86551279234315
478	118.449758431953	100.3982946011502	97.06339029824351
480	117.4380162424825	99.22925915940584	97.86372087367431
482	105.9648962371951	95.25383881795703	96.19166762990804
484	91.69244030892779	94.87308689782532	95.09717770255273
486	82.92494662232846	96.88735524127586	90.10251145379738
488	82.48946399731207	106.2877259083627	91.07187218573598
490	90.55261825469563	106.1856336377527	91.59946502411523
492	94.32760753085483	100.6444800310566	92.74652581210054
494	77.34722825143147	99.03020155534767	97.24063500697444
496	89.32311729783805	85.66541439838336	98.98703349469669
498	103.8028427148558	85.47978815128745	99.6537895550576
500	114.5977141576387	101.2295478195543	104.2914921245502
502	118.4298253579143	122.9792409754278	113.8650435225233
504	115.5585033402915	105.5088504622929	121.2680269233011
506	120.1400983422234	100.2612793546342	128.979637766736
508	114.8733596296915	105.5051435988871	119.7420639174476
510	110.2450567519748	111.2528539246363	102.9047385288894
512	122.512052370211	105.1781455647217	95.06183866661351
514	117.9102910053434	102.7170609438179	102.9233051929168
516	100.3750021260814	97.14380802334651	89.33749421238883
518	100.7035035761365	95.9130464725625	82.88118260051367
520	119.0920605128257	100.0627247209437	91.32165717406335
522	106.4598374380174	101.0221891319464	93.9166081139349
524	100.3703467129255	91.76841738115671	92.69652215613002
526	104.8475053884107	86.91770869908262	89.38466205285319
528	113.6077354987589	91.09107939176364	85.93435352290619
530	118.3841444952957	104.8699687958746	84.82353698987006
532	109.9511174996731	101.8570747557939	93.20695884476429
534	109.0119554616887	99.9007782394673	102.6784377261578
536	102.3249340357328	90.20313229038723	95.76117652695243
538	91.47767552479932	82.62375302289411	78.88208763358419
540	90.99327537573771	106.6886796808374	81.13164390845579
542	100.616929216075	103.7278933856771	89.80082003443863
544	109.4696595116042	104.3500341032907	94.21595268591796
546	110.2407888781197	102.321947407082	92.75719699822427
548	102.2444028474505	95.55158008045581	88.80775954260002
550	108.8623116914754	104.3598466379553	104.7346870005165
552	104.9113584859184	101.1958191109935	101.6534579523282
554	117.6227994012465	106.1812997889488	106.1812997889488
556	130.7790970035855	107.3809673528028	115.7938347804712
558	115.3523414308977	85.15226177022652	118.7272385610773
560	101.2285792459015	100.4980564380185	101.8759800215918
562	105.5279000347944	100.5505454222098	110.5188785317327
564	111.0561818725705	97.48180405165063	111.0737440172314
566	108.0281726621449	97.87238643614046	97.68423339532828
568	91.15826216387683	104.5374815275531	93.94890339586279
570	106.8016553665023	119.8612037409502	94.18996511420352
572	122.3137858525165	118.8980487284543	110.1530231635999
574	121.9172816387352	111.2124741950752	114.9586800576962
576	104.1744373032293	104.7250488583828	97.8883603579411
578	114.8515773635941	94.02065579075877	113.5036647763708
580	115.1778702392788	99.60338531721772	116.3880577262709
582	107.234389017853	101.9742459125107	109.3233382719724
584	102.669766691863	104.9415166005211	103.6648945788196
586	113.8220898745827	115.5650011438455	110.6436755864518
588	122.799414854337	108.0282361697875	102.5601919934206
590	125.1643487397016	103.0697957385936	118.1181781664559
592	121.3557555411752	108.8941690089911	125.0175911162375
594	112.4335871251941	119.7988713699149	118.4642025620195
596	100.342822582312	119.8069742718408	110.7738854927651
598	122.7368305192224	124.1097292880395	126.5825831369543
600	128.9354028906697	125.052054975898	111.6267386256765
602	131.3130801207508	124.0412624239416	111.055985689324
604	132.0638527011458	120.5592236939369	129.5484913092275
606	117.2170642771267	110.6686790033569	109.2015811606755
608	115.9476311062164	114.8703285704485	112.7838480115316
610	133.0259016337847	128.1168105247682	122.666402655261
612	141.7261837083219	137.2560712255471	131.6527704129531
614	127.2090916490822	133.7433558667495	132.4732765734946
616	114.2571478021539	122.4411839603414	112.8848776064708
618	138.3242226027919	133.385299353003	128.3541817484459
620	138.7032066566671	132.0907346031909	129.6541416587785
622	128.3002121240425	131.041941756966	122.4038427635665
624	128.056545464951	141.9447230270586	120.6727612759854
626	131.317493318985	125.850367852124	132.7821106313031
628	124.9103047418126	126.435465155748	117.3436367503957
630	116.8132401161647	125.0430106204331	108.2086039908181
632	114.6669573323727	124.5543535501513	110.1220382338033
634	123.8384026461065	131.8565927571589	119.8552913804603
636	125.8956184921373	129.4885677835674	142.9608949473084
638	118.66656369062	130.9869952062722	131.8690347387621
640	129.3471523757906	137.4457958504065	126.2728994231406
642	144.6582186886011	141.6771504458539	130.0711720463755
644	134.3139268770135	132.8358362378087	131.4117963913999
646	114.4217329471884	111.2812730322145	123.7396246845236
648	117.3368885168601	113.8525771517431	114.653009529471
650	121.9072516580591	114.5370687717074	121.2194026149015
652	122.1269783377881	113.6784368117447	131.114803530789
654	120.8386222566106	126.4532810800466	115.0586074356405
656	124.7262836131019	132.0299547962712	111.6859149391371
658	122.6054499858217	124.2292523315016	112.6976943085775
660	121.366285605297	118.6899825878366	114.9692613637963
662	122.4608074974813	118.8221833395219	115.6704660758053
664	123.2198963418451	119.2047922266285	112.0841508973467
666	113.1648138941426	118.6526313722725	104.8200427837948
668	120.8906450295985	122.1531902598332	111.929110660572
670	116.8965491139566	119.3010530832754	108.2848186728508
672	108.4441505376267	113.3128777903975	103.8405902671006
674	131.3578049471543	118.1530320552738	135.5084364569609
676	129.0999704372641	119.2560923736308	131.0148014441795
678	134.8618097019484	121.4926159427072	133.6825243310786
680	131.3779903178348	117.9257637039789	126.5611674952983
682	122.3191215540679	109.3861085527174	113.7434774425258
684	127.6054677537898	103.1653263608586	115.9615518779238
686	134.4470255718645	110.5892090940284	133.4437569341637
688	128.420430218333	116.8257495354959	132.8596314158446
690	122.1924144620496	125.0973139635527	127.8930715937529
692	124.4916346958375	129.4825498865756	125.4306035287516
694	139.6570496861227	118.778938613149	127.0065470165766
696	132.6953625235841	115.7629518363679	118.9264013373574
698	145.865504191706	124.431542063889	119.8670264647257
700	145.1995007789832	129.5947188686948	120.8891274249245
702	127.125060055942	126.4871704377717	121.1180733389059
704	108.3179697425978	118.1616947003905	124.633122140658
706	131.5069551490783	129.5143025059703	138.7864449355448
708	129.3438550174666	126.0669800270409	125.3360669547895
710	119.6717223348806	120.0915997648049	119.2684652263616
712	118.1542416974736	119.9459429314942	124.4310415539047
714	133.7307282233771	129.4721268372994	129.8451487152576
716	126.2399717505965	129.3000078630601	117.8541739913603
718	127.7793785385165	131.022437937172	123.4548107859471
720	131.3288488530771	134.1267678184875	124.8006090725052
722	133.0522738731786	133.7946566799467	125.9748205097079
724	132.1605984409295	127.0496971123497	132.3534439276078
726	138.1751730655738	125.7010290589836	117.4441673705329
728	121.9008829885937	113.1010417718465	111.7977584047282
730	112.9896348108647	112.9309512380235	119.043675737255
732	113.9645240108678	118.4151431046297	130.7606748420274
734	120.5102254946186	121.694673302485	134.990734933376
736	123.9837456584547	128.004991534637	116.3436381537329
738	138.5064314464803	129.4880600282203	130.9725144694562
740	143.3986064740699	147.0424966827247	147.4344450017734
742	142.853353224405	159.152009791746	148.9491823721993
744	142.1371236259194	153.8736641315454	138.1197537581822
746	144.4310581410564	139.7114602629368	144.385863457027
748	144.0863064289396	136.3730221178861	127.2487815605194
750	141.6844817683897	131.1383124626897	126.6540647233684
752	139.6295135616294	130.08244615381	128.1287662652843
754	137.1096219034888	132.5914983252501	126.3377156964601
756	131.6168064052615	133.3179434363253	125.3523905584642
758	135.5599623239316	142.9663062914594	143.5355606736461
760	135.3450159916449	143.7722063786594	134.674705506351
762	128.4828187120683	143.2584906710805	128.8567418999133
764	128.8080788923359	139.4177325570223	132.2724053359659
766	146.5086915143747	129.6078268121499	139.2836088984871
768	143.358714851355	125.8669412431556	134.4135886083652
770	130.321568173491	135.6970124926597	119.1667600931252
772	127.209321006401	136.3184454776093	127.7687300555066
774	124.0399892236686	130.4373708914795	129.5747590312436
776	119.7083928324409	124.6439723161454	113.2800538522659
778	139.9235414499865	124.3024430487693	126.0805830388345
780	138.1992891635553	130.4115394364533	125.8231895359146
782	134.2290192461319	121.7677321977772	122.7099985532987
784	123.8109979475377	123.8841924991843	120.8886770548973
786	116.9050870346167	135.910020262754	125.0015404669646
788	130.5642911299384	135.666110399549	137.8173724839364
790	127.3956104252443	124.471361847287	138.0907993828384
792	124.6020593715345	125.1971613210256	128.154965051465
794	126.096289245596	121.8621196280762	123.9804763073136
796	132.3420443836217	124.4078419243294	126.7661986506783
798	138.4976229657473	137.6030589239596	129.8281595507611
800	127.2131908661704	125.1658515187919	117.3983990459626
802	144.4191220724837	118.9880014812513	128.0193399100915
804	141.3468149335249	117.9251268086595	131.229172918532
806	133.5143303889763	123.9457230326744	135.5278950442522
808	134.1406205404996	132.1358009104798	143.4385402776604
810	145.0263158090405	131.2774470915109	147.1220902622787
812	129.6930351569875	124.6313881144621	131.2092845496443
814	129.3526587446446	119.5940678200389	131.2472431460789
816	130.7154385117902	126.3582666198837	132.8393094888131
818	127.8126586848485	135.384489333822	128.6045880715313
820	124.1479766483542	131.6753040138033	119.5756839709363
822	144.0095249187066	106.2107675685852	124.318880578306
824	140.778697279497	131.5889411592775	127.3412938617468
826	132.8935960122311	133.3140021117396	126.1764389072468
828	130.1683973884541	118.2662741039802	121.0512750385666
830	126.1068940870794	106.8087712874911	115.9117724248139
832	105.9434795080588	120.6907416566478	117.7726157229113
834	126.9895249963486	139.3996111419363	135.3170662107401
836	140.2290344109538	128.9755389067378	135.1363113987009
838	140.7255953738692	121.2806427732698	127.121572939817
840	132.155662105118	120.0156232025456	124.6037132013101
842	125.6641523540997	123.5362724661447	131.3624945760344
844	141.2087633894032	135.5681793988259	129.3628959237354
846	133.9509486404715	114.3797542759103	117.7993170534607
848	127.3710240063115	116.7983312917712	119.7798382179526
850	125.002965747532	124.3853747974287	128.7422199790273
852	134.9174243868117	130.5226338919715	139.1491441621745
854	156.9506896520589	135.6299409731982	146.0739909082161
856	142.460390216597	132.2681514377467	140.9666308880167
858	135.3229507918977	138.9925435612329	141.07803894363
860	146.5285498899823	149.8119005127138	129.8687411979968
862	152.881621092023	149.1025913435815	125.8342486224196
864	145.177577519524	136.2143948977814	133.7129647451315
866	134.416839394419	127.5057822039288	140.1709305609068
868	131.0462710216249	137.7327073111605	147.45343737307
870	131.2157142379527	129.6304110952854	129.778932096034
872	134.188297736287	129.6061810480223	136.0654927968945
874	131.9910144706191	137.2744861709134	144.7842226304439
876	125.1634636326521	140.023438718452	137.4573856464287
878	129.7376306539123	120.0433167354361	130.2210258011183
880	131.5818213844862	137.3382976221584	121.9669395429732
882	130.2839210664729	138.9020344289235	136.7448534562308
884	132.8758795998853	138.6036373790354	133.8466409196317
886	132.5514405176673	134.7096214448793	120.5761831354203
888	128.0752327324506	126.2420074177986	120.0062168284912
890	142.8040213467894	127.8632046424939	144.8446214919993
892	142.0213050262528	124.5628570310559	129.4342587926674
894	136.1280055933881	123.3079598826957	129.6577583990614
896	124.9280496792109	121.7840894725519	124.8745934466345
898	121.8480631643205	120.8098896300464	120.1613519186931
900	132.9145209778224	121.6854529491042	124.1742384194316
902	123.0802110196518	122.0172810547481	113.7310874867936
904	120.373967704599	123.1289720447328	113.3167020585943
906	130.7309968463322	128.3884222776626	123.3289378062978
908	128.030744563742	132.3775547469044	134.2606096001061
910	117.6633468695747	128.3837889329523	132.513672405848
912	120.4542744194829	116.5452590855741	116.8951821737672
914	139.5111112597915	119.9735298406065	131.751119757005
916	148.113186493377	124.9435107869084	107.2257421633526
918	143.5974444037664	128.3503448793907	114.850111676451
920	136.0071443186661	119.4973656735628	129.7419279344129
922	127.9816793791013	108.4049438687872	131.8336889972621
924	119.5044576089244	111.513489719909	116.9739443063221
926	120.6021446736084	121.6769216594135	106.5931776788523
928	137.5827619265438	111.1930841287416	123.6714691787531
930	128.1599136671336	115.5409193862385	124.0593617839407
932	128.6860968027722	127.9617178976939	126.7307966790886
934	132.8131982848288	134.7538044200876	130.5729673985856
936	121.4753422659014	130.5914764156871	126.6634611184593
938	125.2717228627488	141.073033069793	126.8206324236809
940	138.6453261835398	129.2322159205041	125.9448258558231
942	137.5686963097422	131.7884982882531	128.6973717428131
944	125.5954761502551	122.0254017489721	119.7925046977811
946	121.592753248406	113.3867115306066	114.568856612018
948	132.2822170052674	123.8438360406829	125.5847349526026
950	120.4901359224926	128.4987787329294	120.4851622659989
952	122.0513450569779	122.1231907652914	112.890052336794
954	127.2897329392086	125.3384089833832	123.2675598972983
956	136.2574809427271	123.5344317710586	127.2506410831117
958	135.346351494863	128.2661399467673	125.8132585881556
960	122.8887345607443	139.684165419802	125.1232413792638
962	124.9291769618424	123.7090415691418	120.9244335857351
964	124.2057214226346	129.1294134923301	111.6073301148599
966	121.4615382278742	121.049354124871	117.4806144035024
968	133.9274094229184	114.39361240606	123.3955826398756
970	137.709617989998	119.2356676508039	128.5142021386455
972	126.8740582479251	128.8108916116005	129.1087102361033
974	126.4297440362488	124.0021906171401	118.2474290996039
976	119.1562637325635	130.293430923918	125.779169539567
978	139.8663286790099	136.720607896783	130.0969013004612
980	143.754453491387	135.2478135825359	142.0616640096863
982	140.4757832559063	129.3912773188185	136.7136894588326
984	136.3283817044483	126.1976337641856	125.4870358481913
986	128.780196540142	129.2944650401432	135.317686286407
988	118.5446850361015	127.0947424136424	129.4068203034213
990	116.8380831356541	124.4457015667216	131.4529930534384
992	124.6551022848994	136.3831783289608	135.708058288741
994	130.3122486958262	141.6704987254954	144.7042115055437
996	133.9564685024984	138.6445430319783	150.4489755354897
998	143.5347000913688	138.2863122019512	152.2673731190318
1000	169.0671356361181	154.4404026096269	170.7960320679952
1002	225.0822580026763	212.3032627187505	216.8443870134088
1004	202.447569773688	187.735390895839	187.4452114749547
1006	164.865253663784	149.3639068277409	161.1017947244292
1008	137.2463384918675	130.829995451878	138.4521995591225
1010	130.3197882408799	131.4302090136911	126.7475009888214
1012	140.3669361036771	130.1921680480246	141.1932028709331
1014	129.941090278406	131.6664095250134	131.3954945495713
1016	133.2548972217921	116.2557469966019	131.1306613576742
1018	126.8408230804338	125.9089724111218	129.74770357249
1020	129.4360577651561	132.2919105441227	127.4589971992113
1022	141.7809978812894	132.8015447696064	129.2527113679911
1024	154.2230127977439	134.9461445196241	137.2103392397171
1026	158.4066708040048	136.4528921638168	144.8213530011407
1028	148.3273434466116	131.4282477133483	142.9427977212224
1030	159.9830355614279	137.5205197982975	150.5058135650935
1032	144.7886859814419	137.7600729058173	139.9227502945726
1034	136.1489574273652	130.5154640296299	123.2954642635821
1036	142.3556139584466	128.5931533971016	119.8417104949566
1038	141.6783358263545	138.1381647001226	134.6627300674599
1040	122.7565378003133	124.1146380433634	138.2005378224305
1042	140.91748130323	122.0340371998639	131.0578899920935
1044	136.3836687924912	134.6332210506721	131.7411768654504
1046	130.1195753548161	143.9360611590424	141.5001505174387
1048	135.5317573820404	137.3859594450143	143.7997026014582
1050	140.0165340468482	128.5784195518799	135.8642024691031
1052	122.5284218331162	141.9911521984286	131.062672562683
1054	130.629377011881	139.9362608111678	120.0632865757694
1056	131.5751916774512	119.5488837127501	133.9385791900572
1058	129.1044795160691	131.425744386442	130.2818885712993
1060	127.4518262243132	123.5202476407548	133.8844678449668
1062	125.8854814916408	115.0407506560027	134.8460922282318
1064	125.5431682443872	124.4320521530779	123.6448627494998
1066	130.0315286881183	128.6543344294219	114.9743007021254
1068	126.4611461426125	132.7745429306281	130.6303277667547
1070	133.1228560348668	103.551743490183	128.078701401015
1072	132.58874106157	121.2327751501679	123.589101889501
1074	128.882463385061	127.2345159149654	121.0758466539904
1076	124.2330026715686	126.3377141838797	127.5684846166112
1078	122.8596088657563	133.6388272769433	134.6408623144101
1080	130.953934153932	128.9740859863003	119.7321996143862
1082	134.8078528768705	121.1833517624017	124.2085751715822
1084	128.8140734961044	119.9656749996097	124.3360243214073
1086	131.9268478354277	118.8792416390856	116.3914814790838
1088	138.7007474089864	118.5068941269686	109.7060647785704
1090	134.0797718586351	122.5666737115953	108.6309667913654
1092	120.1358922325803	129.5792046353406	116.1236382259428
1094	121.8535588264553	132.207882875391	133.7191597649141
1096	131.8075938028418	140.2292120650609	141.7433007656622
1098	123.9655164518432	123.6207359928345	125.7530545917017
1100	128.4726449270031	129.2861153659256	117.1582081511996
1102	132.2358271933759	132.8756154120942	123.3272802348461
1104	130.9165309190086	126.8232824025239	129.5539211336085
1106	128.2572890562255	118.3636870516621	124.0967548996059
1108	128.5274499760845	120.1992740148008	114.3558991321005
1110	124.7124717096032	143.222891078409	122.9645466133455
1112	108.2380385944139	138.8595987998311	128.6187581712555
1114	122.5282329691743	129.9077978287349	124.2338339283026
1116	124.2145693264623	119.4249593616223	128.3600575892845
1118	122.822740583217	120.3674863572615	130.818802266581
1120	123.6421741459425	127.2959426030598	122.8981444627729
1122	121.8478590658256	127.8552080092397	116.2342527649425
1124	144.5057568264869	146.2643709335411	141.3150270466746
1126	122.8369666527561	132.5260197798947	115.0188500185229
1128	112.0246183606503	133.6640268876108	130.1122639149948
1130	117.941356445018	122.809467897109	127.6592506532821
1132	132.5877386477072	121.2091761806404	128.1088954230376
1134	134.9770007420238	122.5880134722049	131.3614799545528
1136	122.446154772632	112.7508750028044	124.6759239619009
1138	129.7066644214625	110.2271852553145	120.7641801208904
1140	142.9116615193736	128.0385758857814	136.607166493675
1142	123.7294679982687	124.7725796717899	124.4647919793036
1144	128.6167291339067	132.7082354484947	133.0249145362671
1146	135.6748324974942	135.7235942528795	127.1311975298848
1148	141.5318458045495	137.1684779236377	127.9393773214075
1150	143.2950676924216	136.6903367856172	142.6187535568276
1152	132.9535479965323	126.1874909396954	142.088522173371
1154	122.9634102367405	121.3186618128929	131.0813665238835
1156	125.5391606772098	119.8671304222109	118.2165793220445
1158	131.463391828097	121.1496177186479	128.0584987538373
1160	135.0993346097757	131.2777744970686	121.8632532773544
1162	134.8610621417367	127.1322416480926	115.5073309649451
1164	132.3938604421504	116.4220946984948	115.5288442441345
1166	128.5813142417082	118.865196135154	119.1100155570222
1168	123.142257002519	130.2274250948252	125.9996503619394
1170	127.482694424792	123.0666189741828	116.1387569365866
1172	130.7929226065225	128.1269798388175	115.8658207302079
1174	128.6790048414162	125.2241975717246	107.5243108260236
1176	139.6133628491108	131.5394069595288	125.578576288055
1178	132.8496446016088	133.2977516952432	133.1173791828915
1180	119.7988427975493	131.4488744183176	123.0257388343704
1182	130.3498275659634	137.2289112508395	124.478052188476
1184	143.3999425679494	143.6246235971027	146.1871867284642
1186	147.2070452017826	141.9778881158949	139.0899073281044
1188	138.3476796034028	116.5329237791278	134.9832625166426
1190	132.0010215378317	121.4432550175092	129.6590212516609
1192	130.8217717890398	121.5453372425258	120.2228039634709
1194	125.2573774713599	116.6940642687208	117.110636625853
1196	124.6079895299031	119.8984871811741	126.7023642689298
1198	136.3638595159881	131.919813986255	139.1678315083768
1200	132.9966245718643	134.2545626891768	132.7807693441106
1202	135.3019962550696	125.5361375884996	117.1718179827822
1204	134.1169154216865	131.8247269326961	121.2019090138104
1206	143.1528368776741	127.1160776561083	131.3492961149267
1208	135.5442136179776	126.6043040971699	134.976078206294
1210	128.8897290009893	118.4793108823523	125.2017801008801
1212	131.9203729364006	115.1060709953074	121.6819403924619
1214	134.9712629828071	125.7205689456202	133.7111019834321
1216	136.1168094262083	118.5384289528441	129.6679178989083
1218	157.8276112432792	131.9237712293566	143.7490125764021
1220	134.214239878055	126.5888860003158	130.9254357795008
1222	132.2403564632929	116.3271321796509	115.9601194289558
1224	137.7258297583171	133.2694716131936	121.7969273658401
1226	142.4354334581031	145.9897852785667	139.3465624535695
1228	149.0879851259018	143.8264790346871	146.5678482398794
1230	154.0115281540262	139.0720968870296	139.6553338628336
1232	143.8664678017024	137.0935489777334	137.5597881253924
1234	131.5067899218234	132.0218977621844	135.065163108267
1236	118.7632461818196	135.3993995172682	134.2388120524006
1238	136.6961322695498	137.9670433278998	141.4307129433428
1240	131.0692593974459	126.8058953138015	127.8271839594437
1242	127.5175146841885	116.9458930780542	121.0438474250792
1244	137.5750454239202	128.7350940447262	131.0947153919682
1246	148.0145574894366	134.5050039435353	142.1643911428703
1248	145.6785779695651	110.9568791210444	144.428479833978
1250	144.936755187204	129.2702169507319	160.3499710754716
1252	168.0721285812199	140.3857551125614	154.4496442012442
1254	149.7488578799168	161.738253639027	134.6231621222166
1256	142.1170562664986	140.2140186047497	144.2360518268498
1258	151.1678617311386	148.9282338704755	152.6038105653902
1260	157.810170418608	166.4868407208376	162.050892773818
1262	163.9749216317773	169.5245565418458	163.0806782400671
1264	169.6600205182056	159.8750460636538	155.9313102221571
1266	160.0222958158878	154.0391862850938	159.5447764087756
1268	147.6844391859058	168.9786087364118	162.118735946869
1270	153.9618516480961	157.3747245537479	144.7729920105744
1272	164.656229126503	156.9119034621703	141.2678378762611
1274	170.9883907026137	168.9239733269373	148.6548652729833
1276	170.5307003477752	179.8157521715193	154.9678152596079
1278	171.3068066023452	177.7293316623565	166.4990624613995
1280	171.4153929026485	165.0050178478817	169.0608261969558
1282	164.8002480273657	159.4725942751776	158.7200813554271
1284	159.928005445053	169.8790747822758	161.7783282033355
1286	179.8043545854929	160.8861571652284	175.8838741748463
1288	167.3534381293293	168.71104657622	177.1921480391758
1290	172.6301136144397	164.7679237701265	160.5465150276417
1292	163.5457433350494	168.7326489802661	167.0008326114391
1294	150.0369500238984	151.4503386694894	150.939493317133
1296	147.5401920066996	147.68165661864	148.9765753250039
1298	145.2110819053174	150.6351956820537	159.2632429373303
1300	135.787001212339	135.9820972286647	153.5826686882512
1302	132.5047641876359	120.5978628433684	134.6835056772961
1304	131.2659359575729	138.1805674807547	126.6793811273033
1306	108.3649760212637	118.9235857093043	115.4819596349057
1308	113.7706146608987	127.3214913692546	146.3235725855014
1310	128.9617199100491	130.9229050039073	133.5176049489999
1312	129.6331087252173	121.4412714832879	117.6080247609477
1314	135.7440475669501	124.2229108207395	119.1885756987677
1316	129.6717488758018	128.9809616631362	118.352060234498
1318	117.8777554706808	121.8948465320015	113.4648014788437
1320	121.9588060039843	117.2719426947474	115.9929759536827
1322	119.5769407817421	130.9754875809074	108.7454158949436
1324	135.9391194348726	117.1373479992984	115.361472066467
1326	107.3558047450947	113.0170286470969	108.2649993099648
1328	100.6177377641639	91.53763778522308	109.3063546429423
1330	102.1928931273327	119.9775245374022	123.6263311502432
1332	107.1247919129344	122.6485717930291	120.367938793112
1334	107.2977250929366	104.3024409380803	100.8915804066328
1336	101.8694310872613	102.4297310791631	92.15015353044426
1338	102.7964796372723	113.8604907156528	105.2400182545157
1340	118.3127771226922	116.5522812861578	121.3698900157108
1342	128.7877093680972	139.6216647903947	127.1659532902157
1344	109.2802365405988	149.624708583702	143.6173592028205
1346	111.4159983633554	126.1925304701745	113.4071492470294
1348	136.4140448540277	123.4903596837529	119.0412055757994
1350	121.4700226928534	127.2699903805687	126.573112803555
1352	124.1946115627738	124.1089448491622	135.1016576635568
1354	131.4687449992592	116.0315628107464	133.6755805902865
1356	121.7154957614797	100.6625031969223	117.2653586415715
1358	105.8183990377975	89.19728464603983	96.01975268331793
1360	105.1490736510889	98.14595984079847	94.7060684268892
1362	112.0354857726503	106.1626608204077	123.4846122602088
1364	96.91874167079557	85.95300342096353	96.38400037701184
1366	95.65249464081495	85.45692476091574	121.8640262544808
1368	124.5558941721812	106.5029804259492	111.6114005196403
1370	112.4780107288618	122.9402636040807	114.4381769651309
1372	108.0939431302258	120.6750865113067	117.9943081032828
1374	97.5418801478543	117.0402975082403	100.1041707752349
1376	101.7492828553256	113.9518815768812	95.55420389074962
1378	116.3872073688591	108.8353414887623	99.40172585861882
1380	115.2541058798895	109.0709217149921	96.36912201292611
1382	114.4053818692697	116.770492177124	121.0958256161581
1384	117.1319728862479	112.4060004481837	114.4423560877471
1386	97.85369924996397	105.5538171445046	119.2535866671183
1388	103.7566677784838	90.49804757498627	104.9802825293506
1390	108.8386350752737	92.01506033162679	119.1530508773
1392	111.329680896257	93.53207368619307	99.36298804796249
1394	114.7928915708093	97.27487319792898	105.2437973480716
1396	115.2629735094703	95.72779463388028	117.3318689045332
1398	109.7130967119729	103.2974410465818	114.9651273847015
1400	106.9108802264265	112.7791115391268	107.5022364341408
1402	107.9390390141746	109.5056905468915	102.8335190229704
1404	101.4345662225538	115.6946444658591	96.36253607580639
1406	117.6840559967803	108.7231243770611	103.1503737365591
1408	104.4426699538384	118.2698533863858	108.7425658924284
1410	112.0436048275962	124.3465314812342	102.9066592194688
1412	124.561290216461	113.7847364914757	137.7934784414435
1414	118.8287941044007	118.5625119804623	113.3619288624261
1416	127.3127246332676	113.3430246087085	107.1875151555963
1418	128.6226380417209	113.0720160568604	109.0444316495909
1420	133.8503488858509	124.2966706477211	119.3533573277709
1422	145.436935681004	143.4543555599548	136.6035513222484
1424	149.0310708934086	151.1218650094538	142.0843581592778
1426	154.727433786116	137.5599494211288	140.9865427739546
1428	167.6806466374942	161.1711387292338	157.5924583011864
1430	173.1477871058473	186.3003068033992	160.1739212022747
1432	176.139043745308	172.452656466799	166.3641709662358
1434	173.0011655844012	184.0112962043067	167.9749149113026
1436	156.3831369081449	156.9996842259755	156.1776211355346
1438	156.5495769987374	138.8831875892718	151.1699322434381
1440	138.9391621615572	127.2987419116493	145.9510351372891
1442	125.5770925663046	128.374889601227	132.820355018053
1444	127.4696008852756	117.5060285562389	115.6124749347714
1446	138.7282652287455	115.260003291053	118.4320762466805
1448	155.1443753629587	142.2346765049444	141.5196132257304
1450	166.6941477909169	148.6136939261416	146.167895321888
1452	164.7295142466174	159.3137179163007	140.5111055398032
1454	133.717827525721	154.9995549680006	130.6509128662495
1456	142.9556824340418	148.7153533350171	148.0556530456062
1458	149.1069223759827	117.0893061323512	134.5712453559034
1460	147.9303658665725	117.2564571664826	141.9044876467475
1462	164.8729572841276	140.0792316023091	142.3172126531241
1464	153.6844203860697	141.0527660749987	149.4558572992729
1466	163.3972539848093	144.3812817597251	150.1186255867439
1468	184.1110715819784	168.0367014762404	163.5657982335025
1470	183.5210901124417	185.4760448055812	168.4847837497614
1472	173.1694910046445	176.8081539787075	157.1721006446813
1474	175.1498792106915	166.4864187869673	163.0506962500544
1476	170.9152294906227	167.5843932754313	157.6317613235784
1478	133.7512657329109	136.2483014066817	147.900324676913
1480	159.1500055373404	141.4373509167597	144.1886207695399
1482	117.8635031337853	150.1501818877595	111.2194850294
1484	133.2773206462563	158.8168222386165	140.6087640497484
1486	149.8971192291394	149.309395902196	158.2120957683564
1488	166.7243865440132	132.9109038970132	162.1528673781546
1490	156.9229542668487	147.1441773711869	167.1359587947732
1492	139.9625210591301	135.4120874313937	157.2489298870881
1494	140.628238625122	134.4903044761771	141.4929739319463
1496	147.4967007912171	139.3927983255412	128.674161039425
1498	154.0046132189857	140.8642423561631	133.3467082723641
1500	159.6618714676135	151.0142431525423	147.1077303630532
1502	145.1556353879021	132.9327257233686	129.7713696300932
1504	138.9503436627131	146.1651361929694	127.3735162731179
1506	146.0978106901126	147.9227553545799	138.9353531354407
1508	136.2077786729627	138.3353936850174	159.8504375791386
1510	131.3972798671756	153.1297627661032	146.5768961710022
1512	149.9821810068416	140.8615132649373	143.0236203445568
1514	162.5545879977542	170.2003797301061	165.010344273234
1516	167.1803112198052	160.424922340538	165.2533065335974
1518	179.4752361350801	181.6112250242462	180.3920366447204
1520	182.2093039858598	180.769287577703	178.1684273109208
1522	184.2060276679264	177.8894717842507	181.8090822935955
1524	189.8823504857732	184.0354034227166	184.1733852476274
1526	182.6522419452985	183.4474383425942	175.093326542384
1528	181.7772568601482	188.748168844098	173.103814020668
1530	200.1252075579248	192.5282888880733	169.3734697032209
1532	167.4049526902857	159.1855399088757	162.9264683245357
1534	154.521417171336	128.2815496406196	151.0294912511619
1536	151.1505689909585	155.8781041959063	149.5743267561111
1538	148.4349662369686	154.0395581261783	151.2254527674027
1540	157.4938539481822	160.4805928065651	147.2524344454444
1542	163.8033526719048	144.6655283220252	145.2580405489676
1544	145.6906656939474	144.2942932767696	146.3495320455481
1546	152.2250459188988	165.0097693461261	162.0213986874138
1548	160.8558300020302	163.4672913380865	167.6707613284609
1550	165.6335159715286	169.3885337936757	172.6480236348353
1552	159.8700673744866	167.8306408175512	164.7096258247927
1554	147.8194720837406	163.2053734629937	157.5485480589773
1556	162.2411475822348	168.0454378461943	166.8303059331415
1558	199.1418119278417	180.1296799295914	177.228340984261
1560	206.4810315806543	194.328337219093	179.0894397700396
1562	184.84822202324	197.8010766835095	180.7797749449083
1564	180.2495961920608	208.6894849803903	180.850385164217
1566	193.22541108652	212.3618448757666	191.2060264688251
1568	195.1569608223962	183.1773438626	184.7534322533729
1570	184.8685227703827	192.2852786690889	161.9906542319316
1572	207.0980270003973	179.4672165777882	190.5164485377991
1574	183.5638855599615	171.7872985358841	174.9694439268443
1576	174.3179516147343	176.6808367430965	168.2547424374407
1578	163.3640429055302	168.8917359846767	181.3192310115076
1580	162.7432560360711	162.3072983680469	160.1655063644108
1582	171.2677788733921	170.285858704402	161.6131039740353
1584	176.1335037714665	170.3324891901873	168.4403189503062
1586	195.8397406062299	188.8520187661565	186.5652297257069
1588	214.1490259836999	193.6553342249452	210.192475405493
1590	223.8396835849836	204.4019337460609	225.4740764002452
1592	223.0754194297301	236.6452722278661	225.6515397177019
1594	213.9753639799435	229.3817415487768	222.318882750443
1596	231.4446428363043	219.4794311720185	232.7189127667081
1598	242.0456880184894	237.1517077997355	224.4960812595547
1600	253.460311399872	234.9890551353446	263.1871590715601
1602	260.2846971688812	262.1408776979362	252.0850984276399
1604	237.3270498830266	245.3503609075073	242.239398061421
1606	222.8970358797721	218.9217580659809	243.1999212356881
1608	202.9481183408585	192.4666986219506	191.6589900186682
1610	174.3663560838689	192.0114341358552	168.71238765468
1612	184.479041722481	175.7545352866359	166.1630307507155
1614	179.0726310184147	182.7011026517849	175.8158756318826
1616	187.9402953376399	180.2410765191538	170.3843504764789
1618	192.1969456022438	173.1483366091247	168.5520015128204
1620	188.7623966147572	185.7817214793742	185.1001130599294
1622	174.4205847960074	188.5266720047781	173.5528287645789
1624	159.5156705294002	179.4094984788297	156.332344514973
1626	166.4967815518138	165.6385250892061	154.4421006851702
1628	176.6184269334044	159.4086773503059	160.6973204497622
1630	177.8099987708241	175.755296478104	169.480759880552
1632	178.7313368216593	185.1764128787773	173.0773447806131
1634	165.0513848335005	170.9559302258816	167.2739475860919
1636	154.5788529860593	171.5534868540679	158.0048020289036
1638	167.2862289362365	163.9831915704497	160.8599288369366
1640	169.4644059411087	171.0217643482839	162.7622657411309
1642	158.2018001648598	165.7680945573726	152.2722884909269
1644	180.8119385352687	158.7858871093346	148.0377576792478
1646	148.6640149372364	174.1471890493499	158.0857194083783
1648	155.354860965604	148.4048660196175	172.3781364183104
1650	146.274721091168	155.6504372555494	158.5312056392619
1652	140.3215695182074	135.6057590726194	138.5444025393968
1654	164.8502637832133	164.0934167284132	173.3183678985715
1656	156.3891441202643	158.0776035219198	149.6405161524431
1658	153.919342944262	140.694397832807	144.5702648527328
1660	163.2998645449794	146.0125206358023	151.861118057595
1662	173.6755973491956	167.9052974787876	168.6677396376934
1664	160.2205200525548	144.8861467954335	153.4077640573494
1666	149.304134329244	140.289011736054	144.5982767772991
1668	158.5385720069679	165.3268797041419	149.8866433059563
1670	170.2297847447307	157.8579067578672	155.2569782913293
1672	166.1522462256967	140.710387423831	151.8688465149922
1674	154.6645444620217	153.0865298680627	148.6378498592153
1676	154.0376896625691	171.0276012362042	157.2822684160863
1678	158.47926069891	168.0353234739675	160.5899398221436
1680	151.3187387780978	158.3966747294812	141.292519959543
1682	145.7526162225802	162.5038054375708	125.7441581200384
1684	160.0990304892767	164.834831827025	140.9239696373083
1686	172.3789330094587	170.3430930588014	153.748831023839
1688	163.8223728546562	155.6966978289715	157.285221900028
1690	143.0506067749927	152.3005201832855	164.807511826707
1692	129.0903866813669	157.6414804350788	173.2460834063833
1694	147.1389294424158	145.7108953566423	150.5793947486545
1696	149.6608935294975	137.7307587797767	154.920191654321
1698	143.5783645665581	150.0210114634565	137.1118703514951
1700	159.5314188811526	117.9361458820093	174.0581348280129
1702	151.797338138912	142.4845224491485	148.1526354120838
1704	165.443036205955	150.1875084738769	155.3577792500427
1706	127.9442011275934	136.0143163973039	119.3412713406098
1708	158.0912842232342	138.2446550116957	139.5601582194448
1710	141.4568588602998	142.9995655941123	137.44834154385
1712	132.0678775056864	164.9324098161738	144.7159718017271
1714	148.7293144565765	129.1379716597521	145.5630354415925
1716	156.167129383759	146.4791838510663	132.5934851937358
1718	142.9370690159797	139.5741684914438	138.0833368844385
1720	150.8010557055754	135.4717479537188	132.9100810735251
1722	137.3346116750652	141.8873363512824	134.4239390066587
1724	132.4919405150729	140.7569861304416	119.5770916490283
1726	141.2457403577786	131.4716201079048	128.5328128851563
1728	145.9683284169252	135.2395302683917	141.6880705603483
1730	157.1930394399272	155.3911434111759	145.8031596525059
1732	162.5976521266073	152.9096671323284	140.3252525258528
1734	159.8264723042386	141.5283949395954	143.1458127521016
1736	162.4906188113297	149.8541275393297	144.7902131366755
1738	170.3297655921293	166.6553948609732	143.4969151015517
1740	157.4526009431168	145.2216265673652	141.5928531537426
1742	142.7408705213271	115.8303365449317	128.8770799740769
1744	156.7453371079639	135.407021994064	131.328189697896
1746	152.0757146477892	132.8951683978794	136.2169625268858
1748	150.1525976537166	140.9549156949046	151.6355985337777
1750	151.8119497874971	158.5805225906336	146.6578614380871
1752	160.2426656489942	166.9673961512059	150.4193328035881
1754	153.0549711533126	149.6901168969279	146.6966292821765
1756	158.4145452297285	147.2622200113337	140.1405481402981
1758	157.5273463335776	138.9299809866162	125.6561848786812
1760	163.4385274598515	137.5626701392618	155.1248092150336
1762	146.6097275942878	141.9304242267685	146.1614164212438
1764	127.133094643581	130.515419123713	149.2881093719413
1766	152.3796506675829	147.2012755918164	137.249705241994
1768	175.0619084365856	150.3972882104287	146.5753615671619
1770	166.5728328302083	141.6611660467306	134.4714187372481
1772	133.8735893358863	133.5249835084662	131.8344231816259
1774	157.5039353858939	153.8042622728361	156.898896349748
1776	148.7585837365628	156.6754576323055	139.4871592992823
1778	160.6382336217503	171.5041890510932	167.0596564044099
1780	123.8849145065554	122.8734691066657	119.5615804415361
1782	155.940525962142	165.8982969024906	165.8747565800429
1784	141.8604734264726	153.0197908237799	144.2759799636097
1786	146.2885919017676	155.3416669899044	132.358690561669
1788	153.9909069102703	145.9418845445456	140.424973182739
1790	156.6805897361184	156.0699781462558	151.5458840284727
1792	161.4462999214659	165.6240764368733	145.4089045336691
1794	149.6856532650278	132.6796814898417	149.08005954888
1796	141.3324472776068	154.4486319778344	133.340882782266
1798	148.128596115007	155.2180204962366	171.0749161068715
1800	140.7960268510581	138.5996960952446	130.6485067765184
