# Supplementary material for: In vitro and in vivo datasets of topically applied ketorolac tromethamine in aqueous humor using Raman spectroscopy
Source: Data Brief. 2019 Oct 22;27:104694. doi: 10.1016/j.dib.2019.104694 (PMC6839021; doi:10.1016/j.dib.2019.104694)
Supplement: Multimedia component 1 [file mmc1.zip › Raw Raman spectrum dataset/In vitro Pig eyes/Gonio/Fingerprint/Acular 1 .txt]

cm-1	frame1	frame2	frame3
350	288.8933604490644	256.4557969934199	266.4434215816791
352	303.1244925432051	273.0937594254029	287.6812476470782
354	330.5005647329042	289.7115519628703	310.6364057153589
356	354.0896751007459	306.2320699285785	309.0350496554898
358	365.1050851483374	327.7665331448636	296.2859670928393
360	364.1496023336775	330.0171428792962	299.5051005124788
362	352.6416974704433	319.4764887286738	317.8070705114271
364	333.8294047812734	326.4491806689371	333.5323282587772
366	324.4008031245136	297.06582436953	316.8493985786232
368	316.3907924176702	302.2932798742381	316.9130261638725
370	315.5067163756123	325.319829099964	320.756547973433
372	331.5890008711491	328.3346025210844	300.3602398282883
374	322.9103096044554	312.4463221333054	312.6098646565329
376	315.1188286070493	311.3573137809926	308.2899901960504
378	311.6971963123295	314.5409047913668	299.2851460113315
380	314.5764490487337	311.4964187160074	297.8076925107949
382	313.1736769651503	305.2066199291148	302.3846314438151
384	316.4411931612295	303.5824018889583	298.7542830316037
386	321.6164052466355	303.412464892482	300.5230934125672
388	325.1036472603038	300.9615454928216	310.2167292188758
390	314.3699480423045	284.285401382365	299.4955328243751
392	309.4466190411957	287.620133930291	293.2524056847979
394	306.2911301551346	290.3080701274024	289.878441361017
396	305.3003276302852	288.4277041129686	292.2324495760078
398	310.8358518157444	287.5056407322788	309.67118462062
400	329.9086172284547	315.2275126857887	320.1887421265205
402	332.5711475805406	309.7692823020693	315.9276918210276
404	331.8447697213904	295.9848459093331	308.5067324243258
406	351.931407656103	320.9590551459646	316.2110479927525
408	336.8081396994077	318.1629403939741	319.6524004272226
410	335.2421214194899	324.5626566880162	333.2600941422254
412	330.5330083975262	324.1315452060183	340.1801295388389
414	313.7310997260256	307.6089474155568	328.7803288304945
416	331.0898339976661	310.4690782659927	315.4186404228702
418	339.9768996801554	311.5773268349788	314.2357675761928
420	336.1276114617073	311.9085375190065	310.511258923503
422	324.6747129577593	309.8316782263016	304.614080039043
424	329.7008328937379	298.1839916971624	318.1983464092538
426	308.1306732492968	307.234280107202	316.5639837977182
428	312.8496503693622	311.9343000500688	312.5450025058713
430	333.8901546770114	311.2898840453169	312.5241800672013
432	341.4203469800276	310.2377432536321	323.267276703347
434	323.5466334137311	312.2639747376898	320.741869843351
436	309.5672057018473	313.1637241014669	326.3918339056149
438	317.6633612603484	313.8463836868464	330.1524536643216
440	352.7568695469996	315.0085548016875	325.1766535459951
442	341.3533994757042	315.8629461423353	323.3711677804094
444	335.5514215543532	308.3914239934896	325.1113402261332
446	325.5414890862114	309.6389716601906	323.9581761172749
448	316.2053012114225	319.5026936065306	317.0321433959909
450	331.6178175345911	320.4638285385666	302.4808689423048
452	328.751151791587	313.8501891233759	328.521520904594
454	328.3701411442015	310.1507425396645	335.6034872624006
456	326.4574433626848	308.2869603038553	330.2460072866405
458	316.0864265079056	305.7593621748941	328.6417303195508
460	322.1996748219312	314.0159324502631	313.3283167614472
462	312.5744328902414	315.9890697273864	307.09688428757
464	304.313333519677	312.5174020075891	308.7866496087287
466	306.5878121903066	305.296387492895	314.6197965586893
468	318.4262529487098	299.4769660791845	310.9237647081575
470	326.3419386681296	307.6977056405461	329.1014282423761
472	335.7197277033081	310.8544411161053	334.9439755443857
474	337.9050992617212	310.9014902760295	327.0456965494463
476	317.4832626467587	317.2173283538382	314.6457590869894
478	314.0894133812998	313.0281773144559	323.0008124424854
480	320.5180812345217	310.5235850046845	322.4433947060336
482	332.8697040656734	312.0959185688548	324.8699153891961
484	343.8719358648597	319.2092522721722	335.3076555911741
486	327.2460688707196	332.0974327704798	333.1690727034354
488	331.0743575145467	311.1076763090206	321.8501437485994
490	325.5628057296152	304.1095944883662	313.7034212593987
492	316.9383400048504	309.5069558298102	315.4481845241782
494	330.1663668784946	302.3660973909636	333.503173989827
496	321.7979609837834	302.4198350901324	332.0738274812729
498	318.2369874663185	308.7267174251889	334.379034631627
500	320.9287199383339	310.0324959156193	327.7869323244133
502	328.0098033222046	302.8872800478011	308.2886409344321
504	325.9093589176737	315.8701588430433	308.891544121725
506	335.0208855781337	328.7774684965759	318.8983564961117
508	330.9026045042496	323.8655582242278	319.4887509322946
510	324.6874866460472	313.0231812535919	316.7863414078826
512	345.9422264876985	324.5652515307152	329.4041268492255
514	336.9883998413777	308.4909391888536	313.8878798058163
516	331.5989753292175	312.5455919531767	324.9917136580156
518	327.3736319618846	322.9683170445861	334.5413703822771
520	323.9356593398567	327.73721586684	328.1574563374983
522	328.6442095707927	315.6793186121103	328.5370257301628
524	336.2992583859239	306.5795445610468	330.9316235619683
526	338.3535122331884	307.046767764516	328.2046708078254
528	333.9623568469876	313.0019410365985	327.2509606176413
530	325.1653596425984	316.4326470520383	338.7480543630981
532	333.3792262560921	308.3681032636737	337.7706106307613
534	329.5186171893437	310.1536863810359	338.4978229399418
536	326.4651722151345	317.5641922115508	337.5198156989509
538	329.5387775082688	326.1335699281407	334.5237653298839
540	335.3377276360398	328.6754949187102	333.8020719436883
542	342.4319809976626	329.9924061472203	334.8557385180999
544	344.3598186272982	316.1982254172899	336.0290885508903
546	341.9674360081248	304.4880676850572	335.8202133920302
548	337.0661098616949	311.0675897579832	333.9638207473201
550	330.5899649576815	317.1365390356831	339.4871295616918
552	325.9561902544597	331.7034243340364	335.2959574877921
554	329.2687415428516	333.9485770514133	331.1261372845468
556	334.443002166825	324.013903823614	326.4974935924516
558	327.0953045577355	313.9715153428035	315.3624044608563
560	322.449554574941	310.9042819234741	322.5722063037662
562	321.9913038222541	318.7447726909251	336.8058561147549
564	326.5554549736327	326.8804703819304	339.3337384782499
566	332.9627662948984	328.9001649799482	330.4601160370021
568	328.4144887676935	324.895998956047	351.0010666635422
570	317.4603631564808	326.3477365483143	340.9469688001104
572	327.2341999788232	330.7120454363953	335.5705251514164
574	339.6074793616045	330.8805992233731	338.3458025949358
576	334.6380592903242	323.2679660680337	346.0497365676048
578	325.9144297311832	333.6720096542265	340.5967344389786
580	324.8976963951959	323.3483230053045	334.7430785136951
582	321.476631713954	323.5057189809232	327.5031808708258
584	327.3163319878014	334.501002284453	327.4189836441834
586	362.4688315877196	342.4912198709077	347.0263189754543
588	333.8267919349207	323.1883765128565	344.7277599274502
590	336.5696752249872	327.3944508196046	348.1587851004027
592	341.9087282030857	327.9071305919016	336.7358547036229
594	339.3279069071992	319.248896690494	315.3647624065985
596	337.1356143178376	320.3394400012542	320.8393811425483
598	336.7615454047378	325.8931452703804	333.905857545975
600	330.3056076706758	320.9084287029639	330.9337619569197
602	330.5698292870629	322.7175667805043	330.1023445535298
604	339.5330508404263	338.7500998364776	338.412969596533
606	327.4469830482756	347.5071018988676	327.9728832532222
608	327.272785278413	338.1145192993033	335.8606250352344
610	335.1432440224691	329.1632182857895	337.5076132884597
612	339.6898325590195	329.650517714621	338.2958922296284
614	332.7416610906544	341.6044061689198	342.0678523731124
616	330.2860210801335	337.4858711749834	317.0136151766743
618	325.2054257652205	337.297805246544	329.1154974198798
620	326.9710155420657	326.6517945612273	335.9990204238712
622	332.5023506433284	317.675868200733	334.5279947783959
624	334.4401794552921	327.0225650155264	332.8415969269962
626	325.0869392576122	320.9795669889001	330.6572117624411
628	329.6396346042423	319.9245353890212	324.5462682710266
630	344.704585857376	323.9364785714416	326.8401491300017
632	351.0274566730432	328.1827167583015	334.8067017406008
634	323.1252231475006	325.3227887632735	337.4374518980981
636	340.8462133615902	325.3620067125175	325.882811842832
638	344.9631665367862	328.0645164591997	332.844757110392
640	344.1377630319643	335.4310009340324	338.7365028439127
642	343.1509655296329	335.1281128431181	338.9747249524101
644	344.289152530243	303.3139068315975	340.0937100791202
646	339.1300554112747	324.2692076017369	332.7284873521135
648	341.7935110196097	324.3060781411427	327.7748962234496
650	340.0368067269195	330.9535275672637	336.9186206653516
652	335.5639584372376	342.6345839517356	350.680293338381
654	345.0584685602814	326.6510200548519	336.3452045152394
656	338.0567924630329	345.0489165926383	337.7856951551952
658	342.2202190783549	340.6489763288381	333.2905140993594
660	348.3296084074177	332.5905199453503	334.8177344493518
662	348.087098727751	328.9929302715925	344.6988628648254
664	334.3561549081214	323.0089970324033	352.6820298880605
666	330.4002016150358	326.8569909083237	338.8986182181907
668	343.5860001983979	333.3244803777079	336.6630833715434
670	350.3070956416325	330.4306468172989	333.2404105203763
672	340.2806896951143	320.3032554878964	327.696514980644
674	321.7213708807014	324.6034158111755	337.0088560790704
676	330.3470039547967	322.9825479430348	329.0018364027587
678	333.958159542556	322.2924907294946	339.8248655681672
680	334.44145900385	315.0120007912483	336.3598349816201
682	333.1445308508167	307.6027565548851	317.5288433473951
684	329.319283028139	326.0658791103244	327.6345537234182
686	341.9340017181165	341.3342690973868	341.6341354077516
688	351.6563124339689	341.0028947252285	344.2808694048409
690	349.9919308191292	334.2891009347357	335.2588811475338
692	340.4099093564809	332.4299027594588	327.890101619541
694	340.1321274014658	348.4057657035384	351.150000449452
696	342.2924776840672	323.937896221466	338.434203016056
698	354.3547246244047	333.3900939982825	341.2130399929806
700	339.3801432918305	336.7275091331392	342.9202921959468
702	314.3917419907013	329.2841634459857	336.025511896707
704	346.7050211241007	340.8961121410633	323.1023276632484
706	352.9862786633669	332.5822635681223	343.4724632741696
708	343.9231033768484	322.8035886293069	339.8072482826713
710	349.2439841241046	332.3863751286046	330.4245880073844
712	357.8230959195748	346.1615180243548	330.0095350378456
714	333.7704539676925	327.4882274105357	347.7632879622693
716	343.4817443876826	337.2029048325144	342.2939315080585
718	358.230282939913	344.7127808266122	358.5598368299196
720	357.3363279152995	330.0732159863169	353.8075265842647
722	346.1229370267302	316.9815910495628	335.3150475483623
724	341.7516777428797	340.27037768303	332.1598964989572
726	346.5717106774818	335.4854284753228	339.2175719714923
728	352.6743964976949	342.4672909504654	347.1092951238201
730	350.482781690351	342.08411001549	345.2536461792198
732	346.2158434743983	342.0392115210587	337.522629525407
734	347.3317709130304	352.0414849053495	334.1677651647059
736	343.198355861629	351.8752349935438	353.2602623978473
738	347.1043406268694	346.1314452576951	355.1812266805408
740	347.4620609951521	344.7784427028554	358.2017603846892
742	345.6978810651843	340.0390937211101	357.0925764420958
744	344.7274536950078	331.6824563502248	351.7825488748475
746	345.5054382519377	345.496921007147	364.4631412174007
748	350.2290730019818	350.3930429838222	370.3712456960689
750	348.6357718116699	353.8736142625345	364.5004507086905
752	353.8825266475312	348.1162670878658	353.505949616798
754	365.6294867715369	333.8949303474266	346.1517011123394
756	364.9733554870536	323.8252011535291	351.7242486091454
758	352.4308037223226	329.9915974534719	345.419025506287
760	344.1510174673991	338.2822149604842	345.6086331196848
762	343.5108179110975	340.887285543541	346.3324676219286
764	348.6999362490863	339.2136968902194	348.1769238962658
766	354.4757096105577	340.040514882301	353.9669354173203
768	355.4499608940765	344.41733960293	348.6712136471617
770	345.8463487349596	341.6279273259365	348.7887959497284
772	357.3817849821812	339.019070013277	351.308455011541
774	368.8413228988115	342.9165397253016	350.3232121246725
776	358.4325604466151	352.3020718226578	344.7744145793488
778	349.4705556047256	344.4870930966368	351.2270473150005
780	337.6596005137247	348.7338593283321	346.862392486669
782	340.8965123637279	337.3255161754167	343.6797435156767
784	348.9899759727561	332.0965275344664	343.3015173039067
786	354.4685611199529	339.8673529489714	347.7620424846409
788	357.3777843866898	343.2536810674758	359.7993769746379
790	366.0223356779791	348.4561456532798	350.6813926513563
792	345.3947229714364	340.8089634041854	347.4141807942614
794	349.9976724782385	337.0899140794357	344.3766374495107
796	364.1640723650168	337.7090488176804	341.4331788617943
798	351.3689350558003	336.1899050357494	342.5652949477252
800	352.7065183274925	334.6589621993024	358.8987558696967
802	342.3565184892408	339.4984825053846	350.1260904880105
804	346.2476991763665	346.7478686711133	348.2042531545226
806	353.2819451045955	346.6871879973066	347.8658542734746
808	352.8894566571182	339.0288016142442	345.5979139139988
810	346.0555225278045	339.7008995732595	350.3092841062883
812	361.3265682229553	358.445692770951	369.0501769275284
814	358.7875518837744	348.0570398312502	373.1699590396871
816	350.116419711457	333.8984050038711	359.7030946895849
818	343.7562386994341	332.0910311210306	342.7731276355203
820	346.8009981384143	346.165748725035	341.3304255027313
822	373.2150209418741	349.3373784598382	351.4682803537887
824	367.9661196849154	345.9260787595231	361.8176192727015
826	361.6632533555084	343.8789326262723	358.8974045982943
828	363.574323553968	345.8377557296425	351.6448553233441
830	367.2967343680746	348.8520875880372	351.2438475209475
832	351.3180064919433	344.1504436028458	364.3584053991917
834	350.0459188220176	339.9677469368568	345.0187326998644
836	365.2741599524219	347.5673995542087	355.8169261565167
838	367.4207312695517	350.262690583197	357.829718216757
840	357.8810260820377	347.2903840619618	354.7699084014606
842	351.8017375916853	343.0677108189714	359.3102022927359
844	362.9958351115981	334.9475367916407	350.6238316021521
846	362.1500032574722	341.8041735755791	360.2287601675591
848	356.882432469846	347.6215272295107	360.4330658064284
850	363.0072063287321	348.6276301355775	361.3647013686742
852	372.3174274641859	348.7858985751007	365.8676308700782
854	364.3768239579864	356.3012531834638	368.0935031420536
856	394.4490491383437	366.9715644987432	367.0316999000797
858	382.1844953992741	368.166093707895	369.8213933829899
860	373.6951734193519	361.5536174871133	377.6652339927118
862	375.6909921614625	355.9872540184614	377.0563057387204
864	379.349673799798	353.3149904456354	368.5327279335299
866	367.3356796143514	343.6557961174182	376.4102856342759
868	363.9928111040923	363.9496970222659	364.7953640879467
870	371.1908347954617	371.6215894815665	359.8443549564913
872	377.2003003422216	359.5356857450961	362.1376376933541
874	373.4131665894274	348.1279482907559	360.2380365527736
876	360.6950051208746	355.4973623708224	352.5402690517892
878	358.4890979767522	367.537350489271	371.7024029089297
880	380.742076840453	363.879590548665	369.9319970259917
882	377.6927920210546	348.7371548704384	362.0919495281727
884	367.8962141611355	350.6814524175962	366.5880799904262
886	359.8933930950996	359.6809393291067	371.0754811624315
888	353.4611870025444	352.0237371552213	358.8478177373988
890	344.6034386637417	338.3962632821369	361.9181176712204
892	368.3060824715955	361.2693740812031	362.5997119278488
894	359.4466374109011	348.7414157686562	366.6159730323395
896	359.461722136489	350.3589000243391	366.3910361601089
898	371.9192221497104	361.6691525083386	361.8852317741219
900	371.192393923904	346.3294493933431	360.839634069791
902	361.098559412121	344.5923394859531	377.0886138006551
904	343.7643754036723	346.7112646838888	347.9623370173715
906	350.1770566897418	349.768953249572	350.6085242271254
908	358.9445715779677	348.090276238731	351.8847066470243
910	361.3367852099644	348.3074556025808	348.3446274275775
912	364.5065273132085	359.3490594527345	363.1658070937717
914	369.132674688397	344.1329324785461	362.3802526490844
916	369.6535912640342	336.7784463852364	360.753512841251
918	365.2280638205075	353.2325098332818	360.1046527957129
920	361.8650478579234	360.8517390154585	352.2725515676219
922	363.1528883343761	359.6935536173444	347.9523008986767
924	368.2995380885947	373.3469166952064	366.3630762316225
926	371.185820351339	356.8887637652583	377.7124564539674
928	378.7651850238204	358.9399668237257	364.4133574426447
930	368.6050429312934	356.2592661349797	366.2528471449433
932	360.5496149439592	358.7391094692997	370.6977944805592
934	364.4130668815234	363.2805295192623	370.2508552250097
936	374.8759124292696	357.523557409969	367.2304170415839
938	382.3820910309198	354.0829128805933	360.1514877861122
940	379.9268556138307	365.5777461839259	374.1951330130983
942	369.4656445720501	379.4049785923533	374.5477574042569
944	370.4044610177182	362.0513118712045	365.653744854517
946	376.5763564759729	338.4550382297883	358.1819811934339
948	369.5399039916258	352.0885115689144	361.0200322427151
950	360.464565492067	352.7545321489469	372.6904188940104
952	364.2823491718876	347.0583423746841	372.1410377605823
954	356.2038036206819	355.2008195623861	368.3744566924213
956	369.9996574056661	355.7058110667032	369.2388056757955
958	385.7450276016706	353.7084784334057	373.2965833974606
960	373.4751110676285	361.6116067786118	374.166503347037
962	363.2511783433417	366.1255928360482	367.634572433088
964	356.9706299281979	355.6129812039504	371.7710532811009
966	355.2876567146307	345.6572567840634	369.1541837939127
968	360.3579328926298	347.1803728946654	361.0706813860888
970	363.5219537693142	354.8001280576372	359.305040080385
972	365.0262787959416	360.0596868860018	369.4399598104934
974	383.3179183882551	361.1195405776408	378.6784091575933
976	370.3222798175065	344.4505790618862	360.7532479496684
978	361.4175921980335	354.6539029172178	367.6005905722904
980	361.265108719188	357.4299455965097	376.646743377078
982	365.4150560609529	351.4846112000636	372.2477893089255
984	368.0205245867774	346.9314012614594	357.3722099887992
986	366.8604829054411	353.8115536806453	351.9543961253752
988	371.7665851839471	366.766367451075	368.0036141067997
990	377.583974878933	363.4171313269759	354.5540652628512
992	384.5907122189803	358.4760257072095	367.400194070602
994	390.021727426996	355.2914502010635	369.0344355321942
996	390.275599237713	359.1804716029851	365.4888119564646
998	385.2633469267292	370.4748421146531	378.2753123622331
1000	383.898013292529	372.8575785608905	375.1369641851044
1002	387.9695438551801	378.7841523357704	397.9087653533081
1004	406.4936597020851	379.1340365835602	393.5981076325612
1006	386.8386512760715	366.9400220914143	388.0076009599201
1008	371.9075515528351	357.2430696443232	385.0860395077122
1010	380.3034886095414	358.1166746838624	379.2936960295622
1012	365.3011618764604	361.6692791018312	368.9758159469459
1014	378.0841504177404	390.7687011978823	389.2964566883748
1016	378.0884140600136	357.7342347081832	380.1822405372981
1018	368.7706524900776	355.4751477670708	378.6549208510292
1020	368.2672002861283	366.3481385905111	368.8712638522942
1022	376.1358409367366	371.3729649402487	360.7412160414425
1024	374.8046359333544	367.325572567736	370.431020272285
1026	344.4708057086334	365.3924199412471	376.3312214878405
1028	377.8966932228366	366.6272300289365	366.8333581225635
1030	387.7247350435748	379.3576289788589	377.8722490576593
1032	388.2152788525122	367.8501235262329	375.6266933763513
1034	386.3583750837335	355.9089533580361	379.134056000792
1036	383.0674853349331	357.7844306930504	391.1449052429346
1038	376.6383233510878	361.0079424283858	387.496504568392
1040	372.1145223747551	367.2452414611682	375.3766016813561
1042	390.8703537270266	369.3411955055559	369.4663662821952
1044	391.7310441125648	358.4003721193566	374.4174629388268
1046	393.3494619617335	363.0680256623851	374.8024780964105
1048	389.8604937883974	368.7644283070973	376.6056702338243
1050	380.0281688895447	363.269088008504	381.6158788432727
1052	382.1130204428411	364.7399183354095	375.6510008138957
1054	371.8568262054487	360.191478528249	383.8887483019335
1056	376.0431316392159	345.895308290066	380.6796376688923
1058	374.3542779817605	354.9729145022172	366.0349043711207
1060	375.2005359995708	365.4487667533527	364.2998797999272
1062	378.2409735031829	370.0298520840922	372.3153345139543
1064	380.9309771113963	368.6677777090403	374.8678020639436
1066	386.7827191587537	354.8372583055136	370.6388621400729
1068	366.4959176694624	360.8625819430221	377.3065615056553
1070	376.1696017517961	370.2792399588065	378.697496689932
1072	387.8114994413279	361.745786221228	389.4140482354856
1074	390.4694701048531	361.5803339784955	376.8165875964568
1076	381.7388322471193	365.5083892080788	362.407110768856
1078	373.150631625812	362.4750607999435	376.4914172908872
1080	388.5088576011659	375.1417739258252	387.597196987222
1082	382.2494665585967	384.3983265398337	391.051463627619
1084	382.5973355337977	373.0607670220411	388.3497677635436
1086	387.4125692357217	363.418964418743	377.753905243678
1088	383.8384209689407	369.3426071210781	379.6096417346549
1090	380.4920342391182	382.2437014336332	385.8938425318052
1092	385.5586224815197	384.6376121355995	380.2474865262353
1094	380.7090171555178	372.401551635896	372.3843670888859
1096	386.5759772717952	367.8250566952098	378.2358300797129
1098	395.1009490982066	360.6139816209351	384.3994298963652
1100	377.501852883818	359.2380213486638	379.7390177222652
1102	374.1259677211467	376.036801153024	383.9880138094314
1104	385.4139913066002	388.8883013705419	391.1532662368283
1106	391.845551519241	382.2212050297569	386.4270321124469
1108	390.7864656715839	380.0249814904306	375.700000114086
1110	374.8309236998314	370.6149451308198	399.740306769333
1112	393.2441981616108	386.3519824865878	399.1175706522409
1114	402.0716240279022	372.4793950815629	385.9723534866539
1116	399.1880093914815	370.5632488711636	380.4759037624136
1118	393.8466940274382	379.4440660469724	384.6362790262924
1120	387.3233433267183	382.0820034901367	388.4001581496414
1122	376.0485646126055	376.4813385664107	383.2680305399293
1124	397.0171340457786	373.6514983397846	379.78426660673
1126	387.0809120271415	371.1631724347992	399.4544880149771
1128	385.6646183172314	373.8598781326008	388.4822256141821
1130	398.0416000470814	381.0707809254857	379.3789711890817
1132	398.6795741346216	379.5745406727224	373.1819966527258
1134	387.4500754905956	376.8120490254915	372.9717966375881
1136	383.3488774940549	386.7834717327085	385.7971478312683
1138	375.7883892728116	386.411398961216	398.9523990787666
1140	393.0977970203857	370.4162275555215	388.3242440319311
1142	391.478256399299	376.6689446797541	384.9812611992163
1144	387.5708731604062	385.9366944898226	380.9091356466406
1146	396.6493780712294	385.1652887316014	390.1033235215767
1148	408.3848177360253	385.3797268559512	401.9241027102744
1150	407.0883661371666	389.1383408441387	395.7673384314884
1152	395.3831038547809	377.5527798141269	373.4098429073386
1154	393.190293919032	380.7003106243211	392.0087562740002
1156	383.8239726326836	373.4188690564836	383.7093466532603
1158	374.6386374851523	380.2299270454381	386.953594126955
1160	381.8727374054199	373.8132890170124	386.1134381437187
1162	390.8652917749803	369.1500578477031	385.8547041816054
1164	390.163568777613	376.3963559104933	387.5553559901569
1166	386.5134101579316	386.4914435429246	388.834126793328
1168	397.5299000809371	385.1642251690673	396.6955338692424
1170	415.5740518009021	366.6443497021573	414.0631980467815
1172	405.1403740987807	382.9854093385594	415.60066518973
1174	390.5123598562854	388.8509622517772	403.7307368378031
1176	396.6741739451007	386.099380743039	400.3356911774474
1178	394.9038356653895	386.7468909338693	393.3580766426277
1180	386.4584394143855	389.8186758974442	385.4172759713646
1182	401.7652321643078	386.0793090159737	394.1982175053589
1184	408.124386795481	385.2488235257077	398.4439655236144
1186	399.6589044791026	386.3152390352847	398.1627667372821
1188	400.0788833329148	389.4271884290935	397.4217835439487
1190	395.8308527035873	377.2530715020166	390.5997054800902
1192	396.5174394334691	382.8094297363498	399.6881659822367
1194	409.573138276265	397.9911187117804	411.9478211904521
1196	412.7358832533677	402.046073420376	409.8399593576801
1198	387.774877537529	393.2893850936076	401.7045051149916
1200	397.2168007423316	388.6452016402221	417.7714733977788
1202	385.0488943828177	392.3537502604071	406.9915523928093
1204	401.1667102795523	397.8412621721585	421.9494978931811
1206	403.2865152777255	396.443637447629	425.392056147899
1208	410.0351838322469	395.4609201605164	402.6392973737218
1210	408.4853954334919	395.4671811992178	391.5861658296832
1212	399.8356976787657	388.0899582847836	399.7492101628914
1214	402.9170621507634	377.0646115225585	398.7370023375549
1216	402.4297877593638	396.2952714845396	404.5459585996064
1218	410.1608579072141	385.9562705179064	419.2270034393812
1220	417.819050100435	397.0479318316714	416.8555506342747
1222	424.5856236564878	394.7380517735568	411.3687425068937
1224	412.6370809163036	399.9036764533971	402.1581180574916
1226	402.1066986847934	395.9981760854113	407.2549587633758
1228	403.8218835214213	392.8866149569788	416.8959786595149
1230	408.700253894751	405.6678596706075	418.8780686795179
1232	410.2766425179775	401.1230336530433	436.5185223267494
1234	407.8861809044267	388.9031118898372	414.500758727535
1236	416.8598775741473	381.7911599073885	398.9556627845907
1238	419.2455109859561	397.3453061089502	409.1122284674285
1240	415.8541396307329	409.7274771954247	412.5058037286323
1242	420.6158081782045	404.0327032778673	413.2131322343673
1244	422.6946655888258	395.8305340141801	415.6690750696719
1246	421.863470872103	399.4587615498971	424.1492614577685
1248	430.920883860427	405.0158910571507	433.1772121451355
1250	406.1120752010733	402.4386871600568	400.193509486866
1252	417.5117544510724	406.0386240895457	420.1110619364914
1254	424.1048281116454	408.7475648859146	418.7327836427648
1256	420.1963307076713	421.1646948487872	424.3279993471348
1258	421.9106850543748	422.3310483770522	433.155652624615
1260	416.5664028447597	410.5768067926158	437.5426158109902
1262	412.599293443664	408.8651699606699	433.9097323343841
1264	420.6396629604159	421.0360704068858	424.4607850088941
1266	417.9738349615363	414.5273279696913	417.1394647501056
1268	407.2203829980738	417.7055808196296	426.3811618534715
1270	406.1013309693109	415.8834565050945	416.6717528195833
1272	412.2102447257321	426.4631248854134	415.4567809910561
1274	420.5371181210645	414.7839185248159	428.2764359230848
1276	415.7562796849529	402.2127507667038	415.0816803326386
1278	400.0414449230358	391.627047210082	407.6956134679343
1280	410.6972454395032	399.4413040257729	424.0050365200771
1282	451.7443571294686	424.9481310726606	439.7529360704625
1284	450.1031259549147	420.2241814511145	438.5280601555116
1286	427.9131059648498	425.5900618229142	430.5356057256969
1288	447.6628331709721	417.7568037732635	424.880326470121
1290	442.4893457971469	426.2385285168801	429.6488802827869
1292	436.6813404228377	431.2365113314329	430.2816766245842
1294	427.3062202311667	428.2088932111436	445.4138938791397
1296	417.3720933468322	412.0498411257909	433.7594028025453
1298	421.7119285211564	400.6100564702977	409.3415499448826
1300	435.1068912702008	411.7263689062743	412.3853134788633
1302	426.852073272278	427.0365476541671	419.1544412720492
1304	421.2733520873808	416.454340461444	415.5978397632164
1306	433.630761415336	400.2444637668546	414.0431266562297
1308	422.1655399200209	394.3434225234012	435.979938356823
1310	417.8453070631526	415.5114169725428	436.0243601187785
1312	408.9328929915611	417.5793704708965	431.3728732084661
1314	408.712168716373	414.330904026374	427.0072512126908
1316	417.2699655215149	419.9469802409279	424.0467195417978
1318	426.8460021935423	422.0287527097678	423.2654273875387
1320	431.7130166824325	412.136185535688	421.1417347452041
1322	419.1843448435175	419.6782049256386	414.5653142627594
1324	423.3832244595145	420.9084367556346	436.576203511238
1326	434.9004181951669	421.2738515873413	442.9842087589688
1328	430.1578103863902	411.9176321568737	429.0873663605692
1330	419.788134093266	429.3003189557821	432.4947893698129
1332	403.0453829791136	421.6157569083362	435.7498643308413
1334	403.5931282612073	404.072649974054	429.9228569771752
1336	425.8707566338436	408.7448194918164	421.4878460674811
1338	435.8898616941281	418.3477726604471	424.8468884503827
1340	415.8234111809947	400.3314436460038	439.2867222343269
1342	432.7272689417026	407.4684075886439	423.8981148602623
1344	417.2599358682294	390.4901029652144	421.996060929828
1346	409.4992098379987	418.8647623626549	429.2960618325594
1348	430.7902739765228	426.6765954851456	430.2939154260895
1350	430.3320142076196	427.9719871858173	431.6406811880444
1352	433.990853677593	408.8163418220931	427.7449667970215
1354	428.1539456039385	394.1933265029913	420.8004391423596
1356	416.4001115091289	400.9485347188359	419.3460272765284
1358	414.3734236936505	405.4698716805586	425.8976606095216
1360	414.3215308351092	389.96053852748	432.3683324989169
1362	425.9542371021786	403.4576241569969	430.873138940715
1364	410.8195803965302	399.7772489817236	414.2142927647871
1366	420.7994124020968	392.1874363404643	413.4817459403162
1368	413.784943504591	401.0308918077157	412.8290602240903
1370	409.6208273233895	408.9802071505241	417.7302442718183
1372	418.1117458476716	422.2387708537784	428.6557667633523
1374	422.5710730875703	425.9093698483597	429.2476666091491
1376	411.6749634191477	416.6624883079849	415.4562241190778
1378	409.7839917810588	406.1551077342048	410.091383514861
1380	429.1394776332432	402.3113588604653	420.6432837233002
1382	423.0233468890505	403.7001928166994	410.3023387695956
1384	441.0245018415498	408.8038089938777	419.4864592275474
1386	437.3855985207022	411.3315195784537	429.0494639726454
1388	430.7332747326962	402.7414192288644	433.4151924620912
1390	420.8899671338985	398.5226988962655	421.1956758810027
1392	418.4187205707937	406.5739304083762	419.3209769523263
1394	425.6490498913202	407.1896149019989	427.3733366452701
1396	419.1721033343492	403.2077146678962	425.2081329831357
1398	407.695503506305	403.4197493141221	412.754868853181
1400	418.9781812747672	407.0652209902735	413.634049507515
1402	440.6132453108669	410.8614264881377	436.6927988493085
1404	431.4373233010017	416.8059469779965	451.4762162563464
1406	427.5214774490607	423.714404144359	441.8594691395535
1408	428.0426052151535	417.9170497396981	419.4988523309573
1410	442.0766781838082	423.2854854509437	435.5431585522577
1412	423.5579725040064	426.7460599084341	435.2224733000867
1414	423.3464392470406	423.2220769452761	424.1262753230493
1416	433.5463473396377	415.9324204067341	416.3088317336697
1418	417.7497658117648	419.3512160198486	418.3642573623897
1420	404.5094023403555	415.633668525873	418.6049949828411
1422	415.6881887389055	406.6611120789148	422.9330133071387
1424	421.2620075092852	412.2195763269305	438.1123159403766
1426	420.8024252969657	409.1342044436391	436.4944481325578
1428	434.6067516686272	423.9203439621878	450.2416404520654
1430	458.865561122307	429.15292372554	438.0393172321771
1432	440.1171911726279	432.9042059780622	458.6915996760668
1434	435.9941128589219	435.8690381532744	446.200380205747
1436	437.3602961732107	429.616450285047	441.9693657401896
1438	452.6291551908593	434.3492565694215	444.3342365022403
1440	443.8747087705401	434.731084564833	438.0227892788876
1442	428.324160636855	428.324160636855	451.0573754096034
1444	429.6296222860879	425.149325947875	461.4057646694791
1446	445.030037904656	428.0703897261702	453.2363991441738
1448	456.147983583621	426.8505497597661	460.7588031938041
1450	443.137087631186	423.1547183586683	464.5253488895528
1452	438.7751891429653	461.5826873022897	451.762821672167
1454	438.5299369222183	450.3461189477899	448.6368822681382
1456	417.3354625277697	445.5212047792246	448.7246608354867
1458	430.0662530546914	426.021520872105	467.5790614459163
1460	446.2119048227482	426.73867480913	441.7724139831022
1462	453.6560226258123	431.3420878354261	450.3327324075516
1464	441.4903879328371	427.9547781023949	457.9273361459509
1466	443.591739226349	432.1742729644118	457.5898681016251
1468	450.3798487200791	433.1652587835791	446.6329637447213
1470	447.7804540113265	438.0896035467252	440.1370139554742
1472	450.6170071762296	448.0636590696781	452.6858993203491
1474	455.6963258701923	430.3513744262822	452.2745950114471
1476	451.0398478030995	435.397522439099	435.8814072847958
1478	436.5801126621481	443.6301596316025	471.6690079128175
1480	449.1369548951396	442.8543791137956	460.943202962832
1482	440.440517026043	434.1110683280472	463.8647879609674
1484	445.708488693762	429.3725955177827	445.6148574866539
1486	431.5366431329705	423.8909472642392	438.2033744327517
1488	434.4975870577777	435.6591147680373	448.2968884709577
1490	430.6974358574314	422.4417412586988	439.9220257488693
1492	445.9661825321231	419.485106517545	447.4233498757376
1494	460.4176018745118	422.7035232617764	459.4625628537887
1496	450.4452816628087	427.2252462876415	450.0771184696383
1498	439.6738253051208	442.4016761134943	438.1595457232142
1500	447.0366793306595	444.9902715733205	444.0654566549037
1502	458.8240776015211	435.2320403855939	454.9948109384088
1504	454.0362918975212	423.4564601838055	451.7641068894926
1506	451.681896964	452.0854786703656	466.40215707492
1508	455.0504780728904	424.7923208488422	451.9139030485014
1510	448.6932634842991	447.2963169341304	446.6757168679334
1512	453.6510903354273	453.1953739005781	467.1063124419407
1514	448.0622807642433	447.1417484433927	463.9298575750672
1516	453.1388690704424	450.2928702397613	461.1502720893097
1518	446.1301857162747	429.728915625611	446.7140541890007
1520	457.6141052512398	437.1295207380082	455.2456051355453
1522	468.594038289456	442.819130095765	464.4528937236242
1524	457.0074863578054	438.2351322566318	461.5759649860984
1526	453.7225657273714	456.8422956880341	465.4499631716627
1528	459.2808952177219	470.4333918429238	465.5112720046772
1530	441.5943063932747	460.8109253519586	457.2587646691846
1532	459.8568259293788	447.7026021435736	450.7297871947942
1534	438.22109994274	460.4424310692642	460.9550752574501
1536	456.2079405059745	455.6937738826862	471.4204721103807
1538	457.809421142446	433.6438837464269	440.6231224326186
1540	465.1741432906731	437.4316771692322	447.3058976414112
1542	443.8870903817836	436.678561966731	449.3250991846633
1544	451.3722064789456	439.9797021608863	458.1204710911587
1546	454.5171015297922	446.9841555365384	462.7869209476338
1548	455.1632225407992	453.4451097265647	469.3546104268411
1550	460.4502993441859	462.6099481628352	490.9176230334251
1552	465.5634320843794	460.1909533895613	487.4028611207405
1554	470.2194980623735	441.2447965184886	466.3920412918902
1556	473.7642788192534	429.3797473806845	466.3637483174396
1558	469.7699504428744	440.709315694055	472.5894917840855
1560	469.1219640247243	457.2156913761768	466.6126164701647
1562	485.8016273808369	462.4245740451452	474.1498493055013
1564	479.7364914107388	467.2121968166716	507.5647311133282
1566	479.7746623073772	453.1855711066546	480.0104491164673
1568	484.0345011291979	438.2003223223238	487.1412977381062
1570	479.0936416068997	474.6217918787493	492.1146429217181
1572	484.1450254994506	476.0762755074163	478.490409650322
1574	493.8552099814117	478.7510830343583	461.0620742916872
1576	478.4574727673906	473.5024024083663	495.535563145381
1578	478.8154486400305	459.3490868793746	471.1901776954408
1580	481.2218077172338	463.024461782062	477.9168420861603
1582	489.0982188745611	466.3126882417281	480.0121658305688
1584	482.4754057022677	466.9492712607606	492.8110766194697
1586	477.2945928346729	467.6135536288371	488.1847468305392
1588	495.8811814551441	477.5644509399693	486.9889555979734
1590	497.8901668442979	493.5011871503639	508.6529978110491
1592	476.3169791173559	489.024495255609	503.9239313004389
1594	485.8865064259118	470.949026439327	492.8061705362904
1596	489.64109797642	477.4686874716557	503.264187503658
1598	483.0222836393689	488.7114424514003	520.9738895452981
1600	494.7660669016113	484.3159032944276	509.9783603943534
1602	505.1862783625783	481.6891745987826	522.3163398499023
1604	510.6503891479334	474.8738226313323	496.6707298905667
1606	471.4143090956112	512.8115032809355	495.5678360560505
1608	471.6248235418389	493.3958570089124	506.1507495088563
1610	481.7456800782173	502.2844260726027	501.9008755377638
1612	473.8959666760389	447.4628236261293	500.3892304182632
1614	481.5446017887525	488.3661351755825	521.401154942678
1616	482.9104271420636	495.921194010387	500.3856048046251
1618	478.5010477817778	495.5616602168329	498.4750626823575
1620	478.0487541503384	480.6719040174318	496.2787241272001
1622	488.0467759506216	488.6151865021346	504.8346356739293
1624	496.9701638429806	502.3584427624433	499.4924171312907
1626	496.2417465754472	498.7549187218463	501.2908749823181
1628	495.1566314925398	490.098502069609	513.6556514259462
1630	497.0872800145237	481.8309406254947	507.3455968217108
1632	496.7877230407204	484.4129791244246	512.7110249395191
1634	494.9234602865574	491.5867974794179	514.472299534774
1636	481.9952811546239	484.3705678556455	513.6644772634056
1638	471.7117009124547	473.9134118770111	508.0360175868137
1640	493.7745013782469	476.1747866188171	509.6317474423349
1642	485.6594855110226	478.7689688521812	502.5339350327409
1644	474.4031397710094	487.7091654522108	507.8745234695675
1646	488.0922535177962	487.0614850425059	509.199885049463
1648	493.0529459497355	487.2182557983457	506.436976283793
1650	498.7564488665572	498.2581688896323	513.7020071456586
1652	506.9032720921214	483.9432604265793	501.738501076768
1654	491.3231941738262	478.4689340663786	485.7464020692626
1656	480.7169702797816	471.3579152899926	466.0055219183136
1658	477.5461106083377	470.668943763943	486.1185113890425
1660	497.1216851036006	481.6431611629299	504.3713832200224
1662	498.3928657177091	492.5779772275538	503.4980629073782
1664	491.7555551744819	492.139871049514	491.5051698093389
1666	495.2839388486822	480.9506389432157	493.5799497095067
1668	492.7167566154773	463.1122834115162	508.8969148408169
1670	482.1330826886265	467.9511438933907	515.4852825896975
1672	481.2952901214279	475.913833852504	505.3175520277898
1674	488.7897228664835	473.0930576467041	497.5894582745729
1676	482.6457945468499	477.6867105168903	495.2734286081873
1678	467.5706717288561	471.4726205345829	487.531552355124
1680	476.6232088111809	466.3178879937079	494.7184726301812
1682	490.7283790026672	470.3285552887594	504.305658814549
1684	477.4495572871176	462.5870596931856	491.0421276707282
1686	477.9480233076442	461.1229816828836	482.9386567235188
1688	466.5629722453334	478.8363221625358	475.5774327905767
1690	485.6624059878386	469.4654620602117	497.8719937453203
1692	468.0580908435275	473.9319545316394	476.1471442484913
1694	468.054377846733	461.2305160756833	454.8630916303638
1696	467.1998457805736	467.0533281361553	459.9868054551989
1698	459.2280720557735	454.0338417453834	490.3454568085331
1700	470.9232071156493	468.7079533602237	467.1238222451347
1702	455.0722188646105	439.364881034118	479.9739537422778
1704	458.0638057941278	482.6211864139448	496.6269287965582
1706	480.7247032103779	462.0014977624761	471.6267251326956
1708	443.8293401929093	447.2723797408997	453.2537219344978
1710	448.3583698830441	454.4711978725023	483.349452182431
1712	452.2393095530215	448.5819624166728	469.61018009798
1714	471.7344996452948	459.1347713063792	481.5305361039262
1716	462.721783747873	465.9147993434726	472.2598430526924
1718	449.9599551125508	456.9798470134768	472.538838779904
1720	461.5014127927129	448.8078312070059	454.938585423641
1722	458.9542280032457	425.8873858431453	440.6043633320421
1724	458.5176618835555	425.7825134870107	460.5047558237292
1726	456.4368299489046	437.5776759280976	475.3627246168502
1728	456.9447887616354	445.7223156280527	469.592865720564
1730	456.2923320210597	441.1823801134428	460.6066917849216
1732	466.8117342845688	453.6904969490979	460.2213616035665
1734	470.7134169379709	462.7621300216271	461.1361092770231
1736	457.9813715574574	444.081925306844	462.9285044477192
1738	467.1120866130609	441.049297078414	467.8688503525856
1740	471.2246493640315	441.1676537791573	459.1296097290096
1742	464.3992984189015	445.2827846152099	463.7689961538697
1744	463.3070228074056	446.9598555405584	478.2512095721614
1746	464.3151165899226	441.5749087446419	465.0481650474914
1748	472.637953469261	441.7221863270487	484.005076690163
1750	460.5882015650241	454.3679094987106	476.1603527752181
1752	452.6505508817525	464.7590335870357	466.6795091237949
1754	459.6711079458639	451.6420362691119	468.8402897330801
1756	456.8046944574596	463.8148791149262	475.6783278080443
1758	464.0658968350741	469.0665283041717	474.1886449839371
1760	465.3404450454522	453.5300498574777	434.1945438934382
1762	475.7367923786189	463.8361255625378	467.9633270220063
1764	485.5858883775465	431.9493656603167	456.7080367023606
1766	443.6118144660865	453.7260995092885	481.9761267840449
1768	469.1041963565793	458.118370828034	483.0932031017803
1770	460.3741199847563	437.845235927536	470.3334676574287
1772	437.3145186721907	447.1081221709272	466.6192045686868
1774	449.5558929297791	453.6628271103074	460.0308829798881
1776	488.5845960395203	471.9220135407969	459.7073317391443
1778	488.9945235252736	474.380235084636	469.7523852765641
1780	460.8862546804316	463.6067192117761	494.7010184960474
1782	451.7562956406601	450.8682624079679	461.0175526288725
1784	468.7575364486653	452.9953614869841	464.05510207646
1786	456.5437642865613	445.875207274978	495.2515869253599
1788	434.8956588747037	443.0711534505441	487.9411562959847
1790	464.242040738745	436.1862079727138	472.3369461698748
1792	444.1676215398023	445.9870905715623	452.4237386914173
1794	450.5226368777642	446.5924980049764	485.0451997453977
1796	446.7705373087009	441.068510662415	460.4291876734157
1798	465.2704984372219	452.878097395574	467.7417557129895
1800	446.2326273976745	437.2104363683826	489.6090490593649
