# Supplementary material for: In vitro and in vivo datasets of topically applied ketorolac tromethamine in aqueous humor using Raman spectroscopy
Source: Data Brief. 2019 Oct 22;27:104694. doi: 10.1016/j.dib.2019.104694 (PMC6839021; doi:10.1016/j.dib.2019.104694)
Supplement: Multimedia component 1 [file mmc1.zip › Raw Raman spectrum dataset/In vitro Pig eyes/Gonio/Fingerprint/Acular 2 .txt]

cm-1	frame1	frame2	frame3
350	271.2528412868859	285.7188723755621	254.7830933886596
352	250.526115682206	274.6234366329787	236.1308023561008
354	223.0654128439207	255.3785572350218	236.2548990999618
356	215.0108028265318	223.7033566016692	238.5978972750295
358	201.3385815489679	234.6135897229633	232.5323681955463
360	192.0316948290484	247.0606915998233	235.3052263284617
362	192.3625756621931	250.9294995835735	241.3373343054809
364	210.0580147933759	243.8666736736318	226.6450806473978
366	218.4515859310684	246.9914663215723	241.4852276022743
368	233.6026888011882	256.541689960858	247.1170831725692
370	250.3891412322064	264.1708609444091	249.4062818740726
372	258.309194035935	257.9342239559645	263.8598169232611
374	267.564879621896	268.4448826139799	262.6482846040206
376	266.0089762179551	277.5681713365735	265.431913217027
378	259.9169713437348	283.7711437676293	265.0879013744753
380	255.6092062572505	285.9615043837597	255.3459100328784
382	254.7687273822339	280.7662393074854	249.0743740445604
384	258.9772969759997	273.3871092869053	250.6643425468493
386	260.3482938762685	274.0140716875591	253.2287794718772
388	254.5822924730092	283.0063607846036	253.9237753395774
390	241.1974932342504	270.1397550245363	257.8856257699947
392	230.5141657616058	262.638423651601	259.2042289551973
394	226.7782373956613	267.0919402940526	260.4356511294693
396	232.0072485156889	277.9856004266231	259.0297537686839
398	248.4536188503066	274.3778614138219	245.7263494030615
400	261.4244823023928	274.6476055797685	251.9094767582066
402	254.0745736596796	257.3531193671436	252.4979826114957
404	243.4171768782617	243.2941079025392	250.8916272635848
406	257.1151862414224	266.1606076438965	256.4928646559303
408	249.9165682306762	264.3975655265853	267.9106889625671
410	254.2711230742104	283.0209816914146	266.6767164001242
412	261.0768040237118	289.2740431280697	263.8076513581121
414	262.1491457783254	263.7039149971944	266.2798094627234
416	251.2064320668196	271.5812958387369	254.2447287190398
418	251.8455089981278	287.2422501313799	252.1242145539172
420	254.464049056675	286.2536944654044	252.2955299927529
422	257.9168636527522	270.5797796666574	253.079647659471
424	271.4207971870295	280.883250895038	259.0566852674613
426	266.4880042379945	278.8705100233197	255.1158576807631
428	265.3196362421613	278.9491711035666	259.5300827960809
430	270.3110324835033	283.0820251129584	269.7069776932425
432	279.4379798363231	290.6029030801382	276.6892668262885
434	266.3522524558521	288.5594683486015	264.0956922703219
436	271.5228409736561	280.7194699187389	269.8014794106751
438	281.2570373010047	276.7256739542804	280.0722621729246
440	282.0587347732819	283.3120407106284	282.6890906525004
442	256.5168301540443	294.2912163805552	271.6485330116556
444	258.7097721210652	296.1808193457055	264.0053449873035
446	274.5103343526945	289.44130549695	266.3876089748663
448	288.737993279931	280.1401428203888	277.4353574969538
450	271.5559443037319	285.4434693186085	286.4882444917731
452	284.699330297338	288.4640257056836	263.5701909985824
454	279.8897821569241	283.4361422960396	262.5669998946496
456	267.8168510657707	279.5617987333291	273.5190353013149
458	267.9740289116202	288.5225098350386	276.1032661540937
460	262.3065903909871	299.4585454314238	264.00751369953
462	257.8506711966496	288.7508188566302	257.4567595303528
464	261.5588851507887	280.3636135342466	258.9658233022505
466	272.3123591159585	284.117912568788	269.3257512543647
468	268.1594306795074	284.7595777172741	286.584712594768
470	267.8802944079711	286.9839258641558	285.6040402132763
472	277.6564211956834	287.3121719788637	273.4256536248024
474	285.6129371829377	287.5473188416368	262.8383569285269
476	270.5487801659909	291.7296628322602	272.372413070424
478	259.1727824203106	271.5593078263939	272.9180274111671
480	261.7801368174276	272.933316989128	269.2820403747898
482	268.6917392197006	287.294776639327	273.0907244755388
484	272.8950404182918	302.7464085469675	287.0297167310209
486	274.5367174179145	288.8193325688554	280.0826794846145
488	259.3443781863143	278.2700720959067	275.1630996338643
490	256.4691798904156	276.599697652575	269.4216320059796
492	265.9891893184336	280.8558928775623	266.8202699670316
494	274.4346693093784	282.8545136242506	275.8012349766481
496	270.0832756154548	285.7161930295338	269.3640703507854
498	260.4088053823862	285.0460534793676	269.0590667741842
500	258.2359724571262	282.9301778736153	270.9035006185796
502	267.4334650554705	282.3112747813404	270.9223037293151
504	256.2245492426745	291.0026622425399	265.6303012350708
506	273.3624016748153	300.070337911317	266.5860373233918
508	266.0521353243366	294.9175065164825	261.542317602985
510	249.9359401237964	288.7526476047313	263.4286498733475
512	274.5388536684948	310.5984388790261	299.3631739156545
514	250.9876364108394	290.8493590979771	257.2153419905671
516	262.0409635108454	280.0178930482923	256.2249806192135
518	273.7565187299219	281.1309272330502	263.8153548904511
520	267.6439460497143	291.3578854618148	263.1633618412619
522	266.4414530715453	291.2211616027726	283.5947121825457
524	282.2048406688926	286.0791536838393	280.2995784693031
526	277.7408174118787	293.0470715765534	273.1976807180507
528	268.9960620057379	301.9158649426437	269.7120304088844
530	286.5691565922982	294.0157056537191	274.2678555349236
532	273.5723950833848	275.0692265788417	266.6700409484619
534	277.3643825407192	283.0468836697303	276.6910289722175
536	279.1316370158948	292.6733314284721	280.115405753418
538	275.6695739691044	291.8022923546661	273.1681531709431
540	286.3870280004952	281.8708480063521	281.7143863900734
542	281.816205264669	284.5501883774005	281.945561237205
544	276.6384943091661	287.066601122509	278.3739190141253
546	275.2314330988691	285.8359411035342	274.4343666919879
548	278.9527327620879	280.2800088450774	273.8131623521692
550	275.7496965295279	284.1675296299796	283.1550271148712
552	277.0968099964697	292.5907393157237	273.5101200082212
554	276.9909355535494	285.7292578314872	267.0628418486357
556	270.9766453116442	271.6228989039815	267.7225002064732
558	254.5293843433593	275.8304006292904	270.3079371350902
560	262.1214491055998	287.3952438863612	271.0276362934395
562	267.9655670796337	291.9229003471601	267.0584764167227
564	271.9710007505827	288.0067554651293	266.0284938587209
566	273.2558753499134	279.5520811605922	270.637453260647
568	268.1427001984909	282.6224943601242	274.2503964108045
570	273.921262886264	287.6976067697498	278.8803123002367
572	269.6973383989133	294.3039089579197	274.8973003043435
574	270.80943014562	295.7145670222594	269.8802407813179
576	290.7312440111877	287.645310307294	272.6196926632633
578	294.600141198155	288.2383442393432	283.0555875145765
580	281.7395932288234	284.289657139151	283.9829835526693
582	274.1622862180716	286.0616998371841	278.3106998033172
584	277.6254238986574	291.8067266969362	274.1164343805135
586	290.2433559125955	293.570563296701	281.9647159989136
588	267.6819834370816	263.8750412155827	262.7003101157629
590	262.3546462336305	270.046895961782	280.1377209483578
592	255.4209051561384	273.9686901128588	279.8053762116274
594	247.7411562497509	268.0283033554965	257.5033630350212
596	264.158350383329	278.9700965360781	267.8937981766773
598	268.9245428598808	288.6957622257672	278.1386374530848
600	271.3058173494244	289.7726409621985	268.7393714863367
602	273.3510593547433	287.2195661349799	263.9033051223211
604	273.8426528504512	287.2821678282929	275.5488523856475
606	262.8831130548554	299.3532719254835	279.3978447094556
608	267.2238745884145	298.16186538906	279.8257979661682
610	274.7694298795533	288.2012894545094	280.6358713456704
612	276.975232509002	278.7480227994035	280.0092108902313
614	269.4203920721953	278.1735143788978	276.9282247704154
616	267.0370428321477	285.6968330770129	279.4946346811291
618	274.1519566027943	276.054184188727	260.6873377064255
620	269.8537289769434	271.9801177819267	259.9887539957783
622	262.4113920822792	277.7991773982592	274.3279142578816
624	266.3222378142399	291.2491977293242	286.5058835692496
626	256.4332783173097	300.6542634079476	277.1636933213412
628	270.6888624571639	290.5220081281394	267.0017213457915
630	283.0543484583226	290.5534911526009	273.2681004444917
632	285.5682557196925	295.7654709775378	278.6703131926522
634	278.9843451260896	284.0424133835924	250.2035953159108
636	262.9550552556652	274.096573688296	266.7523540537222
638	269.7181980947335	274.0827704943077	258.9583850961364
640	270.3739487450464	290.6290726148211	262.3796713583724
642	265.461926843943	305.9860317096265	279.0310304038829
644	278.079644059102	282.2912991591086	285.0342186302441
646	275.2767468451623	284.4633286942201	279.4476614340057
648	264.3972297215057	290.205523112846	267.4575348263293
650	264.3919493408309	293.1294304861344	266.3490333047301
652	272.3779616053096	293.6222227796369	274.14003494425
654	262.0392438522461	299.3060736967289	268.227665959028
656	265.4896286355609	278.9403638949227	254.7455256466636
658	268.0342857893109	287.657158702271	264.9462481618779
660	268.3543586811045	292.9051674768171	273.6590570947719
662	265.5437543163775	285.5441666359702	271.3052727725328
664	258.833178500195	287.2421293358016	268.5091314497485
666	263.724392038158	290.1662580301199	263.1479603005522
668	266.5948799376007	292.7740687169751	269.158136920943
670	271.3910500740047	290.1799926993263	267.7834337384292
672	277.6196250965915	284.5144116665457	256.7139737083833
674	278.0394640439391	287.7174338701689	257.1440247967778
676	265.5158740107235	283.3908044652359	261.9899925982636
678	257.6256114288177	284.7106969803156	265.4927092230682
680	257.2228865899623	283.9781095016944	262.6134396197037
682	261.9188182192038	281.6602089548076	257.9401227072069
684	262.9716864621411	290.0153705882662	269.0384546076526
686	273.5589333991604	299.0904786609571	277.0954598191003
688	268.6738424051255	288.4566163291156	278.0197342952793
690	269.9268528802057	285.706997818601	272.4869903764475
692	278.653610667615	294.542047681137	265.3095396566602
694	270.9484782038625	289.1155232701712	265.9915413056615
696	269.7440113069125	279.0048340161474	253.1505658945813
698	275.5176036977209	287.5408683390106	261.8222035127861
700	274.983236850241	284.9957693617467	266.0472792158504
702	267.9352900196568	275.1166501670243	265.1869758780957
704	266.8071715348719	293.354362650234	282.7890100854157
706	267.0598231962082	289.6244745007619	274.5848973942106
708	264.091345750632	289.6017317341203	268.8064011500238
710	270.0581357998619	291.1296002447697	273.0555919262833
712	277.6657233007603	291.3033413640127	276.1714872407732
714	267.6383252072193	287.3309621936601	257.2342385056983
716	265.5839679716534	288.6377884784768	272.6064603831635
718	266.6145667306101	290.3601226572696	273.4745903966027
720	265.5518111114277	288.3526798066554	261.9055431538066
722	269.0707137575209	289.4454874345461	258.0038645587512
724	283.9081465303701	302.2330631397132	280.7465213969152
726	264.3115748668254	301.8810017084579	256.6244160063472
728	273.8253612835814	295.8471032422933	266.3875473379122
730	276.4162049641801	295.4709801455456	274.8769283626842
732	272.8876540974445	295.3689441972042	272.9486465969592
734	273.5662033328546	290.6229042064943	263.2496821872507
736	279.0457107785591	303.4721128407999	264.7606016976523
738	292.6033433231201	301.6988319127671	265.7866823538002
740	280.8105982219282	300.620248176995	264.4567276561629
742	265.9033372351736	299.7239572183952	265.4645501704654
744	267.4354943046006	296.3795042377935	269.4827389865553
746	274.4493112712196	289.2230275672312	264.5938208169947
748	274.1452611987323	293.5119158726672	274.9031624785516
750	263.6960077791562	288.721702976435	267.0895029875767
752	262.5479533057441	286.750654118592	261.8337775405164
754	273.5213164436975	291.8538618075842	267.9122898833488
756	276.68875243411	295.6320873469649	274.0047115748895
758	260.5368904258226	282.9391584955134	270.3791515463927
760	262.1411419616787	284.4112864009161	273.0029112464939
762	268.1033981795883	285.8113063808179	273.892875702564
764	269.8056931334113	285.4417546139159	274.0618089640735
766	265.2076994305989	290.1914012987313	277.4690407877504
768	279.7549333234967	310.4676304697981	261.8238163778254
770	285.330671609069	293.6284273148171	262.4196231758237
772	279.0517871711613	291.7908233057784	262.9957987231396
774	272.7450973918573	299.198415843549	265.6349218376257
776	275.5303412799192	300.3601652168121	272.1735130681274
778	274.638151271859	301.1539415210916	267.8623428300982
780	266.453121163881	290.9945648571134	257.3021758187508
782	258.1969025273683	289.7198567873318	254.4031629360615
784	265.7263342171008	291.7757920451519	259.6223548217561
786	282.2578474873693	290.540374895437	263.8418490856071
788	274.3135586798538	282.4913048868424	250.0534531746503
790	274.9122329818009	303.7205853131526	265.5433758314974
792	269.8984239409069	297.0219196983161	263.5674444771643
794	273.9772506774694	289.4018468385494	266.0016931788278
796	281.6988100972529	284.3596972257476	273.2180932768939
798	279.2296220411363	278.2831028758819	276.7665196606063
800	262.1859668613686	294.6748432809768	280.4775690993325
802	274.6382303068883	300.8400670079529	277.0308393185061
804	282.2154023850789	285.829366431318	270.2307827026448
806	275.9670349649382	275.8802479138719	263.3053723746771
808	268.0859484954867	284.0279455958921	261.0858727247922
810	295.7869943233485	291.5713945508632	270.3511562297145
812	292.5623296581305	297.6053761073453	275.2358027802097
814	296.759186752082	298.4007937089319	275.2990505337606
816	284.8046935098226	305.1133073134128	271.3833485404435
818	266.9799613179482	312.9512311525298	263.0475170622931
820	267.7624530385762	310.8773839946316	254.9844279062696
822	284.196700083175	302.963678873282	283.0229536147261
824	280.0626424034467	297.4050882311347	269.6169405165913
826	276.0826746757217	291.4276105199261	263.8857502505642
828	281.6451449567235	287.6071608436722	266.7257602965158
830	290.7232219960081	288.7200151377585	270.1575404616445
832	280.4558176793905	295.9533093425976	265.6108633515335
834	283.2892771093141	294.1195628770329	270.7806182296714
836	270.0875865037631	293.2053405404936	282.5063289255129
838	266.0305687880937	291.0159554702195	265.0440282811071
840	269.9881934400216	286.1470718277161	245.5313381296917
842	272.1055020995563	282.6002042311902	257.405670862099
844	273.262886576754	300.7339959393461	264.3958102185779
846	287.2128982676003	304.6364268310747	273.6967966841182
848	287.3435594120797	291.7722341465466	274.1151657159327
850	280.2492285644263	292.2525648630439	273.8839610069974
852	276.0843551023013	306.1404304823118	277.5064313020101
854	283.2762101819225	307.9269450271677	282.5196472397283
856	296.7677517568621	302.0687831478318	270.7454876888243
858	292.1538132641584	304.7607985552266	282.955936930517
860	276.0073409544298	302.9537646652636	281.9873390106446
862	274.0240945586914	304.4670587063482	280.8756852378853
864	285.4270784095016	311.791320622516	285.2474325795298
866	267.0413187952655	312.54127966167	274.3683309964205
868	283.7065200530634	292.5786155882096	270.9289954877502
870	287.3243695207112	291.4053539693475	278.1029959755412
872	276.3064366300292	288.5428356250779	276.335915773153
874	266.7491630957095	285.4345676980066	270.6125160540041
876	272.0427288589225	289.3516296720155	271.5953388559053
878	282.1137357832015	300.0554414782719	279.2890896302459
880	290.6959373485327	311.5488558756795	283.7507051669496
882	291.6711767123512	304.4903656988905	291.1204842089782
884	285.9505829460641	307.9810022871711	285.8457078580191
886	280.9650468428177	314.156180801628	277.9291010716074
888	281.6509114156027	304.0672940650396	279.2200764382244
890	272.0477566300297	300.4692422219074	253.5241394642945
892	290.0278591126336	302.440859060914	278.5050187035159
894	285.4534692595763	298.6385582001152	269.5107474944329
896	275.8503381428952	298.1561967855708	262.4376058733959
898	275.6535484506833	292.1800994181887	269.8168436072302
900	284.6739249180441	271.6649734713622	277.7366833035263
902	267.8907751578404	294.3989755067024	268.7321279313593
904	276.0007311355558	297.2744284326116	266.3749248142439
906	273.5018783879954	299.5843753541	257.0710658215995
908	267.145122041426	290.0911836673283	252.7350884866466
910	264.3729477305246	281.2390254120502	257.0209884678191
912	267.4260508525549	295.5549455924154	263.3928189799241
914	272.3063922751423	286.5227587600796	264.673579394774
916	263.1862466347586	289.4634108987838	273.4138990062271
918	263.0286095350318	301.2403213004362	279.8460183026547
920	257.3427805995427	307.0041750704521	275.9709163762967
922	254.9957679659521	303.4653556044161	272.0546459571518
924	278.6731554479442	298.7646664081324	284.5827267864648
926	290.0523620742725	295.6300004077957	277.8261248584334
928	287.7761171956032	295.4488312399282	272.3411271262775
930	283.8654948615388	302.1290608623342	273.9903152314436
932	281.6352152884339	304.3954644720577	282.7491310868132
934	279.2367914879772	303.0458285373329	290.162805144721
936	273.4443962446158	305.9286281711989	284.372467151482
938	271.1609006332386	296.3775543755871	265.086665780361
940	270.5317067556878	305.3242688124771	282.4403152744631
942	280.2006119438859	299.6424671174965	281.9907655743824
944	285.6831944490929	288.4273879236048	278.6631454017558
946	284.7116777826615	285.2686641288992	279.304342512161
948	282.4777606813986	296.7020329653885	279.5814445131337
950	270.2114072225342	306.4386362214417	277.0795518442924
952	276.8306296053881	301.1425157774459	276.5209063675372
954	281.0940807458011	302.711883073165	264.8893890980284
956	283.906630485379	306.5017266541654	264.0182557225388
958	283.8171715119019	307.1911351636954	273.5929769763156
960	281.4973991817375	302.4840436544488	279.0023555481638
962	287.691899616391	295.8046792883245	267.9690186242227
964	279.7351292140455	292.6854289667364	257.5214056477054
966	269.2518277787971	292.5794270510253	275.7942187809875
968	272.5821228751755	297.3736162460303	283.9971496641323
970	274.4105552513692	298.222154993656	279.7029862553002
972	265.1230661848369	290.6636318758032	273.9310913082056
974	265.5443175918555	285.3941676216839	271.0642176709413
976	261.3355383082547	297.2002653907214	259.4452750763255
978	267.4339954860953	287.5203665312232	262.3789794395572
980	277.4629454623737	282.7790504194858	265.777757712723
982	279.7145791440398	287.9671514176897	260.870001081565
984	268.5600813842828	296.8415323980991	252.9938794687244
986	253.6529703323407	299.7256725479627	258.7662569015716
988	283.3533163708771	301.5647358899127	281.6585061080024
990	273.0914413023739	293.2736097742967	281.2197815858993
992	274.5331165030689	290.8059200640159	272.230923179514
994	277.6270935707541	293.6249318206463	266.9851953042893
996	273.3895536424183	296.6883155004903	264.4331540773617
998	268.5845413595296	299.0532307351157	263.6924810080581
1000	294.0420285961243	313.9003447146621	286.6765722041706
1002	298.6048699212448	311.6309589171794	291.228555668185
1004	296.5317524891636	317.6012537670128	302.4973928222922
1006	279.8401192054608	310.1568592108034	280.8826869892217
1008	268.2294277192058	300.9592270424004	266.9690619762704
1010	272.9020878574073	297.3080837963476	279.0631448674001
1012	281.8576429440178	288.7814493914789	275.1888058229046
1014	296.414831671962	298.3257825263653	274.0438415065431
1016	277.1357364937313	299.8436414624142	274.0954919306779
1018	270.8174142706181	301.1095980498194	275.1680872005337
1020	270.6756069257876	291.6986297964102	274.470402426439
1022	274.9836681026375	281.7821996133241	275.5517223850966
1024	282.0479627312695	282.9141938221765	276.2115179192811
1026	272.2643092169051	274.2763172722279	252.2293617801277
1028	263.458147360225	291.9692232585245	245.327768672528
1030	273.5754014584948	297.750215118507	271.6949885410582
1032	267.3958364748282	296.6413199444583	276.0689533397714
1034	269.8142541168027	307.3833429871536	277.0837178043945
1036	282.893252203873	313.9345474723655	282.4488030586124
1038	275.828633692637	284.6500102623251	272.1962524111307
1040	263.0555808839907	292.7731585515754	260.0557200868501
1042	283.344739105842	300.4360732829396	279.1501372969672
1044	265.4541030258633	290.6120692836614	273.489504332169
1046	262.6061871987454	286.9525139012757	270.9251324493101
1048	266.4574990371384	292.6878442863392	269.1645183109324
1050	262.8932891227042	300.0018400838063	263.7721504030711
1052	271.4649076751097	301.1288217264876	267.853052368408
1054	275.0201625182681	286.8762450808899	272.6772110978224
1056	285.3852908659742	301.1982954517077	264.8256569651169
1058	273.615987755284	303.3479614394879	261.0978898728334
1060	263.181139155647	306.5948397228457	271.6720663483653
1062	268.090535479716	308.6306821414644	278.0077765044275
1064	279.0249554236435	302.7420891099199	266.1429764561921
1066	269.4312689279324	297.5892008590246	260.258164939115
1068	277.3787809955912	300.4034550305596	287.458979596889
1070	267.3463338274603	302.568134900908	283.3963706212469
1072	276.3265201174045	294.6864120233448	283.7229364860423
1074	277.8630382576312	292.9299948294292	273.5717170984768
1076	273.3750797439774	296.6534133115503	266.165985194792
1078	278.1489680941843	295.5394420223635	274.4495859028836
1080	284.8171739241473	289.2590299299174	268.3937830229202
1082	295.8203395376777	286.669961893112	269.6455758502016
1084	280.7902836736105	311.3111143015685	277.3660809185802
1086	270.752685568523	293.9204849720155	265.5414558795461
1088	270.8648626410753	292.4632344659338	262.110137122353
1090	275.436214231901	305.135626726124	268.1017336870692
1092	279.0025726563881	298.9844973894915	270.054112463613
1094	284.3660226348161	287.5780685692622	273.2453526589977
1096	286.7948842807766	292.6199072238433	278.9122589740058
1098	272.0046735709573	294.0332334665862	279.8008409199944
1100	261.4002706457496	290.3820395879915	257.0039966938568
1102	270.5825585504045	292.948773144497	258.0672096128695
1104	284.0414692643792	307.2516694944711	275.6854109964837
1106	280.5786989175385	317.2862636734448	279.235431343
1108	264.9343323429885	294.5852335453031	269.3031968743465
1110	275.7050111668718	305.3959471259458	278.1117638129243
1112	285.2022715432529	293.9785627242621	279.4783152311883
1114	278.7888169433965	290.7746978000151	273.7222631960478
1116	273.1557117692553	300.173038655117	269.7483310267705
1118	276.8546217813348	306.8724918254692	272.5847370729863
1120	281.8416308227055	303.3177389852973	281.8702922925589
1122	275.7279922549908	300.2157062130589	289.828314714715
1124	284.6913504527868	298.6276105459727	274.3465947373881
1126	268.6374833643745	296.7642101932972	280.0806454417358
1128	281.045219184763	305.0902043926967	275.5421250064634
1130	280.8810580078946	314.3770890448056	284.0154369746778
1132	277.3765511865483	304.2023258709833	285.2011321883795
1134	281.199966042704	298.1913538184898	282.0512709849731
1136	284.3231303045554	320.4268098640932	288.1541536207921
1138	272.0471965079236	301.3691085800709	266.1006887586358
1140	270.4111564737256	303.1452093435116	283.7818821890671
1142	267.4886702590163	307.7190055530737	266.7571807332038
1144	285.3286920561239	310.3455430564711	269.5116188972702
1146	285.5918623675796	311.6321959203382	274.2289083999419
1148	272.3356089412636	307.9928365806641	280.4293167627911
1150	267.6338316084671	301.2411959814829	286.8195641761961
1152	272.4359860646145	301.0560650359042	275.0340297022195
1154	280.7424964889052	297.9950917858435	267.8859476385056
1156	268.9653519310265	276.7616391124487	276.9064270947832
1158	262.4386888385664	292.7133185166127	281.3491220802709
1160	272.3226517397832	309.1348927360163	272.0571178912846
1162	275.4999817112432	305.0396171028492	265.7062712208072
1164	271.4509874716553	297.2855772961173	266.8094251350056
1166	276.1555824770304	307.9794355008149	268.5521200393951
1168	281.0974508008517	316.963015776023	275.9974657521674
1170	274.8771150040348	320.8659217613912	292.8122086721829
1172	290.2557701492044	307.7526399664247	285.0062576675314
1174	293.942121701107	309.101577502243	281.9879660857679
1176	291.992988218816	306.0866903006755	279.0890628514962
1178	286.4265330863159	302.1801021614525	276.1854638725198
1180	283.0264360777036	302.453970767255	280.3288001399661
1182	287.364106462178	304.4709718925725	290.7507096868856
1184	288.0806148120456	310.8363922467451	281.8734394912696
1186	296.5240119910384	294.0348523286481	290.9911977381867
1188	278.9387091467207	307.3528755520269	289.7019396597019
1190	279.3448228950613	305.0756076665052	286.3251746543489
1192	285.3602904162263	308.3004800488362	272.1927803710706
1194	280.3291249179162	316.0534394284999	271.2010234385413
1196	269.412097151995	313.8560696992013	280.8389077592505
1198	272.8627737046203	303.230025417894	274.9174929090785
1200	288.1424642267741	318.1260713939333	285.2980161312212
1202	269.0324349119638	314.215524796498	271.7102797698405
1204	293.4776780075614	328.5735407485914	285.9027777342808
1206	294.4222309621209	318.7201075913629	295.9477958251733
1208	286.7205883104987	318.2355459654261	289.8768697203084
1210	276.0148854566275	320.402244264834	284.5599064305708
1212	272.0229132678039	312.6610761686613	287.0896586156799
1214	280.0426453032552	303.2592196161602	282.6855868645512
1216	270.8827304846909	304.9732076461643	264.8255048901319
1218	284.8398886891895	309.9033740778166	282.2561101414532
1220	295.915801543668	317.8578866765987	283.0685735063625
1222	300.0694524214121	300.2369379518164	284.4643519663609
1224	298.6262046712096	312.6622299091507	287.8753628754593
1226	297.6458952854192	318.9493483232553	296.4081045446984
1228	298.3577787338983	321.3068520649821	303.3679618851346
1230	298.3428907076492	340.280104137882	301.6013478186616
1232	298.1083790724725	328.9373302687812	298.8182977516703
1234	295.6383070620606	331.4006205537389	295.647089352415
1236	291.3759711754095	320.2820835339248	287.9079492209006
1238	286.562277606429	313.9303817846509	282.5665041200051
1240	291.2703302724201	331.620766303369	292.3475242713525
1242	294.0585134334725	327.5059735072534	303.8590732203886
1244	287.8317095890012	313.6012520903723	302.708759149945
1246	287.296705733628	318.2834838886407	291.42409396752
1248	301.5634968358575	329.3072867495952	287.0549623262209
1250	276.3476592881755	329.2971452214247	297.2632453509086
1252	292.8314340543528	331.5451232987336	314.4372943837672
1254	297.5579439429313	328.7242703679233	306.0462183160012
1256	294.2252347531174	329.6771092190475	302.1310179577943
1258	288.633988977141	330.7819186498237	309.8981568226552
1260	288.7455015267777	329.251607775977	305.473056661643
1262	295.4120570351186	327.6373301356489	298.1221031454526
1264	303.9378259047618	329.3319440028143	305.9495101798993
1266	309.7297596763248	333.6569634292092	307.5600284679186
1268	304.0571102849206	341.2851196632691	298.9427032220254
1270	282.6810995443333	322.1171637644531	297.6678360177691
1272	290.5337773973565	330.2272735603462	290.7120439144947
1274	289.8547141542452	334.5445952134094	301.3826153594191
1276	299.9146975087713	325.9279461239574	295.6642301457939
1278	287.9445660379146	318.8647590661125	290.5776789192115
1280	281.4263053634801	324.3878384972433	301.4376638297536
1282	310.3662588374505	337.6822653014885	313.5746308025314
1284	301.4298328466624	346.148179339368	309.6790472972885
1286	291.5473861740913	340.4506777128484	300.4227961265647
1288	301.8501619596731	318.0934562699018	307.0969541317422
1290	298.1609073595863	323.0353660591408	306.3404461352038
1292	288.8859797464219	322.3468644466122	307.5260915102143
1294	294.4130233714179	333.2773375699359	297.1759475010585
1296	292.0060192240965	324.3132843934677	294.617095139133
1298	279.1244987199125	313.5667011635817	295.9207341292333
1300	282.2684036229315	324.5655979691462	293.8040020809901
1302	300.8141858675143	319.3841750155538	306.4570769969537
1304	270.0541379427844	338.6121522095023	293.1717413248475
1306	281.1857934028997	310.8025816379469	306.4648348491996
1308	292.477806219472	321.699052374179	309.0487688603447
1310	284.3166469251688	334.3588021712195	305.7364691891474
1312	287.091674557895	324.7089238821846	292.4758156190707
1314	288.8631912777371	323.419475879146	296.3550760217661
1316	292.2842964905497	327.0249763498008	304.9269332980866
1318	299.8108836134624	322.450823101804	301.2683747590592
1320	297.6572399113775	321.3827685307689	300.2202623053732
1322	293.0186479126435	325.5586708506861	307.4966326418405
1324	309.1013374083597	343.8654032209382	312.4459557019221
1326	311.4445019551864	322.5488714142442	311.7949867165351
1328	290.4287951591816	340.8130071537818	308.1800464363198
1330	275.441852561706	326.0623372053776	296.7354656325506
1332	288.9680985282152	320.5821677339025	292.1758015766594
1334	290.8167181277454	317.7536946969963	290.5391002939921
1336	282.6361569768381	311.6457180231149	286.3738308754814
1338	289.4962737710899	317.1005389729295	288.7307461751416
1340	293.3333465122453	330.5429844282858	304.7244537050307
1342	290.1106062406	322.88245175264	306.6123201451759
1344	290.4506823820994	333.7789175852175	294.895596633529
1346	293.2923113608478	325.0558263425568	284.1908199954002
1348	295.3800945008933	321.6714797148817	287.7468701426347
1350	292.5836888617445	335.5815096176356	282.4180272355862
1352	282.1037882095138	328.4728594157999	292.4234781731489
1354	281.9850973185928	317.5609323074514	299.0804277956443
1356	291.370823610847	322.1718934053164	301.2589516191364
1358	299.279728143935	326.1975010007954	304.9618625837417
1360	303.1717574916199	317.2346136461515	297.4589248266705
1362	283.7437892568866	328.3707414580962	306.8779227103385
1364	292.8953089141889	303.1231086661254	278.532155764791
1366	280.7918386179184	307.0263822972836	288.5630311840803
1368	297.2018696111285	326.5829751187579	296.431573570979
1370	286.9640371072746	318.5445320852662	304.7342233951241
1372	286.7308411024625	305.9775976812962	308.9303082855304
1374	300.7006810328238	318.8965488396101	304.312359978624
1376	295.1599500161555	325.7620697630172	285.8766621467584
1378	277.3799212710972	313.5679739558315	275.3586347831596
1380	282.596204527632	315.4014100030778	290.482430606015
1382	285.5363936659002	316.9655854235605	293.8360186276957
1384	303.478333914355	304.8878239386388	309.7191694716242
1386	292.5396191635015	318.8872311943544	287.8843245736795
1388	279.6637631340537	310.1166134458211	305.7422785172605
1390	280.1231067341864	329.0085644052817	291.1024644417366
1392	270.6924639029855	327.8642593037088	281.734546893397
1394	281.7116939830075	310.7846633030315	270.0294532609238
1396	294.9445212948195	308.3127262639057	263.459469582107
1398	288.035835910301	309.6928167524402	272.0343844462335
1400	279.350502293031	312.1836344893242	285.5486186683013
1402	294.0914627634091	331.7911397893071	294.4133976991305
1404	307.5450908551372	324.0590107375618	310.787783019226
1406	291.1604164998591	344.6745021704537	287.9980750830032
1408	283.6770261453543	318.2881729059025	286.0381058676863
1410	287.6731105950124	326.1589762468433	309.2625932737586
1412	284.6590269407636	326.6048368872581	289.2441292728703
1414	283.4613018760919	320.1512046729019	295.9609116244058
1416	283.9757337682444	322.758030229318	294.867379035615
1418	285.198537245665	318.8759824452285	295.8576584710341
1420	289.8096713842733	317.5636541977164	297.8249713551489
1422	295.2361538008359	330.2118002086286	302.2937518759788
1424	296.5834137550165	340.6206820819988	308.1633959836448
1426	296.7069620489466	338.3682351913876	281.4732270177584
1428	290.0066784385457	330.6029061534698	287.692400804837
1430	289.5173350075889	341.2972392140969	307.8757820797711
1432	289.128711031278	336.9299739852396	294.6313764484271
1434	293.1807164614192	342.8545990024281	321.1143486988808
1436	300.8768222162919	339.1344145481655	320.8572149161001
1438	309.8810094590936	343.1258036785909	318.6750132453627
1440	299.1114994772079	338.5852807607399	312.2012806193935
1442	300.0106133767265	342.5081790332575	314.5967060086163
1444	313.1568753361453	348.713852045669	311.4753619114786
1446	316.2094776745884	352.4225825781185	294.8667701667379
1448	309.8398110992483	357.9109732293179	289.5922020104029
1450	295.9888346782062	329.5242755866992	294.9899841144589
1452	309.8178135187646	323.712521177491	313.7403103500713
1454	307.8024447485306	344.5173916830342	323.652347758711
1456	298.9336179357534	349.5534285519091	302.4977686509062
1458	301.864143528431	358.0802370776438	330.3726482540625
1460	299.4317196492617	371.6965368438035	315.867494135697
1462	292.0046840712352	348.9314557902613	314.764084889681
1464	289.5903807678545	342.7960990587251	308.4874891169077
1466	303.7946203279844	350.5513586366908	303.7575590860072
1468	310.0082535894103	348.9456002854539	300.8288502232044
1470	309.8382683468201	344.5247666692928	299.1125143768658
1472	321.9979707964105	350.0314221465715	305.127143115474
1474	316.6580078212018	354.3710198870236	307.981833848186
1476	290.1078677201599	347.423544466634	301.9986937772433
1478	302.2327579968227	331.9671473348857	319.2604763252728
1480	301.9839423781845	331.7829498081433	306.5349676864744
1482	299.7231147703066	351.2340224101812	292.5745690587999
1484	306.6582031248366	349.4168252145414	303.1044028148485
1486	286.3901951015193	344.032885636138	310.2775489492884
1488	282.848054428356	336.674933027075	301.3412294403199
1490	283.8652832349823	315.7414851168654	292.0615933127265
1492	283.5641029882817	317.0070505394081	294.5293957560545
1494	294.7993292156166	332.4722612150978	304.652689774366
1496	297.4767194508902	328.8741653002898	309.5949767357173
1498	284.1864288751162	317.9408794936954	302.8195592840433
1500	285.9335798774999	323.788092091189	294.2032145219171
1502	283.2918150781878	321.096254454226	297.8642345112145
1504	286.3009338696269	317.6164287870286	306.3777139452424
1506	308.2588130263295	342.1830939282251	341.7906839599968
1508	276.4172332284206	331.7032923490755	303.2027526117871
1510	304.2350064986077	317.1777348554369	302.6954882075577
1512	312.2553942297094	342.7034344520485	315.3063773273713
1514	305.5982983887577	337.770506723132	316.5190046733983
1516	314.4679771796313	341.3844310069862	308.8149612172223
1518	301.1433463467279	338.2429574173468	300.5463913135122
1520	289.9845008083565	328.79314885113	314.9173767573305
1522	305.6963521203701	335.0581137166133	323.4140516733548
1524	317.044894251776	356.4166043156536	306.5474991456549
1526	306.0486050773477	362.2769296645592	297.5998108716564
1528	299.5850851418667	344.0377807549643	311.421698891432
1530	301.3980264484108	330.3688289066345	313.772458579328
1532	303.0172830689716	322.441058686065	305.8569987549696
1534	291.4612956197196	364.8716510998792	309.2784976631415
1536	299.4646785855307	348.0190688417869	307.9866106735595
1538	283.4257230987931	325.8859226875007	296.3340543516209
1540	304.472841616342	342.3876771177386	305.0792840817217
1542	287.4954983763677	334.3288607868114	317.5756277530245
1544	307.7525814499421	352.974380581958	325.7650616222209
1546	324.9331606995123	350.0695784426984	310.2161231023163
1548	311.4699433353867	355.8957263824457	311.4086558046275
1550	306.9189545357538	366.1751961626269	317.6836734075044
1552	311.0699285021583	356.639360859636	320.0728475133202
1554	310.4363354882466	327.0370959205066	315.3397049968487
1556	305.8468234385933	323.2522130270341	305.7812537543508
1558	308.8456003030946	356.669385145096	303.6915769148424
1560	329.2223137600651	364.3130762279363	310.8777882990788
1562	330.011995576344	357.5506099328123	323.7599348293553
1564	316.6251320763496	373.612138600198	320.1639620905582
1566	310.5989947433202	344.8131297382069	318.0668473314241
1568	309.576782744716	363.7537751474417	315.1593797659881
1570	323.2653716647519	364.9202106804405	322.5514039221466
1572	310.883747750046	354.6432520546923	326.3838530603894
1574	331.586939140576	350.5039145736719	335.8520926616828
1576	312.9716991261226	337.1978727855209	328.511961865934
1578	311.0801862421047	347.7851299980995	309.2237031043405
1580	317.9542264154926	349.94180269334	318.070476556673
1582	312.661395691331	365.5954682624248	329.9713111262312
1584	318.0139220985075	365.9259367291051	336.5948060412653
1586	316.581507102668	371.7741925430543	336.8991338066139
1588	315.3752703075627	378.0071938875663	342.0040076411313
1590	333.7455513535413	371.2436611706153	345.4121791400358
1592	339.9295885080166	361.7859036338961	331.5714384101602
1594	327.0704698488564	348.0669801093313	322.0931380020747
1596	328.1006921899643	373.1689820526183	327.9665740483048
1598	329.6517757591406	359.5575373272091	354.3349395218663
1600	338.9392004831906	371.6365611129814	361.3307332126387
1602	335.225353110604	397.1501459679097	363.0855546842371
1604	340.733500817558	369.0991713089919	349.8591672930094
1606	327.0528972218452	353.6424284806088	352.9662837904277
1608	331.756769498154	386.1198538739491	325.0669936109606
1610	341.9500424092661	386.3113756307002	350.7881095601954
1612	319.7963640224215	362.9074920695218	331.6046052033238
1614	338.0377690963427	378.4217699731571	358.1283749674911
1616	328.32319012553	380.4247839714535	339.0997343724368
1618	337.7335998080557	374.1301960305032	350.8430550140141
1620	335.4456793130599	367.8034265697625	336.532622373456
1622	329.0600089843941	371.8615098808464	331.8605332637865
1624	329.8112750917118	386.0747564450589	348.3329075272826
1626	323.0446856371776	383.3457036111985	349.2210622063647
1628	326.9535800328125	373.3919718609618	336.0885368878846
1630	334.0438132004887	377.7221510441043	333.7218475482068
1632	329.2640391674266	378.0355689881778	338.7418352173549
1634	351.2189268367163	382.0575071518838	332.4724111324437
1636	339.807594060197	385.4438744348226	343.8782970242038
1638	331.3842639424071	366.5050620870239	322.9527208074422
1640	344.3177845642169	377.7969232062729	335.5257189143968
1642	350.7780492025751	368.0376773750548	326.97566810154
1644	338.0154190611553	349.3659472004728	336.5677272648339
1646	332.9280661732859	389.3358107006707	323.0016249244038
1648	318.920814262663	379.0805269417717	337.8443289223077
1650	354.890780686381	385.7566902255008	364.8712849402558
1652	333.7497403830141	385.8653786855176	334.8896491582098
1654	308.7629981935431	381.3604864229147	334.9037567861684
1656	312.8429269363213	381.0294551864234	340.3311454329477
1658	315.2011929748678	371.4652404823031	346.9914159356805
1660	322.060107307376	362.1115841147128	342.021093881049
1662	343.3753549772181	377.4360270612995	347.4810755985442
1664	349.5048971621214	389.0282674992009	347.2033708255878
1666	329.1677878007262	368.5596236202696	338.0425500460498
1668	323.8745629831093	357.4015112237364	346.8669179474158
1670	327.3385131553704	363.267379435157	334.8518177581698
1672	325.6215678836602	369.5098869998164	327.6456821636925
1674	321.366689804373	372.0882074177729	342.0334556056316
1676	322.1741564509825	369.2841723919494	341.8170175623286
1678	330.4644753860627	369.9412690475504	340.6113929829282
1680	317.3770196046188	371.2570038055724	323.7874269927679
1682	313.6606998451775	373.1475288456349	320.4832437472034
1684	319.7721619910589	370.2211815802182	315.0905147777941
1686	303.8548879142269	355.8655676821416	303.7035171584348
1688	293.4320850405146	341.6039402326486	304.6952354421293
1690	302.5978725161795	348.1566133068813	311.6284036686846
1692	305.4258972414435	357.9250727839464	304.9222631827834
1694	303.0760305542383	368.9648243629546	298.5258436187509
1696	306.8839846098218	362.7660231470422	312.2932183263538
1698	297.2829880742523	342.2773492332768	309.7791390126764
1700	298.6995487847487	335.6459164799155	297.1797948365429
1702	306.5000865701949	319.8368111326213	280.0977354973859
1704	316.7768094851804	346.176145346175	322.2720701913794
1706	304.9810093748502	327.487829043445	310.8232177837052
1708	296.7061128284602	328.3032331427726	295.8422418986953
1710	293.0071735419351	326.7333148295286	288.3698027757025
1712	286.329424592926	316.8625011769894	290.7991226066345
1714	293.3881156737541	340.9833371491324	293.7577268170036
1716	294.7126200054427	338.9953745005197	319.638046375683
1718	292.3272456293547	339.9614325301658	305.3542241214901
1720	294.694887401937	336.1819192624442	310.6942825203373
1722	286.4669029572111	320.8157715552125	292.0577772919027
1724	300.8447591398924	330.9623320506519	292.9195656155398
1726	308.1157359094327	335.4309985294138	296.035342058267
1728	289.4102067028109	328.9038708047996	298.5176753236416
1730	278.1478260921398	317.6824836449927	306.5923380667924
1732	292.0285688671905	324.200790628729	306.9914892900703
1734	292.761835950322	336.7400614572487	312.5481104640736
1736	288.027875520312	316.4648861162592	309.697692844533
1738	300.3374585366515	314.6780379620461	298.8769107486087
1740	290.5726733591566	334.8287167483243	298.6274990308826
1742	284.3522747257747	329.6358727265724	291.1565133408852
1744	285.3065388319336	330.350062370381	287.7993304851482
1746	284.7886760999346	329.6766213897379	296.524099875287
1748	294.4448882980688	337.9296070430038	294.6837393570951
1750	286.3847733138552	330.834109576224	313.0019813459532
1752	279.5843438694251	317.8766346776011	306.2934896853098
1754	299.752782375931	324.4213177930409	290.819863232656
1756	313.5384834021576	318.7957366221207	295.9744365200417
1758	307.5510154128189	339.6926566411617	290.9658286444191
1760	293.3640933806431	331.9814517736498	289.8121401064163
1762	270.2213570471934	332.7127822060283	309.5936227376428
1764	277.3767915548463	322.2466459967745	285.3429891472796
1766	288.4266558729116	333.5139958876561	299.7497548067096
1768	281.4771507484408	357.9030589166097	307.5584606639177
1770	266.3120472007404	329.1954181355133	298.7975336220151
1772	274.3961562372897	333.7667740274162	275.157402234424
1774	289.8177827773371	334.3179396930367	311.4358689780047
1776	289.4617430049071	333.9703936543808	272.8228754491979
1778	320.246453178562	340.8766388744921	316.6369148253865
1780	300.8681433815158	347.9169189335846	299.6722192393195
1782	281.3003305795264	315.58261510361	301.3903462294436
1784	290.9669477304229	334.0096702923751	286.1213738273079
1786	295.4204066170808	322.7463230588136	290.7406520240638
1788	280.8302590206208	360.7380374775471	299.7366468684131
1790	288.9498580387358	352.9438492152289	314.5125928226972
1792	275.221881516837	338.749283652833	306.4121243773659
1794	259.8348126905376	327.4492490857661	296.5753483658744
1796	270.114590843056	338.5389105984852	279.7349361673565
1798	262.870277466227	324.796168011657	269.3510277606922
1800	265.4419172258949	326.0156371253611	293.8853414694038
