# Supplementary material for: In vitro and in vivo datasets of topically applied ketorolac tromethamine in aqueous humor using Raman spectroscopy
Source: Data Brief. 2019 Oct 22;27:104694. doi: 10.1016/j.dib.2019.104694 (PMC6839021; doi:10.1016/j.dib.2019.104694)
Supplement: Multimedia component 1 [file mmc1.zip › Raw Raman spectrum dataset/In vitro Pig eyes/Gonio/Fingerprint/Acular 3 .txt]

cm-1	frame1	frame2	frame3
350	58.40295573880547	39.56441525841566	56.9182025539753
352	39.44142790695037	26.87397102367442	47.67667738578213
354	52.79399129059789	32.10770762056084	47.56144020484539
356	62.52722752836579	34.19527953711502	42.49974974651936
358	52.65041848136742	43.52896312640354	36.8334618567752
360	64.32498747485866	64.43925021339196	52.10004793241227
362	98.80476663479041	91.35728457791144	82.25236571051035
364	135.8828814098383	107.6780681733117	99.69061569011268
366	146.604012440527	140.8256972266268	118.0659808736589
368	161.7939526434995	158.0231812173316	134.5645997710378
370	180.5183244557092	163.4442276556208	146.1006709526788
372	196.0655599588536	169.1925317152036	148.5834761247513
374	181.1519704156295	160.9755039152275	156.7675858225213
376	168.4520360708336	154.278511698007	163.3037765325439
378	154.6112567617026	150.152617521137	167.8653256604493
380	137.2272509659586	148.5730423935798	169.1324613238357
382	142.9426467960425	139.0775483371063	143.8799663988231
384	140.3862558960481	133.3744251859811	139.7178229910427
386	140.0609529562306	134.1392307295256	140.8016336430439
388	143.5855547691548	139.0994863841334	137.6136507189324
390	127.0415833642532	126.3537412512178	124.3270879505187
392	114.0793622646166	109.64325056562	110.6251887768178
394	106.3697295868834	99.02264272259542	101.0185031699946
396	105.0488953511445	98.62686060233051	96.53515237955072
398	111.9574283941006	112.0270225579602	96.43369570179726
400	113.5731417945846	117.6784800181881	103.7132760385307
402	105.3538354731216	117.1063590472274	90.90503897718097
404	100.3115665336753	111.0747031958913	78.36297756662901
406	117.9193784092884	100.6279523926723	100.3059611147809
408	129.4202405465074	108.6400903275598	104.9006667411653
410	145.6835526830259	126.8677275761587	123.0610122781202
412	158.2270405779027	142.069875801296	138.013151982635
414	160.5775089498837	145.0246373516772	137.7700147303309
416	154.8834636849609	146.9235399625588	137.0085541679257
418	159.2396173117487	159.2423018020523	142.0330082032095
420	158.5386436632109	161.1846293897081	150.0867507796518
422	154.1436277313627	152.5980859041834	156.7665251314194
424	171.7653693121135	161.6245121266133	150.2259322424053
426	161.6970127781093	151.4737621007234	147.1905105173165
428	160.4655356556557	154.7508929515967	151.9513575621396
430	166.4295678919194	166.3376209073302	159.1675227482886
432	167.495418248915	169.5480018904579	159.1597680589814
434	169.5942661704808	170.1003985460719	165.9880196500413
436	176.6275696336874	170.3652395631174	166.4336438575822
438	177.3413246102048	171.5293479162416	165.1283500791534
440	165.406530203203	173.3938334216547	164.5725341335681
442	162.1299623111658	166.3779113878582	152.1644023198205
444	168.3071388234789	163.2756649334867	148.8534150480873
446	167.3733536934867	154.5667196893716	143.3757364047982
448	158.3817018446304	142.059887269609	139.3781311836328
450	155.3155896647213	140.6245489167143	158.8137410761132
452	163.39288538717	155.1736830748782	155.7945216729628
454	158.960951306809	156.7111438954813	149.7553754324752
456	150.0546842175452	150.921954494765	144.0084047219655
458	149.7700080747925	149.2279952760359	140.4062745257879
460	151.6101284214909	156.4245933691644	154.0312366119408
462	147.195867264347	154.6079666607366	150.3704989532321
464	150.1285599622454	158.9106637599335	149.8498253311334
466	163.6254472296802	170.8030208914782	158.8668673004471
468	168.771278721492	159.3456420589681	155.4589554689098
470	171.2091334153419	164.5332063699659	158.089232358992
472	170.7762549259374	176.6868605047075	158.0509579194303
474	165.6839755802559	184.6016513409416	156.3196511122611
476	153.3189476812396	173.3018040307482	157.3225654426191
478	161.4122485077741	172.9482931102305	158.126892551013
480	160.6944017129167	168.5359217981522	155.5519027149429
482	165.9669573319137	167.3297705316003	160.6989540322192
484	182.2004398219034	171.5689693257165	174.8479776129486
486	176.9050323181149	164.1321011934079	160.4360913730206
488	167.3153788608565	152.3967144796812	161.4819966942894
490	159.835781518671	148.9688079802838	154.9232735712596
492	160.1847806154967	152.6586807202962	148.8936631681717
494	175.6903323606542	155.3020725072363	168.6982899106222
496	158.7715522853806	154.8609951486144	160.7927247401411
498	159.9759947722018	163.5858724705982	158.8643501609166
500	166.3711480537885	163.7958797654003	155.1206632033261
502	166.4923469826999	148.7438989303614	145.9464377775631
504	155.3490049454979	156.4458404677528	147.7310168609535
506	156.7585952471411	160.9019562469289	156.1941780025072
508	160.6078946188152	157.855985459108	159.0818523030789
510	162.0613190031037	152.1748371369318	161.985447756885
512	157.0601047677819	154.2140851497972	179.6855198410154
514	163.5113410379378	161.8063920614661	156.3939353446264
516	175.1791566287017	169.5784645047886	151.1722062971937
518	178.7703654318166	168.6041949829694	156.3304506798527
520	169.7165340074805	159.6008080343654	165.2083050969866
522	166.9568656202628	173.0710156159486	174.348610100973
524	164.7801864828236	165.6040672639849	159.7503367162396
526	178.6664953604733	161.0116440671873	154.8624366658001
528	187.9552560725922	164.3748279121086	159.457296162915
530	161.530234139381	175.2724824255739	163.5466062865237
532	152.6467286364861	163.1609790818962	152.4983312197251
534	160.3151448307763	162.3052994512273	171.3930314238426
536	162.7581994179669	161.3367447524316	174.2464304277797
538	159.1210923935543	160.5728154530203	155.2550645350891
540	180.7667882838252	178.95877134274	167.6692905564441
542	166.4225328859502	160.3440969094121	174.9943950859502
544	163.0998833023006	154.4158448514656	172.8040860516916
546	164.849989344735	157.5154139520693	165.1444713006632
548	162.1765212612541	161.077606658015	157.8588903009886
550	167.1559926858442	169.3296587110914	161.2021164881742
552	175.8862993909637	170.6777405428423	169.1905404908333
554	183.5432592856255	170.5911361998071	173.3673003911403
556	184.0608968318627	166.0060151378869	171.0944061351435
558	169.4379906159609	148.7054042297496	162.4798093004233
560	168.213093330211	155.5375665271506	172.1050846742569
562	170.1740367824128	160.5729616621441	161.4371524661909
564	166.9129902871563	160.8488639431454	152.2611643175007
566	158.5402523808523	157.847105725853	155.0745191058558
568	163.2075281230838	162.5141555319876	159.7406651676029
570	170.3769569883971	167.7065150193996	159.4958119475004
572	169.8344009690125	175.3730440180307	162.8927152879749
574	168.6459994229577	179.4239180438078	167.8493208298774
576	172.9798715737283	174.056809656528	170.8777763824785
578	164.3579042717523	162.1563611874323	169.3590395030285
580	152.797685795861	161.7714306551225	160.8515016776168
582	155.9863541469874	163.9440891065543	163.485768021949
584	169.1525056885333	169.8252346470214	173.1198173685034
586	176.426791095209	183.9515212519944	174.9422527077516
588	167.1045349556821	168.5896862704211	161.2319936927543
590	169.1194275025732	169.9479714624777	161.7495884847225
592	162.4082043989906	167.2694223871892	155.2978952039803
594	151.9760089202709	160.0737731801327	142.9426075400984
596	174.3938059678929	172.0790483217478	152.750044226041
598	170.1803645821958	165.318876035885	149.5889873552168
600	166.3009561244523	162.2700029488692	156.4335509586126
602	164.7774310800206	166.908248941922	164.5572569937549
604	163.5113109163938	176.7201962550334	165.9468461679481
606	152.0528977114702	174.0317237895519	156.6813079214259
608	173.0497835606193	176.6905490723185	163.595225436252
610	177.9220163455364	169.2188953025614	167.54831472748
612	169.2706729708854	164.7100020217016	170.0882661524695
614	159.6735969960149	172.8085160133645	175.1284222934997
616	171.739606071603	158.9660260176268	182.2184568839792
618	161.4181889677851	159.7148886207678	172.5470358399056
620	157.0433690255312	156.443591163789	160.7491345037436
622	156.3808034905729	158.8633576189135	150.1039729633136
624	150.5985846733499	178.8349357811227	142.1127954525634
626	165.5502939325863	149.1149506557921	154.860772718956
628	149.7861043628946	154.2106736965414	144.0239410301101
630	157.0215414772383	169.3709735845364	156.6676107764274
632	174.1173512580183	176.78908798359	177.6962347603841
634	155.9081649594537	161.7639680824384	161.4317101286265
636	175.6860034934522	148.3900779359968	159.1098842374007
638	180.1325076991038	162.0956997752729	162.8640697573754
640	177.2226602643765	178.4657605805672	175.8126825559028
642	174.6250159733121	185.6395203031487	183.1618107159767
644	180.5534735742718	180.4270149129774	155.3905464568653
646	189.0338047023891	167.3106971411957	152.2954046213596
648	171.8284224173397	161.7587664035173	153.8177329703733
650	165.1196541902808	163.4893460606619	160.5450267759692
652	177.492141197463	170.4364037887893	168.7024947835882
654	188.891687871279	178.525045088337	169.5965749320455
656	173.1866275920218	163.8413822784021	153.1449912335068
658	159.8473783956529	164.6646661203545	153.9214656787896
660	158.8824219182401	161.4967967136256	154.5198996071843
662	170.4908339701659	155.826195950562	150.6176501391822
664	183.0212761588972	177.2295002482954	155.2968983212016
666	163.8217369109515	162.5948339436664	153.3296029859583
668	160.8134745346509	169.6816923028149	162.8991816697795
670	168.1324212436049	170.2356622046829	172.3545670607789
672	173.6585697429401	157.760557137531	173.8848966494713
674	157.967194955493	158.238945693548	165.4384446077605
676	153.2642106993646	163.7194738677702	170.1359264105898
678	161.2886370306775	169.6725566607918	163.4012560655754
680	158.6346449179651	165.1015736531261	157.453579936308
682	145.6556561687345	154.1940822207426	156.4004436306555
684	155.4023706302309	161.7244590973217	152.206025920165
686	165.718016598269	164.3335049657883	158.9537487582874
688	176.5436958947406	164.8613310320484	156.5789488861395
690	170.5179392835955	165.2824629495962	156.5585543116758
692	155.7390071100365	168.0891127565802	162.668480979182
694	170.771845733875	176.4158646701627	168.7392534646471
696	166.4375118695539	164.229800202907	162.6689272559649
698	168.0270893337553	168.4486196824754	164.2532959827535
700	171.2065821414298	160.3142408165464	168.8412544593675
702	170.5624256615467	148.292545306221	168.9918766776796
704	160.5383207474416	175.8921514244337	155.5896699833037
706	171.1035612425256	183.0577630545708	162.7936230660956
708	161.126417348019	167.9632578265	159.8395751947513
710	161.2526252533721	153.2668977586125	159.0999681497547
712	171.140833954783	148.9489528306795	163.45253163832
714	168.8716008138729	155.2732525311709	169.0118577785896
716	159.002957936355	169.5765121542605	178.2500094407399
718	176.894546713861	182.3154367486289	173.7260164851171
720	176.7537129656497	167.5856008682743	163.0846982844995
722	163.4496270351008	148.4522863165366	158.8982479950245
724	163.9187618111409	162.9975701091597	169.9952279141753
726	171.1629087103512	158.9435853942985	149.012889022391
728	167.9653243296596	162.5328138095556	164.1959004032543
730	162.9164420119418	163.9017210508492	165.4766141601796
732	161.0775518467729	163.1263375526846	162.9072239701374
734	164.862227791199	161.9467001208108	174.8503640027617
736	169.7475831353833	154.9334056376235	170.1066125486676
738	185.2955941691936	161.1106431749804	164.9324354952522
740	184.7177262094893	163.6916944028731	162.6216440627218
742	172.7246180270332	162.9912122385926	163.2440817341446
744	162.7339517452747	162.9035487215791	165.5839400001342
746	175.4171890609181	168.7852370968293	166.9312264957347
748	174.3429114155983	180.2105972811867	165.2401578022515
750	173.2821459781762	174.6194224877634	167.0040022472886
752	168.4822025799572	166.5570326952676	170.228993349892
754	163.6319163694078	164.5014988560004	170.5559689247551
756	172.4014950519954	165.4828731278177	161.9059356253498
758	163.9984574562776	166.1791025249649	154.6194206972511
760	166.9783867138094	169.4205261002096	156.0894454277194
762	174.6139684532395	171.0614282358418	161.456860641864
764	180.6598342256473	168.8934904792063	164.5213366803503
766	180.309365278334	163.1642543917871	161.1481212242753
768	175.9480127757913	163.3421538813288	171.0126625238057
770	162.8254564703402	169.7937129605654	165.8321077296313
772	165.3229509427882	175.084648303739	166.3348874803829
774	168.127119320908	176.5657967622862	168.407859006951
776	158.4353185426031	175.0566041890582	164.1010294409743
778	166.7884831844163	177.6888951016172	155.3364819728015
780	170.7829680625261	170.1204270857897	157.615397765939
782	168.2180985377863	164.8097431644156	155.2783462916312
784	165.0104727101919	163.5632791161615	159.9954395524735
786	166.3319409907132	166.3221152519497	173.2103171181333
788	174.4281396226979	171.7060043694867	180.4746776233443
790	168.6951446945529	169.983281983365	162.1372509671707
792	167.296476499773	166.6660556554194	164.0900142720582
794	163.5011506193436	168.9232598551949	168.7426393125751
796	160.0056685075736	170.1343993701679	167.9099953095715
798	161.6407338114802	161.2960558080085	162.2441125095975
800	159.6915830995852	156.4649298764842	171.2471080661741
802	165.8805908617194	162.348967225915	161.0205081053117
804	166.385513232311	168.2783487901548	159.3487404007694
806	162.0543063688496	168.9286714268428	160.0778039164135
808	157.0520842649671	165.3512874361789	161.1487471786833
810	156.5190522043542	167.0840710487485	175.5638401649901
812	171.8597846254383	167.9567061072567	174.1190834045572
814	168.6514028357564	167.915816229833	170.4069282515173
816	170.4433464662725	165.1681913267938	166.2001367198217
818	168.9802781733349	158.2570882336771	159.8682110567547
820	150.3934843850543	151.4280599998754	152.7240184008287
822	167.8381846605157	177.5896864655035	171.9148473527782
824	173.2528347626423	165.6019057904297	171.7593184567856
826	173.8085644625473	166.3530950497569	163.9434917759804
828	172.253638553406	166.1072626865182	164.0700974453619
830	167.9319545732484	162.3722584994142	173.1683213888526
832	156.9960607231495	179.7856301037582	171.7553897795936
834	160.4590299605614	157.6026609201228	169.3861017729509
836	163.3288291968788	157.8769508077872	166.8974377769043
838	164.6321289876798	159.6854598599057	164.3298037849262
840	164.3523406800014	160.6402809314574	165.2807224791439
842	164.0897957639811	160.8227825099628	171.2547239407742
844	169.2171256626718	140.7924117167069	172.2955125956714
846	161.7254978364351	168.8505247557358	167.8886736338171
848	164.3205276909442	169.7499407712491	166.7477257337349
850	172.3309252061847	165.8797741327656	168.6129249873696
852	173.0763290650197	167.1450953846389	173.686459774037
854	156.6903210478877	166.8550945862827	182.7602298993275
856	170.5674582691004	174.8729845824517	193.7412262714678
858	192.1820078067048	179.8282310621893	189.3168547309246
860	190.7352608242505	178.8020285807867	182.5637654653718
862	179.8029239185123	177.0799917478809	184.2611261154063
864	173.3838351750633	178.3628227799299	192.4086773890882
866	170.292040426778	180.8445123860601	187.7737180532631
868	179.1669146622203	183.2234676365097	181.8783941061409
870	187.1458559841006	179.8628785264021	175.0658337791511
872	175.1035086757953	177.3300683099832	169.7858398604329
874	160.7165197911673	175.8233263069684	166.4868090503777
876	166.6407892876487	176.9206278710657	163.4671997989736
878	191.3274755857747	191.531239880136	156.06734321368
880	187.4598164709332	185.713639752914	173.1107479989402
882	178.0212244590222	180.9196072730315	176.9527934872373
884	181.1784569623306	185.9202143774732	177.0383290885201
886	183.7235740504124	183.2791761358543	173.76592167281
888	167.3486745820771	158.2981805053865	165.3801740464838
890	160.4866606832703	157.971572429154	164.4724747479953
892	173.4770909015769	172.4474232681993	175.536426168332
894	165.9093034060323	172.6782635500705	173.9519804833981
896	164.631457007705	165.8911905477951	169.4925005888438
898	171.0250198000941	164.6237985707462	164.7244403123657
900	166.433815441451	175.1472001459447	157.9386476957073
902	148.3152302895014	169.018225064613	163.7691411031
904	154.5975043917639	159.0816337031803	160.8412460410058
906	154.663083750884	160.4140372412304	163.5878675558822
908	155.187661016131	162.8032476459474	158.5314328521529
910	159.4865640740379	164.7792066293579	148.558059512167
912	163.7280729818733	169.6432356529249	150.7735116519269
914	161.6596524953787	149.5086191896351	168.5947897773835
916	167.0428407649588	158.2390487301829	169.6717231892866
918	176.3781597802218	169.98634451847	163.756905696009
920	182.3533340532588	174.0832521083246	165.5593798932675
922	177.4815082228877	171.3794387692131	170.180859357873
924	161.9260897780197	168.8726333664202	163.2007304382913
926	172.7405462078209	157.924168830831	178.850432919043
928	173.6631842447154	166.9598291943351	180.1874153337447
930	165.4931019264159	161.8662317126642	169.4144471781351
932	163.9419418463489	167.8589107757537	159.5178978286322
934	169.6767827488031	181.4855576904729	158.0054198694011
936	171.2882610460669	177.134875384587	164.3719464078167
938	170.756972802943	171.1401658736807	172.3408120147917
940	179.4983050741625	173.8634374827983	179.9828271843121
942	176.8651827583103	176.7522380739003	177.3119728724022
944	167.9266361185769	171.6361494290733	175.8905889364614
946	165.0819182161641	164.6363291391739	175.9566096623632
948	172.028257903491	164.9491946974007	169.6759197094397
950	151.0386742261277	154.938565209825	157.2305279947271
952	171.330699951732	168.1056861362787	173.7989000764914
954	171.0450403676039	164.5380581304389	156.1508834797495
956	168.2703120591358	168.665930461843	155.3766288777391
958	166.7148546569841	172.4576092790548	169.4718972321178
960	165.1161428170168	162.540976401595	171.8995328046298
962	178.4524347723434	166.0304257730397	166.7968776300073
964	168.2141502905272	164.3412075897223	161.399729595318
966	167.6361395618721	167.9175642685059	160.7875398910416
968	170.2695579685133	172.4906812911657	162.1917413134322
970	171.987810073581	169.6675575927404	160.8356309488875
972	171.6538051073756	161.2285904930154	159.4577037535889
974	170.4380631957372	165.5346823660449	171.1427443577214
976	157.7133077439741	157.7515925878263	157.8001639368002
978	163.6495142198079	165.4438361100456	160.4661069481892
980	165.6938861470526	162.0801944446105	161.2912519394843
982	163.6330744494878	154.6601153915301	158.3302513512566
984	161.6234251500327	155.2174121447484	157.9657602098262
986	162.0864504835598	166.1900089384607	166.1210661862418
988	167.0737752255597	161.8947032873579	161.2070543649046
990	165.7071370081631	154.0890431937442	169.4271226080923
992	164.5661062176541	163.7419421313358	167.9671849896335
994	162.9801378195862	168.9099782188649	174.7965388496641
996	163.361312238946	167.1244830865214	178.58113000508
998	170.6815365147182	169.2020685955241	166.3310999519694
1000	189.4370481177975	176.2128093228793	177.6807340304088
1002	190.1030478074368	184.9683615460425	185.1909044898678
1004	177.9183469259712	184.4968328756896	191.6881644419978
1006	160.3618548202026	170.2488164664586	175.4037082053352
1008	155.4736084185901	163.1968710942559	159.9291491024726
1010	163.9625723543085	168.6710016230562	162.8554844511441
1012	164.6964256470428	165.6150891646642	171.8584245922674
1014	176.5896015194248	179.3926780870834	181.2500065656369
1016	166.3661758485462	170.4752836913533	161.0557536976017
1018	163.0662310055018	160.1217267092036	159.0709712371465
1020	163.8378551140185	160.6113759949328	161.6562991729099
1022	162.8230862142789	164.7788665068384	160.3308953229879
1024	158.2467610602673	162.2109528867079	156.0150314156406
1026	155.8342655573407	164.642824236767	149.999404479706
1028	161.608100779906	164.7328946080024	161.455268820505
1030	166.6143452075459	158.2129843313733	166.8255636302471
1032	157.3277763821986	166.1604044176713	170.3815608410704
1034	156.6030130678165	172.3210275330007	164.2172144459353
1036	170.5683456378362	165.2751745248914	156.639875621817
1038	177.6374512103241	154.4723062138043	163.464909286413
1040	164.846830106734	162.5721632029397	144.97321895549
1042	168.6929980057004	168.424167762242	166.2827701596647
1044	161.5165579572319	155.5141772844161	162.006013988005
1046	155.4324871900396	150.7747272365899	160.9020959651165
1048	156.9631263958087	155.0961830706248	160.6967845863054
1050	164.2752127976383	158.6734705598864	157.832081318296
1052	168.4324219329702	157.151992488544	166.7132955611247
1054	155.8202835331866	151.5365589072213	167.4994368397743
1056	164.6683464800941	168.5978649220163	169.1457110449175
1058	173.577515582121	165.1633926959687	168.6207971062095
1060	168.0451869253735	157.4948394726835	165.7334186310133
1062	161.931699491732	157.6951441831371	164.596319611732
1064	165.68136619501	163.1585270518732	162.0205477262831
1066	158.5136002850244	160.054388077537	144.3057532012108
1068	168.3823520956109	159.6545872086035	165.726162896108
1070	174.7255358802361	162.659919832451	177.2694625677898
1072	164.3970208275516	154.9180842274594	170.9790236404037
1074	159.920637690451	149.8693223049626	167.1019724692068
1076	163.6019314351308	156.1779994695199	163.2396021803313
1078	164.4643845366582	168.8029989950347	154.7533107319306
1080	161.4481137200364	171.2859019935668	165.0189247798773
1082	163.7626484135117	174.2695497364768	176.40916006177
1084	169.4887357348328	171.9453310640312	168.5973561157304
1086	162.9788119320899	170.0729543597385	160.0589684008436
1088	163.0538914093854	156.8144034263082	160.8090070564273
1090	164.4923947397985	145.2240556001344	165.882571619418
1092	158.3291816871379	151.5176337821273	166.656713923938
1094	163.8349048508203	163.0781184811265	166.2439393016549
1096	173.860378833781	173.1021836345008	178.229146041081
1098	174.0366918854722	165.5915868026397	166.1658185391412
1100	156.6379386607536	157.6885579942467	163.7379215416584
1102	156.0248887893685	159.8117720877491	166.2544427757639
1104	168.991408724705	163.4939371322126	161.8556643169317
1106	173.7326541364348	163.4561520490985	154.5979442562265
1108	165.829940777599	171.5798518384263	166.3221660712666
1110	165.9707511916919	160.5763649301726	155.9675837969918
1112	183.3046687810521	171.0447129863804	163.3902595336702
1114	163.1101366718246	165.7422259594465	159.4025894873945
1116	161.3719117893763	160.2425205764567	155.3092858989342
1118	165.4994608296168	157.9756917557289	155.2087069428143
1120	160.1821863967728	158.0572182207799	160.6356122733316
1122	165.3742403472491	160.8923903615196	171.3022281471745
1124	161.660728691152	152.5465957588608	166.272807754321
1126	156.4219898833391	161.5739619356937	161.6688442006064
1128	161.5132623020634	156.5710168651303	160.2991563026881
1130	168.5995784776643	159.5250688161001	174.5699662180887
1132	165.7452078479343	165.5169983265949	177.4303082067275
1134	160.8547816522802	169.1682537326277	171.3169190403152
1136	169.5137509784792	167.738705286007	177.0871065691674
1138	179.9407548559427	149.3421412780864	169.3972741596186
1140	177.3904392891907	164.0427978661365	170.8185906867558
1142	160.1111964931409	151.5592236865802	170.0713042513286
1144	164.6467372143661	162.3992496560862	173.3340403564818
1146	166.9918393848807	170.909402480879	163.3428762372493
1148	163.447553159836	165.1314228027957	157.5340412397977
1150	161.2998752620987	153.970196789998	162.8918805903875
1152	157.5335918455928	151.5160620284957	150.783168885302
1154	149.4691974945104	162.2600227893179	150.0986572725678
1156	163.10874192053	143.9593210342926	144.1032487263098
1158	160.2804409863558	154.4946981019598	148.9845901933041
1160	157.1065811095874	166.9023228099574	153.3314793030015
1162	160.7033333882906	163.7079034513752	154.864367085985
1164	164.4351387761089	156.9041204841244	151.5240323151304
1166	162.2310241228521	164.4170403428951	148.1354128701087
1168	165.0754881075791	171.682205188396	162.7965114126406
1170	167.78027805346	160.1558830106604	166.1809984148409
1172	153.5473308040001	164.6076306837845	160.2140462932811
1174	146.3555611952791	164.0434597287724	163.9903125136664
1176	156.3177755269225	170.2271034313273	166.37255658261
1178	153.0847683062426	160.8765439010819	153.5286630442113
1180	144.4781050055035	148.4535350659108	146.3711504426955
1182	162.5128738310081	165.5411147285576	167.7827225864229
1184	162.1774287886183	167.4840269179657	162.7624424946625
1186	167.0263448002073	155.9444347505568	164.1963474090008
1188	171.4729974780691	163.9450184291142	174.5889480836167
1190	158.2056726127603	164.559940567953	181.292403124988
1192	157.5482487113199	160.2151319910518	168.2160421809579
1194	170.9633843399074	164.8055286262414	159.9218180324913
1196	178.7180582881735	163.4848832554303	164.0875036751832
1198	170.8832685704118	141.6188147684699	162.8457285941059
1200	171.8804978414323	167.5598414129714	174.2051079903519
1202	158.2532301937205	147.0269623452552	159.8882400305158
1204	168.7463557139685	167.0301075943706	155.8118731146309
1206	164.8337828804301	172.0452162970817	158.981221602827
1208	162.1041482148081	172.3722124932715	161.7534502803848
1210	164.4925768504044	164.8492688663023	159.0237634270807
1212	163.2086862961745	159.9071352560322	159.4163329354054
1214	154.6992179206618	171.6177790452311	170.7866452516944
1216	155.2841810305008	168.6469222668536	172.463167264927
1218	156.7071849786091	148.5293175075861	171.1100834274189
1220	154.9999917904302	157.2723015469751	180.385353544073
1222	166.7778675868478	160.9220779472868	164.3482938745813
1224	175.4052154562746	160.4515071000007	158.0158536295766
1226	176.3693371237607	165.1264680564744	160.2724027708812
1228	175.2668467880302	170.7141147677788	165.3082848954998
1230	180.5515257642396	170.5078587967159	173.9758180205946
1232	191.7552886233475	174.4353262419358	179.6261814788245
1234	171.6687273038359	175.3856796514424	164.4424933665229
1236	170.5911847358034	165.5567894615839	168.2779842186093
1238	171.9130205838809	169.1336443660747	170.9170214160567
1240	165.9415196202648	168.4011357399947	172.7503586105615
1242	172.1546256349983	173.6337723410885	168.4199558257292
1244	173.2827684669583	177.1348210428304	166.5890103413988
1246	167.7107824923016	178.5732397525679	174.5735564075039
1248	180.6541508485161	186.5181805413114	177.5459926647458
1250	164.8383023286488	160.8194399158833	147.4653733083466
1252	182.8426417591104	192.3055247874313	183.9292587275721
1254	183.4951827175353	190.6400478105149	187.2271456879658
1256	181.4585836944267	178.7968350989273	178.0891886179497
1258	186.2249323292836	178.8274910009485	175.0106528008441
1260	180.152220024919	187.1060291992373	178.7349813737752
1262	167.0904622452306	181.0764222895485	184.6700965033737
1264	168.8962416425765	161.4212066332131	189.8436318868041
1266	183.4723706468026	165.815293924351	193.0361066244437
1268	167.3285602481813	180.7749827943789	195.7213709043911
1270	169.4551000907084	172.1484599828769	172.0349789381263
1272	184.733458361324	179.2318491302112	167.2527945291095
1274	177.0384081897185	176.9819687452944	183.5450240640625
1276	167.6667943695839	175.587103780725	174.0457617286427
1278	164.5242406741094	174.7655859075958	155.9964345259286
1280	171.6537613370197	179.4455875757513	164.211917336059
1282	187.867638187032	187.0498052631137	191.7896615785373
1284	193.9743094143665	176.7979162110112	194.9348669715191
1286	173.4794021053131	181.5344383322361	191.0661472651497
1288	188.8539306320444	160.6164394948155	192.650658314323
1290	180.2469477081319	179.9055745555308	180.0712936452831
1292	177.5277838169358	179.2050586411224	173.8720054759111
1294	174.4637191930365	169.8099811831406	174.8306244746357
1296	172.1692244726785	163.2443122886668	173.524812625681
1298	173.1625060670634	163.4304035012659	171.8285212059263
1300	174.1744441953344	171.135729135276	171.6334989999841
1302	171.512997271042	181.7298405931474	163.7453662535137
1304	172.572361950581	176.3691423617517	163.5410158280678
1306	158.2143290159743	171.5300670554934	164.5837909180991
1308	164.6356437280399	162.1195704854038	167.2279497546194
1310	176.3052472656933	177.7453887945227	176.1510107831025
1312	175.2806999733796	175.2872619046006	174.9709597875146
1314	174.3664667271972	177.4550097971564	174.3664667271972
1316	178.204557775055	179.6272823565119	172.394273967474
1318	178.7002399676187	167.8743114722898	165.922779077851
1320	173.7040137708175	156.301300488202	165.1273111661564
1322	174.3588756755015	154.7462432012616	172.0493603851224
1324	173.3808593981541	163.4176689450959	179.9773489240159
1326	186.452862712929	177.2347010174966	177.5022689312606
1328	164.0221183940975	169.34821179291	163.7420549008248
1330	165.4653143697039	166.5915459410972	170.2486298892371
1332	165.0174559640684	170.8354063649626	161.5520763098227
1334	168.9449040670647	158.3816004404114	156.9167731729827
1336	172.1797786447994	150.4567649327137	162.1586503047215
1338	164.138957185381	165.5330227084168	162.686181804262
1340	162.3400522779113	169.8575886544231	165.2256141750086
1342	173.0521739162521	173.1199606428363	171.9915885018906
1344	156.7943475573852	157.615840016045	134.6301203144334
1346	158.4665681730209	159.304613887411	138.0546205407212
1348	166.0865357830305	160.3584796170991	148.5589456403715
1350	183.1987167927939	165.3080376221629	144.5890848298278
1352	171.4128192407223	168.8410932006611	146.2179524602358
1354	151.3929006810232	158.2678395683487	154.4392989743212
1356	149.6490718092746	150.3552910399638	161.2422284719659
1358	160.3171007989397	153.348526810453	162.0682078845774
1360	164.0340983727846	149.0504324017267	155.740461562193
1362	155.1912258597419	169.9098559751038	149.5111392774221
1364	149.5845853035871	167.39059168863	162.2794907003006
1366	149.0089835042832	152.2772837390862	150.2507956206457
1368	159.63353058106	138.7337914929069	150.731520689005
1370	148.7000496213603	148.9523085324871	151.557218214678
1372	156.1426853082408	168.7837788270022	157.8412678608835
1374	169.6156046164602	172.1474004721023	155.0576513741519
1376	160.7947355557749	152.3779841144283	137.3538775150958
1378	145.4940004149045	138.6432530890548	131.4996091014782
1380	151.9868455739612	150.4828563027339	149.5066087489274
1382	153.7729181076035	151.9276822468862	142.4897898337238
1384	166.2642372647881	158.9019363976041	133.4709390947508
1386	169.0654642481234	167.9216083729509	132.3076679183408
1388	158.3564173847744	158.241303307707	143.7398565710728
1390	160.9759128037214	149.0055654468124	151.8018269114142
1392	151.8957299202953	155.7946288281771	143.2872709360424
1394	155.6024782294342	151.7201159466277	148.0001058498321
1396	153.4778128661984	143.9853947600437	160.3711280092305
1398	150.964216771782	136.9161560843299	159.6701925430395
1400	154.7960157543282	136.7143019477644	155.7931463118036
1402	153.3936422231699	159.0480007228142	161.9518652344929
1404	175.4605770193546	178.3424651054016	145.1662460725969
1406	156.2607478297747	150.1571371826796	156.530963699583
1408	167.6144868572066	160.7165152799088	141.0444554272061
1410	174.2378969772994	155.8900794490648	147.9155904024674
1412	148.830510258786	155.4348046976423	143.8690976596086
1414	141.1913062589457	155.1564592029601	151.1816954592975
1416	143.9476686112614	158.9611916674411	170.0941648175866
1418	152.8701494891934	159.9220918438904	178.2412524298605
1420	167.9690366588377	162.9088743459259	166.8112752839998
1422	166.4666426217927	163.8868777307015	155.0956343907736
1424	145.4075258001466	150.0991850404248	157.3279524613145
1426	152.3661534988739	141.4102273794772	155.2583456848816
1428	149.7905773682827	164.2276544394905	148.9934915210429
1430	168.4468847255801	169.229153642699	159.5554499661684
1432	184.0453210240235	169.5436415176719	157.4484288010829
1434	187.9850549792102	163.3357257671771	163.5342707488498
1436	177.9451096809617	173.4174981644314	154.8299406599686
1438	183.9554779184996	186.6037384953152	162.1864795318694
1440	188.3954831503048	171.8526901828116	169.2411169291918
1442	187.0156986290188	172.5061416857997	169.3034734715751
1444	181.0512801119704	180.4444564580177	173.3997776972514
1446	184.112541233818	176.9435265281561	175.9053169966338
1448	200.5103782465729	181.1086624792795	162.7420172958283
1450	191.1901284063058	161.870865878618	154.5676821572152
1452	180.8946810525331	153.6804033662991	169.4661241111762
1454	185.8006640089918	178.7722207187685	183.9238678291758
1456	176.9742066091619	176.4976697176927	168.5485966884712
1458	185.9266752990285	170.7286712720174	167.1416464157628
1460	165.743151099648	178.9631668786125	172.8366259001263
1462	171.3593221916339	180.6577431333341	181.5745068591209
1464	174.7979200444128	172.8697728086302	182.289919864177
1466	178.3431726521236	171.5326281278576	179.2526822508187
1468	170.7524775006588	172.1495453274382	170.386035453813
1470	159.5003687321883	173.7702626201054	167.4058941546723
1472	171.3782977765844	181.0784572707599	178.3042778968989
1474	186.5862600179571	177.1486644671203	177.0653593645964
1476	175.373222261067	160.1417145265404	160.9570409272979
1478	166.7971482865836	163.4836862143586	153.0425571312077
1480	185.4416762539071	197.1374501618142	179.9996587813131
1482	158.9077148802491	174.8301126393089	165.9855950988842
1484	177.1783495896545	175.8355678162166	179.1957167372038
1486	179.6507484865829	167.4105253204026	163.7520447121081
1488	181.9804214304185	173.1460575823239	172.4901504637917
1490	180.1306251496299	155.6464444277182	175.5854330041626
1492	179.494006836436	153.0078788702373	168.9383845105667
1494	169.682940358031	167.0310283915022	161.9989909025356
1496	161.4281000799102	173.6292726694918	162.7088892335578
1498	165.5464690557471	170.7444135358826	163.4629861770821
1500	162.1683084434652	161.900568487396	154.0260229873339
1502	159.4558691355814	161.070940299173	161.1350452902575
1504	159.9147699957632	181.0587194742498	178.340998664264
1506	174.6104138615013	168.840405198873	173.335337617066
1508	160.3860922747203	168.2322609736179	171.0327731817143
1510	180.1606787518993	174.3368693696828	165.4867400629179
1512	176.5445684804675	180.661464632511	181.2562130136428
1514	173.8364949415496	171.1541566491667	159.8756543219687
1516	183.6009283606482	176.7777803550281	171.3295885807773
1518	180.7584121131766	173.3581804010247	170.1238506670807
1520	184.2571720324823	175.2984674192441	170.6654567538574
1522	183.7789504972431	182.1649754531611	175.7154085666849
1524	177.4159331922071	183.2883590629583	172.195480942685
1526	181.0600783009617	187.0775934170518	169.8925997537509
1528	189.4057121262298	191.428074849311	175.0462242481069
1530	191.4828560685321	176.1094146687267	179.1086067286875
1532	169.9747983069615	164.6758407069424	187.2263719115666
1534	196.02131182449	182.6383027806004	180.6373133522809
1536	183.6869920385412	176.5425401014228	183.6869920385412
1538	182.449868665277	148.1450714166635	182.449868665277
1540	184.4508728120072	163.0683442102602	188.6121768291764
1542	168.4690325182804	163.5006084427236	159.977227048296
1544	178.0803510238485	181.2070577024905	173.2528300695347
1546	185.503965405545	176.4065318162703	187.9398569722993
1548	181.9067644852569	198.5166370091621	183.0273682851817
1550	190.8402668556752	197.64662039041	178.019447321288
1552	196.7001968028992	180.6024138801731	185.0858494841904
1554	191.9477905242179	171.0276349638112	165.9627301036933
1556	189.3397598588895	170.9508250068114	152.5150684365191
1558	188.6655564556856	185.0533054793185	178.3356862499678
1560	195.3364108738132	191.973512861309	173.0319560387498
1562	209.0516240165612	183.424117630184	182.6917392048971
1564	184.032715751168	180.6293103743687	185.4166111945396
1566	180.0787488954717	170.9703718816484	162.3522646615718
1568	200.0478395043195	164.8582067893727	197.5502806024198
1570	190.1342315609235	201.7294447188208	202.9465809503389
1572	186.3991954806908	189.4063361272867	192.8710387255765
1574	184.5462945230295	190.5150932571559	196.7776375188151
1576	177.3083599850966	186.2931499568034	191.4940957937075
1578	180.2672364421673	180.7427098786018	188.3499503747312
1580	186.3843381652448	169.2070249660722	194.1087865295299
1582	194.8807918305237	181.4891437915271	195.2290401887983
1584	186.3528945117176	192.0388712001209	199.3738904936355
1586	182.6571928465135	196.6292310616481	199.4420661028594
1588	194.3132512875024	192.5239487641632	200.2092066439655
1590	205.148555250621	185.0075975052099	197.7877475612037
1592	203.0365913832348	182.0587038723412	185.7396735209407
1594	191.7560627943858	174.4541602953193	193.4115171124865
1596	202.511619238379	195.7147875311524	207.6683651557567
1598	201.0810718933101	202.461969658767	202.461969658767
1600	205.8164624312352	198.6492643428796	196.9657166009215
1602	224.1610940902411	209.4802579736464	195.4615728497231
1604	220.2077200870833	230.668475900399	212.8754576671142
1606	202.4368879266343	196.1693656467521	222.084635629007
1608	200.6818912826387	202.782062734271	219.5207899772077
1610	206.6333370646587	207.8883269052182	189.6711655654655
1612	201.5633943837864	170.6168618608467	189.3083617223285
1614	218.399278912716	186.6991603755473	211.5414786494444
1616	209.7358024288589	190.6480296445342	196.0993736122869
1618	211.6980039051461	206.0228071207952	200.7823560688317
1620	202.5171571301249	203.94708405114	195.2121267304548
1622	207.6907024951676	198.3867679224891	197.964281497116
1624	221.2754232112105	207.0142246598242	215.4845396248798
1626	207.2418356696364	210.7164246489342	222.9416617172215
1628	198.32124391124	207.2273341173052	203.466355279669
1630	206.7029568585226	200.6366692208337	185.9400543844786
1632	201.0743424043085	195.0482685362744	198.5758264464652
1634	210.9919584423021	210.3736270924265	198.6737622945474
1636	210.3463685772172	214.9453441097308	200.7624629138261
1638	213.2011234643921	220.7902297729623	198.5963627944213
1640	213.8064452135649	210.6673638184503	203.4625221342051
1642	210.6134838890843	205.9318662674565	215.144484276874
1644	204.2762145869478	193.4370723815379	195.4278723632515
1646	193.1348606259251	186.0052610872978	207.1796102321682
1648	213.9573110052224	190.5003235845404	217.406676748968
1650	221.5434094539596	210.3063217713062	198.6826300050373
1652	207.1495146578775	191.7537114040786	195.1523276759288
1654	214.3118429395833	195.5690062358229	190.6866598345449
1656	210.7935192234826	187.473694424535	202.0295174349534
1658	203.2609633575818	197.8594146645994	202.2338663902017
1660	212.9177172469442	216.0975715602606	204.2762725927985
1662	215.0097097820517	212.2973476087435	202.7483139601188
1664	202.6555553903524	195.8761690633231	192.2921335054631
1666	199.8286775884466	199.235579912467	175.6891938258906
1668	206.2724253993541	214.2751549645902	194.8797778835359
1670	196.0163276829492	210.3969031337534	207.3211555692957
1672	195.5597055387418	200.0964384606026	195.1090074340349
1674	208.7348813075925	197.1559703073669	204.8692110302646
1676	210.0511007034432	185.0780985773889	211.6351942622865
1678	205.7922101137539	172.6194762584902	193.0253244758063
1680	192.4142846041056	179.2282781402288	190.3450973269173
1682	203.7233408314573	193.3620419925499	192.2153811208333
1684	207.892154942969	197.5369314458417	177.6004471266095
1686	194.6116574257388	185.7266781921663	184.4790198381976
1688	181.308143422131	179.9300172950635	181.158657075968
1690	187.8637149008148	191.5764809960651	206.9283839553238
1692	202.4087735009185	183.846532099582	183.1414444174578
1694	199.9575274694695	192.8744656633528	184.6898037082014
1696	200.3978218994355	196.0587135146564	175.4908109252831
1698	179.2814199122824	168.8689607367118	192.6364277518568
1700	185.4989912702079	183.0791787479529	185.025496569666
1702	178.7588266832785	184.4415153374189	187.4338145970668
1704	178.2948135751171	178.953138337909	183.9810352408399
1706	193.9794464461577	181.2417215620295	173.7715291088729
1708	169.2137879317178	178.9936733820678	156.3623442726178
1710	176.4413557518214	195.4123541247404	170.1177481590453
1712	157.9345901104383	174.7435341565162	172.9648495298251
1714	176.5238347014391	179.8841052354114	164.8502961594609
1716	184.1865113132343	185.3804765380859	165.3787544188944
1718	170.1760718577976	178.8071528853249	163.2805064047212
1720	161.1646895478605	170.8165753288915	166.6581122035778
1722	154.3029399786483	167.5004426847179	157.9479552677199
1724	161.2605685925239	174.8248058419702	154.240270057541
1726	175.3646461313992	184.1566063516612	152.6805074982082
1728	176.9290223531747	184.5172822475922	169.4509453115686
1730	170.1687477749578	171.6533575925242	178.6811544934755
1732	170.7659221972051	171.1111119990415	179.7534582931657
1734	175.8845076518699	188.2664489748603	191.3892637013633
1736	174.2847447967887	189.5396596646685	186.4508938311989
1738	178.6429757978624	185.3100276597735	173.0808003799331
1740	178.6533797471493	184.1242328858342	168.4852919902324
1742	165.3383659073699	173.896822876728	168.2492470596813
1744	175.9461210054339	180.3053656099265	166.149844893183
1746	183.9965354918595	185.6931071821685	172.4662458224532
1748	195.3439835551384	194.0717482745418	194.8360923067002
1750	176.4536776006495	184.4229523297118	179.6811961510252
1752	175.724879261273	185.3895379476863	157.5389716255646
1754	187.799013103058	187.1539589437195	182.6462962628406
1756	191.3603189037928	180.8064566791433	187.5473152137356
1758	195.0053009395443	190.3808936893156	177.9224047416079
1760	174.3104259755303	186.6454776120083	169.762813339369
1762	192.7617877955208	185.3252556568017	187.8222540411607
1764	181.4087546157088	155.5290860838531	181.8863105466831
1766	175.7255221817217	165.9123645895643	186.7410375348485
1768	177.1521799786303	190.5089521988562	168.063416547806
1770	172.2774693180037	185.550193828125	187.0039590795464
1772	179.7991273015798	172.7625609709992	161.3973687924892
1774	186.2826902618004	168.5729121036895	180.4673737444651
1776	181.5341939156867	169.2869040673895	160.4133354323241
1778	195.000786018128	184.870561166325	178.1033840061481
1780	192.9978888926332	168.9346736747218	204.2607463217135
1782	177.1682562643842	164.2399597658041	170.3774907375448
1784	191.9412258294685	185.8848054022098	186.1856911922217
1786	159.4364804834986	176.4968842321544	182.6818610579095
1788	173.5415867871504	182.5355214464326	175.048813768809
1790	178.6312208876919	176.4978037095684	174.4774782787775
1792	167.5318458712487	156.1438436498112	169.946908181735
1794	181.2595977619108	176.5686203690357	177.8278695866557
1796	166.0432807593841	196.4308947351124	170.1753585758268
1798	167.4127548289953	172.529491516992	158.824669244318
1800	167.235850642006	171.7240864380416	177.3928688781289
