# Supplementary material for: In vitro and in vivo datasets of topically applied ketorolac tromethamine in aqueous humor using Raman spectroscopy
Source: Data Brief. 2019 Oct 22;27:104694. doi: 10.1016/j.dib.2019.104694 (PMC6839021; doi:10.1016/j.dib.2019.104694)
Supplement: Multimedia component 1 [file mmc1.zip › Raw Raman spectrum dataset/In vitro Pig eyes/Gonio/Fingerprint/PBS 1.txt]

cm-1	frame1	frame2	frame3
350	86.56400172147609	90.22191771271871	73.58216665883907
352	84.55316738929868	85.86777821251067	77.38504114939444
354	85.49833679898529	68.95869907394022	67.28597043289211
356	91.59002709377415	43.61459092830881	62.36975195444007
358	88.90786921478642	57.59822097816419	57.02687389403651
360	79.75928422351562	66.6294105463349	51.63690496715144
362	62.11057262770076	61.24706737207418	46.21576968234006
364	31.77814825581709	35.87098309200987	40.69537274514764
366	72.41777297080709	61.56564856079751	58.95933725904656
368	86.87644796457155	75.24484813746197	71.59604934149755
370	89.25929795653981	77.91080753657101	82.80721734237781
372	100.3695602452437	75.34850122559139	98.3462059958173
374	83.15562013164296	99.76766911220838	87.70372441063419
376	84.61664543847306	90.75017983412744	83.68636697208355
378	87.17471635344865	76.26478164916247	92.50928866097641
380	80.79808881445003	73.85618629290239	110.787872203167
382	82.43924016371889	70.0330360400788	73.0638776532243
384	65.83635376709997	62.11147201313742	62.10894317404973
386	66.24392844536413	59.22160346249329	60.26001172912677
388	84.11887009845553	63.73983246118644	58.18434935269995
390	68.83104293632547	71.38199393289182	45.64525954539388
392	52.81495323396297	54.28105454439407	43.18876872495565
394	55.75519790021488	55.04382724163878	54.4238426891453
396	65.84572240773902	67.58859927158977	69.82673716290918
398	51.89115552908832	63.41397282994177	68.90940985099772
400	64.49897541295462	65.25146642042787	80.13625669707687
402	67.73999588958664	74.29480379632236	73.54587059939442
404	71.65998652366091	82.4234180676286	67.20857461317374
406	88.25221876667703	81.14752955618432	81.38469601777166
408	86.38593260305446	78.19450861497649	85.48545743037242
410	96.01120662383022	87.13791823045538	88.00548400498137
412	99.20275417435582	96.06631831177216	93.43843571373516
414	89.09965010661637	95.22215385719153	100.121065175058
416	85.65163058652885	67.40624095327931	83.10490676289916
418	90.16872769648833	70.78340013721402	79.89810306495284
420	82.84399539477221	72.62826908812778	74.58352046973664
422	68.53410572622471	73.21434146316153	64.45681346700442
424	72.75053718442145	95.25579619454695	53.5488000417912
426	67.94026598044789	84.32258350983587	69.02815661851167
428	69.97733364832682	80.26604512486924	76.76248624829142
430	78.94791209285422	85.94479215636396	79.29287145261176
432	92.71364999906406	99.20815574942915	83.74594661817883
434	103.0322163938852	90.66066151094829	98.91803075207976
436	87.81181074311269	82.90454930937781	83.04205091155654
438	84.34694772985483	82.51446097602567	77.35265191083323
440	101.1250552238975	87.08149068439668	93.8416566745618
442	67.9907477836386	63.62640838041201	68.78468708915348
444	67.33213463163062	72.65074029918586	70.32587765112507
446	77.89376995715918	79.17734859309402	79.33283657414535
448	89.23376690945312	77.97993959508517	86.64351763843662
450	90.21719058203613	75.75586619732539	82.79207351188174
452	80.08533155778378	77.76334113701199	80.11317023298851
454	69.51842739029631	72.31166976728066	73.00708856695601
456	67.74320878370399	66.31573561216193	71.52129761919889
458	78.89857024411209	66.86295526754687	83.02428714889481
460	60.22907952112188	74.56460106176857	83.19006107022557
462	56.27500570599077	76.44364807137399	72.08667411704579
464	65.81583956175913	78.64944665703224	75.20893652083382
466	80.4109114992628	80.37378758318982	91.2230815259145
468	75.24737085306083	71.44669021202914	84.42636865641534
470	82.191510205526	63.46508162767123	77.12962634928809
472	81.41479498061989	68.96703734232555	77.89335712080872
474	71.89626962340694	76.57448970884997	75.53158368261751
476	57.03462005617184	71.4538033003018	56.62465447482667
478	72.94700848730335	83.62057315784938	60.15654245432607
480	71.54711890282366	85.23667996940867	62.80541112804485
482	76.86989353801855	82.69299180747822	70.21773190833939
484	93.48458210578436	80.23626383848225	80.36231232252561
486	90.83472922129349	81.36351197725257	73.94713535660978
488	72.38479229529288	79.48690864725074	64.05261341491718
490	71.57534493253115	71.44859999666564	67.41530491970596
492	78.56218594252533	62.8881922515146	76.87691842265915
494	72.24005074000731	61.87702786764548	78.6986547953114
496	59.18118470856499	49.88332427283751	76.97646366267267
498	61.51750397970966	66.37176696224047	74.78672055999707
500	67.09609894216244	85.02429769514743	73.26605463404644
502	70.69147807401983	89.85185561544282	72.7352100394608
504	78.62329314819475	75.08021385899504	72.02147152939169
506	74.38119211210137	67.18991890513459	74.84424855671215
508	68.26641737028341	69.0629658336959	69.83872834855256
510	65.01427546357043	72.73212044910724	62.59693481368863
512	69.0334128400502	68.02213758898724	63.22229181123529
514	94.064604772143	83.25818825534864	80.62472749244974
516	78.24920657999111	81.31751491300341	75.15035031821135
518	61.73418123242062	77.87829525974007	70.35763324370646
520	61.34643634132866	76.55395518128542	74.03191427992236
522	67.5233190393585	63.72102822262121	73.686072090583
524	77.50293605799291	63.57321715444459	65.33055087238203
526	74.77343317973408	76.16095739025441	67.25457937901443
528	66.06404721908299	85.58801614552178	76.22025293572914
530	62.12397327555711	76.65222742798737	84.45221420752918
532	77.23897926464986	71.12074557743775	71.31824541947867
534	69.9879264803871	58.69439144879345	64.19240134063388
536	64.74001924419001	51.23111441866969	60.4138117916397
538	67.13982964618967	55.49524863061718	61.53714387529907
540	70.00843519095079	76.90434690055028	73.13076115975966
542	62.28674426249063	65.23813078797591	68.39478817469691
544	62.6341516089924	68.12597550967877	71.83840261518384
546	68.35446402080103	71.62247176063912	77.94216781722399
548	74.47633674071969	66.77595768451775	80.17875121706473
550	69.66123207322445	72.35926731313001	70.98554933321003
552	66.1401178047752	65.16902705539347	74.80103027442532
554	76.36789426103232	66.83799795601642	79.03389183973802
556	86.98317565203834	69.78700982391331	73.9023835525023
558	77.28161366751293	58.50539450990475	51.85751090806139
560	81.46279266423093	61.55553092797387	63.0929547662454
562	75.10972959005207	67.44766934431802	68.42459547859519
564	71.91204874674195	65.0955609646096	66.54729868178534
566	76.04051019263724	57.62584426711224	62.49317521125037
568	82.48921644823871	65.71020670489045	70.5790498948291
570	91.42367774559089	63.31022660694121	74.40724389152892
572	84.5568991991444	76.65136861433359	75.41279304946599
574	77.89155540888064	87.53970880713587	78.08789497495278
576	80.93498560419542	83.32313533910393	85.05087372712042
578	73.43907177284468	78.01732196131044	92.34629721759751
580	60.98857686499676	74.91402883158379	71.865972404373
582	67.32849319210339	69.97680177139068	63.07461041162553
584	71.08746842917358	63.75882244691517	63.27784197933594
586	46.80633959241102	58.24868335928429	60.34201879702943
588	75.30086035349132	58.12486830273791	60.21656615213041
590	81.39117989882163	63.63626957028623	74.06444293429955
592	73.63134049061785	70.92665986994106	82.18363502993338
594	67.7010728838074	78.27891792395889	80.51082774773309
596	87.02746787709263	84.96641581327104	74.5573683718024
598	74.49153653937013	87.73526086310142	86.62639291762287
600	72.26620970385574	79.56095642206701	78.12556819376731
602	74.73310876657726	67.26517474140042	72.79717482588198
604	75.57197405691375	59.56627169507055	77.61409660501383
606	66.0373118806836	70.38570871281114	74.67719115541833
608	72.86826034795425	82.57248461330242	78.28136704089746
610	63.84022682265182	83.5557785208749	69.88024814357109
612	59.37808351181885	74.83866479244752	62.45071007798815
614	71.21208380913902	64.78254969227999	66.70645612854824
616	74.83145663106089	81.11264642083174	81.9295905810277
618	74.47451618854052	76.22920850499975	64.62349007652898
620	76.57099326134673	57.09048444870595	63.69374570071592
622	69.67587509529146	42.22930626264429	62.75503623883715
624	48.65299481828752	47.26026108832092	46.20172319123778
626	61.23348503261231	59.84113887098098	68.17913333934507
628	70.61648279326928	66.87385249338198	75.20962083825287
630	68.43102527119979	65.52009958904893	76.11742836657494
632	64.24089730204543	61.52174567171672	70.10301971129256
634	70.76907347164298	61.96571259313777	56.57192874860465
636	70.70454309595431	55.80185054849004	62.0331108023238
638	61.89121629569274	62.63222198899344	52.86384801432834
640	59.03337487607152	62.88991223644096	49.27055711640685
642	57.52986041829838	61.13489664094953	51.81623151786972
644	46.18788791629895	71.18722679348505	52.59141983504017
646	61.00315777916044	68.18878046958534	55.18315821889384
648	71.72077958885953	65.09083416059909	66.43924280701282
650	73.70215054226144	62.35611812798956	65.7435442627831
652	66.43357888846263	62.01451011063266	61.59889993484594
654	53.49998342897047	66.73511937018689	79.1244117847879
656	76.24315719961538	66.13041145674509	74.10366546935848
658	74.73260343708515	74.06425394391623	68.08169264725967
660	68.93979589032261	76.14999221263221	65.68282590261829
662	67.39714738311538	71.16617984205902	68.00009112167112
664	70.40566791565645	67.54888756653993	73.22221394779695
666	65.04528049786416	58.83392068269674	68.98074813208905
668	76.6243131773717	64.52224137059257	69.70946873473413
670	82.70125975680347	73.1174133783959	75.37582351261196
672	78.14373516587835	73.78655845355245	78.461342357978
674	72.02024885761426	57.09634000223073	65.80026626713395
676	75.747153691892	88.72517593374919	73.4379470108306
678	73.96733807488326	81.94178920756076	72.14281215913427
680	68.12000876301117	67.08698335599829	64.00692475691493
682	61.7626780450778	60.98312356851781	57.64822675877809
684	60.12080815551898	69.02719747609739	66.32588138229018
686	60.24991392706063	60.75857552946144	62.53430527359417
688	75.28586384577204	69.98578806620012	72.34680557509719
690	82.73744924875047	70.32864328613225	72.13050954031242
692	76.78397326564988	63.26304171449541	63.71658354199644
694	64.73858587581478	69.39254937289852	66.72492928426949
696	72.9962025505619	70.34062152498355	71.60899291256162
698	85.35274175514738	77.60597387582206	77.93208808784787
700	82.41662566666003	75.37186071662302	68.86299253444865
702	69.62695129851906	65.95837620706702	58.87946867294616
704	65.93711249828419	62.54383375797872	76.64018837151923
706	62.03304365455709	73.27363528169913	76.09111555743198
708	61.81341093901183	71.21983008687931	66.90286462174207
710	57.81303668605897	62.55399852824876	63.58180371102544
712	54.20541860379589	53.54267010018801	66.23944325280829
714	58.46454187047836	51.56240524177199	68.27757560853291
716	61.06669651872106	71.61158742891489	62.99678070315866
718	70.15738043037715	75.83162133873101	69.90511106887844
720	76.35313388734625	77.77164473723911	79.05103101366169
722	76.5431403049072	73.76737555058337	78.13244600468877
724	72.38411796245084	60.91969310557084	62.31804792546227
726	78.71163286611163	64.95958865329392	66.36110849529825
728	61.20193885704547	59.17339046938477	64.06275524840586
730	60.98175242193405	62.68681769909889	69.34318061172822
732	63.78710734268661	66.0984695271849	77.93210234792903
734	58.68699009404796	63.05885064023001	80.8947930648649
736	74.10556042148087	71.10547476067595	65.69236483754953
738	78.28809376340004	67.38858551510988	61.95719220067571
740	77.545465137034	58.32580326434544	62.07305621318346
742	71.92091617451688	54.32721405743026	64.5784297912453
744	63.97247511543091	58.85290111093586	67.65738506933188
746	60.65985838448213	64.05036881080682	68.31626584716166
748	67.34035692209923	70.28477337095035	61.60993446899574
750	70.99343869469186	66.1183546380886	67.00491668156518
752	60.97318346252504	64.67923929645282	66.73414945688579
754	51.70231787440252	68.79688362209441	60.60846784915142
756	72.6689513863615	72.28333283041999	62.26813767372693
758	67.17410446680846	73.05844333231097	59.03037448443161
760	64.88666259507839	68.18403971233249	63.6803909073311
762	64.9595045908182	65.36321863364285	61.40035512462529
764	65.79837467169992	64.69477932337253	61.00877289394197
766	65.12775926917877	63.16349040455049	71.65750783938557
768	58.85699442012788	58.03098714759749	55.69898316747003
770	66.5830135523904	54.71088880529035	50.69650620324867
772	62.21217578850288	58.1440346992906	52.05222964718763
774	62.58860033458596	58.31877908525229	55.52364003047488
776	71.59766370572449	52.10291774671685	60.72233924597411
778	52.9275905942164	55.14259423443492	75.16865397600218
780	62.52487031338043	52.53394966653833	69.5646239118167
782	51.72128913510038	54.98571695762456	63.47818593272392
784	46.62829438503565	55.65183578426935	55.61615981976159
786	50.90183966454249	53.50665969644534	50.24672831331583
788	48.84084426212937	53.02231143611121	54.09177585849579
790	54.14854248043211	57.75777653258975	42.20113665029959
792	60.38026397879868	66.78177055079595	49.92241300619293
794	66.25496465418428	66.98295001502379	59.90690542071387
796	62.37685668537472	62.4706415855299	65.92032113472594
798	48.91911720886043	61.29938039194521	67.47544682117734
800	64.04285860956718	65.45285848666525	70.46934638399343
802	55.28668313403037	70.04699774186824	64.18321587325642
804	51.99608890287936	65.31593840650245	50.3796419061587
806	52.29796569517061	59.78748630536371	51.73347615182603
808	53.80762924843383	59.52842357306932	62.47835053132234
810	56.77977871730413	64.76626655684783	48.36563568757653
812	64.26582005380315	60.67376978044743	57.59094482381615
814	70.43051331329176	74.77487678590305	66.44102101506078
816	63.35293528668304	70.12125848903305	64.69444255368731
818	59.29549877165353	61.33932427152313	59.67278130927251
820	70.88130708009504	68.32633844789828	60.93883810060072
822	64.45658127082642	63.64170836127704	63.21840522067214
824	66.00297509932558	53.28496918070992	57.10608466766115
826	62.93385345147136	53.3300249481138	57.03566194912257
828	60.68867951518669	56.89239175111126	54.77207097632581
830	59.97957981659322	57.52271800918214	51.43359401549852
832	56.01515519133397	52.5041825975301	57.36663891221189
834	51.71708853942461	48.79021721233373	62.97526497760594
836	63.21789383907694	66.80548414016998	59.67972776454688
838	63.98893963522987	71.84795667265502	68.4243724795013
840	61.94388057332485	66.81695343512146	73.62522269495355
842	64.40555427078422	61.31808044550711	61.24445053737847
844	55.70531011669566	54.95419084198925	43.76510826345813
846	62.29681775877603	67.34698204475119	54.80230958169133
848	55.54670667933753	60.14888528859247	51.39375999429984
850	57.22555746845075	63.37278898906205	55.03162146715508
852	65.90737662938409	72.9605010291304	61.29834356488034
854	68.94002985591644	69.69478399953805	56.80126880722806
856	74.651701842481	70.12006273134857	67.78115636935046
858	58.56299213247225	50.35119481587832	65.03701851483324
860	58.01093402974023	54.51836310743489	53.00723214634355
862	65.2573158489852	63.66263165660185	55.7435433010557
864	69.22309016005714	67.17026804591411	72.89029354331811
866	63.66420382171303	70.93773357860913	77.3703031246669
868	55.32684767540548	53.73568057450633	70.82255983520399
870	60.49651066088926	61.6870042330256	65.60606977390634
872	66.5361427269203	71.71302182847926	64.56325103424777
874	67.36168419365276	71.43503200725004	65.90153649017655
876	60.43962458247383	61.85328235133412	64.42906017805922
878	47.0888713419722	60.70984089910587	52.82217115116391
880	52.97304417539995	65.39632262402341	58.10826374512525
882	57.89050853563866	58.98977664928487	54.70603128454025
884	60.97111172612061	60.25814167922496	58.82296853568837
886	67.46043551333408	66.32019464226087	64.19556361050758
888	76.42622752781455	68.24130128038502	61.6737285663077
890	67.18100887713149	64.93557882426804	57.75894329189183
892	64.95566316813938	58.09833468771667	57.37104674036615
894	55.69003509707882	54.7524210990455	55.0063820272137
896	53.96793062894146	52.71713013774205	58.56433615256469
898	57.05927687893738	57.70736655156682	56.46841046650158
900	57.4493361316264	68.19359737628383	40.89155591870183
902	63.7169415383196	48.12760031482516	47.14041572650159
904	55.02083549134149	49.39835588494449	44.20490736526713
906	55.20627906726705	53.68830962640728	54.4824622636625
908	53.57052840135652	50.83891727951578	61.58540996701027
910	49.34780362123296	42.99976474968119	58.8632063828189
912	50.37585336035507	40.59234805360101	50.78167165962377
914	67.88387417555731	55.72104406124208	52.04797312902267
916	63.01993354513612	52.43114302582325	50.38544396831708
918	54.89411177729448	52.01239454696965	51.92520749801732
920	53.6477817002038	47.10880093340188	53.15820365481361
922	59.7837069714999	45.77691721103936	53.61082781271324
924	65.97287369897936	58.49979449479299	55.78734534937754
926	60.05485029683733	65.27256678209356	63.76950693149549
928	47.37323880032375	51.43764685693656	61.53849254148129
930	46.79300476293508	56.37462399123315	57.51275688201218
932	49.87797564180431	61.22865042388544	55.77091959162278
934	50.65232913809255	59.4085831810049	60.04622604729153
936	50.985619004892	56.53659154686577	67.8163793764442
938	67.33028816434729	62.56346760929785	58.6722146304698
940	68.74323234332636	71.30260115773977	56.97674054358996
942	71.54728086206633	71.66808971872086	70.02885864159121
944	63.65146058187007	66.05402189524594	68.01652704084518
946	51.93281037263223	58.97845154454322	60.27450241274036
948	50.85125311258918	56.47104384345169	65.03278340055184
950	65.2415594145771	65.98897914775496	66.02208271188775
952	52.45105167652406	59.86812797918459	50.13909662333869
954	49.44154755446527	37.56975376565907	46.52596121835579
956	51.09182154741666	38.54763855682126	43.31814473993895
958	57.32388463105173	52.13547733289202	44.91354192105681
960	62.74127411935551	60.40959979026914	51.42792445671789
962	51.12278824082875	71.92637874646327	44.37900071435693
964	59.88539732344641	47.49233439346521	48.85068972203031
966	53.36910114583647	51.38785051068545	62.95340191872523
968	59.645935068374	51.56563472793923	72.70498576950996
970	59.87194558827984	53.31524434778747	63.21391296779582
972	46.38659666353726	56.07679292999787	45.84418488052287
974	41.51453921636552	44.12785549351472	55.11558543058246
976	51.03000333392813	49.9410710825042	52.28367012658774
978	55.68126629809585	44.79376554086339	36.28255200461846
980	48.56716692486758	43.85763025614033	39.59124213029966
982	43.16425444560056	46.57153311846093	41.80708676872008
984	43.03578668747684	47.23679275318075	38.00221667067051
986	43.06433729840362	43.8080775819675	41.71146931727404
988	48.87134341959064	54.56023473971366	58.02822918045597
990	40.05053006915686	41.74000630501647	56.16814401072436
992	33.38259436773437	46.6909451369997	53.92269919749663
994	40.97895370778284	46.07293394810363	51.96409722210981
996	49.1569842710338	44.19415253262254	51.71083971858101
998	43.94467856308125	48.19199727801548	52.01708524609509
1000	36.39135215686438	42.9342240888921	46.81396053321105
1002	51.44342304314642	56.12656666065899	47.54868519621228
1004	63.0130997655186	68.51809930543509	56.03139658944262
1006	58.60014266670601	63.66005116100502	49.94793690865716
1008	51.15641224448035	52.17455055187926	41.86818463276219
1010	48.77844809188323	45.08333712211136	47.19390836647379
1012	49.32230641688686	44.03373698119361	63.53245052495373
1014	58.98564043287732	41.77538018226537	41.23312101407546
1016	47.99093048777579	43.38148601576006	33.53864116817127
1018	47.183776071445	44.24535842521794	48.42926067792904
1020	45.42338761164372	47.31528578027005	52.44828387527765
1022	37.11099771739821	46.86144873226976	43.07641389036143
1024	27.6190029951146	41.39406010589923	33.08834020195481
1026	32.08871833136472	44.2719044559898	29.45569088077291
1028	54.7704264023523	59.3823932462463	45.20607324556591
1030	48.41847449163473	59.34553218324615	46.91556231920029
1032	46.0259562002486	55.3939976770971	55.07661780728357
1034	38.91343762686306	49.26540605967006	48.70468774319856
1036	39.83337834730112	47.13523122344722	39.1809161206055
1038	62.89076377335201	51.59853483626836	48.92451834116983
1040	57.94084881695668	41.60729536234107	36.40822916992863
1042	43.69230513160991	46.9721302325536	45.56952919332743
1044	43.20979852587066	45.71482471298999	46.01869825976688
1046	58.08998808843708	52.61563527132587	50.45850463246639
1048	62.01257129601694	50.04998216770636	48.92022462884756
1050	46.93185900400361	35.48754020394773	41.15692479801638
1052	36.28178119060924	32.12985606996893	43.23011109685731
1054	51.90838717779602	44.56128189518302	55.04686091451975
1056	44.05529181922071	47.01182579809167	41.52078909147281
1058	38.14985912906563	43.89537469684295	40.45772555579713
1060	39.99062127225649	45.58496552096582	45.62696157996078
1062	46.23658129919741	45.75526717999131	43.92870835320618
1064	50.55482157081828	42.77343106125694	38.55847092003084
1066	48.78259471045921	46.93956707563461	49.19569357086579
1068	40.77487619622225	35.72707277981135	45.03367042937271
1070	36.24319442800739	44.83381603824601	39.53639201478037
1072	29.6386722048868	33.23659096465709	27.19863797558714
1074	34.23676348131855	33.0999585030802	36.70667491516783
1076	44.74220829427523	50.50253214616556	49.19635413051391
1078	49.71809964412843	62.27642444596209	45.71994073269573
1080	47.44921242852999	42.19904537717731	44.41901802685569
1082	53.01267184057865	55.51249407333918	42.21448438546739
1084	45.7929864578925	42.1786735245389	43.53416486617234
1086	46.05485777176206	39.78285130260142	31.14574722395745
1088	46.46449281797079	37.32530693487611	35.91413720228123
1090	44.1820319882365	37.67248674730477	45.7911907407952
1092	42.37318212101967	44.7724928993262	45.57789662307417
1094	45.84762201253442	49.93284179145986	48.77576373617006
1096	51.15243911820925	44.18201699070615	46.27668195662137
1098	59.03475224234342	48.39122892770462	40.20316001303164
1100	48.25170693501453	49.64667774224157	36.48933294962114
1102	47.53124042546744	54.29794030565773	42.73425401999468
1104	48.76973312334892	54.23185810274769	47.23556196172582
1106	42.38428030111286	45.96536560008089	42.36662404346851
1108	41.26702822151884	41.670303435477	38.54451645774989
1110	56.65389629370077	54.4377926672707	50.65289496222396
1112	46.50894781918964	53.18732145963148	35.29869572976027
1114	51.45820326636803	36.82392276679026	39.28240562333696
1116	46.33053512917223	40.50648122841807	43.63426474755708
1118	32.122893209302	44.77748342164271	47.18612000970514
1120	25.95755431697089	39.3848962683285	47.62620287172668
1122	38.63748037632102	39.68855670154468	40.67048946055342
1124	47.86554169114211	46.17300891989387	40.31291819901428
1126	44.89790208305877	35.93458436416196	41.30613387040859
1128	41.80438208243048	37.58672986435649	46.751453578744
1130	41.09233314978614	47.72377657244107	41.69881684421181
1132	36.61830284874245	44.48369437293593	36.45366883109492
1134	32.94727702623304	39.17437499992474	37.04470680983803
1136	34.47243028150665	48.49453006168077	41.63613997174115
1138	32.28788529737307	50.42076633784674	48.21497392025941
1140	52.24585801831671	41.143978881869	57.5665544875011
1142	30.05659088425126	35.62789113321102	47.07935021371651
1144	40.06088041244972	45.37961635865267	51.21892773553685
1146	50.24905371640035	44.13823281631763	50.91111944567135
1148	44.14569168746877	36.61953593689476	47.44143337270008
1150	32.02154467182757	32.70400613139037	41.2979085599727
1152	29.75041317940417	28.43499730053617	30.00549185120434
1154	18.09703488420642	18.13297605235972	46.22397447776952
1156	29.4181993422823	31.46835786798405	31.35584130559769
1158	26.37971263829399	32.20727437469967	23.07873777729218
1160	37.36792781510525	35.171325450705	36.39052469505295
1162	46.28085683823156	37.39233291628712	41.70836079137928
1164	44.20835467146797	34.42289286978807	38.64128212943183
1166	34.15054047534309	25.21601580760016	34.83997346305966
1168	24.09684976580456	16.4888951943659	19.27235680861057
1170	48.26256981630426	42.01522617688841	42.09080890981279
1172	41.25363128099413	31.11586112614298	31.11586112614298
1174	52.22486719089528	21.24989356169281	36.33017831042861
1176	42.23859328641308	27.73362308996677	39.99414226132448
1178	28.26145348182757	25.53708717651086	24.90196858402371
1180	21.7813706530011	16.86780536266504	14.3075792708415
1182	20.39196534785721	20.60700073820794	28.64069061646246
1184	31.65818099064244	25.34545395195696	27.30356127502296
1186	35.18557957887578	44.5480900405949	34.234376625965
1188	32.41327456030795	29.59293457633487	14.10822960685722
1190	31.17278194835216	31.75587825808915	28.00591949185005
1192	25.17980882074996	30.57602304950537	36.67624885987792
1194	21.8585502577146	34.25519136206953	34.75349815006408
1196	25.36314278331909	41.0838983022512	28.82406125323807
1198	30.629870755782	38.42903415008959	26.15094272951417
1200	31.34444169776734	32.98061834649027	35.31959609351281
1202	31.35308907580448	33.67890316894703	18.7900486635502
1204	23.42753722437679	42.81929507160968	23.82627779427698
1206	19.96183632018192	36.06986627659269	19.1915843809678
1208	32.31320462407278	29.47946162255829	28.0919824897139
1210	32.37400182968116	22.21555549447907	32.72189942523373
1212	22.44584142182865	24.77545502839031	27.91247814364879
1214	20.61096428553545	39.69555912270186	25.24772982922276
1216	12.11079432657619	34.99410711013179	22.9996847647913
1218	27.042228452345	29.12113006912393	22.67316493472174
1220	25.07541783311386	32.08744068803361	9.469700960875674
1222	29.3489387926751	43.08130155088746	21.28456752083055
1224	29.56653156461577	34.63487207625629	34.11259170818951
1226	20.99724658537758	28.47626275199825	24.99141078864918
1228	24.71421909598897	29.35512012519411	20.53382178897435
1230	43.38799249604189	25.83154222385382	40.1431223191131
1232	40.05426942996972	20.55196071198257	49.43942237960191
1234	23.55633238553291	34.84868752254323	41.10384307859177
1236	42.32191217308767	27.68154620495004	29.73353861763728
1238	31.03694825182726	31.66880801827843	50.19224128065739
1240	46.46267624584628	44.59663546806561	50.6966844237076
1242	50.01345659809226	53.66018647183717	52.58552606203574
1244	35.57022201210626	59.19697819088965	52.62586592897262
1246	41.33357510501645	55.12997529987189	52.13635596125167
1248	72.70523357296983	33.46346984769109	54.12246451792052
1250	40.20926156054988	15.80190154097168	25.40459752548102
1252	36.13227456874122	32.98713261462266	34.08508399281492
1254	41.63960374450357	33.06701619028668	44.83120568115783
1256	29.49509674187656	22.82681355384481	38.85079726165552
1258	33.41344744916612	21.76065962360024	41.65497715762546
1260	34.54698111152663	33.62100523044286	42.21124216236618
1262	33.26758988496012	40.71957665108729	37.97289141695116
1264	39.53023060433496	36.9023742678941	33.36298327319544
1266	41.85555914497269	35.95868379854678	26.5620061797734
1268	25.29458924643356	25.78344347991059	21.88734734574342
1270	43.49937020766225	38.97229415290217	37.22050130390517
1272	36.15773405294154	38.02890219207899	35.06754368731691
1274	50.60003035063591	34.07037383629464	47.69378498864465
1276	39.64441613366824	38.51137961265319	44.95758080339148
1278	26.18674034871291	41.97986907199994	42.36460807223136
1280	32.30414802194538	35.11785105017488	42.12234160154115
1282	46.84490352916941	28.84421576092456	38.94264978821258
1284	46.86035046286416	42.99989783213439	42.89417748920647
1286	31.6536414772924	56.8415001974911	44.40297280759262
1288	10.92507560042099	22.35229547673017	19.32947463625898
1290	20.49713889508688	27.00264882410175	39.54249577904523
1292	29.20676925982146	31.95127759327452	48.03882469983783
1294	29.94539975875	32.08271729733187	30.7403098278958
1296	32.30234551619036	31.00644223872358	28.74780422731904
1298	30.3032113690549	23.42796569896112	34.72754803600501
1300	27.57482684018889	15.34329351620179	27.71067524541832
1302	39.21342065093268	18.58829090040147	24.92763193954773
1304	34.92890244248476	5.911843474450982	33.28957605412938
1306	21.38515402428424	25.31779417630751	19.74849896372042
1308	17.85286536244719	34.89805173440703	24.05051056790679
1310	23.38212270258049	28.51809787033616	16.39200696043524
1312	16.078554799839	32.0035532613507	22.90842214327169
1314	14.40420099007867	26.93794330253065	16.3548459945456
1316	10.86937042079196	16.00393085958121	8.698237517642516
1318	7.607623885528293	16.1609905540944	22.92280431181588
1320	15.50455664963759	25.26408866221947	39.2167147380944
1322	13.73275713005211	21.00165175802592	15.27530115816829
1324	11.87112463838531	23.95027463270319	13.11202281708609
1326	8.40062864468252	36.11602986842603	22.27651910364201
1328	25.96284096430241	25.62276133356132	21.76993924080927
1330	19.36284943214812	25.28497415173447	5.688106719689264
1332	-2.431957475961213	15.06499657381915	5.975534919665117
1334	-1.273653698785783	13.0488641894699	15.57340683140625
1336	9.84097645115742	8.339886771073738	18.23987014706296
1338	3.753598972284832	-1.499799816459099	6.916879058438167
1340	-1.632293001958158	8.615558082446453	-2.109195613897512
1342	23.57024011641252	19.58087208998568	24.50031957509597
1344	10.26031836172472	7.795978660154365	12.07162823940622
1346	13.36883932395578	13.91457039228206	24.96848938677027
1348	-4.992831110902759	-2.790279917282941	-7.431298819705286
1350	8.795879291510392	8.315039854376417	-1.869387572749737
1352	5.614345899236619	3.936698229042199	-11.10129785275162
1354	0.8421757637555645	7.002440229440028	-5.418357003035879
1356	-6.573826080398488	6.903471049501406	-1.031138294079836
1358	-18.16841720455423	1.566472317296972	-6.866151863258966
1360	-11.65662057676513	10.07116748674145	5.613000026459348
1362	7.031971029085805	-9.437620398813262	-1.86658953354848
1364	24.18650919622976	11.16521581392118	7.089576790706572
1366	9.394358546866112	11.66663172034365	12.17915174442387
1368	-15.72757080023901	5.420639435982979	4.136513828626159
1370	-9.305360934369054	15.93675036014241	6.670538807266055
1372	-13.57801101829675	0.9037806305568248	-6.037826880303074
1374	-21.96375179629362	-2.156919761824684	-11.1188808167731
1376	-17.96120790153969	9.849961610726879	-9.580783083944844
1378	-9.045061262358418	6.232861822637311	-11.4468233796911
1380	-9.432531803628482	-4.947750222693581	-7.410302462500641
1382	-6.201901318184559	13.49706672054699	5.768467884832263
1384	19.09077698018858	2.270143451653877	-10.7749230484605
1386	-12.44270257048765	1.79983198769907	-22.93491984923076
1388	4.429862004915599	-8.698956007310613	-5.851820248210279
1390	-15.05980750347885	-11.31208717828015	-1.165630437295281
1392	-3.17118938819278	-1.946959266651312	-9.808630111608753
1394	-0.3024108047739049	5.479077265781126	-7.326790484703772
1396	4.985264186419641	17.6020940160896	-10.51791431272148
1398	6.615555872789423	20.11660886634103	-6.98944941561181
1400	3.500912046178379	1.969640403732957	-0.3928516509199245
1402	7.859660147503469	-12.13136260556028	-11.48919774696222
1404	2.969692990363416	0.7787812128891936	-7.993791532220405
1406	4.968658963288371	-0.9936936978180591	14.64967514374884
1408	-10.31795674497896	13.64489602828081	-17.95691945426753
1410	9.169596516809506	19.347301836268	-11.99264578867277
1412	11.32865339224295	25.69880730634999	12.13207512769537
1414	-2.042547912857878	-1.587260803509084	12.29944225397771
1416	-3.748264266633673	-7.298946351354133	0.8509557979301814
1418	-9.890685369473385	-7.200152469703456	-1.898147274416212
1420	-8.316782306144964	-12.74619564709535	-0.2955690683628162
1422	5.201352404754888	-4.640571209677104	1.126921207222811
1424	11.0623771540515	10.08644379288082	3.186868271862831
1426	9.295888221554534	4.215110624486854	2.871674507955828
1428	13.71131175855253	23.71170023908094	13.58759595175953
1430	14.39040076635152	9.0145089074244	19.87728549142314
1432	-1.884757075462938	11.19420244210596	9.224658414706846
1434	15.37260078381878	29.40512873294133	18.39455699940144
1436	9.228999518604221	14.32118760526035	13.05603813614135
1438	18.46035465157006	24.81061241243325	26.57228323451017
1440	20.41717530797258	22.90391646660442	19.75796007011076
1442	16.32595639546791	13.55110912107057	8.311307047229022
1444	15.71034427097496	12.88949897431608	13.6742688460602
1446	18.49100084714925	25.47386153877283	27.64070532310831
1448	29.4446027518639	35.7560659619629	33.64619956059138
1450	44.08300724329555	22.86923171150998	31.58030276588028
1452	15.20848507173725	21.18860869503001	31.92705544301024
1454	12.3042381159765	16.66647674887197	22.03751667985149
1456	23.3312940139744	26.05836180446457	32.24429454662592
1458	20.67350345320355	24.12566683893519	14.61954777103512
1460	5.549783537093139	16.99454600594983	8.292790083370097
1462	8.719707275933232	18.8448739206823	15.3560730544398
1464	15.45784044365835	23.21904152039851	29.51700983504787
1466	23.11866053592842	22.64297798621177	27.2617356042121
1468	22.91942879473384	24.55853884925772	23.24243257196715
1470	17.79222526454245	24.68201885398557	27.90943125449943
1472	19.00620754423354	24.39857200853015	29.73735855771147
1474	24.15884601265674	29.12687966418693	22.64487193899282
1476	22.27213458222964	14.82297430478264	10.00246655509029
1478	5.635388234977198	13.91874981768875	9.327561254769826
1480	26.71399051357863	5.756388846903247	16.08511546580502
1482	33.74764660992977	5.257033078327746	28.94265316871921
1484	17.37138538553948	17.82778950400199	22.38701361611752
1486	9.535697733440763	14.06260871121136	5.69203194837727
1488	3.565321433108703	9.420950720046838	12.42384343865312
1490	1.734305667119895	-2.601881196265836	3.779596384191567
1492	15.79021566942696	-2.645604340945101	16.52959606658802
1494	18.58250818850033	7.878986145216603	20.82108066191829
1496	6.598581810567226	11.31083398619988	13.33223752077982
1498	0.301834724965797	4.629021492789883	5.594254619970235
1500	5.412819394803842	4.503075198013769	-7.059452120668794
1502	18.12673827366041	15.42737327573595	7.254821798858097
1504	17.02114745876824	8.693003718362363	11.05119581394673
1506	10.18906420254451	6.196227752626675	11.26268711647724
1508	6.729807099575697	-1.468957009943488	-1.504859206411619
1510	22.10048713303409	21.55301932694317	12.99287174301631
1512	5.27982831967201	11.61394856447156	15.1121850307834
1514	0.5003124290944121	-2.362418847278666	0.9603122320612179
1516	17.50564175545256	7.297531315653953	14.74090962532692
1518	18.54082355433203	2.912982377930732	9.721793761347279
1520	8.117405414894114	-0.7569769063174664	-6.617979385748986
1522	3.206375074423925	4.752467320142421	-3.371148589675723
1524	8.824843115092397	11.87640162502032	15.78988175913622
1526	12.74373937994264	16.30699939257537	26.95209947463502
1528	7.467290454926923	22.92957073383386	32.76133772198609
1530	9.206479284166978	26.85800795059619	38.2443058610374
1532	19.29382316673602	5.670495443642849	12.70833065017877
1534	6.381186842882828	1.772405544485346	11.86956539054278
1536	8.677411969300051	-2.387150599550425	12.04205773519423
1538	26.14556693338539	17.6943610161686	5.918823409630182
1540	18.61724600584419	5.925014070529417	22.16476351915586
1542	13.78324895382931	19.95055153619722	21.80908006302372
1544	13.37137825853474	17.53555964122406	9.174723418147359
1546	22.73877300582746	27.60807079532662	8.38401438538606
1548	19.17296161291053	7.291035826602068	22.2902231336817
1550	12.28081936757474	7.496418459002241	24.31354106619582
1552	23.85456646731419	38.18162080904845	34.1454400439702
1554	31.63339679437137	45.20124351659236	43.32025913013248
1556	25.77664280041734	24.58456763840551	38.35999906358639
1558	17.28600280616837	9.507563868902274	28.03033843628392
1560	11.06698427646212	13.03513929053313	16.5720432285242
1562	25.91816133007003	41.2982232624784	15.81121084769875
1564	34.75026902401823	39.92785078633977	21.33776931697262
1566	38.75722574916716	34.90658720970897	32.37855555363527
1568	31.91401263720719	14.08011731290399	13.71887416665476
1570	29.52149779762183	33.22546599779086	26.57320729401298
1572	19.77012161268582	26.27200310257479	41.9372402406456
1574	43.75412465770207	32.82972834180517	38.2843473165018
1576	39.53174495562578	31.6281582202093	26.82223369120658
1578	17.02354045235263	34.41414925837231	11.6471218316725
1580	31.84247809864174	29.6942527570744	20.14665624793737
1582	26.26468542527268	20.90625793536837	19.6063996103938
1584	26.6054960673105	23.3657638003046	32.65386806420966
1586	30.51813586618692	33.44144697860063	41.03384296780787
1588	27.1382692959283	29.3560637586711	46.06548604218088
1590	20.43483554059198	19.97401961199796	43.27371901052656
1592	20.83976514904037	30.45995517769975	27.47420264533112
1594	31.80909284080865	42.33142527631357	25.35102059277827
1596	32.43400100116041	33.10053559599857	26.87039133704034
1598	35.58046083849737	34.07217496948238	36.36132838147068
1600	30.57657590442974	32.659907376251	46.01359160991726
1602	38.40639471582193	30.80796201302559	18.86325260424882
1604	30.75250425560228	24.79393232045184	36.32850958144643
1606	41.61363608685785	33.7795137308643	41.63346957918535
1608	44.6502406043138	45.14410079369164	30.75619380857204
1610	32.81724444359763	46.96669992448332	40.02894185490422
1612	27.97803829891986	26.31941154810918	27.87168755533487
1614	44.02317657004544	36.7649989545038	45.17386664754784
1616	43.43504625220414	42.13092068457168	36.64042542813044
1618	32.53869301280227	45.12017029803585	35.64365048466048
1620	52.16107795030925	51.53322700841017	36.95020557846475
1622	54.74546655584591	52.09489609936778	40.76122110816062
1624	39.39195847999107	51.51919154598338	46.74819465964706
1626	39.6080960249262	48.09209378659733	35.78689477892971
1628	49.77885123742715	45.92185993704844	45.90511278647755
1630	51.86156434936567	50.8874691592702	63.30674619762939
1632	53.7562483012905	61.19070580462567	42.37610055166541
1634	56.34150192271659	61.56221687076574	33.89818748765784
1636	49.66684793130472	39.97984718727491	30.15606082644274
1638	62.79776830893544	55.33659945772547	42.98869966954954
1640	50.81625370246177	44.72960704936483	53.22247854058341
1642	54.84272130792571	30.75002272790099	38.91719813429878
1644	56.32186177880445	48.80372395390525	35.58508205820366
1646	39.24976808840614	58.87671634313143	33.61647441109342
1648	44.21413162257388	24.49284447414766	49.13829749353457
1650	69.53286697308187	74.21689421379367	53.5848782965278
1652	50.39206194480158	66.47096779763658	65.19253383573235
1654	40.09977073236129	66.8867356283352	58.2992797500834
1656	58.80040588459001	60.56293789061347	61.24101382567455
1658	39.22643717367333	45.44347325929613	56.3969505935796
1660	43.71130718858348	51.36625906406783	38.34245193208538
1662	47.88050445023387	49.33768941835557	70.21377654543515
1664	42.93762534854898	57.30773866795416	56.30983228659839
1666	50.96633066099186	50.83965848215248	52.84839448327097
1668	60.29092875645699	41.27647543672735	46.88546449208599
1670	53.18272816134712	41.08236958770263	38.01376749163799
1672	54.82106347953879	40.06267424709354	46.14068952941685
1674	54.33217519947441	31.92526060127159	45.88001546700615
1676	49.48998361730973	39.37977228861064	47.80960854345338
1678	53.60361880106816	51.63620303590619	53.14996206137466
1680	47.9845094194733	41.75577708434601	41.79065414651419
1682	52.44221066130693	46.70922837778318	50.67946575070818
1684	47.80959276002504	43.90010670966589	48.5349500876742
1686	47.53745157727999	36.45836474057548	31.28782885399709
1688	32.03412825890784	29.56590669889163	26.23020958330521
1690	33.30376614074041	19.66545749454356	24.83106288926423
1692	43.04544252232648	27.42585326623573	36.08579192244866
1694	29.9644536279086	43.57109690618334	38.23726273072971
1696	24.46589506528302	46.9996557507695	20.85592309705367
1698	42.25778001890509	26.43731004679635	14.21406812211955
1700	55.56190553781894	32.65794379022344	31.51757710000508
1702	20.622274301817	33.70229152659194	18.62597621870987
1704	27.17112947742731	29.22382844895297	31.94268770989577
1706	39.56581249720396	21.81613308013916	34.4814166606543
1708	34.90571299715015	14.01749975119461	17.71636173649373
1710	16.01446942106433	24.68291479833094	14.55714273486016
1712	19.97001372283956	24.60300882477007	11.11947675485456
1714	16.38433306069758	27.43023920456486	12.08486745786209
1716	32.08614282816218	20.80877655521526	8.856878850478074
1718	40.01042437824135	35.67663950783069	21.29746619564543
1720	40.9028898410383	28.5426073573427	35.03649173200971
1722	26.61764904576688	28.27139871101371	32.12982831488328
1724	18.37097531883197	22.53199474972271	15.29644420608291
1726	13.33189670994353	23.69698845037106	8.338096360467977
1728	23.03668355135126	21.78129177232945	21.35851365914371
1730	19.69770250074751	17.50246333309622	26.80476462669849
1732	15.49292683093049	27.36484593121135	27.76324412793529
1734	30.928958352264	36.53963042343201	34.85358833360353
1736	27.33630754354901	29.06940699095089	31.13989393735636
1738	23.6226593055118	31.18210719932486	31.5956083184275
1740	30.22574590031534	40.47781312891499	34.11485623406362
1742	31.04957235484839	37.20918373054781	27.61379609650125
1744	45.8766881055222	38.56377028780247	27.80046661636203
1746	30.70585565494309	30.78663863404326	8.566224172671985
1748	19.44574754365521	25.92824071063769	3.796081561231239
1750	18.11748985241791	11.11076618935616	21.33045164949697
1752	15.1214846307065	21.34868286758245	43.30444226554777
1754	30.51671804616541	7.503805314925774	10.03904784514886
1756	28.19475100223359	20.05019115373183	8.375078526305833
1758	27.59256343256935	25.18577380184156	20.83792040632118
1760	19.66615587912585	17.38566030564477	21.95786681974919
1762	21.49424625845665	24.5818827529204	27.78154199015968
1764	23.86480135035739	32.03492978286517	21.98992611824788
1766	20.06613360808217	27.31787881595964	13.73524428164032
1768	24.86484209031332	6.56602461035421	19.66127001121818
1770	26.81619613724256	20.46982774719524	13.75270270069479
1772	47.76360171595526	20.30419415581463	25.44958421396094
1774	15.29485057888375	-8.14344729232738	7.397907838228546
1776	22.15525963508386	19.01860662493789	33.78638842724771
1778	36.34220927561095	39.43268752620885	28.41812768994049
1780	39.75294175742344	20.91273884044741	24.18665039790966
1782	2.266671745393692	13.87897646011795	-6.798136438122372
1784	23.58053547189275	31.57673061399749	17.86308045228483
1786	44.71470751029549	0.4932173944674134	15.72988692127484
1788	-8.381209109157888	23.10316394193769	12.68393273989636
1790	27.95058446316002	13.33364153787965	-1.188318952404463
1792	42.47108531255262	34.45033235016848	21.72155630903613
1794	9.0977337662144	29.55999230026876	30.2053974557079
1796	15.11061327468161	41.00875455096328	18.32383977575238
1798	24.24523569453778	23.86140248772633	12.41036640445101
1800	35.97317281402778	33.35333786550051	31.02699341202388
