# Supplementary material for: In vitro and in vivo datasets of topically applied ketorolac tromethamine in aqueous humor using Raman spectroscopy
Source: Data Brief. 2019 Oct 22;27:104694. doi: 10.1016/j.dib.2019.104694 (PMC6839021; doi:10.1016/j.dib.2019.104694)
Supplement: Multimedia component 1 [file mmc1.zip › Raw Raman spectrum dataset/In vitro Pig eyes/Gonio/Fingerprint/PBS 2.txt]

cm-1	frame1	frame2	frame3
350	51.85752588371597	51.04135664835819	63.74829122396579
352	62.07558995779152	59.26210315966537	70.68675640787875
354	68.29440268693051	70.92129533826838	75.66814004266951
356	82.69722956286273	94.70383593078395	90.60980178053924
358	82.90406274753769	91.52524444003126	85.47643867584804
360	77.23628351741905	71.98442537139815	81.3705625222383
362	72.27528772674803	51.57930885260661	79.64834972190386
364	77.69568969146778	55.40256509665138	77.34309402178249
366	103.2532984589877	82.47357445397333	90.49468893980007
368	121.1714508308308	108.0494848022747	110.9273949282986
370	124.55641468475	123.1537026486409	128.0165421060466
372	108.4312857318501	119.9742106576772	130.4178089753396
374	99.41963394699522	113.6865919592243	107.6954245498546
376	95.8644601555139	91.10521241134816	97.83287250051109
378	87.58239518062688	78.60334721225593	91.52704226867229
380	70.12840616657337	86.92109991981833	81.74364094075729
382	64.66642161413756	54.12332690773864	62.61286963042571
384	45.23921160864308	51.51961178681206	55.67209917086748
386	40.12419889432103	54.28284039771258	53.3081732847272
388	50.15226832665752	53.14825653726101	52.45987874531238
390	36.52854142707683	48.7966384585816	52.47329977542633
392	27.34623765475837	21.60011350197878	30.57591482567574
394	24.01229197565317	22.59493526538625	33.06838934866289
396	29.96029481287558	46.48923521632635	52.1787278137987
398	51.390417751106	63.00123726877967	54.55087182279608
400	73.08885412964973	68.52142027403167	79.31126642385796
402	75.57699496818367	70.53514705806782	81.96536184791884
404	72.43127321867192	73.32155560076936	81.03986184409222
406	79.3007225469413	80.71436295945256	98.31189381997004
408	84.48621999702822	85.90016790801624	101.3311479290909
410	97.59523620601226	103.3641977233178	105.9232102076082
412	106.2151359453843	114.2359493554052	110.4277699420621
414	102.9491153549796	109.2189475816568	111.296881035448
416	85.921666917686	97.03515925452099	93.15417582043284
418	82.71120517240817	85.75406255661227	83.0593405116857
420	76.54529042942676	84.87746971335618	73.59937620085096
422	64.55467877329546	86.93511308303381	66.55226806974524
424	50.94729285895284	66.88733965529842	71.30519750394983
426	59.73895172664993	70.19262396900425	76.01029352106397
428	67.87519832238013	65.19276135983833	82.22552407918616
430	71.76824032447225	62.15539994043084	85.41052823384359
432	70.06191741424159	75.76079891013286	80.9180748800446
434	70.68593424802192	80.15587512624276	95.01308251802237
436	67.36644340348073	73.1456921229649	85.14018320480793
438	75.24984652286261	72.01085705678209	76.69109263714576
440	93.87084763668264	81.36834100232387	79.10026499291655
442	74.21127811593239	72.47140776722708	63.72073366357893
444	63.5397257769871	73.9011475327097	71.34292725963292
446	61.30806676063581	69.15462353332866	70.54815040316079
448	65.06853425693222	62.91199843050177	67.36277763738136
450	69.85568600876232	73.07954769674272	89.8896851080395
452	79.87929654848087	59.79440653718977	81.80593936429493
454	78.59357332092471	59.27222024769399	82.20947345869725
456	76.11849957508349	64.31996749719824	82.05109490876889
458	80.40518736419743	65.90391848770888	72.77959920607664
460	63.35003357848892	60.15160672179479	75.63719941394388
462	57.6576026123509	68.69276144933231	73.92994180065099
464	63.98226503368564	76.47273898782864	76.31035114216083
466	73.55501393471201	77.21081188023159	78.97629683326682
468	58.18871893596533	69.90260334456768	59.29859172899557
470	65.61347276600769	73.24402185958276	60.96674633325188
472	62.18274637253894	69.70194842535987	65.78146285537883
474	55.27829747650976	62.72223792472464	67.57013188299742
476	58.72018697640321	59.43058087059089	62.30780562832819
478	62.79355184491141	64.04329312098993	70.15447266295419
480	56.79056632042062	67.36028884041511	61.90704382639449
482	58.73470285815244	68.68544176279798	59.05090150323781
484	71.00736885808946	67.5375546409104	69.99828480454524
486	66.75133226995091	63.28306765038188	84.59862089764411
488	67.07243595707425	61.70816332013362	67.74917539651399
490	63.54796104523769	55.71150048461365	61.61348318513239
492	62.35653082385751	51.99700600186188	65.59235940557261
494	72.89982588563882	60.59001681042125	69.0496391253124
496	58.22352796949079	53.4495246013469	69.47242457180593
498	64.88515691405542	59.7352434171307	61.91193681768529
500	70.62886888851394	72.6843863113794	62.49037763974442
502	67.55829529462598	82.37561228768229	74.65851504988179
504	73.33106728232008	64.36719280405055	77.18512807207119
506	64.07650990744409	71.79992708862557	73.25300029306493
508	64.19874065728286	69.83872834855256	63.67599072852566
510	67.68526748225099	60.71932319443708	53.05678447784177
512	62.15842238371794	55.30650881325844	47.96926175627957
514	68.13343124824012	64.53180918004313	66.97256786920445
516	67.97468591771914	63.14913990692345	59.87302202701763
518	67.6925586720767	59.90071854241126	56.19914329243989
520	67.83734414572896	60.36352971002277	67.66164136534084
522	60.43876129407389	68.71244909702823	85.23392064211427
524	58.82457408759904	61.16254145201853	74.09681460034258
526	65.14448397993364	58.31005282379248	69.42825568473184
528	70.23343689258226	59.2983343492666	70.41670681193133
530	65.98620064965415	61.01448785322985	71.47741358540874
532	76.7559284348234	70.14394514250898	71.37694618330842
534	70.31918792431965	54.75300031762271	63.9604408234278
536	58.8564503470804	46.37462449825001	60.8445518618479
538	53.51327603845296	52.484767292871	63.52958275205806
540	69.47254362655124	64.08383492923072	65.85525959204384
542	54.42201170146422	51.46524299482373	62.82182412886949
544	66.71009526026731	64.24685862775257	71.8032583017179
546	75.50081716382657	75.83100602263495	76.3337764441485
548	58.77088574423355	68.05332872905109	67.16243546942117
550	35.34590521284913	62.14311756861767	65.08336340525641
552	48.4059583680097	67.37390813296179	57.2734397319186
554	66.42018882563069	75.89041166398768	64.58980950769643
556	74.48695464777087	79.50136413487432	72.78155663787175
558	62.63032547167941	70.28349943537874	57.5584759197639
560	64.5956211590611	72.81081627208779	53.50114534841143
562	69.39347864078017	74.81509639122368	65.21124833507355
564	68.62978560820608	76.1241597009581	76.18757280052
566	65.41759885832772	76.09033496765235	79.20767506874323
568	77.33426295119985	73.23791759043182	74.71484873683005
570	60.60799060530783	77.01332864576889	67.50761724841837
572	57.88134918209096	70.7825627743135	64.608631824143
574	62.14311813202887	66.2898856105581	69.18858339384373
576	65.81109792340011	71.60358442048397	80.49993143834904
578	69.83201324699735	77.26435533081039	85.05879361322515
580	61.75903114908663	73.22783086148141	67.06761211053845
582	63.82880540251118	73.76653558371731	64.52484052529763
584	66.99153281286252	72.89244067615859	72.24439540654056
586	56.81821395196356	62.05178779494186	74.99536686124549
588	56.14533745897164	66.87662188260015	74.85845109787793
590	68.56295993317966	78.66661520055268	85.64220157476584
592	74.16653781930577	79.44301861889194	84.08373653182369
594	70.80276676794497	71.96173963303853	75.3809313496818
596	67.59506495262038	73.15137023722329	84.26623704821955
598	77.49401884028427	90.1642221487285	78.28292721796507
600	73.63671643841767	86.62879476528758	78.23467099204521
602	73.13102994362207	80.33124126131101	82.80155626148904
604	78.01576703324651	78.77986861066974	85.68389285730754
606	66.83020641917793	74.74259310544544	71.19516194998116
608	62.68940486905044	75.17448971942319	71.5210117287987
610	55.52884575401204	73.54673019196875	71.18888963530928
612	52.22611236208962	69.45575889522283	68.06299477889463
614	58.92642427492763	65.86239504307225	64.21403094852047
616	78.02521617820695	75.56361296065794	72.26039321836709
618	67.53888585645157	69.96219952599532	65.00428153985628
620	60.91288914648102	64.04542657574868	61.60835789789932
622	59.18043412797022	57.30298383839079	63.92453961467346
624	57.12752591060052	50.28821388892867	70.93673449775322
626	45.38598354474014	65.07912853796388	83.51102361871352
628	66.16675498807608	58.81096464128189	79.26098419085865
630	77.75158026343628	62.34343899192486	71.49947696290994
632	70.08701025667959	66.48016350812708	62.52941214600229
634	47.20358904948986	55.35254149789159	51.93618352549197
636	57.64085061398922	72.44236559811617	41.88711259499609
638	63.43159692057928	66.77047525643658	57.51417450813056
640	57.45408476448986	61.11707198781664	61.33562792083694
642	50.50148232675353	61.03228420170705	56.29563247692767
644	60.43387534020767	63.67310028629382	62.39724328110432
646	66.33849789521236	49.59128843747797	65.52268818303233
648	58.49537592107467	59.58169348542744	76.4488172080755
650	58.47050037324352	68.52455714624203	74.30302617592406
652	64.85119208154661	68.78538232095875	67.1519773216491
654	62.94731143243844	63.49846677091561	79.91600507670779
656	75.69617702744652	71.23699599029439	78.23914475831204
658	78.42218898816776	81.911676993073	73.83420098815341
660	75.45227829657502	81.61663252937697	75.73995582585664
662	70.31821094809372	73.0128535646285	79.8722897301554
664	66.56307487871773	71.01424792087356	72.3822866199678
666	80.76305476548077	60.62390347668188	60.31574511285182
668	79.78142542312945	65.06389714407183	76.74880572563764
670	81.93992734819531	71.96581601251143	84.00640267150044
672	81.74080366844908	76.62021251362351	73.27871756946749
674	55.37677192056502	80.25670228248633	59.80202479015023
676	65.81438751626735	75.05121424051292	85.85077893166685
678	72.87591352720867	66.46169587289074	82.03884199547255
680	69.59006913691087	63.9983140503975	77.37920218221655
682	64.8780212660125	72.50422947638757	80.69187591717022
684	79.60780270173754	91.8446145884095	84.51999607056195
686	76.36427513100514	72.36971700021012	82.39097829089242
688	74.17820453244167	74.73203418910686	78.7316263175689
690	68.30891642701121	79.21087120480306	71.21368849419358
692	63.89266868299673	79.23311696802995	68.19333649313084
694	72.53922472876235	77.37624742809618	84.00595502758908
696	83.60328671463034	65.95426589916035	82.13608819327426
698	82.36232458243593	77.70134974494829	90.57827047747641
700	81.61594815163957	81.40480043932868	87.22659244972346
702	79.35681957590732	76.55209340468269	76.57690509201561
704	67.23219666191724	79.56938010185512	77.15362499202857
706	74.01486320942826	81.26504631364114	73.22802279866582
708	73.95542232832537	87.99084981004745	80.73684726333107
710	65.78316010189371	86.50642178348281	81.50243589454405
712	53.06395051233483	75.181456241287	71.31725635525632
714	44.44919581839449	60.5328558170118	55.88000344524642
716	71.25448500241939	71.01148910810416	69.17460120274672
718	78.90987522440531	68.50001582294989	74.71402296967244
720	75.85256532260527	65.60314280424959	86.6044039497326
722	69.26370744547882	64.60849538161692	89.89559522367682
724	66.16091784737654	65.80872330961648	73.00868713238505
726	73.0397649462878	75.51386187126431	84.42637518887324
728	63.58133478045269	60.89594215696556	70.98924062474167
730	65.48348273329926	66.77505087998324	69.25747987330746
732	73.27208354644037	78.89021221097123	76.75311223537236
734	75.75921385570304	79.90217320267986	85.03313996996468
736	63.39135438102733	75.47537035127569	90.24907180675319
738	74.10825695002332	74.06419100671717	74.18632857976031
740	75.35671100279566	73.90433140845099	63.88343833475368
742	71.97383621485318	73.71303464512349	62.0351595495751
744	68.500646352483	72.13083204649014	67.94748710686741
746	63.48608472059872	67.68369095991943	79.38594733517724
748	68.46387608992934	78.82925341639593	78.42415105282399
750	72.54695894465	81.47004291263593	79.24702419106308
752	69.53523659267484	78.30011018986787	79.8364928848406
754	66.15055947586903	73.32767417361194	80.8655397947804
756	77.01852614759656	70.50850107212132	84.29978833495477
758	74.38375897881781	63.86868346224761	73.13015676438295
760	68.42066807247205	64.16906755230988	71.19852869534799
762	64.36368570633968	71.99150328213554	69.97667358685095
764	67.01607868909061	81.03132078239733	72.02306923273451
766	76.20685421165095	81.82673350740468	77.4165396730904
768	68.80906720294513	63.02903914319225	51.19896295294527
770	70.3083823722797	67.86501764955453	62.85764473250108
772	71.52915623525107	63.6671719006838	79.65379321172115
774	72.32675352141531	61.98585315176673	79.52970617893931
776	70.0670759153748	70.93001601155885	62.39106997323516
778	54.25247780336582	76.80409174092327	67.70320775611164
780	60.03386921364196	77.09145970680859	66.84700838290348
782	52.89425544270909	70.05642985736601	72.7232972470572
784	51.13903732317075	68.51723096197316	60.53783807415344
786	60.12926239397648	70.15373039472409	46.83691976729218
788	70.85347856019884	61.04894314654032	73.5575106627102
790	57.24723976799571	48.01347110087379	58.23200634828112
792	63.74281767495306	60.3569694468831	62.04485714418721
794	66.97357948564056	65.56680404322349	67.66642536129297
796	61.29333320627373	64.28709797377036	66.19300268914047
798	52.88256404034751	64.52395944102743	59.7051397791839
800	66.27217421729384	62.33012774002972	75.97170267468894
802	64.43352315543507	67.05415698077532	61.89487887414757
804	51.79244920635703	62.90125588103824	63.92675972742549
806	55.97313913891255	66.71263371030938	66.14651543360498
808	74.50520873343251	76.96511530418808	66.38800728160261
810	72.79997239340273	71.35988094029464	80.83677260826219
812	74.49259953544259	72.47421513897334	72.10842285071541
814	79.63531212629032	88.47320712513137	83.01273776705642
816	75.68536939909001	79.4105410204254	74.76589975472922
818	70.01777553171023	59.86142257808201	67.20361191226016
820	72.73067740871343	58.32555077984199	82.395740838915
822	77.93201852444813	79.78049969396267	77.14887898655917
824	70.89883953782301	76.46335100986397	67.84364698130602
826	67.99097159138054	68.92751319739276	74.91371007887196
828	62.82184466788224	71.35578410825603	79.04082794096068
830	55.01559962024088	77.85885026244212	74.32710123922993
832	52.25492434982162	67.408814854814	70.80653933196952
834	66.6071283609481	63.68922615388317	64.7545622182828
836	69.0971385181179	81.71019728047162	61.65713800460783
838	61.38810188865404	86.01678885909929	70.52764419584102
840	54.33036740151923	79.33535757380778	80.60849153274813
842	55.70915398613892	70.92859484964475	80.04671797072498
844	60.4538665257207	59.31111869201604	67.85521488742964
846	67.85713919982048	81.41477521764718	73.82485128938319
848	70.66867158223226	71.56060579340834	70.06751913752312
850	64.53849773943674	67.36045488324109	64.81453913834167
852	58.76862018593889	76.51780893245838	60.07535431630683
854	65.45677733358437	86.72754064508327	58.09450853419658
856	71.75039829147275	92.46761525539193	84.93925638532997
858	73.43437946642465	72.08632343154986	74.97676464768162
860	72.92713996135015	74.2836408862368	74.20632586813446
862	74.53720003739656	87.735046009719	75.36218440196443
864	77.6852110078501	89.01271078251237	72.08310290875912
866	77.36668176086631	60.4765833439222	67.98728342065726
868	81.46616981964843	79.3453229313298	81.54066542806966
870	63.08066204010235	55.4780921967761	81.74525885712731
872	66.3290862075477	61.32951664168232	79.09678527575694
874	76.15413077765521	77.44868470486857	76.81345386910905
876	75.09982472728426	75.70026031488041	72.62099360420453
878	69.24551379511091	57.24777797008719	59.32034104984149
880	69.76788307756515	68.47079491082774	66.38383743685087
882	68.37746847980519	67.64651195257598	65.73979196272751
884	72.47673362999484	67.7997254701011	71.04156048645825
886	72.86455397154388	72.75425229070541	76.64167580577197
888	67.08843850554349	78.65651947120659	77.19718749134515
890	84.03158670288643	73.58523519624887	87.01352717555217
892	85.14974378348251	76.7146281277028	69.22470127608602
894	70.01473780826996	75.1089814986415	61.51186466069768
896	69.57067319132815	68.38221064360545	61.22203459500938
898	74.4221871338888	64.9797948287072	66.36406899391514
900	65.71465347105882	68.96473206827568	72.54016383545432
902	65.40517471251511	57.88111930406257	65.65197085959601
904	54.73198393967553	62.37969074679521	54.73198393967553
906	53.57528879702274	59.19207641136025	52.21001834971796
908	61.45528255338446	69.31512451229105	59.29029450694353
910	65.02706654639658	81.20742493953648	64.35510346192966
912	56.34002488159695	75.23350147935257	59.97484431650136
914	70.22274904130686	80.04211726549558	78.65968503067792
916	69.21883771877823	88.98764388378687	63.53324372677794
918	61.68998910749981	70.53703439553397	67.71035616351902
920	57.50412933821189	60.22535595076194	70.38514595390271
922	62.21022001707476	64.50944209441843	66.8086641717621
924	73.23310886100363	71.29372837898517	66.29927499299038
926	72.14592547766584	85.91624625301705	76.69430406353366
928	69.50925669761632	81.69154005709343	69.38402717160972
930	60.90646920651754	75.7145313269635	74.11821579427382
932	68.32180435171344	68.08933569345862	73.8363070163124
934	81.06927682267425	62.61305053723854	73.96008140726285
936	77.15114148873292	65.09964627991464	85.08881704979267
938	67.4063613607767	79.02557613273824	83.84981026122394
940	81.51952440996723	86.79216787258288	82.92130588393368
942	79.04702942952341	82.20564267261582	82.98546856503963
944	77.84789145490191	69.47154919383689	75.95281313413358
946	74.86593698330725	61.02908175260595	72.33581419929293
948	64.18959997244846	65.46356828672772	80.22417508118097
950	64.56744043055042	72.55496800628215	76.96618565619815
952	63.88397362581497	62.77504643039056	72.00976558141231
954	60.83599303227881	68.22968309473664	67.63404094881122
956	62.05079161155841	70.34203199771794	60.77128482396904
958	68.49143834793438	67.4874865505449	62.29504060350074
960	75.34301088011675	64.37764286200219	71.51356853384718
962	73.15721181911862	62.45205685738151	59.99893933939313
964	62.8492812921	60.14336574304981	71.20693240569996
966	68.9478647596309	70.60028296164434	81.17383304605434
968	77.56934418982186	73.65736009863508	84.37393632280197
970	72.79277865910642	74.16041618823908	81.57582088370582
972	58.86003119961947	76.33817780384827	75.71146537598135
974	60.8379882968061	73.47699781977532	69.41143592181163
976	64.77944399362133	53.97612029667822	62.24516338396043
978	64.43468736319201	46.81328262107761	65.7597579305133
980	58.09518317099004	49.57042897564544	63.66293972831188
982	59.66352453141395	54.96262872131936	58.91268225874548
984	62.75378477915095	61.86394136276086	60.9129870514487
986	55.9340345838371	70.35221235563122	73.57484230830868
988	79.04449207040753	62.54697523321324	72.56820701917945
990	64.90717428772855	61.03402737307	69.51878907808062
992	60.28580806691155	53.7477556647279	62.79927582298956
994	58.94629329377212	54.9233950410366	54.52230967293506
996	59.57528122654912	60.02447313122197	59.94475633556872
998	60.85951177200246	60.79320984053328	78.9665955706718
1000	55.80566654093295	60.99650691769275	75.03246718948874
1002	60.29286402481519	49.28902122812531	64.59231386947363
1004	73.08383952491103	56.56884090516159	74.76145066343132
1006	65.44278911604499	68.8816247545485	65.2267443322356
1008	54.22776035951144	69.08215126112677	57.40366389432051
1010	55.52323661555693	62.61978566143139	60.79966067088415
1012	66.19884865148735	67.9141202209516	59.96382065600427
1014	58.32608646762073	56.2811023461359	55.21823288184098
1016	46.51158938643278	47.87693648280929	66.2538459235567
1018	63.19199866168409	53.75400341976094	58.24842309060347
1020	70.61254750273912	66.24690975757858	58.8224316954263
1022	60.46488795341542	66.34790451356946	60.89026279644193
1024	47.46864031907121	51.01852324018059	53.24059902907732
1026	51.02942108188294	51.06624578271785	53.18372742162088
1028	67.39607515093603	68.06315184660278	68.28843126405459
1030	69.72696570104495	66.02718252067979	66.02718252067979
1032	70.09799922441052	61.33752013560918	68.0123268936153
1034	62.36243382263452	57.8751113377681	63.69453381252794
1036	54.86050046902359	66.56989376497461	61.8292185927355
1038	59.2868770603019	86.96998744424543	72.18510754786567
1040	54.97497401356338	66.87623684660757	48.29533064567121
1042	48.95077160358481	73.50222215109538	53.02648607755921
1044	49.38274638866788	60.97481756957861	52.71563493337522
1046	62.39488713619733	60.97851414946926	67.53377284349988
1048	71.07848247503677	61.32454385976614	76.10403273183232
1050	61.13229047772283	53.1838979821533	68.44971564405279
1052	39.75594614373327	48.77183101766786	63.36306618294756
1054	53.47762404615789	57.41319319354246	75.22092354253238
1056	43.09528798630119	60.35912038508624	60.51448056632059
1058	53.29424758395378	68.97167303343737	57.15915744749245
1060	53.71220233577422	65.21225289658088	51.07071124311356
1062	51.19218242877052	59.2099488708003	53.3476559212781
1064	57.71067144846187	60.82175949389679	65.88577764995235
1066	63.34932307640783	62.49406863803952	64.92491008946389
1068	44.44577886787723	70.5103179446333	53.71277144523756
1070	53.6787255354045	62.75725496820562	56.80344327616302
1072	42.73774357368195	54.66209051952956	44.73355467756169
1074	42.85775278833688	48.19279727531071	53.21986524406376
1076	49.09120286011061	54.92053251035122	69.34598516761508
1078	49.69374892365292	67.68931239536825	70.33040094918121
1080	54.52653057965031	54.91248758234742	64.71752317286197
1082	55.5778920095778	59.84539047954015	77.4331494802111
1084	56.48522378806645	57.38875242475451	61.60524773690852
1086	48.93361045725695	58.87301748912669	54.65732336833091
1088	53.96059022664323	57.34984217185547	65.0005520750795
1090	58.54384926208904	54.67801899521651	73.86134986818529
1092	53.14693091861082	48.68781142135796	70.42710930869957
1094	57.538667187155	33.70969609305813	70.26779139755406
1096	66.11939839586144	66.32460472615844	63.90443862647622
1098	56.32915506332262	55.99707574591207	63.76046964407401
1100	49.5990182739166	65.68232043746161	57.9161821928823
1102	60.51108256930358	71.01202211313793	60.00441283681481
1104	69.3642562105761	68.74678204577408	65.97766255454695
1106	60.69547072147467	61.45402979958487	68.58105288238149
1108	48.23617106830737	50.33009547732403	69.45217668737101
1110	59.04740726206543	70.96877022413969	74.39666130453868
1112	67.99631533492577	77.61420989733998	65.29568247903229
1114	53.56564452595799	65.90751248555617	65.66785749261676
1116	57.26712541323597	70.11735347122107	58.52009453631253
1118	51.7399288182152	66.24494593116164	53.1803156894302
1120	37.95571726684972	53.96307248248957	59.91633067231798
1122	49.61289780539767	61.35172608861688	74.32971060904002
1124	56.64485827848238	65.30818545660569	78.03127957617242
1126	70.20465570821909	56.40288926449522	57.23752475094636
1128	56.16666430159673	50.21649258192983	58.5996106606184
1130	56.21237231081329	59.08470481982263	56.47026387991839
1132	66.02894053756405	65.19157056564188	56.25832144481969
1134	63.82299809471784	62.49751873924978	59.78606416971324
1136	46.32056898151635	56.65216667567853	62.88935243826612
1138	47.50684370975211	50.3974018837356	65.43056607319613
1140	57.52207582116257	58.42368478813948	70.16867263925215
1142	47.70014773312933	47.22635418450516	55.63938894046302
1144	51.46788421426592	56.94525747303028	64.64057656713332
1146	57.17695107804401	59.79627166317177	70.00026805128044
1148	58.04019112276619	52.56440618099951	60.76699992831685
1150	53.34192815004528	46.11294864058856	43.26943772213481
1152	44.290752503009	46.44819033705439	35.92925503985173
1154	31.97177333853979	46.39169992915155	68.28819368851619
1156	41.27654488019912	40.92324775887254	33.945787659644
1158	40.33179760867113	35.6723684654694	44.68919075156509
1160	53.04632966109192	43.76610933202991	60.2189080918555
1162	48.79185924412772	47.87122890449907	62.23197182850863
1164	42.71707994962515	49.40905629423294	55.96239812764829
1166	48.96844196077722	53.01333081122421	55.41229418194597
1168	32.8996123111646	47.09500578256724	62.69409722958218
1170	46.23631864564415	55.68291683769232	52.33102579756694
1172	40.24139830781115	56.10439020711991	61.41825970015678
1174	53.68270292871334	57.91470590663553	60.99152714454478
1176	40.43009719010107	58.98361273008361	54.09575717708
1178	27.56249937780229	51.20364596793748	44.74293693605036
1180	28.29360796408571	42.32430548994023	47.31231883462681
1182	32.22746477488825	42.81068289109584	62.6798721963814
1184	45.03158532235015	43.0153503203382	57.05826312872964
1186	58.12492975842824	59.51543885866099	57.21219101007839
1188	29.24974001993088	48.98534466039124	39.36899392778938
1190	46.22999879481051	57.00776976066715	50.47501560651103
1192	41.58618890896712	51.14296776582225	62.32731903332659
1194	27.41535041694986	37.81683307842842	58.40616310428792
1196	27.94550678993396	36.04523999345793	47.36653622284297
1198	40.89117814760302	47.42236765223505	43.94090351719967
1200	50.36363390925277	49.04590523776344	42.64833066665693
1202	43.48662818151546	44.92506676805532	54.37581130856403
1204	37.1809297292387	37.44232994651325	40.45175256716485
1206	43.64613591015937	39.16771391981859	48.0193333052894
1208	57.12650556422157	55.45805256603904	54.29493633693787
1210	57.43905452595229	52.78224055296883	49.86621888207387
1212	48.12266458823423	36.57737135046932	45.87797746540184
1214	45.2977769036622	35.31450057729371	53.26143060061038
1216	44.3063210972814	37.51944427666447	58.82501867122342
1218	43.98481229919283	33.0343806948307	40.47177053049609
1220	36.93140730734404	38.75679444029084	43.15913882482436
1222	43.32894557085652	57.77167295919676	65.80347680126204
1224	43.62807016475049	57.43125574040917	70.35488572487178
1226	36.04171383290742	53.04416167322826	55.88082450368296
1228	37.76259138564682	51.74961758250821	48.8403025680506
1230	48.07100474891166	47.89308483413429	58.30113643755377
1232	41.67334058438851	43.48368520379902	59.0628879337802
1234	49.64250072946518	52.65153750888499	56.57371055269438
1236	62.81245919298616	58.81263162482557	60.63360800145198
1238	58.50371939988415	66.25658584254663	64.09027172291194
1240	65.3248033612979	80.74304548059807	69.04247204656505
1242	61.37828820311319	75.8529928118397	70.8865439476688
1244	59.67546231895464	59.89115951010336	73.56641378270047
1246	70.50958756831514	56.34705622532772	76.61651558011572
1248	73.02949733183775	68.08692288960856	72.56363787883669
1250	44.4744185725969	67.98152379808393	61.50381740425489
1252	34.72950344146722	61.04775355793044	53.86779576585777
1254	57.16350456657163	68.56151404434245	68.1934768683757
1256	52.71055615597177	56.20214000204913	52.85104315401048
1258	50.80174632117337	50.40096956172092	54.11397416385699
1260	51.51601541400432	44.57588153634875	63.26553547897112
1262	50.03410707109799	48.16265128825361	62.29456799155532
1264	50.90399652162081	58.88828424623849	52.55673572516919
1266	59.93492394102613	51.70779402411034	50.94742144632638
1268	63.81206588484012	47.14902322193923	62.47140117619055
1270	66.30647391247969	53.91908949011535	69.2638327413005
1272	62.01981657211097	68.04214237663256	67.94253358163512
1274	62.73950210507336	56.7442129919183	62.23013713069282
1276	55.48356180008288	54.67068514749061	64.56271802072227
1278	54.11032841794378	57.3764930082755	63.08639814796602
1280	55.73060406843512	56.67036709486368	58.42148973270525
1282	56.69422555178035	58.46209778922039	61.04252147056527
1284	68.35885909646601	65.5479211573638	66.0927158558851
1286	66.15929559918632	51.69577700717282	50.7490918991925
1288	24.42721188582047	52.70117889958692	49.58121447279521
1290	35.44319360898636	59.59373840141338	53.61023332127461
1292	49.44402420827048	48.56574942240926	53.89795998394396
1294	51.98451167302885	48.75163031375629	52.48930240314562
1296	48.10198698645302	56.40817362603589	53.91155808353919
1298	47.67165342622093	49.38008346615239	58.29225910651015
1300	46.33940139760755	32.81712693630757	62.04047759571985
1302	38.28623930997271	37.77391011367301	61.68578624392593
1304	51.58437126869606	53.3217517621748	56.33819959622813
1306	40.93814141507962	52.90899769341152	52.99587102938203
1308	36.14024006661246	43.47146522805682	58.43947646315904
1310	44.58152344873874	36.76992741902377	35.26000694024081
1312	48.52359223251496	47.51930075544287	25.55690921694135
1314	44.55986110634238	39.52141874347269	31.20295610957547
1316	34.40292170222566	33.71350256689612	32.48746332212588
1318	27.89454991430925	41.0568918927706	32.66409657397409
1320	32.72139550798043	36.17473325821182	43.35006508624306
1322	39.72758569211845	25.89311820524306	44.90457703422153
1324	45.28208845652275	54.73625867435666	52.30642818847151
1326	27.78357209607886	48.4087117773956	47.45843420553803
1328	38.05665084375737	50.05307986376192	34.20533550567597
1330	41.50497977727157	45.47751100021115	32.38237261649517
1332	34.97414059415237	26.33932511235015	20.68387356378924
1334	23.90198128180804	29.57113020569516	28.36522830654647
1336	19.75239186358227	42.3001607795613	39.87932636599888
1338	15.50549885622878	30.46787441705049	27.5192266076097
1340	9.201502048169518	12.00469366138611	16.05281079057911
1342	43.43689556170808	34.9859957467184	41.482303891914
1344	28.61522630205201	19.53989737835828	24.59757684019784
1346	29.47562406887222	28.6766767408483	36.7487241340075
1348	17.07053901441427	11.612579689322	26.81564246915482
1350	20.2907232580196	14.78032330397902	15.96996370251975
1352	27.82475992575214	15.04190524229996	20.85883857373319
1354	25.80712359272852	22.53420803576345	20.32917926820591
1356	15.14012484532684	26.30898681678942	6.061139978882663
1358	12.31545920418602	24.42155279389282	-4.705216912029663
1360	21.75088995487075	31.39458537632261	2.396104082979459
1362	19.7246154443297	20.5917364176985	17.17237708931737
1364	42.38909029409013	15.5261878518355	35.22350811662356
1366	15.35798869438393	19.84698677204985	46.41296082253381
1368	-3.541190535239946	1.104155037760474	22.52712788821073
1370	5.534806142477656	17.34702166050946	26.36174001759392
1372	4.466405782155127	21.11090582067074	5.846894752346676
1374	-5.216559962968326	25.36276425066961	5.103166795716474
1376	-2.687770465997195	24.16093192306864	21.71356202673457
1378	0.9584671684468211	11.49989817546138	21.1911481713313
1380	-1.080227733043766	2.170035665320964	12.87207358408515
1382	21.33005181192731	7.34065590682883	31.41440490654068
1384	21.22997039984515	26.93330080506711	31.63759585145021
1386	3.69548309167411	24.9602961268144	25.0097366508391
1388	19.17060698694891	6.741902801809315	12.89624381013995
1390	15.40492520410049	18.46174104868373	26.70186984681988
1392	17.68562850557017	15.59545613343807	30.93805703862311
1394	14.64690357002439	11.30419894951966	18.11714287456375
1396	11.83915059326149	17.43887531741164	20.18433144659408
1398	19.91119073263582	27.40971698397223	25.35938504513641
1400	24.29934990828718	23.90792991401515	16.02739563870147
1402	14.45610037677508	8.570691496321363	12.91483403012528
1404	19.98183049921687	8.886285696008457	31.94053398535252
1406	29.36899001583962	15.8097808116056	44.56689340118892
1408	16.46541319123802	15.49717346989906	27.73768293671258
1410	33.72970874216782	28.93557310686788	19.89122535874322
1412	27.16165918859587	38.2609395010468	29.79512669030396
1414	15.69833970464215	19.7224208344825	22.03178039660013
1416	24.85696743627378	2.034516492837002	20.37143012153863
1418	27.91445825064245	9.576353881330714	31.9285832375384
1420	20.46863199888223	21.40328314683497	29.24726992540998
1422	16.74029724956496	20.07895595286895	21.93420843358308
1424	20.78887593987626	22.27925258512792	30.46745111398703
1426	23.4968842535581	33.05947594746156	25.17894968052115
1428	12.92697318487391	13.29812060525289	10.14443189576395
1430	21.04950564643162	6.661734043848493	34.7586005636805
1432	17.62102648679422	36.92967268369619	2.448605710045668
1434	24.87957621949047	32.97827390386974	23.45135426732455
1436	33.00416378696961	32.2570563132242	35.95244475196686
1438	38.6136261613473	30.4094926366102	47.69859509712286
1440	49.73795433799053	59.33696274880474	50.29830268864576
1442	34.52624858137337	50.94334941273151	38.26972811059372
1444	25.89278270140605	25.77537579135294	33.87127431357098
1446	34.92505709435508	29.27996321342821	43.48311704524238
1448	32.02957184295161	40.63226139457741	46.54116589102232
1450	40.56595437039197	44.32625728958054	45.91477657499911
1452	53.06840808676059	43.79248765785596	61.14807589555533
1454	30.19433655536854	41.71079527330338	32.94001250828696
1456	43.66543733161289	36.39121118964049	48.04374990574054
1458	19.0946436557087	47.26787804011473	43.98205808455987
1460	33.35719330500379	45.49661306689698	29.40470415988382
1462	38.52197570925493	41.12024053913026	60.56689580437173
1464	47.13688382537384	39.94735115996227	69.20902676539851
1466	37.74472632626279	43.40563512524638	51.90551120306131
1468	35.20308738277915	38.18239488295093	38.96062908335684
1470	43.22471752085565	34.97177601366968	43.24125446500884
1472	47.6958333974989	42.89369088782715	50.64694317062318
1474	55.00637024313683	44.06876947470356	47.65769855214898
1476	42.70553800283301	39.34626706776579	49.62305464402844
1478	22.52602158270232	28.91680095477434	66.53596666384891
1480	56.25007608024176	33.89569163949763	47.01851653886818
1482	28.29578214083568	40.10475208318439	40.73523846575284
1484	41.13869225881837	20.52634736857527	44.37831964789956
1486	12.14919291076264	18.06975355092731	32.86816230204948
1488	12.49949637369428	40.64399850257554	25.98687434132581
1490	16.52522343480219	34.64780616348969	24.40720585123167
1492	22.77959136945503	42.79928955488971	29.51597360931039
1494	31.49314650174332	56.00273584763721	32.31919910923968
1496	41.08690349689333	48.28542150863866	38.91054586180247
1498	41.08200568297495	27.92901196413829	42.3213091212958
1500	28.18509994196456	21.17216026336217	34.75923864813595
1502	23.44275713530458	37.92669494625137	40.70326797764707
1504	19.32443943291689	33.07022249717849	32.61576659833709
1506	37.41115945678872	30.58752509676381	46.86052610224822
1508	43.17952935637918	42.39062303442425	34.03388926044529
1510	27.10172165750516	56.14539368662415	17.93327651125505
1512	22.28260007745717	29.70766283863553	36.07378194156828
1514	19.05825861983562	20.54410873451292	29.21558840197061
1516	31.25854311007618	24.15958417898931	33.53733726960654
1518	23.88307826418722	16.15137194321617	34.77369922876544
1520	20.83154058836626	27.397750839062	34.2138943351499
1522	33.18505114834628	32.59111361512269	35.64836060460536
1524	38.55384405240302	34.51021185990559	40.94154493155496
1526	31.31359182165454	44.02129267343901	44.80929991382037
1528	36.33501670770136	46.59587957525416	44.49136795028134
1530	55.45056155938126	48.70764675331009	45.6880178347932
1532	50.98609492056967	36.50784098446741	40.76588566053017
1534	36.34947052582704	30.36369229654432	43.42844236729752
1536	25.5403038811336	37.73249592142541	35.63741896431922
1538	43.89478110141546	56.96984008601319	33.90087686515999
1540	50.09172498090089	27.90830377826455	49.28683655360593
1542	32.09267498695805	39.74211822541999	42.53219575737783
1544	36.7105572686664	34.22475862967939	41.45577098426278
1546	41.90309183933441	51.77584698137943	49.51231865905418
1548	32.94550639271943	49.53243664558371	41.0834577893378
1550	36.44179589722364	40.30464996749515	43.96702361548215
1552	53.3521015105583	59.35104977919382	72.62487058756334
1554	71.1659486909725	64.59481139762568	92.72952901230785
1556	72.33409430000899	52.37384552116963	79.63795963243739
1558	48.06313504767536	51.13841235913505	61.92841373269403
1560	27.95784828213421	44.39918712659957	60.60983365529528
1562	38.61059733553084	52.61958596973214	53.68987436707202
1564	44.83632320469891	62.45173137702773	63.13425036109329
1566	60.95367111176397	41.00733763420762	66.00973442391138
1568	56.8630073590476	46.22052881124851	57.68870597904585
1570	57.20737451871687	77.10089101304288	72.41253727020917
1572	32.26622431079941	52.32058664545438	38.60572863735421
1574	65.28169666056809	79.47280101468154	65.14305743122513
1576	56.22034730674305	51.56554796626064	44.27476801578706
1578	35.99760136072601	44.90153976321673	55.94847058237485
1580	43.87652243625659	57.60589607091593	64.44191449884249
1582	56.73953805503297	57.73395462919999	66.22975849026777
1584	51.84761011704045	52.90931265649569	61.03595564833056
1586	49.14598228417915	60.07584146691765	55.53659438076154
1588	65.13717958315237	60.60942995317781	59.63961055267524
1590	61.83532978818534	52.98517284661399	66.37293900083628
1592	43.92154124813979	57.69917494558786	65.76225168211006
1594	52.45498541991047	66.54311267800489	55.70256670647039
1596	57.93766374174306	62.6636158525701	45.74356654393407
1598	76.39423786140138	53.71650060924492	62.87164946027821
1600	62.56735756877785	69.88047043942726	59.87193282557732
1602	63.82829683850478	60.25852891539793	58.88786480117818
1604	48.34129510407388	64.95293090540818	60.21061814821148
1606	59.25528650708896	75.91684523730724	73.94674511111781
1608	68.77990685714457	55.80473045503833	65.88559570599773
1610	66.15147821383565	65.46284855865693	92.06818342913945
1612	58.2020472295746	59.18372252926591	53.74836844027881
1614	70.42086827833001	68.28630742276378	70.51280043733314
1616	60.27153134451591	61.6995829301873	57.382833150438
1618	55.88562054776837	54.74949881363282	73.46780120231418
1620	68.37049678687461	66.04514017988201	73.80340084406915
1622	71.68190647032282	69.70457555649624	65.9362124961538
1624	70.85720183686114	72.11089715101571	61.06118531865604
1626	69.35326673440838	70.36206454595046	61.3996060603473
1628	65.57617718498946	57.38087835654933	66.70483076643937
1630	69.1183623481345	56.85343833580656	69.69472625979421
1632	76.33461940381623	67.97241618046844	75.31520748629689
1634	71.27499965356127	64.29827171500907	81.99111128257113
1636	61.4665540627239	63.19589364127268	73.69522120858446
1638	67.50170168549332	67.42489969913449	67.36396717899847
1640	63.15452346626937	58.31144252792791	64.95428107806237
1642	74.53242172260707	65.62616052893429	70.51860882366674
1644	79.62354818079999	72.9819184429991	78.03133187272682
1646	55.3216697539844	63.64619880773657	79.75649691990464
1648	87.10860346658814	76.24096542005781	66.4336731191088
1650	77.48059274584243	87.39763097798206	90.69299826713642
1652	54.61234059116521	72.07967376609042	83.40707906318409
1654	58.97821289814966	71.06956028060016	90.18332244701105
1656	78.42802801008007	76.26761133125592	85.72847766898113
1658	56.93962717508697	67.67603387676749	79.52874295259298
1660	65.50327134019398	83.76098242277294	64.73776661067589
1662	86.23761522557373	96.37930363960597	79.28254468508267
1664	86.52689552223387	83.28483716244793	73.39129326688935
1666	69.37404346760968	75.00926530789531	67.70392716669308
1668	73.94583358914757	78.84183346693204	73.29797285788304
1670	68.64031345981057	68.23711401291601	71.88296536648927
1672	64.54510684020121	67.60115162774433	70.21714001264812
1674	68.70528805683655	77.10703547328228	75.18154192665932
1676	69.57472101128533	78.00455726612807	67.28761943687528
1678	72.37203286645762	77.42714026921763	62.92529740736656
1680	64.46657975186274	69.16776586804814	76.28929916666257
1682	67.2317892863061	69.28690744323573	71.58915010495375
1684	61.63112453488701	71.59936510096088	79.27828139881609
1686	61.94203664169354	64.26277839619907	80.68222953331282
1688	59.04160537247229	50.72473010128865	67.99343004788591
1690	44.35927208957693	43.00763024378406	43.39331034470956
1692	58.77138870251915	53.11474321101748	76.62097661222363
1694	55.07776656665937	65.10988913654694	54.35573137165486
1696	60.74980768288518	46.88084183351266	72.41523778688574
1698	60.8405208278237	41.47618260840546	59.79799928900469
1700	67.10598724330619	64.86911140176925	66.06210713866733
1702	35.1285971835045	72.12378609645573	75.17362626486639
1704	47.64968436860928	66.02818975942984	63.35089774812317
1706	42.72935309729024	61.4289588524033	50.75493996970269
1708	41.39706243206567	53.07408307450113	56.01161923228901
1710	69.66960754098267	53.98009637738015	41.76792215135997
1712	46.92989956437121	44.40527660111799	38.71889301854878
1714	48.94787523714056	30.75193023304174	33.27150162771869
1716	47.20103422071474	35.39156144003314	38.05739253196981
1718	59.49660160773059	60.35925714591399	53.43750566095311
1720	63.93172035160949	73.98422466275946	61.89286486433747
1722	55.26882523775046	66.67655078878033	65.69401301096804
1724	49.2012556171909	46.52928959833064	58.58854050439696
1726	57.30302118541682	40.23758552996895	55.6701513870588
1728	54.67072764329384	52.10729464147056	56.15071479993534
1730	41.63344922245703	52.26174960948075	54.33564149307065
1732	46.16948663864785	52.5192263596328	51.7516607840153
1734	49.10616043822631	65.96389023342313	52.10898371573224
1736	44.8837269200283	61.72930180729992	58.22491799012921
1738	56.90483796590186	55.96275054458184	55.53720388042738
1740	59.67282413625667	60.61856663899685	58.7089215064823
1742	50.89588556148566	52.55729168882627	68.31229069857226
1744	59.49049877246759	51.20223660065721	52.6835934389949
1746	52.46863709192202	38.30667256206568	49.28904200443036
1748	39.34984813634303	27.3720187253171	41.66662780102637
1750	50.7721633116035	46.36972908646285	36.66114286086271
1752	35.32266375574028	51.231384141387	52.50032337461475
1754	39.68465533901113	49.94990067820886	42.48906956582677
1756	57.00955445453506	45.137038722465	52.79217887331257
1758	44.04576619645899	59.48421581129286	56.83266304514243
1760	56.32686835969105	41.51713889807331	34.39282497301374
1762	48.3784145450966	34.31128023390446	51.82051629437761
1764	37.67668138920617	39.75774679486116	48.82249806839253
1766	44.12662424270663	33.90231606885099	62.1533260821169
1768	49.40003269940383	51.70005438548215	60.06219283685108
1770	61.22701108403179	55.61391576667809	49.26651734660419
1772	61.59057305731209	65.47537245035804	51.91468096902878
1774	52.20965182525493	34.29913397698748	47.59121885815768
1776	42.24333830683874	66.38355323715963	55.73795053458315
1778	59.59633612510546	74.07335629941974	42.06869292384842
1780	43.19323518132151	52.1365632281656	56.41769317873373
1782	41.64842188827475	33.10057215517047	46.29831653694455
1784	59.54586431106185	54.90596521260483	57.55559017568677
1786	47.65263384180069	42.10492732561657	53.91138748839389
1788	30.55319177813027	39.62754323427704	45.70989593867257
1790	34.48239746056462	58.17058112390842	48.24226077968168
1792	51.02633405130807	52.39059437497078	70.84667158765475
1794	68.68352381673932	59.46762096157239	73.96350279982541
1796	54.1654496267046	58.8987938067997	70.55974927488182
1798	39.89364065623653	58.57493325829299	67.02692145572078
1800	46.57659860665206	52.53920498786894	53.72503646361741
