# Supplementary material for: In vitro and in vivo datasets of topically applied ketorolac tromethamine in aqueous humor using Raman spectroscopy
Source: Data Brief. 2019 Oct 22;27:104694. doi: 10.1016/j.dib.2019.104694 (PMC6839021; doi:10.1016/j.dib.2019.104694)
Supplement: Multimedia component 1 [file mmc1.zip › Raw Raman spectrum dataset/In vitro Pig eyes/Gonio/Fingerprint/PBS 3.txt]

cm-1	frame1	frame2	frame3
350	281.8682032527524	320.1195462464742	329.8977078882643
352	298.8000954034385	325.0643583448663	331.6190552226599
354	318.4912628182754	311.8469879783165	318.7181438897895
356	302.0852283795261	316.4297600691691	324.9446983317598
358	277.5941776589346	312.8752479977089	299.9949366765629
360	266.5964572102481	292.9440434124155	281.546620811078
362	265.3178597182543	271.1144822092273	271.246423515793
364	261.425331687338	275.4635666382635	262.3842873412348
366	310.4531838794423	307.0776612487225	300.7066280957508
368	340.8775829521107	351.8751120718612	340.9031493180393
370	360.7446439192937	384.9133696965836	369.1366436992393
372	382.4239745876773	380.3352549241448	373.4055387527563
374	358.3203668342893	359.5186003161633	365.1876473209684
376	329.9806358462382	333.2945802090679	344.9369778926106
378	308.8166835694323	319.466034405164	324.0789441889421
380	300.3160109343947	324.1923142224291	311.6315273219378
382	285.4976153812058	296.794977470269	318.674899987274
384	274.3847889081208	274.8187166359328	301.5688967970539
386	277.7767061927203	270.9540364018227	292.0662026958196
388	288.0780607917255	282.6132853308617	296.604503339805
390	259.532140665527	280.8042375459023	293.1474800903715
392	254.2606196764136	252.3871429613169	280.0129512843733
394	263.1726047197877	254.1846108933468	277.9429499209201
396	276.1992544115773	279.3337664886602	287.9638802786892
398	276.5785136913628	292.2081481514473	304.0852200097646
400	274.6185347688864	301.140661926445	305.4806022005215
402	280.500310512307	304.998505146592	305.7171482888429
404	293.2796853024393	307.6518446496314	307.8346609535342
406	310.2484942528465	313.2582108175516	313.9650310238072
408	310.058281277881	318.4945992655462	319.2015732210402
410	323.9127869386095	333.8029481027437	344.409573074534
412	326.4882210124722	345.4494114425724	358.0021971573018
414	309.3215137437621	342.2242858412924	346.0681501500911
416	307.6991615252387	304.2258862621075	332.9388222179177
418	303.4909676129789	319.0466659684563	326.2534186708614
420	291.7730307236544	314.3431631272126	313.9558423532625
422	283.1179339680609	293.6073423389225	301.9488775792567
424	307.1403000274534	314.4083087409693	313.0458502878398
426	288.7897574887696	301.2925914944726	312.6497133944234
428	289.4364906523106	307.8484306893802	322.3128815434901
430	298.4671543821879	319.9812037320866	333.2774468053852
432	297.0776619409699	315.4540188496	333.178544902499
434	308.4113057949862	307.3789736081242	333.72161854944
436	307.0785423822644	305.8946560371865	334.212041582101
438	308.5354884385804	306.9246795560482	334.2194575172281
440	315.6344752177711	305.9667880002959	329.6780397572718
442	295.463296212756	291.7079114315762	299.8276356159826
444	284.8770336987747	296.5025917393784	307.9397137099379
446	286.9683401791319	301.511893574053	310.0096740345079
448	297.4350550579252	302.5781188623286	304.9702287798669
450	305.6018877059041	300.5204677797349	312.5869225040608
452	285.6117053608477	293.8750741388552	299.7440767426899
454	286.7435708112283	301.0170069719973	305.9080729262906
456	298.5175435874568	307.1409582306092	317.5147114621476
458	306.4908907000288	299.4843459527733	319.2832153569264
460	288.8751584975464	300.7049821540885	305.4333495418708
462	281.314216583047	298.5668895254365	303.7283897843061
464	285.7388496691926	302.24878454551	306.4934697863915
466	292.9444506914767	312.6074748777674	308.7052658109672
468	271.7918798044624	320.9895346138562	304.1907514346834
470	279.0447816088083	313.1043438752373	312.5473895269154
472	285.2026773587792	309.566448953074	319.1299796083264
474	279.6867168897209	302.0246023293056	318.3050459590253
476	256.6550008346043	279.1532960466549	306.214382936674
478	277.718581945713	289.4863614585738	297.2118638710068
480	281.240117886023	291.0424649641792	297.4067817047315
482	283.5701025244089	292.7303448163411	306.1491324845463
484	291.4984803446126	299.6098518958827	317.5173366057408
486	298.4575270055053	313.5689042510801	309.9187664110641
488	292.059021924182	305.6411654715124	315.5176386567703
490	279.9342201029509	300.0770627400805	314.8563219273007
492	271.5088721040829	298.6322256824957	306.4559664229549
494	277.4362674060697	298.227391618871	293.674044067528
496	278.1346880691219	300.0321826412987	310.0375535155402
498	287.6058570994624	290.7724631048882	305.0329852027494
500	296.6580996363656	290.4225420836762	296.480732481118
502	297.55197208459	302.1120093468801	293.7320433692511
504	279.405067654319	294.7674679591623	294.4968685992317
506	286.7194402603756	302.4066958749177	310.2375429080674
508	281.0342492908134	299.8927233509068	320.4251675417656
510	272.0458596425593	286.6695694884065	315.1145553719986
512	280.3364659967781	269.3102912722976	288.4746115990025
514	299.8167107383238	292.0322597563102	301.4428496562957
516	295.8608206481837	286.0392000974863	308.9066066920635
518	279.9810254489474	276.2960225282037	311.6741698656451
520	265.6515662555144	277.8180569331704	311.1915209395306
522	278.2037578424844	299.5903009996871	310.684560623703
524	287.2046024331251	301.0616129986668	315.0172253759624
526	292.4617682196733	292.3114251908426	306.5884130597394
528	291.2779067048194	287.152425573459	299.0936034049321
530	282.6224896221638	297.8019901211538	307.7974526974613
532	285.0528114854386	308.9613666183103	312.9899463013663
534	267.8391018879392	299.1696914225195	300.2294180172904
536	258.7546626809429	291.5899847904809	293.2689074455721
538	267.1280746331987	292.056570886518	298.6772991183958
540	291.1352627479346	294.7897561494774	311.7634437197039
542	281.5774070390127	275.9775320874091	296.5557570711404
544	279.6449854645503	291.0272941251589	298.4742363883562
546	279.4116063050051	306.6376428359491	304.2100815097339
548	277.0581596192884	299.7466379857492	303.1137302827208
550	284.8463275176949	294.4009282360361	302.1467905009253
552	287.5931303920733	276.5215712416483	298.4711140254636
554	288.1148076949544	290.5221253876982	306.3389955961824
556	286.1789297710849	308.6556544736527	309.0144773681219
558	280.8819823445886	282.5617896952481	281.5175848189153
560	273.4491260714783	283.3310415342386	272.4462670017832
562	268.9646623130454	290.7481813386576	289.198074750908
564	266.3717694154273	293.2229990570237	295.9833722940642
566	268.3583743010829	291.377504538745	286.7995482756272
568	283.0737198293406	300.0816178183691	287.2953517634716
570	261.3532094012249	286.3531863521332	301.6746079388586
572	271.2684880382374	279.8187334979946	302.6354677024538
574	283.5200256833754	283.8693097031973	301.3916817398783
576	278.3385597173841	296.0759543141336	305.5377739971742
578	289.3381210890674	299.3924265759397	301.7247130201175
580	270.0353498791586	291.9490924469377	294.7706759668245
582	261.4446204057604	297.1746744813847	291.7801197856292
584	262.412642095196	296.0308256391436	290.7400404957722
586	262.6633358274674	265.8035742327005	288.9350013943691
588	272.8330389161955	281.4726254904314	306.2364986662628
590	273.5576395331581	292.0976683010032	311.0678337574079
592	271.5444131869277	304.2557520741655	308.8210321548587
594	271.3366738870923	310.1694722177879	300.1716680217264
596	276.972565740944	291.6311949712163	283.2798152308835
598	273.8844785397452	283.5380875296688	293.2701256736455
600	270.6430611793558	281.8166178739722	296.4238705734474
602	273.4568224954369	286.4271977372808	309.2879763654464
604	281.2670010070144	293.6671814632734	323.1009030678828
606	281.528886114524	293.3730445182496	286.499017894247
608	275.0992228869808	293.1316350162838	287.2007154364282
610	278.5535446378399	286.4051178448747	293.1093060770012
612	275.6508132887479	276.3059671113184	290.2665908630755
614	261.5204271245182	270.797444915922	277.649009575519
616	273.1897078739956	292.9489108616877	289.8507098821017
618	273.134052744303	273.8487161487848	280.9885987014955
620	266.2281746920564	276.3133627326305	286.405679933273
622	258.3823372021634	284.5848894477257	290.0754048866799
624	256.291563253649	276.3929348670439	276.5763558514618
626	269.91971178754	270.117574280159	284.6716608527093
628	275.6982918345262	275.2640748219911	291.0313249267153
630	269.3713731653465	278.8917802595955	289.9546960541073
632	262.3544739292339	278.341422183223	284.7873919181659
634	267.5720165373288	275.3212875072537	281.1215337686911
636	257.1550090692012	284.8475758537477	275.1465640013165
638	263.3788763738827	283.4125299294161	303.0516158159402
640	271.8072988763981	272.3873362760103	297.5340141390075
642	273.605801554627	265.4978338481904	269.7135798685149
644	263.2557624499116	280.3377278484991	265.6576405134284
646	259.2855764144892	282.9902787837978	282.7716156337849
648	259.4817734261114	292.0348779784468	285.5877088743209
650	262.0899017699668	294.2379165466824	285.6770502291234
652	264.1829391412499	289.323181510564	288.1236368572785
654	262.1796668265072	285.3208148371739	294.0887539269953
656	263.3062257085631	293.20325420032	292.5316362247136
658	272.9811024558161	283.2276595502349	295.1287983066442
660	276.8585428753614	278.4265772250448	297.033253366007
662	273.0622661774229	284.9524348999029	293.0562351424139
664	269.29410963928	296.1468894083879	278.4327963748708
666	283.0143936423834	286.9623338393204	294.9512038857608
668	283.158927019935	290.7300924213773	293.5847066272473
670	279.9314659219291	286.8474454526903	290.1486920015312
672	274.6202982337261	274.7468451756542	289.3005422090969
674	261.9255964656273	270.2473349341519	287.0954959759673
676	273.2533417701758	278.2197248579882	301.7420651276722
678	277.4541985107375	278.6426758463239	298.200331053658
680	274.2869441844468	277.9163472732282	290.5060504566918
682	270.3418868947238	280.250792130588	288.3691992374586
684	276.9197381947676	287.7083449006523	297.3940639848048
686	256.7281078396197	282.6098164297979	287.8125500904828
688	284.7640190542528	286.3550359667139	293.1488519867359
690	293.1744909311402	289.0079338606681	286.4799015887141
692	275.6309489447032	287.7592476394793	278.9418399532098
694	269.4689634209523	285.3193498658096	305.4318926893189
696	263.0072805690364	291.7775879173302	285.4616305574842
698	272.2304095052843	283.7732534249907	303.356694161317
700	271.3892022503167	283.3131884118286	304.8951197807496
702	266.1413879125523	287.1946380956651	289.7512473935605
704	278.6492946729076	279.5198384053016	287.9322227756098
706	292.3397627610651	283.6445947808053	292.0408291388869
708	281.819232261658	289.1262771683493	287.4752160132136
710	272.7592818717441	276.7022905719317	273.2432769575122
712	269.089049574452	257.7173660842293	263.7534330520201
714	265.2244862538595	254.9236225055003	275.3159852234173
716	258.1483703738664	266.4217573629522	280.0507808896003
718	267.3911860905085	272.3948679774272	279.7487453532111
720	271.5423432037969	281.7936132661833	283.2916238723449
722	266.9091058524368	291.9120049547116	284.2965861244654
724	259.1286713268198	295.9283344184917	276.8267196299229
726	272.0984569138428	284.1030321663542	280.2244615045739
728	260.005951424372	268.1049903431035	268.0001340398588
730	262.7340683828459	270.7887638125754	276.9459288563031
732	271.6025908533997	281.6132400292896	287.2873103425585
734	272.9745505920322	285.2550829425551	282.1242652237152
736	265.1892940431634	271.2340012652363	282.8483681166979
738	266.6467529753663	270.6750749201624	279.0788144902221
740	261.8734777466174	267.7387386828571	274.74875334761
742	257.0426627934635	270.7218459342232	275.3924978550945
744	254.171513208702	280.7709006473325	278.9531667774817
746	245.7566898304615	284.838235090518	271.6735444160106
748	253.4938939307755	277.0632513156292	273.8265591171592
750	254.3429034366791	278.2221784125825	276.6686581626243
752	247.6300427780278	274.5340631943105	268.908936327028
754	243.3059267941418	271.2678257446775	263.5015798174654
756	256.4832343059495	286.5990228716681	287.8863943731363
758	254.2490175418473	283.8619476882185	282.8718950091915
760	254.6951529091013	267.8923713404676	280.454423842208
762	255.4679148857674	262.7115227782556	274.3607169416197
764	258.6676748952169	266.8767571009	270.4865548641095
766	263.0046569829031	268.1855675537194	276.0211319011482
768	241.0083207739925	254.1804059261064	280.2765717637791
770	259.0095544619496	264.4040475875234	276.2085611989179
772	251.3440754495065	268.1461585706816	274.8866658863042
774	243.0518455463988	268.8293428291062	273.5937456445844
776	252.0662899757245	273.321516612687	271.3536920266475
778	250.9035032378363	283.5522866122346	275.3079403293551
780	264.6467961225437	265.9370183999961	268.0824556329381
782	256.488724005182	270.337082317721	258.2149416295092
784	245.6628449291222	270.990922060127	261.113945109799
786	240.4136937900057	264.2201132327663	273.4790478208184
788	238.0956838501359	265.8885189965383	276.5116807921518
790	246.3193534539342	268.9595243471654	258.3724847685381
792	250.3566844853229	264.0102523271964	272.0297630007511
794	244.5435405968761	254.0562589176984	268.1614954594021
796	242.0660223252369	251.0155648585104	254.0049930529815
798	251.0748243620489	260.5718120626334	249.85001764049
800	244.0827884710524	259.9145181895254	257.2776558362572
802	251.9122883815834	250.8689798183372	261.1810280565621
804	252.3838045315126	256.7104056288641	258.0995843079411
806	246.7461070718989	264.1282134313262	256.0732725730115
808	247.2596573286717	268.417141584932	260.0825943972722
810	270.9694724977097	276.7046821224841	270.0294104194546
812	258.1240677803598	265.5936685719225	284.3874257098985
814	263.7587154690299	270.5941670972599	281.0916669321089
816	256.6327517524364	265.4380960855478	268.9899460950984
818	251.0237077435976	257.2809715583836	265.1733910625603
820	264.9939022703527	259.020093772006	276.3817176848728
822	272.778876687074	260.4040563267949	266.7466632946047
824	263.0855709443189	266.1577618312757	272.3739220064203
826	250.1581349319594	259.6296972009254	274.801051620653
828	251.168305547111	254.2222892155727	273.4490220048361
830	258.0809305502873	256.0456203987849	270.8733532892723
832	243.9539155804303	260.5347885507329	270.2447138222921
834	248.3265915466452	257.9078892862224	264.1174913885395
836	243.9353145311225	264.8111074688188	273.9495613471356
838	242.315005142525	263.4255568175466	272.9681140526998
840	248.9399893234826	265.7489491475806	272.5731274599547
842	258.5689859531422	274.4704789839361	278.8342935463363
844	247.7627362290407	254.3230926371162	262.7873020068168
846	255.6932470051486	269.5922129189169	264.3071606212371
848	252.5357748803774	267.7288028155742	269.0797634068553
850	257.1713677701778	259.4479005111455	265.9055438055251
852	265.1524001139968	255.1413921168146	259.8341700631128
854	261.6946549635921	261.4473904798711	263.5076421390697
856	255.9638936799898	276.2791171390114	277.7551476169868
858	259.3061766275961	262.0689303100075	268.3279267034355
860	247.9973887272923	246.0815406505288	258.8974033103583
862	253.2321338499198	252.2285456625862	266.0727721767107
864	270.5388316750027	268.4527808126327	282.7271146052131
866	257.1847433705028	253.407818456915	280.0762204442672
868	255.5668602253402	259.4754515027225	257.1890421275738
870	246.502147661616	264.1854655030257	257.7409922283409
872	245.9027545072059	269.6369487866346	267.0215731021814
874	244.0793011589539	262.7962064915068	264.5498773571685
876	235.5685242492317	246.4716576817684	252.4944932821473
878	232.8958222811337	253.5928447201544	270.1213676113819
880	229.1438737915532	243.2921159781318	260.4029026031927
882	225.6521184806601	243.8934506325089	254.8507159617231
884	238.1608923086016	252.8852666044697	256.8319927491953
886	244.7995606865068	263.0972886200987	259.3201667858706
888	233.226723631279	266.4560639149381	257.7120654987838
890	249.3185714066427	257.5996799917508	263.1327754156038
892	238.1854166895775	247.8572073832458	253.609343090393
894	240.4818021928418	237.0774193928833	253.4927674598098
896	243.6071672352869	243.4823229474308	242.7314048103641
898	246.8296455801416	255.4863480224899	235.2899482869901
900	251.7961322275508	251.5701816028897	248.3472485397326
902	245.110880735365	230.5142562715653	251.2383711434449
904	239.4915278435523	235.3113461920485	244.8277689695321
906	231.3526388998076	236.2822810431476	244.1348412388226
908	224.6045840701893	241.3043300147281	242.2594798483323
910	220.7944900990889	241.2721031030866	244.0164343640574
912	223.0238327127466	230.9115380210572	256.018223877341
914	246.6773730422401	258.7540878309028	263.3411352123724
916	237.4854808277226	230.820755864072	258.5974840306942
918	229.0814728272724	230.2011027457803	249.7398391311303
920	227.5434947615959	230.2446291324415	249.7627012239775
922	231.4818291313862	228.2035852029958	249.5761633803088
924	236.9802407530253	235.8855276161292	239.0933115245801
926	245.4993880050629	241.9883144562996	256.6745492087711
928	242.2618307329056	242.103778775815	238.8405713150165
930	238.0499520783129	243.3568274741111	248.2104027039972
932	234.1324798227292	241.0877754136072	249.6866083900654
934	236.9080154318077	241.3846887956688	242.8763999627982
936	249.6949827965426	251.4477548390334	246.7688924160019
938	256.4643961240358	260.0398702164371	257.786359947636
940	252.4178557881733	250.7574469355075	242.7140300508778
942	238.4568041312224	250.1375694929924	249.1701386942685
944	227.1866693810496	244.3605713848958	250.4670238289169
946	225.7242073958366	239.5817222773312	247.3819427891078
948	232.0958219631677	243.9978189136648	247.7320885047409
950	232.125589458587	241.6055919603793	234.3631195775302
952	232.6245690140827	244.5256010447582	240.2822508882954
954	231.903672221594	241.8403245313528	241.1413491536638
956	223.7350907052943	243.6942800045488	241.4353978024449
958	222.3867068403225	245.3560210300922	243.8352617501175
960	235.0546699058748	240.7632789028295	249.2226529182929
962	240.5213638905899	234.1935531398848	256.4229936739088
964	219.5522623514999	241.4881773562419	250.1750629767789
966	234.9664584883051	231.7068289955138	245.5619240253058
968	243.9927800840903	233.457597520581	241.0311861277449
970	243.1800630707617	242.8931736782088	239.7427933475088
972	237.9545489254168	246.9751934523318	238.9108545564097
974	230.9562619194015	238.6653752349106	230.3296560915377
976	234.0533567383744	246.067347819329	234.6605062037194
978	233.6731529594597	230.6089603780828	229.9717951711509
980	231.4242131389296	239.6067396437189	236.3917459066765
982	230.1880077392567	239.554967781118	248.3909171615003
984	226.8966920979343	229.7915727716969	255.1675638435041
986	220.178912745919	235.8264910037808	249.7389198760929
988	233.3251780635406	235.9838881145942	239.9991490199276
990	234.6111035115576	234.4229008673723	235.7029388509571
992	227.9284209836595	236.3817435371568	233.7315338697295
994	220.9690686775503	237.1454526312934	229.7871097041181
996	222.7253269336681	233.6725325895095	233.5928157938563
998	231.9206838894285	230.3143422721722	245.6728563566134
1000	230.1639451749703	240.3060290561222	240.1326552669346
1002	233.6655484597594	240.0837735529674	252.9967314285441
1004	235.8476304592736	241.7544450039116	247.3849279982841
1006	233.0582263508921	236.0023892632138	247.5264973465728
1008	227.8552866670001	229.524141181189	254.4962145877153
1010	223.9267080590704	230.6230888737748	256.9406682421713
1012	225.96750840159	241.0449934292578	244.7959368456022
1014	246.5255657251924	247.2000108083257	240.2954259722429
1016	233.4776778594119	237.0620366078029	248.1845179677749
1018	234.7358052474543	238.6929453049903	243.0696153881331
1020	231.7305331471702	240.2848495693	239.9223715591695
1022	224.1491881070217	231.4854357313914	240.8249581516799
1024	222.430044390271	218.7265847421097	238.6935431856155
1026	232.6845423568382	228.7871592836507	228.4864037798671
1028	243.8910711158545	236.8448384634339	244.1075889766177
1030	234.4467757523933	244.2394621583387	244.0719617464148
1032	224.6412391535445	236.238101552335	241.2761084326863
1034	213.4855175974125	234.0596504564468	238.8028597714443
1036	213.5513150121105	239.7950005102854	239.3438438647747
1038	233.265844260489	241.2122837749478	241.3678621216236
1040	229.6248975091246	248.9447810610136	228.902179494333
1042	228.6334769171125	244.7872317467078	252.5824694040772
1044	216.0523386841928	233.7744794991901	231.7525620688499
1046	229.2147996440629	246.6068105049876	230.1139286211399
1048	235.3260768385868	251.430756018477	236.520624376198
1050	222.850228383354	236.5623010210373	232.0267933457824
1052	222.8170264738183	230.680461425134	223.6810418684809
1054	222.8909870827869	228.2211154278146	235.8662370618921
1056	223.4275339635649	227.441461291253	225.23391551974
1058	219.3461909667774	228.6372097647444	222.631840654659
1060	216.4347486058609	229.2048538287913	229.187464178368
1062	219.6102735579908	222.2152405099965	231.0673514957099
1064	226.3052100369904	212.927184068477	227.4707087637528
1066	227.1452048827688	219.9346698191135	237.5069139725362
1068	226.1914399447486	228.5949803059711	242.3218847382468
1070	227.5070038518055	227.4966698761668	219.3288159988626
1072	219.5574920700125	216.3332439052445	223.6028269157127
1074	221.864842307145	222.3819153765607	228.4239368734117
1076	224.7202741056955	233.0485912180769	236.4512243502827
1078	224.5683147913159	231.5830408019631	250.1514095806168
1080	242.5687573954575	229.7006444355405	247.1948166489492
1082	234.9740020169417	244.0685565788179	233.1422824357731
1084	218.6745656716145	232.8304144652552	228.4632743651004
1086	212.245286952402	224.8406230972165	229.536179834108
1088	223.2187517582971	224.0036086000334	228.7961673651882
1090	227.2610492797985	230.9810590852771	229.0816177379094
1092	218.3605792464064	231.649740688248	236.1235596938203
1094	230.2559789594835	206.733367870809	248.0868802646645
1096	235.9077221807868	225.3565374683639	244.0104091608648
1098	213.5382059600679	225.8474554421318	237.7160411665673
1100	221.4904069032556	237.8934000480666	244.416469731331
1102	233.5191919697936	248.6182291152984	245.4856946486522
1104	238.1245087292247	253.7152553354637	240.5753768876689
1106	229.7835201094731	245.4838944005601	231.9357685404425
1108	210.4742334300973	219.5903663522107	220.0352740351208
1110	236.5644648344382	234.5580244302945	238.2784103746377
1112	242.2648735534003	236.7807680582198	243.7871756141132
1114	219.0457116208385	230.0779180117223	240.8978112659416
1116	222.5612269834582	237.3934609939777	248.2884809885464
1118	222.9266659752574	233.1726195995357	238.8355422388443
1120	213.4108923827011	225.0616678150682	223.2782912400592
1122	220.9848293768437	242.8360786758962	236.8477281885212
1124	209.6367584052148	233.748462540948	228.4586423575598
1126	229.8961945454589	238.8217492611695	236.1723481668002
1128	229.2283791363298	240.1082268998237	229.8116841210229
1130	220.6472305673119	240.8830479108266	225.5204152720292
1132	217.6826211450809	247.7565281990542	226.117234918399
1134	219.5022003579125	241.3468508279871	221.8809490515262
1136	221.3772615685644	215.4609890308474	215.2331294222958
1138	229.4484574919339	216.6440763708483	234.6955556252565
1140	235.281382084601	233.7570717888848	239.2112042570847
1142	218.2335192561269	222.432097921228	231.3844894983266
1144	223.88835686862	235.5219854026668	248.1287773784069
1146	227.8023746220526	242.4279357188558	247.0938440479966
1148	225.8795322992413	238.291483293324	230.7793654218015
1150	215.8165202533437	228.0753844605162	224.9410559638494
1152	195.892184084449	215.9448738615847	239.1489657575182
1154	204.2617159929201	224.175214051301	238.8107876508325
1156	210.8539116340935	220.6931804308116	232.6408344636955
1158	210.5068327512242	215.5207028131899	226.5524563005571
1160	220.5190692565095	209.9181465799928	232.8204594118302
1162	226.7086893739272	209.6431980255088	230.292253369133
1164	224.7730081281386	214.8409979587502	220.0575272945472
1166	217.7833824372847	219.8671456818346	218.851620454453
1168	207.6843408148271	218.9113170072741	228.8969203580655
1170	226.9194674463398	215.1428161302897	217.6792507481894
1172	225.4034781732251	222.849027873388	225.1739341806351
1174	223.234156086612	229.1602243425739	221.4355427405118
1176	218.9969900821949	221.1110425149404	218.6466745940143
1178	205.765207839416	216.4454040107616	226.8521102198941
1180	195.8973846893293	210.6380805603374	233.011390329453
1182	200.7780322455207	199.4807853183911	226.6945120832911
1184	200.6661797935753	219.9657315100538	233.9190053226336
1186	211.2532897119629	220.3514640457447	250.0088123013745
1188	218.7768257006746	216.3404596631517	223.4558876494858
1190	206.1637808245864	227.3250368601234	220.3189198443974
1192	203.0462227626384	216.9649744727773	221.4394397179647
1194	206.0234833830627	208.5883359515326	218.2059624746205
1196	208.6053720479414	212.0190881263514	217.470373975148
1198	210.1880160729054	212.9070488655416	229.0245394047535
1200	206.8875697572966	216.4718396491248	245.672692041122
1202	226.2453771532957	228.9411349157703	216.8023374609089
1204	206.6588032372608	208.3612247715396	218.4566742955548
1206	217.2272359193758	219.3612223193355	217.5218845416443
1208	218.9008618346266	227.2975640129034	223.2636577887699
1210	213.5875546084668	220.3356671277427	221.7473527745856
1212	213.3913484259363	214.7436995563426	216.5185255689745
1214	220.4956316789821	217.7923824764268	221.0227168750557
1216	226.1210396462542	205.1334553867362	224.7017653558124
1218	200.8705395908293	224.2722444276397	214.7114463815508
1220	204.3775557698554	210.5660218247763	212.5034505773573
1222	211.3142825970197	222.6353400151001	229.5015213942063
1224	209.4860343048739	221.7775153051601	223.333207771131
1226	214.6214561587739	214.2850137474284	216.6370600277573
1228	221.4370885969169	218.2508450749406	225.9877677042972
1230	222.5914438108824	228.9858511096052	237.1064362119032
1232	228.7788388611358	221.2991477789476	229.6519590985216
1234	220.5820894434973	211.0977495391921	231.4016034537918
1236	238.0410447533597	230.6552071847539	236.2472202885936
1238	238.5636151974365	233.8919017725709	230.3570025991218
1240	243.6588592107667	239.6722111264818	253.7731809187573
1242	233.656811751211	234.503255709615	257.5584014675259
1244	214.9749550102365	228.4109672188011	241.4255262116423
1246	214.038859792699	236.5182304716818	234.778677536609
1248	228.9204994747774	246.5441680434235	241.9066902537815
1250	204.2167144513478	219.5392913444136	226.0969686140012
1252	214.1540921530549	205.390470301675	221.8545425767314
1254	232.8504689188267	227.3354827679247	240.754910969213
1256	230.1285497098524	226.4976901072005	242.3121545594173
1258	223.237787596435	224.5414759800956	229.8738824362042
1260	222.8660523465181	216.6340241541773	221.5876037323114
1262	224.3524724827685	215.5947415180714	228.1255961125212
1264	216.5485692890505	228.3061605959687	239.6019556507206
1266	205.0723584367917	235.6594643671902	238.3409163913904
1268	227.7362147640465	234.5506985654268	235.3673501092417
1270	221.1532702651207	233.7110080726349	247.4287929542084
1272	220.4720490341779	231.3910652338338	234.5161962848282
1274	214.3992525634585	228.9746348986437	226.295343451054
1276	223.6826320281704	224.6022286369036	218.0901904865596
1278	221.2059379693165	230.7985304716614	219.4728464865205
1280	207.511298914781	232.1498332085224	233.8345859945163
1282	207.5432554188185	222.4365067610744	247.8306488729238
1284	221.6636095938961	229.6172743501943	245.3694308662315
1286	214.3020790260972	238.647907753509	235.8379797057075
1288	174.0352320934084	210.6984185167003	215.1320922806862
1290	201.7085823990655	206.4955819440826	239.3093056353574
1292	217.292114501928	225.1461366081321	229.0919162151443
1294	208.7179042082493	225.6982898987895	217.7289739124651
1296	214.9526528281648	231.2001272263226	229.6785033833134
1298	215.8721515157331	229.1134103633546	231.8826402593898
1300	193.5657646250093	206.8518957218439	216.8286557391569
1302	191.027010800319	198.7083853250855	226.9697144942925
1304	221.02495039028	220.172238829897	231.5494694432613
1306	216.683095419757	224.6057507146646	225.7281349208433
1308	205.6073411062466	223.799723422856	221.0572820400095
1310	206.1059466773566	218.9424378558559	216.9072504734268
1312	220.9559085280904	218.6978364803635	206.2658546957567
1314	204.5080083707858	224.9319552282922	203.6477430242131
1316	193.7042331089901	226.4475055016666	209.8977992160982
1318	205.2828682092948	225.971964990308	220.7995052006026
1320	204.5514902263657	227.4177232616333	229.9189672185481
1322	199.0187412494645	212.9544043750839	222.8775758658933
1324	209.3099497236703	222.4316700572234	211.4746284838488
1326	205.6265912868507	215.8113916455654	223.4008982525948
1328	192.5429859418209	203.1735716717354	204.78311823623
1330	200.3510522229918	203.3590902111752	207.5446729142558
1332	190.6563045676666	189.6266086979954	206.7707645165654
1334	188.6824080934939	189.5990815365653	206.4179573558476
1336	194.6086410897641	193.7877863485484	209.3085634827933
1338	187.8228962238245	187.7071593654661	207.6184144937755
1340	180.4027462148002	190.8289728559911	199.0527653757992
1342	203.975495915335	201.6716693670092	196.5116678213829
1344	189.9099983569507	195.9432077894262	209.240436267914
1346	190.1096705739162	208.945110660464	216.9798480122212
1348	178.6605655006265	191.9515890405831	188.5782226515193
1350	185.1445337044562	194.4880583981567	193.4123987617523
1352	186.1619676021307	209.0167077424582	186.6057965589486
1354	197.4583663284236	212.8398190687662	181.5257000890315
1356	194.9815419636116	199.9323578757873	174.1737243946188
1358	180.3961017378128	191.3875115689004	174.2322792441391
1360	189.9609588908822	200.1915925562414	200.7602739931505
1362	182.5320562169928	196.6992256393652	198.6954704804811
1364	181.4959336633182	199.6985147611786	198.1357015008218
1366	188.7867216579334	194.7503518054512	197.010039378451
1368	169.8072196940695	181.2832023194565	188.0867900915682
1370	176.7708568790213	181.3012614973503	207.8614623330818
1372	179.6390296637001	191.7942049987124	192.4601647441273
1374	182.9853296012367	190.4990072388663	180.0704470007961
1376	185.6323862844232	181.6534066194612	185.1365822178741
1378	178.2294498227647	177.9915618458799	186.0568402775112
1380	169.3342647647946	185.7933523698821	189.1519676173766
1382	178.7224653874233	198.2241106500287	217.9981712870031
1384	182.8963994726306	172.0628658139556	202.9979085423196
1386	184.3636697547209	195.2763469958547	209.1725823776878
1388	162.2615145950538	184.1701004671854	204.8026437723919
1390	175.7039408005106	201.6143881725275	198.1740763606994
1392	166.2915433969653	187.3970070389069	175.4922679278778
1394	179.1005400750176	189.9889414938027	196.9115094096377
1396	177.2014046952194	187.3448095601702	202.6206092116265
1398	184.3255593460943	188.2282644580429	198.3859176813486
1400	197.3130485297406	193.5289739931716	201.2858470189352
1402	176.2517052976806	184.3481626654845	189.1876491267701
1404	171.2636261144024	189.7290347926485	189.6695468581152
1406	170.3058688613667	198.6734860289351	213.537864026472
1408	168.5454762239032	195.3612315451431	192.9099077714476
1410	186.5411161709886	196.1828501880567	195.1484658895744
1412	198.6370306138202	206.4624754977184	219.7810195072802
1414	180.2160353257667	192.4944436852033	210.9454632667928
1416	162.6900989057186	187.7446485239056	197.4239452981094
1418	168.2071430767377	194.7248058999571	190.4012512244402
1420	183.3539421022697	191.7781271103832	192.6597351344966
1422	192.2493624231988	187.7041974856688	203.230547280271
1424	190.3480915407548	195.5959159979086	213.2508768729133
1426	186.9581086336365	193.6172077091317	212.1179787688033
1428	217.1392381634433	191.8114353343809	203.9594516552798
1430	214.3372668447201	208.4020257201622	218.8370646304433
1432	203.0414110188152	201.9167645785111	189.0856395245033
1434	200.7922955560939	186.9651683199691	202.64168009631
1436	212.7058243714727	212.7545320212613	219.8589770507819
1438	210.7963420159012	225.7058150663789	227.9932395346168
1440	213.9541518774231	217.5469313848365	228.5889149396276
1442	207.1050547134086	207.066099883445	202.1060741194391
1444	192.9107204074743	199.8212251503479	195.9663795242394
1446	196.8160867781126	198.459123879824	218.8273990637975
1448	220.8861832650651	214.3471284184439	226.0280257448891
1450	230.4413334906187	236.5540090821495	228.4538358877039
1452	202.5107474753335	221.259594878864	220.6055450934408
1454	178.8064759763417	216.2094370427093	221.392360030806
1456	215.0952090209762	236.1486791068374	202.1229809739521
1458	215.0754177539297	192.2658934131036	210.1911488696793
1460	188.257763646094	198.4885579423107	219.822393028112
1462	205.4189309060492	217.2518263443065	226.7423839181722
1464	200.8406547387724	212.0651831081585	227.8045510906695
1466	195.9400033868512	199.805044957592	220.7227957344719
1468	195.8540497370179	205.894612870685	215.4875084187944
1470	193.6023980123935	208.7451331090226	217.6717423509639
1472	203.6404217496667	203.9194593524445	229.0141755628455
1474	220.9637717714199	216.0748467452838	238.3528119614796
1476	208.9162418635713	209.1579987447538	217.4953835077916
1478	198.1673210120342	204.0341698927268	209.6173654002584
1480	212.9552101790127	222.6308611565286	229.4990859745824
1482	211.8921694945126	214.0747679091251	210.1104229780058
1484	193.2775189949835	187.9319915836469	198.5130800127339
1486	199.7246167480003	185.3873161867383	201.698860193761
1488	212.8013390902493	187.2255875933436	201.80820853936
1490	209.5503334692082	198.3366860917735	211.9404262022406
1492	201.0932859558196	208.7804695983095	217.1215162405771
1494	202.4423484611167	221.6071144235558	211.8443528494721
1496	208.7126462723124	222.4855098220389	212.2775228247779
1498	204.7442852154976	202.0396540147059	213.926048840829
1500	195.2261247172636	190.0908913431889	213.2750305476314
1502	202.8031569294575	204.7856372232068	229.0661644526931
1504	214.7966455622873	209.492620213142	212.0231401367113
1506	202.4607851431206	207.2096158611355	224.2103767618005
1508	217.8684356280102	202.4931780079696	215.2468110672216
1510	203.9310534676677	229.4334051218914	230.285021709144
1512	199.2636777269012	217.3977448012925	236.4001055356911
1514	195.5879677715593	191.6993861834758	196.2386632422438
1516	192.828704848176	192.9702234401852	215.6950763122722
1518	202.8436336361191	211.3754893705941	212.5021923458411
1520	200.8047023059177	208.6397675692093	218.2933360575906
1522	193.8751256080805	212.4021372144762	224.8408938964521
1524	202.1164100882641	218.0631727560861	225.5042664705225
1526	206.4525964885742	213.5037612759849	219.7426890551864
1528	205.0561766166395	220.2567616382351	209.0589514817553
1530	222.5465292735022	233.7116206005771	228.1376543410979
1532	205.2225817916408	238.0454046877561	240.5604241598352
1534	200.0032262815398	205.6546034122339	195.4450427630335
1536	212.2866188571639	224.9292271289317	222.7072756974056
1538	212.42845381425	217.2157887587981	225.478361740822
1540	210.2455160036505	210.6113743796937	224.1631553763254
1542	213.0479780728465	229.1087792581078	230.3019156384119
1544	219.6464648745034	218.3227309013305	234.4633710145769
1546	226.8908547061905	229.913787272684	238.2226807601385
1548	233.8618211093517	227.9231871910294	241.0620321774236
1550	214.5833412539519	223.3787421659112	235.5690239551185
1552	228.539813292508	230.7583253390076	228.5297281719761
1554	236.3534337608026	236.1557897066767	233.4128571495511
1556	227.6548402652951	239.3672303234349	252.6754984251494
1558	232.272528547093	238.6227094472395	248.5387517001867
1560	221.7038104125321	231.2427363451222	219.0910163324824
1562	231.4554080451106	240.8110285874981	238.6522782363294
1564	235.5438462379183	230.2013959718329	248.1320034261449
1566	237.565374683152	241.1146570294379	241.2463576566807
1568	217.277955350172	240.9120847630481	249.185047244984
1570	221.480382993973	241.5588122149367	244.4535753503083
1572	213.5070202110199	237.1373864789478	233.7442885006709
1574	238.5219692484872	245.631913327413	249.3584812239003
1576	226.1241153355124	237.1882657461841	257.67120571378
1578	201.1315124956318	223.803691712097	243.3656191457133
1580	224.3935127942175	238.8003856183208	260.4398903516903
1582	247.3773131490639	240.7845720267249	270.7217649352708
1584	247.6530541753443	249.3453667171421	256.818832664647
1586	253.0411592238908	254.652988746099	256.4435413127408
1588	260.4918957671519	250.4196599803203	262.0288244188299
1590	247.9368355688787	254.4077330893979	253.9520247161125
1592	237.1475854823239	246.9913237663793	248.6769111104221
1594	250.8914620146561	228.1635928053285	253.5843532941429
1596	257.1607337804967	247.5007355965561	261.840208005067
1598	251.8576758846483	252.8219536945826	273.2028499960288
1600	263.3607567837829	245.1370559316709	277.8688198760588
1602	259.8453919360206	258.6727795989162	278.346344250223
1604	261.4503932539142	259.6666279404211	273.6129850334517
1606	236.7808000995416	257.2833916205012	295.4210223975828
1608	261.0383219067903	256.6157783806315	267.0602032434758
1610	266.6760007336268	271.3163079351461	263.4780330143688
1612	252.8300811726262	266.9893860878557	268.749587454857
1614	261.9045878316801	264.3931858377736	293.2761220190692
1616	258.5928705439977	270.0237373022704	287.9426368759703
1618	245.3362979533227	269.2900409493857	277.0236235675287
1620	257.2690012523371	274.7462453570637	275.5934827665651
1622	284.0448790354208	279.4593653792441	291.5816051561056
1624	283.429856081746	276.2190788568605	290.4439824756086
1626	279.5273007746404	277.5615815152343	276.6305982492092
1628	287.945855212805	281.3232076996192	283.4144937364345
1630	284.9592840222995	278.6360495793153	293.084449021841
1632	271.2152313329027	277.9830419672222	286.4369113880767
1634	256.9050869349384	270.1687073528635	290.6604504497783
1636	252.9705734599116	253.9331814207792	296.0216821012279
1638	260.4879779070854	282.2913528470455	283.0885662983241
1640	257.411978507155	296.8023813746013	305.5607799820158
1642	278.4830620017144	280.24524338649	279.3616973975065
1644	285.1611307842129	278.2341556924055	286.2063299140154
1646	264.2385117618488	258.1035722356685	277.2979737339795
1648	267.8669273038266	258.8655362144301	280.9045041706864
1650	292.7298381550206	285.5901198259958	277.1962873872981
1652	286.8161560271389	286.1494407061403	281.5481818763489
1654	284.8237172666563	286.5689063053053	297.3586777965505
1656	307.6729380843385	298.8837083310484	295.4227668120593
1658	278.7614563595517	266.0095155421842	269.9707349711694
1660	264.9705641371194	271.245036503973	277.6155135654688
1662	286.0242129367359	262.3618441046585	304.6849776466199
1664	271.6544101439528	261.2762151828653	288.0263499090237
1666	260.6393683998014	268.252899031441	267.1687405016344
1668	254.1064054237779	275.0699775457607	272.188224916539
1670	252.4848709264567	256.414971741977	264.0079802425926
1672	256.9658946665793	258.3678421771281	262.0138702554672
1674	264.757335212308	268.9183259334128	270.7429948479906
1676	266.9296040512655	256.5519667070805	275.5949609246737
1678	260.3570414536578	252.3963330664399	276.3417716010684
1680	260.0752159932843	251.063449581191	262.6699484865542
1682	254.4923272776742	265.5340423056122	260.6371837358452
1684	249.326260353245	265.8840873225068	247.0931309265974
1686	239.9249512718897	248.1978086904151	261.2721944637451
1688	244.5256258669001	252.2075517338537	266.7665569619816
1690	228.6107998591382	230.9284034497984	231.8936605976443
1692	238.7260459653111	230.7707883253372	243.4083558015371
1694	225.2422373321737	245.9369686260638	231.5116814849903
1696	251.6579825791271	251.0448291002697	238.8926929916979
1698	249.0672559230897	239.32044326853	248.5465826409095
1700	237.4163314394814	253.8903539114246	257.0746232720209
1702	209.5421283919588	236.2910333308317	224.3942223419888
1704	230.2791689596855	241.018337696149	244.9390325078181
1706	230.4529874222456	238.9739201240624	221.6689398354446
1708	225.1116849738284	226.2720746392003	222.6095347944071
1710	229.0465590719726	232.5404939873477	241.0973149344583
1712	220.321152867783	229.5919286038436	227.4827588764664
1714	185.8926374333491	220.815327077709	217.9749078295121
1716	201.6982584998622	214.2803454274118	221.5495667653318
1718	225.7798488663097	227.1483625829932	245.2958382595623
1720	225.9476137640019	229.9096177283953	232.3591690261511
1722	212.4606575081284	231.6933039505264	228.074478729655
1724	208.4400136911786	208.4577156017762	225.7361511999188
1726	203.3691398101237	211.4444953383484	226.3890595031816
1728	217.3473807788844	221.2982687699976	210.8460023464832
1730	221.3604224841725	203.7948464581133	209.0462423902441
1732	217.8031753163309	202.987115967366	221.4841171923913
1734	233.2892896765397	216.3179411422195	220.7383075556799
1736	228.569775428008	222.4888234159265	226.4611035592356
1738	214.1825700124388	228.7728794978474	244.0068604685883
1740	221.5820342540053	222.4397965609921	246.720201066222
1742	214.3678055905297	221.6688104396718	226.5513454585178
1744	202.7472959978234	225.0593501088974	214.8042237596641
1746	202.9610196469098	195.3097133778496	215.2993211846303
1748	197.7711473542464	189.8957445025253	206.8241648967528
1750	208.3676676354391	208.8253349259621	217.5419210150442
1752	204.0026249263681	212.8564664643098	212.5013751235266
1754	200.1355817610289	227.3148668107455	211.6017891049022
1756	206.3643987739605	202.9384608903812	213.8794439713259
1758	212.1215745800654	195.715972625996	200.9833775509317
1760	215.8042101089893	201.0281267487983	210.9491763902686
1762	198.9926349571149	209.8601100310678	203.330371787323
1764	209.9707044525808	219.1731422596078	204.037133122632
1766	183.675293321604	217.4841082186392	216.413923244739
1768	219.5195224238939	217.2701787421493	209.4497798179654
1770	221.5881017651177	201.2539233724563	202.4498697431963
1772	213.0323757582721	212.2123690371901	214.7850640662633
1774	201.2733060299431	205.2767443653576	213.0992025421967
1776	198.0829079537996	214.8117240079114	223.8264708097771
1778	228.4044841162939	210.8369856913817	224.0889986887382
1780	201.5092772435054	211.4061521136374	210.3613636216589
1782	198.9542389554438	198.0737426298646	208.9700377986861
1784	201.1284395452414	215.0954570934713	201.4993243858265
1786	200.620866566771	205.6333322052642	196.3702280233897
1788	184.7876222941243	205.0444015641852	183.4351440862622
1790	197.7786239926735	213.0389360453756	221.5828472100686
1792	236.5196139621322	214.275364843625	214.334418597809
1794	220.6188212372715	212.6937286929828	215.5990539442248
1796	204.1224256040667	213.4083875713574	215.8244019650018
1798	202.3498228096564	196.994463501983	197.3041263909584
1800	198.1860571440003	201.8557680742151	204.769093517793
