# Supplementary material for: In vitro and in vivo datasets of topically applied ketorolac tromethamine in aqueous humor using Raman spectroscopy
Source: Data Brief. 2019 Oct 22;27:104694. doi: 10.1016/j.dib.2019.104694 (PMC6839021; doi:10.1016/j.dib.2019.104694)
Supplement: Multimedia component 1 [file mmc1.zip › Raw Raman spectrum dataset/In vitro Pig eyes/Gonio/High Wavenumber/0.05% Ketorolac 9-1.txt]

cm-1	frame1	frame2	frame3
2502	296.4481672999036	139.397171146601	-1.02620869267562
2504	336.1264815746514	156.7359728852018	30.95747470380638
2506	356.7817215408238	153.2359541734886	34.88492803458679
2508	339.7871698674979	180.1688402502331	86.28565247821614
2510	303.1791664931807	166.5541184732989	74.8934554513807
2512	302.8157216249531	170.6808163033797	68.51021534581143
2514	337.8793559355601	192.9239993766369	81.11263254491388
2516	289.1646904340186	115.3515398058583	42.6156893243755
2518	291.5573428039493	122.7370232116518	9.531082235129887
2520	287.5423406507797	130.8343049241304	-5.128986688556921
2522	273.6630050659962	127.523855058837	-5.364199267406356
2524	282.689177829561	140.3575200796206	-12.44154679097131
2526	307.0889705223117	161.5760525740223	4.041239964822125
2528	319.9446576711849	177.5996437070793	23.71527657573858
2530	313.3882793770063	180.9506007933339	28.45089802027495
2532	280.4269762556056	162.0546382243012	-8.126696470084557
2534	292.7630457851566	152.9498400838813	36.64249641368951
2536	273.6256218123456	160.207783251652	47.04264395859972
2538	249.4577234352327	160.9926963922811	27.04607281497933
2540	252.2854913047974	133.0135216882739	-10.75777473486281
2542	295.1835140289667	135.5282339265965	-4.338478361036271
2544	293.1722366070129	146.6434916368953	5.930053835089411
2546	278.9834492590642	156.4583330803473	-0.9464932299792412
2548	273.9482068547542	155.5211574882017	-30.90165247586596
2550	282.6785764111552	119.1644119887961	-30.3219120942185
2552	252.5650052326996	116.9608939885425	-6.676044489493378
2554	237.1225005716191	125.5314225314839	-1.028524570820464
2556	247.4268618705348	134.0803420167426	-19.72846097308678
2558	258.6721941475593	132.988767840412	-36.35763717179594
2560	278.3215060080733	142.2521650960716	-20.62240426285918
2562	266.1866733295424	140.5922116499086	-10.87136214685448
2564	241.1271984883563	138.4459261525357	-12.28807356204129
2566	247.5209935521222	159.9447893753039	-22.92790987881984
2568	254.9995960562847	125.653552935789	-22.07641369914413
2570	262.7363030399623	132.8799050874168	0.3708682255553928
2572	256.2608194938906	138.0256536640086	15.36800081997899
2574	226.2253367847081	101.7179159103624	-2.427523356894684
2576	231.454604555156	102.4144028834408	-20.90115728577392
2578	259.816565287199	113.7475533465595	21.96938446797763
2580	247.1504387471058	102.7763894226454	18.77342607889108
2582	197.6873584840994	75.44699164241199	-49.59905225786039
2584	271.4947556021675	131.2647066768659	-34.93686365767897
2586	277.9847751537388	158.3075915766189	-6.463515402417092
2588	243.149572255767	134.5639890592884	-5.643373476103839
2590	200.6869434700236	80.68640180238032	-19.4539913734177
2592	207.0846788584846	48.00773863954441	-3.941849055984911
2594	204.9169273307198	57.32641269537007	-71.95410238166528
2596	229.9491688332346	62.53140099217136	-63.13748083767062
2598	246.4917322880673	71.48420736779625	-21.14384251531481
2600	221.8990813190622	91.37443703738272	0.1846522293036264
2602	205.2960383805116	83.85144280593762	-32.2964798372787
2604	204.0374446196511	86.57539320494507	-36.1523009968026
2606	207.0974612705275	102.3986978027219	-32.83013194007209
2608	207.5597929727425	123.2884347057527	-32.86434883134725
2610	197.9509609082006	113.5801577504575	-39.52713290664314
2612	209.9457857040628	82.41758402113706	-24.94012906307781
2614	238.0788159222165	84.52953099782383	-11.68686807283159
2616	246.9907048399755	105.6948979746975	-21.20862858853533
2618	184.346484118488	108.8029689744173	-79.69770955344724
2620	220.3420677360054	99.31266549027498	-32.21759104166019
2622	233.2878089591328	73.48861684705678	-33.08604746245862
2624	223.0914350586367	50.98875361008431	-45.67518398211139
2626	197.7989170539418	45.55788116514188	-44.80022141476094
2628	201.4786458455663	55.64854233242918	-46.58770909717175
2630	195.4424620419738	57.16130184986245	-72.66211448482252
2632	204.7061147009127	58.12525500389885	-62.48401860459363
2634	216.4159614900685	65.96516879628966	-36.98195531022796
2636	187.4131078645033	91.87584003681707	-78.64187119142869
2638	169.4921457900819	75.66662318178632	-41.00174405835945
2640	179.6425069830298	35.55900661959166	-46.57155803074092
2642	189.0220259208419	10.65495948216884	-54.38510679899073
2644	178.66010728666	31.03597276356646	-30.10656558525704
2646	227.8664123814582	59.91606134349445	-62.79918626605799
2648	210.5616688554024	67.20381483449594	-68.93761874778969
2650	178.0625341811707	42.12835140477714	-75.64031558827375
2652	161.5349724695574	11.32348135609403	-83.73707352039685
2654	194.8017943289647	52.21966275904311	-71.34082095063856
2656	162.1274558807252	27.2020534123074	-68.98282781346445
2658	178.6872290761033	55.43215267197054	-37.83151883527735
2660	203.3025160298177	82.25601583852648	-13.30549732371969
2662	189.6726355628734	53.71096733039101	-30.808545426449
2664	165.7261067699145	54.98452311242458	-73.95709221293244
2666	153.9071962440331	71.57214643229368	-79.778659711552
2668	135.4913891959063	53.5202218966158	-88.92996978189669
2670	129.5238499255297	19.04691877463135	-96.40943083688576
2672	198.7327647700122	56.31405071653507	-54.74567644220366
2674	218.7594045766108	80.8239143882102	-31.37231928740989
2676	204.4458169399183	70.76208404182827	-55.37461386001824
2678	183.3186838816513	63.47395774897684	-77.31055654473926
2680	176.8175759289813	81.62384781444173	-59.63817757040626
2682	163.5449920573974	27.15390476629796	-70.00666131925054
2684	217.144995552667	53.3179064216818	-40.53612019389176
2686	203.3454228947698	67.18417561907963	-47.11175326517888
2688	143.1570763956892	53.55013268451696	-74.56028914139866
2690	156.5279737154403	36.96852338756148	-48.86385742651257
2692	131.061344909851	46.43798299679148	-78.51742754096107
2694	134.7586526792059	30.38830895602684	-79.87159836913531
2696	143.4651744215464	8.394854375868398	-67.83802170935365
2698	140.4082064718157	-4.282765422766133	-59.68578568881891
2700	133.9262483554596	-6.009286973146082	-79.45989738144392
2702	152.0353610051433	10.46712499093436	-55.99071232000166
2704	159.7817193830454	10.53116439776787	-67.84131061935489
2706	160.5602620365527	17.37744512621929	-87.20024162077533
2708	166.6236424332448	64.68213253730815	-61.06271170682821
2710	130.5649362511437	-20.23299455537316	-138.5315702342865
2712	127.0863079470649	-10.53601488752593	-142.4285931793553
2714	147.2435088426978	10.1811108836628	-133.3954127751256
2716	168.2515197065155	11.46022415421846	-126.1864699583582
2718	139.3072049225453	15.42770540068568	-84.40400489223431
2720	78.76651383898371	-9.58505811229945	-89.45446063848965
2722	101.1072608175459	2.191978689908426	-78.71453088844895
2724	142.0810013285757	30.6290048672059	-61.83995775474413
2726	142.0354176297709	52.06669057595873	-54.3257313997623
2728	121.3127904704428	56.30082491760324	-76.00210330840616
2730	159.6853898062598	63.27623473179349	-90.63957156208844
2732	154.8883153405498	40.16992875271415	-106.544848876494
2734	116.7829730168608	5.13652554411457	-109.3273331876078
2736	95.10493304349214	-3.977385700411197	-79.11024825346901
2738	122.081685445912	33.34949938014435	-82.94107432154453
2740	180.5640214983076	49.05227024725903	-86.48857792983449
2742	180.5643514264092	30.29969985150487	-80.8907519212886
2744	129.649526944847	-8.696437529098635	-76.54168992588053
2746	141.507195984003	-20.29292624744002	-107.8214989804966
2748	143.6763483942803	37.52189962126471	-64.75490829893909
2750	112.1830744355913	20.12311949971613	-85.06345260818078
2752	102.8198667925628	-9.773011953585431	-107.3706566543117
2754	136.0297082124041	-2.926120568511276	-96.75848431252911
2756	128.2992347137263	37.52294658221609	-111.557997882503
2758	103.132887602712	-21.62063086611664	-131.1764399697322
2760	129.3044177794979	9.881569976792722	-78.72656178524348
2762	144.1456339423029	48.07461694722466	-40.75438514451687
2764	92.08888744565941	-5.488915896715446	-96.74147078887472
2766	133.267134457176	-8.139472407900584	-70.07435698379534
2768	111.5802825761109	-27.52670407433294	-109.2106482791801
2770	77.35486012839243	-38.95348464336574	-130.9757946652845
2772	63.3886201137504	-26.98827480102929	-140.2282477512548
2774	94.01809151592623	15.98198523767267	-170.6098070234714
2776	97.01621139028322	0.01066850488918458	-124.5359850748483
2778	90.15109776995908	-9.625570112288548	-106.229203557968
2780	85.34812038152769	-17.56027570824282	-107.8925606123116
2782	93.02245222549585	-21.12595949055755	-116.5260411663125
2784	123.6977851327836	-11.91731503224629	-112.7858109421651
2786	81.07563989159013	2.639290283422806	-114.3044919749219
2788	87.98337993300873	7.098858037611621	-105.0809126026867
2790	87.97183329634991	7.636988941376073	-103.1974122222835
2792	65.49336117137233	0.3961031190445556	-107.7419461298477
2794	58.81724940770025	-33.34941317576671	-91.68347579096249
2796	75.64369343374099	-40.41976751879444	-148.8206424505443
2798	84.29309387410092	-37.75124467050085	-170.5237303944735
2800	81.36557947847754	-37.15680738061157	-162.1951064088114
2802	74.58533835142343	-35.0166247759456	-139.3585264981072
2804	92.68953156993327	4.735672096376526	-127.9069670572826
2806	55.17785373857657	-26.22715163267808	-132.5002645637944
2808	69.48486318014668	-21.65766647460383	-121.6711460033255
2810	87.75352365357723	-22.81793536823339	-131.5169115736176
2812	71.08217869537371	-51.24597284285002	-175.2744072083487
2814	37.73845650153051	-40.73601866318904	-190.3335884831123
2816	98.79732808420354	-40.27262685009344	-148.5206376344326
2818	103.4318980614287	-29.60011678475023	-133.2784528960077
2820	81.66776996176458	-16.12256124453182	-136.0217044861131
2822	71.59542057268705	-9.511812137412651	-133.6781789225019
2824	60.86890897585649	-16.18488094980121	-92.81059850231104
2826	92.85103275209052	-1.521095114618095	-124.0891820410532
2828	84.29047030297599	-9.886486079784099	-142.4335037177298
2830	70.10207202959219	-27.54726646280108	-142.5950085858434
2832	80.31079761171986	-38.36336845020828	-140.4997316764211
2834	59.3309572539484	-51.15651360426713	-185.2715722596435
2836	72.18765294350411	-12.45338907758934	-117.5318648066172
2838	73.98910790366139	-7.073601345004743	-101.2643358706145
2840	73.42462616465409	-12.21148614668924	-105.592643247361
2842	82.05229293541633	-2.957826852289331	-91.24234405760438
2844	90.18421831742435	-12.48339765077393	-107.252847107102
2846	95.77625465731356	33.72648279196765	-108.0460286519765
2848	103.4807880075217	1.527850524947251	-108.2793327603192
2850	102.2112620608352	-44.89570041778779	-117.427995087988
2852	87.39683687248095	-39.73472738654432	-128.3016640579531
2854	82.50368968371424	-12.01741461874918	-80.89638668720633
2856	77.15989451033829	5.371029145278591	-74.58172309466069
2858	67.25775847118425	-9.81032197068045	-101.2323813450153
2860	68.21109965155432	-13.66186254490841	-115.1704410610247
2862	85.96008916511393	16.58062817413446	-97.82641547152915
2864	95.76855242729886	25.84855990441309	-114.9477096589849
2866	136.2342639746196	46.82507948400249	-81.48868627123177
2868	129.8012495214312	29.26280543529833	-81.2849314204189
2870	117.1024829699497	13.22640920384541	-95.10096391713159
2872	124.384368620756	17.76048824006604	-100.5604520181582
2874	127.0774964620406	3.36940397686829	-88.73064880049762
2876	87.84863307293932	-22.6073650512571	-96.82335502061785
2878	119.749232938662	1.519059112969773	-78.87971261538965
2880	139.3382932609894	43.24075374471723	-62.8066718971
2882	122.4801993939586	57.25287140802189	-57.95609533415494
2884	140.1668036243308	-10.66662657039226	-42.92108033287108
2886	131.8096301364127	56.06270683181986	-35.68748334471094
2888	135.7754683488714	90.09711794606881	-17.45346353301659
2890	129.9544483115981	63.17165508567796	-49.27893459356027
2892	111.8351149424368	11.92987088836811	-114.0031065205834
2894	98.1988425338906	22.53890615742373	-127.7954092997972
2896	131.2891316927071	30.47848656763936	-99.88039129086668
2898	134.9087252225101	42.49524999187879	-74.783069327281
2900	104.8416698523242	31.66824812538537	-71.08710838009623
2902	91.04541300907457	29.9518526923828	-76.53335468647515
2904	150.5670517828027	80.9745133916623	-64.64888168638059
2906	162.6058858455655	65.77683416393533	-29.40889475913858
2908	115.5593873441625	45.00704686864644	-42.11840573433212
2910	121.0569526408235	47.89585461823347	-54.00808114756244
2912	136.220653266741	54.06794121433562	-68.76221314607126
2914	109.4119069287147	42.8036717190043	-91.39934688157743
2916	122.9713355561823	46.1452064571963	-76.70990223194168
2918	115.6421942653611	28.01398295998707	-79.41835849098216
2920	176.6461546330498	75.3328529640212	-22.13592306709
2922	201.406128915418	98.15531508445983	13.34395308523305
2924	157.9578438742488	63.9684158701504	-10.4744841766507
2926	183.2220161115423	79.59560856981761	-18.16050406972305
2928	167.6318597563946	107.4342207652557	9.837153242367453
2930	167.4008915435503	113.1510509995256	19.03842849288006
2932	182.087261899242	128.6914676951744	23.17501947092808
2934	198.9726251091676	138.9529590193841	21.27380831282114
2936	199.8894107808809	100.6902289326047	4.494985582013502
2938	206.994605012536	126.55889965425	40.56278913936048
2940	232.5360436607467	172.8799948990075	16.75248679705609
2942	252.2042861469807	167.9761714908968	13.46237625691904
2944	250.8509417555168	151.6950741539228	16.51807432990327
2946	229.5769311576527	169.5281285100466	-0.2042131388738135
2948	236.0842858255627	134.842210292698	20.66245370690755
2950	249.4314645693869	165.2126547952637	6.719442871253532
2952	209.3240742402452	137.1389723509309	-3.081720677770448
2954	168.2017739553651	98.0944828648561	-22.10209639998645
2956	156.4068392534741	84.66081399962646	-34.86288787843905
2958	152.7086335643683	86.6871001516499	17.39134756426068
2960	165.6529725274266	63.1242280681552	-23.06500454532029
2962	172.1866533939029	70.63418921412935	-39.05947089646823
2964	172.8813853332895	85.54342408284695	-36.55470948828442
2966	174.7149697307858	106.4363343701185	-42.52319604683471
2968	181.4482279322041	135.8845646671028	-70.51337081104845
2970	161.587948855191	130.9939562423011	-4.572447364112312
2972	166.3137267402396	111.4493696878255	-14.52846923552339
2974	168.9288887358045	72.31846471813302	-34.61711045217093
2976	168.4023226620482	69.25163827540129	-39.42796283677288
2978	161.92251366054	104.5054243103361	-29.46296437664756
2980	138.3509084933221	83.85272753656044	-34.76640733257604
2982	151.854043778263	92.09293619969323	1.807905345752007
2984	158.3761868917316	92.3973976804956	-13.43418487514837
2986	141.8802859834948	78.05870134542298	-26.76917392345361
2988	129.720768315452	74.4339940256623	-15.1725052473532
2990	154.2051823291219	101.9543660008838	8.472371373094546
2992	166.6780240137868	83.00157186988052	-48.30985149622739
2994	159.1696030747705	100.7240569264693	-51.60079821301285
2996	147.3075831766965	107.6292585976138	-43.34173685345737
2998	140.2275839393565	80.14275053736738	-37.60757237815221
3000	145.0572995382435	44.99573043283082	-37.52222552579264
3002	165.5928524210526	75.29887955224969	-36.87043107622342
3004	186.9317396896877	75.55485830832727	-37.8535584241932
3006	142.1334287181487	30.35817061626273	-50.99314572651048
3008	112.1810315961647	35.16086174375006	-50.00133165926064
3010	120.1713195064641	53.36536905969984	-40.80399417526746
3012	151.473825924933	44.71345526788067	-34.90697500161028
3014	152.9605005711987	84.18346677268605	-27.12160608240388
3016	100.8360529309909	19.65150548391117	-98.9700158333967
3018	119.1101825822856	48.53723952696878	-61.63464496554057
3020	126.3296204621651	27.08997114970942	-56.60936775121449
3022	117.3452241715465	-6.457101616756095	-76.78301976409159
3024	132.1608631940397	65.01511046604222	-36.72477548977953
3026	124.4178029062953	45.45660193850435	-52.16949943856039
3028	147.7066996044361	51.04421438049448	-22.67549120293768
3030	155.4949616617504	72.0610996737438	-21.71660686951374
3032	160.395457948675	78.90464741607003	-14.1719808377783
3034	165.9484499027418	68.6037266165184	-4.548177697702067
3036	159.6392735201112	73.0763707639473	-43.63968360658918
3038	175.0096239032046	139.692608437174	-2.707032195037807
3040	170.9712090334373	116.0295511439221	6.266784966156475
3042	160.7859377824128	84.36452705736886	-34.6137146889973
3044	161.1917313787402	77.07041749586124	-45.65680765587371
3046	180.4395183890626	85.52439296872696	-1.0959094925033
3048	209.2925324844991	60.64220944635436	-0.9853705396143677
3050	182.4320878919794	69.2024791937413	-13.07061483851238
3052	205.5781117070331	117.6174976893617	25.60230319258757
3054	207.5901259796942	113.166218476843	23.75979033190813
3056	199.9648814520808	108.204578826607	-0.3427378687174438
3058	206.000691754337	142.267683416634	-2.383134585925205
3060	204.3095616552028	109.184584187022	22.51092496971501
3062	207.4481548055361	122.546604513714	57.02150641359819
3064	217.0561858521391	137.0605789477794	51.10680830594306
3066	254.0749920645374	156.0233949076883	49.10800979960601
3068	276.9404176036168	164.9573938713255	53.07398469868272
3070	249.2390392098068	150.4727690357658	53.605657694498
3072	221.9589152700983	122.919925069186	67.26394879641963
3074	233.3491996943205	161.9826004698763	57.75979652668606
3076	233.1900191897091	188.7912778232339	59.75121226401544
3078	242.0879376647122	191.6409709723791	60.50762365793234
3080	244.6832645750072	186.1320232748059	67.82101124859479
3082	229.6065607821578	187.9497897716685	89.03333934225054
3084	248.2713248245459	176.5260103990345	100.1142058942165
3086	248.3307241059154	193.6682380904665	114.6600833149988
3088	264.7500714848039	199.8984759117519	99.94360713203447
3090	281.0865371738519	200.8931320191527	106.2635938715869
3092	297.3377328266243	210.9950991038881	128.3103119892636
3094	317.2892606998672	234.4644956880976	140.0402175223387
3096	330.0643798833317	242.5607051312734	143.4796949210275
3098	303.8633266267879	287.5249420592019	141.9376071773207
3100	341.255400481951	262.7477766134215	176.7119902748416
3102	355.1154028861896	284.274578955919	197.7168536220174
3104	352.9251524463232	302.8830730701371	200.6210906654306
3106	363.9432514989705	264.674843221982	207.3067887373134
3108	362.2533047264429	275.0485576297407	241.8562241454517
3110	376.4437293196677	305.7970263541545	236.7211536614059
3112	385.9148423319739	304.2326686163466	211.5478935044289
3114	391.8226780272635	312.0622907867938	200.4960997374794
3116	389.3560985917858	310.1107753062975	205.0184848835518
3118	388.8379696950707	297.2418636476023	220.3782260666651
3120	423.0528503324456	333.2170717189861	251.3757751642216
3122	446.34703186433	370.5079263634758	270.1772810419369
3124	466.9333503043793	393.0035446691486	301.8761382083831
3126	477.0833251021608	405.6094898775067	295.6300139895398
3128	483.3208519831932	389.720887933764	291.7566670845194
3130	474.7529442848397	359.775430776109	306.4766290900513
3132	437.4215892694055	370.2820714755505	306.6584113299497
3134	519.830516958032	438.3880150412996	335.2021361344604
3136	524.7736457962474	425.1736150214496	318.648831219869
3138	522.2334595667774	442.9739184628143	330.1002010494356
3140	524.5525936783432	440.8614112816399	336.6392133183449
3142	533.2543199774882	432.8257023449903	353.2364828654747
3144	548.3047784881945	467.4110729393889	410.7831190759923
3146	573.7346857659748	452.7134345747044	409.7023154728435
3148	573.9013130601976	505.6891275257758	395.7806629373532
3150	566.4423233722135	531.8895142676073	426.2469056344932
3152	576.2432955543418	499.9156644389266	428.0254729096067
3154	601.87112765864	505.659611342566	426.606586258972
3156	627.1158467803033	591.5562277807255	457.9546574832994
3158	637.2517591807711	592.086158566525	475.0832840200932
3160	639.0076784869673	622.9646869591595	500.0007241196747
3162	674.5088357604273	596.8707669110702	467.3448249778844
3164	702.3577799504112	609.2653109034141	507.5099185860414
3166	713.8498502263624	612.103203571741	546.5678271974305
3168	718.3114649804921	614.6675192178599	545.8208695132746
3170	726.9769733156243	676.129895907167	556.9007850229243
3172	713.4733565533288	597.5219164805952	588.2177966913279
3174	770.3177005504605	667.6800244042812	616.3589871670658
3176	737.3036862243137	683.3001783680892	604.8619975429187
3178	740.6883536811757	676.8659143996997	585.5599660516058
3180	753.8374159190253	677.3498408133792	587.446052397604
3182	734.9622691201784	692.7549680589673	617.3215104671257
3184	801.4187290216095	715.4184305312674	647.9086108568959
3186	857.7038147986173	717.7362766832868	595.6201717652581
3188	811.5116763818534	710.7056251606514	621.7148574379316
3190	816.4235117672814	736.8627601471383	679.9267015848211
3192	836.4061678017425	744.2731218953113	689.8158785062176
3194	835.7891592155571	713.3090889018788	664.208759395143
3196	829.7342366876918	688.5854227224663	682.8270706465298
3198	854.0530367367408	752.2474178910624	723.7614862632421
3200	793.8411520438596	736.7446548353149	663.210796071971
3202	840.739352197009	762.4487386689882	703.3430625850577
3204	844.7301827419801	776.4449022691465	680.425677024627
3206	824.5627991266529	776.3951592875379	665.602453439458
3208	841.3241406473192	787.3527634086917	718.2848417991112
3210	896.3294894759918	824.1728181017666	752.5516607437843
3212	914.2557719944559	816.1026231033723	737.5493461587993
3214	909.3048924734634	860.4377037097927	744.0412608720595
3216	907.4779405651343	851.2732697963795	734.7928712168414
3218	921.3388620388407	843.4510371097474	731.1994699802337
3220	923.6347124944471	837.1128851231915	732.0002664531692
3222	891.3870693170445	820.7174677928733	728.0992395213153
3224	853.7882138955009	828.7660154084937	726.4404646936116
3226	920.0583826629693	880.9713743427187	752.455997018599
3228	927.0934878268048	850.6931131717626	753.2051488991507
3230	941.6368724058295	850.9369381865017	758.5451810696649
3232	939.6938564718728	853.6636013469778	765.0222519793388
3234	928.0659506731315	863.3654434090881	772.1673875429872
3236	927.6145995895669	887.1263320891919	778.2266348863967
3238	930.1370716507208	877.3462755716695	772.0405238546804
3240	930.2254099273438	872.8042235163564	774.988527393384
3242	943.5740888951478	879.8666242936409	763.1908989613689
3244	960.8740277425018	918.8164556389745	808.6509303978153
3246	947.3427148865825	908.5976818306364	796.6963470602741
3248	935.2547805219824	877.3618542423784	773.4918522970529
3250	957.7396535210245	894.9552585009782	813.7412142475364
3252	962.2103587049146	935.239487882629	805.9159464096324
3254	980.6774490144225	899.0263298744723	814.3159563091941
3256	955.9105971480974	884.1720357098807	798.1897453409054
3258	930.0697687146308	866.5627310090906	807.5604319788992
3260	931.3121228475683	867.3875300639472	820.5218772403385
3262	950.862766031392	896.8137558293247	820.4433030216608
3264	969.8508756582972	920.0417131315769	809.1843629234867
3266	987.9646953708005	870.9470699945518	802.2449434571072
3268	974.8050049672676	879.1533846804202	821.4451147882929
3270	926.8764119279591	878.7111728249745	773.4320346155034
3272	943.4622414189778	895.4851680096012	800.2213873429184
3274	946.3878695711385	906.6207894771807	827.2869171245415
3276	935.2782822518293	887.7043369932974	833.2852943557086
3278	930.0376120699838	865.1872223079208	828.3995016376789
3280	919.4151352997292	900.8393345860429	813.226415623986
3282	960.4064976493495	902.8990050167344	809.8696082952881
3284	1016.135606212775	929.9775021229747	829.8400392983139
3286	1002.752316857347	936.150056349589	860.6835665205944
3288	960.37422230783	924.3368477649326	862.2680258033755
3290	932.430366081984	889.9610516057596	832.177380942898
3292	934.1363588914027	874.5248336066793	799.7011709560027
3294	959.8165164128764	920.8167527421406	798.7492416928787
3296	1020.815384343977	932.6386400546572	825.884934099863
3298	986.3749781386509	900.2993249177268	789.0381994315012
3300	975.5816558117006	934.2089009823355	850.6384980140051
3302	937.4150069741258	939.5856031814535	819.4578558937189
3304	946.08474262352	927.2492098078187	813.350846214229
3306	989.1520325048465	915.0585565566111	832.2589508868275
3308	994.7259100365077	914.5871372990218	820.3058733516757
3310	951.5128334395185	937.0773597255806	832.9796705598984
3312	999.753169102749	933.7860853450385	796.7160165415422
3314	1051.284309359347	1006.164777664685	866.7548040974245
3316	1011.167233049634	949.0778318093308	894.3537253100199
3318	1014.158990674658	944.8949750735459	882.3811776885896
3320	1022.182246461897	943.5420127341624	858.9534003597314
3322	1009.183820765671	927.2715098996473	843.7238904934364
3324	1024.217853367534	970.6836141389462	851.397129703922
3326	1064.353286667169	1012.186838474552	913.6635407684571
3328	1034.468994941815	941.8970261926841	891.2553818967591
3330	1023.722585762067	970.3298168816384	874.1814875561382
3332	1020.893868332426	980.750359275622	869.9811125395494
3334	1012.462130030794	949.8298610110693	867.6989906768206
3336	1004.296598512322	931.2569615684565	851.514942868803
3338	996.0719863539611	945.3388528028855	844.70428596198
3340	986.5526680601477	947.3016576117686	890.5447236342837
3342	1046.852567293872	977.0284028110042	920.7171453643962
3344	1022.469925649807	984.0740267918447	917.7322366525443
3346	1017.040901445644	970.9592750240302	884.8877234119427
3348	996.6096463743256	977.7115365628011	877.7717722168479
3350	989.8337707916076	1002.866415826752	876.8751915911474
3352	1029.020672621505	1017.711369950963	898.0542198284433
3354	1077.811003515812	998.0251632253301	920.4504462066877
3356	1051.301953436388	956.5352759823459	872.7678266087261
3358	1026.391189227501	958.1129046279594	885.0726715768318
3360	1086.596133589427	1008.06563415822	911.0517195177279
3362	1074.765663669254	1021.340533874504	929.0898585569679
3364	1048.503052775747	1054.799331005877	895.6660930743105
3366	1011.904309671876	988.2501995447506	862.7494023861835
3368	1035.312188154025	942.0176919536356	907.9092538009102
3370	1104.036951379837	1011.11280644923	980.3241516172554
3372	1074.882557584248	1040.904339867056	937.2855023177436
3374	1030.481645453577	1030.156588716049	959.1833663747391
3376	1056.279631159416	1038.662772481438	963.5412046005059
3378	1091.540875460239	989.4725776403521	930.2180949721056
3380	1093.693940534773	995.192977935556	925.81617204741
3382	1071.180120705132	989.5121038978789	931.3818316275696
3384	1110.314854553767	1017.812569351508	946.2301983016655
3386	1164.03611123196	1077.434303705133	961.7416248003353
3388	1096.913232142316	1062.857538528854	957.2747634536291
3390	1085.128369472561	1020.887874845901	966.612202478665
3392	1123.428998256367	1071.61292281015	982.2222945245504
3394	1072.460611581952	1002.306292965739	959.8312218102857
3396	1105.228554403514	1030.005345826436	983.6017912803545
3398	1100.453179360212	1066.989478241096	973.5176810432923
3400	1083.963103177057	1053.121637197678	952.2645105884564
3402	1094.60637514576	1028.62621210272	952.8011564482597
3404	1110.527594396467	1049.054021428105	973.1435674402735
3406	1113.885415610113	1070.551760865406	1004.316476482073
3408	1157.139956081109	1058.16952416633	985.6530491419842
3410	1091.12001399137	1022.462045643303	977.5338469715587
3412	1135.822022807846	1102.600973462284	974.5531178452999
3414	1116.237154869123	1113.502657473614	1013.691458469701
3416	1106.265131168227	1071.31305531664	1023.806337440244
3418	1130.094012745596	1071.552969264332	993.3328781958583
3420	1145.34003262041	1101.454029309547	983.0532047995085
3422	1130.073322115313	1067.324275540964	1012.941466416723
3424	1110.343470493712	1054.858122467129	959.3948573253712
3426	1080.250635202212	1024.775377489264	997.0210902818574
3428	1071.618152844852	1063.365516467972	989.7561846787924
3430	1092.931057606827	1025.246044031378	967.3492038416164
3432	1123.93330067095	1060.513963635335	971.9635635975245
3434	1116.135903295319	1069.25692724038	977.9847190919679
3436	1089.942136580459	1043.142551758952	967.2037415468742
3438	1087.280810305664	1044.190410320477	956.1674629314597
3440	1088.095808466923	1052.099873128254	955.6679313240252
3442	1037.664678985421	1040.553298987411	915.5958520770861
3444	1031.216325509202	1028.331206057522	967.3940430421231
3446	1040.20689124099	1005.819319171768	938.1230302311944
3448	1041.714221965233	1018.70704708652	951.7174814596949
3450	1052.143453982366	970.484307952431	939.0287451350989
3452	1063.334802753564	955.9879073227452	959.3638208333543
3454	1029.235920634894	971.9101482115711	936.3360482352672
3456	1005.068812634004	991.6372837861036	869.8067934403728
3458	1087.610445401654	1046.512179014057	914.8175181775363
3460	1060.73468569222	1001.973252823033	906.9787944744484
3462	977.426055695952	949.9122282687412	902.8675787788421
3464	1022.460987970999	1003.259287938297	877.0442187027599
3466	1024.749594182632	973.0092743557392	895.384571272251
3468	1008.308280094486	952.0770199763181	859.9134580059956
3470	998.5599649379856	952.6579565854192	859.1836096046504
3472	965.2462625724672	915.4824341997531	845.2880519859959
3474	948.9706685277765	884.6608196927139	811.3736979802078
3476	994.9899891313296	921.1489839825658	829.8356760976001
3478	960.5911622195541	873.1639585912487	809.5221351774191
3480	944.0783425154923	907.3560881860167	828.8769683537728
3482	971.2144520321775	884.1401253289854	790.7634130812548
3484	932.208146713679	883.9294697838634	796.1857651310078
3486	906.7439738459491	877.6136278302017	783.646227931721
3488	909.005071289924	863.7141163284211	772.4389763282261
3490	884.7559620954871	854.3134295074175	764.0393400873022
3492	849.3153717957229	833.7284807271269	751.8979419396683
3494	843.6315569439489	803.1926649931703	741.7558425528896
3496	841.9890007162126	805.785810547054	743.5107717771834
3498	827.7674094314107	821.4135108514158	743.1546984340152
3500	800.6969629002231	732.9935605232251	719.0468402174713
3502	801.6993279871214	738.4134581466518	695.1716197318091
3504	812.7643253856661	786.5461696061649	674.5752429053666
3506	827.3990504048486	766.1956012572055	651.6857803715368
3508	809.2469338563828	747.7435660223405	625.7407356826716
3510	773.2112719890342	735.5819073447181	622.1017192635879
3512	742.0966484896848	719.3107461415011	631.840414911239
3514	729.6463325342677	703.2911081321726	617.7293180246734
3516	744.5876536082882	693.1003348245899	591.2984968614267
3518	752.8333926552715	736.1283211918169	628.7148479115831
3520	736.3673303870061	702.9076307829953	590.0192458857791
3522	707.6322134057942	673.1405013771298	590.8289843877869
3524	675.2464961444374	639.2812189433798	586.134590492331
3526	678.9189394967325	587.8957751671203	530.7968901017217
3528	660.5048112960808	617.2686818666161	538.8227180439809
3530	657.7927200343898	635.2309205108619	532.7392440470217
3532	664.6170854882332	613.8921194150446	516.1442460212312
3534	658.737492605448	596.3639034536129	518.8869922066178
3536	655.4299462279076	568.2659611287895	482.1096197853681
3538	616.1346995138265	531.6532062259162	454.614946257142
3540	594.7871819814097	564.9032020325452	473.1668085126391
3542	596.1559057236922	565.5518848919547	487.8623661231511
3544	564.0390494070547	520.4833249738603	432.3330955801504
3546	567.5726613371263	515.6903945519298	441.0546414322572
3548	559.2540123347221	514.2456034500742	455.4984617838012
3550	554.0920837726312	491.7417185425665	448.6874308322189
3552	530.9609506824814	468.5019186783704	448.203700441188
3554	529.499262742036	463.3174085249059	442.756177760994
3556	552.5313596412562	463.0350236894647	413.5279384712788
3558	495.9410285141894	445.9917858380979	392.5508452006443
3560	473.4252125317859	419.8840278138728	358.5767155577614
3562	527.94206062065	413.538334221821	379.9196233179707
3564	500.7141924520197	468.6231030081294	367.5239891259984
3566	482.3822819504796	380.5407040400093	343.9005292448002
3568	479.1523129642874	399.5395730315586	314.2329115798318
3570	474.064720910751	432.3668733483029	329.1430028247676
3572	440.4140392773254	441.2355828689242	303.5149623270579
3574	423.4289756044469	430.7411417576413	313.613942138949
3576	427.553540059803	408.3121141752383	325.1511736435975
3578	419.9534730759677	383.7267827956774	288.9884327405641
3580	408.4465401981362	366.8154792768701	320.7685528257669
3582	383.5675455671089	345.607948768455	309.2814106220558
3584	376.3357942965883	318.7506910591463	256.1695130851663
3586	394.6916721651293	379.4153376700814	224.0535584991136
3588	377.5372130311904	372.0011184404502	236.8422749553862
3590	363.6020300438522	320.8899859374715	225.1799600629369
3592	355.9998256687002	298.9108434193004	260.7030103298587
3594	340.3008604193099	291.7705219966426	227.0060464917606
3596	332.2289685576175	287.8208054352079	219.0263598304818
3598	334.0981886046095	285.223031287362	215.7750844849077
3600	326.2999168536392	278.5007643244945	173.6622777323488
3602	305.0627010512496	270.1068050090673	164.7246711047232
3604	297.7630624225829	273.8534186443457	182.660663545573
3606	309.7134322480637	278.563953179792	154.9758721431693
3608	258.5828748423558	286.9557692703643	234.9108530024313
3610	262.2988699191827	206.1180779616676	132.1234660179992
3612	290.7368377582817	261.0159195468863	158.066328378637
3614	277.8275500551792	273.8494769759435	160.3862881711847
3616	248.228651277624	203.1609007657209	112.1129369593258
3618	256.0581168667963	184.025806751379	110.3784809572473
3620	263.4226495100022	202.9220063773968	127.3581663811858
3622	256.506046368322	191.6603542358178	114.0200363024709
3624	221.1622069557849	166.0591254886336	102.3952234445548
3626	185.7114517783726	174.0475195516213	115.1535566860498
3628	219.2349886883698	190.5099810587685	100.6171250956806
3630	224.3844718556772	183.6614769192421	76.10002868766284
3632	236.7740065242542	219.809196773966	94.91933930577518
3634	146.3439914663717	141.7526197560589	21.67792769868083
3636	129.6970477624538	145.7115071130962	33.77139967811799
3638	162.1943452612478	144.0249057771449	51.42522997622094
3640	163.839397573945	157.826194868607	83.89179773689416
3642	147.7202853597741	142.7831694911144	62.35437032826724
3644	186.0429615875437	131.5573072371434	53.04006194183182
3646	179.2972100491466	128.6480554118139	49.69225905508995
3648	142.1181893325515	110.4926419286657	32.59652566559595
3650	117.8490861824272	76.9373621864367	0.8271938438012683
3652	101.7200119751738	52.29330658211192	-11.2021034322423
3654	116.3891757801631	44.22090615450438	-3.148871268418539
3656	80.1050598947901	34.52637176602924	-91.26078630922002
3658	67.64064870963863	17.74791073330793	-40.3858940739952
3660	69.97445598399179	30.94799535090745	-36.34338561674647
3662	51.27284282802408	22.48918451089647	-85.87758913810394
3664	71.28584977449917	41.41879102070897	-69.06305360315942
3666	62.94510663636493	2.145740234670577	-55.69998711560518
3668	46.5203476105427	19.98427147923582	-38.04147121362993
3670	54.64562039834992	9.977426307507091	-59.09931884913586
3672	20.7876813366508	-37.72906256416818	-105.7830499617609
3674	-4.110604766252167	-52.93293384821244	-124.68071864146
3676	-12.51497701413221	-48.56783839826615	-135.2148932850615
3678	-51.7983062990274	-75.44425022147647	-153.8121282331834
3680	-66.95921984203986	-94.33480450977581	-156.505124100142
3682	-18.64041971754996	-56.87520522481614	-150.4901856264974
3684	-50.27173998368016	-39.92978328784022	-126.3393338499656
3686	-70.44831604879312	-63.28145235932909	-153.0216642136302
3688	-53.93184933554699	-83.67081961432218	-187.1241853600493
3690	-1.549619475791491	-104.1413351176098	-171.3294028761273
3692	-88.56575707090406	-91.29918151795316	-157.2510839041771
3694	-62.70697350041942	-102.6119121610067	-154.7259257103893
3696	-90.92356470307028	-123.1233588675846	-163.9383546928681
3698	-106.3128895932396	-105.7753205896873	-215.7277749447379
3700	-107.5318279417922	-129.4091640011809	-232.583631336229
3702	-94.90887359600119	-170.2183982104631	-207.4354075003388
3704	-102.0832612364207	-164.4052550567013	-183.4019223870142
3706	-112.7400130387082	-153.4276534457011	-211.2862085597078
3708	-86.53203050170322	-170.8310468817352	-247.4721653495968
3710	-72.7458060988198	-169.2527496339049	-234.3218480710538
3712	-129.651773471239	-160.5273759496185	-232.4886795123327
3714	-168.5160769564787	-192.6631517965197	-235.1398667405127
3716	-128.1530558015582	-200.8251474401576	-221.5300671709783
3718	-144.4544110619537	-178.2617384994838	-240.6227652333464
3720	-154.6886625846994	-173.4604466019802	-289.7754724938577
3722	-153.4002029916878	-149.9705561989499	-267.3567790283523
3724	-171.3558464178823	-151.5034589475303	-238.1449499362217
3726	-98.1136691907126	-168.7340004753418	-238.9641005458489
3728	-145.8253877959098	-172.2860297933141	-254.3170351459789
3730	-180.2881033731733	-162.7930119470946	-266.9373033001048
3732	-184.068187333102	-184.7107116164607	-306.2521228720245
3734	-147.0543024901307	-167.2060577436757	-268.495800694599
3736	-142.6194627053018	-158.4909281706417	-245.1171873673836
3738	-173.6893015577831	-205.7108698208447	-266.8557263566473
3740	-175.6643545596508	-208.6827938510836	-268.9370969032869
3742	-146.9472147190795	-165.8001601817419	-252.9205386732139
3744	-142.9440422631387	-195.1079305522192	-245.5299490532902
3746	-178.7737545959239	-234.7118775367342	-275.4098749970419
3748	-156.7486590153545	-256.7875966897461	-297.0011857191117
3750	-127.8229205653971	-209.4808441123203	-264.9240759935815
3752	-204.5672307258145	-221.7304474452109	-246.9080960871238
3754	-188.1224936655408	-226.3319132090399	-312.6611540913892
3756	-206.6678292987223	-221.101277055514	-272.6422183036784
3758	-143.7875417846396	-228.6418845753373	-253.4457585348773
3760	-154.839985086027	-209.7981852331126	-251.340845419656
3762	-200.8135661802928	-208.1245424764385	-282.4333657118035
3764	-181.8808197682621	-211.0601088885742	-270.9531422193805
3766	-174.6922549549535	-220.8364152559439	-279.6708845966422
3768	-181.3456429815232	-209.4729617863426	-297.651372958257
3770	-194.2912916422642	-206.3134387844242	-309.2385593190736
3772	-191.3013756646283	-243.1359951342772	-297.8823112320961
3774	-170.3714784294069	-247.2281327516854	-282.5840748681804
3776	-182.2620695081627	-242.3802321219482	-303.3884919857893
3778	-203.9929868041558	-244.3862624588577	-309.749474051885
3780	-179.4246982004283	-217.8099549202949	-269.1430273258018
3782	-167.7641560962965	-228.4534668308567	-264.8012007710203
3784	-176.4583606572524	-197.4328746570362	-278.2094215110079
3786	-182.4117123749671	-209.4645755081004	-305.2461637615447
3788	-233.5600044771292	-281.1842215322756	-303.6188169761897
3790	-166.1577169671878	-206.6910389866941	-273.9566626048277
3792	-170.3464656019995	-247.7453226777004	-309.0680724994132
3794	-159.2733346292501	-220.7468635865857	-362.4498735680905
3796	-193.0654547263119	-251.0148579260631	-294.749381748012
3798	-205.3659079084444	-222.5033298570306	-321.6551152119056
3800	-177.8471654004193	-189.0763218762191	-243.2183231265074
3802	-167.7879782716017	-215.2670278643972	-274.8929644549085
3804	-159.4597314344468	-173.8806393376973	-223.8874808858543
3806	-152.3754116736143	-192.0756010359748	-267.1466885694014
3808	-188.4901540384851	-220.8133142382392	-292.7593138969484
3810	-178.6461853343786	-212.2032451640256	-302.3045059637587
3812	-196.4309264823851	-221.1220996393118	-279.1267945449868
3814	-211.5346184446229	-225.626954914169	-245.7125815587086
3816	-191.7672879096703	-218.1928178595315	-262.0147971009835
3818	-168.5396936579598	-201.385095036198	-273.3016263284125
3820	-174.9447688009213	-185.9129984637743	-265.6883935189825
3822	-181.6229513040984	-171.8444070430237	-265.4100697659728
3824	-151.2846386582798	-164.5871932268344	-256.4754537604716
3826	-164.2905827086679	-210.7946815281193	-284.2111697873127
3828	-193.8124144410766	-220.5132038311126	-283.0997461063638
3830	-191.1234336955053	-225.1969986267627	-299.7960612518228
3832	-200.6580787360165	-196.4321762168681	-298.0610671994112
3834	-232.0821343376162	-186.448945124397	-271.3131743964351
3836	-194.9484263022742	-186.3553468826729	-254.1205990420755
3838	-235.5988105428492	-200.8731093727359	-337.5609662360653
3840	-190.8823919407626	-233.5693869596317	-268.3321543620157
3842	-251.7531705695675	-189.3733431872031	-258.9893071009656
3844	-204.045312464872	-224.2842046474896	-306.3567688671765
3846	-160.5087407837154	-208.8513692017103	-265.1369308142705
3848	-186.7997544433353	-218.4350261671384	-263.1163277074526
3850	-196.3637858171892	-250.6320144246191	-272.4065266128778
3852	-213.3803037959809	-270.031187215	-273.4937078526607
3854	-257.5012218185381	-257.7128170988033	-323.9365825846788
3856	-254.710713044637	-259.4176542577478	-343.2449674821656
3858	-234.0101366939369	-218.8744842425951	-317.1590167974272
3860	-191.2950221655993	-228.0385683411948	-297.8142131408768
3862	-202.1784043068021	-228.1728019181027	-293.5317714593213
3864	-170.9630528263249	-198.2944071813039	-246.399210030679
3866	-159.7408346363808	-199.9990074921394	-258.0627944573859
3868	-160.526828330996	-217.4649781726941	-284.4028096155515
3870	-151.1645464180435	-243.7704774410892	-296.340395426828
3872	-170.9212472889854	-245.7440127279122	-296.0935188809625
3874	-184.5012852799101	-217.8464531635428	-288.5173583164715
3876	-184.7433753367799	-189.2200486911116	-272.3094209927946
3878	-203.7717224023042	-187.3003508397471	-245.7297869134671
3880	-193.6535555786118	-202.6184182863233	-257.5260710210963
3882	-143.8612354345251	-173.399068723574	-236.3716345437132
3884	-166.3634640404201	-245.4787432571218	-288.5484723870291
3886	-200.0412940335151	-238.1614276294441	-309.287896500083
3888	-187.3607049272677	-203.4673218001394	-285.2974637703474
3890	-194.7891958607374	-213.4624205988546	-272.1994114152945
3892	-196.380356580477	-226.4576092983729	-282.1546219578473
3894	-148.1834733474237	-190.8486818621773	-261.1669818332234
3896	-129.6227588912147	-214.3871836083834	-230.7878417132134
3898	-154.7088466233121	-239.0594505410566	-276.4647808425386
3900	-163.718663662226	-188.9343902579598	-263.251951541289
3902	-189.6599959822752	-181.0753742222783	-256.1257129624102
3904	-196.6468675697281	-233.6217455867754	-336.5273091175316
3906	-201.2871543935811	-242.5266958525189	-291.5066783186178
3908	-179.8868068752224	-188.4128357315528	-236.4451270228842
3910	-185.0919188086628	-195.8118429686356	-261.2743704249554
3912	-160.4717005196325	-171.3736322027797	-279.304947486658
3914	-174.4875144431063	-178.4843553574745	-245.2090693995293
3916	-204.9392339353292	-247.6759831493679	-290.6299585195488
3918	-202.5901157221434	-219.6952188322468	-281.8877230464096
3920	-178.9259000912381	-235.8553652262672	-235.5040143920535
3922	-155.7983002326582	-199.90369274764	-261.705915573809
3924	-160.3525375825936	-233.215374559184	-254.4800615820909
3926	-122.2536440535985	-214.8357945094178	-253.9130165229662
3928	-158.9366684800875	-194.7576981080528	-248.1277515491511
3930	-150.4006489572673	-225.5148968463467	-256.2498033739275
3932	-170.7394649740862	-218.4464864676511	-247.6546179145977
3934	-192.8000747491889	-211.4922294263125	-289.9957014954847
3936	-190.9067982128406	-196.2514774940825	-285.8823008517834
3938	-175.2703660786994	-196.2675155995859	-271.4453418710461
3940	-178.8649139557344	-213.7210317549569	-256.549616556582
3942	-174.6351415802377	-186.2217204690054	-261.809735547347
3944	-154.6834465686063	-197.1331104101319	-257.7789297930157
3946	-152.9804782147336	-201.8014105849564	-242.0036967896152
3948	-154.4294844916031	-203.028181503742	-238.718622861169
3950	-156.9364212004089	-224.7972825338239	-251.473678328672
3952	-166.4199827527026	-207.2611383717846	-250.1949276948436
3954	-179.1411983472173	-186.6523603607771	-231.7111407893816
3956	-172.543836809478	-177.1903570931095	-236.2053511551595
3958	-164.2086196490102	-172.1893618865022	-237.2068151760971
3960	-171.0161939866485	-188.0714806331429	-253.5297862911584
3962	-169.4501938519953	-208.3473266297146	-281.6634782606259
3964	-161.2357753586063	-203.0031967574993	-283.0275419671327
3966	-164.2067334633157	-190.1212706245663	-279.3724115457677
3968	-173.2793577728567	-179.1817076086583	-270.0193605343529
3970	-166.7256618264448	-187.956978014028	-266.8795446583899
3972	-168.1343859687916	-226.0151548246191	-269.2953225848075
3974	-179.9528213368018	-209.8907047368279	-263.6816879679562
3976	-190.4579133571249	-203.3991325259808	-260.998825014444
3978	-221.5703131056831	-214.7236673479366	-260.0524678240248
3980	-208.6205999143281	-193.4063951417793	-239.5690826597895
3982	-146.1422601474109	-194.1454609996036	-230.8413795527061
3984	-122.8194771889984	-191.617952320931	-232.604023352842
3986	-151.15934959487	-192.271538008858	-253.1535914832315
3988	-161.1642234884955	-184.9538822352909	-280.0649188984183
3990	-145.7259787722122	-179.2778534207005	-243.2223195225467
3992	-136.5534005899799	-161.305136755598	-232.5157528640889
3994	-161.5508663978534	-202.4316832354401	-276.6722235000625
3996	-167.4308063469019	-199.98240620443	-254.2015353801873
3998	-161.0864174319324	-207.8686139473218	-249.125546546128
4000	-160.4122695944809	-187.9806160648921	-275.2861880948747
