# Supplementary material for: In vitro and in vivo datasets of topically applied ketorolac tromethamine in aqueous humor using Raman spectroscopy
Source: Data Brief. 2019 Oct 22;27:104694. doi: 10.1016/j.dib.2019.104694 (PMC6839021; doi:10.1016/j.dib.2019.104694)
Supplement: Multimedia component 1 [file mmc1.zip › Raw Raman spectrum dataset/In vitro Pig eyes/Gonio/High Wavenumber/0.05% Ketorolac 9-2.txt]

cm-1	frame1	frame2	frame3
2502	-590.6306606112145	-629.7220654782495	-665.2083172986024
2504	-563.3829954205875	-624.2318139984388	-642.03647101539
2506	-536.1631033418609	-666.4543825289438	-647.7423021363368
2508	-540.0468622405572	-615.89304785074	-624.9406404780962
2510	-564.4318113022794	-641.1582481695959	-647.4702630614953
2512	-555.9121541279329	-648.0286590719786	-655.1563792277327
2514	-519.9553474707534	-619.4281706795078	-636.9731825819285
2516	-593.6082511271547	-664.55467060041	-662.1303837724029
2518	-586.3391368727574	-688.5478193247166	-663.4995950920559
2520	-589.7015789190037	-687.7603595314463	-648.6929807717402
2522	-615.979173430786	-677.1314548471581	-633.4792968524898
2524	-632.6631226763423	-702.6655222537793	-657.8936798623832
2526	-617.7315526282353	-677.2428407491543	-653.5488271529242
2528	-591.2729408236528	-656.5210496040643	-653.9754585269695
2530	-576.3557228430844	-653.6640840116044	-656.3540851147625
2532	-608.0089708555204	-677.9805426714434	-647.7654881659857
2534	-610.1998738052096	-640.4817879927899	-623.0601386387027
2536	-596.4509565181751	-624.645251555522	-628.401827792778
2538	-592.0778042473115	-631.2658256245076	-653.7348318745933
2540	-620.422201456144	-655.4876525713601	-683.7229528288546
2542	-606.0181036662684	-665.6614005625397	-655.072761382226
2544	-573.7164757220444	-628.8155780871568	-636.0893402443395
2546	-580.0190185609333	-627.5899859323951	-655.4126765281696
2548	-640.5488568796682	-691.8694304474744	-712.6988311446094
2550	-607.6805115720499	-657.2647978838677	-672.0487505030061
2552	-581.0247287539938	-629.3553594516561	-638.5558282900825
2554	-583.8350206158425	-636.3821842877537	-655.3576060306489
2556	-611.9556023820347	-664.8393488838424	-702.3943043632712
2558	-623.8159154691201	-635.2425890933466	-660.2164522838812
2560	-565.6180927402434	-635.0103400243804	-644.1040631814742
2562	-585.2033217281198	-644.0200847872604	-657.3325991977409
2564	-632.261814047431	-656.8711557763671	-677.2947729381187
2566	-577.2325215186722	-669.6832990593586	-663.5384800838192
2568	-599.2072023811262	-631.1661943166803	-650.7792991445612
2570	-600.7354402866487	-630.7287336306233	-638.5392640715351
2572	-592.8153545360267	-643.6463826901039	-647.0473987563452
2574	-591.0518963794652	-643.8393939299116	-690.4306545324689
2576	-619.1004547822862	-643.7178752278079	-702.8738764029927
2578	-586.1551768686738	-625.3899551117011	-651.5807399876148
2580	-589.513842066033	-631.4264953501892	-636.3161598714867
2582	-643.8799390160192	-666.6703418932372	-678.6038267716664
2584	-602.805913248864	-660.0249199836992	-657.9139588748431
2586	-601.561000705243	-636.8809031798305	-638.64698123866
2588	-617.0237810066951	-632.7248481388788	-651.3279823411367
2590	-629.738809097579	-646.153583754663	-669.2218043397129
2592	-610.7095199954281	-658.8863139695526	-625.8512484589372
2594	-645.2573668573017	-713.4269517149967	-701.8759553276487
2596	-623.8985437691366	-716.7492022955435	-695.6090630942287
2598	-597.9290675047946	-691.9431867183358	-664.1155685571021
2600	-618.1036641772313	-668.5873186608676	-671.4224018212245
2602	-617.1453167948922	-667.984633174894	-683.1842376945783
2604	-613.7713787532683	-663.5597229254822	-674.7344929993633
2606	-613.3912009118669	-670.058615684537	-661.8190265136683
2608	-619.5391203232678	-689.056095379801	-661.6232348035065
2610	-636.5834988194806	-701.3378649968153	-713.1680679766843
2612	-624.7803041248352	-682.2625878552597	-701.7973178791746
2614	-609.5095333570098	-660.6752194156987	-670.3197142066658
2616	-605.898895079281	-651.9845435005049	-648.1169277361435
2618	-630.2186773932281	-671.9385555623247	-669.1511274032985
2620	-600.7007569382777	-655.7793424269776	-678.0882534874571
2622	-604.0479952630361	-664.3130415945046	-653.5999892584509
2624	-620.2980091905361	-672.5437225557948	-637.8266962714162
2626	-632.9498069552085	-666.5536574212166	-655.1628653051523
2628	-633.8588613823279	-675.5519924694261	-667.927055274988
2630	-648.7089670725467	-665.6915341348363	-696.3195246141875
2632	-642.9152950723062	-652.1334646496678	-705.3079369271616
2634	-614.6055790980058	-647.7143593203836	-691.7649600764839
2636	-581.09205473031	-671.0947927977416	-670.5324406630939
2638	-591.2063690340867	-689.6256894941246	-652.1467056996296
2640	-607.8935081579272	-683.8671278849424	-660.2785459321442
2642	-617.2706112425757	-655.1919442651657	-676.1329315927432
2644	-610.7901658300925	-617.5506843399085	-678.9324168137838
2646	-606.7914248327219	-678.2111146792532	-646.0276237959077
2648	-633.9171871127032	-694.9999409505139	-690.3467336122581
2650	-644.5902940652493	-688.8736237718783	-713.9700990834865
2652	-634.7996168110351	-675.002931021589	-705.0368939005414
2654	-636.6324167511755	-673.5799416720294	-720.2984144051402
2656	-622.6944692431413	-673.4738863864081	-705.6719787714017
2658	-592.5350520422403	-670.3275279829695	-671.1444695497623
2660	-581.9328923786331	-663.6892274478785	-657.7914636897093
2662	-619.3792952395347	-655.4689967996552	-696.2780642274705
2664	-647.0866927125737	-665.9313475667192	-705.7130613086869
2666	-619.4377785397862	-664.2548278050311	-673.3942917210477
2668	-641.8467673504888	-679.3914401522811	-694.4162667509888
2670	-692.6278306810469	-698.4635592166541	-741.887650877541
2672	-626.8902061817647	-664.7685793926096	-667.1324844028992
2674	-615.7031425464171	-641.5716684547222	-661.5092800818511
2676	-628.1639651101332	-650.1394412580897	-667.6115979850958
2678	-635.1449828404436	-657.9450980340741	-670.2136857652713
2680	-618.8680335618037	-642.0393554892519	-662.7829735867771
2682	-630.4193288793084	-662.8043504853225	-674.8422846049442
2684	-621.2224344291165	-661.4849960818675	-681.6531970707943
2686	-624.5487177011628	-682.8451451468067	-685.6034972444572
2688	-645.9942453438932	-705.3389462003173	-685.3231211058596
2690	-676.7071168186944	-661.1210399070095	-676.9482327199846
2692	-633.74674938351	-669.3549890738881	-679.6618309197971
2694	-648.0506633064553	-671.3340462456456	-694.843117733849
2696	-656.6067038646067	-667.9930199104938	-702.7903608916309
2698	-628.0078602286994	-665.8706888042416	-695.4091124732012
2700	-638.561965528035	-688.4574880030244	-700.5820408121963
2702	-622.4890213148964	-690.0025478408302	-675.7414414083337
2704	-635.6494929098988	-702.2368064812846	-686.0813683026179
2706	-653.5702438527624	-713.9536718211881	-707.0389313083585
2708	-630.9017339928324	-702.0334682544387	-690.2109330837631
2710	-639.3129591020206	-673.9144242053494	-702.5512640244066
2712	-660.2905337907271	-686.1049473827241	-714.5022386999581
2714	-666.6587093689773	-689.8096977203404	-707.7169826663746
2716	-652.0286021324114	-678.766198670044	-687.6189776318611
2718	-632.7840967528424	-697.2072850901852	-691.8447974516324
2720	-656.9667894505011	-698.112590234392	-682.1638278629958
2722	-657.3467239581161	-683.8709115110426	-696.6867624221729
2724	-641.9209979359594	-666.234348995494	-712.6756455088739
2726	-624.9779314319619	-655.2386227923048	-711.8938024182249
2728	-622.6942297501041	-650.8312912945891	-717.4426308337321
2730	-627.7781492412873	-699.1435282967918	-696.8836173539235
2732	-636.0852112355698	-723.0018140139471	-709.0679697125885
2734	-646.525169252734	-723.6643722069605	-734.770166642634
2736	-657.3366108761053	-726.9469806306134	-727.2310769783254
2738	-631.3952321859848	-682.9626935205885	-691.4687854230574
2740	-619.6988244618613	-669.5135693630841	-672.823527989289
2742	-619.6016562007511	-685.7837426745515	-684.6642944278248
2744	-626.8270688378329	-711.4694445517806	-716.874761029728
2746	-633.9741068569161	-698.7828929647311	-731.0650702869931
2748	-601.7491460974648	-683.8442561465282	-680.3645925195701
2750	-635.4633968379364	-682.650707826816	-687.4617821542088
2752	-658.2414740339556	-687.3783750644637	-715.538133195996
2754	-634.2718337837692	-692.0159177872674	-726.424190014382
2756	-659.1700396759964	-698.0761172324458	-689.5306696595583
2758	-664.3289435438201	-691.3972628565051	-739.9120391629841
2760	-615.6735039450989	-684.9343273662771	-706.7680097400976
2762	-590.2925722015797	-689.1262733638559	-653.9893416939018
2764	-653.2989048507852	-707.3225678476808	-666.5575179288294
2766	-646.5305541223395	-697.1564555954776	-681.7676310200799
2768	-651.7226204194502	-692.6084665291533	-710.7644834119101
2770	-664.9784866248403	-702.3720657583779	-706.0101772317751
2772	-670.0588421330754	-706.6495079473816	-686.4102762996697
2774	-647.8474034397417	-678.911362558091	-695.4801763197849
2776	-649.8300816636223	-724.0802582965946	-688.725286165291
2778	-661.3790209110125	-725.625758680008	-699.1838818895399
2780	-666.7817630546483	-706.9798018395816	-715.1166891747364
2782	-660.2573878422704	-691.0617563885912	-719.9174786633805
2784	-642.9739109361066	-704.1224116108299	-691.0093263553569
2786	-650.3621229622628	-649.3378840278817	-682.9677774271975
2788	-640.5442875119135	-676.9395377735571	-692.3227556936738
2790	-646.1231718574626	-700.7916727406577	-708.0031350995547
2792	-665.0625421795385	-691.0889549050689	-720.4454735732834
2794	-647.690969787281	-690.848560515644	-720.7470937620759
2796	-678.675341506824	-721.9744668905058	-688.6895207991994
2798	-669.6548107683591	-705.8116350287871	-706.588925697041
2800	-653.0391277696638	-697.0244945897275	-729.1175993625423
2802	-652.1081146919935	-717.4248481271635	-725.7346482504714
2804	-663.9487044690727	-713.1686737512098	-702.6086992563144
2806	-681.2281894580729	-734.5894466755326	-754.3203364916848
2808	-651.7149449969495	-719.9415376838302	-733.0191186281465
2810	-636.3378602415227	-708.0647142525476	-700.8468759590654
2812	-672.4014863045597	-728.0008822397826	-709.5782464855237
2814	-711.428789324605	-762.0394693922472	-737.5044365312605
2816	-662.4306998533099	-716.5624449219149	-725.3442688395185
2818	-663.3763027633596	-698.6431840613323	-718.7812652014507
2820	-666.8159367739038	-706.4914667138892	-707.5925753549113
2822	-634.0321920031851	-721.0893346186264	-689.7095205305614
2824	-632.2526053753209	-713.0188897821236	-714.5309212235567
2826	-669.3642813933868	-718.6036912550035	-729.5081333342079
2828	-679.1861779986316	-709.7513393317961	-732.421626716128
2830	-672.8993661633613	-698.8881629812274	-723.5164994093674
2832	-670.0715681036718	-703.3465532932471	-711.34244155078
2834	-676.0425201788627	-737.2804822601953	-733.0082369942212
2836	-648.8117030934965	-703.5444235085613	-709.4267727499625
2838	-634.2318070631768	-707.0087212138923	-696.3083647670046
2840	-636.1109846313218	-720.3154612745857	-684.3430902150481
2842	-651.7042533977042	-708.1343338593624	-665.7228558144215
2844	-682.5458941819761	-684.6908191174505	-677.5506647460489
2846	-614.7080268894224	-667.4056209289059	-687.9961719286367
2848	-625.2353127107149	-678.5302289821897	-717.6142047003699
2850	-655.0907763711202	-706.1460391709863	-732.2594985967057
2852	-645.1374174913129	-723.8160731365655	-712.8860505425027
2854	-657.3069957063082	-674.8254114285978	-715.4736215808539
2856	-646.9146073246311	-663.9169918807066	-716.5578589135997
2858	-666.4575550753245	-692.0595535657135	-742.1682294390887
2860	-663.8906129552975	-709.2027923261384	-742.2907754246871
2862	-622.5029055138232	-689.3039980791856	-698.7630890208828
2864	-654.6404011584456	-686.5620684304442	-702.202778175921
2866	-648.7549367010668	-674.5268842774741	-659.8087554503072
2868	-666.4487887810985	-682.4985363735167	-668.0550025248714
2870	-667.4839460016771	-680.5201297603165	-682.8328750929672
2872	-640.4628259127975	-666.4725932191818	-678.6741894705742
2874	-649.3572493136377	-704.6767057813139	-693.831137495902
2876	-625.901797597488	-704.0166142852131	-692.1331514952252
2878	-627.2679080307613	-686.5363711937265	-692.3078789503254
2880	-633.9356781792155	-675.0057086141591	-696.801717564822
2882	-637.1329101330344	-674.4273292110311	-703.6100166509089
2884	-648.6163382990652	-665.586993838174	-706.0146467991775
2886	-571.9048290509597	-634.4608374062495	-667.1847415752181
2888	-550.1379296643016	-634.5426439819432	-653.0413474736063
2890	-590.2663125993581	-648.9869935356808	-664.3944342737635
2892	-649.627205398398	-666.8239794596927	-683.6644099372779
2894	-648.6967535873492	-682.3350840993111	-680.5380193956435
2896	-622.2602593992931	-658.2609738705346	-685.9285745173544
2898	-607.0420063172325	-666.1067952592523	-634.7712264778812
2900	-623.1163717829554	-684.2262290576732	-648.2401345994056
2902	-645.5785716122414	-698.8898120615705	-686.0348910798617
2904	-634.4656698346363	-699.2547020856309	-649.1425813140984
2906	-626.0105140815641	-661.892758724391	-673.0151045227311
2908	-614.3125101699709	-655.4929855438985	-714.384977946305
2910	-617.4930216925717	-668.629641102258	-687.4858596369969
2912	-632.0198791815549	-685.5463942003332	-658.150374775141
2914	-642.5482852771218	-689.6724150386008	-688.147940440824
2916	-613.6837226534075	-667.052284469851	-659.8521062356359
2918	-620.6950279346561	-668.4393548327266	-690.7735683948075
2920	-583.5948008516091	-635.0246201730478	-664.9267095556079
2922	-555.3513381535038	-619.4113929380072	-637.1737183651717
2924	-574.2831211342958	-643.5701088142982	-644.0294103815222
2926	-622.7071954418775	-651.52997503027	-650.8501366289793
2928	-593.5464664366577	-619.9152796104306	-642.6732522085166
2930	-578.4217813676731	-605.6670641210145	-622.033704348679
2932	-579.8801947371417	-607.3547707117673	-600.399946700394
2934	-585.25561056908	-626.0521452928491	-599.4886717340406
2936	-573.5310011593678	-661.4158723286719	-640.2415114665074
2938	-550.5153868749439	-653.8947476831504	-642.4116579984782
2940	-562.7900955588384	-628.0166652904892	-631.4479639744578
2942	-567.2581707463125	-622.5064105100621	-598.6620421134713
2944	-560.612418401797	-625.1096454064752	-565.4454568520914
2946	-558.9110305820167	-614.5793485584323	-562.3825059171546
2948	-597.4401289973501	-605.5938061825603	-615.2187135377219
2950	-594.5543467372958	-591.4150130989316	-627.7149378962392
2952	-589.5962938518763	-614.8407673972607	-627.1624685429506
2954	-605.6101330010702	-642.8633239721479	-637.5664267308976
2956	-619.9841195762217	-642.3868628216193	-657.3355948207465
2958	-555.5836793776142	-597.7242504682089	-650.9741703010369
2960	-587.5339103854462	-617.6514539910667	-645.6304838188061
2962	-617.1889418320977	-639.7373413560604	-645.9826669959411
2964	-612.1878040474799	-641.0819057419686	-630.1182024534737
2966	-593.8403489600077	-646.7469190207908	-623.5087795454124
2968	-599.1847507568657	-683.048224294726	-655.847033690933
2970	-592.4340604851707	-644.6124904757768	-644.5530655463122
2972	-557.576342975965	-647.7646092319224	-633.5272105871134
2974	-587.8740692912637	-643.9255126841817	-645.5574086212816
2976	-621.8332679520835	-633.2309597729776	-643.139668519175
2978	-615.1825566104463	-627.4906198084185	-624.635383125731
2980	-595.1209098167336	-642.5754420135429	-658.0356356551662
2982	-585.0827482438622	-641.8555559911679	-643.4050094140758
2984	-569.5611344966213	-653.5388995681124	-625.5930371380964
2986	-585.1147872574777	-665.479730665882	-632.1717614906229
2988	-602.2125676189103	-653.9646451102964	-635.126095783364
2990	-579.9216138660653	-611.5279683653798	-606.5830905671131
2992	-587.2874276267236	-627.6243964036672	-655.8465540933199
2994	-607.2994435124424	-653.7595148528944	-644.6563738711122
2996	-582.6278462696985	-645.0044859083077	-620.2801228469805
2998	-575.8035981500586	-662.4762934897428	-622.0835241752262
3000	-601.8329630269877	-699.6303859650311	-652.6864419254175
3002	-601.5344596599711	-660.2116926753967	-671.2478298605776
3004	-615.1400682176952	-634.7231942514587	-655.1110946549609
3006	-614.1345788772553	-619.6794499148655	-662.0175795100658
3008	-622.6669448386904	-632.677990317355	-661.7204630744552
3010	-628.3818303485316	-656.3577403922753	-656.7430084434207
3012	-615.5013760841759	-659.9514142758047	-652.7616842660095
3014	-593.5213610038912	-612.8238592891032	-632.5671439637441
3016	-639.6247362855168	-665.4916930971519	-668.5354408528501
3018	-632.4014214045387	-662.393452972241	-663.6278655677426
3020	-633.0848504959736	-641.2182442316666	-667.2976403394814
3022	-629.7089644554724	-629.1922060233092	-669.9623831755625
3024	-582.9548884822334	-631.6693453121424	-640.9456504618217
3026	-611.4781581161161	-618.2973371522726	-682.4631733468358
3028	-611.6186053691389	-635.8676735555152	-672.6099846615249
3030	-637.5418513723973	-681.7668006292142	-669.7280127792333
3032	-624.233240477819	-683.667261423685	-651.8784205307388
3034	-580.9020960522756	-641.655569253878	-633.7169072598149
3036	-601.0415381376163	-637.2561547702321	-666.0196131907087
3038	-573.0692737768253	-613.3112528513324	-608.7970596254654
3040	-588.9375923117133	-623.7353659283991	-616.9501099784412
3042	-618.6213706638705	-654.3836842428595	-635.9502758145964
3044	-623.8418104975904	-655.0233246535096	-637.8820653501177
3046	-599.7334074905216	-624.4715854732406	-624.3603189548952
3048	-596.6942181691563	-649.191751270587	-631.4693718449149
3050	-597.2199050102767	-621.6623234375566	-642.6052086020486
3052	-566.2058643513537	-611.4448446444064	-633.1062244089673
3054	-548.4011870125289	-623.8178500091435	-634.4675125310844
3056	-556.5618833645124	-635.190110568582	-628.8530393080506
3058	-577.5147097054445	-632.848845378479	-612.5546131518595
3060	-573.1401970151092	-650.2573970400539	-650.2114294505099
3062	-574.687998522277	-620.1166337359144	-621.3095586086304
3064	-565.8047628222955	-598.5275585688548	-607.0987209602052
3066	-570.3284095396264	-603.4279432780693	-591.6212340289895
3068	-571.4254613756167	-605.6452962664293	-595.3256316100898
3070	-555.0253434665942	-589.3065596765787	-619.6137793026202
3072	-563.4863808272941	-627.3180818336327	-575.9540443381876
3074	-553.7375661733387	-602.193242221524	-599.1010246814976
3076	-528.7021739157974	-572.5856872966836	-577.7199426848063
3078	-536.8716454249293	-588.6889260701616	-600.3641596582693
3080	-563.8545840230761	-604.3384783889724	-626.2435749772654
3082	-570.6676666163993	-572.5677528531201	-592.4122131488875
3084	-546.9081067552461	-579.5733169549492	-568.612576673631
3086	-560.6601858700856	-615.8848543284171	-596.0069158581691
3088	-532.959358516604	-618.5502287851238	-604.8445952031748
3090	-536.7394865867275	-586.3072025972761	-591.3351237544057
3092	-552.8605358737077	-564.8577001056692	-576.0771193981523
3094	-539.8030073406893	-581.3818745244943	-577.1329230982216
3096	-530.2264367027416	-561.4466156289	-577.1595127006592
3098	-532.7441769714038	-572.336476252557	-587.0932853278247
3100	-516.8628264881138	-564.029753832385	-566.0302726782471
3102	-518.0110417937168	-555.033468936756	-549.5976300062494
3104	-517.7242596359481	-555.0735990375185	-550.0133297848809
3106	-501.0485146437269	-554.337177587291	-552.9106606606282
3108	-513.4551704830224	-516.2645812533051	-518.5985190016316
3110	-460.3403895177203	-516.7333833700411	-531.8520906631484
3112	-484.7415311366268	-522.5566167724201	-526.0598981532863
3114	-506.3371105676127	-540.2434618267058	-537.3297827232323
3116	-515.4899216788749	-543.0040043910478	-561.9465213110973
3118	-510.3506899390822	-512.392059902416	-565.4870864051088
3120	-461.7102892846609	-468.5370599267143	-502.0429817947543
3122	-431.4805708745684	-491.6567908572785	-492.0934147462158
3124	-434.0277865185504	-467.9583112804078	-498.2351802413772
3126	-457.861924268163	-494.6439286362769	-516.1563806545244
3128	-474.2262561764503	-514.0958101035392	-517.7534457546711
3130	-484.8060097846832	-505.6943105082347	-503.4561545172929
3132	-514.9839460567406	-527.9288826996732	-503.9828234584081
3134	-451.0487723185884	-517.0156471787038	-463.4437288359367
3136	-442.3693635115908	-506.8244440291185	-497.7268211824124
3138	-445.3218792329261	-490.8820528770801	-474.7256476956833
3140	-439.7336325998546	-497.211250673351	-458.3288955089149
3142	-422.3149927336352	-502.1113990527495	-479.9820678386097
3144	-407.9177736245206	-465.2100296299977	-504.3367623340648
3146	-433.3702295881979	-452.3306372083959	-449.4259236424889
3148	-402.3942780984528	-430.1306005076648	-462.1006586004993
3150	-406.8243211987572	-417.6418524828167	-480.5712988587271
3152	-426.7154016802412	-443.5976154840982	-468.1527675739997
3154	-426.3472465373437	-472.7953135707734	-438.7459788985417
3156	-392.5832955287222	-460.9002337306257	-419.8731561691581
3158	-364.2886539643083	-415.047139763699	-413.2213602926206
3160	-394.8576356467466	-409.0397835608796	-417.1695378598647
3162	-386.1832819543188	-381.2087507584764	-436.4556861373631
3164	-354.5540796294395	-374.7566706690013	-408.3872698966587
3166	-349.2539027089486	-394.0058810633211	-384.5864168498972
3168	-362.0565160040468	-410.1118200217095	-390.6300907178054
3170	-337.8114190604785	-389.5135126910511	-396.0715786178764
3172	-339.4867283352611	-385.6235588553454	-403.4469389076082
3174	-308.1824370920949	-385.8594420311452	-368.3597473369775
3176	-317.4178213910002	-382.7181039506975	-365.630453040049
3178	-344.7648709360797	-366.0117740765355	-369.4647607590501
3180	-355.4003165756429	-373.0531512129306	-368.10710860361
3182	-334.6676210414373	-400.1274481435615	-359.2582595137691
3184	-310.0088834247637	-330.507206564217	-335.5135986166399
3186	-297.0350995407188	-364.0019713677654	-330.0621454902943
3188	-330.7233120072663	-363.8655832361113	-362.6767931711789
3190	-310.8440518320421	-327.672896946154	-332.5083433511537
3192	-292.0909320240421	-334.9239011403485	-327.1285951315306
3194	-305.676333050309	-382.0571839278916	-349.2573584839171
3196	-319.3723863821788	-386.3846188856197	-319.9834590388215
3198	-285.9443107659974	-329.5004828095496	-304.8690770292272
3200	-306.9363831179729	-352.5014470725194	-351.6267456272851
3202	-278.3090830267234	-321.332781313756	-318.4408593645152
3204	-294.2184907872842	-311.575434286979	-323.9224829988894
3206	-304.2502175538504	-315.2164324241838	-347.5050448220509
3208	-272.3919210332495	-312.8885283693904	-342.1916698678111
3210	-257.5767572348981	-315.9816266651397	-310.9098378673895
3212	-264.130836211834	-303.4233659495574	-257.6841456847192
3214	-289.1452752293479	-289.1922162579568	-298.2878578849436
3216	-270.8970741754398	-293.1960916773521	-293.8115290109361
3218	-248.2934849528527	-296.6116333124779	-283.8857862629167
3220	-242.9178865475692	-301.1770037138983	-294.3546422245178
3222	-263.7377350219327	-316.1954565563177	-318.4483546159636
3224	-312.5289477761072	-331.895094237164	-323.3400753107113
3226	-268.8321162734982	-256.8426131276941	-254.048757287151
3228	-235.9157933562444	-295.7160929140099	-285.3523078003321
3230	-240.516667117371	-310.8920223306942	-296.2673976121102
3232	-265.1258159400875	-278.3815336571997	-285.5068819733954
3234	-268.562489749952	-260.5004567016144	-278.9737996223495
3236	-232.4107077857588	-294.2890298392721	-289.4429765269298
3238	-200.2289015410136	-288.9914229620671	-292.8999126609622
3240	-199.5042401442629	-255.613567436279	-274.3484843558284
3242	-244.3176275793122	-254.3205885444436	-274.6376116351588
3244	-237.7553526456844	-255.9099557621668	-256.5037841368687
3246	-236.525771322607	-263.0776427852896	-259.3776554653301
3248	-236.8803821992418	-267.4266096304772	-251.2200828033926
3250	-213.8712481357888	-259.7909618740648	-216.4360598404595
3252	-212.05767878336	-251.1819274460752	-259.2278915468144
3254	-219.3488174562704	-255.9500069646382	-224.993235438057
3256	-270.9226273762961	-293.7633500161472	-270.0959880542343
3258	-239.8701018014819	-272.6925945024758	-286.787595009899
3260	-194.755776591453	-274.0506208809419	-287.2256574762266
3262	-188.7126523894875	-280.8198978986926	-268.4776598636939
3264	-210.8749706826134	-257.4615708112886	-233.5587284576237
3266	-208.0677088984407	-267.2369926096255	-228.2026756748363
3268	-246.559464314419	-307.1249597240226	-271.9482214099264
3270	-247.7035747456152	-297.5367838927456	-262.6261598799866
3272	-210.8357241423779	-267.949765045767	-255.5076163798469
3274	-203.9100835733745	-286.8785150073932	-258.4099996274617
3276	-231.379566237668	-299.9363269206781	-273.8072471476495
3278	-257.1161079752927	-271.7669836172163	-286.5074026486842
3280	-251.965490636097	-266.0710199433643	-270.3069968573006
3282	-229.3520986886263	-234.2495370116648	-260.2509157054307
3284	-234.3529562978347	-254.213362756984	-230.6353656261493
3286	-221.3021291009961	-239.9528101168938	-235.6753706168466
3288	-218.3061356369937	-220.081950918422	-237.0875122629473
3290	-224.0437007552634	-242.452009006334	-255.7233356379704
3292	-232.5789093742167	-289.3915101167164	-281.7096215176263
3294	-235.3107241222687	-289.5649658520857	-270.1880611813896
3296	-196.5239367250794	-233.0360921224369	-241.8700455535712
3298	-222.1299319316302	-245.9951222109297	-270.7347045644789
3300	-171.0854131310427	-226.7598787207134	-227.0331958580902
3302	-198.1320711418892	-232.0603696453799	-247.4141888244187
3304	-226.8609189507023	-260.086788515573	-292.2775886399801
3306	-231.1265316076577	-281.9409749798177	-289.6118090135613
3308	-228.6777805145505	-265.1422390855093	-241.164571345018
3310	-200.3382415194803	-207.3194732966639	-242.7468685271653
3312	-201.0988697573099	-231.5043544708673	-236.8988473742524
3314	-197.9264495909828	-204.1341771066353	-207.989036014387
3316	-181.4534738923926	-221.2756711949883	-210.6938149569916
3318	-177.8561622263759	-207.730782212659	-219.7724731509474
3320	-197.0016979984881	-215.5110066408023	-218.6615798190023
3322	-197.0412626164829	-232.5128164419743	-211.6310162533092
3324	-147.5947727161884	-183.3311947887949	-204.3640077800096
3326	-156.9630960947152	-153.3362979590893	-173.9876733978541
3328	-202.4968107103039	-238.625569095995	-236.3590341232412
3330	-162.8299279395201	-218.9743646712374	-216.1349627861356
3332	-180.4116725292879	-229.3499069669931	-198.2004170812589
3334	-212.3207610873501	-234.3140115799106	-229.0989628095903
3336	-213.8784920024105	-203.4990828578426	-256.2965401541214
3338	-200.6246228491081	-179.0713516050471	-244.3593740049347
3340	-204.1964649419823	-218.6062532828071	-222.6754896411181
3342	-115.451522716107	-189.5735111912272	-132.2862246408263
3344	-172.6220013592677	-185.4260262588551	-163.6067279236341
3346	-157.0093566245177	-221.3037174799187	-198.853205406741
3348	-175.9247487652143	-233.7879293650702	-212.558464423964
3350	-194.5125859744093	-232.7414567568334	-222.2895511385842
3352	-175.7234527545564	-211.0931273665348	-219.8863103095622
3354	-145.4571621045667	-184.7277904077362	-204.1512623573489
3356	-165.33365454964	-206.6242725696382	-200.7594100638962
3358	-187.82250942179	-222.2264195898521	-171.7072668806775
3360	-146.1019493051159	-154.4089606079999	-217.1458766448822
3362	-165.7538282058452	-207.2661578664952	-228.25671353505
3364	-186.553272255858	-215.7084535754746	-196.2296705580065
3366	-199.2143736168646	-234.0887958064928	-212.625071563605
3368	-169.5648953558637	-222.3178260039859	-209.4911975694344
3370	-120.2624299080726	-174.8204271602849	-152.8727778770615
3372	-143.0098311899943	-206.4338979070102	-171.9090714870475
3374	-170.2315941928042	-216.3096856779441	-212.2280380065261
3376	-156.1634685247468	-222.9906352082828	-211.3006884011825
3378	-155.7092957556645	-231.8329972212202	-205.7925522817505
3380	-149.6935872194308	-212.3965506688281	-184.4627260960594
3382	-152.929366226945	-214.1755700564689	-204.9423172134787
3384	-146.7239713754267	-175.6916947299492	-197.8981440113398
3386	-125.4346805218467	-128.2762456520085	-149.2381277308697
3388	-118.8590021852414	-193.2224873054943	-149.0004419768859
3390	-131.4829858568322	-208.2387715931896	-139.5931931074436
3392	-93.53507189299626	-155.1008975554291	-188.402788852517
3394	-136.245900630376	-175.3209307676224	-149.5753761252015
3396	-146.8550948634608	-157.3292728772738	-158.9836710988595
3398	-130.9489225287977	-139.6322950444546	-158.9269954562732
3400	-126.2609803220793	-150.8802179059789	-148.0455793021118
3402	-139.959334804721	-170.460268099707	-148.2084464651005
3404	-150.707378814739	-178.9610639521725	-157.8824403590907
3406	-145.484117065207	-205.9889665317978	-154.265007135519
3408	-87.6641780414158	-173.4844785740366	-157.0474969639249
3410	-184.3584269144259	-206.5917434161012	-184.9941763889942
3412	-157.2696065148817	-160.4022082393963	-135.5457654581983
3414	-131.5856905372307	-129.0246300394115	-120.3022705630186
3416	-110.1887862757073	-121.3319329454514	-121.7125919060402
3418	-107.9507941483114	-126.9164511578648	-138.7537728166106
3420	-106.4804014132119	-129.2503682713817	-152.2507576569812
3422	-78.11602967342157	-122.8576344571296	-134.6039082900521
3424	-135.5531190764063	-148.1879377435357	-168.3816470308109
3426	-126.2294974988208	-168.0762954461266	-124.8499750264132
3428	-172.2099211756782	-177.1674205505392	-151.3834580148487
3430	-179.0162130200427	-192.9878596738627	-167.1147257972987
3432	-133.7819140817892	-176.2500816488844	-152.2730917133178
3434	-112.6438968629944	-157.0659519547369	-142.9401775841259
3436	-117.1866418916162	-139.7851311845986	-147.7672326451212
3438	-118.6205725745107	-129.043640381348	-165.8409924286102
3440	-135.60288052587	-159.3489726969116	-199.2977008861867
3442	-153.7666007354611	-200.1194081467001	-178.4547581317721
3444	-145.6023473975596	-141.4832031979704	-163.121599085569
3446	-151.5331573185223	-169.2677288180951	-157.0852890634271
3448	-166.7921496897333	-157.2011034863242	-174.1632368442605
3450	-161.1592855465207	-166.6468230100871	-180.5903279007978
3452	-132.7115528971193	-152.2251234636476	-179.723102645502
3454	-145.9690833942942	-154.8633703024694	-200.7482874889049
3456	-171.6845708039373	-180.6925502113479	-199.7570973638216
3458	-114.3932805844742	-146.5818691001296	-127.0403375441752
3460	-161.9281373753747	-169.0457668643719	-182.3100101011512
3462	-174.468325710804	-178.6832011599265	-173.729611813712
3464	-156.4696483898676	-171.7611450816933	-193.3242432897556
3466	-131.5044087942356	-203.2643071493435	-188.4243938031563
3468	-168.6963144806711	-199.5007660931004	-182.9049465372834
3470	-155.0396827846218	-194.7553392261759	-173.9296903141304
3472	-163.563466157221	-225.8965556880771	-195.4959244125364
3474	-211.5752332321143	-250.6129345663489	-230.2987400610726
3476	-191.398277032082	-230.5106407206844	-231.1542715454603
3478	-178.7186643066118	-254.265018178568	-248.7022484809292
3480	-164.1858292537239	-256.5107855721805	-207.5794697290089
3482	-210.2508825127331	-201.3478606399054	-216.71263873859
3484	-215.1983988743034	-183.4819221698758	-211.0721540967087
3486	-209.9342533587021	-191.3292110176971	-205.3006842887086
3488	-199.8229827337806	-203.9449180941825	-205.9935722676359
3490	-212.4766702853279	-224.5552401732365	-228.9843211742454
3492	-227.9138183522077	-254.6801919242012	-247.1732448634474
3494	-220.0754588209679	-273.4471772492672	-236.2089922228062
3496	-220.995769350722	-270.4659766344819	-228.9272363433998
3498	-250.8114839489334	-295.5520554488836	-246.2897878725109
3500	-223.6498275559709	-238.4807515963982	-224.3634910862572
3502	-227.2308651648103	-257.4977151339345	-277.8435357185296
3504	-231.0897764831907	-233.0972857694456	-249.6966150923986
3506	-244.9648406911493	-262.0744551833638	-267.7834488926874
3508	-248.0793368663907	-274.5725430957604	-257.3930628247203
3510	-269.133258840532	-270.1842999942799	-268.0857135257261
3512	-286.812650844239	-284.5559851615237	-302.1373836728886
3514	-272.8447803292636	-308.0727076921908	-305.2192726509233
3516	-261.0197440120205	-302.5503995353369	-288.2567968259191
3518	-228.7557200967677	-295.4599126128044	-247.6339455900913
3520	-282.348879600514	-314.924409541372	-314.1822767696427
3522	-145.1139479771653	-330.0459583316107	-284.3327944825091
3524	-256.4533269226992	-293.7353819742443	-339.1388542745292
3526	-330.2113656859274	-313.4544874342403	-325.7390457463498
3528	-312.5779715707523	-319.2448472530161	-317.8472453284757
3530	-274.6716928064234	-314.9518452566369	-318.3222601660194
3532	-288.4317323583375	-300.7932379861036	-310.1043361587353
3534	-330.7450896915368	-289.8751570633865	-328.1236930869837
3536	-337.7003790293952	-328.1318954883893	-373.0345119520956
3538	-346.3286098222421	-376.5607675798051	-329.9792798583245
3540	-311.4500579231941	-344.1133094364755	-354.9331897730951
3542	-313.9192146047609	-325.6931771346202	-327.2353065432745
3544	-342.075275020828	-363.7452573109536	-385.3366498605321
3546	-315.6797285307529	-380.4166780207611	-382.4580572884584
3548	-318.9312746465333	-380.3862326011702	-365.4389359338583
3550	-340.5004163379768	-387.496318092156	-386.0208921551106
3552	-356.9646056901972	-368.9314809924308	-383.7931270471697
3554	-364.0637831749697	-346.0613044118727	-370.3364711516357
3556	-365.1247917458601	-360.560029164423	-397.4124827366186
3558	-365.9500440401889	-386.4991296838615	-412.4272027522595
3560	-374.2804677134544	-440.6505453315181	-415.5693187367098
3562	-370.1589605042647	-368.9925524306527	-366.5105359968141
3564	-346.0525915425247	-321.3516867797343	-393.3925482099193
3566	-382.9057664591543	-366.207497979825	-394.4746135824269
3568	-369.5721070948916	-394.6543723637244	-426.2588160067809
3570	-369.4983023297544	-370.5441048866647	-398.9375717339644
3572	-378.0825317487864	-393.3445619029573	-404.3743732620652
3574	-376.1351015378767	-397.9711552984117	-396.3549838821285
3576	-376.4233681692688	-403.152762056365	-394.4024166286565
3578	-373.7863511228314	-430.0369234879969	-432.132275999211
3580	-358.6875489626601	-383.7925652342751	-411.1129431379381
3582	-409.09011697161	-430.8181616905488	-400.9929200225313
3584	-385.1829461168339	-429.0980671125826	-417.3092721934266
3586	-395.5310173050669	-404.3181581286688	-422.8921465272251
3588	-408.023515439101	-446.9379925012815	-416.9322498974909
3590	-407.0470100893406	-459.0306665517309	-424.8121226146842
3592	-424.6595988690424	-452.0965170546053	-434.6894789251633
3594	-452.7405176194511	-467.981577784174	-438.6769576515209
3596	-435.7713884685382	-450.6797215444166	-433.9914551376496
3598	-415.7271398942659	-431.0434974992534	-446.4520012630629
3600	-438.8223852694218	-447.3672548706296	-474.8944459919486
3602	-454.3563832688832	-455.3189691622568	-475.4299573900266
3604	-422.3713468788176	-443.0323538950046	-451.6958486801678
3606	-409.9462304732887	-452.7774230528095	-474.3010763175581
3608	-421.4158043384726	-452.5403985931051	-406.7390940595757
3610	-470.525403331033	-477.2588384446151	-468.0442466541745
3612	-438.1882874685771	-434.3046206649858	-447.1512024978871
3614	-410.7446975962171	-411.6778279579833	-446.3755033263348
3616	-427.146435462408	-481.6495070796151	-475.3792342743132
3618	-446.3499154191417	-488.4659265917177	-477.079715821509
3620	-444.1632696129074	-456.8103011888595	-461.3745633470847
3622	-450.3157941291765	-468.8300831593955	-470.031167878267
3624	-475.6749198363806	-500.6363474256005	-470.364842370248
3626	-482.2133675001766	-493.9916082519142	-457.0427711124752
3628	-455.3092619395704	-473.8158643046379	-491.9814542889191
3630	-440.3977636113569	-471.4806490550733	-480.2730079759851
3632	-439.205559219035	-458.5796396007762	-507.8895272509245
3634	-524.6204697663359	-539.8856608292928	-519.0261901432857
3636	-516.4096284379367	-543.1296093505818	-498.6552453415973
3638	-503.3103821540063	-526.648534963924	-497.9931853969199
3640	-470.2156196479222	-505.6836537340046	-505.1430152285163
3642	-468.1394974789199	-500.3454170807092	-498.2904327187503
3644	-493.6342915716704	-458.7270621729638	-472.7529739714386
3646	-484.3256901415409	-470.7518317418169	-491.10231889787
3648	-484.8878600026067	-510.6751407618846	-517.68368177174
3650	-502.5222523851517	-521.8302359575107	-528.3831589314369
3652	-490.3796276661024	-510.9877850141982	-538.2498013509334
3654	-497.7320059849	-486.3346920176662	-530.3137897343161
3656	-534.5848634735187	-536.4701994535112	-576.7512983543138
3658	-570.0127799943701	-564.534082411523	-574.681455751456
3660	-502.6285246827549	-561.818456125656	-536.1096458479318
3662	-520.2797230999929	-575.0598820465192	-539.3223072311511
3664	-492.0871272904759	-488.7207054819311	-525.4494933554132
3666	-466.4202073502556	-502.0351118149577	-510.7819255374721
3668	-477.2661540672658	-536.6992880820779	-503.1876619828212
3670	-519.589694372756	-519.1683185604929	-499.9533950626063
3672	-540.2410295243431	-548.9071488046595	-550.4143832348048
3674	-547.2930376772692	-573.4747295600971	-563.7667057956257
3676	-557.6378220464579	-588.7667407807497	-562.7525312513524
3678	-576.6742249340822	-621.23428905911	-593.6266026015353
3680	-578.9003676882832	-605.8474850823484	-608.6697041768932
3682	-541.1223030148595	-548.4965206404881	-612.7272855934831
3684	-552.0369591296146	-551.7190269601587	-588.0964856246778
3686	-530.1035442537389	-576.4819654234052	-583.2556353582908
3688	-535.0934467807487	-572.8927517949448	-582.4757955911517
3690	-566.5802423710976	-574.0925619654693	-591.4899650102382
3692	-561.4331237810035	-598.1023261197631	-558.7695005628336
3694	-567.0698377410421	-578.3052486544008	-559.1446073834354
3696	-578.0328392930089	-572.1417751588321	-570.3569656444666
3698	-572.4426975001672	-571.6531253018256	-603.1089073759491
3700	-564.097979954139	-593.764960870102	-626.3476641328392
3702	-573.2064313414688	-583.245970530827	-606.7099964478596
3704	-572.1467379295202	-551.4893049887795	-607.7939297836906
3706	-577.0964487439637	-591.7833773357568	-618.8084973092314
3708	-591.0822884320116	-636.068447003152	-617.0793309201317
3710	-577.5867769766219	-604.1474528186267	-617.3767387623828
3712	-567.0394910368279	-616.4872525123385	-597.2217405005241
3714	-586.4829956469418	-620.5033666253379	-630.5121684047564
3716	-615.1452853979163	-651.6095859763339	-641.8776367125672
3718	-619.2185763892639	-615.7655352317497	-618.2402174850841
3720	-610.2176975205354	-611.578636979664	-634.9156797138827
3722	-569.6264387900507	-636.7926684569195	-612.1476970337976
3724	-555.0799437468445	-591.0170009363324	-601.2584227651797
3726	-566.4777921820861	-611.9849900820415	-609.1773752006656
3728	-581.1512243727724	-619.485250868414	-625.1684233741588
3730	-594.3732627126102	-610.1566868630553	-643.8471154486815
3732	-595.2262516657843	-661.3626255372154	-635.6908345877549
3734	-595.2079037981503	-602.3958177703147	-581.4811959917902
3736	-595.6780432678174	-555.4956186194481	-577.137598616426
3738	-596.1694290256901	-592.4168078511771	-625.3800601924984
3740	-588.2518143438329	-607.1779353003506	-630.0512735166846
3742	-566.2267240702464	-585.8752687352683	-594.2296078233417
3744	-559.8771913768396	-587.3468567076927	-589.8193177774518
3746	-591.1401385625086	-623.9484183211869	-618.779993405899
3748	-609.4284913736569	-642.3542054518874	-654.3436028393464
3750	-572.5863438142923	-639.584378487637	-607.7487202408286
3752	-561.1199192765414	-590.4042495109234	-618.5345023641952
3754	-651.9161449996196	-648.3117777612457	-617.4099123759995
3756	-610.5527991559284	-620.6418679930662	-641.7969593949749
3758	-622.1502280298437	-626.635413374236	-597.0483753011976
3760	-590.0310314197511	-578.9281057020536	-599.7119399991663
3762	-601.5873218257871	-594.9911115996736	-622.004754210089
3764	-568.3933034825551	-608.0277299526586	-607.3207944281995
3766	-595.3514067404367	-620.7731587469723	-605.5706021670368
3768	-591.8255063606157	-626.6370727751662	-611.5390513927799
3770	-609.4558658569556	-643.7420695518795	-632.3396801432702
3772	-632.4222231497181	-666.9658804596229	-639.6319765194797
3774	-628.337936848676	-659.0401619418107	-627.8577631984315
3776	-615.6269145481242	-633.0056015587236	-629.752167915547
3778	-604.3142145936995	-623.124443241708	-640.4643937269651
3780	-599.8753771730876	-626.1844880978294	-629.9298158265102
3782	-590.4966408452642	-615.5043280233199	-610.6079692555995
3784	-575.8812088456567	-582.1619895765381	-613.4860854543074
3786	-623.9166739153951	-633.0568652198025	-649.0347405039614
3788	-616.4178318346246	-662.522709079799	-681.7453256658683
3790	-625.2237556298729	-614.6065152062059	-621.0559236658693
3792	-609.4129091093596	-647.8919195396356	-624.8165006796888
3794	-612.2999707265586	-628.1771672758435	-679.6735112666842
3796	-573.2270979297783	-624.2672769771089	-621.0219721905671
3798	-598.4098105770295	-602.4658311944838	-582.9840217479377
3800	-536.2497036804159	-596.9161537983505	-598.2766920337576
3802	-554.5615260920299	-579.8515949910703	-562.1096348805203
3804	-559.391246281906	-584.4616410627118	-578.4008770711952
3806	-583.4612185044001	-583.9580883183965	-611.9541836673693
3808	-587.5857368031459	-615.1235705439931	-606.4372201503401
3810	-579.2937667713746	-644.8603632117817	-602.9094088372059
3812	-577.4551261849537	-631.5650120207677	-626.2286904185362
3814	-556.5044493609012	-588.669221550766	-604.5286189546002
3816	-535.6993409734644	-575.7627318674254	-582.2893728530726
3818	-540.4636431926097	-583.2559166786519	-592.0118326581339
3820	-554.0394053249503	-584.6474678589248	-591.1465768556683
3822	-554.8690695520397	-596.3387637256731	-588.4048113754682
3824	-566.2154948805504	-605.8974653312268	-591.2916899022052
3826	-599.2193093563292	-604.482746409529	-590.6946956521963
3828	-584.3273644348998	-599.4365447552596	-604.9904530217111
3830	-599.267552451188	-597.1467461963678	-627.5035312535349
3832	-601.1271001242167	-610.676819349021	-578.1389527271456
3834	-569.6954951784002	-572.0190689446768	-591.4807905330006
3836	-570.7348200264462	-606.1638998940991	-618.5556205620262
3838	-600.1010332735951	-636.3971443526295	-638.8569044946482
3840	-521.7198223358104	-625.5367916798321	-602.7775409201294
3842	-576.7353001238605	-595.5378127749536	-566.7482571859471
3844	-571.8891730857282	-599.2721814874748	-618.3774563637255
3846	-569.9539762153756	-579.0140979510492	-594.1186966760521
3848	-584.686634948629	-574.7381948071754	-595.5319026682774
3850	-593.3751496290402	-591.3819026525787	-607.9272740707775
3852	-609.1799367426123	-604.1753528094315	-625.5806591662854
3854	-604.3860990040919	-659.5933861385477	-636.9548813782816
3856	-590.5063877883825	-636.7728220618868	-618.7240168718108
3858	-558.2775578695118	-624.3755693529774	-595.532010126359
3860	-587.2046576578758	-585.8688004782207	-610.4681612027939
3862	-602.3113635426316	-568.4905378125782	-615.2157181448444
3864	-566.3096653826069	-568.3472946012364	-557.5683266774068
3866	-552.7430159776905	-589.9893430237009	-570.0198080823107
3868	-573.8693080780129	-593.5336188778551	-603.0731039840166
3870	-568.0792284185982	-577.0649985327586	-590.7229729207933
3872	-555.8672940491774	-576.5301467891718	-596.869594841779
3874	-575.3932054294992	-602.0771375875249	-612.9590253988532
3876	-566.951120659555	-604.4894021338814	-609.6044322610999
3878	-554.1758495923295	-591.5607198812356	-604.9454910279237
3880	-564.9055112950001	-588.2516263379966	-570.96128126535
3882	-521.9005820051123	-532.2467866078006	-522.3114569394587
3884	-551.712787524987	-583.3828348415099	-562.9229697975878
3886	-572.4905653188982	-589.5224258888577	-585.8603578701111
3888	-526.7116708103665	-563.2731872744273	-567.5810308053938
3890	-564.4558919229891	-574.4568342807281	-587.4450781537058
3892	-573.3436618214485	-569.1381616145059	-581.7269097899912
3894	-564.3137956637839	-531.4110368603613	-565.9756739818158
3896	-574.3583866602762	-573.549391128924	-550.0951913150747
3898	-561.0359299661565	-566.9728171815037	-589.0847652740507
3900	-550.4445637731845	-601.1982440008713	-604.675949260294
3902	-547.8548170264007	-598.3973207086717	-550.2875087189411
3904	-595.5673155609034	-616.2534615557257	-581.442559867564
3906	-589.9299695632398	-566.1567470347015	-574.7352331837668
3908	-524.7822765049892	-565.5814305041275	-547.7515894916045
3910	-595.1248168444085	-604.4908881752924	-579.7859156285571
3912	-561.6089114007655	-593.4916969545864	-536.0820095825239
3914	-547.2132332312285	-587.8217765708776	-579.1125850895517
3916	-544.2187206294572	-577.988082663956	-585.3017733801062
3918	-578.4082128152004	-578.2952492485931	-544.6656023247587
3920	-535.8886719509958	-521.2571461827725	-598.9928189913434
3922	-585.8196103681495	-553.3922618366267	-577.1484795339051
3924	-542.4898108813447	-561.4484067139196	-549.6349337023127
3926	-552.7261956031539	-574.6474300921336	-588.8947627470205
3928	-530.2784357594018	-541.4911908602828	-585.3626554076245
3930	-512.4257652375288	-564.3638471807138	-567.0959542203194
3932	-515.3528820103628	-543.0744304943382	-587.3539056280329
3934	-532.8546497976724	-541.9236985535556	-573.0092449787062
3936	-554.7661196699223	-560.261145283479	-571.2511965105925
3938	-576.678341280095	-553.8669443367246	-584.1089745035865
3940	-562.1992522712021	-567.3002997752097	-587.6234857460203
3942	-529.0849447902839	-564.0002749223047	-584.1492213802911
3944	-512.8557643077635	-543.6831196335662	-568.3956487149683
3946	-507.0600294148358	-553.4605541033479	-547.5514100818106
3948	-490.0063265777284	-551.1566084783732	-547.5453799977357
3950	-506.8331860569449	-542.5261721795855	-538.9575668319266
3952	-537.0386839624835	-554.7191571812733	-559.4966105199545
3954	-522.5605062363185	-552.8549158415606	-552.4259040189377
3956	-521.6147309882509	-538.8319747972694	-540.2873247906864
3958	-534.0325846109693	-545.7080483248338	-526.1340671689474
3960	-524.4787595189484	-555.2338548512464	-548.1028223066642
3962	-550.4316126191698	-557.1025269861244	-575.6601766887246
3964	-570.2236854761972	-570.4935057733248	-557.0620845376141
3966	-532.6118060623627	-567.3722718680838	-571.1827868657191
3968	-509.7441672436988	-548.6128746776483	-567.0489401418413
3970	-518.1541504474394	-553.92824049157	-527.3934000494493
3972	-531.0888098079884	-555.369536639528	-525.1598727956806
3974	-545.5079292840385	-552.974656540349	-551.2333121015236
3976	-552.565833504494	-579.5333397690132	-558.117995789874
3978	-533.7584711691275	-581.869779953169	-579.5519142901359
3980	-504.2268122076869	-548.1284736368972	-548.9843119746722
3982	-510.960621405389	-538.6490982711715	-532.651434775661
3984	-528.6880409979623	-531.7250704395922	-524.6166583788559
3986	-523.0760949611261	-525.1216415042443	-507.171172913427
3988	-529.4057476524404	-546.0676131916326	-531.5969550696946
3990	-539.0371593997093	-558.9384804631515	-548.8624374122845
3992	-520.9862702946973	-549.5054424938294	-530.2072912738222
3994	-527.0463154519953	-577.9809117212949	-542.1920398104544
3996	-521.4819846738907	-538.2153031795301	-549.1201314915983
3998	-521.969032603334	-526.2888900896388	-539.2468326666287
4000	-503.2840465666071	-536.7837656652796	-542.8758238529415
