# Supplementary material for: In vitro and in vivo datasets of topically applied ketorolac tromethamine in aqueous humor using Raman spectroscopy
Source: Data Brief. 2019 Oct 22;27:104694. doi: 10.1016/j.dib.2019.104694 (PMC6839021; doi:10.1016/j.dib.2019.104694)
Supplement: Multimedia component 1 [file mmc1.zip › Raw Raman spectrum dataset/In vitro Pig eyes/Gonio/High Wavenumber/0.05% Ketorolac 9-3.txt]

cm-1	frame1	frame2	frame3
2502	-237.5072894276223	-310.4158250851206	-387.6676623676198
2504	-220.6991650557442	-298.3537120103116	-371.8581841842874
2506	-230.6285017721431	-320.211115135653	-377.4725409120694
2508	-191.3363706186988	-302.5313175116912	-354.7752000198697
2510	-240.6898101243008	-324.4845047190395	-344.2387070480284
2512	-254.0542406639105	-324.698357490308	-339.3127927230341
2514	-208.7627665076688	-297.150672090432	-342.7687096463962
2516	-249.1064889852235	-338.3204884941235	-381.5812699936938
2518	-241.289263590424	-348.3812690934831	-387.5128021351984
2520	-231.5646175927797	-339.7887626284572	-379.580488459799
2522	-236.0274229741996	-330.4569144929331	-363.2311293153282
2524	-266.9141780965659	-363.0339858599143	-340.0979088144729
2526	-214.6339140023566	-353.8812181295132	-379.4379906865162
2528	-204.8338530247346	-332.9804743819776	-377.8107021707279
2530	-234.1125172504429	-316.3668893395736	-361.3415450429241
2532	-266.1424252563875	-324.5977479934915	-400.1554537185426
2534	-205.9242253321036	-314.2914066821215	-360.6783842434144
2536	-210.6556144910596	-310.3563071300926	-338.7783173169819
2538	-239.1794452745265	-327.29148238444	-342.3252724200501
2540	-240.9458053371594	-375.0920292319802	-373.3636329123779
2542	-248.6125813101595	-342.783920644661	-405.555174427043
2544	-216.6578983099106	-307.4902675878227	-384.3705319032791
2546	-218.3836652426283	-318.1204433618655	-383.670650847365
2548	-281.6696120942185	-387.9340122203097	-432.6095575756398
2550	-271.327716396707	-388.3074142267653	-401.7778650687856
2552	-264.6746374115894	-362.4509635408189	-398.7089069933907
2554	-273.1944869503105	-353.2568713448898	-400.9002170537518
2556	-290.2824521845197	-369.2119415728715	-399.5887729239969
2558	-279.8000945673051	-389.0861230510442	-391.1069851752318
2560	-275.2298534736008	-347.9448613425057	-384.2344579171988
2562	-263.4537147761848	-338.6260035472297	-369.2183220743015
2564	-249.6054976348709	-353.568252111101	-365.8293410745528
2566	-246.339150854822	-353.1025697217912	-410.9494904081711
2568	-283.5122975195478	-357.8370058026196	-369.093624407186
2570	-265.2892384490759	-361.9381691198493	-370.2785837067786
2572	-240.0106864511489	-355.9400564787966	-387.5609622275467
2574	-255.488582405231	-335.8567541246561	-391.8326633791185
2576	-292.2691784903571	-370.5848710410329	-404.9145431005693
2578	-265.3030279140864	-341.2490310849964	-401.5504955262582
2580	-269.1028630355294	-347.0929104075274	-400.2748181524868
2582	-314.970048395871	-405.4185152414817	-408.3189253258058
2584	-246.7697333121168	-377.3902938706807	-418.0070921674227
2586	-247.3913039703842	-357.0771812767295	-373.9628115518772
2588	-266.0591383370102	-349.6174957476146	-392.0902419329404
2590	-286.2775346501089	-347.9073875319934	-432.2593535296071
2592	-296.5792484175406	-335.4353132362339	-364.625212833139
2594	-304.7381403563321	-374.3639444484952	-433.3072869810492
2596	-304.7696355567418	-384.1646257459456	-422.730839524887
2598	-288.9663660295074	-365.8824591800644	-386.55855686707
2600	-254.5896894098588	-332.4983536583715	-387.5677004762792
2602	-257.6346954996842	-384.7609683037286	-411.1156197902104
2604	-294.0292140526732	-389.8977124418797	-416.8778227903612
2606	-294.8213293715425	-377.0218200009651	-410.410365364044
2608	-255.8790829097068	-365.4784326268385	-402.0063836635036
2610	-280.0304333178524	-378.9932435269059	-421.4855296385902
2612	-301.1393165606882	-401.4534058584918	-419.2327483858535
2614	-278.408118497061	-375.0280083378161	-393.391189164092
2616	-258.9999651939567	-346.6892817924627	-378.4795986946078
2618	-326.2726245729515	-404.1624911975365	-427.847308347777
2620	-285.0059308631051	-353.2968352955258	-397.2315159193992
2622	-279.4443757713332	-362.1473477206206	-413.7441902098443
2624	-302.0064083042169	-393.045628526428	-436.5071853311302
2626	-333.8153171709978	-408.5412273536187	-430.4430452836849
2628	-296.9263335619862	-350.1363268320745	-362.8905513638402
2630	-282.1650058086849	-370.8210272807827	-387.6806444307135
2632	-271.9886314569711	-377.8529111961067	-400.5414449821699
2634	-271.7799578628005	-360.8032162928607	-391.801466251474
2636	-303.5590532992169	-353.2984913562308	-403.6011759217401
2638	-289.8954013554304	-360.6518743920949	-425.1731908850778
2640	-287.7363513547516	-383.8408237187706	-417.2351643209019
2642	-299.6447749246887	-406.5637434787524	-408.6639922272326
2644	-319.18552391898	-410.7391214282909	-422.3311623999795
2646	-293.3977506322867	-363.1107557798094	-405.977015798208
2648	-311.03160691057	-372.8193565826093	-403.6596318621395
2650	-331.4520016138057	-386.7258419056251	-416.5391637324324
2652	-329.8159083638915	-401.5172408229114	-430.6618827261001
2654	-279.0252195604226	-455.7450818633266	-409.4453244466153
2656	-278.9919271864018	-395.1393729319037	-391.6538495381443
2658	-283.0572795994286	-371.0298412484775	-404.4530341078713
2660	-280.1987661592505	-365.2850288395962	-430.5745429126831
2662	-270.8635972720497	-354.000229625788	-448.3063837056604
2664	-335.4013172989579	-400.2737138559206	-432.5591585990193
2666	-313.8240404272653	-403.1494246742348	-412.7259770636468
2668	-320.5120726980524	-409.9869564492082	-424.7212650086177
2670	-348.7484414524259	-424.8616416358331	-455.1848100457516
2672	-282.6442448638888	-416.602683823999	-439.9990680992663
2674	-283.1304394192771	-382.92154999855	-411.0014615735495
2676	-297.5701826993453	-379.6402906068788	-418.930783155449
2678	-307.1296525338337	-381.3060980966303	-423.4514583484769
2680	-302.8180847578003	-369.5087966572647	-395.5740416220973
2682	-322.2246485947689	-408.9557282649681	-416.5357750201185
2684	-323.5002780051141	-386.8669734928864	-398.5647701028148
2686	-328.2654771410942	-404.9647758731061	-413.6826494262937
2688	-329.6491435353263	-443.5801724764831	-449.4085152131977
2690	-301.9794371815231	-405.133508317351	-439.2187369153556
2692	-320.6414552477817	-397.9712603292857	-472.4090283995391
2694	-329.8792996612758	-411.4957177569165	-471.7944166806731
2696	-332.9519684551628	-422.9319952222317	-458.9039499500442
2698	-335.6166965181339	-421.1807080291472	-450.5615789143583
2700	-349.1367849693753	-429.8837048700577	-445.666562661818
2702	-334.0892411004265	-417.9033580186579	-433.7076614708524
2704	-343.9857805565181	-411.7207887098988	-447.3708535396589
2706	-351.9578128739163	-407.1528316709006	-465.7117645446384
2708	-312.6030031079819	-393.2979011782374	-453.0690762290084
2710	-356.5808101221747	-415.5310366643517	-452.4282320805774
2712	-347.4445933625987	-406.5698691651874	-467.0609440490939
2714	-350.2862249729006	-407.4802435191406	-461.7053692914215
2716	-365.1285201051371	-423.8795286270563	-436.4104150520532
2718	-310.0426239952852	-419.5693778362389	-435.3692388778056
2720	-333.6735819894781	-458.937862788115	-431.0115916087619
2722	-340.0416723280954	-450.0360010195517	-482.0444488962682
2724	-329.2202502503687	-426.0722193917968	-517.7505071284263
2726	-310.1640811031184	-421.6707859203693	-484.8200190197677
2728	-296.2957450954543	-435.909935305596	-446.7171125034686
2730	-321.7535446011139	-407.3445260127432	-446.7241040390582
2732	-356.2498020023856	-419.5302351362483	-469.3927362972165
2734	-387.1164901993798	-447.2602484223685	-491.6140838333431
2736	-402.6905250652466	-429.5917570318368	-485.4592170428601
2738	-312.4541167549166	-433.6495417878597	-456.1178123611484
2740	-307.1854569629118	-390.9718930472625	-428.2084050947782
2742	-323.016061903472	-380.6076377502977	-412.65473492465
2744	-339.8412038158683	-406.3696657381322	-429.2309776871098
2746	-377.4449366464375	-393.4351593299161	-513.927603355011
2748	-350.074396378067	-394.6342643528438	-466.661650685547
2750	-376.3375788257456	-431.4981251667408	-462.638125480908
2752	-385.5440031942194	-460.2567675662848	-470.7135312738351
2754	-343.709785267319	-455.6649734796442	-462.4842479088344
2756	-335.8670389334434	-445.3240790818101	-437.8379127822265
2758	-379.529835443431	-433.8672115300023	-460.5892946583921
2760	-364.3140012544216	-412.0537891833643	-446.1913936413669
2762	-329.1457970391923	-399.518327670786	-436.2501991567937
2764	-326.3059214417364	-415.2596748957982	-477.6434057969627
2766	-310.2260815333585	-440.2738917205709	-499.244787672485
2768	-344.1813434190091	-405.1491450092881	-478.617158047569
2770	-356.1662935616523	-389.9149113404718	-468.1057079540508
2772	-356.0557523352145	-408.2699957788061	-470.7412109590606
2774	-382.464073434286	-444.9561879439842	-470.4533079217198
2776	-377.2181346338163	-420.5032672369343	-456.5603277514325
2778	-379.6860631305616	-429.0651235008522	-468.2640509323866
2780	-381.9722096651754	-443.4199111602138	-470.5086443254986
2782	-378.2029073225057	-448.0995746639063	-454.0161321270731
2784	-363.2804575147017	-434.2432483930598	-428.0122618552939
2786	-369.9171082896762	-417.7812103757806	-442.937826862323
2788	-340.8009136630816	-419.2583860894596	-459.1995358814911
2790	-341.5793133190829	-433.5809367439156	-457.2583124774468
2792	-374.7958471264175	-452.4226028069377	-444.6438872369614
2794	-357.5322107771237	-462.2237118790148	-466.612367256065
2796	-381.125607489113	-490.5924158755722	-486.9648524389256
2798	-379.3566683455097	-473.7001569202779	-495.4429603532827
2800	-374.5946926250247	-456.3631213778626	-490.1402264689949
2802	-380.4925045995535	-454.5427680976724	-475.3065986926526
2804	-386.7923685869037	-416.9963165249366	-466.6186777867113
2806	-396.0636130622377	-438.3198346247784	-507.0877629248548
2808	-377.0570623084547	-444.3567797283475	-471.0225714198008
2810	-362.2803723297171	-442.1470031767323	-445.9309766251442
2812	-380.0698044447428	-446.1747126751658	-489.2340673383494
2814	-437.3736231495192	-473.4995439018861	-532.6724383266244
2816	-394.9443005874364	-447.5254369819373	-481.2944085973076
2818	-395.7370867958446	-421.6553683663825	-476.7931532095189
2820	-401.8004087342604	-416.6857330484677	-490.8093131461852
2822	-381.9910986191563	-430.863162863299	-487.6329137583736
2824	-404.0743266619449	-401.6575269130656	-478.3487218589813
2826	-389.4358911909159	-431.8819029924417	-463.1819795205153
2828	-357.2244594571559	-425.235028277664	-477.1626269490278
2830	-332.4180037808134	-421.5863286435355	-489.2235374306239
2832	-338.320170297568	-454.7145342997205	-478.2414470820914
2834	-392.3343252321226	-460.3470294956117	-497.3080445600443
2836	-380.8297941912585	-451.1154952426444	-490.9938353459589
2838	-355.9618167366456	-445.671710998233	-498.66520578291
2840	-349.3970264384817	-432.2432199906112	-501.5083242994199
2842	-368.2484001552834	-410.9561503807272	-482.8628426101217
2844	-342.8370163236532	-444.0556383735448	-467.2220030971179
2846	-306.1521249673077	-415.1408660363809	-440.3108843577633
2848	-333.1623375360622	-413.7442817550362	-432.962586228224
2850	-368.0106019969201	-438.1893780920851	-446.2122117668322
2852	-365.5503740411292	-462.9957972013265	-474.1555895926575
2854	-382.9828004191659	-432.1457795427616	-506.6379290193048
2856	-327.6281633810819	-430.6031332587032	-457.0001496530222
2858	-360.8601930951643	-457.5971960531497	-475.4315237743849
2860	-382.7319654657459	-465.3637692214452	-491.4889783888726
2862	-331.0638746359949	-432.0338024984501	-459.1552569591442
2864	-332.9318819207003	-418.6898979027644	-473.3523510393025
2866	-302.3707208687415	-410.1534148197603	-424.0568190937297
2868	-315.5450691110295	-424.5411495353577	-445.3673708920217
2870	-322.9330317818063	-417.9600720645613	-456.6417314062279
2872	-305.7657682972151	-385.7749055415917	-425.5253375333398
2874	-329.7771281223005	-412.1896699671926	-455.3920941837179
2876	-338.8484610902198	-397.1533603139533	-455.0012359862066
2878	-312.1941181438705	-405.7141268336999	-433.3998411243177
2880	-309.1045266906453	-424.9079501722242	-430.1953942122736
2882	-337.5002864829202	-428.3586222322849	-449.119942066322
2884	-330.0978174199519	-378.0392491166989	-443.3053302566624
2886	-319.0551516257513	-371.6096847485653	-416.6554807622268
2888	-319.4223692701478	-349.9912224981358	-403.0586582848949
2890	-335.699268906871	-362.9316362608458	-407.820264498568
2892	-352.8933569831935	-396.020025543805	-416.0734392800212
2894	-341.74243662622	-381.6350842466159	-398.5696019299977
2896	-334.8368305927501	-375.9761618519655	-397.4925565611507
2898	-319.0342932745808	-360.4354379900295	-395.5326570311283
2900	-332.6392306902098	-360.0930986890088	-420.8870381318081
2902	-359.6417314689724	-369.4306998743982	-437.0079605086289
2904	-359.2666235471191	-368.5750758322555	-392.7429939101398
2906	-328.0642602210477	-356.0889243481242	-400.6777611791329
2908	-326.4410354087092	-401.148901096844	-406.8657439709801
2910	-315.1655564264794	-404.2044394492907	-387.4005285187506
2912	-314.597271984311	-385.4911930361776	-386.9190245780088
2914	-337.6856857499311	-380.8963850743451	-431.3154752851704
2916	-307.1106553872511	-353.727854651847	-404.1482296076883
2918	-318.9330790192681	-363.8134375493049	-380.082984156016
2920	-312.5122521770707	-348.2344220082688	-358.2452831066179
2922	-308.0720282314668	-328.000015378418	-361.0084495854164
2924	-312.4796427748693	-319.8418860940368	-379.8916700027816
2926	-291.5515073932473	-313.7163445418122	-349.2511906047385
2928	-258.4268431310912	-293.1505044615061	-380.7097465376979
2930	-284.2269853004447	-318.2688668794109	-364.569747803314
2932	-276.7769322681951	-325.2039997070194	-329.6300602711208
2934	-242.8402325872352	-308.1001299888952	-309.6110061350944
2936	-262.1237226051426	-307.1167501705222	-332.0457745821264
2938	-239.4166305231489	-286.1609750823703	-353.3742805202973
2940	-221.7189761227734	-298.0670808317648	-309.0056507320956
2942	-209.6441240654469	-280.2693161538119	-295.3169506496356
2944	-212.981754645416	-269.0494139124381	-300.960976936689
2946	-230.6465602448555	-297.6798844341404	-294.3735106753488
2948	-209.7283193779144	-254.4263388379428	-315.7923503987971
2950	-230.6137573472249	-280.8374983101967	-293.4809488184794
2952	-238.0552478624553	-315.3166126425236	-308.9011248372068
2954	-255.1600260630605	-321.6924182926073	-333.5800611645564
2956	-275.7519563185306	-300.8940848317451	-339.8874946186025
2958	-244.0383557857424	-300.2773332268501	-323.2766347046546
2960	-277.5876775467703	-321.8357248356239	-379.5130091404514
2962	-310.5489244822587	-338.1365391395391	-382.217242347218
2964	-305.0657172538691	-323.5430959388393	-357.0145057500303
2966	-284.131078553366	-316.9739813276568	-334.1478899881522
2968	-288.361625401629	-360.1542923720068	-338.9097612463829
2970	-274.2133337585278	-325.8699147848048	-364.7410904966439
2972	-254.5538235821563	-335.6229843456472	-361.7632212055167
2974	-267.1039674938116	-346.1649712702489	-383.9100588991673
2976	-289.2681255951022	-346.7765070015843	-386.0351434190346
2978	-300.643574552023	-334.097346123466	-364.4750466851891
2980	-302.1646733079552	-308.6677085488527	-403.2101032373632
2982	-272.1773387805084	-297.8290044299019	-359.9579982830244
2984	-293.2319247383981	-317.9657325474507	-375.9880466775416
2986	-299.6895182617897	-338.8012348642826	-390.4412107833897
2988	-273.163142510372	-344.1197124968513	-376.5357076612623
2990	-232.3384348892679	-332.6614198918659	-342.0730572661984
2992	-237.9327492271187	-330.1168146126016	-357.5675641087563
2994	-281.3635258706674	-313.4720762361558	-365.3786321517949
2996	-292.1814014580446	-341.7775414796798	-375.9561371147771
2998	-291.4598646693595	-367.0222788100401	-384.418902848007
3000	-293.5746979216879	-365.1163196208553	-384.6028344430491
3002	-290.3285752724622	-360.2133586479368	-371.9091071770595
3004	-311.3298054438775	-355.5606934061067	-341.5657098363532
3006	-309.8593399666127	-379.1529359566507	-381.9389513775351
3008	-320.9264923765018	-374.4819343021445	-395.5265162496813
3010	-323.5111238554194	-357.196856682284	-387.0666445773529
3012	-300.5291736656925	-350.7291464043977	-383.3685973838852
3014	-296.4615091338266	-329.7170424416991	-369.9946231244147
3016	-335.08004687715	-377.4414287633857	-395.2961688627611
3018	-325.4373456226841	-367.2048246574742	-377.539896509311
3020	-312.2000672312095	-374.7069263922073	-377.2907678966783
3022	-304.5731165226131	-383.9202626082232	-394.5050118082513
3024	-291.4608513076335	-338.5082051390011	-392.1464573600238
3026	-315.2122534185771	-342.7913676827196	-390.5369524118753
3028	-275.3015314476284	-318.6893015563903	-373.9037306017428
3030	-270.7544713312976	-329.9938839569043	-389.6031296821319
3032	-268.2262715214029	-345.993294491292	-382.7878177828776
3034	-254.9093416066168	-341.2040472001219	-354.312509159079
3036	-260.1633094643123	-316.8983026268368	-370.7576263403193
3038	-275.986867293477	-309.4243370853212	-339.9956972665993
3040	-277.2618390679101	-328.7614135736213	-343.3134568081681
3042	-289.6359907281087	-349.1622941448893	-350.8022278508206
3044	-279.8279906771576	-341.5719460452467	-359.0389350668262
3046	-247.5554158953456	-312.1755296602389	-363.2795162075389
3048	-265.4485362422269	-320.4157568859225	-347.8380243296921
3050	-273.3212091244373	-312.7051053690049	-344.2195148138588
3052	-244.0747575922297	-279.7179451366176	-302.2729222475337
3054	-237.6848538367136	-279.8527335046464	-287.5906750422628
3056	-247.733808924033	-283.0179679105559	-304.8597766344232
3058	-255.3208647036512	-272.7748929571971	-326.3229357178479
3060	-271.6384508004373	-332.8397471319839	-310.6549821287103
3062	-227.7959205080163	-299.1366909817219	-305.4465563889682
3064	-234.8684699825914	-251.308155995019	-300.6329402770357
3066	-232.9066977877332	-243.6385360582838	-282.4073573332629
3068	-223.310670258001	-262.5855885986825	-273.5333910725294
3070	-222.45050332116	-276.0312290307363	-289.7778561248629
3072	-205.3465019128821	-291.5366999645241	-286.0848278837334
3074	-221.1937432841328	-270.175175136429	-237.71616334965
3076	-203.5910332805437	-271.7885129004013	-247.5631363569823
3078	-178.3940336506013	-261.9452163613331	-250.9104776885336
3080	-171.7219414594999	-240.6808767534364	-253.2679879488167
3082	-188.2055736449523	-226.2878769742557	-276.0502973945868
3084	-182.6468016482454	-230.9151254631426	-275.1560729849641
3086	-209.3830324234227	-238.9606164355534	-242.8761449700582
3088	-175.6384463630071	-210.4234630884209	-217.1499295888878
3090	-147.3992530225096	-199.5739149967598	-211.5565317495579
3092	-129.7067057186932	-199.1371889343743	-217.6917896027247
3094	-112.1420250615185	-189.7613363296564	-213.9472362914145
3096	-134.8253539639443	-208.6683109977529	-175.9700861986567
3098	-121.7085570853966	-196.2924154782554	-201.941730270989
3100	-106.59338529714	-202.0904576236842	-190.8433692531963
3102	-95.62764542873006	-162.0964758367708	-167.8126592358925
3104	-94.71886295407107	-138.3853968016693	-161.4607471433559
3106	-97.27385839883539	-176.3507525798734	-171.3754190349944
3108	-73.24348103704426	-161.8267713259307	-140.0841316029662
3110	-56.03559583616473	-121.3605838033464	-108.7811896159011
3112	-85.98237446426727	-121.1956547901888	-119.754532041046
3114	-94.97630155231714	-117.1432245201592	-136.4328782828591
3116	-71.81265015291969	-117.1702748347985	-149.572907734205
3118	-37.3405219673006	-116.402020886865	-151.5467513973998
3120	-21.61530680807836	-65.57041704239829	-121.9744566134714
3122	10.96861076144364	-68.59889511587642	-66.20937254463524
3124	24.78428092127794	-37.01270641641734	-51.77194430506381
3126	-3.315352268044906	-56.00890534172097	-73.15419021665683
3128	-16.66831420294452	-82.11676172175751	-82.3441167825855
3130	-11.15910623856791	-87.0158211832472	-76.46854544960635
3132	-45.97138749610693	-92.8402894329458	-99.35712066641706
3134	12.70507160807237	-34.87038477925665	-32.77235531511813
3136	20.60700337113727	-38.21414260800395	-48.10010211438596
3138	22.41128647093998	-22.70849796146243	-22.10041056334795
3140	35.83676005070525	-6.625011600762824	-16.17124875634323
3142	44.59744766321177	8.240925786650358	-31.22729968585429
3144	32.2933687113861	34.78459924817796	-11.69139029461221
3146	70.29688214574725	45.60085994616907	36.21644938717613
3148	88.11456368252783	45.75284913491393	40.0709371563137
3150	84.78000224805614	43.88435380833848	30.57525636440236
3152	79.16520349417391	45.41776322400539	27.07531546058385
3154	84.01827215888449	48.06378444290112	43.10796376140368
3156	102.22001128286	60.32007761948071	76.44611957152789
3158	125.7090142626064	112.5110778736724	103.1274737159092
3160	137.1061794315901	124.4904352545076	119.4361127094932
3162	117.2600090605408	106.3377576453082	112.0117333020291
3164	151.0739594784459	142.4335360965623	116.0601480634821
3166	179.6845647086873	142.1257489559041	120.2729499469682
3168	176.8975116569983	112.7985597619775	127.8489239523561
3170	182.4444172575369	170.3425672871394	155.4896744090243
3172	175.1527775563187	202.4365577265505	145.0379735560964
3174	211.573711009494	222.8555620387081	177.7297315732575
3176	215.2254792116457	196.5766043840407	186.6558309590363
3178	226.6783399417291	181.0136600666542	197.151317389505
3180	253.4617328416784	201.8185663910326	210.3509548185535
3182	282.0832095099177	244.0611281968205	212.4157595803942
3184	305.906133511137	263.6064895703512	199.1039559635365
3186	275.8039279994736	231.6449334300918	200.4707283924257
3188	252.3724863753645	220.3825403571669	200.7527083423387
3190	293.4079131090867	248.6421197827648	248.866956077566
3192	311.7845502954167	269.7210108442936	276.5636661215275
3194	281.6396642578644	261.8858432474353	255.2724120822207
3196	268.6717592367592	244.9986644013906	234.9004789593783
3198	334.1562397351828	244.2035340591309	308.0083670825851
3200	314.1469765455701	240.7152141668272	242.3470342127243
3202	319.048911590959	278.1672142897937	266.5121733185423
3204	319.5238673870978	279.3044729393356	281.3326001886933
3206	312.7584003285653	270.0863452232409	277.592814364475
3208	321.2809569650715	286.3548684485468	284.0870891449223
3210	364.8599998710196	312.764322544362	311.4125387960401
3212	352.7152670341241	315.9138344828506	301.8532885997889
3214	381.3378396146104	328.3501568794805	338.3597204056096
3216	376.1916717822392	346.8275555300414	352.5848499464609
3218	371.6370016321072	369.0878770555902	348.7615185560788
3220	374.5923486219859	368.3952092242998	321.5531001610329
3222	364.7224289250477	332.2953514875561	285.5418536162871
3224	328.0382821182407	301.8643823646488	297.380107232066
3226	394.5148533718619	388.8234229179027	364.5084705359982
3228	391.2916730040076	356.8201883271536	362.4826621609271
3230	409.4162527878048	337.2071930539092	379.0542575762287
3232	402.6586335878038	356.6653801272126	358.4824117847708
3234	381.3298340350386	374.9446099101401	315.4082135733672
3236	376.2179183535022	361.269330034526	302.7516027132362
3238	362.8220532471692	362.269969024611	324.6005109159312
3240	359.0361262794993	337.2229033914507	333.6119540833333
3242	402.8256662594704	335.4987964142862	361.447257456888
3244	431.0521833432686	371.0962256227977	364.5589161209386
3246	399.8912143972856	366.898862182361	372.9344698150833
3248	383.8848468639741	359.3938230811101	381.8051203712227
3250	436.1206320541351	393.8949998555734	366.1713612157162
3252	431.2340107090857	377.3939629832395	333.913253946733
3254	405.7191722016858	407.0481744732944	392.0943620037998
3256	383.4193038451115	347.5432125079776	359.4182530752125
3258	390.9154319086043	389.9606985834888	335.0322955210015
3260	414.6281461028254	422.8446126005666	340.1170991244534
3262	423.0427838732679	399.0632648137577	370.7493582100469
3264	410.0785531645584	361.4184111756662	396.8580899943831
3266	416.0158319743123	366.7455384761432	376.1995289174519
3268	407.2047355153857	357.2062401248651	397.3598522985834
3270	422.0668437135831	380.4406249652503	367.9314216824769
3272	422.616624694933	391.6092028529069	374.5193651526714
3274	415.231659104096	369.2082764250931	364.5561506084069
3276	399.3327660883134	353.1326011410999	339.1340373394762
3278	381.6262048203595	367.10222217729	325.8215311309183
3280	385.3114758320293	376.1117642742363	332.446012834445
3282	424.1204484406973	383.9164075476953	344.7954953834093
3284	440.1226648816663	448.5595009680736	424.9064293369891
3286	450.3555008159593	454.822106582389	410.7282447308378
3288	448.9105068783347	435.7767999626526	387.9444946068759
3290	424.8348946132747	409.5084648426793	382.9909937179411
3292	400.869133568459	389.6192624590299	383.9152554008261
3294	417.7174572885403	384.8498612358421	383.0075986466214
3296	460.6726415199676	379.0118443506078	411.9945089853121
3298	422.9612837253927	358.6469375059533	360.4175013320358
3300	474.0987133891244	399.359692916797	417.8299218461327
3302	444.0493397709867	397.3663075641914	396.0404094530813
3304	408.4085122858128	393.8410827224235	375.8038944621998
3306	405.0997279891363	394.5896544493298	377.2297086855685
3308	427.2270595458805	390.9582856675875	365.9031687180419
3310	483.3247169070711	417.8660834937011	361.5307280963411
3312	450.4129693499821	422.2881880860479	394.608410887026
3314	478.0399306720676	475.9588998508719	455.4613352719403
3316	489.9860892968449	443.3265508053771	463.6050579958466
3318	500.7216428176424	441.0505179807369	449.8727978826542
3320	483.8844440202599	455.2738398161202	430.6823450433472
3322	463.9433963196655	465.1873393881547	431.5538804694765
3324	495.3133489791455	492.7411371943355	461.8893126475512
3326	522.7153987596153	521.8637298433019	448.0022449630428
3328	486.9983030090662	467.2806893458965	438.5951363760764
3330	476.4096927182829	508.6441800024743	413.6170516302047
3332	464.1224570585557	503.9050246849064	449.1503859556936
3334	453.8865495802077	469.305945476922	443.9834555726114
3336	465.3568340703853	442.0318154411526	430.65636775463
3338	494.2554791267276	438.5943468899764	453.0020357313522
3340	506.6626184617501	455.2493398305459	464.7709018751676
3342	503.7193005103053	500.6156165582909	472.1764436176086
3344	537.1931523248711	535.4561015896541	479.9335692763697
3346	480.8909205764974	465.7560124260735	488.6045551281808
3348	491.3795441614993	463.0093152591174	483.0975523975212
3350	490.8156104770287	478.1428426062668	473.7686378308533
3352	483.950613850018	492.3550222673939	487.4412254687049
3354	501.8329546985441	502.2698861492556	496.801659850153
3356	501.519234144376	478.6923982201923	446.3998215628604
3358	497.610457375254	495.3022801191331	514.5576230654328
3360	522.449915922103	531.1225884945105	463.9030909538715
3362	544.7614648878282	509.8666585674	482.7487485613316
3364	534.5306197034391	517.2484810396898	492.6321684273167
3366	495.3625892181053	489.7569947341611	483.059086256381
3368	508.132721823311	494.0358348779896	489.3021643376354
3370	584.3457795534937	548.6167932281186	522.1508032187086
3372	600.2242536624117	521.0047694183483	532.3948355976706
3374	527.4528947216811	515.2653746836186	480.8319473425547
3376	486.8623006641554	496.8085870078405	516.3264251840249
3378	562.7643255412464	501.57640106873	494.6672019010289
3380	554.4095198285583	528.6398903193145	486.3441085552755
3382	519.2582744014187	511.8228931117267	497.284025264671
3384	528.0710303368707	521.8760624971357	515.1716301391048
3386	565.3780401230307	564.0472489993504	542.9078047065714
3388	567.2179521331274	533.5051122365524	569.3884140966927
3390	554.9937040628696	514.0147585072932	505.1065030844464
3392	547.1542102826916	551.5358584706902	553.096852631453
3394	554.0583578716443	504.6323548493793	521.1948340270714
3396	563.3380943665584	539.6884229154459	530.9064134720865
3398	568.1899804076413	539.4373245616514	538.5426107120309
3400	577.8179996059581	547.0025636498907	536.9020537154609
3402	579.4294764898045	556.948510535266	527.3091189157819
3404	568.7946071338898	536.0196839196681	516.7121384654404
3406	589.4628701445254	579.472315343372	538.824823659959
3408	588.1009900494853	561.2051625464658	581.9109788148018
3410	557.1878181134512	539.0434653273478	550.8853884542631
3412	608.8217618439171	558.69604639266	558.8194865734159
3414	633.1423241501806	570.74546079174	569.5911393447454
3416	599.8632754995073	568.1078058100641	560.1115997461584
3418	587.7935937803292	568.7996185141831	562.0971165922507
3420	610.8219593813199	571.6475585526503	570.8726904710582
3422	589.3632799894633	550.8790506613865	544.3600031029158
3424	576.2069849384893	516.1380561231874	547.3298671293107
3426	597.5144058541972	583.771718082543	537.2906324919377
3428	569.90369782523	541.6904486190871	558.5848653666203
3430	547.451979433631	515.413296656285	554.6199530183264
3432	548.0841605445422	548.9823181826432	533.8123100555737
3434	553.705284066518	558.1114608278544	526.6380605907932
3436	563.6168793548582	552.2530284878793	554.756488075255
3438	578.2839031435365	555.9130880199543	571.6431483085441
3440	570.7183029996013	522.1477725843218	513.5148515738467
3442	521.6832849510938	516.4933125682181	499.3386196624977
3444	547.290338602235	510.2965306153869	530.6748571284294
3446	568.6273878848638	562.1257415110912	531.3956849936224
3448	526.9958584698103	526.4075060055305	550.2437257573392
3450	525.5788274069258	512.7857434660526	533.1467352682133
3452	553.707901975794	509.9313027435664	533.3280957166996
3454	545.6172083449762	492.6199925491843	517.6334947327202
3456	510.8615293628002	487.4556051330182	492.2599385297721
3458	519.3692713102422	520.4037310670788	540.0904297069823
3460	502.7146122247718	518.5989124409383	504.9514129243431
3462	494.7042399736338	494.5670487806165	483.806487390949
3464	523.7724937396124	508.2567474034653	485.7153276982822
3466	518.0785442629773	476.1448704624375	468.107257298314
3468	481.7556664126098	479.5350606456854	469.2113828641155
3470	477.2112795833277	500.4989177768248	487.9322088924391
3472	469.4409682022501	458.1868561476161	431.6663317675194
3474	454.2133163011878	409.7531878865161	364.7482264767108
3476	468.7878876806454	442.6664134228938	411.9512535414781
3478	441.3821120519439	394.9692569872593	395.1441014138408
3480	474.3149344633674	426.1128554896906	420.8013527967047
3482	445.3565058404938	450.3549478155646	402.8697391823804
3484	433.1819042787877	421.4659326163713	407.7250514292462
3486	440.1457856334006	423.3712121487461	397.3990316184659
3488	425.1719328929158	405.6746499800026	362.2337485255742
3490	406.4050732780549	378.3627898281658	345.2870027568737
3492	393.9995951444718	367.5140292023691	358.629467707032
3494	391.522268575879	364.9830350313577	370.4342438406347
3496	398.1379771911433	344.4542033369122	349.0442145141308
3498	341.5880488791742	317.2046584690528	291.7488817835646
3500	358.4855476199576	349.8044053590696	300.399223215368
3502	319.9253381720478	329.8962758077766	323.8370961107124
3504	360.6589743644001	341.9745133915332	312.0643982305742
3506	329.7766900654356	312.3957349711454	289.8159054141445
3508	324.661780875146	299.5528265929227	292.237399062007
3510	317.2637123678285	298.978939500148	298.1065677109668
3512	286.2402007059978	299.0780433759384	300.0322107300787
3514	268.3199838888794	299.5498013035901	300.1846183244705
3516	271.3167322175614	287.8638521081048	272.4942215356174
3518	296.04825328147	289.5080682348665	228.0708651910274
3520	300.9930259630577	260.220950343785	244.3273906712724
3522	269.3587537812202	219.0316632596462	242.066823667014
3524	246.0836602018294	223.9747125859786	244.4935118650133
3526	214.7487118763199	176.8631720891292	191.3579870873009
3528	242.1980392867582	179.8164335024575	177.3335587255606
3530	250.0351136579112	222.3041603881923	206.629184373398
3532	216.7031196392668	234.8853008182358	212.7795321743368
3534	200.9679014577902	195.2671860924099	182.0831566100716
3536	208.4564662390369	149.5981799711479	162.4941709766041
3538	184.2030087528923	151.12907532193	141.5801184539888
3540	180.8809812806721	161.8007654553981	119.9269961041573
3542	179.1057377988483	178.5766086308896	134.460299590209
3544	98.49229774919019	125.0896755341112	110.0902814625374
3546	120.308745153013	102.1872229851376	110.0047388557855
3548	147.5760300624495	131.4815347988337	111.0572402654111
3550	129.1125501340699	114.476430174354	105.6645361534071
3552	125.744075166236	78.24430696241022	116.0796600813729
3554	132.2855634645054	84.12696975319122	123.2896128202766
3556	105.9077029288847	98.32080053817718	90.11193435528833
3558	83.12365751698492	73.5682728075826	41.38037301773243
3560	44.53313366523331	95.32453122687514	26.90654251586405
3562	105.0926826319983	58.03338041313143	31.04591674571859
3564	97.26906788598038	76.07400663067787	27.89277700583152
3566	93.92147782824725	58.42584796759218	16.27608030080319
3568	53.34970897095484	36.29271604904551	38.03174707652157
3570	51.06264130875071	33.64602790076944	41.59472996368178
3572	40.38209393761193	24.10528530209548	21.6870818662205
3574	47.3111854864327	0.7632059354999212	8.721963178659053
3576	53.97686422284107	-19.62168843276912	6.7786825236889
3578	37.49615826191071	-18.06126345175032	-2.56512138103515
3580	38.31666178553246	6.818311581421579	-20.98529435924306
3582	-26.49528759489666	21.78053210218408	-43.14567621667639
3584	-47.45298891341488	0.003652789406682566	-55.02361264499641
3586	12.06232792976783	-14.77216490914465	-49.06977932957131
3588	9.576451613172068	-40.06275402108272	-53.58102144512989
3590	-15.99778590292447	-35.66186825792347	-62.59577225192984
3592	-45.9304863752778	-63.76714194424545	-71.48526743362248
3594	-59.18717526919615	-82.90797530596609	-113.0198003641937
3596	-59.26102830886816	-61.08961935150028	-111.9533439633208
3598	-62.08099298203734	-52.12490255375074	-78.86915969141202
3600	-68.44409971557396	-95.58175735669327	-80.32443406337863
3602	-65.65714950482183	-116.7360680459242	-94.24926250037441
3604	-61.44964026047149	-63.18826297293938	-67.37701409629362
3606	-84.30839136285889	-110.1455660449978	-79.59137794159183
3608	-70.90290241029635	-83.9093099641496	-79.12239563034255
3610	-97.25854963133381	-101.3214854235256	-142.0631715167718
3612	-89.31601155899486	-91.3279160134684	-126.3260308087219
3614	-95.92478978780062	-97.69691669241468	-102.2029428605763
3616	-104.3733302579437	-120.5140725528746	-124.4580224813431
3618	-124.5341143561416	-139.5542696013085	-155.5062626290265
3620	-98.55437247902098	-154.0390171087508	-153.6728086971799
3622	-105.4485629879123	-156.4184131379107	-155.8608033859875
3624	-149.6885977470108	-154.5409605572924	-178.432833114753
3626	-146.8213791200705	-163.6775441452374	-170.2924579172744
3628	-138.5886074717078	-166.9726027205228	-138.9854657258473
3630	-132.7037398371325	-149.6880747648882	-180.7990507016576
3632	-112.2853809522865	-152.7529975159609	-178.5491275717556
3634	-180.8051673158125	-188.2715264878283	-224.0111435773291
3636	-154.0930850240581	-214.5584347499704	-231.5633484171015
3638	-200.2304181437024	-165.6858395418394	-205.0555159211147
3640	-161.2095903141577	-178.4232590447497	-191.682645879016
3642	-146.8758823778095	-192.6588706184128	-196.2599245643019
3644	-175.6126833662552	-189.6759015010265	-172.9448422761731
3646	-200.2120874571589	-200.7775824884465	-207.2014824294673
3648	-214.385791903777	-222.1189545067893	-245.1900355569364
3650	-233.4934832562754	-230.6342283319049	-258.377421023581
3652	-236.329370544376	-238.3587903657919	-270.3766814536392
3654	-230.1336089313473	-260.0351527896722	-232.8693671270096
3656	-291.9628138832284	-271.0810314491733	-279.7059601039948
3658	-283.2168482492637	-313.0025382268285	-325.3043960303102
3660	-287.1232171802237	-259.9499180592504	-285.5388986421874
3662	-286.9450464764997	-321.3870077675135	-298.8509889080963
3664	-211.4018905345645	-264.0349201319059	-268.7360491195848
3666	-276.0649785124346	-288.4612328057239	-309.275898749552
3668	-259.270907803092	-281.7200551198591	-306.1143409473552
3670	-256.7013792656928	-274.8236100327145	-292.2769788542036
3672	-310.4779761573882	-319.6923776171361	-310.8065625106325
3674	-323.1008029579612	-336.6030534169321	-326.5480359601265
3676	-323.6147883592948	-349.0553076662389	-339.9825067416953
3678	-360.9855563685432	-385.3969252062433	-372.4062900739159
3680	-359.2022869599546	-377.0500614721053	-384.6497063046921
3682	-317.4943613351661	-358.3724385308311	-362.5311383585869
3684	-341.4373516400046	-397.9781009062444	-382.848466712067
3686	-344.3826378414271	-387.4408724475478	-369.1283308412103
3688	-354.2104649015458	-390.8657825034388	-359.8654542057998
3690	-411.4554007591624	-388.3505460597929	-395.447772437733
3692	-385.4485111271963	-383.8313563002575	-375.4320665452377
3694	-378.1060916863628	-393.0566434644721	-415.5219003305246
3696	-363.8666949025142	-414.6118940782619	-429.8831604185401
3698	-359.6962074304028	-423.0187898635153	-416.4705687067187
3700	-392.3620130613115	-424.0147322059773	-420.7414290822755
3702	-398.3033649343616	-418.3265647752141	-409.8939083732866
3704	-393.9290815516555	-419.1650376659721	-396.6193142361335
3706	-387.829834612351	-418.5250715909915	-397.5111516620563
3708	-384.2339705927878	-408.4828773180448	-413.4706150471623
3710	-412.3441244228982	-418.1421742189917	-434.0101637298894
3712	-440.629084639641	-456.918444899066	-435.0480625834434
3714	-449.5648909938086	-467.3365834141299	-448.2310151891646
3716	-448.2771257427579	-426.5048583889868	-441.1286007533911
3718	-424.5000810291629	-432.5264063523513	-492.4691546126811
3720	-460.9580380791351	-449.9699864415899	-478.119243525486
3722	-443.2533048099467	-489.158905354942	-482.6721551922834
3724	-438.1852986990463	-449.7742281348194	-423.6074813467436
3726	-397.0988101985788	-468.0403086709609	-433.2265682937844
3728	-442.5794357941249	-456.8020062149359	-467.1222793483009
3730	-443.1150422422564	-443.5482936644335	-459.5918307472019
3732	-456.9588901309287	-465.0878042585098	-484.8870916500015
3734	-430.3780867746125	-450.3935457827639	-460.284834804418
3736	-418.3499634020004	-422.9292858593532	-451.1399010204538
3738	-448.8129256918422	-431.7154937563561	-466.4028696360434
3740	-442.0371032202363	-456.778813689673	-453.2381337898202
3742	-412.5211282578073	-460.1623828129887	-433.3681586578364
3744	-431.6455651485953	-452.3068389136846	-431.0193440499528
3746	-439.3793658007325	-474.9965781159773	-466.6596806956187
3748	-428.9012789959319	-493.9674028302284	-501.0848248837755
3750	-427.9349235297752	-461.3878848744386	-473.0035126875607
3752	-442.1051734817783	-471.1067382017384	-448.7057778321854
3754	-470.5294126057618	-463.093623991297	-500.2606179918148
3756	-446.7361523729815	-454.8238564209169	-514.7582895767245
3758	-426.8800803732973	-504.2539200398475	-488.6482736110344
3760	-463.8516178009406	-442.7123571188371	-481.8383071476386
3762	-425.5558525618853	-463.7963089319393	-500.1218287522822
3764	-427.6693282785705	-477.0846147518485	-481.733537854388
3766	-429.8908986826442	-434.5813763022484	-482.7480970666144
3768	-438.6921974415686	-469.7863762469482	-493.2981714019896
3770	-465.6594910669089	-486.7187279884156	-493.0618502428969
3772	-489.0755907916347	-472.8591428172886	-496.2360829365779
3774	-470.6677031514616	-474.8629083566235	-480.3794853165822
3776	-462.340267668768	-491.9177292852844	-487.8741190386917
3778	-479.1713489878966	-492.3659315897759	-510.146382284158
3780	-448.1746071757414	-481.7994389901554	-491.2419734068525
3782	-411.6032095304366	-481.9387525570785	-482.0915059995915
3784	-435.379377703043	-451.2975887443539	-447.8617432303864
3786	-491.3752989910367	-506.5557985616993	-496.7473861151142
3788	-502.4218739058982	-475.2826246631244	-527.4096840408242
3790	-468.5106492106029	-461.8522865287528	-524.9246570314931
3792	-459.5379764186617	-501.2834594512939	-513.0877321031807
3794	-473.5063472214523	-478.4889466910118	-468.5910026832804
3796	-444.2406256252435	-450.1688460758962	-469.6232285169868
3798	-473.7217986095895	-452.6593811005505	-461.8313393725547
3800	-452.91548909021	-417.8891709960352	-440.4125526535297
3802	-422.6613344161328	-445.0416632642974	-514.5843538749721
3804	-432.615226261682	-431.6267118742581	-431.4891870355839
3806	-430.3706934987897	-457.4984293100217	-463.1827686291483
3808	-417.9275901207076	-455.971250824523	-501.720032164119
3810	-430.0139320245442	-431.7015051829579	-466.0363750525577
3812	-450.9922366257622	-443.63234701329	-463.1229589406005
3814	-437.2728489488802	-449.9978192686648	-477.4220267355792
3816	-434.9928189637376	-439.2681347874183	-457.7223951633764
3818	-419.7708707847727	-429.5819764146067	-463.1985257781273
3820	-415.313048269235	-459.7218851128074	-480.3347409710582
3822	-446.9281359265365	-477.5974354021653	-463.5696049819031
3824	-444.2024516636444	-445.023243988625	-465.7718794505767
3826	-464.6892149890905	-477.6717356308976	-482.7726259895204
3828	-442.343127939166	-444.8215158264313	-498.3962918337396
3830	-430.8522439098618	-433.3127052309555	-490.3990094692841
3832	-443.7512398060567	-475.7850316696141	-474.5777919441074
3834	-419.8839461473544	-452.1976001872222	-485.2978561053396
3836	-459.8480809645198	-431.3705021902974	-448.6728889291301
3838	-470.0830032543179	-488.6033437923628	-513.3966948144191
3840	-423.7510037032546	-426.8790435102974	-439.1906527031667
3842	-465.5401616024368	-427.9849586483156	-439.3446930432917
3844	-466.1137012556995	-458.2614897771247	-475.5184032910734
3846	-383.5697646804574	-461.1929528973687	-442.9681387552484
3848	-428.4328433950909	-466.2595906120619	-453.6058523082353
3850	-449.8683166363192	-456.5923926387252	-459.1176459800992
3852	-467.0047608157966	-448.2278777744067	-529.3196091281411
3854	-489.2800910814292	-494.1249822644404	-506.0260372113694
3856	-484.4077484905823	-529.0936672710891	-490.2187909319649
3858	-466.9273303797037	-508.4554893066135	-494.109177141776
3860	-452.5896960208497	-487.9865735003737	-515.0372052117155
3862	-440.0370315481852	-464.3000484423067	-466.0804124431022
3864	-410.4043615866142	-436.928995889912	-432.9304429290123
3866	-418.0489902141073	-439.2301464800111	-450.1114717409834
3868	-414.5886402048993	-445.1408222565726	-469.4477292833441
3870	-423.0998809066641	-463.0428142875682	-485.6176108961315
3872	-445.1558149736165	-462.9873654035902	-476.0376235386834
3874	-453.9717202733236	-471.0911458871062	-462.2294092216717
3876	-446.6679804966722	-476.2061202313103	-451.8421799791057
3878	-426.1406991169794	-453.1914033704346	-436.0212139400567
3880	-434.4658235050864	-457.0904525295449	-437.174018318873
3882	-394.9196216685862	-391.6938546251968	-402.6390889086414
3884	-412.1012727834364	-438.3372029698836	-443.3495866547025
3886	-450.6566991548511	-456.911488607169	-481.345170007465
3888	-446.6378984395252	-441.6751532565336	-463.6736829048832
3890	-449.5094183240031	-448.0509464258149	-485.9166435853595
3892	-440.9045957760647	-471.012709268031	-477.9241875805801
3894	-433.0876022423096	-445.2643491381178	-433.8986949738739
3896	-410.7332652092805	-435.8658003595031	-419.7259133046395
3898	-404.959080988529	-466.0817155400193	-443.3358848536354
3900	-398.3142485850008	-481.9526100063275	-470.7534880626903
3902	-434.9995254070358	-456.767874289692	-480.4468048010411
3904	-476.3783930964042	-479.2912614076888	-477.8947884531688
3906	-428.290240397101	-464.03256662518	-448.8687649089341
3908	-424.9009318377389	-429.0343157159271	-478.5613989777032
3910	-431.0100028059447	-437.3764279968643	-422.3689536484703
3912	-393.719163480299	-440.6793781162171	-473.6803901780548
3914	-418.9997502215163	-467.0783808824619	-476.5381273320295
3916	-440.9856176055687	-462.0526151281593	-464.750385979386
3918	-424.8876585318416	-439.5860804120691	-458.733417934455
3920	-389.5975071103138	-424.8905731693677	-450.4298649823433
3922	-416.0460686609036	-425.9235288577402	-453.0177943749596
3924	-394.5089406845083	-444.259053967947	-434.916354720013
3926	-401.5448712791697	-452.9464587805993	-465.8463100397208
3928	-415.3983424467343	-406.4295880474856	-457.5132811671644
3930	-396.0357910991592	-422.1570115695794	-452.7113951237057
3932	-415.3187311739732	-422.5473938755769	-448.7554826717872
3934	-441.0672586491373	-467.3771511408445	-452.0183080486737
3936	-452.8880333550014	-434.9496086352868	-470.1270046709874
3938	-430.3201760909485	-437.8314880569085	-451.7887023048041
3940	-423.019670525392	-456.8863872511574	-463.0123781589936
3942	-424.8316098681396	-435.8748657224592	-465.2391020664277
3944	-405.2630251295798	-418.0699497998369	-454.1856402312631
3946	-415.0913284559866	-414.7412786544819	-429.1368200264173
3948	-414.9432311081901	-420.7634373624438	-405.123413963708
3950	-392.6433859756356	-420.3739848812455	-439.2843992212671
3952	-394.994769464673	-421.5036280199721	-436.4044714209713
3954	-415.4138542467211	-429.0376732628155	-429.7300993910326
3956	-428.3740896331702	-422.7284984646242	-446.9452880781607
3958	-417.3173870606588	-435.0795782861764	-432.0947254539418
3960	-427.4077500874259	-436.2003648191536	-435.9935578661932
3962	-452.7641779889991	-445.578553233043	-449.5272512182162
3964	-452.033704709108	-441.4082273828815	-426.7598497931076
3966	-444.9210246233986	-439.112630867152	-424.1394844486478
3968	-434.4746156283668	-440.7849223669454	-435.0489940592842
3970	-417.7116626136523	-417.5081232393457	-427.5379617447367
3972	-418.9480940621265	-428.8325565327136	-448.2927165365372
3974	-432.9625262227752	-400.2437119676914	-458.3179461330333
3976	-452.0865458445687	-437.9823433107466	-470.8824798146732
3978	-449.1091392315072	-462.8772966089471	-473.0299164968111
3980	-403.1211048858245	-413.9706842591627	-426.7069900448483
3982	-407.4050633612644	-395.1027152257263	-418.6520425847441
3984	-381.9667963910474	-414.5655102040836	-406.5956640258149
3986	-407.4823913495505	-449.4572075116707	-435.7008441662837
3988	-416.1561743972663	-472.5111830199493	-445.4219749442188
3990	-403.8738236085127	-446.1533248577889	-430.7083362230897
3992	-391.7525935500797	-383.3937992529737	-414.3663858815554
3994	-413.5527893004079	-435.0994149231622	-464.2720484939916
3996	-404.5582393142071	-420.1051867184549	-458.7127651690976
3998	-420.5321281904792	-418.9586038432188	-436.2559624896101
4000	-433.1894379770582	-424.2860356991998	-449.3854217826661
