# Supplementary material for: In vitro and in vivo datasets of topically applied ketorolac tromethamine in aqueous humor using Raman spectroscopy
Source: Data Brief. 2019 Oct 22;27:104694. doi: 10.1016/j.dib.2019.104694 (PMC6839021; doi:10.1016/j.dib.2019.104694)
Supplement: Multimedia component 1 [file mmc1.zip › Raw Raman spectrum dataset/In vitro Pig eyes/Gonio/High Wavenumber/0.1% Ketorolac 8-1.txt]

cm-1	frame1	frame2	frame3
2502	-78.48812394531862	-132.2406660394063	-186.6028074629782
2504	-49.23816730966192	-99.41344530353274	-166.2765693363961
2506	-42.19194523115382	-131.7309235909071	-183.7308641554743
2508	-19.62401847844828	-97.47240674263136	-142.7916878834255
2510	-33.97255620878175	-102.64967417269	-147.6867959594564
2512	-33.8322801540169	-102.5552222920307	-149.7470372852787
2514	-9.610268746929467	-93.12276958211668	-140.6318191437887
2516	-19.60854862032742	-146.0025801997909	-178.9789106136143
2518	-51.43951102631741	-149.1679225590389	-160.3885846681038
2520	-72.13721716995438	-137.5179060516938	-158.6080923682617
2522	-80.38096468626151	-132.2055063376579	-179.9081458932468
2524	-96.86530541563636	-168.570648592716	-187.6022510164111
2526	-89.04975986388554	-160.2807215375809	-179.6072328001927
2528	-91.73497927787861	-134.277004723563	-172.725125039029
2530	-94.35384341515295	-111.1092983047661	-168.9563028811758
2532	-70.28693543606093	-119.8948920806314	-167.7162220037259
2534	-65.47960982030628	-130.637082531659	-153.3573356228426
2536	-68.85730008524701	-128.8921906392721	-138.9795863052727
2538	-76.19018114707487	-126.5650571240286	-145.3942562910441
2540	-81.77012668263897	-136.5606394728619	-190.6183857634246
2542	-30.49097578910712	-148.6571239743762	-190.660213119771
2544	-37.5683753334258	-125.8335539362392	-185.3117292183313
2546	-58.29778388551472	-120.707178506245	-202.1827104265157
2548	-69.0940362487535	-155.6557354589828	-242.5678184788129
2550	-105.5659662940631	-151.0150574215201	-186.4407220082225
2552	-102.4314307485401	-140.813989189952	-170.9874301812741
2554	-78.85417169874219	-138.6224230925773	-187.6121610279356
2556	-55.49887559167159	-148.2533658351911	-214.9720898647256
2558	-80.77995773231081	-166.852012762918	-189.9138291900621
2560	-79.87268677984781	-126.3492350336918	-176.067396633997
2562	-68.02153590954667	-105.271280252364	-162.9565054767683
2564	-60.72934951885647	-112.2681036793522	-155.8242676284772
2566	-80.63372159882746	-139.8119331595341	-166.5853784064522
2568	-96.79656398351877	-155.6649828955994	-186.0112326202204
2570	-96.36657873415423	-152.5286094158616	-166.3965948395772
2572	-82.82279846820867	-146.2466978312803	-151.4539910071292
2574	-65.33302671816608	-152.9293807690966	-180.6857162747932
2576	-123.0153560290957	-186.2966246918928	-205.4025134649037
2578	-98.01862505638302	-127.8327059035367	-177.3679330437639
2580	-75.60845959901491	-117.9732376363905	-152.2607570462019
2582	-87.10233333728117	-186.5707331095913	-82.89172868127724
2584	-87.96645117947747	-161.8342625757314	371.0799674630629
2586	-85.78910506859445	-126.9876243124384	114.9759764562509
2588	-76.76406541334903	-121.7818896037855	-125.9563310552866
2590	-74.97749099211302	-144.0456469091095	-221.9642358488896
2592	-110.0037282958031	-171.9113413834876	-224.863968837463
2594	-123.9262454830045	-188.5854621912955	-212.1224090070151
2596	-100.9704252728582	-188.95839242834	-222.7095131080508
2598	-77.17982128165671	-181.4744290655085	-227.6596434161727
2600	-85.58887763881886	-175.3128118066315	-199.9647724387244
2602	-87.0922633700925	-177.0301046408021	-180.0716834799208
2604	-122.3750986562399	-152.8515272494114	-182.8626953994135
2606	-116.9512583050831	-126.0613046954531	-192.9844049452585
2608	-70.86141083840687	-114.7557602776239	-201.0578216457882
2610	-112.5581202832742	-148.4298628683628	-197.6915041797263
2612	-120.1087606206066	-185.9668004990823	-213.6041680191177
2614	-95.41479612071508	-157.1116030392095	-205.9347098509402
2616	-76.81900455642922	-116.3167152203125	-188.7633939265602
2618	-122.8695572124263	-166.6071872378306	-195.4300724626591
2620	-98.83044796494963	-168.2742524100854	-178.1064733704648
2622	-115.1089974525518	-176.5340332758835	-198.7657686115794
2624	-133.1778123244559	-188.6063044358033	-230.5401427702909
2626	-128.3852641872977	-200.130035526759	-246.423053675707
2628	-125.3542200827859	-198.2002780278011	-199.2725092610347
2630	-133.6558919351492	-196.860393705016	-226.6042982525968
2632	-126.6691845115171	-181.3971526604268	-244.603076253825
2634	-111.7378995250395	-154.4708273823842	-238.0468485852456
2636	-121.1082951996305	-131.0439296116452	-224.7470123723272
2638	-92.07194522019098	-158.5709180862525	-245.6148334154492
2640	-94.57833557201651	-175.8787595228744	-241.9554397871908
2642	-113.5392129788401	-168.7507850305481	-225.0601427655398
2644	-127.6512121441453	-134.3308194206596	-207.0467047181514
2646	-102.4280144541304	-131.2112040001522	-171.8012282056888
2648	-99.25820235432155	-157.4009835694076	-187.5408515876749
2650	-117.1179832167284	-176.6917821720715	-209.0850791969931
2652	-149.5287776527741	-185.1768200504643	-231.2371770542529
2654	-180.734847353023	-205.0481984286182	-280.714270934322
2656	-180.6660443352369	-237.3918144407604	-250.0995402267032
2658	-139.6009358776848	-195.6091984203882	-203.0520912710615
2660	-93.40467402653	-144.9906222018202	-181.3041749129165
2662	-78.59728537397261	-150.5607904405046	-212.7478826570076
2664	-103.4353303250813	-156.0392076169327	-224.7923014602735
2666	-114.0166054507186	-157.017296758646	-222.3835287313771
2668	-146.0431222520222	-191.8891042476982	-246.6029367700402
2670	-176.4413598109444	-218.9677692340557	-274.4710846685324
2672	-117.7498187196631	-102.9319097449992	-214.022732655828
2674	-117.8541184684907	-147.3018875202876	-181.6939673250631
2676	-132.1369024815551	-177.0140821082877	-193.7188065054513
2678	-130.6101146409722	-179.9951671004544	-194.653034860759
2680	-100.2011081716962	-162.6801731984822	-150.4587856626197
2682	-126.8293234748086	-172.9664047340816	-192.7959234381227
2684	-107.8488055149306	-200.9806286834082	-192.1683360879196
2686	-119.5466614720215	-224.2864557531011	-198.9954579019339
2688	-156.8026285687	-218.2320584097661	-208.9120895890147
2690	-164.8561263577581	-148.6398438745934	-184.407612417421
2692	-177.6775627168749	-205.7060512433513	-255.2144100031615
2694	-177.0820685219215	-202.3963375161474	-252.8609764913296
2696	-169.355257376222	-170.4528055130401	-222.5443527012678
2698	-160.0304743728021	-146.3182706706022	-207.0670501578089
2700	-151.5616287663627	-178.7210771650559	-241.1686408834578
2702	-135.5029167624408	-189.8709620289004	-254.4004081606812
2704	-155.0908230078691	-214.7557971872577	-246.2442999165096
2706	-173.9409588391651	-227.4685445467411	-219.6084763733358
2708	-136.3526075098203	-188.4276994445085	-183.3392251909422
2710	-176.7511889940054	-204.8452921018012	-233.6633333403647
2712	-161.7559553966984	-211.0988750049137	-226.4627260299891
2714	-159.194896278523	-223.3897594368932	-229.1212585203042
2716	-174.4709619267559	-228.6128720880331	-249.7850182451693
2718	-137.0222747184416	-170.3555936478424	-225.9388742754092
2720	-165.7144458851028	-186.4297782360938	-228.2461605047485
2722	-179.8037860108693	-207.7209795700065	-211.5816041463715
2724	-166.6231833167691	-216.9850747124174	-199.3601856690665
2726	-131.9752849043987	-204.6777889169503	-211.1965359377827
2728	-141.7876003979165	-172.553137216827	-228.2788331886545
2730	-137.9452491590476	-190.5456368302254	-239.4721561704467
2732	-161.2563200843177	-204.7229660526103	-257.4907195441185
2734	-189.7434524231707	-209.2194646652967	-264.1314180404513
2736	-179.3128388721658	-212.8299796520083	-233.1345238707617
2738	-144.8400983205029	-202.4962575259135	-246.931264187951
2740	-88.228887030707	-186.3096243403552	-219.6301623886383
2742	-95.41652135697294	-181.3796720476317	-205.2773827819418
2744	-155.4840388483893	-190.8018360677684	-219.3777606290823
2746	-151.0260093144154	-203.8647168348181	-241.7389544112582
2748	-133.5106515527631	-184.5611238160064	-211.8263148033385
2750	-148.4085915246401	-198.623969728109	-231.463426659927
2752	-160.1430466415517	-217.8288691115833	-259.2099559815098
2754	-148.7494258647087	-221.5512046635877	-261.3383388661531
2756	-143.6273433961923	-217.882477559302	-235.582706421178
2758	-163.53699375119	-206.1209765302466	-231.7127656925975
2760	-155.6637791664478	-181.0701948789247	-231.8820177638887
2762	-128.7547462924884	-164.1998771993119	-224.5311166749333
2764	-109.0521498495655	-175.878696124306	-210.1224334229578
2766	-167.0719619551004	-196.9240493503495	-268.5100723467945
2768	-177.8579174326322	-215.2077064285279	-284.3477471045459
2770	-175.3532644718481	-210.7622137347273	-294.1737977605449
2772	-175.9002173655471	-207.8104283227182	-285.9566928758128
2774	-188.1348146663582	-243.751712090631	-234.282040962174
2776	-161.4474678309368	-216.0835720568051	-229.256478545728
2778	-179.2518629537981	-215.9474051573284	-250.0191185624812
2780	-180.7474911833434	-213.9671154769245	-254.4048382985066
2782	-157.5174175112987	-207.3540330542657	-246.8435099786581
2784	-139.954575497427	-212.9488033194602	-267.8732907067615
2786	-153.0352176097295	-187.0009924188587	-207.2744180573306
2788	-177.0170055579016	-204.3576188210459	-215.905128478283
2790	-171.6410114673067	-220.0726294448982	-234.8137999921969
2792	-144.4200409700773	-215.5739421962406	-237.4847558887473
2794	-168.7118829609914	-205.557613602102	-238.5188964773912
2796	-199.8195973995184	-248.0475904355038	-253.2937857475095
2798	-197.4265107463175	-243.4107487616185	-253.1561018108376
2800	-171.3974032434304	-236.6938375023996	-247.2745162924985
2802	-149.6095801013896	-245.5388072217612	-245.4471342328586
2804	-196.4311179925219	-220.2090513228551	-256.7464019421208
2806	-177.6633916631703	-256.0932886574832	-273.4380477388539
2808	-177.486879597773	-241.6859328642249	-261.1968758348795
2810	-183.6880171141752	-219.9218760229824	-260.1415872844185
2812	-193.0529412345929	-235.3793310396087	-291.0919806760981
2814	-252.5456354824883	-306.5423961434354	-307.2821388575984
2816	-174.7281246778306	-263.5189113789642	-268.9375762413807
2818	-164.1727971975483	-232.995895598737	-245.7108510734792
2820	-182.8742382401051	-212.5370218035936	-237.5835049890978
2822	-181.2808736870438	-195.6495744565955	-236.6307830934248
2824	-173.7074501088023	-218.6529113525486	-239.5219084235372
2826	-155.9638103426817	-214.6823709556232	-214.9922998105824
2828	-167.3370282472551	-210.4213590321693	-220.7528650171062
2830	-184.932396272376	-210.7015473175142	-240.3236882366561
2832	-187.7268806424154	-217.0223301137692	-255.1050947078124
2834	-197.4054849180753	-231.7708980553298	-282.7524273943889
2836	-184.2298485156503	-208.6550341024822	-246.5390419806034
2838	-189.418317114605	-199.2386459739899	-233.4646174815303
2840	-197.3588061542747	-206.3886897910543	-235.6069404338745
2842	-187.3550475599897	-219.0634846655591	-235.3760731393197
2844	-152.8918951913213	-205.7363282861804	-238.1981207261364
2846	-162.0720702833458	-202.6613206312837	-210.2720421588109
2848	-166.8896987041438	-212.6735616690576	-222.937881350859
2850	-159.4118905081167	-214.1438881769823	-250.4296268581952
2852	-146.7122439545233	-203.6414974792563	-258.7375406387287
2854	-164.3152914697413	-250.3482565605227	-236.4548817001906
2856	-170.8084706995887	-195.3979587123837	-218.988975111897
2858	-193.2662363493382	-203.6387911164136	-242.0629031790663
2860	-188.6218301289511	-206.3500011349497	-264.9883640949966
2862	-144.1851937356433	-161.4143139905075	-257.7765787196105
2864	-150.0472995028855	-177.9534827082353	-244.4871840740175
2866	-126.2764906437304	-172.2526144787208	-188.1151088009412
2868	-147.2802531386851	-179.105295784555	-183.7867107463905
2870	-157.6820913865784	-168.6103894378741	-202.1456140598715
2872	-132.4581077786578	-141.5740933880625	-211.2002987578558
2874	-130.2549469005601	-171.4618625677328	-197.8934772052956
2876	-143.0637107229551	-162.5987388205597	-187.0646916234759
2878	-138.8232317065599	-184.290113961721	-211.5511113895365
2880	-128.8106462167617	-180.3580273264392	-218.7534571560924
2882	-123.2367647991044	-150.3819744997549	-190.2910364344605
2884	-127.3037418577274	-178.094858041543	-160.4805588472266
2886	-91.7891803805001	-113.2238165378685	-139.1565261313497
2888	-86.83863186330322	-106.7842347732959	-145.166615239928
2890	-117.7706378684637	-140.7129557774857	-178.4833339654302
2892	-145.6462803697429	-180.0792585848212	-207.8986091554883
2894	-101.526469361144	-180.0044370913934	-181.1002851517011
2896	-103.0066558520558	-145.4368936700894	-178.8392496689517
2898	-110.5446158985408	-118.5395584226327	-137.767681612375
2900	-128.259310423035	-145.642561731655	-147.9736270999253
2902	-139.5599680080437	-179.6112519856424	-187.0788345121216
2904	-124.7504134790987	-144.1962508700615	-182.7482838036937
2906	-128.6537000509271	-137.8963525569134	-152.0722873742232
2908	-113.50129190036	-146.2793334097227	-180.4145521080493
2910	-98.57039606236705	-133.6588600100264	-179.2124684283162
2912	-94.15850450496367	-137.0951134741208	-183.3410858910572
2914	-104.5005224823528	-184.989490422763	-223.0473161686836
2916	-122.1627009756034	-197.5456215695022	-179.4153356500563
2918	-100.3192945655216	-147.8498794327829	-154.7669279043406
2920	-60.81566421001647	-91.37944060197737	-129.0322272887455
2922	-31.03873226067109	-69.57170039084278	-121.1284973006742
2924	-27.02946796208963	-94.42932722019685	-135.3851756170764
2926	-43.24969897708345	-130.5492829821498	-143.0128699569945
2928	-40.53759561196313	-93.54646289077223	-108.8166569940278
2930	-54.47696284239963	-113.6513844557798	-100.7086756503247
2932	-53.63106761109182	-106.4266121523359	-97.61869591397806
2934	-35.62204095609513	-71.90243273022868	-90.3882327791714
2936	-22.33391156658401	-76.21083908974141	-82.3256636450397
2938	-13.13161289914924	-64.76947316935478	-79.4563310315385
2940	-23.48885947168534	-38.25567484874448	-59.59737410695178
2942	-6.443955729833487	-46.58491581292889	-82.47738427872906
2944	11.55774796501579	-62.17693480456045	-99.1592255429068
2946	-2.022565828815093	-51.53292358615017	-59.34387798202885
2948	-3.475794401090031	-64.99369587532374	-53.91649244427752
2950	-12.9773816719556	-66.59023984386845	-66.55072225264462
2952	-25.80142930835104	-62.96184467824693	-85.78006355044592
2954	-54.16632577298313	-76.90238216453014	-102.1956951933221
2956	-81.74199560962195	-94.5178775294314	-108.9187324749952
2958	-54.3926978054933	-52.8208450208813	-103.9285889363151
2960	-85.77897908670155	-71.50748663410494	-150.4320826230679
2962	-100.7113045851417	-95.57295571187424	-120.3559907914975
2964	-61.60917938766342	-96.55082579320535	-87.09734269913727
2966	-37.68046596974781	-87.75978176473433	-90.10194425902614
2968	-102.9667054304632	-96.38288136611816	-132.8023144559703
2970	-55.00198383579807	-101.0370761133844	-140.980140667352
2972	-38.43374447095586	-86.45653627854438	-134.5383978803394
2974	-51.5525111315795	-108.7245442543524	-135.9532084121495
2976	-54.81094825808004	-111.4997421518793	-120.848105845733
2978	-49.67185212830297	-89.56218850215851	-98.30001459013084
2980	-108.8851373080608	-143.6086013019063	-138.1753506317538
2982	-52.06401485067131	-96.09595753030692	-121.9844595681147
2984	-57.09659817543837	-117.7979905610169	-157.2586434173143
2986	-77.06300513823386	-132.6464005102792	-158.4250927720654
2988	-76.22695355674449	-124.9147546594542	-124.3172631828977
2990	-48.15268898407614	-112.0798827567011	-104.3917367533163
2992	-82.24563615215541	-103.1181478877272	-162.3461208405695
2994	-71.32766460664097	-142.4756428478805	-132.9439100846836
2996	-73.48145132335955	-138.6730042877375	-136.9976812659848
2998	-96.2285635607175	-124.7677358774774	-142.6409126328777
3000	-108.3424463552016	-125.0685737550426	-137.3100131552544
3002	-53.02136839279468	-131.1527746415695	-154.0805611271509
3004	-83.80119607680429	-146.7968013191881	-158.0581313243237
3006	-127.7934917540102	-152.4469318667209	-182.4730039970648
3008	-123.5702811250449	-153.5948341438511	-187.7222262492693
3010	-107.0256365956364	-152.9528063148645	-182.3425043760207
3012	-113.4902318467709	-146.5609892699227	-178.2442251420682
3014	-84.68287776666193	-116.0221705541696	-150.0722186865007
3016	-149.6331630810716	-121.3728931647207	-166.8584522966346
3018	-136.0363643184036	-100.1247123182735	-145.8963994944714
3020	-116.8256846967295	-122.3747320893032	-158.611344671121
3022	-109.6332191112506	-161.3826833232522	-185.6434005252674
3024	-95.59323464947082	-144.5588347048764	-165.4217859192222
3026	-119.3108210548391	-134.6438857444039	-174.9868009494405
3028	-90.07096694814462	-118.2685339585697	-164.1998101953623
3030	-121.8561731881954	-155.4905974114823	-157.1137954859951
3032	-129.5943446035965	-154.0791802930239	-165.410969662863
3034	-98.49946949264501	-115.4464876567603	-174.8549039871773
3036	-110.9491671394861	-150.3571372915904	-151.9974781495903
3038	-65.64499910090862	-125.0681948755762	-140.9239529379829
3040	-71.92840740168317	-123.1669501798021	-126.8648092244332
3042	-79.7032176259082	-137.1285219955583	-156.5113286049563
3044	-74.99433117079174	-135.2197352360528	-179.2833082585146
3046	-71.46670840762432	-119.9181737263677	-162.5082639962712
3048	-106.457402478373	-153.5580721513254	-145.6055344272834
3050	-81.44509611921865	-143.2850185174413	-133.569402589517
3052	-65.41404403721221	-100.7683077893512	-99.98400604381462
3054	-65.11171818364778	-87.77374263766524	-115.1240773765212
3056	-66.84322167607969	-92.49309579127427	-143.2733064729513
3058	-55.02817018402762	-85.79651632680542	-137.2477735586361
3060	-27.97682888222123	-65.46312825518309	-115.9481781312638
3062	-39.30684982000064	-54.08183336654563	-136.691553563913
3064	-31.97715272793618	-44.43974190281925	-120.4612644979657
3066	-14.48514152215213	-48.00112644021414	-94.56847518545663
3068	-13.35085115885878	-58.37815486694949	-73.56158158236475
3070	-40.45521550039774	-64.0751035529938	-62.85547851955965
3072	-52.30450174933977	-63.36568552528783	-63.34497136172079
3074	-24.53538610952943	-51.99031788968352	-61.47131913351333
3076	-4.126019205345583	-38.50077400755423	-57.58316864230665
3078	-12.10828446047903	-34.96966793507924	-67.58037006591445
3080	-33.43486825996376	-46.49278794674653	-75.73345202438362
3082	-39.05096139855524	-66.82786906934172	-69.96906794068678
3084	-14.46128654235002	-71.7490127283202	-92.38030750734471
3086	-54.84092519429233	-68.96468872001258	-104.7714055076874
3088	-22.85830177963898	-64.47935660890087	-65.36857015241935
3090	4.064270696471	-54.69299180660742	-35.83824908579828
3092	20.55321756635203	-19.66884722117338	-21.56392406288607
3094	39.08548130265625	29.23907591646795	-9.790648653226363
3096	10.67108796133111	-13.06363305103766	-24.20445178337427
3098	-2.927302463243237	-10.05694539411089	-10.73310373703038
3100	36.05578771143513	-0.8048689667445643	-26.80366035353914
3102	49.08519730909708	9.883020470431751	-23.85624682060911
3104	34.54241696421256	15.01902564309561	-7.404283977037196
3106	22.64594810702042	19.60837652411411	1.338214884626138
3108	26.16055262135274	53.48123462346629	7.203385731828757
3110	73.68301822135643	70.51985956522067	52.92433054824588
3112	97.34005600428291	38.20892658162531	65.74771883877702
3114	86.82620480368112	27.7458039494568	38.21844417083796
3116	64.26066271327272	47.70186468107533	18.99592252497639
3118	74.3649264989252	72.20012971498831	39.95808759549213
3120	159.1978675406086	67.85664561821315	68.69482526049664
3122	93.28094379053643	94.41402791751335	65.82341532019369
3124	125.4258632973569	96.992147475458	79.28635879117577
3126	113.3801712334557	107.1013281458325	84.80310609492085
3128	92.69631709565115	108.565209559305	90.32914391088906
3130	101.7845519562134	91.83961720644652	96.38671958224626
3132	122.2611886601793	74.67911117812437	90.07798317743591
3134	133.8110123726203	101.5433535671419	101.5657940081914
3136	114.3713396189705	125.3703080995199	80.98524484504195
3138	128.7088682409932	142.7650199212189	102.9233054669586
3140	147.1258973000477	121.0154231514397	120.7714998402239
3142	156.4113721009661	90.96525487389201	126.6690082159471
3144	169.3443995196231	118.7889785336405	148.6045591616661
3146	196.7867181911749	200.0070319949115	169.876885211527
3148	196.3636473309981	204.4782510341289	222.8906118548159
3150	200.9089182220591	191.4278871667314	192.6251466757046
3152	186.2759796297614	181.1466445733608	164.2705462110202
3154	205.4065238973494	199.3191385920625	169.6315728081636
3156	271.5651424989088	237.9809789778736	196.356695158652
3158	256.8383008440651	228.4960627815058	215.8934968980815
3160	239.9984241607753	238.9625546550871	203.9089134797043
3162	252.559602006192	225.761823365936	203.4123421822354
3164	278.0321573227982	244.3268137690132	241.4979550713124
3166	278.0383425700236	247.4820445691941	256.3847092252999
3168	275.0912009672041	243.6901525911148	236.8384140485915
3170	323.5352788948323	291.759231143959	238.6386313561306
3172	287.6479905793061	261.4616305927495	250.1779983615606
3174	333.062678209575	295.9860608540267	292.4245624707586
3176	309.4525144858476	318.6797358601771	291.6290510870813
3178	310.1973206602455	312.9575285018373	291.5579891444297
3180	324.3601577205646	299.5937772200805	300.6331695171154
3182	324.5644471896985	310.6659885476507	308.3802994908808
3184	379.8502383527074	355.7465337696017	319.2295927288059
3186	312.0173044021267	330.6398074291178	323.6659519838668
3188	342.378914244595	313.4721009624875	339.3800478794651
3190	373.6223400054972	353.9127717635419	359.1499209902257
3192	376.070665166761	381.3011232802182	370.6478341973673
3194	361.9369037003129	373.491270674504	358.68334658579
3196	366.5445424977124	376.3432663737997	326.9514120834835
3198	420.5310098160686	412.0021719847734	346.2562148846475
3200	378.6649573143633	347.4699480253667	344.4763181576485
3202	424.4775190873724	383.7251508201422	379.1541207408673
3204	414.8339975560104	378.8919675587102	389.6161651575428
3206	384.3387968004201	363.5196967379999	373.9733923311809
3208	390.5336304039201	390.9487998803732	368.3437221843298
3210	413.0069071705708	433.4994337580648	407.0330612625244
3212	425.6072112875916	421.2988234258904	433.6190773685499
3214	458.2567086737777	398.8958511941733	416.7714945578629
3216	455.2950084512313	409.7669304841996	388.6685531186687
3218	439.6613164257641	445.8690318846359	387.029347860019
3220	425.974894753125	444.9592979693076	386.5729832754126
3222	412.1060049337537	393.8118966470152	367.4107073881694
3224	393.0032541033255	392.4456696331039	374.3946294114386
3226	456.8952967446396	408.9959830771039	399.9086142308787
3228	458.1140297260449	418.4231739703191	409.0223971392749
3230	442.7418257277334	435.9858465530659	431.4269984836342
3232	445.1562097039565	436.4140762335963	417.8589747663345
3234	452.7684500252564	436.5450499713446	400.051392111558
3236	447.4478494573222	448.2214458180331	419.0906286717338
3238	455.0976237129643	424.2984268060245	422.1670000088362
3240	451.5227083837667	456.7304468994902	432.0457925225157
3242	448.097131328432	419.0691765062672	395.4396071909937
3244	469.4844980330576	425.0164563904039	418.8681924791515
3246	476.5191260763094	455.5049321570612	433.5649427958708
3248	475.6444415125566	475.5154964435458	451.3846615864677
3250	486.1031103923949	464.0206273655196	495.9462542802215
3252	480.1478184052032	425.6280687309283	478.2438569616218
3254	474.8904629046262	453.4277420011791	432.0129386843743
3256	434.0199975507844	433.4158174340467	449.121964553222
3258	440.8332827012321	452.0864531143609	457.3435634533971
3260	463.8851827000291	464.1042922855166	468.8327973182982
3262	491.2155309627693	470.1860703311003	474.9769230438741
3264	508.0035073504646	488.1309753158564	459.543195020325
3266	470.7275984268676	491.3054072939142	433.2907301347243
3268	473.0990376529571	451.2713718116173	431.6876791879148
3270	464.6725640349616	443.2549591290891	435.0215111755691
3272	479.5977379848595	462.08363448308	464.5087980358571
3274	471.8597258100459	466.9660232465874	488.8545499932467
3276	467.8593947729081	453.9978997556224	477.8508178133578
3278	471.5540056587726	441.37908673587	439.2295670228116
3280	432.7203976770576	445.2653730401103	423.4500037342769
3282	484.7930355438432	475.5997453096787	462.3206494852461
3284	478.2741525619041	546.6602327449084	493.5724228490663
3286	511.1695494438931	528.5302011572051	520.7530384298466
3288	512.0821385299901	495.0272133789667	488.3971668311641
3290	479.6610450324067	448.8082808388667	450.1986447332062
3292	456.6310537451662	424.1985896883234	455.1362721248839
3294	474.0071761744724	468.7613380157001	488.1395101494608
3296	489.5787835257107	484.9098597272809	496.7075848641421
3298	441.8828774766879	434.5670573237739	427.1170669973125
3300	470.948804383051	520.9783025264895	516.2121638058253
3302	478.3324448993094	496.9543451620143	481.0350637080428
3304	487.7581412672429	482.1860990635721	457.6317724578119
3306	497.5048371680061	486.2627233650292	470.6858193642937
3308	500.7354689366305	471.8358403165449	460.0916123121313
3310	528.8938200263946	522.0525706828198	462.1928129568987
3312	505.4326909301121	514.6317899287099	471.3809764921524
3314	536.7251633846814	534.0467387808801	502.4391898949735
3316	515.7490617075735	522.646685765477	515.7680994575194
3318	561.8216064721684	532.1396133269634	537.3978826770278
3320	734.7794847243432	523.4600127975654	533.7559374266812
3322	957.8532350949424	505.7762485232036	517.4811866121693
3324	1074.358596269294	532.3977402879185	546.0874421894555
3326	1003.024537796573	536.8994401310126	591.6702955205751
3328	626.8349221437679	506.5666593816964	487.8702748132089
3330	545.4512051334016	511.7595157904883	499.3083741280848
3332	531.2266138755631	523.9487293636146	499.2275443841452
3334	518.7459128103521	499.3401708364261	486.6520688754178
3336	514.8031908500432	493.3642283156381	492.8280666907825
3338	535.2530802062533	532.6591892735927	502.6920957000492
3340	566.3620695844023	552.4487124845475	477.2335014978849
3342	575.4742660528547	562.3490425377265	533.0559826176605
3344	545.599547093158	543.3751516016323	542.0035086743005
3346	580.6518128358049	520.252406942794	539.7081129114702
3348	568.0582327828093	523.9472670991888	517.8803264088284
3350	545.6047163084845	520.5905166613027	530.3164053970677
3352	550.5709018769228	518.3862073696155	555.7341277105192
3354	555.072068680178	533.5301501449986	540.9976662874857
3356	510.4271054088283	538.9821252801472	496.7983467457216
3358	529.7621879561738	502.4368031461652	535.1012701629737
3360	553.2098922412786	556.7806674418537	521.490079202424
3362	540.9763731823861	540.5232692951231	525.4189029100269
3364	558.7982196226395	527.858877065209	551.1405302634774
3366	546.5167609572627	516.4972552756449	508.3379379623932
3368	551.3810562051309	541.340554798041	506.8698932558908
3370	598.668413792927	592.9090916634391	587.001949785461
3372	588.7573474681003	577.3465569103738	567.5106290098272
3374	534.9563137450207	506.6372370638029	546.6183291048509
3376	600.1914163576894	573.9480306797601	519.8607267527294
3378	549.8938833515397	559.2430369083874	533.4224362738532
3380	554.7556034315463	569.3425817492436	547.419608328083
3382	571.1721664909467	543.555983921334	542.25119500483
3384	580.9047263827796	557.9776963862101	579.5086584443848
3386	595.9675821630656	613.2073500488258	624.8875836262918
3388	597.7498666203471	582.9916431506018	573.6012367246666
3390	527.062672759424	552.6269047777773	573.6519405524659
3392	612.8822320177255	572.7607999558187	573.5551336588347
3394	583.2779860698067	558.0002401717451	575.8985823568435
3396	623.1627207930097	565.6049321523492	576.2809395367688
3398	612.2645451167211	573.0782040871389	576.3569643109552
3400	571.4027774734602	603.8210229681562	563.1014706126056
3402	558.3985151158458	603.2162997407228	557.9217525054824
3404	577.1210690214051	550.2798562310699	583.1443311167764
3406	595.4605286943751	603.7537648867786	597.3283925105595
3408	611.0076456860057	601.673780278465	588.2066547611905
3410	583.8963213683256	570.0999686185286	547.4133385555679
3412	639.0910780325296	600.4508196464739	596.9989901334212
3414	663.34880594224	628.1715093765201	631.3746792217701
3416	633.7277457256912	616.6571995386391	633.3305416073418
3418	608.0942625062646	599.6996161208368	612.8144380662085
3420	620.458701266039	606.8397165951747	586.0582969122038
3422	629.3958409804791	608.3533613875852	576.5548325734234
3424	597.6464726137106	569.8147223663359	605.2808181148743
3426	626.0754280539001	613.21214932845	595.9435881217419
3428	623.3037507024144	565.8517993285641	556.5237966405273
3430	604.9341855087208	546.4118045503922	554.959086734347
3432	610.3469708752766	571.9871905388434	563.7324546515869
3434	618.761668266658	592.4990069461973	591.3344974920108
3436	618.5514403250614	590.6639447281783	589.8282469540549
3438	618.1391460646802	578.1522332790257	549.5727373855668
3440	610.1810569050698	556.7628475097508	543.7801096406266
3442	558.1212301366504	538.0758001792134	532.0611126671192
3444	622.8291225618442	606.3505088515017	581.5358949008663
3446	574.8615269914608	569.4448462126762	587.4486223119571
3448	575.3461452792498	590.9208042316348	570.0983688376616
3450	566.5927151611722	567.9084897374753	542.8346975076076
3452	583.0821252951844	557.3091983934908	539.3797171126694
3454	581.8119494215059	553.3120507778606	529.8784128603304
3456	545.9432192017497	547.0300123670714	524.6692122750089
3458	552.2840800021744	584.4002773541209	582.4045185172195
3460	543.5999922015446	564.1532206463591	574.0954102963266
3462	526.1986688341386	527.8217208625396	518.8080332375549
3464	563.2835882066511	541.0070796057071	517.1848484868527
3466	543.7328737361249	508.3137261972505	501.0886859841423
3468	547.3315851583312	519.3364282644286	513.272801127748
3470	544.0887065267103	516.2322626844732	514.2395629736858
3472	511.9329074572331	485.4030487321249	488.8072767477607
3474	475.2850964254713	484.0244445329398	469.4964626085812
3476	468.9515855447756	518.9028221629334	482.3281374690194
3478	489.9565876156451	490.1949194222655	491.6123190531658
3480	503.2004767279108	537.6427980639329	453.4507733984808
3482	476.4989795951664	488.0533521962131	491.7840723531918
3484	443.4409926018828	492.8177054006316	439.9889547176575
3486	466.3693522772979	467.2259548096866	458.1797596194798
3488	484.8120360650669	456.0569965962341	457.2373670636869
3490	474.9481328557039	454.4085069106299	457.447544978985
3492	449.0780752669509	436.748562600091	449.1621345389053
3494	438.249202484421	416.0809739295681	422.1289705940853
3496	450.1240751806167	422.6909822393739	433.6005255662559
3498	411.3612711711121	416.012620585728	440.2472601658014
3500	399.1061235490776	427.6995117471123	388.3510669480244
3502	405.2985553325664	390.5317419582326	419.2578680225867
3504	407.0016042312839	392.6269798831535	397.2289002183173
3506	398.8989258864002	382.9636705431755	359.2528964885584
3508	382.7422120420266	399.0208157389661	361.0965807195664
3510	344.1127990347877	359.0674888382766	343.6766131401971
3512	331.8675653477338	308.2728830731282	323.2800591604718
3514	361.3516315545331	328.1466312836706	332.8255333679634
3516	359.6136575755961	339.1473918572745	312.7497598751585
3518	386.167764890739	346.9763449293103	334.5097325920096
3520	318.991683407052	338.3038246075822	372.9708807269505
3522	327.4466988082743	300.4801322418196	317.1746607199648
3524	267.3165824832137	293.2000775124121	288.1734393565999
3526	286.6028146570211	292.2017198643455	276.1750964962382
3528	288.5791434336256	288.5424424118612	294.2069929279252
3530	286.9803631773831	292.9022639212299	298.3278930687171
3532	304.2887974308683	290.4100766245878	283.8684807421067
3534	296.7194095918681	279.3948282037497	272.5291168331895
3536	241.4336176859159	282.2206384548505	257.1742343382671
3538	222.1504859297251	270.9518768459188	238.8833335789556
3540	259.87140451553	253.9604961951785	248.6830427743637
3542	274.9348953439924	242.0285137523618	231.3590299950758
3544	188.5043283445987	174.2986647614781	186.8182682584478
3546	203.4381948338323	189.9957949092117	191.7818271556072
3548	214.3979326650637	214.383816248919	209.2793272856424
3550	198.799383448036	207.4717034231132	199.0737247982266
3552	177.6642430736013	202.7358303368901	170.3891911917642
3554	183.6860893072653	203.0078895055867	179.4370578457329
3556	201.5022749002241	178.0521584346616	207.548959302695
3558	175.4814490766653	159.4024335026995	151.6558822672957
3560	155.5005281087962	210.6402663400384	93.0705266302476
3562	117.816890404351	188.0714703404265	179.2511683995186
3564	160.9896853981712	199.9001494196972	175.3862391628493
3566	187.2162987122366	166.0231039799078	133.6754121440332
3568	137.6928048955084	173.4998642730095	137.2532205574902
3570	160.5227136038888	171.5792493646953	136.6722550218119
3572	186.6801367675132	137.6096858500139	104.7822207151147
3574	187.0575665533536	137.9527087787635	89.22597694608513
3576	165.4819085659592	160.0123663275318	94.68580149565921
3578	143.473773500625	137.6322642708223	104.7246730176517
3580	157.3145963880953	94.51116516211216	133.0868050443068
3582	140.3996070597876	77.66148655963757	116.7981472869239
3584	95.98942011012194	106.0539847485512	94.94741070723175
3586	98.09100404335786	118.5563109333224	73.06848483943024
3588	112.5101262688076	120.60811930525	96.11962892613359
3590	101.5606063736493	83.72879773243514	39.44477621234179
3592	87.14522248560931	82.15983246537219	27.08778257661287
3594	52.46963263006032	67.7842067618915	26.91115540513985
3596	36.83916248278759	68.89632729031857	46.53326669760821
3598	59.95017327155404	74.20811476847089	34.32082974065142
3600	60.89330496359253	54.14935480733846	3.484492889923328
3602	32.89629252323314	34.79794854363972	13.84773327922452
3604	74.85474167337134	40.20145766226207	5.092578294317097
3606	82.88802513818987	29.54691212202473	15.59098649952896
3608	69.52417449892283	21.52299463842681	49.8172699923748
3610	59.42457377398169	34.18903150408429	3.945885668221528
3612	46.99072917656696	31.49328425184225	72.19339547362409
3614	44.62301937288602	46.41697688475037	66.75277507331144
3616	-3.293508678360489	-20.18864436858174	-5.525117518750161
3618	-33.2948501877983	-15.71521744962551	-21.8401624301226
3620	6.072482900348149	7.598915003676639	-23.99602910695381
3622	10.73310903614624	-10.36349500145518	-40.6342976402796
3624	-14.602591497104	-27.79453341411863	-42.32296697947362
3626	-2.937352373800237	-14.94145106862597	-29.70419425454925
3628	-37.23213141199145	-7.732424499788055	-36.65882982679229
3630	-59.52687207712161	-3.069363654029434	-50.2150445344899
3632	16.76820181690856	32.74932024859212	-22.06892349572332
3634	-60.69292387233591	-46.3460071514416	-80.57201747726471
3636	-101.1850813744103	-59.7837439667114	-134.8475321862636
3638	-66.91704259090118	-14.60467190412224	-86.149748449914
3640	-54.20179672355982	-38.58008025505355	-75.16919015866461
3642	-24.86006353990273	-24.34470701192605	-70.81795107784238
3644	-17.81869526730134	-31.36290341610959	-30.65290482119686
3646	-26.5953071990433	-39.10533451887071	-52.31583405161668
3648	-45.45972195768371	-69.09680159438702	-94.56381963324509
3650	-54.9263707349272	-112.6376087283259	-92.84226152349035
3652	-55.78552143161844	-108.6521129446532	-82.74304315552863
3654	-91.79226513665304	-82.40260270572207	-92.53803864018995
3656	-123.9824799391173	-83.62080703577772	-146.1360871395015
3658	-161.8066013390334	-136.2064173973357	-124.5216525611112
3660	-106.2053781104368	-106.3098079969132	-161.419337984716
3662	-136.1238730327719	-90.71600619216362	-168.3993002394537
3664	-57.04077569825417	-104.1944066459537	-113.5180591163322
3666	-102.6407231706733	-127.2697528948827	-131.4702926367288
3668	-109.9106640450532	-110.1242214820475	-120.2571407483166
3670	-99.73526461106755	-132.7678794875843	-116.3633218150335
3672	-127.6055238141742	-165.1107284992903	-152.2829602804377
3674	-147.6690947479411	-170.467591846319	-167.1473174570629
3676	-147.2517603589477	-181.7364424312226	-181.0671371716936
3678	-171.7513835524198	-203.5059638568181	-219.711754864342
3680	-194.9149773029156	-206.3338335572939	-236.3494839550914
3682	-169.5565027144293	-193.9214597836762	-229.0848937141745
3684	-183.3427943003065	-155.3692893550545	-211.012990393258
3686	-170.9343153965857	-205.9295711216103	-205.1364869436499
3688	-192.5381709972	-200.7753472495208	-209.5986021288302
3690	-196.687449234812	-178.0646472281207	-199.0352902135031
3692	-180.7463763365982	-244.1984564154337	-223.6646820446883
3694	-171.0026833748213	-189.9160811323438	-198.2569401190589
3696	-226.2442875964736	-191.5620864129004	-192.1257407476593
3698	-214.0490409487176	-193.3870115785261	-233.7058091657721
3700	-209.9436273532001	-222.0884970194841	-260.0729998473369
3702	-211.8923225433547	-237.2337124158863	-258.0231619192622
3704	-213.5197681797997	-236.8295129919069	-253.6534837347846
3706	-245.3059734625247	-232.5986684300746	-246.9556909873974
3708	-259.0449726920544	-224.366967009508	-241.6933018723
3710	-235.2339949716749	-226.1564720131314	-254.5772097644276
3712	-257.3039657234837	-240.9833576071976	-260.7281638300428
3714	-249.0147902928	-253.2503232634923	-239.5185671260596
3716	-242.2805141419605	-254.3539232395474	-245.8857587991491
3718	-256.7107411299721	-256.4839598047977	-297.4526443239236
3720	-241.5327803296699	-264.4237419714991	-284.8734560959116
3722	-216.3709195267875	-270.4208088960717	-234.8809047166719
3724	-211.2295878109648	-221.0699488998593	-271.1164108543991
3726	-232.4250842791899	-223.6879788499461	-247.1175825103794
3728	-277.5949945750168	-252.3929996880688	-260.3488982777652
3730	-245.3492825665899	-274.2123614543021	-250.3948787657641
3732	-255.5666341126286	-301.6351353828426	-292.4546399436339
3734	-240.9090322056699	-280.6938320818149	-293.137000486127
3736	-218.3852471858205	-273.2162251174941	-281.3416168288516
3738	-249.4251927845318	-279.258521531497	-280.6060377401317
3740	-279.639423206866	-257.6190244087525	-275.0733503787307
3742	-268.6414091778186	-230.859761743774	-271.9504318106551
3744	-262.7399065671713	-222.5553018047161	-257.2832627585723
3746	-272.8795935316737	-259.8933589044573	-253.7002298737172
3748	-299.5532256556309	-308.949852010169	-271.868841763607
3750	-248.5556464905898	-271.3550058023451	-287.4748885064236
3752	-255.1609082855551	-283.4095285726154	-276.8993401075604
3754	-303.8336258759175	-262.1420990143534	-318.2336291265124
3756	-307.6302406331828	-309.7960952046353	-266.3439319287588
3758	-277.0226827353044	-255.3660311168144	-300.367854431169
3760	-256.2280332363545	-231.8999407536105	-278.8971576574887
3762	-254.7766556795132	-269.4267696350412	-306.5383841049835
3764	-242.4707399534219	-289.4257384207483	-285.0786142378885
3766	-267.5961374370919	-257.6528168725866	-271.3661070150655
3768	-290.5154053347495	-270.0021298833092	-291.1042079159474
3770	-288.0511253965151	-306.8607336705927	-294.3325600998224
3772	-282.851655562646	-312.0245034001871	-290.3332263962225
3774	-271.9769308987084	-283.9559969775407	-291.3788333969036
3776	-279.4154087238842	-270.7090792520497	-294.7748897434663
3778	-290.9129893350042	-275.6909392917494	-295.0000126836324
3780	-275.8403282868561	-271.2032274868124	-295.9205291418254
3782	-278.7878746743772	-269.7806995611886	-291.7468444913671
3784	-268.0974274362804	-263.0807224450173	-259.6826393716044
3786	-287.9503092265404	-294.028833460173	-326.3615263253348
3788	-260.3770943055925	-291.8703256945099	-327.3687149463032
3790	-245.595068328491	-293.134065488715	-279.3358788021672
3792	-346.5731202707136	-327.5388104411728	-305.1918828949369
3794	-316.9074782832316	-293.1189849661053	-279.2344286703984
3796	-246.0923931390634	-286.710508894913	-290.7956112956379
3798	-285.5378264970541	-297.7619200259512	-287.4177680049672
3800	-250.338913667372	-249.8781710660258	-278.1832945976096
3802	-262.8714535298961	-258.4442100124718	-260.8524821693615
3804	-244.4586826300121	-265.7025077454008	-235.9817813096577
3806	-271.6499406969682	-284.7474824603034	-267.2618874357479
3808	-287.4220941534924	-287.61460177418	-278.9469430349615
3810	-262.8478746266673	-256.6485225760856	-269.6664684276068
3812	-267.5065062868106	-251.7316498763403	-270.2895816895401
3814	-251.3598180476378	-260.6505901949776	-278.6157437183712
3816	-241.1207316496705	-259.5749920256286	-257.7342643779554
3818	-259.091129798475	-248.9578713143686	-263.2231573123486
3820	-247.835508394902	-256.3025396007497	-271.90599335096
3822	-243.3937920834481	-268.8911093632782	-242.9721858415053
3824	-287.3599834799618	-267.0254065419128	-262.4759921816217
3826	-303.7662240973118	-290.7837034555048	-276.8697610733054
3828	-271.3946530586434	-268.9162651713781	-268.1578204929006
3830	-256.5343857407136	-274.1003448411959	-268.3149344971851
3832	-236.3066770600774	-283.4418728867821	-262.2962306203347
3834	-283.4442550467089	-269.0020154272592	-275.5051340042816
3836	-265.1795631778351	-300.929188929164	-319.9800026220597
3838	-345.017202001095	-325.9764349740447	-324.0371013210313
3840	-249.184712846606	-252.3645973704782	-268.360003261044
3842	-255.6590612375539	-262.8195498268199	-302.6883974701123
3844	-260.1045173423278	-306.5695298906371	-302.7597778578137
3846	-225.0525660162929	-248.1840781551064	-232.5665767466152
3848	-284.4404986326949	-273.4552074331172	-269.5841463035321
3850	-290.2807293487177	-317.3854661694272	-304.8665484112519
3852	-288.22623563194	-299.3217635182455	-297.3043732564864
3854	-297.7797137189324	-293.3962085709001	-270.4981108255086
3856	-305.619460521325	-299.1181046227388	-306.3177800436075
3858	-300.1228008641445	-271.3864565739386	-293.5978186291146
3860	-276.3070232018585	-280.0968542473862	-298.1454745566865
3862	-284.486525269073	-267.9782234005687	-275.7146893253419
3864	-251.6182576138138	-239.0331805094239	-227.7727434744032
3866	-271.3146901162118	-250.3321045387754	-256.6637507878276
3868	-303.9298791204706	-259.1391341909574	-279.6956391087314
3870	-279.3895027976621	-257.9146438659302	-263.1419880702425
3872	-249.8155927452811	-249.0785382598322	-262.668251998462
3874	-255.8432692980784	-262.9460648600565	-280.4327209200282
3876	-257.8225284800518	-280.3560644743565	-274.604842669429
3878	-254.3566472194302	-257.6340779368542	-252.1236996683051
3880	-260.4718503305097	-241.6516221678416	-248.6297760803043
3882	-227.3294143532493	-224.255750797322	-235.8800157310896
3884	-296.9432851272262	-289.7011169675367	-288.8063542200092
3886	-290.559410303028	-262.5472661498753	-263.0012944130963
3888	-254.8383975312221	-275.6462393448251	-270.3560433358209
3890	-258.301941651122	-273.7080613347557	-267.3538411678891
3892	-267.4615695145268	-276.2366825598027	-285.2298190716547
3894	-249.2749791751377	-223.3234588917804	-259.5051035151916
3896	-249.3880683389498	-243.7517820009378	-258.9289409156946
3898	-260.6042625276294	-242.1049654730276	-281.8710338283937
3900	-258.9216627477718	-277.3901082863165	-260.9739987326508
3902	-236.9554287474957	-243.7064224582786	-278.3142470264434
3904	-301.745764998301	-313.6532023133747	-325.7285309915908
3906	-253.5211263142367	-264.3789286800355	-282.8173429596561
3908	-257.7498419152038	-264.4105102494754	-267.0226977674843
3910	-246.9146284429271	-256.5461778606366	-306.2762087951529
3912	-256.8891916180328	-261.6485481796115	-267.4959062887837
3914	-282.3386644614641	-288.6568438663932	-280.0173259709031
3916	-268.8314145062948	-256.1290499943866	-270.3700544612693
3918	-264.4083584642769	-244.364163659018	-235.5115178013442
3920	-232.1040550648232	-238.8126784143077	-263.2565369009783
3922	-239.2131419557357	-225.3631051706355	-260.591361814682
3924	-247.1695301844248	-223.8853990479192	-264.5278392101234
3926	-254.274548679701	-266.7964701662845	-290.6896031333253
3928	-250.0585481267315	-261.5138325970928	-263.5835625480563
3930	-224.2882606476623	-269.4290185704917	-286.45820321087
3932	-232.8145833435792	-251.7051414662732	-256.9752835098153
3934	-249.5315419268988	-271.4224299849604	-255.2807319870423
3936	-234.6142630870292	-257.7535091968937	-272.6197521300181
3938	-226.2769289321179	-245.5249473556039	-259.3085180699438
3940	-244.8367822194377	-256.5772690485753	-262.4860229973246
3942	-274.4028270835885	-259.7755085527618	-270.6796992638737
3944	-225.2932519943532	-256.8802796315567	-255.2246272563498
3946	-216.3616387208553	-230.8997670447454	-243.7603633755207
3948	-216.5619230462933	-216.3117286911576	-248.0473616786284
3950	-222.1780851703419	-228.9923477589744	-272.9116793965561
3952	-224.4915150299559	-241.9587912413223	-277.6829668731983
3954	-230.2175495407096	-242.4483246476152	-270.0380799175351
3956	-229.900690163221	-238.4123332499948	-258.358418630609
3958	-197.8358923497921	-253.6900048324009	-233.7729462903845
3960	-207.3551356303912	-258.8764450202751	-241.6014259862603
3962	-242.6492320156153	-268.996254631913	-283.2391603971134
3964	-240.8621996022633	-280.8484824424619	-270.3769955497023
3966	-234.6481389695843	-253.4911480150173	-249.8924365119615
3968	-226.9198927153972	-238.3048514819539	-257.5450467494314
3970	-231.5420519390439	-259.5002383395939	-236.4817450895943
3972	-257.3288376779473	-258.8328278065793	-238.6336420160075
3974	-245.3032962038346	-228.08939612523	-246.7508211765558
3976	-259.9191519633577	-250.3255561255707	-263.9605855157646
3978	-287.9227075711501	-261.0031433601357	-275.0196647447387
3980	-259.3355095167261	-236.9035869877492	-259.684715296419
3982	-228.48674163179	-236.9322505448646	-251.1479099782943
3984	-196.8393810987651	-211.5982132542015	-231.4451731820078
3986	-214.3130996859118	-206.0592816786796	-239.2202007605092
3988	-218.9119669737956	-234.0207322418111	-275.8758528504912
3990	-224.0938695299209	-265.3867423214286	-276.342535136588
3992	-214.8470938434532	-230.0745732751624	-237.9126810969743
3994	-239.9771195185151	-248.8323651508708	-284.2198897950363
3996	-255.3491444890589	-225.3124141402212	-254.7778817124118
3998	-224.7815558574838	-213.7685153085859	-269.9788188521399
4000	-224.0509085126621	-223.2303136926199	-270.9120743635885
