# Supplementary material for: In vitro and in vivo datasets of topically applied ketorolac tromethamine in aqueous humor using Raman spectroscopy
Source: Data Brief. 2019 Oct 22;27:104694. doi: 10.1016/j.dib.2019.104694 (PMC6839021; doi:10.1016/j.dib.2019.104694)
Supplement: Multimedia component 1 [file mmc1.zip › Raw Raman spectrum dataset/In vitro Pig eyes/Gonio/High Wavenumber/0.1% Ketorolac 8-2.txt]

cm-1	frame1	frame2	frame3
2502	-485.1918479306939	-547.6235516671248	-597.9241856679155
2504	-465.2040489894863	-534.8184982393483	-569.5916925446074
2506	-499.2338578502416	-564.0746012919997	-606.7159420350841
2508	-490.3657437990928	-536.8648422632219	-566.1685477921317
2510	-506.3582769180415	-513.9332981900095	-550.8994571312973
2512	-497.0126744340641	-517.1600001625637	-554.4935415493054
2514	-463.7754201122176	-548.744803253075	-572.5677991437161
2516	-517.1396018858338	-574.1817200261676	-596.2697155856894
2518	-527.1674466545161	-546.8610865181031	-600.6977556864462
2520	-526.3738757485618	-528.8082379269463	-602.0979526439036
2522	-517.5404179185309	-537.0245645532961	-603.4641015950482
2524	-484.5339622231165	-574.6439920828854	-601.3853152642205
2526	-493.5280422687805	-547.3906728501033	-609.520272702131
2528	-486.0283976746518	-545.3442107829599	-601.8922057683549
2530	-466.6464986344364	-560.5990104971969	-583.287433392386
2532	-457.4740180629301	-557.7521682474154	-568.3167513901776
2534	-470.566027100297	-532.7752662824969	-569.6011872467038
2536	-478.5758933523759	-531.6130516875169	-571.5153203816783
2538	-488.2318292445127	-542.4030761276331	-582.2066505543746
2540	-506.8410830987129	-550.3709762132244	-608.9532964998056
2542	-500.6979023478162	-564.428232362503	-594.0088527776828
2544	-486.8656151347777	-534.1995552441747	-558.4099350240944
2546	-495.5474254437712	-532.0762935452916	-550.2020367126564
2548	-537.8465477711789	-588.8023511497904	-590.9053614106135
2550	-555.9489489577501	-594.7960262621857	-617.0953254484153
2552	-518.3659197721059	-564.2954684978421	-584.5917933389973
2554	-508.1349314756445	-569.7683598661121	-599.2530166221848
2556	-532.0035248810409	-607.4843545494031	-654.0220363524803
2558	-515.6864008379268	-579.6134909211252	-600.490861364265
2560	-521.0522232761009	-566.7817300215029	-576.4046787457024
2562	-496.7127798725663	-551.9561546105924	-578.4434348078551
2564	-475.4941980845202	-544.5145106343105	-582.9485897253539
2566	-528.8454810046312	-565.3702004061803	-549.580238043441
2568	-536.8744589587567	-585.8299885161814	-579.6644546249745
2570	-536.1120368425846	-572.253306049927	-572.6446132794449
2572	-522.7126103312388	-559.6648118384009	-562.6859881404071
2574	-495.9860708672611	-581.250297261074	-584.7501905340984
2576	-515.743222706041	-623.4087799287509	-626.3706676971945
2578	-485.5581137874837	-567.8252639401542	-591.0271333325882
2580	-496.1029306024927	-548.0739861193852	-577.9931456892713
2582	-557.279398479488	-599.7465983498457	-609.2823619613575
2584	-515.3638375939815	-592.2059503370498	-567.2249034728831
2586	-506.9704992901459	-564.6921547241809	-557.5074132367872
2588	-527.6817001058458	-580.6403915095616	-566.8050565089462
2590	-550.9694955909109	-614.1093542484541	-588.2593492552699
2592	-525.6483912408763	-585.9526100090686	-613.5172966720662
2594	-570.1586206708644	-614.9309972961901	-627.5599782629079
2596	-581.1054624998114	-606.1765799723003	-590.9572994518554
2598	-560.1150293147384	-574.9732270668264	-561.6960480716861
2600	-520.1626362799158	-545.1976721747925	-591.986192626664
2602	-534.084994820552	-567.6381229198554	-599.7307249473802
2604	-548.9102908345665	-597.3175610853117	-597.5712210905854
2606	-541.6171197674737	-598.152002243096	-585.3534512249348
2608	-518.626947929126	-572.8218578462066	-574.601099590912
2610	-544.1649427183774	-593.5791628670315	-609.8944325469149
2612	-542.9612018471619	-576.1876916580915	-622.0407083227086
2614	-522.2690660959906	-561.1277703448966	-592.1988149387543
2616	-509.1641828051132	-559.9853962892752	-572.6334655414648
2618	-543.2967164066226	-579.5374435747026	-648.57817693555
2620	-537.7818742564792	-554.7311599944073	-573.0351221894987
2622	-548.3901514835501	-554.2549794325456	-570.2047236387741
2624	-560.4979571261069	-577.6317944188158	-610.0066524869612
2626	-560.1138831270206	-612.5538582052698	-656.4228562081077
2628	-525.9939670341516	-587.0681127095223	-631.4904545562628
2630	-544.083018773546	-614.9927897133709	-616.1248134303163
2632	-558.5512039733435	-621.3255176900941	-612.5821002467626
2634	-545.6973094540695	-593.6889029229209	-614.1794643840808
2636	-488.0807881896598	-551.0651299742428	-604.8322618829981
2638	-518.9646912271709	-566.3478327915797	-588.576182155608
2640	-535.9519251049615	-572.5658707805449	-599.6840725722389
2642	-550.8109032041048	-578.3106001459419	-612.1134358812038
2644	-572.3726706066883	-591.7087498397477	-603.5838227932444
2646	-530.5637862563183	-582.8108436750654	-604.4138693822468
2648	-544.8315200780738	-578.5316125321109	-601.2631169775948
2650	-540.0345205495461	-607.0223259175609	-614.4492340251268
2652	-523.7090666392239	-647.5860934701343	-635.4169545419214
2654	-581.637841549873	-622.4730943051198	-624.3189533979715
2656	-557.3724286361982	-622.3516473023911	-626.6298785561888
2658	-528.1511892312603	-602.2720590313036	-604.6758460809878
2660	-529.1634745834809	-583.0976006472774	-585.05179016021
2662	-577.1804303915799	-588.5661442765297	-591.9444259484571
2664	-561.0615016781084	-621.0966659145315	-578.5467408124268
2666	-554.3630672634479	-612.0199152806924	-610.0931470054015
2668	-575.8756754587079	-619.7566650909662	-638.9874997099931
2670	-599.4545987808155	-635.3688357049157	-638.062477910792
2672	-544.7198171757215	-586.212471774524	-582.40535046087
2674	-532.2273106522732	-578.0765379862154	-611.7309319120326
2676	-547.1063991385729	-588.3710738145551	-634.303952679838
2678	-562.6118801609765	-602.2742429982814	-634.1551270300233
2680	-557.8520970899014	-608.7010664549702	-607.3126734651719
2682	-550.4446355053128	-615.9159146503523	-585.7459013872692
2684	-544.4412895594463	-624.5236669851488	-602.7942977056068
2686	-566.701310459217	-632.0536966858351	-638.4923530314936
2688	-585.0243658574734	-629.7530436479483	-662.6828631850076
2690	-521.1528411176405	-602.3186079591218	-628.2111641278871
2692	-582.6057368708208	-585.6123798110581	-643.079761323153
2694	-573.0926856814058	-621.3433783543792	-653.8435476568732
2696	-549.7029534313235	-636.7353117003952	-642.7202674714562
2698	-554.1885535127772	-602.7968353557731	-613.3885576189748
2700	-573.933165357623	-631.8596159556171	-638.6463607544268
2702	-530.9038241038885	-629.1388766760148	-610.4559858516773
2704	-530.4398503289292	-623.1124534655252	-635.4443615455307
2706	-560.6368915503755	-621.0668469946053	-674.8496584607606
2708	-576.5987912314996	-625.6549957324177	-650.5596283846458
2710	-584.9184734300904	-643.3566758300733	-643.6874985527611
2712	-596.7267640178596	-639.5527751898599	-628.1522470669163
2714	-589.5086640287577	-641.386986717717	-630.5503853043539
2716	-568.7330045322493	-642.6907987958221	-645.9895914088098
2718	-577.4241873148607	-592.3046818336633	-627.8427855467381
2720	-567.2510289846974	-590.1028407213717	-663.8459575329686
2722	-592.2192545632092	-605.9021863061715	-651.0593914625063
2724	-606.6562282317796	-615.7111222851685	-627.9840998015827
2726	-577.4510170303586	-604.779694291429	-627.7621662432127
2728	-560.3107394716901	-595.8949876271128	-607.9932394123965
2730	-571.9015478321762	-618.4898876596685	-635.8708478737947
2732	-578.3045775536311	-632.9343066495605	-658.8455477074133
2734	-575.4582963117171	-628.89070819118	-662.8942712924122
2736	-569.3860604082952	-606.6156747738088	-646.3996113371713
2738	-574.0824914875667	-602.0181612266356	-625.9323579791763
2740	-565.4254779490352	-566.0190944351524	-601.6964054736031
2742	-571.2552394904008	-566.1368735357886	-594.6430882965406
2744	-583.6695281952434	-602.4797325262457	-612.9624628346865
2746	-554.1018190876474	-603.6159868902525	-654.1373602210504
2748	-546.5605766485014	-605.9065375758016	-627.5871513045925
2750	-558.3130661868865	-601.3710209519107	-640.6073480349362
2752	-580.4956912091587	-607.6925076047859	-639.3845065108409
2754	-599.3602685019179	-627.1690139982817	-607.5646631982695
2756	-584.2381142548315	-615.8188546337166	-653.4156980612752
2758	-578.6611784864087	-623.3970762998539	-665.7502349560469
2760	-555.2331930499549	-592.5603680645863	-647.6333470917655
2762	-544.0290091671112	-573.3120443294456	-615.6652409166877
2764	-571.8307200141301	-614.6869874716513	-594.2735050117018
2766	-572.9100879051559	-626.6902690953889	-640.417265340884
2768	-604.6089694422903	-627.2684547164276	-673.2564205221946
2770	-630.9215535158376	-648.3713819992313	-686.8688043971106
2772	-627.7394235842025	-660.4032269504602	-676.7901632305649
2774	-578.6679607642874	-614.1894209214033	-641.9386698727204
2776	-557.2788607662545	-610.0160610337869	-619.5859455916991
2778	-578.0190187689	-617.6677606257817	-649.5380756399653
2780	-591.6880917507129	-636.7005394934945	-660.1107379818016
2782	-585.662145501949	-646.0652244769385	-644.7694258316384
2784	-573.3872608712762	-606.1568195353946	-645.7108514124054
2786	-572.4676328702269	-623.3837292363753	-627.7883083976687
2788	-571.8885018593686	-621.881912023548	-634.5344028471724
2790	-572.8747834493955	-610.0999390951088	-631.7258189039771
2792	-580.410173555407	-603.5019434095254	-623.142583118527
2794	-605.6457537308464	-629.2818677180665	-665.5031291504414
2796	-600.6156575875511	-661.9781130654521	-674.9516918354337
2798	-572.0767824266354	-649.0582194812881	-680.300897242076
2800	-569.9529171142531	-625.4001469657922	-684.1182787291825
2802	-604.5904983334596	-617.7618250197766	-686.252511078109
2804	-604.7779962687843	-632.3784945691955	-683.1073543567343
2806	-595.7920954065867	-613.5419952252684	-680.2151111534994
2808	-582.2792354136412	-605.2260262367161	-666.1550007271997
2810	-583.6069656302943	-607.2672286844147	-666.0479352847661
2812	-612.5120399673615	-621.2565063689767	-689.9281703415458
2814	-664.3026316841498	-666.9394431629702	-700.0787664977529
2816	-614.4929239841734	-611.026245853277	-682.3442055494916
2818	-592.2952895323258	-610.1230881149464	-655.5376261382501
2820	-578.4960023230829	-619.1686401551215	-632.6909217979057
2822	-557.2680038467361	-597.5810517830038	-625.9208365721131
2824	-588.468833380334	-604.2193661542964	-649.1973723011839
2826	-588.7524839365626	-622.5753902160092	-650.8224376431861
2828	-592.7915546980676	-621.0332115267395	-625.0482023543866
2830	-604.8383283591984	-630.5310534200662	-610.7474713461727
2832	-622.16587921876	-668.6540518108232	-642.043931157838
2834	-634.2018922841966	-669.5988534083721	-714.9564707346847
2836	-587.1991935529869	-631.364672637565	-668.9495671847668
2838	-565.5812364073828	-610.8234385061082	-658.3388189356758
2840	-570.4431815951836	-610.3430551070674	-654.1703394045597
2842	-584.9038732862769	-619.3737836471403	-624.1061904157687
2844	-579.0640340510336	-615.1251445149484	-633.2436472271043
2846	-575.9534424698086	-612.7483203301774	-582.6252332965297
2848	-594.1459652095982	-615.185485553975	-620.3878366020614
2850	-600.8190336993348	-621.495823496572	-669.7060204029949
2852	-578.72498491345	-631.8371414709985	-658.0381148054596
2854	-586.4620201003577	-652.9857348721077	-640.4889969238826
2856	-562.2518745607866	-599.5256303850895	-636.5024145948119
2858	-576.0862118690177	-609.0623576249741	-649.4110664563407
2860	-580.3885054309366	-619.8202702138838	-659.2986514343354
2862	-551.604499433916	-589.9512128195121	-646.2092417280246
2864	-570.2705488898516	-599.609517491445	-596.2531081884488
2866	-531.9095620902411	-580.4987981500879	-598.3993610107441
2868	-540.1679243390025	-580.8755049653521	-623.6274238115927
2870	-559.4378946439209	-600.1910471501736	-636.0909524543004
2872	-562.6906986143471	-623.9521176049891	-626.3608102636373
2874	-566.3725164469269	-619.8730895667387	-638.0418002888148
2876	-549.7029818471759	-610.3518148609928	-632.4495916248175
2878	-531.5496569477948	-574.7750657889969	-618.6886377098002
2880	-530.8802557695341	-558.207177867531	-591.2939328212236
2882	-545.4296061981958	-566.454527682821	-567.0586374580413
2884	-544.5985313345502	-547.56906625513	-593.2601179415123
2886	-511.8644939005238	-534.7592443481227	-591.4988637489919
2888	-506.6437144699609	-527.4350368290025	-565.3030242534873
2890	-523.5254256799584	-543.9577418280283	-577.5735332667464
2892	-536.1408980124778	-572.8550976831132	-616.7108965410522
2894	-506.0272916428193	-578.3784382257218	-608.2779381727692
2896	-519.4234104467599	-581.2121190063468	-585.6938033194064
2898	-521.3408312725674	-582.3410869023248	-572.6091148062945
2900	-537.9919847852138	-588.3283095153532	-582.1496682604384
2902	-564.4216583921108	-594.1367061811752	-598.7090148830754
2904	-575.6412799818667	-589.0624279676807	-594.2795629984398
2906	-518.4025668546461	-565.8523826398723	-566.5339785177289
2908	-552.8831889763652	-585.6821038363373	-567.8448464609126
2910	-553.843503232118	-571.3963098866275	-564.6436520336061
2912	-550.8890869372361	-565.7607915302834	-577.2966942372638
2914	-584.2211648295659	-604.774865196052	-614.620100550037
2916	-568.4091449726466	-571.3688082230506	-586.3223927583674
2918	-541.841264060836	-537.5450528480803	-586.1128895053262
2920	-510.5021489553222	-534.3375737757514	-545.2281873445488
2922	-486.9017923282939	-542.4737030370494	-519.8147761420557
2924	-478.7555620263992	-549.1280883647678	-540.7839015145692
2926	-483.9450726655844	-565.1045316744427	-567.0145705707566
2928	-469.1061075900111	-497.3728333637264	-540.808840089112
2930	-478.2603321060526	-496.8446913629912	-562.4213340898423
2932	-486.9625781601884	-499.1420488783719	-550.2341732587263
2934	-491.7008398559476	-491.3716757133161	-513.2281202203822
2936	-504.9604619336758	-503.7253346638581	-528.30940244648
2938	-496.7362767563332	-498.3557335340323	-523.5316576416903
2940	-461.4070274745729	-486.7039562829453	-520.0054610226778
2942	-452.2577996792637	-477.7650655431447	-515.3127842557808
2944	-451.9294546751362	-468.7522201674499	-503.9278029794227
2946	-435.0938094072332	-458.3612113070074	-489.3154973304435
2948	-443.3179000567004	-467.1524100540236	-512.9799699530264
2950	-470.9418878767543	-484.3271138172152	-506.1914717916454
2952	-459.7035396780041	-489.3329958724038	-523.664693599673
2954	-467.9550207105515	-495.123655273323	-536.9821214446962
2956	-498.0925031776935	-499.5406457426493	-532.6261432233539
2958	-460.3110154720538	-475.8614057996682	-532.2329386358711
2960	-538.7889311951942	-502.4362928134307	-557.2048836257806
2962	-537.9040315720802	-530.109753742604	-571.3197548870083
2964	-513.0690010567508	-527.1971932432937	-560.4538093029017
2966	-499.3045184015595	-528.1442777913821	-544.9630416537709
2968	-506.7730479642593	-571.7058730204196	-545.5408659292692
2970	-482.5362270256472	-529.0578767815366	-484.3475885765557
2972	-500.1054625835764	-514.1601547887649	-536.2549510732075
2974	-514.6451747963163	-523.6902978478739	-552.8212708737116
2976	-505.9275711764319	-517.9953772500062	-555.349127965755
2978	-484.4213593149437	-502.4321732493172	-563.3838441670644
2980	-499.8212331470587	-558.887048561754	-549.1142743631422
2982	-515.2345710570801	-526.196718688288	-534.3998305017864
2984	-518.7917741567721	-527.2760547300752	-548.4715725913405
2986	-522.4290070838929	-548.0410046848568	-559.1124934798469
2988	-518.9825307546843	-562.009394461885	-550.7784406172759
2990	-500.3351963266613	-551.5312606754603	-528.8120650764953
2992	-500.712480765229	-564.1319217008797	-546.6479950794682
2994	-492.4340144879037	-543.7393697269845	-541.0355057089504
2996	-489.1244042611243	-534.7456866330847	-538.8923371820416
2998	-500.0081257483483	-533.6256463237601	-553.4396972628509
3000	-513.1446053005018	-535.498009619789	-572.2543561128211
3002	-496.8526564160968	-541.0936017833385	-559.7402022548738
3004	-501.6312677262054	-534.8032974992215	-575.0714985180998
3006	-526.5278437298202	-556.8388155146199	-578.1935445643594
3008	-545.0741923921401	-553.1278754134231	-576.691312637853
3010	-551.6759482902406	-539.081705751133	-578.613941958002
3012	-544.3599715035742	-544.6471001151261	-579.0307427238084
3014	-510.0272966944689	-570.6335415770474	-540.0397302594607
3016	-549.4544197690464	-588.7916379205252	-583.2986244897438
3018	-560.0240217427977	-566.9096638762054	-591.3773699400392
3020	-552.1351382750161	-571.1886455315248	-595.9955929772045
3022	-536.801428085908	-587.5253627562987	-598.0875342000423
3024	-524.8702738203676	-559.9833774610245	-582.8914506212916
3026	-545.7110091157107	-526.5324381435465	-592.5285400020791
3028	-544.5837965657142	-541.1260647261911	-552.3820900636605
3030	-543.9764286281373	-574.2620171357448	-554.5806372862608
3032	-534.8810018138214	-577.5540655510889	-562.2360318872405
3034	-521.2765391045826	-557.8677891892038	-555.092600979197
3036	-521.2033182810442	-574.4310528287776	-549.9110772206087
3038	-492.9039308061269	-535.2890630094166	-509.6655287646246
3040	-497.8894523593373	-542.3509305459231	-543.4752647819875
3042	-520.0769662939684	-561.4014564400875	-569.3737797601507
3044	-519.4807623464989	-542.6880576430424	-559.5492019111198
3046	-493.1018747895718	-505.2100213633274	-539.1778319361553
3048	-505.4326434570497	-572.5832169498348	-586.8682000727208
3050	-565.0058499606197	-557.7191836251133	-596.9248667977479
3052	-519.3006240764117	-518.477359320668	-547.642728558732
3054	-512.4803533997473	-537.5530993526344	-553.2589389319682
3056	-521.094518975074	-556.2318241736041	-574.7834965126606
3058	-504.8260763021916	-528.1556633654102	-558.7180865059974
3060	-527.6438942602293	-549.2832413241091	-550.0720170905007
3062	-470.8740059885665	-532.4373100677058	-532.56085832612
3064	-462.1771695275563	-484.5218894112356	-542.0399019643655
3066	-470.1631629355785	-480.7397396409194	-530.11525014213
3068	-466.9266287128804	-496.0573883310078	-509.168266114011
3070	-451.2746155230418	-494.868395346958	-509.3333683573818
3072	-479.2867660094171	-540.4339593024944	-527.8876059125603
3074	-470.3215398177164	-485.6596765069404	-525.9544929793408
3076	-471.8660711772848	-483.5025150925117	-507.8426608931145
3078	-473.1656328864867	-495.36561785827	-505.1212699578693
3080	-478.9581270275004	-505.7004475497289	-509.6570180287029
3082	-487.1384499737908	-510.5745589421249	-505.9178790196277
3084	-454.4832440275354	-495.3720440637192	-517.2694279132378
3086	-476.8364903361639	-500.355701241017	-534.6503199237766
3088	-466.2200760227878	-489.0772627139818	-509.9704364856294
3090	-468.5484662150219	-474.153157754698	-495.9811635033547
3092	-472.0112309061174	-459.6081378044521	-487.5466756182514
3094	-450.2575160716588	-453.798693640221	-469.3084569598381
3096	-423.3170605725135	-488.5266166972776	-482.2390264292274
3098	-430.1971550435228	-457.7879022981781	-492.6753095365702
3100	-417.6166346583581	-464.6723620358266	-483.6770209323705
3102	-410.3476968160467	-440.8933455270945	-466.582585441332
3104	-408.3325765866197	-429.324415775407	-467.438597116129
3106	-397.0756228507152	-459.2225600196528	-479.5398341862419
3108	-361.4128178921669	-421.6348722755813	-420.8639896384072
3110	-385.8373810160912	-426.4926958149763	-422.0691608450234
3112	-373.4177119299083	-419.5309707490089	-421.9186861984609
3114	-365.4860661122506	-421.8404165668808	-421.1935522341338
3116	-389.8373400504339	-424.647761818631	-427.8335302800972
3118	-416.8632361515688	-411.1676290914182	-431.2956601715224
3120	-352.0922128539536	-375.6939386659329	-393.2308406230047
3122	-365.8789185762196	-379.0852099817992	-365.3734936450973
3124	-331.1389811431985	-343.9012013575013	-372.8772971570972
3126	-348.8335153114267	-357.9343868144246	-378.6263449097141
3128	-364.1327484071297	-381.8921986271916	-386.9690779253803
3130	-348.9360251811208	-375.7701201159139	-402.8526040650004
3132	-350.9395134876129	-350.0554378747604	-411.2247676329791
3134	-355.7075896281143	-368.9954254563949	-340.3109779482754
3136	-341.9182281192321	-352.6853644271892	-360.9850307847457
3138	-313.5081254327882	-344.1742726319174	-371.2975044484009
3140	-319.7518478625159	-352.7506851985369	-358.1138247199009
3142	-338.5508284464366	-353.5285295602183	-334.985741151658
3144	-312.8860958946455	-324.4394139561937	-327.2559691913696
3146	-292.0382470307214	-336.3337477825734	-362.628121199395
3148	-296.3575896556272	-303.66638472974	-279.5243482485361
3150	-314.1289948191574	-271.7765922221514	-288.7650219393363
3152	-315.1855322831075	-305.305765340297	-321.4335702716818
3154	-303.7283022202134	-333.157758836884	-337.5925918711748
3156	-285.8124675704664	-292.6578071049717	-319.0751272847875
3158	-240.5569383013722	-270.2712648808137	-253.4900898045279
3160	-262.0313956151368	-281.2529406604134	-306.1326134178237
3162	-263.3461569881713	-303.8533371941479	-309.2805667634305
3164	-240.9767108779356	-272.7726867367196	-273.7872426357761
3166	-235.3526386143086	-254.40834720654	-262.0120494863997
3168	-246.6060763343859	-258.154382554199	-259.3139882213156
3170	-234.104499490161	-224.6519240075838	-198.8925878377236
3172	-232.5256674651538	-248.0776730696733	-234.7948458643203
3174	-235.2147948573487	-210.9285094916639	-230.8025364413437
3176	-214.3638763330188	-200.5972367098528	-239.220464456842
3178	-200.4301086405226	-201.8512455290418	-213.8430533096205
3180	-201.7136971131833	-200.3433098167729	-177.1191833495346
3182	-198.323414556941	-194.6859648707512	-168.1508863732898
3184	-156.5253696451578	-196.4512768665661	-172.2672585105211
3186	-192.0073152167247	-195.4788341387528	-212.1367196205541
3188	-194.4416849222214	-203.3094295940568	-234.8320719924386
3190	-143.1581549234492	-156.6430362402243	-195.8581700374699
3192	-131.6687491450726	-137.1098991331782	-175.8757681819002
3194	-165.8622317189746	-169.5689382252184	-187.9901259232001
3196	-175.0592417505501	-191.1635012011933	-171.9521388341063
3198	-203.7138277493382	-141.4863241097949	-137.4573893814389
3200	-175.2090653950158	-184.9652849919282	-176.9184615972276
3202	-138.4066155120591	-153.7806482052305	-168.2436594064288
3204	-121.4589667980017	-147.7160889575036	-168.2096499496732
3206	-134.2330604193703	-155.2176208504851	-180.7909894741546
3208	-146.0828591488648	-137.7105926795332	-183.9886847638022
3210	-109.9151479214572	-100.8269999091843	-163.3730079626087
3212	-131.2057761691674	-120.85404031237	-154.1164474169307
3214	-121.6013206412345	-122.4376714573096	-126.4549440258502
3216	-97.82735649365682	-127.7464410178652	-111.1820420342824
3218	-74.67116685325649	-104.1415264519424	-127.6236583701622
3220	-69.82402870415483	-101.0561078579054	-156.8130828688738
3222	-83.17153119201345	-143.4896488076484	-169.3817244892828
3224	-87.24533514188227	-142.4734734937552	-156.9626128957842
3226	-95.45718749829781	-98.20364747116128	-126.1219757910777
3228	-82.99577672660421	-114.9519194526868	-127.359142722423
3230	-84.12513875416225	-132.6884301870405	-136.4127189256659
3232	-96.38433434507651	-131.0600917265154	-135.8249888425591
3234	-89.26830354154551	-123.662758054013	-131.401730635707
3236	-65.3501741685879	-122.698350485333	-130.4863734816815
3238	-102.4256320640134	-105.9000243920672	-117.4297898633296
3240	-96.96764782875493	-108.1808493083741	-112.0061164635952
3242	-93.36705264043957	-118.0926843150243	-121.102613661797
3244	-86.03525161747854	-99.62513315524699	-96.05413799192485
3246	-75.96517153692889	-108.0049801943814	-103.7279064757747
3248	-70.12875985356313	-118.0832632242718	-120.4005280895538
3250	-70.89636255063977	-87.71205586809688	-98.84740320112151
3252	-65.74691100933545	-67.31314569563331	-88.88463683524482
3254	-42.18088745637701	-79.51750104347131	-84.22395196163977
3256	-64.10099923873661	-99.07826499779102	-106.7795214483162
3258	-99.30190681469844	-104.7833864599778	-100.9165072480305
3260	-96.73521484635609	-105.1608652142374	-93.80649770635316
3262	-66.73905753085836	-95.28751059276601	-86.87436474262412
3264	-54.56186743526418	-74.26117254553235	-71.8762088570484
3266	-81.11545922961673	-65.52549282102557	-67.71590409839271
3268	-78.28194318263512	-75.07278479681324	-102.7287056695326
3270	-75.58166558600654	-114.4105819151079	-102.9030235090353
3272	-47.3580166451924	-75.73763686320254	-105.2256408563387
3274	-64.69421943051589	-61.60973262828537	-111.5757013995081
3276	-103.0892907772859	-100.4964181806438	-111.2064096091377
3278	-105.8455915566284	-141.6779435564	-104.4425059384371
3280	-66.58868423617766	-119.6897551837211	-106.9684022225683
3282	-49.60967322358737	-69.82911016619239	-101.9229895537457
3284	-65.14197703260288	-33.93003637716572	-53.51268423639424
3286	-50.27013658151122	-49.02078351846074	-56.75982775756743
3288	-28.76719965502923	-66.31186520729378	-76.15161321239511
3290	-61.54428873591401	-85.19237710179336	-103.6263849767076
3292	-114.6166674107628	-94.12730242415339	-113.1478783070915
3294	-95.58876248452094	-72.78634848377436	-81.17040904838468
3296	-63.15941042413608	-67.00155735956427	-79.26003896156765
3298	-63.06923481789566	-98.07692103456841	-109.6567029910945
3300	-64.64899030638023	-44.29545826247725	-46.55535290811281
3302	-80.84750465351665	-73.30322234227671	-57.78257946728753
3304	-93.18478018252091	-84.57857686012727	-75.67316279900638
3306	-77.43876816853981	-72.79546776171276	-89.45472634515275
3308	-39.26356238282558	-78.49756557225794	-100.9462084805513
3310	-26.40996766362453	-50.85294273079303	-37.89829647748898
3312	-41.55710420857407	-56.68189738057245	-67.78267992646403
3314	18.68355023438722	-16.9216589255964	-37.5128949769732
3316	0.8322529224615352	-16.32296772834711	-24.27522302890096
3318	-2.916246746128011	-34.57824575347347	-24.85370939820061
3320	-0.6589979508840118	-54.38659742967234	-38.15202611227237
3322	-4.411807264929116	-45.74077293508783	-31.41192961272702
3324	8.617928364929206	4.878323141952807	18.76331771242618
3326	28.85216901536617	25.54131680955275	22.07609425948009
3328	-18.10851210134658	-26.13452717688733	-72.04746374889346
3330	-47.7744515950345	-29.63103995152571	-49.17158645117716
3332	-22.71114850144451	8.47524848329774	-33.23824493834526
3334	-34.9304406835265	-39.28720900221613	-64.23382949333747
3336	-32.13190737065616	-71.07421464609176	-77.28842898382916
3338	-0.7394021911629327	-22.44381430645612	-52.97297280210982
3340	-34.44382831850344	-12.69726183215846	-52.01495405162734
3342	-3.18179359419163	7.894295009835109	24.7513619739387
3344	-7.017163570124687	-44.86262645811971	8.616293046827934
3346	-3.553293836156949	-33.7885531043068	-4.879285549907704
3348	-11.23492413165403	-41.90584534938074	-40.62703732911771
3350	-30.97343767073572	-29.04301638024895	-36.44380303738541
3352	-23.08083482496831	18.96443151036805	-10.7663834466567
3354	0.7021350284537089	41.15115038540172	-14.07400288344257
3356	-30.6611848963476	-22.69440601800111	-34.60020099205659
3358	4.959079425077683	-2.158644301260918	-4.640414331215203
3360	6.763235989004716	-14.76075522517319	-48.80698922880678
3362	12.21351650058724	10.60520089014524	-49.85087805177817
3364	18.76578303229282	15.33682282729924	-24.99553019413208
3366	-2.961524952502977	-17.59022567872469	-51.13123097715327
3368	-2.719448857672589	-7.125674546412878	-31.43426800240382
3370	27.60474810483739	35.06293452118884	48.86574004159772
3372	4.807352052001971	-24.34301345172426	3.51318679444435
3374	8.178806346180528	-5.974230859677805	-49.18964858144445
3376	0.8008428056177839	-11.96851285978729	-7.457507583012733
3378	10.48401113254239	-33.24610312823921	-7.742072859252911
3380	46.74578516293558	-10.2494854820142	-12.66703896837603
3382	23.6385344698769	-4.97862478051581	-8.359226837672711
3384	17.38418132295108	21.96056862387238	15.20534457211054
3386	47.14169996462537	62.8827971883208	36.65954859075311
3388	17.93639070903734	33.81508121886042	25.0087188023085
3390	32.08281613169363	22.22784099481	24.12613347529133
3392	21.49016057807451	33.29379060808812	26.80314362713663
3394	51.62028940220741	-10.29536117929932	29.6116352040033
3396	63.29763167573647	-2.371054687768557	1.100780598065773
3398	62.5347241766807	17.08956495553744	-4.053003549381853
3400	39.90890620328146	31.48648025954216	16.34292676819329
3402	13.01635055006922	36.42538124534232	27.04452100428867
3404	16.61066242880645	31.49370538243339	4.480174048014613
3406	44.62801956770507	28.0249188371089	-22.12199208699326
3408	35.31703994727894	20.13897508881725	32.05900736797271
3410	-6.709486576320201	-14.93925809358987	-17.48943443218199
3412	37.09373979592935	26.85535580444724	20.83703271692989
3414	62.33598234825831	62.90576617985177	23.20564001770237
3416	62.39398375685788	57.40285538751967	17.83086864404431
3418	42.37074952997211	42.09944646920756	27.18602170312154
3420	31.65619222097935	33.53395641828337	39.23396390240126
3422	56.84112968860388	15.76567278831645	33.12409604577734
3424	47.77739478888464	36.1941313165724	1.344135486564593
3426	78.44397694834878	73.27571002696297	45.55748527150206
3428	59.26950883030115	34.79941588553562	24.98364339151256
3430	17.47964343956273	11.49744132875292	7.972472899766752
3432	21.08715792736891	32.42416569292185	9.199867151175548
3434	35.27192088442872	39.28392303639675	25.59555777255957
3436	36.99643636623468	28.73224777656272	34.1693963191977
3438	42.32337224915821	33.24771776206744	41.1076287939223
3440	54.66606402316689	40.21274641192613	60.93907855432779
3442	23.35745494020757	6.54065262159514	-12.66601563101362
3444	38.43023306560122	38.1934385842808	-3.456088237049416
3446	35.58166109668271	29.62487378594952	13.6460728483428
3448	26.34182197761967	16.08166487094139	11.98252728817135
3450	24.60654227127294	19.20675222816002	0.6086515642514119
3452	33.69078223425204	30.82959672460986	24.93377653303687
3454	23.09385268576852	13.53944181653708	6.815043894821912
3456	9.774719787293609	9.358062387406175	-42.30441838846977
3458	36.60783290421261	72.47969951311133	17.52009276929827
3460	-10.95064307052182	-12.80240851739385	11.56296956087872
3462	28.70473485478851	-17.6814174784304	-26.10695185607568
3464	14.7457141066538	24.52706965980188	2.80440825967479
3466	10.13983562940109	-22.90182409537295	-3.764531785884925
3468	13.0242967589374	-24.10634944906528	-10.46478521552477
3470	13.25008650366688	-16.71602324911647	-5.029410406180027
3472	-21.30644929162858	-42.9075130674462	-30.57982137226825
3474	-37.4422887582156	-66.15479678060856	-59.97236284519182
3476	9.116307052544741	-43.76769228037208	-34.43804562963147
3478	-33.00330060375025	-34.70387520306138	-38.96614706282004
3480	-24.98376614022161	-59.65533191934998	-39.2147484664833
3482	3.849095710127387	-34.5664749419071	-34.812774596341
3484	-59.00753273742885	-41.69698873509437	-74.55727820046255
3486	-23.18191316878633	-67.08315356026913	-65.03174175413824
3488	-41.18420524086407	-74.46212591312957	-46.89977041849718
3490	-47.55558435568263	-74.81216143047701	-63.99407231086269
3492	-30.74402613070353	-91.6464377047202	-92.3475416943829
3494	-49.74476801849849	-95.81807360481473	-95.54809991068744
3496	-69.35638066275476	-60.57240060330324	-91.16893475377262
3498	-53.0317404984693	-112.9635594256477	-99.12911892861612
3500	-102.8581879815185	-79.76799428343043	-78.64698825871989
3502	-129.3357332389873	-107.2727551315956	-126.2051570621707
3504	-98.17870835407811	-97.92406865458064	-97.52848845927466
3506	-97.25385800030378	-96.30525348804257	-130.4116051541072
3508	-112.4389673271299	-119.3762027128328	-143.8827772177242
3510	-153.5614759687321	-140.9541114086137	-142.6988549869761
3512	-162.2736831000037	-147.178176660533	-150.9948460770939
3514	-123.99284744314	-133.7272981368777	-169.4273604967821
3516	-139.9346754869696	-101.5626139700777	-184.9197860785806
3518	-133.5185586414788	-119.0156533476884	-124.4360822588624
3520	-113.2086212441079	-142.0339952987015	-187.7687674065255
3522	-164.312473236683	-138.3816861273139	-169.7894479163251
3524	-199.9301447839715	-160.9749791016335	-174.4932510924888
3526	-186.2029200371078	-186.738771147682	-211.3220801485733
3528	-176.5876979414345	-172.440398057832	-186.0402318301519
3530	-158.6786278280303	-143.0352180164725	-161.7382225850676
3532	-152.3028898091597	-165.6045680280505	-180.1867004556673
3534	-183.947483976994	-208.1812698226333	-213.6968283826342
3536	-220.1100770707827	-191.3579839736598	-238.1286773113011
3538	-223.8759035522976	-212.6439682490814	-234.4859663768275
3540	-185.1630625438763	-185.6155303292596	-203.3835895769218
3542	-216.3989141586229	-232.2824126117262	-186.7493962656854
3544	-248.0467401627756	-236.4873274525799	-258.430202233254
3546	-222.959567929091	-255.607667185082	-246.2223514034542
3548	-223.630771670616	-224.6333455361809	-259.0997387288513
3550	-240.3053650062566	-227.9299174777613	-255.0471268486845
3552	-252.9130240199212	-257.9631741428303	-227.6595947154034
3554	-249.4479476993452	-285.1559895225209	-228.4201884316274
3556	-245.0606808610147	-295.2706644728924	-263.2590302356304
3558	-272.7414608840628	-269.7388594476918	-284.8107086215704
3560	-286.5405619024191	-297.6794607824069	-319.0525831966392
3562	-245.3216445659544	-301.2114050785689	-299.1239139024989
3564	-229.783165492116	-276.2867624948772	-312.6369914014231
3566	-263.6904107612531	-302.9616380489053	-299.5784808826845
3568	-271.9760528116318	-288.1694243138763	-303.6568641859041
3570	-288.0806036310142	-291.0748286412436	-271.5121493774505
3572	-279.8394357904755	-309.7585824575667	-297.3145555693329
3574	-268.865119868895	-298.6861940592024	-293.8304614306168
3576	-267.7277622820308	-292.7187520968356	-283.6230670404929
3578	-268.9464348394611	-317.7963065228564	-323.977235827896
3580	-287.3943518387031	-312.566274521826	-308.6410616590887
3582	-303.668593830976	-317.4180647889412	-324.3464371692933
3584	-308.0814671868439	-333.7319350362666	-314.899091484309
3586	-273.5940865907129	-326.4458531955901	-276.4216414397038
3588	-297.3670163098776	-315.1844852266573	-308.351093241671
3590	-326.5667370961825	-329.2382656854318	-359.3587374417499
3592	-314.7216712741572	-317.1639028057586	-353.8687527289903
3594	-351.2083552045046	-338.0754319192216	-347.1765047249256
3596	-344.2755222044677	-355.3082744711286	-329.8288764112602
3598	-318.3648917911582	-330.8687411383921	-332.8934271957114
3600	-344.0633135801271	-332.1106651991871	-357.9808583118984
3602	-371.2831482743098	-373.3199210346151	-365.8534245238002
3604	-358.9074671381546	-343.205491078397	-377.715547110431
3606	-368.2030889823719	-370.6602582404303	-355.5303290897855
3608	-341.5142118823629	-335.3655394293253	-333.9978496196662
3610	-355.6668006086667	-351.1443248867386	-362.7848066276662
3612	-309.6817291032353	-367.3634700458296	-365.2031043227516
3614	-338.1277500265829	-362.4163849921709	-341.3207048623469
3616	-357.8394253888337	-385.8822232724378	-378.2504257355037
3618	-391.6362725194706	-392.5554862702814	-401.4011555950946
3620	-379.8294864984339	-384.3824312420342	-386.0661797065459
3622	-365.9549661613647	-392.5052226436781	-403.7899917153854
3624	-391.3546566301739	-404.1480021877517	-435.8016940378312
3626	-408.4506302443479	-394.3475914965104	-409.4133180111408
3628	-412.0967001819622	-388.8123989525757	-385.8722337312271
3630	-428.5405947603774	-401.9513662060998	-424.937029682086
3632	-329.3240796448906	-389.9715388106119	-393.4694973687467
3634	-369.1741642032229	-403.4527464695839	-441.6542857737038
3636	-441.5773691390468	-456.7891632429168	-447.7875946926263
3638	-443.446755632446	-441.1137076005699	-402.0353065013751
3640	-383.0608529089692	-383.8245210470547	-423.2385646363418
3642	-374.2798623607196	-396.1119768111926	-426.0371212758837
3644	-394.7111538860003	-403.9322217649308	-393.8219949567947
3646	-421.3985568548787	-423.1628601476939	-420.5717598631783
3648	-424.416414106606	-455.7549317450015	-450.5239575863037
3650	-429.5534615891069	-457.6362320600697	-454.5045677409277
3652	-452.7311021613502	-435.6754709388519	-471.0000463065722
3654	-440.2734881199685	-443.6742601343497	-461.2257711558043
3656	-456.3827660299965	-480.0051176653183	-494.2098200761458
3658	-497.1298877130672	-493.9644965546997	-513.9284131247466
3660	-438.0278095207046	-448.9241301527575	-449.7611413380284
3662	-463.4779260680033	-471.8097778503221	-468.4299520013592
3664	-434.7403987060499	-415.0965342341472	-440.8925503760594
3666	-465.8951064294546	-438.5120251971266	-459.866235534128
3668	-467.6709819897792	-458.0066960779169	-465.1972947415869
3670	-453.7686774555663	-446.8143135356117	-460.3886104027545
3672	-486.1896288783582	-490.4973806588249	-487.6462475891203
3674	-511.276736024568	-522.6601613230816	-510.9606436185699
3676	-526.4225253154289	-523.6787909185492	-530.5048702313666
3678	-556.6224710949814	-550.2964572917629	-558.4340385995992
3680	-557.9098217239897	-564.7739675855576	-544.3080671205102
3682	-513.6244516259395	-523.4542269470682	-490.8695094883233
3684	-482.0591813993277	-530.1237328546687	-502.5983157763624
3686	-519.8170190655715	-532.0526405701158	-519.083306769553
3688	-521.9383771463204	-536.8008198252895	-524.9861408878244
3690	-501.398506504079	-540.5519354023866	-559.0596151509477
3692	-510.4737419157949	-538.6848703207235	-508.751570356886
3694	-510.6933163006914	-539.2631106111417	-528.0119280182273
3696	-553.2337743862986	-541.9415022725383	-531.8233182647831
3698	-556.1879663932077	-543.3649851417129	-536.7628417462174
3700	-541.9029997260383	-554.385481865142	-549.7126128867201
3702	-536.7681295852312	-557.8301971959119	-533.9056394585313
3704	-521.0842505376388	-555.9891839761142	-531.972299001406
3706	-517.0618572840795	-575.9542303842726	-543.1709694727841
3708	-537.73276370894	-579.1771066249785	-555.1094675198733
3710	-540.0751379575089	-551.2262200737928	-578.8549378579656
3712	-531.4088372206232	-567.9222979139242	-574.1843705141855
3714	-559.6375221024475	-566.4659936598999	-573.4747383575734
3716	-574.0891196321812	-543.0068675707921	-594.9512758584899
3718	-550.838097214502	-555.0358841421655	-547.5765121319132
3720	-561.2819686312188	-610.1391207283001	-565.2552179273303
3722	-557.9618941900446	-557.0984923702357	-592.1752441438389
3724	-550.6240396534587	-574.5229982048649	-572.4241764205735
3726	-557.1846888986765	-558.9062103257992	-541.1039258769217
3728	-578.6756824941216	-606.8095547977933	-570.1460440166881
3730	-561.4837009419427	-573.4129703042006	-593.9186728773586
3732	-581.7029394038248	-578.3470534401354	-581.4020289678161
3734	-541.2458336073969	-576.3519439989062	-532.4052030229476
3736	-526.3564509237768	-563.6536183063272	-523.1244836761043
3738	-560.1489835837581	-562.3078325452789	-555.0777394933905
3740	-560.2028758631353	-579.2273824804217	-569.6612722753487
3742	-527.8264251086212	-597.7257519938927	-572.979690890665
3744	-529.1223975897269	-584.41739137202	-583.2743839810694
3746	-591.6075404955642	-593.0794243297457	-575.8078828779787
3748	-573.6779017233793	-623.9565366644799	-579.205459578269
3750	-547.2719784553457	-567.4624708309724	-583.799613370985
3752	-548.2261368219096	-586.0213840373842	-572.7692084647113
3754	-574.0242123330111	-589.0994034608528	-615.9717502021916
3756	-553.7495784468102	-598.9210473191498	-615.7207009111849
3758	-558.9681195081168	-602.7877800430443	-636.8483164726144
3760	-524.1387094303142	-581.258538579197	-583.1078798363024
3762	-554.1919111208533	-548.0461811517833	-598.6858304665083
3764	-557.6564645532948	-547.6667558289147	-609.7333512511509
3766	-584.4698459493473	-567.0511218981801	-608.1473853765496
3768	-573.6375768963474	-579.5150768437525	-575.8557046537177
3770	-581.1474810081728	-601.5522643602845	-565.8414825447371
3772	-590.6378040227118	-606.5514260859034	-590.5210287955961
3774	-573.4970582510382	-575.6993566686126	-610.4451541425879
3776	-556.7305879048117	-563.4249048027568	-596.5411751681115
3778	-561.0255991138087	-568.1188189601204	-567.3997241116834
3780	-571.5810806060033	-559.9400190191532	-568.1841205387354
3782	-556.9888672960118	-579.0724638566334	-583.9199942099007
3784	-547.4806322770023	-584.6907528979929	-575.8026247534557
3786	-598.0868950648422	-608.501574500286	-620.2843182469234
3788	-591.8603095212684	-620.7044173426602	-637.2493981227984
3790	-564.095526005288	-567.4501284976027	-561.4991013091826
3792	-588.6300001927933	-623.704102677696	-590.4502745802556
3794	-591.4821258035303	-615.2819392576229	-610.3053328017513
3796	-588.3684734021616	-578.1123681601504	-562.6960194239232
3798	-612.613552309374	-590.7686070197511	-591.0741187939379
3800	-569.02839373085	-575.2491886376538	-548.1221030495196
3802	-558.777644389264	-564.8675809085482	-547.5940662543039
3804	-536.3079172303435	-542.8629384155721	-562.8095117777825
3806	-550.7902353650931	-556.3515198674733	-553.7769849259659
3808	-587.6265890735544	-584.4460709473009	-567.3458478407298
3810	-549.4313144657759	-561.5394971988363	-568.9865919251678
3812	-536.6951284629222	-565.1528327868959	-556.2856900522438
3814	-543.4576324503412	-571.2426106049065	-565.9414278020417
3816	-542.3419695981197	-552.2357406496047	-568.4050381760801
3818	-550.7368377243961	-560.3276153584352	-568.6089337268347
3820	-567.7282764880448	-570.8274592587404	-577.7934151320842
3822	-573.8955620081308	-552.2509132862133	-566.1500830347668
3824	-573.1976351385099	-554.0609332492461	-564.3391491185646
3826	-579.380618965126	-569.8512733811799	-584.7858740589278
3828	-546.2259907634439	-567.2475028683041	-584.2676511857077
3830	-566.4257555737546	-539.354531468617	-578.6779362520256
3832	-530.7563279986263	-569.2049380383306	-541.9425494291671
3834	-570.0326102690787	-563.3285653696423	-568.6489305607224
3836	-587.9467718629286	-580.9765122260221	-546.7686506267758
3838	-583.6902913075196	-605.3471370875701	-604.2596293195685
3840	-581.3821986938654	-589.1260190116226	-587.5260053813995
3842	-553.2224793337421	-541.14134622841	-558.39404594411
3844	-572.573997615486	-572.9164098803649	-556.1681281953796
3846	-538.1146875407734	-563.6353497036513	-538.4448238759984
3848	-543.2299830639868	-534.0513105201135	-548.9132186346971
3850	-580.4715341617473	-573.7936829527451	-577.1157612468478
3852	-604.4178036618473	-595.0584420170378	-590.053858083857
3854	-596.2439034105445	-619.3726941734255	-596.388065432992
3856	-603.2365769319591	-580.125666218822	-621.3600177133106
3858	-592.8323379000859	-599.3377832194599	-622.2022033509388
3860	-577.8673305213686	-564.3602590996503	-599.0432590445772
3862	-571.8370835788592	-539.384266125488	-572.9784245383033
3864	-511.1863166508847	-497.3651231071897	-537.0434236471413
3866	-516.8248031019623	-526.5846637586036	-553.1107517630999
3868	-555.8601531536318	-565.775070537357	-578.6612428022673
3870	-568.6964214533049	-559.7209935231892	-571.799732986949
3872	-552.6223419410949	-550.4385206926855	-552.8561732046445
3874	-552.6439388513632	-546.9397684968274	-539.6180175771708
3876	-574.3277383348759	-540.6236047305011	-533.1413159580916
3878	-557.7099875374854	-543.4654498429666	-540.2654366240042
3880	-547.2452515700716	-548.4921310607565	-546.3045243419329
3882	-511.5810443922796	-512.4294612508279	-506.7204189718861
3884	-519.0240185650637	-552.4835913766415	-522.7740435613985
3886	-545.8165845154761	-535.2665275294449	-537.9428542289061
3888	-558.7293148976019	-521.0280933915975	-544.9403452032196
3890	-559.4401503595769	-564.2459036572051	-560.8091697321167
3892	-525.3778247788706	-548.473662930538	-568.3657544953055
3894	-514.5696449763835	-551.7246008776718	-551.3656488913148
3896	-488.0563269401618	-505.4130425897354	-514.1649314212177
3898	-534.8474430940352	-555.0601421396992	-554.9957943864644
3900	-529.7847427947269	-568.382652813854	-547.5837923803624
3902	-510.9411969511569	-560.2865931820276	-537.3211368479712
3904	-556.4230881264883	-594.7572163141218	-612.298514408173
3906	-546.5193832088625	-505.462871840684	-579.1417701897016
3908	-543.8189680411795	-501.2989932326433	-549.9909325009106
3910	-559.9805195930751	-559.9183511545806	-545.7808205315698
3912	-541.6407255414638	-523.6115840650783	-541.5351670448188
3914	-542.4833600064447	-560.2627657762525	-566.1852941038417
3916	-515.9195983183575	-567.5833762244665	-532.4857324844401
3918	-511.7893856722008	-531.8512658635633	-557.268733634393
3920	-520.5147924888926	-504.4950410325195	-537.8383895212846
3922	-501.1987659965503	-552.4833864001201	-515.6833315499731
3924	-502.3106981025263	-518.7229037547709	-533.4704779134365
3926	-568.6661441947376	-536.0798418502582	-568.0086703444811
3928	-515.3783582540286	-522.3645180776482	-556.746832109495
3930	-511.4120765237648	-555.7219687583004	-547.0823903879024
3932	-505.9610859820784	-532.4897124212976	-529.5964555590032
3934	-523.2315438764319	-526.6635592941643	-543.8012149008043
3936	-529.9665754633707	-545.8938939776634	-523.4670781539734
3938	-530.8493456972566	-548.6459661827555	-531.1253734149755
3940	-523.4902037385056	-554.6197804489831	-553.7705952662515
3942	-539.9090020799731	-532.4038147187583	-546.843737234411
3944	-538.9707216605723	-523.7918945835941	-514.6530646306815
3946	-501.8042883523146	-514.2578001008034	-513.9116708577054
3948	-509.3061614710123	-500.4330088435522	-516.872198321606
3950	-519.3267710967767	-505.0609124330721	-513.3004424389785
3952	-524.9726923830613	-500.1378904291355	-516.002154724183
3954	-497.5939718186654	-482.0420886294394	-511.2041380801685
3956	-499.5988738594335	-503.9412080707299	-509.0500570729802
3958	-520.2496813243622	-504.5838464917517	-512.5297916775301
3960	-518.6945689718234	-524.1879372413479	-515.3132401420126
3962	-532.5170170522827	-576.3866534534677	-513.9705976291029
3964	-533.6851980439689	-556.7023241414438	-525.688480737626
3966	-498.032107672557	-532.0195933688665	-524.3486529278456
3968	-476.3104508993041	-494.3066536225459	-507.7397347366227
3970	-514.8610216804059	-478.0175772564426	-527.3329332353899
3972	-538.3130490391307	-520.9392626466913	-543.2291732237582
3974	-533.7309856462646	-529.82331473184	-531.5215144550655
3976	-531.2139008510261	-554.4914332921906	-535.9889426011882
3978	-512.5827692808034	-556.5122942605634	-561.1159402172237
3980	-485.0097347640001	-535.6902921434835	-544.3684614544839
3982	-485.7720994719591	-499.7465466029468	-517.4325159449614
3984	-497.412292403598	-494.9524870443586	-516.1004021605701
3986	-501.0345332840722	-509.4339983442051	-517.7079421065997
3988	-500.4790463545966	-517.6403765514571	-500.9785110122648
3990	-511.1234991990147	-521.6312012843287	-500.0772593857776
3992	-493.7780609894986	-512.4697406999377	-489.448575318619
3994	-534.3268759025747	-553.9547458462241	-518.8608999308758
3996	-501.7737363048967	-501.8641809541103	-495.8211230251692
3998	-482.6472227410714	-497.9801207762743	-519.6168954920669
4000	-497.7878294942281	-503.0753098981874	-506.1489525099369
