# Supplementary material for: In vitro and in vivo datasets of topically applied ketorolac tromethamine in aqueous humor using Raman spectroscopy
Source: Data Brief. 2019 Oct 22;27:104694. doi: 10.1016/j.dib.2019.104694 (PMC6839021; doi:10.1016/j.dib.2019.104694)
Supplement: Multimedia component 1 [file mmc1.zip › Raw Raman spectrum dataset/In vitro Pig eyes/Gonio/High Wavenumber/0.1% Ketorolac 8-3.txt]

cm-1	frame1	frame2	frame3
2502	-357.2703023582448	-395.7940576972377	-432.6618849796301
2504	-334.5475426083202	-385.3584062009959	-418.4083862350336
2506	-344.1236772346106	-402.1707758300646	-404.5380327878942
2508	-365.2880802046772	-386.1244898199236	-374.059558843377
2510	-349.6544165123169	-388.196172930955	-381.4555422688302
2512	-311.5547131048152	-379.3529596957716	-387.0246138821551
2514	-278.8313319596704	-359.7215036086845	-382.9748655934927
2516	-359.8865767465294	-389.6297954101944	-412.2562782716681
2518	-367.964837441417	-410.537089463553	-419.2772258397196
2520	-363.3957846305004	-403.3410286318761	-429.7156023047431
2522	-369.8957550142569	-375.9547447522583	-442.7199536188582
2524	-411.3148523051605	-365.515549736828	-436.7193047458645
2526	-361.3059720966643	-393.4118084850323	-420.2872784438169
2528	-339.209302125271	-395.3074853094851	-415.4223786475272
2530	-341.7729993960201	-386.8948756339997	-414.6129275870728
2532	-334.5828948439666	-410.8357196467172	-399.5498137734982
2534	-354.5989048654936	-387.005163853938	-410.3017737225983
2536	-353.1539421343545	-371.4210854998232	-412.6234441965537
2538	-350.8136264248391	-383.0526573084904	-421.3450664932309
2540	-369.898681527476	-434.7722432622297	-452.1302472960027
2542	-356.1777779611479	-411.7237814440314	-460.2284766513245
2544	-339.8593613976718	-377.4344516923784	-408.6747475553977
2546	-352.5085171575565	-371.2312725599546	-379.8916985933502
2548	-400.1909200505547	-406.6179509210579	-414.0443263661437
2550	-380.8864481348778	-400.9500194460209	-424.7407920327415
2552	-374.9528714065134	-403.4219159645606	-425.7355019552746
2554	-393.3392044545424	-415.2430764909433	-425.9262283668562
2556	-424.5017523422173	-432.592181238098	-430.6372270233776
2558	-415.9796508941886	-440.9322040707492	-447.6902022568435
2560	-390.928585859165	-403.5698002346554	-447.6509020887472
2562	-381.7009432895751	-375.8666077630013	-447.7261266592542
2564	-382.198134544638	-377.3112558576395	-446.2500149882619
2566	-372.5330342062759	-425.6964971956933	-435.5539021177556
2568	-383.7288569029715	-421.6124057529852	-405.8455836666394
2570	-380.1666084707067	-406.9537462433933	-401.579575468525
2572	-365.1978289211042	-394.8762993069663	-421.0003007566217
2574	-348.5193469362844	-394.7334981767833	-455.6741329961438
2576	-407.7129224816406	-383.9165168689261	-436.2564763803878
2578	-370.4096965502919	-369.0446955155337	-428.0843832992233
2580	-371.9540608480978	-378.8526019914459	-446.2307059627889
2582	-434.0783735456395	-416.7334025150251	-477.3483431319265
2584	-358.5471123050286	-435.560225536592	-427.5671065992507
2586	-365.1334767953682	-394.7436951940056	-416.9523391350768
2588	-382.4336939076125	-376.9475710522563	-420.1695861084085
2590	-389.7138711689468	-393.2060287887733	-432.0531347146692
2592	-376.0706231236503	-429.6782620726634	-452.8088780871133
2594	-409.8140677688995	-438.5765885877156	-461.4821233931359
2596	-406.8131001570662	-421.4707952625967	-442.4426837314197
2598	-402.2454448975179	-407.7350511796806	-426.2465266621084
2600	-429.5779717971112	-421.9337923528242	-441.5230850420218
2602	-416.925906988823	-410.3854083549032	-464.8760915149337
2604	-400.0862259823749	-429.608471822422	-471.9318097496165
2606	-379.1041824557556	-433.3455467888931	-452.0227827024372
2608	-369.0935556013524	-413.6432196689415	-424.2600007193322
2610	-428.3675921080063	-419.6787567107023	-480.3693748488032
2612	-427.7790504325935	-449.6119891275783	-462.8504490110114
2614	-395.0456140863098	-442.5185508738734	-420.6284571156543
2616	-373.7625921429927	-415.1518706371001	-402.3346966698273
2618	-423.6744883107191	-410.2033907985446	-469.3965813865057
2620	-366.89952080901	-437.3374413751288	-419.2112526594066
2622	-404.0703012774854	-439.1363667458077	-418.0837513668785
2624	-438.8698718745602	-435.2950645686206	-448.6531431259043
2626	-413.6048169410182	-435.8715597134299	-488.0272718505866
2628	-411.7471521486257	-409.787617908132	-480.2709233353947
2630	-415.8387640228345	-421.0807856770488	-452.710717099386
2632	-413.9653627062149	-435.7510260116964	-446.8081661257825
2634	-407.1625616539777	-444.6376366014235	-459.5509485809258
2636	-404.9857027356516	-448.3337786723619	-458.9373041097967
2638	-377.8860966622126	-444.9975583104081	-433.9484184322669
2640	-386.5590660846603	-422.635176727335	-439.4914522709694
2642	-406.6583862625731	-418.0421651379729	-459.0716749044748
2644	-410.2069059358627	-453.1422680735013	-472.0499320544329
2646	-372.8119518526461	-416.4009361301573	-454.7515413272328
2648	-380.3303306954058	-412.0450898515315	-444.0855471465267
2650	-394.0424288008449	-428.4374662932313	-462.0318075986318
2652	-402.6376896400308	-452.5688852071984	-492.0451628311314
2654	-411.6083266009006	-461.5107358590676	-472.4095215394471
2656	-447.0879478683157	-444.1611003806066	-450.64999724899
2658	-406.9404164453476	-420.0726537598219	-433.3045716435975
2660	-361.9331894042907	-414.9621156435048	-431.8541467716981
2662	-384.245673281262	-446.0704336658329	-450.7443977651212
2664	-427.3164418826036	-455.1779397679458	-430.6772927983255
2666	-417.5228500519166	-440.4794511894887	-459.205027144449
2668	-446.0509904311195	-457.4049323356182	-505.813866034166
2670	-490.8956598624556	-487.7121021211793	-530.4829730681993
2672	-418.8795009015487	-438.4749797090985	-461.8900280445824
2674	-405.5569460850842	-420.8132475877749	-447.685947337717
2676	-419.9649037427107	-417.4003535885529	-470.0204307477092
2678	-419.2185670637628	-420.2777403693653	-480.7784898690078
2680	-380.9249502563119	-423.0317459873094	-448.7781110634276
2682	-416.018206237767	-425.5071696592531	-458.2928975127023
2684	-413.0472130638732	-439.5459293579024	-451.9155005832719
2686	-435.2211577851248	-448.0989204918845	-480.6340695959897
2688	-460.1171798191292	-454.2638945407128	-511.1094822820117
2690	-407.5573217539338	-473.9601806810421	-448.8099522768785
2692	-418.0622547764274	-446.3775786154906	-449.4909034501171
2694	-442.133768047641	-444.0802705810435	-483.1367708766027
2696	-442.4329048455671	-439.3069448200371	-502.3330755150152
2698	-411.1232225013304	-421.3267954744057	-482.6480294919643
2700	-432.3540900127127	-440.9328648078188	-463.6126753998537
2702	-429.1404267516517	-439.3761424690363	-450.1880597372231
2704	-427.6358477094749	-445.2001613185719	-457.0350167244093
2706	-438.6498494437091	-453.080683765342	-475.5781313703625
2708	-467.4232686550261	-448.5501445535442	-490.0495420434343
2710	-459.1483756119418	-438.0553649904711	-511.8987620433917
2712	-438.2774879779895	-443.6661357944261	-471.2616171226295
2714	-439.779454231901	-460.3085908805997	-454.6879726574902
2716	-460.0055505655454	-476.8237410203631	-479.9271441924211
2718	-445.2839766322674	-469.1930781135056	-487.0488098123564
2720	-455.8636350272307	-469.4503294329701	-506.0666615897362
2722	-460.0404350194269	-469.7683790537992	-492.5434607724543
2724	-451.1734490272737	-456.6454104452268	-472.9515369261869
2726	-430.5034925686431	-425.0472597699017	-465.1859617115763
2728	-425.6301771127852	-409.2307570417296	-419.3900326409361
2730	-434.4344225691177	-444.1479629448872	-475.1911257153513
2732	-441.6278642140467	-454.5672215045513	-510.0521352852852
2734	-442.7492945346058	-453.0932300249699	-506.8121537789363
2736	-436.1237094065548	-479.0112211066764	-483.1321719231804
2738	-407.8465984439609	-444.1844332214134	-466.9441588696517
2740	-397.3937059166158	-412.8968338097346	-455.1110310149942
2742	-417.1189990256752	-421.5348187142856	-462.0174932698704
2744	-455.816653799144	-456.0553392141168	-486.9286953333533
2746	-473.5559197763492	-444.1691020931464	-512.8665429597205
2748	-458.7960503172429	-441.839991171025	-464.7588183400956
2750	-445.9706424110293	-472.5852921528787	-474.9332130344148
2752	-447.5204599866107	-486.2357056289596	-493.9563066318081
2754	-459.0023066189216	-459.7636267237567	-490.0803339148852
2756	-429.9692564673941	-448.8622387233614	-498.8798960322633
2758	-448.8125538529577	-463.3115308361968	-515.4817089823689
2760	-421.321274991678	-453.3818629388654	-491.4206298772066
2762	-397.2435589123218	-439.314306248743	-469.4921233483663
2764	-433.9539157199446	-446.7464798309483	-495.2186031212829
2766	-464.9850779292462	-451.351733362422	-518.4384741560544
2768	-463.7952323039723	-470.8852963726935	-484.8097909386214
2770	-460.6681008380344	-469.8733778023855	-487.7479931553319
2772	-455.9586607551921	-456.1592666596297	-508.8585940750056
2774	-439.9088425122363	-456.3258039824036	-488.544135538826
2776	-427.6056737369753	-502.6537274200418	-474.6917364413401
2778	-450.0308883318364	-497.3383761007445	-480.7832649915104
2780	-451.7912327455949	-479.5225930972451	-507.6464873327063
2782	-436.4407142871966	-469.3794083097064	-524.7345034949676
2784	-452.951549157114	-475.9361052690418	-473.2995795976952
2786	-426.1057453276957	-495.9407985853305	-451.8098729275783
2788	-445.2076586569892	-475.1935582598186	-478.0674290799624
2790	-463.1229536153738	-449.2910318862392	-494.9977558188929
2792	-463.4088478165355	-443.4328690623203	-489.0120639087091
2794	-469.3353557778727	-472.5899002856132	-503.7759446788662
2796	-506.5782820664435	-472.5134413825761	-507.3738210577812
2798	-478.4912123614371	-485.0626040040933	-501.0324371101944
2800	-453.7943562710472	-491.9988658517909	-514.7052555329638
2802	-465.6087406640772	-485.2063500073295	-540.6040867899554
2804	-464.6909378222982	-480.9579777633401	-489.7350998802949
2806	-456.475781025955	-506.7277887992201	-519.0486995886641
2808	-450.208127214066	-497.6750405377895	-502.5792473152231
2810	-463.5726339425887	-486.5180384004924	-476.2752941124487
2812	-499.9591933432881	-498.5296361221493	-479.3349055374083
2814	-523.9611322586571	-518.088284537435	-526.1038292880035
2816	-466.3143827317617	-501.9592737807228	-512.9001225812651
2818	-462.263971414406	-497.737976963607	-500.8422358174805
2820	-473.523010832105	-491.3236604203551	-499.9417774691423
2822	-461.2374901930452	-477.002633241624	-505.1786235630693
2824	-457.5693201684123	-503.9084984409715	-482.5053673712832
2826	-477.0150977536997	-468.4541687050787	-451.4383627491602
2828	-461.8456093577333	-467.553113172241	-452.1012812069725
2830	-436.6692628092764	-481.8010820853826	-474.2199444233025
2832	-439.7924090335142	-491.4086134582169	-502.2251188727964
2834	-516.2945838919497	-543.9887225455502	-533.0518955798723
2836	-457.7936244711364	-499.3671834687248	-501.560894162148
2838	-458.3252357441435	-497.4706826802837	-502.2515323491366
2840	-481.4666624472695	-489.0279362105983	-513.9885748881343
2842	-472.7321244473518	-436.5025167134015	-506.8265644753308
2844	-449.8588129403422	-457.817260852121	-487.7782890581766
2846	-433.2010777462419	-487.9046043442196	-452.0228924748157
2848	-446.4910532660398	-491.9434358850089	-481.9598958853926
2850	-457.0723555452563	-482.9896323475846	-508.2767279053903
2852	-443.0089955475192	-483.0638577638616	-484.2111166560528
2854	-445.8069811512122	-518.9024937156482	-513.8829144253941
2856	-442.2982893538387	-469.5990699389197	-477.7787413842192
2858	-463.3080394256226	-479.4790632537631	-492.0390918553289
2860	-473.0829312150926	-480.7309418041276	-519.7901188688685
2862	-452.2797217719903	-438.0131144499487	-516.7164738793389
2864	-446.8007647361491	-475.8306643187196	-470.736487754398
2866	-422.1590797316197	-439.2362196797267	-466.1761135183588
2868	-434.686835585902	-461.1972232578573	-479.9658835607957
2870	-437.4119178898673	-472.882884084261	-490.8279274469036
2872	-414.2653076600349	-447.0505731835639	-485.7776837762658
2874	-429.4805483096801	-476.3956988857415	-467.3677244587406
2876	-433.8116044218559	-460.9265245337372	-456.190172455554
2878	-418.2494515489813	-448.4348727148455	-434.4091670444308
2880	-410.0710106399171	-441.5309749370185	-436.9794331308642
2882	-414.8912844268636	-432.3381294137651	-458.5123243932892
2884	-406.2902660159969	-402.3044613444591	-435.7812398029886
2886	-374.58546529111	-406.1229988060987	-427.949109165139
2888	-388.9345537308082	-405.775719006961	-425.52921559123
2890	-404.0676892062548	-411.5260615962779	-430.9672420521087
2892	-407.0628354432671	-425.1424518798527	-442.8602436894258
2894	-414.2473864456568	-440.0336710620654	-455.7883571959918
2896	-401.3135891170896	-445.3083060927488	-451.4733636310641
2898	-353.1393354382768	-432.010298345551	-437.5751229156398
2900	-370.075556405896	-440.5325150519524	-454.4523079386448
2902	-414.3906912840185	-450.3767440415423	-470.4166092596503
2904	-396.7101288186919	-420.6181554620443	-434.4973642705359
2906	-418.2560398967127	-410.4123826731131	-455.4849006889783
2908	-404.7958714015605	-422.5519318913178	-467.9742226403615
2910	-395.0141447289244	-416.440641997823	-465.8233526909672
2912	-407.7863787476387	-417.2749072161284	-459.9256391521421
2914	-437.5354406159276	-443.1375617504637	-456.3186551308442
2916	-409.8007869522967	-415.4030508362791	-422.9088152975178
2918	-406.408395736317	-418.748367749407	-421.6123361174408
2920	-379.9579511306163	-394.7002921930719	-399.5835828663705
2922	-361.2873764339621	-379.8431634679595	-377.9355437876891
2924	-366.3294806629799	-396.9260827208204	-376.5242920256584
2926	-367.585248054991	-423.2239244646294	-395.9981071227289
2928	-359.4241855886844	-375.2975368447478	-394.8723546524697
2930	-367.635109707738	-359.9908680069633	-394.9879563510708
2932	-359.9156864286479	-350.87375751884	-393.0873939769293
2934	-341.1744593762212	-346.3192931067618	-387.6621821060605
2936	-342.8903590706875	-361.6584231608553	-380.4086652495225
2938	-321.9647510811848	-325.8993887308578	-389.2132018969984
2940	-347.0980212336528	-331.4618243050186	-372.4979422567879
2942	-349.4681480758064	-344.1552386043733	-354.6811406585139
2944	-323.272703869876	-352.450173582603	-351.0253294000089
2946	-295.489320927549	-352.4801216039141	-363.0599575098304
2948	-329.4988507281228	-338.402399190305	-354.1307062911999
2950	-314.0183427719263	-325.7680392411653	-349.8126086700505
2952	-317.5458468324723	-343.0825547509749	-369.4007518989503
2954	-333.6016482931902	-383.7988721106931	-386.9085410794002
2956	-344.9159203212453	-414.1375553471249	-375.6521614164232
2958	-334.3049773721076	-374.4686653041885	-320.3170338508405
2960	-370.9452743204337	-354.6452202627743	-365.5818902401142
2962	-385.4059776642994	-365.7860998871691	-368.6981160068353
2964	-378.1381017419205	-368.5118614508097	-351.1904716783705
2966	-364.1823808687001	-360.0608558848631	-356.5428042718996
2968	-360.7636475547552	-355.5855158499435	-409.7563971355749
2970	-355.9753211843757	-354.8379212077351	-383.0634118193615
2972	-354.3914256456357	-381.6120617515206	-391.5642931991749
2974	-358.4384733558383	-367.9547537352569	-414.1557284693277
2976	-351.8427866470184	-348.0423582222766	-420.1134188467167
2978	-344.1518804555306	-356.2400951939405	-399.606189705962
2980	-386.9259603954652	-396.1039539594947	-378.8552517129302
2982	-341.340884864368	-348.2055015810521	-391.2749539573104
2984	-325.7510046072464	-355.9133868659569	-398.6358287886293
2986	-352.0929635072222	-372.9287422093925	-392.2275088756546
2988	-372.7875376146734	-369.2415439036383	-378.0373441914956
2990	-345.9346178405249	-343.5370019594592	-370.9533236983813
2992	-396.9243520925563	-375.9062613925673	-390.5231679715407
2994	-361.7920888840698	-375.6958963124723	-396.0749547563825
2996	-365.272848196608	-368.5228640378352	-378.7181910869206
2998	-375.1716499967396	-363.7514231944192	-372.7770124736982
3000	-371.3341844047315	-358.8112461667602	-387.1446207672735
3002	-372.2024404142692	-342.5962730650236	-392.5376491986615
3004	-331.9304034512047	-374.7275138214667	-380.3128157888372
3006	-381.6827582264088	-398.9433462954734	-413.2453705838424
3008	-377.2386189028549	-393.3527830114514	-415.7735614050466
3010	-371.028055572624	-390.102656997143	-407.3175507195577
3012	-407.5939404892207	-410.4706060623722	-410.3103877280086
3014	-328.0634706293382	-397.7030649067777	-365.3336044319922
3016	-401.678105922008	-423.0360935435776	-459.3722251336839
3018	-383.0323253142956	-416.8378675916001	-442.605145171699
3020	-374.7578983816945	-408.3471648216192	-433.7647664638481
3022	-390.8133664034016	-394.2194088121535	-438.2601220918944
3024	-384.0071621548272	-357.996734042864	-396.8495243469766
3026	-380.0354808296005	-351.6597909659629	-398.781988107115
3028	-367.4556798992927	-357.03401365872	-408.6857275358799
3030	-371.0345762287595	-379.0673391469761	-418.0536115518245
3032	-368.7595053077071	-381.359944916501	-404.2709297090991
3034	-361.3814479342651	-361.8978340043298	-381.4502783597703
3036	-374.149707018143	-356.2430153477421	-394.7401049093069
3038	-329.1556310226832	-301.2353516419533	-356.7880136265282
3040	-333.4489953113083	-327.4251957605129	-355.0309435065558
3042	-362.9556566884207	-372.6978762860855	-373.5424544202824
3044	-372.1904102644792	-384.6507414550139	-365.8414393699551
3046	-349.6538523308002	-354.6560832709968	-333.8178502002197
3048	-346.8772042135344	-340.2397665853911	-364.0561085419587
3050	-362.2748934649194	-377.6384659572214	-376.4408258243662
3052	-310.6431851671874	-343.6875523731235	-364.7715824837827
3054	-298.8841839586831	-334.4008418772102	-353.9332918167019
3056	-311.4036977891219	-345.441931784053	-354.8259379203048
3058	-309.4889637893857	-349.2276173195081	-354.6019072862429
3060	-309.8973020846574	-354.5994211214347	-304.9626344805672
3062	-305.9194705669119	-316.5617747703772	-282.9855226127711
3064	-296.1244451732654	-275.9587470326428	-293.7122146828949
3066	-291.475740365715	-260.80037920489	-301.215784203227
3068	-284.8717440564666	-275.2901004145875	-299.8140421012644
3070	-273.7573548270433	-302.6459129671277	-296.20930878219
3072	-288.6554076973758	-306.2020883448533	-288.3260644679169
3074	-286.8328923075741	-279.3263514080439	-293.8119938446224
3076	-271.147893220289	-283.0288613474948	-262.444415358694
3078	-271.3670024878418	-262.7060789446292	-273.9498857365832
3080	-265.5062177084816	-252.6700933042648	-292.4493280484079
3082	-238.5935654679084	-289.3885747219886	-268.6441746070682
3084	-267.3303894157797	-286.0565414350183	-287.0694046784884
3086	-304.9120900220499	-276.2408093660185	-264.0704701579133
3088	-285.6777857289789	-266.8585082499126	-267.6923124524327
3090	-246.0625328147326	-254.3009333620563	-273.5835777334173
3092	-218.0576119373941	-232.2564573896414	-256.3909703568941
3094	-217.5835479616454	-206.3525368005891	-217.0964136436928
3096	-234.0186946377803	-213.1346234207844	-215.3927419575424
3098	-184.4651418024506	-188.6399374953093	-226.8292964135312
3100	-159.3690976992015	-203.4833534568382	-220.8135450072345
3102	-152.5398348803685	-194.6573681855748	-212.3819572846883
3104	-166.8307525172317	-186.8642078010247	-212.1655540642133
3106	-186.1123855655704	-202.7632877960598	-208.638271722988
3108	-149.3985927594684	-172.3707468169891	-154.2980083609273
3110	-167.407916405082	-161.7288789114571	-155.2502722522908
3112	-175.9901498841216	-136.129717288185	-142.7381780819543
3114	-175.2354907542213	-128.5350696555238	-140.9514593093819
3116	-156.4574459074829	-149.3609897975972	-163.2664938420484
3118	-130.8265381654796	-163.8086282760791	-183.0573710617989
3120	-137.9153322000818	-95.1223393823696	-130.0073331439443
3122	-79.71641525564407	-90.21482485980651	-122.0750269656297
3124	-45.51204825593238	-99.00552761722459	-106.8428170627191
3126	-83.68404763696323	-86.66893389300739	-103.5315495298001
3128	-113.7888307289712	-76.83443266943888	-105.9667366978075
3130	-91.91590049525877	-85.167634994431	-103.8393363790066
3132	-60.81666968619716	-96.0965211895537	-91.52787172093809
3134	-44.07341621829802	-81.26997982397232	-66.83262111200452
3136	-35.80944061548831	-58.722999211937	-56.14048770519246
3138	-25.06824136226711	-51.7576845298765	-34.72710148785404
3140	-37.48973284615218	-58.3599449824609	-32.95363651693695
3142	-49.14072557169101	-55.10991703265468	-44.20746830872048
3144	-19.03031007036094	-19.60118862971196	-35.70105604809981
3146	-5.102155916912642	19.65980837868262	-15.5872320801012
3148	41.65785856008588	61.95898871352218	-1.998021336234163
3150	-10.60625797545716	4.125837913315806	-5.646332442330379
3152	-36.01881814275588	-16.20594401724252	-1.902667105123953
3154	-15.45943196982764	-15.55746287493541	1.916415569035721
3156	23.7036605989465	-24.21471567334671	9.461418807210908
3158	85.52487363199828	56.02558590037877	69.34410810292573
3160	83.10256006587093	50.40017236461807	46.95005199220887
3162	76.71031808246119	49.4230733858416	44.06449457855965
3164	77.16010159303977	76.36035469345198	84.16256935355246
3166	84.4898338460993	92.44271148613836	113.1994013183098
3168	99.51959234428351	107.3448384570608	111.4738154560767
3170	121.0709652016227	162.8121941602651	107.5747647036839
3172	118.7073296030617	116.0960257956537	67.67033434416054
3174	139.4734937210161	153.7631873890606	143.4663441003099
3176	118.9555722384627	146.3118915955528	154.167243066037
3178	124.4847005572269	135.9127022552753	137.5687933526965
3180	153.244097579075	134.050032893044	134.7594541752062
3182	172.0450542380986	145.3931702027091	158.9009898634741
3184	183.2103447634502	204.3690997570885	187.4224486734559
3186	194.0082670914935	207.6171115370777	210.1521060201685
3188	178.1240099623805	207.6280524425518	161.6081072067322
3190	214.7256730600122	215.7606990381271	191.8286554277665
3192	235.5169171269411	221.7125252310253	221.7766495163374
3194	213.9740262444557	214.0704209551476	212.2121065892872
3196	196.2237619815575	200.0222910628543	210.2361052961203
3198	221.386535021861	235.2845596062813	244.2216973338759
3200	199.2420323693981	249.2530175531072	229.6992811326948
3202	233.8535533742489	246.8541386536363	248.5264438736821
3204	212.3980510176496	231.6095236032814	244.9330952144444
3206	197.4790101299313	245.3360729228851	229.1848503649222
3208	238.5801454345004	277.9301737807272	228.0259220513674
3210	271.7298783727589	260.7258354389484	245.9497967175514
3212	274.9127953355991	307.7667364123021	266.3120150332176
3214	275.4839984152624	295.2467537923105	253.1968755627598
3216	271.4339751375438	283.2336067390846	257.9103129981289
3218	267.5988274044709	279.9618036310333	268.3922851669107
3220	256.8732463125508	289.4373974155501	269.3753173052506
3222	245.2701238930424	294.7106537764959	267.8390872037123
3224	265.9436111644535	261.5560952383614	297.6388238403938
3226	293.4194405888085	320.3816938568664	328.3009904193244
3228	268.4305835749942	287.3842687567608	308.2813254682375
3230	306.7145492294787	298.4201000060531	308.8208633911285
3232	319.6967640750962	303.7470248538195	297.9878186491966
3234	308.6954029167411	310.1673990142809	284.9189294235272
3236	317.4214275991376	331.8433561226159	294.669382748487
3238	318.0467635736464	305.4889330696507	311.5308662673879
3240	305.7833437413486	345.3801290051615	327.5990477519073
3242	320.968579572121	299.2281535305591	308.8960187557393
3244	323.661869641607	327.5527832374811	316.2893791731457
3246	306.5919647692141	333.8974183947114	320.43937049158
3248	312.233611870112	310.7802671354574	308.4056933506149
3250	348.7889756059531	314.9301869604144	308.6341607193629
3252	319.2858665128276	343.7997214770844	368.727238020222
3254	326.7132780925476	344.7729913246244	346.3390390306677
3256	311.3275319255864	316.437640807264	314.5123266946327
3258	338.969490525486	322.2613220881034	284.5073597440897
3260	327.5002770901984	337.5499128005049	297.9142184579801
3262	310.7545516945424	335.6612758838903	328.331479863068
3264	342.723435591025	327.4443559549075	335.8767182997028
3266	360.3762742177274	355.6087739640695	336.5722493479414
3268	320.7949460790194	313.4086534466516	328.2925729608218
3270	283.7037968638328	352.2809677690816	308.6822310731366
3272	310.9278895189297	360.5510602121707	341.802383747493
3274	325.519020433895	357.960971459284	334.5147765348906
3276	323.8333200866424	342.5638494158634	317.1792991103748
3278	329.4264099697354	324.9856333738399	336.0017823804318
3280	337.6211379045266	341.4821122847432	352.6893761629349
3282	348.6602889446774	340.6592058261957	325.5105905237496
3284	352.3231993773512	348.3825399340683	370.5513593933727
3286	344.2120337157483	373.1582086174348	393.8838899735352
3288	336.6243926544548	360.0951031801471	359.7218979677338
3290	335.708960511377	327.8269543698293	318.9543936386402
3292	336.8534086976389	315.5083372934124	315.8917824150115
3294	340.1068940069864	343.893096321133	340.1288277674853
3296	377.6522596067616	405.5114730414334	345.6671567790061
3298	333.4138738852692	340.0154637793361	341.9244097432377
3300	386.5933087471306	384.0775263363885	355.960559937163
3302	357.3301488259328	374.6174595210345	332.0402158617601
3304	321.2510245374666	346.3744817777471	341.0287997120582
3306	330.7970558648145	350.013259126169	356.8213272396581
3308	365.3136324830572	381.5195005153638	347.9337139738575
3310	385.6773498265256	390.1844468632066	393.7821979697239
3312	414.1184995461899	409.9385905505224	365.3832789992698
3314	406.7849707735354	438.9922075997051	419.9052560058368
3316	385.8370474306042	391.7587229340392	401.6324149436167
3318	385.5834333661369	407.9532937603942	402.0367964549987
3320	384.6085684840581	416.1361889654577	395.1648110058184
3322	385.9323173906307	384.7217579572461	379.8195591706821
3324	418.5549676747531	393.3324449811119	405.1324502524822
3326	448.2877741458441	444.0362893918871	433.9071672234757
3328	393.7361624268743	398.2458512808664	386.7734624107437
3330	386.3624334834304	407.5658472524845	411.6869831286811
3332	389.7581302282285	428.0231179347511	418.3625765512877
3334	378.2895021087537	407.4691213680186	375.528184373259
3336	368.1112899071545	399.699723127578	368.2164072835031
3338	372.3600706247357	416.8178797333947	411.6923007498721
3340	376.076028770722	392.0007904146545	402.647592105348
3342	384.6500496287109	445.4025303398849	416.3275813562636
3344	442.8973829838322	434.2202172281475	450.0421414113035
3346	418.0834290627636	410.7920567130921	425.5201908509279
3348	387.7989538514646	442.514148073675	428.3978237312644
3350	388.4049976944704	424.9672635511377	418.1738123701874
3352	434.6672626742606	418.3438336430601	423.9093042685717
3354	468.8514589934897	466.5873685910192	450.0899989698116
3356	399.7796679812626	447.6057305984662	415.0095415653046
3358	369.8382580840904	428.458251374912	397.9815666259206
3360	412.596127639129	421.0870947864469	418.0773816991178
3362	413.3897878027162	447.011412837804	414.5596126363189
3364	437.0296977563907	464.1929218479479	433.8455522494471
3366	401.917384436701	430.7760186050399	449.0519077337181
3368	396.6973363782848	413.1983137793776	466.55412452728
3370	462.3997719326295	440.9170503731339	487.4470506932908
3372	444.0395929691106	432.2270259240468	475.6718767800139
3374	393.1268894879115	443.7644731909504	453.8282743540767
3376	456.2903497198985	434.9928002715337	477.5649641592287
3378	452.5137971396688	441.4492911325391	494.6979814621097
3380	471.0949775728635	487.6907151350447	496.6395859556802
3382	447.0948164798045	463.3672150244632	466.8771703234661
3384	439.6531143421428	467.8748611346209	463.478144162347
3386	478.0799380463558	522.6677051203221	504.3837802635288
3388	483.1966830885819	494.1389800929406	528.0470573373033
3390	462.6239494103615	505.2513482303659	529.7240153887627
3392	446.1513895701319	514.0707472997772	523.218056438797
3394	441.4659843687447	467.5095256648557	475.4497429199842
3396	465.2267898404655	480.563734198127	528.7161365631071
3398	495.4023391900755	492.2234559224152	528.0316240782232
3400	495.8225439091841	486.0245395919382	483.5170288196301
3402	461.9995439483007	471.7524530144964	464.2601692443975
3404	439.3836246490749	466.3119944759939	481.2825935720215
3406	480.6321801817109	491.0504488092338	487.735861671618
3408	497.695952911663	515.1522502954366	504.088233780944
3410	461.1337529498156	472.4635240988958	501.0511143458851
3412	461.6197265612539	491.4102010670591	494.9854707608677
3414	495.9034791201888	519.6460494897186	539.8747389765384
3416	496.5911888011094	502.9016151705469	519.2297564857225
3418	478.2279179220274	493.101835179515	484.4075674767299
3420	480.9807599532489	523.3808613934239	505.6637025227719
3422	491.8333380963171	535.7937190735928	526.3384453623498
3424	474.666940903895	508.6125958421856	509.8014822481536
3426	503.8308041849634	518.5316157069042	503.3317890587915
3428	514.9509718556094	477.2103667848039	487.4843213411492
3430	483.4776741415135	504.9714045601982	489.268732191323
3432	503.1200026251238	521.0253894583292	485.6564125289107
3434	506.3870974674128	493.4294354257721	491.8995743604875
3436	491.5399074320663	463.9665273959651	505.8647432364974
3438	479.8430070601213	470.9816832347749	503.0260241913408
3440	447.6395633919702	490.7922806067619	483.5910235927567
3442	483.2559018702665	489.489756215412	511.6433478221765
3444	476.9830040343493	465.8900705636242	492.4296613092408
3446	467.2194238396431	488.8796970911581	490.6419175167475
3448	453.1954920829962	488.7161458193289	494.877165343237
3450	439.6059340711649	491.3193073751015	457.1567951007922
3452	458.0830652254298	490.8137544984649	457.6870429040031
3454	449.8134833087686	474.5323195281105	465.1293284854723
3456	411.4473978126017	468.1063360633299	454.8264279579482
3458	439.6775440570995	491.1718157118585	485.3110313593789
3460	442.5841125761644	443.1129744916674	436.1261558799683
3462	375.2982294906942	445.1782193425599	432.334490934034
3464	419.2739206089892	461.3497205509771	446.1500179513531
3466	399.9063386479795	439.2374926549604	413.2465899740163
3468	400.0715533918722	411.8720314966366	431.17100415599
3470	395.693130867283	428.0570477151229	457.2343480053485
3472	379.5251832946562	406.6548170793918	427.6623286922563
3474	366.7164963445462	342.9367691716039	379.7130891038812
3476	361.5569282670898	347.6610190704227	387.9972176287193
3478	360.9537219704262	395.8434791201667	396.3362687098916
3480	357.6390546272714	400.9244407822006	366.7113638892846
3482	379.5726469745967	373.349948565265	388.6567740152061
3484	364.285736528601	357.3427504019442	348.2755405763976
3486	341.5069637010715	358.7147783185989	345.6402304771701
3488	337.3453007032279	355.820128784551	372.7050715589162
3490	341.1946284700954	342.265233906244	358.8506393063441
3492	309.3268349961848	332.553919486973	335.7867043439669
3494	271.8426798638839	330.5854889893449	347.1858114661733
3496	307.2539660145216	317.3052814179273	332.0323490202949
3498	297.0354168838811	291.8936035088237	283.8552595644046
3500	299.7025322890161	246.6781146820801	288.0139824715739
3502	246.1384499578468	282.0334355045087	277.6670441175835
3504	263.8603009326491	301.2407927680931	300.7883629709426
3506	279.6721304550428	260.6805022600883	265.4539154649593
3508	262.8428633576048	264.9346783099161	236.9509596688081
3510	248.162389741681	264.9126272617486	237.4329159025405
3512	236.2161140670501	224.3899948702481	246.3358440154735
3514	218.8726255555277	205.8373615018599	237.3713245274952
3516	223.5204755334444	238.7042298021382	216.9956748967994
3518	204.1993723722647	218.8764400620283	258.3581605358127
3520	180.8760542344847	226.7544649432884	229.02714108258
3522	169.7130660416202	177.8895478417437	197.5621707249143
3524	155.6396259241291	181.0765196156118	151.5661265750655
3526	121.8222004865789	163.696015670226	141.126336402886
3528	140.3682874456462	177.2876824483551	154.1428214585337
3530	165.908001182489	187.4535828608707	177.3857416621734
3532	157.5539360488282	189.5866709369875	173.0511162289171
3534	141.5344522769507	167.2463852654435	144.8393136299364
3536	137.9306486775759	96.28256457499693	134.8287195228319
3538	104.0161589624688	99.54712064638396	105.1986920057946
3540	77.14518932160037	93.81120967131328	122.1019433345467
3542	145.7636302540055	90.64297987564119	123.5144555544211
3544	75.37202459455476	74.92977633719727	86.00053670390111
3546	80.87456150234871	44.79560691177662	80.96442187575512
3548	78.68271481451853	76.2295764750269	53.66472627107621
3550	71.69456111757751	70.25691273692864	48.55578199857271
3552	63.91080643422716	52.11107126606414	51.40108369827934
3554	47.43883209636651	63.0623759275158	43.71431864587613
3556	28.01525820844082	56.32883244324423	30.00689125344625
3558	15.89227195179116	2.962336089985902	4.586000468600507
3560	1.919422393135602	-24.75439752849492	1.593343962116668
3562	-1.536846168447225	9.767044709292293	-27.10399294124692
3564	7.845463166013749	26.99953865014134	4.230775569230611
3566	-24.24503274686993	-19.47527580381426	20.69441118812667
3568	-28.6825377090615	-9.638788516753369	5.843697028257535
3570	-9.57694373840256	13.79419332386064	6.218681288892012
3572	-8.494033743295399	-11.45993290690293	-12.69170412087856
3574	-3.975034902234017	-14.14602599348828	-8.809112391611386
3576	-7.963902071529884	-18.01630233581435	-15.74354655015696
3578	-29.99288425902077	-57.42223719267643	-46.79564029486337
3580	-31.53430975376728	-46.45458357910264	-10.86745832447144
3582	-73.48054950968582	-71.90112775880051	-20.91110989820567
3584	-107.1860078528284	-76.21703291408464	-29.4717753385278
3586	-74.90456541713114	-35.11350232515865	-18.69761714215422
3588	-81.13625301266248	-80.36707352088754	-54.84562249658589
3590	-140.5805218224665	-93.12197413055344	-114.5886935912713
3592	-121.3189320374293	-85.38898523834342	-86.8415049260361
3594	-134.3772517107915	-87.29069902791278	-102.590025279187
3596	-125.0104400773735	-110.366919521621	-130.7327700172749
3598	-96.5236574327736	-133.492650716748	-122.3821016423487
3600	-116.9485919121331	-134.1922802856606	-133.9559893466474
3602	-147.5235863080214	-122.7297745223691	-167.9190713142153
3604	-122.0073328137166	-132.8932741862722	-122.2063226994258
3606	-168.4991275113185	-164.277084667334	-130.4720060193821
3608	-121.5578769708358	-104.7317268508697	-152.5341306129903
3610	-153.6030963190794	-136.7774396003631	-126.8548583418134
3612	-96.96773266061044	-127.6700734994538	-125.8767013662626
3614	-111.8957625365774	-120.8321059662742	-146.5245403882195
3616	-169.7608986362255	-137.5460882934788	-172.2662675773811
3618	-170.7747593648797	-153.8849349344419	-177.8066124601488
3620	-141.8965922134383	-145.1948900079273	-170.2687436948189
3622	-159.3383504031165	-163.4392800430501	-177.7496011753053
3624	-205.544985352084	-196.6124147157745	-202.3247056722136
3626	-220.5496923434159	-196.1820147375016	-211.0934904808943
3628	-218.0058145995056	-206.8921125946632	-197.4513751830648
3630	-211.1675126656885	-216.6791416786576	-210.2828676342794
3632	-182.8368162912683	-169.3889319095464	-207.3933121619774
3634	-225.825161429795	-223.9285305279122	-243.8001138556214
3636	-261.2327392123243	-267.6385229525812	-283.2633864966946
3638	-238.1570821961948	-218.2399910316083	-245.5627003909359
3640	-236.5684720886268	-193.6154610343033	-231.4856235611777
3642	-231.9142236785714	-192.5570876628071	-255.2859659630267
3644	-217.542650626355	-207.6607187634649	-232.8780978156269
3646	-246.4523173550292	-224.2603970880861	-224.1540139800965
3648	-269.7848866476803	-255.9390136398224	-247.5874808992568
3650	-276.1494207719156	-279.9095100346443	-274.8246553288851
3652	-295.5300633673829	-273.4023322275274	-299.0168717010361
3654	-289.0546451550708	-280.5407291769927	-301.3731315716206
3656	-319.8840838327593	-296.6020895585209	-294.6137784064903
3658	-331.792748135849	-330.5284333090381	-328.0339105529895
3660	-320.2754242928807	-333.9518899782627	-288.4087475280219
3662	-287.1178979175313	-300.749144353974	-309.2966742958911
3664	-286.7699087613938	-290.1062339247778	-274.9066130042517
3666	-297.7620343937839	-301.0484085588897	-312.5608285674205
3668	-333.9364863757697	-325.6119692102042	-305.5258768268354
3670	-292.2339155966335	-308.3263922495595	-326.5579178092195
3672	-341.9389249453414	-338.6054435921707	-362.3181834915019
3674	-367.7807938305658	-345.9625930590401	-367.9710454461762
3676	-369.4670322459269	-342.6689648201494	-384.9455771354345
3678	-403.870046033633	-395.334592262323	-422.110232368116
3680	-396.6758656236426	-413.4642712335947	-407.0353529758223
3682	-388.0525309608556	-344.9666932138463	-362.0174958087213
3684	-399.2220371066658	-360.8776196626448	-394.1886715305041
3686	-388.8713345766586	-410.0448004412178	-413.2540996159858
3688	-381.0612968078889	-391.9479533854708	-369.1456778046323
3690	-388.9344649762216	-369.4974995368414	-404.7406293459233
3692	-413.2512194316146	-385.2736931663468	-400.6424874359496
3694	-389.0520474070573	-431.8302013540677	-408.2651070761345
3696	-376.8566127971924	-428.0045043940863	-437.4314860366748
3698	-409.484368145707	-447.1367785825005	-423.2438319389552
3700	-440.1326879233232	-463.8883509293066	-450.1490611481935
3702	-414.1113050438685	-430.1071588664186	-450.5599277319844
3704	-424.4640562886692	-410.3520811968431	-427.7883900695428
3706	-448.2792079104312	-429.9770529762899	-428.1026931811478
3708	-441.7047053574775	-440.5661247568585	-457.9729893435198
3710	-453.0418662895098	-435.4118298540042	-494.7273802426498
3712	-453.3047929300939	-436.3154367403639	-492.5045650271665
3714	-459.7846130086132	-436.7675539398264	-463.0403578249022
3716	-458.329657694848	-457.1423822741466	-477.3819190537345
3718	-462.7673019697799	-458.5980084835092	-492.3910892003428
3720	-481.0290226473595	-458.317665102068	-463.9520066212606
3722	-497.1465012113657	-471.7319179445158	-471.1504505645451
3724	-470.6856481897883	-453.4513023935186	-460.0554861536437
3726	-443.0549502234488	-469.2127386465546	-446.2510729624769
3728	-468.7990320775191	-479.3034099615376	-482.4888071216352
3730	-487.674570837944	-483.1492005034166	-470.309130680484
3732	-471.68423892252	-496.0681885769105	-486.3660915744172
3734	-428.8910841275357	-461.4036413643197	-470.6815972817025
3736	-430.7869370243257	-423.3283461755955	-470.7470947184859
3738	-473.4448247769981	-446.031047642301	-503.1044622594195
3740	-504.656005375493	-469.4609673778874	-500.8936791351937
3742	-490.7544465052805	-451.5636352727638	-478.3292159706977
3744	-460.7750241627073	-454.2300903663247	-477.0284205734956
3746	-488.414260681399	-478.5403223500766	-475.1920798707535
3748	-460.4006082580474	-508.4820560878962	-499.5903699080126
3750	-461.1080511125464	-493.8761970815089	-474.7442147324127
3752	-465.0223434166541	-454.0109220442716	-486.0061853974218
3754	-490.6471331457856	-498.7351273035006	-507.416955359859
3756	-507.8948108919733	-484.0318643135726	-491.7900518348316
3758	-475.7107618636655	-491.0379078364735	-489.9784452891363
3760	-483.2099958722386	-476.847023416043	-498.2269857073247
3762	-479.0827275199756	-516.6872493261114	-470.2926591466588
3764	-456.6623781854142	-488.0755214177883	-467.592992830722
3766	-478.066485539487	-474.8830065422933	-458.1443800405692
3768	-483.9634144941572	-488.491058387179	-450.5473983231307
3770	-501.928343064833	-513.5504909628085	-478.684047268882
3772	-509.995179521356	-512.4580280185417	-514.6253091668161
3774	-498.2108958717686	-513.9916408337017	-518.4178995008961
3776	-482.4408083088476	-526.8873362814475	-529.3649801554632
3778	-485.9655505230287	-510.7487880630957	-534.1711408724793
3780	-505.2015853937246	-506.5767522601029	-509.0336296692672
3782	-496.8274303090556	-530.0161703708989	-513.9948733004197
3784	-503.4396422797233	-492.6953044140777	-494.5509022929676
3786	-505.2338629465304	-511.2174922118982	-533.9381565075439
3788	-496.3589600042217	-526.4776385826619	-531.6555377797087
3790	-452.6200865678556	-450.1168452743144	-520.8500084700537
3792	-528.7220492452049	-528.1172475009412	-528.5580837160901
3794	-540.917843514935	-487.4235321472383	-517.1426680060043
3796	-518.602259085641	-505.6236083949828	-494.7011024995838
3798	-496.053134078168	-503.13316743484	-501.9172986668596
3800	-481.829460120739	-456.5326391122626	-465.0968040802386
3802	-483.5738721872214	-459.1811400692308	-499.983036101269
3804	-493.0380398701534	-446.823386777745	-470.987643370079
3806	-492.087948411483	-470.1759005035916	-472.7041798725835
3808	-503.00110366101	-481.3541174289376	-508.4013362908486
3810	-483.2558977640605	-482.9468580458892	-481.3611358128506
3812	-472.376537022097	-508.2807173193539	-475.0238520522112
3814	-457.2511933964946	-499.8353323943215	-476.5227134703938
3816	-446.4373485653752	-479.7131262859206	-474.751742305302
3818	-447.055697184368	-479.7951041344188	-471.3994521984118
3820	-448.9083904274015	-483.5764296226442	-463.4347838907647
3822	-445.1380389277244	-474.8157944001657	-477.8358860603419
3824	-460.1595869304554	-468.7222665496169	-486.958642925092
3826	-515.0241637410029	-497.3502804466435	-481.1432382236138
3828	-502.2840276202556	-483.4304521160202	-496.9092591013805
3830	-522.7967997106451	-480.8436185374321	-497.2448229407052
3832	-494.130662220418	-455.5462530565703	-487.402819819057
3834	-502.62552797553	-497.9669781687059	-474.5742722347936
3836	-472.4417747985584	-469.3582464943934	-506.944389284201
3838	-488.4119087663295	-525.1399526204557	-534.2647237404575
3840	-486.285172034994	-428.0548385825539	-465.8938010751514
3842	-478.6545033313644	-477.7984161860995	-465.1434856023536
3844	-485.3851956960348	-505.9797977365097	-471.9446830113986
3846	-451.2338053301522	-452.2110268391851	-463.2313761346796
3848	-477.2430298831661	-468.0717650531872	-471.8139142736844
3850	-457.1768888833449	-504.2626894513537	-499.3720215970075
3852	-492.0276804817007	-506.7700201063113	-508.0502459654921
3854	-510.0537850566889	-499.8448167204155	-530.8851100593545
3856	-507.371389537438	-495.1296237562053	-523.9003042119042
3858	-502.7296158159159	-508.7380602845391	-511.1405088461447
3860	-487.6431491285956	-487.3051305150256	-502.2129282148973
3862	-476.33871268593	-488.160954339906	-482.5887143116065
3864	-434.6688575689353	-468.9212232404752	-452.4000804434662
3866	-439.811640736052	-476.9303265928712	-473.7158706559138
3868	-466.0081851720195	-491.7401498267531	-492.0832949643714
3870	-460.8463863285867	-480.831642597765	-499.3031644416187
3872	-462.646180368803	-480.7115620623263	-511.7102862591679
3874	-481.6374942658147	-478.3280037453907	-511.5354602117026
3876	-477.0558191983741	-466.2107337814183	-492.1134002269401
3878	-470.7792487085542	-480.0030546515294	-476.7195102510186
3880	-472.727316887173	-470.9965358735767	-478.0249142669331
3882	-436.8681614098584	-414.8529992540732	-436.4125938561825
3884	-474.4012785912368	-456.2695089895514	-465.0133921361463
3886	-481.6379082119527	-504.8947163212513	-494.6074358528557
3888	-442.5001531706654	-457.2310361557345	-483.9202471393634
3890	-455.744187641538	-481.0410750142706	-456.5034219143154
3892	-500.7207429777259	-475.1904570296309	-482.7231469197556
3894	-445.8096786421752	-419.538899227364	-408.7185745671775
3896	-468.4730514728294	-442.8459655195265	-465.1970457752411
3898	-449.9892533542956	-484.3260203163096	-494.8883314789644
3900	-487.048045523425	-433.1730023549515	-488.8913926048589
3902	-471.7217813688343	-447.9794027647544	-471.4929603009024
3904	-489.7062878464468	-511.4717354614709	-528.8744997613109
3906	-455.3947890382632	-480.3540716700085	-499.8883199517578
3908	-448.9887783504628	-419.9037236192186	-441.6661860821666
3910	-428.0763054466124	-489.6070745990901	-464.8550549824093
3912	-430.7879228237206	-467.9858907620468	-492.2653574773668
3914	-470.0687799683885	-509.798824909696	-457.4613475579284
3916	-477.9679197785175	-463.4830664814136	-466.8582895224437
3918	-478.7776127397139	-478.5389075476135	-429.3542595601035
3920	-444.6375419456343	-458.9142592832212	-452.9996329071402
3922	-455.4756874737356	-458.4766604514395	-461.060336612392
3924	-448.298668198502	-424.633550965281	-436.4724714502261
3926	-474.4241730338279	-465.2054953416219	-470.9733506972212
3928	-462.4485877963435	-466.6304073180576	-474.916349364413
3930	-462.8171196675118	-456.4178662095624	-452.5135098685105
3932	-444.2598981498152	-434.0134552586293	-433.8977105619229
3934	-458.7589714211347	-450.3538944043995	-445.9326478225518
3936	-467.9111110616638	-471.4887729167856	-492.4557524202085
3938	-463.8929679433649	-483.8232744524555	-492.4618360587569
3940	-471.2652769428473	-475.2445973210503	-475.1182076763213
3942	-459.6290765565902	-458.8288249353643	-487.00741677794
3944	-446.6316386797017	-456.1285936483715	-467.4936729138149
3946	-418.4257161686386	-421.8210592204791	-418.2221738774953
3948	-416.4426478430328	-416.991619567215	-425.4632989081969
3950	-441.7421225314064	-437.4663202795846	-449.5298512041292
3952	-438.9234991397952	-458.7044859270657	-453.2716188848461
3954	-422.1429649962538	-469.4664657338844	-450.6940218018212
3956	-432.8833995701697	-468.6360268349914	-458.2215877257173
3958	-433.8116598967981	-449.0032172918454	-440.3474034619292
3960	-457.5443575178754	-449.0878040847083	-430.2998453609883
3962	-485.6334505354769	-453.9107122342932	-471.931190989051
3964	-439.2550576228289	-454.8409967728345	-476.0633653521848
3966	-407.7368355180712	-445.8581353334753	-462.8840330362123
3968	-439.1015489138805	-424.5079269356993	-471.7389914565039
3970	-463.8115758090587	-443.2376154899997	-458.9348093539152
3972	-451.6049420605102	-441.433639023658	-456.6644865282703
3974	-437.6591088029278	-439.6727003500574	-454.3940959502587
3976	-455.0284073576806	-470.5745324230836	-467.2269090920147
3978	-464.687739134519	-489.3215230519061	-482.2104706022937
3980	-440.8610305299387	-464.1404267644374	-442.4152804270996
3982	-414.3593825057208	-438.9256685892947	-419.7019057303378
3984	-407.4659021554539	-423.6810005350264	-416.8876125518054
3986	-448.66859498168	-451.1913341938251	-442.2720415709584
3988	-470.5350473094269	-464.7598976123012	-461.8432923705717
3990	-436.8686567034082	-434.8398883108617	-480.640460747579
3992	-403.313715533203	-417.1199773556583	-410.4978712631136
3994	-442.245733951461	-463.7909825740484	-450.3248579348896
3996	-445.6290046168467	-478.9922763147386	-472.9750597141442
3998	-438.6472167670702	-433.1284723781859	-460.2676926636157
4000	-412.8904800712388	-431.0219861111638	-438.8800398642206
