# Supplementary material for: In vitro and in vivo datasets of topically applied ketorolac tromethamine in aqueous humor using Raman spectroscopy
Source: Data Brief. 2019 Oct 22;27:104694. doi: 10.1016/j.dib.2019.104694 (PMC6839021; doi:10.1016/j.dib.2019.104694)
Supplement: Multimedia component 1 [file mmc1.zip › Raw Raman spectrum dataset/In vitro Pig eyes/Gonio/High Wavenumber/0.125% Ketorolac 7-1.txt]

cm-1	frame1	frame2	frame3
2502	-578.3380491500225	-627.2680624626248	-573.0172483023717
2504	-590.4006053584826	-639.7271318976966	-591.3323153869192
2506	-582.0236723289265	-615.5968085013706	-586.6545473465639
2508	-561.9676562767154	-597.7620536995692	-549.2564236330044
2510	-562.6085427885162	-597.619550703905	-612.6043519437096
2512	-560.4700920444186	-626.199834150895	-629.2613117186556
2514	-553.3449222081223	-644.6215282703927	-603.2094010085779
2516	-543.7590279267354	-575.0896451465983	-584.5384212053699
2518	-524.2412055784967	-594.3758516516267	-570.6970427709786
2520	-537.7579726160632	-600.1696414334763	-581.4071627140763
2522	-563.9894554935216	-596.3873468262385	-602.774703797152
2524	-574.4537938858762	-596.4030553867362	-615.923031916171
2526	-575.1805581779663	-624.7696842516688	-578.869736907252
2528	-560.0588659061577	-620.0714901649461	-554.3641919228301
2530	-558.3928097585392	-609.3486472515064	-563.1417187966434
2532	-586.1031773549935	-611.3366030428507	-611.0746476003103
2534	-556.41510801417	-591.0276532150791	-576.4167981260711
2536	-586.9055825570479	-600.7582228918814	-566.3902407771071
2538	-592.5190694010519	-613.8350361790151	-583.2113875066248
2540	-549.8453092380174	-616.5143422525583	-615.3334135399851
2542	-543.2979936543535	-602.2280090271476	-597.7453947113004
2544	-555.8936853562966	-585.1546780252937	-588.7995257293566
2546	-559.3468647509317	-580.6497984383707	-575.1920251134811
2548	-555.4474113913133	-583.4954070147408	-571.4961726444293
2550	-568.2587448755485	-569.3160596647274	-625.5030064316022
2552	-560.1452538536184	-599.070200091957	-636.5896123685375
2554	-577.4865077341942	-621.270219123295	-598.6756899642699
2556	-592.4432728262768	-633.2011626253358	-563.3198414784176
2558	-557.8842420577408	-639.6709763147646	-604.9691810825759
2560	-539.222333451923	-585.6246982061722	-574.6131773007592
2562	-550.3509850988961	-572.5742023230662	-607.8057154078914
2564	-591.5003788987521	-612.9489607122546	-647.9561943068599
2566	-650.1281348801483	-697.748529898174	-647.8443322510161
2568	-595.4968306965474	-641.9810622741362	-610.1285311301334
2570	-596.5687849923804	-620.0456650135479	-594.8351720032911
2572	-587.9458063881098	-603.6915404323746	-586.1113268851877
2574	-568.351166389847	-595.733269355543	-586.2650605214587
2576	-642.2449077508474	-654.9152137696381	-631.2249164659615
2578	-626.9197059747928	-672.8108548853661	-663.7360569382927
2580	-580.3068222982446	-643.0640826382443	-648.1695014594325
2582	-546.291511865197	-603.5098043689925	-600.3359539243261
2584	-585.6111473459857	-626.4054377972309	-562.5149303839118
2586	-571.097928237097	-656.767218567426	-590.4251635527838
2588	-591.2956637498459	-662.4132135482278	-614.7368207400614
2590	-602.3386887612755	-642.566635833166	-623.543439943108
2592	-566.5354353986816	-603.1543690149817	-611.9737787391192
2594	-568.0089074965001	-605.1781685058313	-619.9616866209028
2596	-608.2215501753277	-604.8886804012584	-641.3803013923889
2598	-612.2104237016629	-619.3423017938299	-611.4314301055741
2600	-573.6660019396201	-643.9492909463482	-551.0467472882402
2602	-595.9452070715137	-631.8788188464624	-651.8781536789298
2604	-584.8094772838051	-661.4449533876764	-646.1461508753358
2606	-603.4014174962238	-667.1228746237473	-645.2462408592592
2608	-624.8675761826047	-662.9413750510371	-642.5922332773022
2610	-588.5121509297489	-689.929284115086	-597.0592519339006
2612	-617.774263944705	-644.8993329710717	-603.8160902036631
2614	-608.6167015633678	-625.9265607470906	-607.7868159791883
2616	-604.1898899564227	-622.6509689091316	-606.6415577081314
2618	-626.3887477134156	-622.4306210557156	-600.7341411639005
2620	-583.0251066360785	-601.7724197917976	-600.0588474105798
2622	-593.7323349908653	-606.7402932448651	-594.8318631543011
2624	-565.0892793791152	-619.283902509341	-597.0572940575854
2626	-513.0703369023311	-619.4628285294198	-597.0975698396709
2628	-548.8262164207997	-571.9161769380115	-561.9897929430006
2630	-574.4223501780218	-619.0666036042813	-595.891886310677
2632	-598.9924904607933	-656.8316323961032	-622.7107656066978
2634	-609.5756547580799	-662.988616470135	-635.7721847679875
2636	-594.9218347816513	-633.9318982352392	-636.3365718560626
2638	-585.6658064718013	-705.5960312189166	-644.3353713834097
2640	-596.8735023141244	-694.6384544284483	-664.571975160231
2642	-611.1220140544376	-651.308443170385	-666.5547903188963
2644	-617.7179162118853	-613.0427427656887	-641.8956672235281
2646	-606.0031582243822	-631.07088141852	-604.2770937645686
2648	-602.020650298036	-621.0811492773373	-612.5343377209072
2650	-562.0393628334522	-628.5161148164269	-617.5406401037012
2652	-530.7338677624315	-636.3648780305103	-603.0422728038964
2654	-562.7086453485513	-621.9001973291757	-563.6507414239635
2656	-584.2242632599487	-659.5812305791397	-622.4750381889678
2658	-634.8892721554821	-641.5577677306781	-661.6895442745415
2660	-665.5371912018541	-641.3664691733617	-661.1853223752898
2662	-655.1059459321689	-666.2771033265046	-626.5654492056256
2664	-608.6094791761794	-627.3929814722517	-606.0809007245213
2666	-602.9311237896417	-637.6239920335408	-600.9720373554087
2668	-628.6730229398705	-673.7856429325091	-650.7230394401464
2670	-652.3846010190219	-684.6853355449329	-683.8053259466713
2672	-639.5113754362384	-624.4990304996079	-621.6740030706097
2674	-634.6771808739831	-640.3877850044514	-610.3264123993182
2676	-601.5843938029303	-652.8861170350012	-601.7754536991054
2678	-582.4780642677445	-667.800797546224	-622.0755739999293
2680	-589.9391846599727	-677.8581173185762	-653.2822214280745
2682	-609.0171855887401	-655.4139617587882	-613.4062469072939
2684	-602.9188333855515	-644.1783962028985	-604.9365938910629
2686	-607.2123655756477	-669.1135143327695	-606.8392987670989
2688	-616.8849037661214	-702.4808099516563	-621.7661874424133
2690	-623.5822428639281	-714.9120274572382	-651.8367420930457
2692	-625.4535842105519	-707.3886897953021	-681.9992240391512
2694	-607.0586690170218	-681.1198391585626	-647.1136573634844
2696	-620.9379883941017	-674.1293458658053	-662.8980955233507
2698	-647.1155525930647	-677.6700840891567	-707.2253152354573
2700	-611.1061462113638	-649.3497355137461	-660.3301782869764
2702	-602.7661824130912	-650.2457454834947	-666.5835002042434
2704	-609.1450408191527	-674.8001798503417	-678.0818346073429
2706	-615.0696496748369	-690.9188757709976	-678.1388574697742
2708	-615.6112356339185	-679.8585031662828	-658.4803246431698
2710	-637.7021587137972	-658.1415585817952	-629.0433958881193
2712	-638.9588074573953	-674.669282892552	-656.0164533997424
2714	-616.5827279392256	-688.8020570980475	-655.2916272379742
2716	-590.7163224934666	-673.6356336412366	-631.7587116302586
2718	-587.484471938413	-613.8050070382014	-614.029322766442
2720	-590.8654365551857	-672.907587392166	-632.660752620897
2722	-628.8409084619565	-672.8090872891117	-619.4803679621867
2724	-647.6915002211504	-669.7887539739079	-609.9111258140733
2726	-637.3220973142421	-677.5546017477129	-618.3012607285282
2728	-627.0969540264167	-672.8929655850554	-643.6751642411412
2730	-632.2691371659489	-647.3518987274778	-623.6414409736758
2732	-644.3456688837663	-663.1539235733802	-647.9695916963103
2734	-649.6191251674428	-680.7821610326952	-663.2910195526125
2736	-647.4207403443987	-680.9397973297831	-641.3821577669285
2738	-681.9272168227817	-725.364639386355	-653.3418418448479
2740	-670.6139949282449	-673.4621716807005	-672.8536041859325
2742	-642.2890950966249	-668.2217493242804	-664.7385379210665
2744	-629.308814756741	-685.6893672152457	-648.7274533788913
2746	-655.0312883098586	-668.5917826068796	-650.6180062253604
2748	-612.9660833500325	-630.9766784671192	-605.2295811568142
2750	-649.5800428194493	-639.3074745374883	-599.6581344231313
2752	-671.5654403078395	-669.0466831545955	-629.8451793002557
2754	-661.4435751714341	-688.9463820299544	-663.5060808091729
2756	-645.3272708267481	-657.8740493887113	-644.6290200524491
2758	-641.8929506218002	-643.4177314452643	-640.092167368739
2760	-646.8052125346719	-670.4797926897561	-687.97755119406
2762	-641.3173033851977	-665.7361391846836	-690.428998971794
2764	-631.5695660367032	-625.8877047313896	-629.3455362143267
2766	-663.8643995482346	-654.3314335682901	-603.1684336066876
2768	-692.6362053726431	-704.1568716360636	-674.1988066998025
2770	-677.1412925382645	-717.6554675543571	-684.453238634806
2772	-655.7520325741843	-715.714092944341	-684.3870735814455
2774	-652.5430283177612	-707.2100085692982	-705.1170050194113
2776	-632.085194068717	-642.5495048628533	-672.5885166421683
2778	-632.7805684323084	-691.0850087555089	-632.4987355131492
2780	-623.0769677158044	-702.679345877355	-636.2287786302984
2782	-624.2367242699578	-696.3924384404372	-652.4686110086749
2784	-649.9603269720724	-704.642594016552	-643.1853859932311
2786	-613.5268372769365	-657.7207843758927	-621.7052692035899
2788	-551.8795093572627	-627.7587120327646	-620.0455247496877
2790	-571.2003647221441	-655.8342149325636	-633.987618935518
2792	-637.5629396892199	-691.2583181233829	-653.0765893375842
2794	-673.3691529045386	-669.038818940099	-663.6817092579098
2796	-659.8103818909677	-733.644052559234	-651.2326241659373
2798	-639.922211909771	-697.463360139961	-627.4938855059363
2800	-619.0885903672674	-676.5422549238199	-621.3632247717831
2802	-606.6126177150794	-675.6826617938673	-627.7338890204417
2804	-613.3830003260537	-651.6218767428007	-626.2795473189527
2806	-631.0955902654191	-698.9332580450607	-651.8147425717775
2808	-649.025159703582	-661.163478735631	-662.2297500168858
2810	-641.3345662784169	-654.1590359046226	-673.1429345779811
2812	-618.4507757942339	-686.120660208707	-679.258522126019
2814	-616.321662529181	-693.1672711079033	-662.4221259717436
2816	-635.4830867207933	-678.8640972573594	-682.6198573692632
2818	-628.1082484423088	-696.6276852222816	-671.7588213639371
2820	-640.5067854553653	-678.2957621521039	-644.3190079382109
2822	-664.5731003201036	-640.642257994933	-625.907496618453
2824	-645.9977822485519	-672.415569354504	-652.3330756748499
2826	-629.7696611832389	-639.4736397837162	-643.955130095358
2828	-632.6670803043055	-648.8371898043952	-655.5436184322329
2830	-644.5759348286123	-665.1384206114985	-676.076931420519
2832	-661.2556999385336	-674.7712140580529	-684.432992807964
2834	-683.7705978382271	-684.5457793458813	-649.5899949599996
2836	-637.2828861371153	-678.8821919448606	-652.8916515148263
2838	-647.5693201721246	-659.3448994086002	-661.2233732944937
2840	-606.9710787738266	-610.8834971407675	-644.6775414657815
2842	-544.44300223626	-576.4887565824488	-624.2312932373686
2844	-619.9049989483948	-654.0933632066685	-669.1131214731147
2846	-626.0070191943159	-659.7064786009953	-610.2879186837999
2848	-621.8427227157889	-689.3356115650088	-623.0455729938099
2850	-610.0963061676782	-683.8763443499454	-644.5061881598108
2852	-604.5678835037984	-633.2546427981722	-644.5801088665248
2854	-627.1714724452493	-573.8292537494654	-623.3356432065856
2856	-597.9829363100082	-661.6441074891305	-616.0988900480212
2858	-558.9368198982431	-649.4002823724034	-585.9827616851947
2860	-571.8869212720072	-633.0433522616293	-589.5013985054561
2862	-606.3661576036794	-649.9600687549601	-615.1852510323977
2864	-570.6898708953738	-689.4754322308526	-604.6786157758304
2866	-590.8364984938271	-642.0937804421247	-615.2879467750472
2868	-596.2009597564922	-636.924455343639	-559.2967417224011
2870	-570.2613127922225	-610.1636583951915	-530.4383046341842
2872	-532.3673698970149	-564.2380614467013	-530.8066587794615
2874	-521.5756555257178	-536.7821471295873	-515.9101753089093
2876	-555.3858824791952	-523.2459350535567	-526.6167541107093
2878	-537.0765285788526	-527.0490439753651	-524.0993073355639
2880	-524.3906189341358	-532.9377854625578	-526.1762261427344
2882	-518.0484939374825	-555.0266461158381	-523.3295957022598
2884	-497.8584442951286	-597.7990072201419	-501.2927739377467
2886	-456.6221048932753	-519.8804567096112	-487.7141985318764
2888	-514.4025171300916	-547.3081670240428	-539.734022492199
2890	-529.2627074547038	-549.5899388281889	-540.8365285645625
2892	-516.8558449547248	-548.0233847687809	-532.9456771076685
2894	-520.5960001730982	-573.8411155978236	-555.4450242452529
2896	-532.8881839528598	-547.145404783673	-478.2165572705205
2898	-545.947780956003	-569.839384013353	-542.8123651690805
2900	-519.340422083432	-565.5616571181562	-512.9257589153855
2902	-480.6112523815029	-540.9457791127312	-471.0889569641087
2904	-463.9620087161611	-512.9708402773161	-479.4125694649159
2906	-496.6775421386019	-494.6067456756425	-461.6098905222792
2908	-482.7904947235411	-549.8627350845227	-531.5806512437506
2910	-460.9161380867199	-530.5441187488738	-490.2317258038755
2912	-451.6934149726485	-502.1267936666486	-460.3949635094958
2914	-468.2102622118924	-498.7793208618139	-471.8353092287528
2916	-512.447159338835	-505.2482318585718	-434.719547085938
2918	-461.7257088610127	-515.9526432413163	-494.2893927307961
2920	-433.5729528056746	-513.6019420445492	-508.1908847503975
2922	-402.3659606277896	-477.8616538005051	-448.9357980730616
2924	-385.428359960482	-447.0762581306021	-392.9626562574895
2926	-408.6686642284776	-474.5936708885059	-439.300332494696
2928	-374.4570936540428	-471.1167004242029	-402.2245080041823
2930	-345.0830693737869	-408.9909992363557	-405.2886922354529
2932	-361.6372705768737	-383.6311732851405	-409.9521681392405
2934	-370.9156213879308	-394.83143781209	-392.7111220478227
2936	-342.4345207206345	-413.204994823178	-362.0561133772025
2938	-384.2283843123262	-399.6273164566308	-407.8666660107006
2940	-357.2735266525943	-345.6486808295982	-324.9221292814603
2942	-348.3642477536721	-379.3022165342063	-330.130914288233
2944	-363.5271874436265	-402.6949815167957	-370.9246980032184
2946	-382.8459893592826	-379.6607022066941	-399.1555713825746
2948	-367.1145874869904	-371.9155209294706	-401.9314308086773
2950	-349.3301383035761	-405.1485879413624	-343.4672733436564
2952	-365.5597385155484	-423.8912772480733	-377.5955623087661
2954	-421.1583374701927	-434.5953037458235	-394.2721080821466
2956	-458.7207095527636	-428.9843754622131	-388.6650547152885
2958	-418.581582513968	-405.3719082221141	-399.8059996722555
2960	-377.3946679053722	-429.9600369377791	-419.1860606518983
2962	-467.203311314074	-466.5965508202833	-434.6160618944319
2964	-470.3801957332779	-497.0498990035728	-437.2883478036387
2966	-436.794304774177	-482.23140743132	-423.7270590513812
2968	-411.7696091100921	-439.1507459405295	-403.6731821497615
2970	-360.9652931070367	-475.5322714278815	-404.8381594035733
2972	-423.7817515497218	-492.6246923164265	-467.0831717754878
2974	-420.0458380717986	-464.3383661738359	-402.7533603029999
2976	-402.2848714551197	-438.395713097632	-377.1169811221348
2978	-415.6128572127049	-443.3699599819491	-408.1649323868987
2980	-469.2656968619519	-478.4662036769569	-430.0042205700157
2982	-418.8785263436872	-458.8381604864945	-419.6241230015163
2984	-412.2151498648682	-450.2609208536593	-383.8829323761628
2986	-403.6329459256103	-467.2581303413982	-389.1101384099633
2988	-413.6753491638626	-464.7466353151092	-398.5931155397279
2990	-443.1381013742625	-427.2335663643597	-389.3304265239186
2992	-450.2633884002811	-398.1799697640502	-385.4472569823518
2994	-455.4677675476746	-424.9045682524076	-413.9090559018946
2996	-366.5811164573507	-432.6883631352515	-367.9300258483154
2998	-392.3286962807566	-462.7238846888997	-405.4584876161637
3000	-460.569435923068	-479.8685287008061	-468.0326046026277
3002	-437.382123431249	-450.9242096819451	-447.5654106216695
3004	-448.6412254546116	-476.7931464296575	-427.2914060036516
3006	-434.0137830844399	-503.0555910902931	-441.6983293207533
3008	-454.1915784160807	-502.4896693881084	-450.2167918892173
3010	-454.4207161735449	-495.3469526824136	-456.5379229062128
3012	-423.8055546019483	-476.6750633520116	-458.9604370826326
3014	-402.5650114352802	-426.5897875337468	-446.9398595766531
3016	-406.2227007748816	-456.6408494515166	-407.2362712096714
3018	-414.2249309866103	-459.2482052847907	-455.321075878097
3020	-475.3808464964523	-464.4608989201829	-484.5181249685163
3022	-493.7419950518181	-480.3647342055099	-478.6020434498513
3024	-429.2679132131101	-489.5219666803571	-449.8129540458628
3026	-396.7231553794435	-445.6041500349098	-419.9270410759284
3028	-407.7927223986399	-476.7571416198846	-455.8010528463767
3030	-394.7464689265016	-456.3571185077748	-423.0330592608794
3032	-421.3598197983182	-452.6951108624474	-420.3038976411484
3034	-455.0965778775897	-470.5919091088798	-421.7029441346257
3036	-445.9301136489986	-481.0473196259386	-393.6036402397094
3038	-420.0340441565041	-446.1417134374437	-443.7441617774387
3040	-433.845320358392	-428.7696073453826	-399.1497905483675
3042	-430.7965578678969	-437.1584341904722	-400.7380730687369
3044	-415.210665336908	-442.919449325896	-405.7253577306825
3046	-405.4448745821846	-426.360652708508	-395.0428545754893
3048	-415.5548218377463	-398.729900409633	-382.9715089297594
3050	-412.3123050798949	-469.2103096508618	-426.7517939015786
3052	-372.5156420224901	-421.7435035140796	-366.7440537186749
3054	-372.49751232902	-370.9674440390087	-332.5033855569792
3056	-362.5401055881617	-368.3965645665156	-345.097570024421
3058	-352.520659563748	-396.0480083725685	-368.1804239584272
3060	-390.9626515203612	-392.2159796718399	-344.7967300148745
3062	-367.8847345191031	-367.3427701441929	-328.3715343841149
3064	-332.7995486626126	-381.7083379294747	-293.3663118835794
3066	-340.7684677121864	-364.1346826001582	-310.7412755246485
3068	-325.5760499442101	-354.5075677956979	-328.2850693286703
3070	-286.6712192446967	-344.9318495220447	-315.78301169261
3072	-295.4637656292301	-281.5117878782774	-288.6490871397521
3074	-305.6308237972405	-265.1387292576773	-263.24877074416
3076	-299.9128376664879	-277.9245711726751	-291.0540429074475
3078	-294.0377790519571	-296.5811434832825	-275.5566309954179
3080	-267.8376305730144	-297.7578625180946	-265.8463470880079
3082	-226.9305681943366	-273.3453016402376	-265.8871684448477
3084	-207.8071925837894	-238.1281599859732	-219.1384360184582
3086	-219.0022860685616	-248.7552920358283	-211.0237592294846
3088	-238.3650250544675	-207.9739787119757	-176.2060301398095
3090	-232.8139062127557	-187.6556695893752	-182.4558810730732
3092	-197.6479979616159	-174.3268038827594	-204.7907322000054
3094	-175.4191855036469	-179.8863559520243	-206.3859823322504
3096	-223.7202746016813	-237.2287339550062	-172.5797355918512
3098	-224.1440051751108	-235.2617162901452	-182.5735499639372
3100	-204.1976893226762	-206.8891704843231	-122.5804857562084
3102	-147.9819329209361	-164.6010575810532	-102.0682728038665
3104	-132.774998098573	-148.6809862505363	-96.7663288052091
3106	-153.1008693745411	-156.76478934342	-97.04148959497275
3108	-134.9473427165048	-153.630217998551	-112.1923586129993
3110	-122.8721805390738	-164.0517668807696	-73.97372107019133
3112	-99.45629518367022	-121.5294372567475	-100.9561082929784
3114	-91.0280611619359	-46.85213450117225	-46.24250597208041
3116	-67.28240329255314	-47.40940953779411	-25.58510900316476
3118	-41.44499844922472	-91.0216500744809	-43.74494036502643
3120	-40.75918412034453	-68.49916183693695	-25.25717852184355
3122	-9.91385570737344	0.2950673634043257	6.832582106307199
3124	29.06528535901759	-32.46424468578123	9.865646748214012
3126	8.49612565062578	-2.426850708125345	23.24057038662727
3128	14.33589784507104	57.38071328253731	64.09507679590899
3130	27.63082247927299	65.85336805278425	74.72301210298238
3132	14.15434453690579	3.166880589668526	25.69647882019525
3134	49.15474531305186	23.33879108278958	38.14913908571101
3136	85.01558086990312	41.30094465639125	72.15306301542105
3138	114.7455739725814	91.15254503298394	128.8804599409414
3140	137.3157680538332	117.1163695789747	134.4029175271497
3142	141.2530328722151	115.9841341708762	136.6031001297659
3144	125.4388754926376	113.4516071227084	162.0519186513927
3146	108.380752414908	137.9484175900906	155.4153091282218
3148	103.0400513643401	136.3174319004388	224.1967563536176
3150	151.8089136595045	170.1992103831873	166.137656602452
3152	166.5605727669095	182.35438273429	178.8492554665216
3154	182.9735779969006	182.1173632034449	233.2520896800058
3156	207.202123980724	183.6602299289757	252.304708898965
3158	208.2973501759757	190.4559393962768	205.1403221508039
3160	199.0491081443494	194.8320900645553	240.028779355805
3162	227.5127377414759	209.5108546756273	255.8416766567492
3164	266.9126274304443	226.2089351404337	310.8123796560182
3166	282.0879491021949	244.9468550557355	348.528072772118
3168	268.4890367773077	259.531532974463	346.6617837515897
3170	265.3751932022053	274.4590096803796	330.4112724436234
3172	342.9081347741379	317.5596986240826	364.0696592476091
3174	340.6860979608439	400.9986931828447	447.5191919818232
3176	332.1897400814805	382.150996911339	397.7311496051858
3178	340.106091708484	348.2333667447596	418.9485740543998
3180	358.8604478364065	384.0015720243937	456.114558594761
3182	380.1998128659383	438.3093805804585	477.2073062926934
3184	402.3245152337952	398.4719109117792	508.8892439749833
3186	432.0870829610631	392.4703584649078	499.0574938980661
3188	375.9535201089294	447.0365085883075	525.0724706047306
3190	418.5832389159337	471.0789030897993	509.0712728914832
3192	443.3907792166997	444.6678312570951	486.6850820022463
3194	445.6808892004993	433.6420550570047	488.9276711290518
3196	448.5516142715537	465.6308080648721	521.9027682482846
3198	435.1531158050075	472.4343067294025	557.983098891285
3200	432.5414613791186	524.1324077876636	534.6007754966071
3202	496.6008542196441	497.6695380260326	540.4715324190627
3204	532.0256120663793	503.9127945781245	577.1333879942569
3206	532.8037831930471	521.2229195137168	583.9056879583634
3208	526.5130186401411	533.4644693593314	569.4648391060264
3210	530.1104532041112	535.12690137249	582.4132696050718
3212	513.450083268935	514.4707553715398	636.2130631217962
3214	565.2180719029116	573.2233758595216	667.0346700515072
3216	569.0591152114785	556.4817229252019	659.4319817799388
3218	590.125993878684	561.0642814119696	653.6301423592076
3220	615.3610628415944	587.2149164083953	669.1642384761394
3222	611.9989493572782	595.2582691459734	681.9254321060226
3224	575.9910474779271	568.182619022636	660.6632002473497
3226	580.3900038188345	586.970482612915	646.1350872286482
3228	610.8322659088103	603.9820577679038	739.9816329152435
3230	601.3257877646203	624.1186584812947	710.3768275046499
3232	596.8520991977835	604.0527406543606	679.9461813220478
3234	591.4773188180463	589.3045893903948	674.8145172540176
3236	590.3741006562982	622.8987172898355	687.4269513386147
3238	604.7548483473316	677.9347325478032	696.1575767109908
3240	585.5042044958268	608.0380667954728	650.102492905822
3242	624.1446974715188	633.8071025483837	681.6904297800002
3244	646.2349860180771	600.4697126748108	729.0864002381829
3246	661.4530366541866	609.536812431611	714.7669058159238
3248	653.7262377680519	657.4912079417848	707.5164225896367
3250	631.5257377508865	688.8820249069695	730.5505813904963
3252	630.5503518565679	662.0961994649059	739.838027425984
3254	668.7267327372167	625.2168463435933	768.5387594324049
3256	635.7170680869132	646.7516613179861	732.7422680989324
3258	676.4497664634828	677.4777514692863	735.3975866384761
3260	638.2680937535349	636.6342024866952	703.162416496584
3262	628.9990335954495	616.3915392662026	687.554329993379
3264	663.2569520186436	661.7676471085206	718.3541055127118
3266	648.8761325464041	704.7708803366944	752.2481327506881
3268	620.8494355567855	633.7665882993783	706.5130125988354
3270	662.0142770742466	651.4382872295086	700.7365885267631
3272	652.4210675249077	651.2739084871514	701.5448278480603
3274	683.9675736759505	678.6438864548727	728.4530023499377
3276	708.097932893569	703.9314486619414	758.3262170861516
3278	680.9501586685396	698.3175000615261	762.4703581450643
3280	648.3809632698398	671.4921855738618	746.434266719501
3282	736.0183997833379	670.6736663063446	763.4908438496769
3284	665.1452710579955	635.397911711009	745.8999055912309
3286	638.2634223751155	659.7435912592459	753.2137754517031
3288	653.1329741840282	713.4271246425644	774.0409432935849
3290	690.9184432968968	691.8685682257151	800.8644624934416
3292	702.9699504408202	667.6662643900668	815.2039632743656
3294	685.8843284211597	699.3029509182497	787.9428494837182
3296	697.3864565952284	703.0071392770975	723.1686477702407
3298	692.8915805872961	700.4915791399154	804.7324024534906
3300	690.2032890537056	638.4264713192429	742.1480963622016
3302	669.2916269771055	677.8864461614064	766.6336576177439
3304	693.856501587726	690.2602561120743	784.5782419431305
3306	717.665224212552	708.8452451279376	789.4919696299922
3308	709.5511937981421	740.9435767223602	804.2860756001999
3310	701.3307203015286	738.0433899483178	831.4021393471263
3312	742.3753107980324	713.7627731734943	837.0273370742015
3314	736.2645412316226	747.7465697553489	802.1845094710227
3316	709.8066684269585	707.6918144738839	791.186939173715
3318	726.3358915529968	678.1114525850912	789.0773845557043
3320	687.8150950008796	668.77813262693	771.134180150483
3322	666.337220413564	692.0607164769609	763.6904670707759
3324	715.9931466025801	746.478803558612	781.8196654653639
3326	743.5799729982061	788.9266335266432	798.3644443004525
3328	735.4899076054342	727.7188299021706	830.479593870179
3330	770.4175117414312	736.2747412020362	824.5207592009269
3332	723.1570793183237	789.987722502296	827.6502922573396
3334	738.1136492034188	813.0097524084341	831.0555087286133
3336	746.825767059396	816.2044474372781	793.2489160950757
3338	749.6021893591526	802.640894509207	786.3928409332026
3340	769.0642376215591	767.5076577694281	835.1730703692517
3342	742.6780308130965	735.6557958728266	800.9810066673891
3344	752.8827042211656	765.5429007327853	876.1139471989898
3346	801.8538772502174	815.7369914408699	872.2302991877517
3348	778.7181589294341	794.9923103464091	831.0238046616839
3350	787.388174539225	825.5067019626131	864.9365095859014
3352	800.4643381315511	817.8423173619131	862.6573421718761
3354	810.8840195035858	802.8231314689697	847.7954176858856
3356	824.7750070800939	845.5236286645685	891.3078875268868
3358	791.2835393740854	820.7676287806734	883.817014423425
3360	742.7246571757951	762.6011357178032	944.1229114693508
3362	831.1558363108691	839.4666895073073	929.6608600484719
3364	819.7808897779155	813.5705218263665	902.4756416347764
3366	832.9519593448367	802.2146987233253	907.0300303356053
3368	828.6693097507358	834.1440747136498	919.4240934050609
3370	808.8808233497995	869.5091397013111	915.0155612809882
3372	811.91878228676	875.2091198592003	904.5817324094904
3374	801.0072758236407	865.7045891998367	916.0469425471791
3376	746.4313819834147	793.8654734289599	901.5072567579607
3378	806.9635594508476	805.8235374038421	913.1314037712123
3380	816.9949878233263	839.3961404025856	905.5059331698943
3382	833.4711848673421	838.071312633818	897.5235619771228
3384	864.1531093434414	836.8623883260825	896.4271162934321
3386	890.3101794891161	861.1583984151024	917.9405734779055
3388	892.2899591238131	867.4215508228383	947.4648132716941
3390	872.7286504219076	809.4602263980933	938.598125643636
3392	873.6596628698377	853.9280321058316	927.9255254232787
3394	885.8457682161489	899.6375326198635	983.3743407514284
3396	849.4678208347359	907.4119804143746	979.7964695869111
3398	841.8618916247785	879.1142300874342	955.5518704130481
3400	882.9831839234773	879.9433459709064	947.5853919466647
3402	901.7300616488117	871.4303278854338	975.4446660685135
3404	885.5439969573408	870.5537248696301	998.2624799460405
3406	880.6531365763575	919.5483477323612	980.9987397255281
3408	842.6575226676208	881.0865163666042	1005.230891236057
3410	849.6257432154733	890.3097606611116	987.3505727587894
3412	887.7567294157309	925.1510566205617	986.5230224144108
3414	871.6531986677221	916.0234704385729	1000.42839094631
3416	865.805465316141	904.6116447698732	1023.056530577807
3418	846.0250462298357	894.1640366689638	998.1890545858369
3420	841.6709709700306	881.2177277602366	978.9959015323839
3422	872.097918752435	864.7927884794212	995.1916723936023
3424	883.7198546783122	855.6761075657325	975.0219771953389
3426	891.7843267079232	901.8897269544765	1002.716407975323
3428	907.4181372212529	911.1309537600262	1006.565490753892
3430	877.4719530811211	859.6052762721599	930.8611307860656
3432	865.5845894623044	875.4656952900002	942.6747972383112
3434	859.6409537514945	898.364825090821	964.6866186784998
3436	880.4098565787726	924.5720029518311	965.0616863330683
3438	883.1822384641447	906.3769733789144	959.607641530421
3440	829.7110213040028	841.9463735538964	955.6003934568161
3442	797.1162044649051	846.1117933588495	937.5913245184299
3444	860.5784485353519	865.6226758178713	942.6165392108613
3446	832.4857860557196	841.8558895788289	897.9099114332362
3448	821.7878108080087	885.2026317261345	913.7394689349472
3450	852.6657529437619	863.3519826965026	927.9614049462308
3452	794.2973460304736	799.8976433829751	926.6739055056009
3454	784.3102455855616	774.8526968759081	892.9618993501131
3456	825.5891116820342	802.181502412084	888.2081268279223
3458	818.5958243226597	828.1193479599414	902.7420876782713
3460	792.810555229397	810.8188171657893	827.9643001187585
3462	773.7749467519682	772.0917133289695	852.1458092152745
3464	744.9585799304423	755.6742922225113	902.152030158332
3466	845.3404401830235	774.9350091626063	847.7100872662185
3468	823.9060508344869	818.4530782893828	865.6709325088996
3470	762.8534395813647	738.7156320393099	803.7407735937724
3472	733.9583090183814	699.8735114622421	783.325921969516
3474	703.9710927268757	726.7060374330474	794.1082606367138
3476	681.2576437098662	733.0164612364696	787.9051044175013
3478	708.2622365436951	715.2790699095572	794.9860702362801
3480	664.8394940662238	728.1989285578932	758.0112746419608
3482	684.8700660688675	726.1673328032593	764.8774235697642
3484	624.694863417712	669.6024777982748	745.161743262424
3486	621.9078711166653	694.5816547226414	723.8114679414099
3488	617.6298270411339	658.069928157074	710.6306192667713
3490	645.8281085025911	658.5178172753595	731.8628528335694
3492	657.5209811585132	643.8347748915928	698.5073379367309
3494	616.0518090321832	606.351510404808	656.6774835375486
3496	558.2491786723745	589.8065484811484	651.7063872135859
3498	550.8569706023252	574.8845982320847	600.1710148519312
3500	608.6418882823894	595.3686113724808	691.197396696274
3502	548.5218542260282	515.0573160292088	634.8729422745225
3504	507.8808826193056	584.9291444982571	620.0291720363209
3506	532.2505670848332	563.250947155834	601.2151158381681
3508	513.2872756122981	506.1850517318791	613.2085342014171
3510	490.7562005442587	474.9958941922371	582.637669786157
3512	464.2769885953308	478.1067147377	557.0926728372749
3514	471.1346182124101	480.2250636981455	572.1539103413234
3516	494.0479178789045	466.4832755934485	575.4645059524189
3518	440.5001479729274	461.1008364675948	528.9124923664539
3520	501.6385012406314	442.209135173036	499.5736377353155
3522	478.457743390716	460.7878509774699	500.7071923967072
3524	467.1054187964871	389.8045670339713	521.9529781481231
3526	435.6651098871027	417.6274290807091	489.4432269074723
3528	393.5955253072617	405.2744880396705	483.3140563242837
3530	359.6066615519573	368.9508588277055	403.6141634119991
3532	351.8086400311433	346.2959243834163	418.3303465618106
3534	358.5476376963117	344.317741782941	443.9631879494974
3536	372.4344812487605	351.8078444577672	388.679684245133
3538	377.6910281186428	344.5451336536897	404.3531199988597
3540	298.8817673783571	288.3016024469224	379.8352459260806
3542	257.2341093500374	273.6151768424914	361.9818824388454
3544	290.9594213476786	257.2354064250163	344.9148067567646
3546	308.0494173604228	284.8467669199291	321.1158054383066
3548	304.9420390334465	261.4244638474719	288.5685571565903
3550	274.6185554883347	263.0169581890521	318.3485770087411
3552	253.3327764618241	255.0491717741622	327.1168154774907
3554	220.5013116895307	227.105291640074	288.689743411968
3556	188.2399438258191	210.6987518712899	249.6620368613094
3558	173.2148648784279	186.9983586144372	237.4587231791691
3560	160.5605100719468	128.082500867565	237.1566345013358
3562	234.8686862417051	169.2051552928535	248.0401749988353
3564	124.0475551323789	128.4859657695571	189.4118491248594
3566	179.3604609938234	191.6424116940237	193.8287222065903
3568	153.8920375434543	123.5444716689304	124.5650474345219
3570	168.8255621460752	150.6492740250109	191.7252410438246
3572	147.9102170354806	153.7949955649478	207.1786390377635
3574	102.173741108977	122.3684269058991	180.2368338428219
3576	87.57901193903001	108.1271073800942	186.1764703113759
3578	100.5804435704023	110.5777485754063	178.0502876792841
3580	106.3574910406169	99.1343463728311	122.9070614939757
3582	101.7453111886158	82.67965461201618	115.8885804868729
3584	87.23042394673914	79.40905567994221	154.2707809030804
3586	124.0474163930841	88.50422073586	188.2630047760013
3588	68.05810344146184	37.27509488822206	91.59392792361602
3590	36.90061430513131	33.12501091839469	80.17494211161693
3592	31.18374290560154	12.50251225463492	67.82320472853066
3594	61.43397362420217	29.77704270459432	86.27552186426601
3596	58.80910806071059	29.25055411709142	93.96975724570105
3598	39.12741955942757	23.69655771877259	62.64209687348625
3600	19.41876159424556	-0.3219704616297552	28.36598677799587
3602	4.066130841837818	-14.69125212346592	37.32476278289968
3604	-15.17424433018638	-1.037639176170839	53.84500923209846
3606	-44.74149097475426	-28.15483071862169	0.6358777883118822
3608	-19.15473070305572	-23.95156300141998	-55.67581876570197
3610	-61.24343903881945	-43.53381637498597	-10.59122562719026
3612	-90.45422601797682	-71.91412763099862	-13.75289528163741
3614	-37.83060248876656	-37.90360200238399	-36.13959076232159
3616	-37.56139277431176	-45.1698722785188	33.49202945743478
3618	-60.20535008461438	-69.0685299275666	31.72104533939874
3620	-78.66847736669354	-88.09860968659439	-35.05630078473664
3622	-81.15345741373524	-79.03414149833111	-80.52573183520848
3624	-73.14600632641955	-74.34119213254682	-68.97707365117844
3626	-81.58657838684887	-86.04886391142078	-44.61830582558083
3628	-78.23885505188918	-78.08415524025756	-45.95600485649418
3630	-48.38197740623868	-63.37894650899524	-69.7544555732859
3632	-118.5166412351704	-108.4982536074542	-109.7399852505773
3634	-118.6604420233701	-123.2548627545111	-56.40468553134406
3636	-195.7700203696993	-174.0681526405957	-137.1275574028136
3638	-96.94652172013069	-140.6071001874563	-77.90807138378902
3640	-126.7099560890441	-162.0858048722463	-164.3094656153927
3642	-188.7846885002815	-158.221025919959	-164.6858103572718
3644	-198.9032740869816	-186.4524683862444	-161.1535204075989
3646	-207.5778723119707	-219.3753946278799	-179.210762314094
3648	-190.7312351458353	-204.8924797172241	-176.3489973601202
3650	-205.0441602769409	-241.9621027294152	-190.0377866570611
3652	-227.511715372705	-263.1769870947155	-219.2036845116425
3654	-216.9279058221849	-227.7100853095113	-213.9988475873929
3656	-221.3415871662106	-271.1383854948633	-205.7507550336958
3658	-182.1816312484069	-245.1680331455088	-231.9603688340753
3660	-204.4187282433506	-254.6076587469785	-224.507471334183
3662	-311.685753573052	-248.7464012572555	-261.5822368414268
3664	-303.2920819023729	-273.8823193252557	-290.1506401132583
3666	-312.1549798417836	-318.9948071630954	-265.2466972326277
3668	-325.6398622281579	-325.3082416142744	-292.662189431907
3670	-312.0625474138271	-347.8224348766515	-327.561889998156
3672	-339.0709528624064	-303.1838951347429	-315.5121423799683
3674	-353.1564937979086	-347.0775421478663	-323.7255953971022
3676	-375.0104370419867	-400.1196965032148	-350.1451854965601
3678	-390.85607182066	-398.1439209162048	-359.6267302841719
3680	-411.0590306663829	-374.3942570777002	-358.9055088646952
3682	-425.0219853344241	-375.9063709048306	-364.0717924470212
3684	-366.993571116703	-407.3536623019487	-365.5004797573949
3686	-342.5809787559513	-383.11663798156	-372.3691581725443
3688	-431.0890580993359	-375.2180827385583	-414.1887902173535
3690	-436.4953040338479	-457.7593036673044	-447.8897426379136
3692	-414.787117348713	-435.1769135975343	-416.6636865341018
3694	-429.7794169521725	-396.5420490126408	-432.5046030944516
3696	-458.5355716690706	-461.5757167516445	-452.4696274346923
3698	-487.3302056255018	-473.5476784946085	-466.4642017208117
3700	-495.534723066388	-471.8439569057594	-448.6918477430251
3702	-481.1965074425204	-489.0595223230472	-456.1498773148625
3704	-465.6871942260459	-480.334419699527	-447.513438878915
3706	-461.9800933325156	-472.9110997089355	-439.1317894577973
3708	-454.9764267325234	-481.9135540165166	-459.7742584718194
3710	-449.0530790892462	-470.685149236443	-443.4454348790262
3712	-462.0230038427028	-450.5717722038359	-412.6896620132068
3714	-480.5755758310808	-482.6162898188941	-448.8270305300463
3716	-480.569210750199	-532.7226101940547	-443.8368006367567
3718	-463.1539831946285	-501.1158698569393	-468.849530147909
3720	-507.9687343676443	-495.0493517787579	-495.3380860901889
3722	-548.9666178538237	-497.9527448489999	-501.8670739620477
3724	-541.3719608592227	-512.482611091994	-541.3133874989528
3726	-504.1159387510877	-523.6612117161068	-511.1782451844712
3728	-422.4699761611616	-517.108581311546	-514.8410804147806
3730	-514.3499074934724	-495.2684944101443	-508.9665039243322
3732	-478.4058340108032	-512.6255637962432	-502.2423809966278
3734	-475.4295822518609	-498.9915239620898	-490.6756430965532
3736	-476.9808619951704	-509.671825669695	-497.900301906931
3738	-488.8122747412126	-547.0719590271467	-490.4818174628227
3740	-491.6575410060339	-546.9199517661825	-488.6010843662661
3742	-503.3771002444496	-522.9763053571553	-499.6868126619681
3744	-535.2709054861034	-532.9876171458659	-515.5779345602598
3746	-542.5826929954433	-540.8231025083317	-521.6623373757094
3748	-544.6193485017255	-503.5120348753995	-490.8809368361839
3750	-547.7976588104375	-507.3798688019235	-488.1359647062383
3752	-500.2789154401684	-540.3765695641539	-499.6887392982425
3754	-501.823477057764	-516.3956315660616	-518.5716091681018
3756	-546.0034115441273	-563.0883508238223	-573.8957801112292
3758	-490.1578827960706	-533.6033942627872	-532.4332670969067
3760	-526.4089895280019	-566.4233240065352	-530.3114272748921
3762	-497.5790929346129	-562.569893104557	-530.8570005102727
3764	-518.5684913616527	-518.3906186554556	-535.7712766331828
3766	-519.6002095378196	-536.2901513610307	-537.8729925112685
3768	-531.5056678116716	-544.3498769960021	-520.6450597239839
3770	-521.4755933184238	-540.3755787273965	-487.8423854728719
3772	-531.8288189753712	-578.4310682089625	-528.857836739602
3774	-506.8394678575904	-556.8455429320197	-510.7074463557516
3776	-457.1831090981752	-512.9494368872315	-477.5718663503135
3778	-495.1413695706423	-515.7523565616325	-466.9438375705934
3780	-542.3035762346516	-558.2686026939462	-483.4415470610167
3782	-518.8691082433224	-579.7692991538244	-511.6651876174306
3784	-504.0803745713059	-551.4549719220729	-492.3253838820456
3786	-499.0495635916792	-544.9641536443021	-497.6235150015966
3788	-534.4189814097016	-539.9550053128336	-540.1174365176482
3790	-512.5621792377793	-509.6452297100889	-557.8684093263847
3792	-538.0431425929055	-531.5560648550659	-542.5643076914666
3794	-546.5936757380216	-546.3601661916359	-566.2707829230824
3796	-515.1953714769217	-548.7518270460032	-584.4409273690292
3798	-551.4351880007329	-561.4148977264936	-518.7261569864139
3800	-530.162101320639	-560.0567036134108	-505.9376516214909
3802	-564.3835049401369	-577.0803834488455	-515.1612910732561
3804	-577.6920562365266	-565.2788070657862	-547.3510119635831
3806	-541.1883863495943	-563.743820012751	-569.1547521807361
3808	-555.7439224272944	-547.0777842532359	-547.525569547023
3810	-594.5175554755806	-562.0339997744246	-599.6251651524015
3812	-559.0589496079273	-530.9648687814663	-556.1187498919965
3814	-487.5516320632838	-524.4926060969485	-517.4177965235149
3816	-499.699873760009	-513.6215328876385	-530.1838232389595
3818	-527.6996567001385	-507.2881098248909	-530.2520232245705
3820	-523.3177920626606	-505.0879212449462	-523.1013571862825
3822	-523.1090034226561	-522.775636664051	-526.8182274900655
3824	-520.787854101583	-546.3134303732172	-519.0129187437427
3826	-524.7215431910265	-547.0555491743171	-509.3740188562116
3828	-536.5234924882042	-536.9234939162715	-507.5345039687133
3830	-507.4170319874124	-518.5371468314625	-511.3386276947196
3832	-499.0696031991597	-542.0428792377977	-545.1578574237349
3834	-540.2172772106454	-552.9321225809157	-541.5228279622294
3836	-542.0827868791677	-549.1433384554556	-529.7935281506431
3838	-507.9775994711612	-542.7644195979707	-512.9943332873629
3840	-471.7517736535835	-521.3127857948543	-518.7745766908403
3842	-505.7144628983493	-538.2310079298222	-506.6581125305801
3844	-507.3211998971171	-494.6412177793318	-506.8024598851823
3846	-508.9899216837374	-597.1721207796009	-497.5225595711301
3848	-520.5983693432477	-559.1192909508642	-495.2250752009956
3850	-524.7090199269975	-530.9385712482909	-497.8746634771147
3852	-575.9790676695659	-547.4645530533345	-535.994803967223
3854	-544.2936926663117	-501.4192803794956	-475.9516015267921
3856	-566.5209576623154	-540.0785437754296	-495.7949777088267
3858	-521.4624897919189	-478.0425021885268	-504.6869544975847
3860	-478.1628594324598	-476.1368746137554	-494.0875316303477
3862	-497.2520011880685	-536.3299743431636	-485.6944255540456
3864	-554.5385252456858	-602.0874388594042	-522.5714249259852
3866	-543.2033312343395	-540.9759044736127	-500.0745854309354
3868	-483.268369058403	-526.2303984611972	-489.7687453415294
3870	-477.1772233695974	-527.1635618131204	-511.8065704930292
3872	-491.2259018754549	-497.0603287356526	-503.4973884049163
3874	-460.1686707457735	-482.3946791420098	-501.0328974056563
3876	-426.1273884605465	-476.1120549833316	-503.9951931993081
3878	-470.5993087051676	-492.5368473354288	-514.9307761844286
3880	-523.7827783344269	-545.5741080510311	-510.0269669343248
3882	-527.0698297923798	-558.6038720573129	-490.113756269201
3884	-530.2409778719507	-536.8251324351099	-528.2816622444825
3886	-521.4891474716112	-543.7711770069384	-558.3344437484468
3888	-510.9875966590282	-517.8166980390154	-524.68520402274
3890	-486.0120679119459	-478.4654726032443	-468.4047655272568
3892	-492.5858734215902	-469.2500760009062	-458.512422534926
3894	-502.0348723353598	-473.9565915333448	-478.234062873231
3896	-501.7516552001495	-480.149431375411	-480.7466445821124
3898	-476.490996944479	-509.8936553802186	-482.2444774294486
3900	-462.2732694067532	-507.0905111332811	-483.1993774687701
3902	-486.0592364058398	-455.8049736389377	-524.7104050685118
3904	-508.789590010708	-485.7702849505882	-516.4135889229535
3906	-472.6683961409333	-496.4468855875123	-495.4667343559548
3908	-496.6333133434933	-458.3799969973009	-510.7847507031675
3910	-482.7496032049929	-446.2308821898757	-508.6826809134301
3912	-498.0923156876171	-532.0484976924892	-478.3493041826565
3914	-528.1793643048077	-486.003341935164	-502.1371082484359
3916	-513.2408563660489	-541.1994359099654	-489.2335016094099
3918	-526.4467435426748	-527.6873771236928	-486.6855539583306
3920	-485.7889075411628	-490.8957617455337	-488.3192824552786
3922	-544.3439809262775	-537.8295590613947	-489.9889329499724
3924	-497.2687644370437	-517.0963354023634	-448.7093000195767
3926	-448.5798079908353	-511.9948145579658	-446.4876967013575
3928	-480.8825011157966	-528.4369571268826	-492.7672897514456
3930	-489.6144816869131	-533.6483970720879	-508.3448454442552
3932	-473.4331911061425	-492.3207362951725	-470.7871672238189
3934	-468.1929098344502	-475.2718606347891	-464.8709534325068
3936	-509.6916894474612	-463.4226973330769	-510.0680211753433
3938	-426.3852276663255	-432.1282272058541	-416.5213565399466
3940	-411.6988267558609	-419.3234032863153	-387.5234390639062
3942	-443.3068280691851	-474.3606457459755	-428.4231641113779
3944	-442.9531680304473	-496.3209470584031	-448.771063555611
3946	-464.9545522123685	-488.0267425263982	-491.1952567576271
3948	-430.9224454149043	-472.2114740827795	-489.9657272644454
3950	-462.1211858672488	-488.7321860570498	-487.6381199083556
3952	-468.3874098500557	-517.087777848295	-480.916145103873
3954	-456.1721928024787	-492.1059747763019	-442.550096511832
3956	-470.3156035327215	-476.7600623547736	-472.3643468076711
3958	-436.7042711542339	-454.6731229363422	-470.4559576246294
3960	-405.9053305827783	-474.8164160112013	-440.0902292730361
3962	-460.4884760222727	-495.7772885351909	-470.8586662280593
3964	-506.8085049623099	-505.985933490461	-504.6928242908911
3966	-467.8979780844049	-488.3850051028341	-468.0328534255855
3968	-437.7687101683363	-439.5613427923012	-453.960353573929
3970	-449.1400315103066	-460.1019571123197	-474.0690646137113
3972	-427.629109591552	-444.12016276407	-440.9426295051524
3974	-420.2635996131236	-420.4460056883055	-407.07708721494
3976	-448.1465682456156	-447.4795746097427	-431.1555434881612
3978	-434.022701190509	-433.9949422253087	-459.1769946012914
3980	-436.1696205904361	-469.6223055358778	-458.6932675054975
3982	-488.6830388945889	-521.0194736267725	-479.4042357797147
3984	-505.6190147969718	-508.4237055688219	-490.3795590063959
3986	-480.5765476172509	-478.7424818716365	-462.2293310354106
3988	-468.6183729718262	-465.7336638123622	-458.5144177354847
3990	-464.5704059731658	-475.5687706932815	-495.0654204002764
3992	-459.3675609512744	-463.9692221309525	-489.9192872739432
3994	-452.0601872953694	-442.2727802322725	-444.8467488219253
3996	-456.2687255918091	-429.4581088452914	-461.4266293650226
3998	-458.8884579096911	-455.1072878319799	-480.5179827668687
4000	-438.9623219510538	-486.001459005396	-479.4555430355125
