# Supplementary material for: In vitro and in vivo datasets of topically applied ketorolac tromethamine in aqueous humor using Raman spectroscopy
Source: Data Brief. 2019 Oct 22;27:104694. doi: 10.1016/j.dib.2019.104694 (PMC6839021; doi:10.1016/j.dib.2019.104694)
Supplement: Multimedia component 1 [file mmc1.zip › Raw Raman spectrum dataset/In vitro Pig eyes/Gonio/High Wavenumber/0.125% Ketorolac 7-2.txt]

cm-1	frame1	frame2	frame3
2502	2584.780436118052	2182.26757757002	2296.94857658603
2504	2608.171635164207	2166.637279025428	2262.507504757352
2506	2659.425379640772	2156.844867638135	2247.29610770537
2508	2638.768260719903	2170.549812297703	2297.315376340437
2510	2619.891462193266	2205.698304056162	2276.22399525964
2512	2615.377258818766	2234.912233714861	2235.282247635704
2514	2612.318864538059	2248.964476021813	2212.856939957974
2516	2582.326362548763	2238.024394505556	2267.809487010409
2518	2652.37323075943	2187.86997546297	2303.608227250404
2520	2661.393295083294	2183.081018624772	2298.0578302284
2522	2631.635043104148	2199.489931315589	2275.251338403922
2524	2604.444860640011	2200.395272105717	2266.69193443626
2526	2640.127587543143	2218.872645323843	2260.064375030962
2528	2637.387790847461	2193.484391974898	2226.509988915853
2530	2596.153896145192	2169.199982607393	2230.930323171018
2532	2529.189812440265	2177.197021377767	2310.003161767671
2534	2585.565418003409	2162.97181787675	2291.899664930181
2536	2595.653815991178	2146.757411601842	2233.667303495238
2538	2601.955475416738	2144.157140099057	2198.940762434481
2540	2616.055533976163	2159.782655846452	2212.837681879875
2542	2595.135042656613	2179.820897413132	2251.562045020184
2544	2618.957666096246	2221.67801982411	2277.818622167027
2546	2618.496371541861	2221.796288162513	2264.565335570379
2548	2606.94534162209	2189.543994268878	2231.717377976267
2550	2666.479828205627	2193.286055732417	2250.767460723772
2552	2648.58618213092	2141.251798353878	2234.477701201316
2554	2624.122643056699	2142.885732216388	2206.972058515407
2556	2595.809700375073	2184.738076323418	2206.11692895352
2558	2556.205018738281	2228.530852730548	2281.107054752458
2560	2562.464204144003	2181.066222234609	2234.433158165991
2562	2603.51779001618	2150.84862894898	2245.680041442404
2564	2607.549206327341	2115.033490536099	2233.288265848595
2566	2532.681302551621	2064.819916528502	2151.674026002234
2568	2549.934001148999	2119.069184310723	2243.487090170367
2570	2574.044664720536	2143.977251871644	2225.572988819896
2572	2585.182006837184	2166.459245191391	2235.423347479061
2574	2579.451129906564	2171.961725178765	2292.54875366323
2576	2574.337505519147	2056.932186595335	2244.91732679769
2578	2551.638975793776	2056.027984062578	2199.327272369721
2580	2558.033909788574	2106.877461860199	2214.035274166176
2582	2577.113684596724	2165.320554611257	2248.793622803665
2584	2562.228680197817	2171.093421092744	2208.791534011903
2586	2597.597311210689	2139.225209031839	2232.150625884192
2588	2562.828745722258	2112.647755239061	2222.72369309145
2590	2531.047388267269	2112.41461629369	2195.269686113992
2592	2568.967061583412	2147.479281592062	2172.899101518651
2594	2598.016331342051	2108.681617849912	2224.622807371757
2596	2576.885635041629	2112.779488842373	2233.389843358129
2598	2561.019222959228	2141.305352184108	2239.244658383483
2600	2563.950608929727	2168.156952089073	2243.212770256374
2602	2543.23642836523	2123.989849508426	2180.372585459521
2604	2520.221696333825	2102.751875913866	2192.87975454127
2606	2526.378770885089	2084.157861557989	2185.029439841207
2608	2549.565701898978	2086.478704011814	2162.354558794237
2610	2560.8194809733	2143.739821875791	2160.728834498356
2612	2580.267774195288	2116.115076610309	2200.345624137057
2614	2571.343154275845	2108.173698920388	2192.907733034737
2616	2558.577001321656	2114.130251818374	2197.245920700033
2618	2561.243331088117	2123.072487857515	2245.2343713844
2620	2579.904410774173	2098.007722989777	2233.277410296714
2622	2567.968676618546	2078.67776094642	2229.558538662813
2624	2554.37366716662	2085.87398241657	2221.925422489803
2626	2558.062441568201	2123.906012848393	2222.292096443246
2628	2603.545774114836	2187.086637459278	2269.273887376875
2630	2561.004414392086	2103.183377685588	2214.854924147488
2632	2523.561326445383	2087.299905177075	2192.673657764899
2634	2517.536457154476	2119.779538807912	2198.906243125653
2636	2553.067913362414	2154.375042921839	2214.857860901036
2638	2515.149891924217	2095.513352674098	2200.76242553701
2640	2509.706748025104	2083.105502678794	2151.211087491283
2642	2492.317540178784	2066.61100074737	2141.272063334384
2644	2471.357788732116	2053.241479474735	2182.030986369083
2646	2532.430896904799	2133.216277455099	2209.330742671845
2648	2537.837309627777	2163.602719483502	2193.054061303876
2650	2514.406935299117	2142.637092948081	2189.58363917336
2652	2515.789252029841	2110.92742678369	2208.609624964307
2654	2590.194523194841	2115.178182479282	2248.449052857387
2656	2531.623398898918	2115.455159897743	2223.726586627614
2658	2527.658877359124	2083.452754224623	2189.058345191762
2660	2516.852999271312	2062.249087948711	2166.349892352652
2662	2497.839568572036	2073.970131125007	2172.870898747442
2664	2560.947758839343	2126.211950358768	2232.839972204966
2666	2559.185117470599	2116.838395785758	2232.959000822069
2668	2507.815790287804	2084.99220022943	2200.738773806206
2670	2474.378652898548	2071.281702571714	2171.111673948429
2672	2526.84560535444	2111.230502452319	2178.754455999412
2674	2548.62274520939	2121.586954886697	2195.556759760617
2676	2550.294136797876	2111.95455011164	2186.686290756376
2678	2544.281060374166	2112.457772606077	2194.379169847044
2680	2530.599895224706	2116.465566504944	2211.407025463631
2682	2494.202920376328	2068.959764235668	2166.549225742981
2684	2522.720401395434	2083.307498193818	2213.819094556769
2686	2526.709438704706	2106.246591589898	2211.994264179987
2688	2528.056247776712	2117.016819938427	2182.285903949556
2690	2551.983718365885	2103.728345831511	2159.842101879759
2692	2562.403430527467	2096.272462434476	2155.574032260166
2694	2599.895859065696	2135.839270039463	2201.127518581322
2696	2566.302271454108	2120.495446580847	2196.718987801954
2698	2502.098382076369	2080.091334554911	2161.900041627993
2700	2553.138723519421	2141.126228219224	2201.126959230621
2702	2587.25688303158	2169.884412135223	2243.649208181348
2704	2549.760999244688	2159.851664874126	2237.435332144132
2706	2520.471047420676	2114.886049603634	2206.135884706432
2708	2545.911064881114	2054.809475526698	2173.832179760772
2710	2575.124638343755	2055.770110356141	2166.754635264759
2712	2565.947099810725	2067.692145677049	2198.157914301255
2714	2526.282675516706	2064.747609365963	2187.413493451388
2716	2521.998814565382	2076.368569832397	2171.218351521695
2718	2622.434912348193	2137.426740134533	2211.433832809631
2720	2592.872248000861	2085.493748187372	2219.484944990346
2722	2568.787754724133	2069.938730398789	2234.738864855741
2724	2572.580823049804	2085.350481592265	2233.683267977193
2726	2585.457697506682	2111.110346833892	2211.042226903377
2728	2540.205224990003	2103.283238160424	2177.647450617206
2730	2551.736234285404	2091.153868065572	2174.913890477644
2732	2548.483226457688	2078.71999842252	2149.781095811564
2734	2525.597995862778	2062.943161973421	2161.808275885176
2736	2489.541208732955	2049.364969287387	2223.872137148563
2738	2472.989241799765	2076.517222161445	2179.108786282042
2740	2493.658680659107	2081.785368499278	2194.98339233044
2742	2514.168420996803	2104.217154763364	2189.384666614236
2744	2514.56390401488	2115.345941992241	2178.18322253688
2746	2486.745496809604	2083.984963742005	2196.316606053388
2748	2518.427649621939	2133.432039548614	2235.555102624276
2750	2538.261440759082	2155.726648275916	2239.845946816246
2752	2543.717284231109	2127.087919128724	2206.649593376515
2754	2541.198035850096	2076.562017641052	2174.4912600997
2756	2544.205425288558	2072.008195044555	2214.306968007697
2758	2522.276403003016	2040.077006563945	2202.243465256835
2760	2563.43915378419	2074.043018809453	2173.302428728766
2762	2581.578398012588	2094.382768412233	2184.549067254487
2764	2550.986329056988	2082.862156922133	2236.412052283934
2766	2531.554566191967	2111.18843377481	2243.490874315572
2768	2527.92051012403	2014.56773986821	2174.616072459128
2770	2502.823603637657	2036.822348450927	2166.110055192471
2772	2499.971029191497	2086.229899041622	2184.723880258608
2774	2539.089932271174	2083.511384621334	2187.011116460607
2776	2552.929066799577	2050.883291582288	2128.575733576222
2778	2547.990589462639	2076.365768259575	2146.206882683673
2780	2545.587393283477	2076.068332803589	2146.232415028582
2782	2544.395288468672	2056.057399392806	2149.974578630247
2784	2542.468197751673	2046.911373058386	2185.728192421895
2786	2558.389294101	2131.740915620858	2205.2812728571
2788	2586.999240238474	2124.117386825864	2213.429584640517
2790	2552.503580799817	2097.051787712145	2212.93367718147
2792	2516.067777089547	2077.492672543179	2198.827384086487
2794	2560.583223007801	2074.935469289152	2167.613890824054
2796	2480.682827424459	2042.204226299781	2153.721196787619
2798	2501.632806273985	2076.273762889147	2202.227486591878
2800	2557.293086983621	2099.828032128619	2233.07080346004
2802	2599.861484977025	2090.953349848977	2232.952825841933
2804	2586.645252004037	2057.650142452383	2219.10028608536
2806	2495.537066778356	2088.964382085043	2164.248560365847
2808	2529.229437525415	2079.901764080768	2157.020467371011
2810	2552.776710482463	2061.084962327726	2165.456693241488
2812	2536.899861699837	2053.330144196869	2176.768452832296
2814	2521.983259009117	2071.45107445333	2188.941943968986
2816	2536.611556898468	2075.699260241536	2167.438627289545
2818	2551.14988610298	2062.316604793742	2146.946308957055
2820	2536.545109945837	2077.426547503421	2177.119177565337
2822	2507.061500241489	2102.943265303165	2234.021366195597
2824	2514.579774129502	2066.18469148944	2229.987264552757
2826	2554.449182956225	2076.308530234817	2201.388087140145
2828	2497.673583504546	2061.98762435719	2158.155903725079
2830	2485.893921460801	2092.272617632784	2168.515768841266
2832	2532.378725153085	2137.354049334799	2199.192396257247
2834	2527.905331992021	2072.703916018095	2119.572097268106
2836	2471.571387555958	2091.53477935745	2141.175822134042
2838	2490.271185925271	2111.967342847516	2197.959656026485
2840	2544.316943427121	2135.794774659569	2230.581376403143
2842	2579.768471039198	2142.5529270873	2222.673639637569
2844	2530.222149516402	2091.055945381782	2199.863598823051
2846	2597.99965410235	2106.897151559504	2206.963290240543
2848	2612.3298430439	2094.546296802155	2230.175273626386
2850	2593.731337408324	2083.811167662389	2227.090617523865
2852	2569.459977597086	2100.424125799459	2196.591798894241
2854	2571.441667186066	2162.717152023545	2175.589627804446
2856	2548.586155692818	2089.40558995862	2246.456042762361
2858	2551.333847527124	2120.692430795459	2259.114609726562
2860	2589.955698363521	2152.718611241022	2264.005325435784
2862	2625.562879832378	2144.516631977635	2283.884393770841
2864	2592.136011458353	2106.528144170121	2319.059762504651
2866	2673.888793060536	2147.380505965531	2327.537485698104
2868	2679.244593301992	2118.740730180799	2326.693187543763
2870	2682.084986334553	2131.73677580098	2332.596660240185
2872	2705.613340576785	2197.066485952636	2347.254175474207
2874	2793.489223564808	2261.124114274547	2364.35639528575
2876	3622.689130016248	2203.511836372457	2377.706731351866
2878	3092.328713891783	2225.533097474452	2340.109843066699
2880	2727.855217901371	2264.844992077286	2340.572249111629
2882	2701.232036644925	2290.450495000764	2379.490915176722
2884	2694.787210918162	2293.914491691935	2419.163281653636
2886	2802.266460547256	2338.715387589665	2414.301466304366
2888	2707.654884359828	2261.586216890023	2412.021673478523
2890	2716.874348682007	2235.056859744066	2379.831253236964
2892	2763.638331299977	2239.618311754789	2343.161182878434
2894	2737.802142310778	2236.855733608737	2345.287263812192
2896	2730.67104033056	2309.998202317131	2442.556196662187
2898	2743.850835836459	2242.939873676979	2367.038895138057
2900	2768.755198390188	2245.884653666118	2362.201826881136
2902	2779.558204757901	2286.261169103482	2396.340451910241
2904	2771.691475650004	2315.516382772963	2413.531566088971
2906	2790.098388238662	2325.323723555301	2389.865618398647
2908	2733.248823991373	2279.535703270057	2400.355156040871
2910	2775.50550837823	2302.923371146192	2438.377765139358
2912	2790.169605273091	2329.766542654604	2445.984052133475
2914	2753.603462635137	2329.092483536873	2423.437553848302
2916	2772.413115202239	2322.271181463533	2437.07623900816
2918	2772.087499602777	2349.485378560945	2456.980550182961
2920	2823.638465915279	2384.210592170875	2471.482265730474
2922	2901.118658647228	2425.128010792715	2502.383311840068
2924	2933.952104763848	2442.553808654388	2525.632424688364
2926	2861.389653025291	2409.949791625837	2506.503994970962
2928	2881.992984647439	2445.594034511773	2530.704271840124
2930	2933.47648033502	2486.995374455454	2578.895944168557
2932	2951.205484587972	2468.665056729155	2595.972137966291
2934	2939.134210721145	2448.221101681082	2604.73233450406
2936	2932.592735280491	2477.732151160923	2625.550994109038
2938	3004.416353314523	2498.885097925067	2611.398126447524
2940	3040.422868409439	2485.659000042092	2644.044741935411
2942	3026.134594575265	2518.844147751466	2643.28075863333
2944	2990.167624243528	2541.4176219831	2646.240569225161
2946	2971.063991429511	2526.609297397045	2669.242300006887
2948	3006.89550339296	2500.722689037829	2689.2561653317
2950	2990.857628282707	2534.296005594262	2618.602423208428
2952	2954.213850855412	2506.200547366937	2586.447964249431
2954	2909.582809946544	2448.947524919643	2585.365664271277
2956	2880.239332415139	2435.826458684584	2593.036226582166
2958	2887.371946077264	2509.710683429305	2583.49413298269
2960	2921.204761410128	2470.513814727866	2547.931547557351
2962	2884.904246581661	2371.740602407915	2508.904953415101
2964	2861.589757847649	2381.122667776581	2514.539164797365
2966	2880.168396081031	2423.671591040577	2533.220998116699
2968	2919.953218104037	2421.28516790663	2551.439458022489
2970	2898.472085717061	2362.142779950222	2606.168625862677
2972	2862.855181413683	2366.965621779927	2539.812235073216
2974	2869.385619849688	2378.957604550542	2533.785771257606
2976	2892.254470647659	2369.369928733952	2537.248358584596
2978	2896.116189090123	2367.939037818876	2536.870073153343
2980	2863.529479094113	2406.760662489702	2539.562207454696
2982	2892.587615713179	2346.125738747603	2532.406738772545
2984	2871.221981479437	2394.264277981236	2540.098403529431
2986	2848.602945105744	2414.992053222563	2539.333354882564
2988	2865.503241512854	2416.917169589342	2536.908328186462
2990	2903.623180523291	2421.124550891007	2527.166101253465
2992	2866.253213740028	2429.505289421187	2481.942448873492
2994	2816.828077800611	2384.349062975716	2473.55615484583
2996	2867.837172212669	2407.894528282843	2512.341639950206
2998	2860.50482479302	2375.471568374458	2507.193391650113
3000	2796.743494610862	2327.869135880644	2475.357115050136
3002	2748.683667930134	2345.859709655752	2461.606519424754
3004	2758.064630169272	2371.347848286802	2421.16651464236
3006	2772.660108700624	2322.652004963976	2457.773679934465
3008	2796.075785184033	2336.367243872	2450.653016618152
3010	2804.856830504735	2346.48342654188	2467.051861228038
3012	2797.332490215085	2318.060320520491	2485.450830327607
3014	2795.233698131525	2271.860497399719	2412.186431977943
3016	2817.767835234946	2274.205086237334	2427.497535993144
3018	2781.240772000504	2276.694641388344	2433.505892916624
3020	2746.322022297856	2281.690684105612	2396.484772575801
3022	2738.695803588143	2296.054020996013	2385.922591137247
3024	2761.826905159171	2326.901955755901	2425.42799449956
3026	2795.949514806326	2378.073612289089	2419.959556802718
3028	2810.06729095796	2366.748748724263	2440.527578232065
3030	2806.094991028524	2342.662553642399	2456.030744738222
3032	2814.878457869068	2311.903051466766	2456.916917595949
3034	2809.254107613887	2301.319024705281	2443.755636944511
3036	2773.775029210765	2314.564037521629	2430.086601690944
3038	2799.341737362465	2266.433945932494	2451.493418105457
3040	2876.692996512913	2346.2137846635	2507.325783388733
3042	2807.032717878506	2343.594992451471	2501.02523512052
3044	2793.369779827235	2362.287634302866	2486.830098958587
3046	2836.640416482197	2392.269450101564	2483.590903935557
3048	2823.519448123345	2366.440666480523	2484.934415994874
3050	2816.955316169949	2355.066802762189	2510.701838852161
3052	2856.117991958672	2362.097899721579	2522.436437218292
3054	2915.158527343482	2434.069545351814	2561.573325611555
3056	2928.14331229886	2446.222617346662	2584.151865292899
3058	2898.008117593413	2417.053861586273	2585.186356549207
3060	2894.264147036724	2463.686107060001	2597.938238874793
3062	2996.091096107009	2426.967402221812	2624.3526443107
3064	2960.321359666059	2468.620343416279	2605.561295544449
3066	2966.105750829602	2480.562043514552	2616.068416999744
3068	2975.53575445281	2487.904659290845	2629.936425897288
3070	2986.378660252975	2509.999860857057	2646.073580248942
3072	3042.818612165265	2536.45095704621	2689.541981822228
3074	3001.647159281742	2546.233169220217	2665.840472440154
3076	3004.472343080764	2545.681984115732	2685.303788948426
3078	3008.456897690879	2588.176416141672	2688.353855960231
3080	3018.197807249803	2609.625381158449	2685.591233118791
3082	3048.665687760298	2602.894390975277	2701.834847107333
3084	3104.262307533345	2630.472531758056	2748.284096741937
3086	3095.779692073432	2620.221438210076	2729.11470381946
3088	3121.650749030763	2648.211521676686	2781.276482189164
3090	3134.03293836079	2654.932281544476	2786.852494422867
3092	3134.121927340404	2657.554807193199	2804.787340890729
3094	3123.241610511718	2656.015079614016	2832.832045945757
3096	3104.533073615064	2631.477708866278	2798.878277156972
3098	3159.531332014634	2662.895956933417	2826.465042192636
3100	3208.58735563871	2722.376095514407	2864.365376639228
3102	3243.610586300582	2755.251359043533	2882.777289039824
3104	3259.442585699215	2748.869155384985	2881.864073463012
3106	3254.808674129777	2741.49825526819	2884.06347456144
3108	3240.987395063293	2789.18782850232	2914.099452576761
3110	3278.512412277572	2840.689189532393	2932.570555153242
3112	3271.38550362966	2798.481521623528	2964.684881844162
3114	3349.237964397994	2844.484032319082	3001.364937612483
3116	3416.719453744638	2891.317448320089	3010.485879374196
3118	3407.417995233107	2887.129386035135	3011.799628413785
3120	3352.578865782412	2863.532562979072	3036.339267280676
3122	3464.198971220434	2957.394276356611	3010.951358847853
3124	3462.315836935202	3021.75011260387	3086.716096608395
3126	3459.865461852891	2959.195490609198	3114.883871126091
3128	3507.007604230395	2984.852143895846	3150.004452472995
3130	3520.506379486237	3027.8076713243	3166.928554730389
3132	3449.410061374668	2970.417154013925	3136.844158525823
3134	3473.190835699941	2977.651852917731	3136.211829931929
3136	3558.719021253348	3024.015999644561	3217.208384489061
3138	3618.225326382093	3053.859702818606	3230.256688081535
3140	3639.180070259205	3103.194258716509	3259.211776616149
3142	3640.024929987124	3139.208243151005	3274.336855032029
3144	3645.612267967782	3153.601708271287	3254.49580913493
3146	3671.216010621829	3195.75890189438	3253.490308877095
3148	3731.199049414733	3163.034019274407	3331.946949099746
3150	3702.619330942013	3193.389898690703	3368.479821180062
3152	3745.230768992851	3224.510481812623	3448.173800426166
3154	3785.073973006049	3253.958016091877	3473.60344867929
3156	3801.294163758683	3278.110182187444	3435.68278572084
3158	3833.634576183989	3293.957302728806	3422.810251310646
3160	3808.157292711123	3342.058682992721	3463.845830517688
3162	3839.377267043949	3332.636219856788	3480.837912046717
3164	3886.56538370701	3335.271970168905	3493.221786338619
3166	3915.843544964624	3390.827713380573	3531.149113306357
3168	3890.154185830066	3420.937187448371	3576.637149357649
3170	3861.261242952804	3398.000832531558	3605.533798257974
3172	4006.054484020904	3474.847833634821	3630.272145949787
3174	4018.419147217954	3493.970490796816	3672.566301223896
3176	3957.444306998867	3519.736787158359	3640.158158732409
3178	3971.167068192181	3519.043388034573	3605.722316374578
3180	4026.275173182946	3510.995192656441	3620.582044446468
3182	4057.04280989699	3521.173821137061	3654.248299574571
3184	4044.498738536454	3555.206043581361	3654.772750203306
3186	4095.951171247436	3570.554020576672	3757.281647209993
3188	4104.254106532104	3607.533001953606	3730.09904555257
3190	4172.24060707568	3665.633489521133	3738.46281908874
3192	4169.998469571561	3650.607547897427	3754.986455754585
3194	4152.048794666245	3631.271647969634	3799.162492900388
3196	4167.0845772946	3666.874797120966	3845.031081098854
3198	4140.318243885541	3689.146419123028	3798.74348657906
3200	4150.30605197279	3644.615856945567	3838.861063197348
3202	4200.045943545202	3733.624955103787	3872.863858789651
3204	4234.660179689448	3761.66377396733	3902.148044388747
3206	4241.967864796723	3745.154983222036	3924.419741559915
3208	4246.251918159276	3733.030422528411	3908.301466679071
3210	4276.046732301105	3752.629789351825	3869.847946215094
3212	4322.732246568064	3781.310780278663	3946.244228571215
3214	4344.249585513557	3798.986021355816	3955.039865058835
3216	4341.397737855159	3855.372240296113	3971.879452514198
3218	4357.581823392333	3858.979706819069	4010.52542593914
3220	4379.282380373607	3858.240037902508	4010.618057580713
3222	4391.689859632671	3862.098018228689	4011.351552098251
3224	4383.08948839328	3842.596046446341	4058.293310923694
3226	4323.551214918212	3842.481136776518	3949.267983739951
3228	4327.972036959011	3884.214223531611	3979.581232017926
3230	4350.949582090279	3803.78858164063	3986.203236472647
3232	4347.849638966793	3826.08156712576	4031.078208976658
3234	4374.150193888364	3890.527330078086	4063.865554258682
3236	4422.292240837449	3913.206978798346	4047.618078182413
3238	4424.624437773569	3896.420671553328	4002.587724722037
3240	4410.339028549416	3908.574543490896	3977.680339502437
3242	4405.204395825946	3932.81375191596	4010.32890316358
3244	4460.833975437043	3935.42060764906	4080.697929891543
3246	4421.765364265548	3915.717879874303	4055.020936488342
3248	4385.142663827588	3918.431297851726	4059.486643498697
3250	4421.309894173461	3938.118015247595	4118.566591377202
3252	4476.373574088439	3932.088690081865	4113.34717201361
3254	4457.767378409432	3938.241297365128	4054.995182804253
3256	4429.730972991637	3917.047014505288	4077.661347084078
3258	4498.647398969753	3937.479139848852	4119.503793758521
3260	4429.630186783444	3935.063701756242	4086.769544346638
3262	4376.873271632401	3936.774636843991	4060.030998893407
3264	4417.830397749332	3950.783588432191	4061.816926321054
3266	4468.660656231696	3950.714888613187	4051.599436426905
3268	4486.643339912117	3932.68453909946	4081.30042746003
3270	4443.234189446902	3976.994286335809	4131.597718910532
3272	4440.58560671753	3936.933910168486	4058.942717084343
3274	4454.585222698986	3941.5443726509	4073.385029659965
3276	4486.988196056651	3961.640215217935	4087.740350390322
3278	4477.219904649448	3937.677212163304	4070.23278392344
3280	4429.192597314333	3897.156652743763	4081.829555719482
3282	4519.326507532964	3987.139593804052	4157.5296884105
3284	4406.849829471609	3942.931424715693	4063.808461501209
3286	4428.860115572829	3939.065864646914	4038.91994800967
3288	4450.345381886077	3953.357563686812	4079.710679975731
3290	4503.014337658638	3969.409877407924	4097.90647046298
3292	4507.520771632741	3969.835844175229	4075.504660535985
3294	4446.47126325535	3962.870088405942	4065.139678766657
3296	4453.287382131018	3976.77269854822	4113.5064870786
3298	4494.814224148414	3965.287891824905	4087.271142114928
3300	4503.701819122516	3956.14613951966	4113.918719255825
3302	4497.537201032421	3934.231061802902	4102.292826886505
3304	4501.400113054737	3972.635115305977	4124.823176749343
3306	4491.132482865995	3982.054867608463	4126.559942831496
3308	4499.557482127771	3971.638305830958	4119.456651216468
3310	4551.543296747694	3995.601775506008	4161.935301572236
3312	4512.450929668725	3902.218331455683	4178.51380288987
3314	4551.902776835635	3972.390454252409	4163.157763656803
3316	4545.653529018761	3946.265706194095	4128.431242056086
3318	4503.433082356078	3948.185428815217	4136.289562712269
3320	4495.249428664058	3993.082380365024	4118.477402623864
3322	4511.010562735299	4011.929733768346	4096.843519406235
3324	4528.965789241775	3996.804100183804	4104.870088099518
3326	4546.829324885576	4021.662758446556	4116.393833553101
3328	4445.874139861677	3975.94507470337	4129.734999180113
3330	4541.961419958983	4036.670187739236	4190.303601241938
3332	4571.660213855765	4072.006104565449	4189.772376343434
3334	4561.541579410841	4041.469825758989	4190.463388614686
3336	4550.884325239715	4020.22726012355	4175.3122267624
3338	4542.470050359578	4007.553659203486	4166.188457644505
3340	4531.765188368842	3991.994349582575	4184.936963017308
3342	4543.375117215142	4040.208825076902	4185.169374557428
3344	4568.070095530668	4052.068071761079	4138.313925922754
3346	4639.738883936738	4070.970550057232	4224.472403808348
3348	4622.237229413982	4044.058682212801	4256.166351118784
3350	4652.513465453534	4101.281522098551	4257.770093706458
3352	4616.604284021501	4118.141990530427	4246.26091029186
3354	4580.275021683407	4082.761801738127	4237.57219025046
3356	4645.245342738884	4088.007355681511	4240.901972999715
3358	4629.481750075136	4118.62188511086	4239.16012580574
3360	4569.770334141735	4098.255988622988	4161.181565791979
3362	4656.702347664038	4138.03734216138	4267.031600306987
3364	4579.598795465514	4108.265185221899	4284.204011574821
3366	4594.078456271984	4085.233355187193	4288.906103985352
3368	4651.97245664271	4088.489737846086	4296.077686661998
3370	4669.969556139151	4104.10919772404	4292.984845155327
3372	4649.216117309045	4111.69834809024	4292.177598732466
3374	4628.383317749858	4101.313087703838	4321.386260828604
3376	4583.954403942936	4086.599602624457	4242.454714220868
3378	4604.262922029209	4112.033824353262	4253.535001773839
3380	4628.052376802618	4114.186508370053	4242.491062805278
3382	4668.140539888715	4119.273182181774	4266.071093258717
3384	4680.947888858192	4128.175245731511	4305.421983915075
3386	4672.277401689722	4136.55262587636	4318.396017059157
3388	4667.865021038659	4130.664047193949	4316.419844299145
3390	4669.719613276861	4108.5215249532	4343.749000775893
3392	4711.741232226879	4156.580974249212	4291.445300375336
3394	4678.793329327789	4149.03540378552	4346.67347130465
3396	4710.804535023823	4170.407542532974	4396.796260290549
3398	4702.960983823508	4141.756166367141	4342.445127779609
3400	4720.857167520556	4185.640368274054	4339.891367831575
3402	4738.3326793954	4184.207542661838	4370.525140040828
3404	4735.513092230603	4131.998125146129	4363.02115933724
3406	4739.855478462765	4164.903156627654	4318.08654051221
3408	4724.969921064977	4158.605464500251	4270.675506127162
3410	4656.011146407572	4157.557172221022	4310.987171314788
3412	4696.121261065019	4143.311241564939	4345.941475038751
3414	4750.716328114814	4173.462818758922	4356.355317559101
3416	4699.960392923283	4172.014489924643	4345.832375728724
3418	4687.259935260023	4183.253409805946	4332.161026281438
3420	4716.181951316434	4208.930347678288	4300.101764822624
3422	4711.734798537576	4185.073146685887	4264.423310643237
3424	4691.239137305586	4105.340385598413	4281.59900440964
3426	4641.272912354531	4160.819554288738	4298.157552523413
3428	4670.893557469776	4178.214843649372	4333.83257523554
3430	4698.354985845864	4123.24353626642	4243.956527148155
3432	4654.383280190801	4115.190831428879	4257.590707031797
3434	4645.78322519847	4106.199847164722	4290.302158364815
3436	4633.004672424499	4119.524931368462	4340.329989853221
3438	4628.164411777384	4131.210619117425	4347.467301509538
3440	4661.114900466605	4112.028714897725	4279.991565112629
3442	4666.220690185593	4107.072952201363	4248.531011917412
3444	4648.364520082894	4095.982661678279	4248.981132992079
3446	4570.774045815577	4095.01495147368	4201.806605881363
3448	4584.09163134643	4073.063139638399	4261.624857292453
3450	4579.111423487638	4038.024750450777	4248.742417248736
3452	4511.03644077669	4000.600235184195	4165.142074126494
3454	4466.984614460696	4002.288646519474	4134.130959152283
3456	4487.350096924462	4026.290745631985	4168.54244928785
3458	4507.48824005936	4032.871318980941	4175.515302475531
3460	4465.016688914398	4021.332184024613	4129.020514263613
3462	4450.048855082795	3975.987782358352	4149.179928356978
3464	4497.08276641191	3989.917195547416	4124.55339562384
3466	4495.444830757901	3932.201400853991	4086.722922404638
3468	4471.251573988611	3942.278041093719	4092.988203844579
3470	4418.722695328771	3889.030074088843	4074.831277424222
3472	4404.103508128164	3856.041309372688	4040.351440109197
3474	4385.371173063473	3831.69734665498	4016.286849960029
3476	4342.536433149978	3792.793881527958	4004.169584015779
3478	4336.618975589247	3788.15274341229	3981.646071491758
3480	4319.243394053719	3775.937285629912	3936.687211074991
3482	4235.587683270112	3772.02708626372	3913.058114085762
3484	4261.38069175016	3756.030212374065	3888.929360988384
3486	4258.959404416122	3777.864829284409	3884.412676033041
3488	4212.909795737852	3708.626878567641	3849.427436178581
3490	4195.466870271972	3705.732956920384	3862.493750728871
3492	4209.155660746288	3724.399292620216	3849.743584664619
3494	4194.672381793231	3702.152854755306	3820.915657581272
3496	4153.276058365849	3648.713520596114	3837.875324392018
3498	4148.433383964677	3586.898752410724	3831.71275393447
3500	4086.062467260847	3587.851656266214	3738.798332980448
3502	4064.272456052726	3528.336579183668	3696.58164513107
3504	4096.178552547693	3604.142979490718	3686.142975350065
3506	4051.571253123026	3500.49341179352	3714.507359603281
3508	4043.154797408532	3507.677702358539	3709.205728380669
3510	4009.400314386726	3518.080158660087	3669.802765221254
3512	3970.846342571645	3520.647400664401	3631.640406295479
3514	3938.623896166208	3494.481121810872	3606.270871332719
3516	3922.353236762368	3419.243023097594	3574.244658786694
3518	3958.288593671617	3389.633526544048	3543.604073508558
3520	3915.001163899094	3412.143104537264	3588.597848525426
3522	3896.738210640894	3426.277312819049	3580.793284373575
3524	3895.82210467701	3364.965083546329	3470.740367694013
3526	3869.129050391209	3366.209072564347	3437.880110114318
3528	3792.017217686903	3320.559160683545	3420.929826134204
3530	3765.793891196736	3277.366707003397	3380.88312331558
3532	3746.873709798132	3241.483865100267	3361.296965663186
3534	3706.552604518649	3241.609030641213	3382.798534543075
3536	3703.416936035867	3264.952444688192	3400.755980385332
3538	3746.195656225488	3225.749289107821	3364.561615691606
3540	3709.037931564943	3138.564331495011	3294.819291026602
3542	3687.703280557417	3078.252405023907	3285.454079845538
3544	3618.271126804457	3150.893403263538	3294.291359545623
3546	3631.02538935985	3138.524037942108	3256.793186212341
3548	3601.128518814812	3088.81078178018	3248.0990715627
3550	3598.337147128257	3090.184702198854	3225.494686710379
3552	3575.902266262307	3054.270047069345	3200.149836317477
3554	3513.308862703555	3000.360886500703	3167.228399789688
3556	3481.302757931239	2969.724381024187	3109.723207969531
3558	3463.116079206729	2936.344790940948	3060.281085650584
3560	3375.152993487578	2905.375158363781	3076.316555849748
3562	3446.729481717493	2942.001190611353	3100.172297847414
3564	3434.860970409658	2781.757432750661	3067.754919551495
3566	3393.669474134932	2934.381171520637	3092.075831166272
3568	3305.899022366384	2868.493456462898	3011.55685742396
3570	3341.997304422438	2869.371081663002	3018.804392853283
3572	3359.286600498866	2868.88111825299	3031.489589821603
3574	3386.509825379943	2827.049516757669	2997.816092677404
3576	3349.179013553115	2776.662529062864	2966.752269411909
3578	3297.943790388985	2771.539307122604	2955.038862138219
3580	3300.465065513741	2782.319961175062	2944.954979887165
3582	3271.099796250293	2747.977763396105	2943.204167435917
3584	3277.286170222254	2759.731314595123	2923.546655273478
3586	3258.39891834413	2785.65110389822	2915.864711388546
3588	3308.328871576622	2776.835320485682	2926.339475060832
3590	3234.22105488573	2708.942242159131	2907.415598916412
3592	3217.264249379427	2698.353853010761	2899.610318951472
3594	3162.291409186615	2687.088443081107	2841.038507846237
3596	3120.261029831625	2685.454355216612	2842.546306246299
3598	3137.867037778435	2671.48558261501	2835.764225213474
3600	3117.863643293071	2634.282840883526	2783.282060795609
3602	3078.902297073551	2616.553037105059	2761.734288907778
3604	3096.054710842033	2611.810754434178	2791.081390498775
3606	3060.495837173005	2557.084550110277	2774.849093437304
3608	3019.458536990411	2558.92567056805	2728.153644268487
3610	3070.429020883736	2523.348070841176	2686.958347021382
3612	3063.909004195267	2573.139803471825	2680.859812836147
3614	3063.514234979733	2572.417089527756	2715.670326338195
3616	3038.774113522231	2500.88336800744	2677.316394342617
3618	3002.623105957462	2486.795036899502	2653.736140566877
3620	2974.812987041112	2543.340886544992	2634.87675813005
3622	2909.035379575824	2527.541291160486	2620.50180754989
3624	2896.524183429987	2470.671733752346	2626.525886886352
3626	2911.394064845731	2440.262583234888	2610.490137343465
3628	2909.367080580856	2431.830260863193	2577.121848132808
3630	2957.334104511913	2438.59230273986	2595.834337468273
3632	2905.078607147942	2416.662273306327	2587.913803446654
3634	2848.496441826204	2376.638402571334	2548.235905672788
3636	2790.109784654539	2355.715901300847	2442.705626056657
3638	2855.577031473044	2371.278950218898	2479.179868057104
3640	2810.598282489844	2341.92985533066	2472.06914110045
3642	2797.332743664615	2279.164946443267	2406.719722085715
3644	2809.035261113318	2281.799498078281	2461.025984010765
3646	2801.149764357311	2287.674274516244	2428.968583459552
3648	2738.973938151688	2282.733791046756	2382.921770087994
3650	2674.379715272641	2232.423947997555	2375.123694213547
3652	2680.488024896311	2190.852978890849	2376.817234636486
3654	2712.537024739449	2212.33782361433	2382.284929084977
3656	2675.354292423282	2208.856576580824	2383.673342784505
3658	2633.657742497222	2155.266317626736	2368.176399568832
3660	2659.566076582254	2140.583532247949	2335.188707491607
3662	2660.026029576461	2109.835961079462	2268.089411783724
3664	2654.585481391432	2126.606814026994	2297.345089899425
3666	2565.698845077623	2093.078158647719	2217.791766011071
3668	2581.623371621372	2076.392885695471	2207.683805082433
3670	2566.846756213607	2060.052619631224	2188.614040786285
3672	2554.275623324619	2058.14800783094	2190.830406680143
3674	2515.424646439762	2031.0805033273	2151.90626311516
3676	2449.877168915859	2011.276778299702	2141.919107294534
3678	2460.017537773286	1991.330284454944	2148.314901534457
3680	2465.419786485028	1930.943588642723	2102.777288860039
3682	2404.872413056292	1893.43836990361	2070.72166971179
3684	2419.410400927453	1925.239176013869	2114.61426947603
3686	2420.867389900405	1904.836630870901	2113.406888546163
3688	2411.337332501658	1937.573438392746	2088.09167697553
3690	2353.518011206592	1919.353688450308	1991.969609437008
3692	2405.125684071047	1900.239458737664	2030.765073091251
3694	2389.52154837747	1888.075649510963	2026.079341458931
3696	2382.982223127268	1874.175902682225	1991.084587973052
3698	2301.960808159085	1795.123832847698	2001.931844996885
3700	2318.349527061992	1799.690161442169	1978.6506067401
3702	2272.864319264902	1789.109130285214	1968.567139422675
3704	2262.071060908443	1781.306570789545	1975.766875558939
3706	2263.18829138335	1782.944565975369	1962.806656838304
3708	2272.675834073533	1787.496109543824	1936.01190640326
3710	2314.306931531305	1786.834031809186	1913.715835762496
3712	2327.102368407754	1769.226177394438	1931.33244986444
3714	2261.764820217619	1760.940422474263	1966.685204994066
3716	2199.36619578857	1769.54798967725	1904.14534377543
3718	2265.747494361291	1719.462017733062	1879.170381427502
3720	2239.399127949712	1773.602415350218	1884.864366755409
3722	2151.621836888894	1703.035594407156	1862.806656415046
3724	2200.858344878134	1714.79364512223	1854.463327847133
3726	2195.777535220069	1717.355076284297	1885.745034811828
3728	2220.869075674139	1749.431240575228	1868.820192045746
3730	2148.894525096644	1707.763989377584	1860.095427502444
3732	2170.001826846408	1733.519557463775	1863.936012239144
3734	2172.599529654663	1733.960969803828	1867.353669653498
3736	2178.747815785503	1698.422886377272	1823.657749549484
3738	2188.79287227215	1696.53732539291	1804.857335727573
3740	2182.044019300641	1695.717131058256	1843.531767972053
3742	2166.413506219149	1705.997810767164	1870.333299755737
3744	2164.42362522211	1733.959654942422	1862.549418058291
3746	2180.726589324976	1725.088939814872	1867.279697984436
3748	2178.237918292339	1708.936724955617	1863.71202588035
3750	2134.061236226225	1699.458694826613	1819.512239578473
3752	2116.807114356742	1663.337806229342	1832.955964379589
3754	2106.236276096739	1683.368046568642	1823.607264079934
3756	2113.313078323475	1675.11524877516	1847.387966657087
3758	2191.895420641192	1692.862475875561	1847.985495505287
3760	2112.00540014311	1670.821251724845	1759.711114903567
3762	2150.684800918289	1638.619664910036	1832.743227031382
3764	2160.718110108877	1647.198283476307	1823.746467473107
3766	2104.54541758937	1653.742923683254	1784.250972305526
3768	2088.07371606348	1642.911773911367	1769.60006957675
3770	2150.207215007857	1642.750507285245	1823.00674323714
3772	2115.519617927698	1622.586775537212	1811.946151212619
3774	2148.775001203841	1631.937012283184	1834.959777521458
3776	2201.507936357589	1665.539140382069	1853.253915198903
3778	2146.144923338876	1672.588639878748	1822.253684475608
3780	2105.08048155467	1659.605402469902	1757.871730213016
3782	2126.175300272412	1651.040145946603	1744.144252789974
3784	2115.208389347452	1632.52703986732	1813.014137226894
3786	2114.806223083758	1610.824435863313	1792.807815939475
3788	2122.722275623664	1624.181966611271	1746.995807597556
3790	2128.194614135233	1652.940522050114	1774.063782334689
3792	2066.622501559094	1683.947770907122	1734.411635212188
3794	2108.850767408418	1592.064757010441	1770.568543539908
3796	2146.331196778791	1682.202590005396	1781.521587750463
3798	2037.625466907864	1611.044179374678	1709.520306285379
3800	2074.74454208961	1635.262425130423	1823.902364518722
3802	2047.495354391088	1627.068575549862	1718.449374324642
3804	2096.665880902922	1608.678624967208	1738.422165475413
3806	2089.282383681904	1636.899521231144	1783.596548006155
3808	2099.723031689875	1606.273827657247	1771.053935015286
3810	2073.884388755715	1599.395192400069	1750.226207412437
3812	2075.343612855926	1592.291855572959	1762.181869591587
3814	2104.603214122952	1628.29267716772	1778.928677276679
3816	2091.950924812326	1627.024275292743	1753.133823974298
3818	2107.30832090566	1584.87698158747	1741.932691846796
3820	2129.754581950288	1618.931905690266	1766.943137327954
3822	2114.63917847169	1652.810040508738	1783.856910953182
3824	2106.151686233394	1655.872087086599	1775.251180052849
3826	2102.967221158528	1660.522841930959	1723.451450783274
3828	2101.237876486505	1628.326324807641	1701.763613721633
3830	2120.05321990177	1627.389852953844	1782.020557494133
3832	2088.427144661127	1603.639297080581	1761.495156931387
3834	2034.844264793846	1591.24003278118	1687.59832512955
3836	2032.492646005506	1596.319421213911	1761.288422118103
3838	2088.133601882026	1622.350005727094	1763.825033179224
3840	2183.805232920729	1635.394976622617	1762.113629367582
3842	2126.547839342835	1640.835257693878	1686.540083029094
3844	2081.73466938751	1607.008008412763	1704.220489409
3846	2114.832445379913	1636.642676436822	1760.396148396972
3848	2055.603547692198	1585.349644844464	1716.058610217416
3850	2096.563542568976	1611.214526531311	1751.332540972219
3852	2041.528271224632	1616.446615914211	1733.009021802649
3854	2074.166867517224	1676.318051087859	1764.248670111428
3856	2088.514552904896	1557.460431079015	1735.891441991002
3858	2128.492520331839	1581.604715014189	1738.150228783771
3860	2141.814477531016	1613.744757242265	1803.894963096473
3862	2094.175869877224	1597.84430815716	1794.305264769582
3864	2045.898239505007	1577.167647347793	1698.471321204908
3866	2065.963080605538	1588.473685100146	1744.130939451001
3868	2099.934000130076	1598.878743825273	1763.995739596675
3870	2087.211132465888	1605.567348706991	1746.599865661619
3872	2081.522270268138	1584.894535032718	1714.420625099006
3874	2099.364178068774	1584.202868958363	1724.913511269708
3876	2090.464538605734	1608.798781958964	1760.857688985111
3878	2108.147516223552	1601.389469323386	1746.654099520711
3880	2134.550148850982	1598.203575133914	1747.247676489723
3882	2103.541175474418	1618.732163357501	1751.688419446833
3884	2086.979505044783	1600.479347674721	1726.253154974943
3886	2089.716134923826	1585.919107987216	1770.096349859932
3888	2084.367445694568	1617.997704200802	1795.261116719207
3890	2098.80563242522	1605.15241350603	1755.009083065874
3892	2110.756605441992	1602.610106903868	1763.572017258051
3894	2096.516915124239	1629.302167750144	1757.913851359504
3896	2064.857558831866	1573.995406526662	1746.925710360693
3898	2077.357009787558	1619.109682704291	1746.437445548645
3900	2119.375163299863	1627.609389268624	1772.625881157385
3902	2038.05226107155	1621.790932321745	1730.112568641168
3904	2079.051461665818	1623.462231775201	1826.51010860805
3906	2041.989845349947	1589.652387028715	1771.892407717661
3908	2069.75482616371	1568.574565277148	1733.016705158401
3910	2126.984703549003	1608.61871881233	1774.720194046972
3912	2059.709174399676	1576.618347934056	1761.190819534
3914	2077.520243118491	1634.590481934796	1719.483549874507
3916	2071.085231444795	1563.705070937607	1761.795662982559
3918	2095.03107368679	1567.724158187343	1720.707003291314
3920	2073.314948200261	1588.235536609735	1737.772913216394
3922	2071.222316402689	1544.968785216444	1738.0358222507
3924	2114.338546017253	1619.275444810306	1682.30095549049
3926	2099.380390633108	1615.032809644799	1701.656307682242
3928	2071.051026675537	1617.441116454492	1643.049861460221
3930	2114.741628654671	1623.093425277838	1697.206496814075
3932	2050.224777254281	1616.717816358872	1714.309040694849
3934	2098.726484160608	1569.203771537385	1756.846052013945
3936	2115.667250080254	1582.572184072797	1711.728843138922
3938	2136.269973668722	1616.797359578337	1792.356271551375
3940	2080.557559789433	1605.936212727539	1788.473175250917
3942	2078.452644452461	1621.417133355446	1747.442016694374
3944	2113.309827980087	1606.413631194423	1741.737475022117
3946	2061.887499156678	1613.913347341054	1716.126765717589
3948	2111.122119099711	1614.520467470712	1777.875172073037
3950	2065.278726440407	1590.51994499962	1768.601909425613
3952	2028.1706971684	1564.517308861641	1757.051529269493
3954	2070.838413137586	1598.453531574446	1779.147447781528
3956	2079.432877871439	1587.18786953067	1754.798013482355
3958	2084.076934652626	1618.777732939752	1697.312154225603
3960	2088.945076106835	1643.146068319213	1753.127301394446
3962	2100.996807593436	1583.696786314063	1737.881206613514
3964	2091.7449519894	1560.446977118009	1693.637995605232
3966	2060.92586550384	1581.766789347213	1727.361843220237
3968	2059.735752871556	1598.407807714932	1739.492089179413
3970	2074.988762538975	1602.250058972142	1719.020597969283
3972	2108.058057602068	1610.10093744599	1732.127021257998
3974	2108.173038929128	1592.530455506269	1743.165718954159
3976	2081.39884490104	1583.013829706043	1705.592966203054
3978	2075.859022448036	1632.91011830882	1737.334061558525
3980	2053.947789527642	1602.664444720584	1754.30404508073
3982	2027.842358859874	1564.71407210846	1687.426597209277
3984	2035.710294937565	1594.493648761136	1683.027432569618
3986	2057.185535784804	1590.207270825839	1706.51997065849
3988	2065.406220343238	1576.000763665902	1709.0331953852
3990	2056.223097653139	1554.479230768392	1686.666717604049
3992	2030.062573985098	1562.265501415007	1688.256752135042
3994	2066.636584190151	1576.960154454695	1754.669427514341
3996	2107.874864685306	1562.269020127245	1765.072868486763
3998	2062.587851621786	1584.6552519191	1730.265228380362
4000	2055.669460308927	1619.271734381267	1728.50240506924
