# Supplementary material for: In vitro and in vivo datasets of topically applied ketorolac tromethamine in aqueous humor using Raman spectroscopy
Source: Data Brief. 2019 Oct 22;27:104694. doi: 10.1016/j.dib.2019.104694 (PMC6839021; doi:10.1016/j.dib.2019.104694)
Supplement: Multimedia component 1 [file mmc1.zip › Raw Raman spectrum dataset/In vitro Pig eyes/Gonio/High Wavenumber/0.125% Ketorolac 7-3.txt]

cm-1	frame1	frame2	frame3
2502	205.1678750012701	209.7438716646412	151.8852663677036
2504	204.2620458254488	198.875477230514	124.9533863386459
2506	237.195467816833	230.4680277942298	142.9899629546785
2508	249.0266700341497	260.2016967515351	191.7836274526161
2510	246.2585922489816	201.7067931245639	191.8812184290987
2512	238.3405073643475	193.3305238444534	160.0061198026965
2514	226.5661173705504	232.2454006640786	134.5072265541569
2516	210.6890492671907	273.2029083199108	184.1526458832249
2518	246.8095726438963	247.1614531854646	227.3026917919656
2520	238.1720176313776	242.2693375333549	210.8704086990844
2522	218.0999103898536	248.9517194402807	167.092995154969
2524	235.0305476756563	248.0462616689127	140.2875502289748
2526	240.4585477286293	210.78424909831	168.6803394597815
2528	257.7483954011339	217.5756044190225	174.7577621498519
2530	240.15770038723	212.0832419477851	163.221002088216
2532	164.5550766007126	160.935724049973	140.2441680529939
2534	193.6058013790297	200.472617043906	131.2178093490732
2536	230.8941112636963	198.8958172663841	154.3494858470701
2538	224.9752193924148	188.3549166082699	157.4728828402355
2540	177.9424522584871	187.8925464142923	131.32702716098
2542	224.8501206836876	218.2837744305586	154.0415156777042
2544	207.4179583206994	210.8566332576305	158.5910173407002
2546	193.3182222919546	227.4218075893695	152.2868488425403
2548	204.4363029175665	261.6178589161858	149.4245656126149
2550	252.786020936115	254.3349751508719	183.0413764646634
2552	209.0343832823184	188.0066851843336	168.8827950005016
2554	181.1861816917048	185.1456280514929	145.7565181713237
2556	185.789871416121	215.6133262940208	142.0517822216757
2558	227.8646741281489	215.449973903653	191.3199178257961
2560	193.4011824999659	191.9082265075925	164.5650732814472
2562	163.0271946868369	175.9816414386912	174.3441454817391
2564	137.6503056800003	153.5811678904924	157.4931705721598
2566	122.247710852441	120.9182611067348	78.08809286459794
2568	174.5126921831197	165.0006211217527	111.2990720432149
2570	181.0101026986761	184.3783106768876	152.2080602481136
2572	187.1111572080505	223.1171105838379	183.4444042647961
2574	195.4969081353706	268.3281378153452	190.1034384690454
2576	140.8117879953783	194.6296516699524	141.4208847934996
2578	145.098960045678	127.0535565130841	113.6125856908202
2580	181.7482677850265	162.3394392835016	126.9074506835416
2582	215.4544387094232	243.165802128656	149.5888745309219
2584	190.2936275717747	229.3143631419149	115.9351791000438
2586	170.6177073417584	181.9361250049591	137.0686054729713
2588	148.7160734035355	155.8761844226694	127.1408985806079
2590	152.8694608128639	158.1083417016963	114.5786685493461
2592	205.887545947111	188.6309161056083	127.3191712277908
2594	270.1726826051227	202.5052444304378	139.55354418127
2596	201.2349968667144	166.0859686741619	109.3993575092908
2598	141.3517594222652	154.1219670721806	107.1085775073191
2600	136.3899879491234	185.8622495756872	143.0624587086203
2602	120.7256028486854	208.4409200162343	137.6560376244375
2604	107.2695451397826	141.7855183712397	107.0698664952657
2606	119.5966775307247	112.5258177774553	85.87168050880045
2608	153.8908007216852	134.3355154544727	79.90379289405621
2610	196.5330420576466	192.1045797198913	88.37788500525839
2612	170.853797302191	137.3783889513947	133.7039629760701
2614	160.6924552375598	142.6547240972089	130.3226378375148
2616	147.6937913291818	156.3237199804457	123.9592629705114
2618	125.3197083908525	147.8472107869845	144.4553342149068
2620	157.5929372808817	202.3135408645819	145.3880731079633
2622	160.4206030008314	198.8626995649176	100.2219596720126
2624	159.408525890422	194.0769977041968	95.35692623209056
2626	172.5777585194857	205.6710791156681	135.3326261396008
2628	224.7489459127622	234.0425475231526	164.7602559576699
2630	171.4101994287373	189.1598299979123	132.1640994044183
2632	147.8287197491189	147.2742810601879	106.0757199231812
2634	153.1899292613338	141.5564086560921	98.16695301794186
2636	171.0679924748098	189.4021664002442	109.3056565211124
2638	152.0799584621426	162.8561787012356	70.37014108650004
2640	125.2591950915754	139.3185269802984	58.89277188673327
2642	109.1696755627654	123.9788337686164	105.877304825073
2644	112.2484076258991	121.1074547937154	173.1597807621113
2646	136.7308940217471	137.4984766705422	99.34155704226379
2648	177.3757954884219	147.0054196376706	115.9852966751457
2650	156.7370184882343	162.344268874194	106.1986869477046
2652	139.5780887320173	170.194463332379	96.80456695475128
2654	203.0826700536104	155.1419626276153	130.4508313696028
2656	148.9383801048357	150.7892365843697	102.8706297286256
2658	153.1048508900664	141.5667387899698	70.72367056246758
2660	142.9115927004559	124.6656209302993	70.96447325543032
2662	109.810640242016	115.5905602918117	106.7205540525306
2664	137.229334650028	170.1515138188875	132.5071197171385
2666	151.3122415971712	155.992607661867	127.3336617687509
2668	145.437046705588	118.2863250081059	87.56218008454681
2670	132.3884985635717	110.0441436083644	62.92397708976087
2672	130.0343214185663	174.1876048656482	103.3044121584617
2674	169.2346237288113	134.3313463100414	86.42626929449406
2676	157.2590223307423	144.4627445825441	82.00622548862978
2678	158.1994969406014	163.1476855142872	91.80677299385789
2680	173.5303806045713	167.1206934085417	103.3664410866091
2682	130.3663659248591	140.3234860870412	79.34913655534375
2684	123.5984631369411	178.6530956344875	105.3142355542559
2686	131.3124696740906	165.5545608723111	110.9745086187297
2688	135.4465197068885	130.2653004793792	95.48923872884798
2690	121.9239596324787	110.2896978875348	67.95423407457588
2692	104.2620134603086	87.19612831586922	55.8189264247987
2694	136.4740619833002	143.8980145973848	106.2218571102977
2696	118.8670677480735	148.1416492685331	103.5285321495738
2698	81.15790744717027	108.466599026297	66.87711271913095
2700	147.9525428972439	128.232839562686	110.1309944009992
2702	181.7131608343443	167.675957751359	155.0019962777112
2704	169.2231021514764	184.8502953930699	112.8858913138787
2706	142.7271686998183	194.3357425161582	84.29337851987377
2708	122.0082007936564	191.7236441892346	114.3703127710403
2710	88.50430326050655	99.0511587646067	71.5222564653987
2712	125.8912388524128	81.90738377935838	93.84050291007937
2714	114.9030757630296	107.1660390679414	80.3303631740302
2716	95.70766536641494	138.8041825294238	64.95122890825361
2718	141.6565949352234	139.0751124161186	109.7971103151807
2720	123.9734978017366	141.0865268499618	112.9715279230483
2722	131.7761386431532	153.3945661666484	108.9657856571416
2724	126.9181416999092	148.5306538361128	109.8672199481855
2726	115.3009677962729	123.6263942031824	107.6494909632469
2728	148.9691894264093	99.19518210781747	71.12432671427557
2730	131.8883309332883	101.0780968160526	50.42591287258305
2732	130.0018539171857	107.7773081896747	58.12728795612591
2734	129.6434811777756	109.8438260421649	80.92272294929154
2736	124.4576818271016	101.3121645531499	95.62385319747266
2738	145.4284066885825	82.68048848781064	42.34940592136331
2740	118.9659887070813	93.09266774755808	87.84181005392989
2742	121.6477108910473	119.9990862346263	106.5714878121341
2744	127.3007899309554	138.8959506155216	83.48023544228354
2746	97.5112237123893	126.292162537063	39.81755422198123
2748	135.3805253697463	115.6540708238773	121.7058670796034
2750	132.7937685210181	146.7116302083553	107.5751379896553
2752	89.29389680989689	116.968926891099	51.33668970857359
2754	47.0098947942346	73.89273937805641	8.433112732856404
2756	82.13825590105401	165.1190923753177	45.8478459592939
2758	85.14530185802727	141.6823505571605	17.98113075453564
2760	82.69533645936076	72.31500382115607	34.95577627828517
2762	98.1683125416572	71.24931011835285	70.03140048427326
2764	127.7147167605046	138.1750336315307	101.5688134281378
2766	124.906864235984	97.83487023393852	110.9459170374203
2768	104.7461135019506	92.08753596679667	82.68638496702641
2770	81.8348083908453	95.06475708375143	74.69908422658357
2772	76.34504695932907	101.532179905993	69.14014547539443
2774	95.86190730978314	105.4380332218294	53.16474838113833
2776	111.3669031275722	92.15246536107723	44.74744949256002
2778	109.306199951794	83.98982612174171	102.696099013521
2780	104.8934804372563	64.10099536976442	97.66472078818443
2782	99.05180632973234	64.64557351638075	53.67886966635975
2784	96.15136607510658	108.5899432630235	25.9687338610018
2786	136.9774274304463	115.630480650889	88.90646046970817
2788	152.1987624503001	146.7855544151508	113.1593957630203
2790	126.189877075482	132.3766428752181	76.88384209153338
2792	98.17074209548579	88.21113683481855	27.97588604663537
2794	113.2445399358431	56.88525531334734	28.56640994101722
2796	54.65780426854886	50.41328126593683	6.021114786108502
2798	55.09114616868616	90.4057282925433	38.44838331592435
2800	81.71918856689921	94.28415342830361	67.21960164465997
2802	104.6227098553077	75.67245300311117	72.29368861627233
2804	94.58587038006274	91.54199530075842	52.92091835733623
2806	76.78572025160287	67.60579893532875	41.74936163951641
2808	79.41822312571895	65.88024667121761	62.44705481158731
2810	69.99190636094791	83.76314086428727	59.47926048837408
2812	66.31796053631271	107.4162597605121	41.35235816688543
2814	117.6799486805865	114.3041193052619	58.83479843603181
2816	73.43085663118721	111.7349704362139	40.24178461867164
2818	60.83691320188706	80.83316611824471	28.4698012479202
2820	53.30995653308965	78.5767372795512	56.81129297729971
2822	51.22824729477453	99.00998302210569	101.708810182796
2824	77.31183687430186	82.9787271929861	90.1638945674371
2826	101.0881935830249	119.079493320929	51.86991719673241
2828	80.35352242120896	91.23080634160058	25.61318327111447
2830	83.63244316479695	72.94579140404481	17.37897749472065
2832	99.75473939734121	84.00641460333688	33.25903382432792
2834	41.53381377353094	93.2618179818482	79.23240400620362
2836	75.35708619160351	110.2821366500594	74.44935374371435
2838	60.48214349646833	94.57302325231377	45.80515914698526
2840	88.52969352422332	120.0800428332744	69.65136194089351
2842	136.2363430891461	169.7901291440159	133.2491588616549
2844	70.34404094481043	139.3407398779852	137.541718949688
2846	93.72001599564258	146.6038132578997	66.31602263115794
2848	115.1399515967146	133.5358807233681	38.07965591319652
2850	126.6774529363833	123.273986577279	57.45129443765532
2852	128.9257608917277	120.5575528118468	98.81818877000805
2854	130.7655337108876	114.2273680787416	110.3203994264997
2856	173.4564392655217	129.8536398056532	101.162330744197
2858	174.0518979317806	145.5177262639213	116.794928696478
2860	148.4555149620001	143.0872100227365	118.1461309542785
2862	127.8676038301646	130.5967339596291	105.4348468107345
2864	151.3421031434709	135.1743097625038	108.1923523708245
2866	161.2099054666695	163.0760502692878	145.6433158384432
2868	152.8759882052491	167.4070542754001	155.5536384783806
2870	184.1666061379261	181.8597091327363	162.8125916093245
2872	231.4220220185687	221.6972251718458	186.6302222925126
2874	231.8102486674054	280.2211916012939	233.5477104373869
2876	229.7823221538693	213.3612475310404	192.6329330479659
2878	225.1620783955651	219.3956114737956	240.3310142456423
2880	241.8499967312157	237.6237346953363	224.7884986324363
2882	247.5299204286887	257.0026159271862	192.0120715531666
2884	211.5763550834784	280.7352080709549	240.1646650188103
2886	272.6132957934146	276.8659911446402	271.852563430384
2888	211.7533946985533	241.3806574737854	210.7363549498351
2890	228.3684643256939	234.3634372330529	177.9533749114673
2892	261.4782859846107	245.582282987194	183.8714906568905
2894	226.5167415516098	254.2582039066489	209.5770895342879
2896	206.1086261452088	271.3633307665114	237.3338854009322
2898	175.4566377694623	221.7054256554002	214.3670248285128
2900	239.9886655668385	226.7805539372316	229.6452302461922
2902	287.990812102	270.9298161381253	243.1897962106484
2904	258.9795090012096	313.1927265196973	233.6348297350959
2906	264.9987165398889	302.1924309989651	257.2465583211329
2908	260.9272396720198	302.8501518638907	259.3529016021668
2910	287.8115031054539	282.4425598780282	248.8006356545799
2912	297.6655778604078	284.289177704365	223.2836789911044
2914	281.925763842758	305.5158199513519	202.1964798658947
2916	281.1121455243334	290.8077244947512	226.9902897664099
2918	302.8404459212017	342.1211394934819	276.5502527330251
2920	338.229129032794	341.2818407437491	284.6448839224871
2922	395.1448446692737	381.627422764152	292.4510265442004
2924	415.8346909499452	408.6924188752278	302.9861465776444
2926	339.8630843038968	327.2196255518149	304.2265755676046
2928	368.5706075093597	387.2709975864698	342.6381392336813
2930	435.6682525586385	428.4774587560644	404.2305853905517
2932	453.4473046137425	401.6191049783187	412.9668782590354
2934	428.1713812239267	390.0124096526907	399.3003427985599
2936	394.3109964016061	452.4671239587089	397.9296791938247
2938	393.1387769235029	475.9163733814577	372.1879626657866
2940	456.1144413921778	484.1275072415142	440.0779792282998
2942	435.0542109719886	465.0685344203407	441.2904502547146
2944	418.8305377977198	468.0787027531988	422.5948692492974
2946	439.5136589738856	485.8967751856698	419.6419333243066
2948	438.2075466589525	443.5264047448231	430.6155103962173
2950	452.3892196269044	445.6735185970595	422.4384013953472
2952	437.4095994845801	408.5739059131852	357.1494061762921
2954	396.950717797467	384.4883978108756	339.0751770363569
2956	364.7483215870879	388.4513043337151	356.5350542477726
2958	373.6644419340222	406.7966070761946	355.2534622874611
2960	382.0510856565122	380.0481778951209	363.0202371269515
2962	332.571501662648	329.5033681931664	320.7305084389014
2964	344.81159326898	344.6316351799489	300.6951195271308
2966	379.5942594260293	378.6812901288657	305.2349548357823
2968	386.4203092964904	391.4735898389929	325.3774051033182
2970	343.1962084300312	392.7059666608769	353.0502209010681
2972	318.1389229585038	351.4442335627566	293.8315058144367
2974	337.6643664325209	375.9549570313418	293.1905966642196
2976	347.6778823786674	382.783861353516	320.2460744869909
2978	332.377684679799	360.4117284312052	332.8210179120363
2980	307.655516080613	342.7276904278927	300.1227937697988
2982	327.863930641832	366.4433941793906	273.3267957542817
2984	365.5150474635166	402.4283210275232	342.8970126692445
2986	363.5068303127239	405.9462472280079	364.489581464228
2988	356.1711772072592	404.7305603941497	369.0971101686957
2990	353.556765112353	407.0685118380158	370.6360452060244
2992	310.2476533577714	376.7690526014966	317.7795318441829
2994	322.6338820226856	381.6376556887169	276.545914139055
2996	374.1938560738197	392.0262456828236	317.8857940696391
2998	375.6658387326485	373.507049336677	349.8659584012957
3000	338.9190699731912	344.1205246474721	334.484211443848
3002	314.9313338857584	341.3726742516646	289.0356617102184
3004	318.1501822218736	383.7398499024312	327.8664325548599
3006	334.0319482030837	329.6103610601517	239.5614484983691
3008	328.4986421890362	318.5864718216052	247.2779728390418
3010	315.6323085597156	320.0002061648577	299.4036037706169
3012	306.239995847201	325.0942702741535	327.0024338816625
3014	306.2684967708011	351.1622438682185	288.7535453067508
3016	359.239313778892	310.9401555288173	278.9862226468416
3018	315.534868821637	308.9642908671696	278.6506761606501
3020	277.4685096320193	289.3343890324151	260.6437238738948
3022	271.692565064957	296.2141072000529	268.2705990248443
3024	293.8382465465245	343.1572242454251	313.6125077468068
3026	319.1334759980684	352.7448710802481	328.4977051776571
3028	321.1417265037078	355.3476973988547	335.821724430855
3030	275.6995311012096	347.5352855874231	322.7597209675168
3032	262.4751975971545	348.5018517082208	314.6262237592575
3034	290.9347525010197	363.0969704316436	300.2511199665191
3036	330.2747441740331	379.1635945184255	277.4744932271283
3038	333.3699460251092	357.2009532016547	316.3084106285372
3040	390.7732754402647	421.7506011353518	392.1578869659934
3042	348.9382539947067	386.8814320306549	395.9281306273578
3044	327.0444708809977	375.4464657370079	387.439627563232
3046	346.7825027283078	407.2951840043116	380.140229445322
3048	359.6340367272529	419.0019747140407	360.6474605392682
3050	354.4199674433701	346.495828789008	368.5033599114964
3052	362.5038804999556	417.987667288796	394.1327824495508
3054	401.979897624209	424.9144978462585	405.9971339932364
3056	422.5439995357802	419.1102324730914	409.1830426347914
3058	417.0011746485376	431.3403462822312	416.8621361320323
3060	419.1410017869224	449.6717246161643	435.4942736525252
3062	432.486955712982	479.1049246518019	412.351318000981
3064	418.8540286438838	501.6356920540698	423.6762463165968
3066	435.2769389021102	467.4071545323693	457.21756785487
3068	451.8749245427131	454.0096927893835	492.8866679544468
3070	461.4861012572816	490.8927206198631	513.0827427185648
3072	486.3916155975269	535.1107497708098	514.4759180096538
3074	482.9965209644197	551.0840718819084	558.1349910960101
3076	511.5924938192022	514.3896360144161	545.3290930456823
3078	494.3182408504769	515.2470715970399	524.9597132435163
3080	480.1030754900696	564.3309440434832	530.3894937591646
3082	499.0464777662619	612.1724287750981	561.265718143032
3084	533.8575396929635	585.9597456384029	589.1355256318592
3086	577.8867324445132	588.98884504905	636.8532422183253
3088	564.4101619895326	599.3509258763966	640.3942239078756
3090	597.7461939913048	613.0395351015874	641.6308510411407
3092	615.3313888792528	658.4900171168986	631.5691296046178
3094	595.1142448893653	688.4453847610687	613.9066282752228
3096	584.6632440890179	617.9191268806507	612.3266857509121
3098	583.1908676384475	668.6411258930751	635.1606517423385
3100	644.5482326335673	717.2394458645541	682.0440836181737
3102	685.1096045870647	756.031429740488	690.9967031155613
3104	686.1012320029577	761.2652181393414	709.0075432315362
3106	692.9842284478386	742.7203923366286	744.7701416619539
3108	764.1856132893884	741.014602301067	760.568819549261
3110	778.1388830342104	786.6489292243443	750.1798320140111
3112	781.5271464514269	786.804447204607	771.9896296605608
3114	786.6321521294603	792.0552831273942	806.6228420617057
3116	786.1442418648084	830.1488832593902	853.950855401275
3118	793.5215170272442	866.9165535571657	880.0723441892394
3120	825.7825657845738	856.6131029996784	855.7502679705076
3122	854.0235492733337	867.1258717471874	855.8472213825826
3124	848.5211817410714	905.8453514811853	905.3607972018693
3126	886.4462360489829	923.2611346462786	919.3114296114967
3128	918.600814543247	955.0661534589958	930.3169312632031
3130	914.1116409767276	981.8351756978142	936.5480695618035
3132	882.613323194111	977.4011543183215	935.666635591498
3134	886.2613814907745	976.0702539425797	973.8666562177214
3136	912.1742403709801	973.6756197120241	970.8539871492538
3138	994.3405406983155	1068.424000832201	1028.06416530601
3140	1050.69276917265	1117.848661891949	1071.288412510103
3142	1069.740021443163	1097.551916795162	1084.937177244686
3144	1078.728162116518	1069.292547124765	1084.180716314349
3146	1104.987538811184	1128.257888499404	1094.441483913218
3148	1021.339614085125	1165.669039938549	1140.495008917815
3150	1091.933580451157	1149.583943131542	1160.390171437673
3152	1128.184677907492	1149.482742299322	1161.825289406225
3154	1150.195848449301	1177.343364808696	1182.482194393289
3156	1155.935715831563	1199.379021785792	1200.851372954472
3158	1125.799235604866	1184.119555427408	1183.779847972105
3160	1184.654513911381	1225.12224462977	1278.25458749471
3162	1173.248890032626	1254.741788124248	1231.110943215494
3164	1215.467900634429	1265.594248417241	1265.748483417738
3166	1264.32648027022	1301.987632873608	1316.312580600279
3168	1285.278300191324	1332.787489954942	1329.916757276788
3170	1284.615943052228	1340.782775413934	1317.546260174572
3172	1312.540007835827	1395.724142084307	1364.969438995063
3174	1316.790718395151	1379.983942796981	1414.879288517997
3176	1315.191806402151	1403.005110501799	1416.171817613321
3178	1359.441777495443	1409.228534660207	1427.800781258084
3180	1398.481610992143	1428.978445659772	1434.448013342725
3182	1404.490346741172	1468.202696161785	1436.905709634866
3184	1403.938667688088	1492.517025873388	1458.381862174103
3186	1451.933186071753	1474.573676890597	1489.402198089852
3188	1474.307525889542	1543.357377116612	1520.547817014034
3190	1492.653203842816	1509.61581365012	1552.329200727173
3192	1460.902318524238	1506.03557016477	1554.779438018566
3194	1456.370205304932	1550.03519395669	1550.519484334144
3196	1505.153966391874	1596.826029168825	1561.92224407363
3198	1495.422888556183	1605.614566571082	1573.615213405996
3200	1497.133387416551	1568.871898351849	1570.314801544123
3202	1500.830447794878	1586.365630817109	1595.993040545861
3204	1548.148102196083	1579.259675811565	1611.753643689931
3206	1574.733405476869	1605.058998701599	1653.568990505544
3208	1581.751305836742	1643.104578575285	1679.990814162036
3210	1604.57372364021	1660.560503730962	1665.441989764112
3212	1633.43543618298	1728.742750732831	1728.843167277596
3214	1671.936125869245	1729.786433381928	1732.426699887896
3216	1648.377283242859	1725.072556676256	1702.663910417552
3218	1647.993892195091	1732.33358250089	1704.040746758202
3220	1664.43158208539	1717.161157143425	1728.707163658004
3222	1669.73726887313	1687.540828112425	1753.953881738413
3224	1649.717185871897	1688.981527434954	1758.271548582262
3226	1627.49642120731	1737.85194825412	1719.576255779272
3228	1694.724111638472	1778.30684221247	1729.941915884164
3230	1650.661212179165	1757.999998577707	1707.015052575013
3232	1679.945210212396	1749.993937588427	1736.862903970666
3234	1704.825219467924	1778.073870968782	1773.561782451327
3236	1676.0120099443	1794.256011863645	1783.068317559686
3238	1650.554330022209	1744.071774402802	1777.257057583869
3240	1680.675537195006	1719.734616921906	1749.781333206548
3242	1722.453706121255	1748.649794785983	1799.968857368874
3244	1747.083418061635	1786.251933746985	1766.390701586573
3246	1720.196654285111	1780.818903220263	1770.284715074994
3248	1722.120375348438	1797.274926075401	1834.883418871629
3250	1760.627485995376	1841.311761211996	1881.705131262604
3252	1757.081369378027	1852.493931360145	1833.824412335438
3254	1703.776926232708	1861.849012266265	1818.005889781573
3256	1739.429311991322	1782.439688460734	1741.923231151212
3258	1744.543280222804	1797.965452645044	1851.568596469077
3260	1704.468434464221	1778.42386152409	1847.314605534491
3262	1699.579285126652	1794.274202715209	1810.393837874632
3264	1745.561408813817	1840.970693805266	1817.709184198519
3266	1768.757797663044	1845.622326216485	1831.206483731336
3268	1696.718357454868	1868.743274658507	1801.973298445733
3270	1753.708473016346	1829.892812224558	1808.77260384912
3272	1750.283845936185	1844.170004242998	1851.742338782264
3274	1731.681696260491	1845.998003111385	1847.256083294748
3276	1767.662874253074	1855.776269825679	1851.053361645083
3278	1797.697609013602	1833.795627343621	1868.345724390738
3280	1757.970134251415	1792.420699670262	1879.505495935737
3282	1757.284062606722	1906.873242613365	1919.165826760883
3284	1693.381576090919	1811.903725626465	1836.031181844537
3286	1728.345772525612	1775.041065190852	1842.372998504742
3288	1730.09473361883	1820.201892056335	1872.887379967607
3290	1777.43668601856	1863.573713210304	1894.596154865839
3292	1805.470833334568	1842.77041526477	1881.962095065247
3294	1770.549443109949	1782.240788088268	1857.537493032156
3296	1761.828263498464	1776.17335309033	1882.862933456421
3298	1736.719078452081	1819.919386309417	1910.573693968065
3300	1778.586343261145	1858.310267852346	1907.21615182189
3302	1762.945375978695	1861.524711883724	1860.3740693737
3304	1789.248966124272	1879.006228064505	1857.505652174971
3306	1803.655656284433	1896.235055159938	1865.257096190212
3308	1794.416447741434	1893.928130336862	1871.662744922428
3310	1795.956022953797	1881.910473998713	1902.537466824172
3312	1749.859786897232	1893.336711301776	1927.245255668417
3314	1799.915049283083	1906.642386552949	1870.384921110724
3316	1803.96100436074	1887.946655529224	1914.309681198621
3318	1784.911410055886	1894.812373830677	1893.509010216506
3320	1797.641430903155	1891.645605094281	1846.001442588631
3322	1813.110444901602	1899.669586028513	1852.582726205718
3324	1810.825473533248	1916.835714694366	1908.108690342207
3326	1833.74534733567	1884.724000157485	1923.899625983976
3328	1871.416495706061	1845.313284118943	1959.495893816745
3330	1837.896498764386	1917.762585530588	1912.762653471407
3332	1832.032545786872	1919.884144497849	1976.302143484608
3334	1841.156139180851	1960.043909608636	1948.092755874801
3336	1838.774580255735	1943.883245698394	1940.114103199984
3338	1840.843755342091	1909.430386435362	1976.903053547173
3340	1842.988099808242	1926.934485641279	1974.909234241933
3342	1791.825368841629	1918.17712343976	1912.123946444722
3344	1847.244985677116	1915.611957829965	1963.818009927189
3346	1857.014323822307	1921.921254321185	1987.558637697086
3348	1866.803931286897	1972.017523015378	2012.39442645349
3350	1881.530907027792	1983.789986663807	2029.729733043602
3352	1885.288538706837	1992.948816729647	2017.207715896872
3354	1887.639121535514	2011.513124491016	2010.110729093832
3356	1905.807389721554	2013.527168036593	2031.697110720736
3358	1920.106103012445	2001.092343366985	2018.442003696988
3360	1884.58680896027	2004.572051313637	2058.902897305065
3362	1862.809461581552	2079.463144648332	2034.781816701565
3364	1881.081699426462	1979.327610326661	2002.823910061811
3366	1920.584427555448	1980.515703393266	2023.369672033515
3368	1944.591180436877	2032.421194796268	2053.074865204389
3370	1944.833931193795	2048.67090977519	2080.864102009516
3372	1946.30350230775	2036.305515025966	2107.109615146503
3374	1962.409987379405	2035.347274714085	2082.40708622697
3376	1889.130256170886	1966.896277500554	2057.447944647395
3378	1945.705857645657	2005.264263452567	2070.031370970643
3380	1926.653360514643	2005.649916604402	2059.276990700544
3382	1944.2228077959	2032.977654315482	2062.61227047609
3384	1962.226952987986	2068.839660970666	2081.449438038538
3386	1955.64625855321	2080.634771460573	2104.736822505382
3388	1949.516147415977	2080.121264606623	2112.155664062306
3390	1973.660578260441	2103.70317446004	2088.902571242396
3392	2001.366380753583	2085.433405530809	2078.166051024101
3394	2020.690596755835	2075.39253487646	2123.286982681148
3396	2006.328205671086	2085.907970147442	2133.59800882745
3398	1955.183488240696	2102.822017482442	2093.766918990483
3400	2004.077202461566	2069.302325060497	2077.367490449855
3402	2032.186077140305	2065.186237256025	2064.120800900988
3404	2010.715360330237	2095.874294838586	2071.170827802435
3406	2035.601019295159	2087.819832753008	2137.785257810722
3408	1965.166022171589	2120.57018047616	2147.91833857441
3410	1977.52721404497	2108.057410957355	2112.196267552654
3412	2010.74282098918	2102.311583889762	2135.357240978226
3414	1998.755119905239	2080.542056448369	2110.709480238015
3416	2024.074712297777	2059.4195862121	2085.635764891979
3418	2006.5051462527	2082.936912607824	2075.977501510121
3420	1981.35336688994	2086.716354859455	2089.39621566914
3422	2002.798811300595	2058.705465198445	2105.390725181178
3424	2010.268404117777	2101.757957714042	2092.487569343382
3426	2012.215438647463	2101.011103171093	2113.624122343344
3428	2017.826048039584	2054.078497643243	2125.265774890302
3430	1978.713354073951	2038.584979130738	2109.632722998788
3432	1991.839275241836	2077.830508811708	2071.663169023731
3434	1977.710106167672	2062.98610027276	2075.856771805057
3436	2000.369957695748	2053.020687217563	2097.511242177774
3438	2011.285089013409	2071.720427445973	2086.264320377667
3440	1946.538068118592	2076.236561508613	2059.499510210311
3442	1906.759581669679	2061.431848402706	2092.669181535083
3444	1887.716505589024	2060.386812887587	2132.342016279307
3446	1928.544341834991	2060.050412041025	2028.124724452531
3448	1923.491411262709	2064.322155493589	2073.438903608876
3450	1977.375940442782	2021.844234564993	2095.490767059317
3452	1942.887525174166	1991.308239087476	2064.87628625425
3454	1896.961420145871	1957.217567237875	1989.58111962956
3456	1902.599168830778	1968.981117279357	1966.138441037899
3458	1914.906874511977	2021.292151116916	1991.906756699121
3460	1869.542281875317	1985.212512741837	1933.033828476259
3462	1763.226396920661	1948.326880143686	1973.403517571067
3464	1808.667027669786	1896.86594955996	1957.698472067394
3466	1817.424629852971	1939.935261497815	1969.212441093803
3468	1874.884076049916	1903.473607663284	1937.14175252571
3470	1800.966921279146	1864.348094418949	1859.794753472871
3472	1745.848252418875	1828.951182221597	1842.629590244036
3474	1719.184773048884	1807.130704039554	1844.047621304744
3476	1704.844615960774	1803.046133613548	1813.941232526278
3478	1735.590552399381	1791.60383279073	1803.165439904525
3480	1651.739792349066	1765.678084002953	1806.016141826177
3482	1686.361882715182	1803.403505196749	1843.794861548284
3484	1704.540076680632	1764.207698151454	1789.887842631473
3486	1665.543643761806	1730.673951517101	1746.777419190966
3488	1604.671671595287	1684.019731592688	1690.692057413246
3490	1608.031317132489	1709.287640818089	1701.986640931952
3492	1617.510838580708	1744.806681634033	1715.995893444493
3494	1572.946203825067	1707.96608935949	1697.309498315968
3496	1528.923232373191	1633.492100063656	1680.486378636746
3498	1555.068097283762	1622.124160316147	1664.191888874548
3500	1519.751852791921	1626.50012119191	1616.978038643892
3502	1517.829824467644	1496.834599890618	1594.942635207151
3504	1499.077132391774	1550.400440872042	1585.954362230064
3506	1467.289207143434	1543.359401327036	1573.720692906862
3508	1495.692633026205	1544.412482821342	1539.126209345764
3510	1468.539286696803	1531.174979221319	1494.366789428942
3512	1427.269620953302	1474.590929861227	1487.887157229773
3514	1422.038532797601	1449.817704232721	1503.875800382539
3516	1405.471263793007	1497.081277494523	1496.02677940673
3518	1348.370801435408	1505.435567251677	1476.674142093707
3520	1347.865346539591	1472.902213130279	1453.366869414861
3522	1350.225573907925	1423.660919574825	1430.709847690899
3524	1381.535634181468	1424.190250762858	1413.123292112797
3526	1367.497567427041	1412.32922418261	1400.8169665215
3528	1320.046965145524	1391.592569940078	1347.33178335347
3530	1255.518046478127	1341.353589660996	1332.073772261589
3532	1254.681555912907	1310.520531713912	1289.309176375467
3534	1264.179062089823	1288.602262485164	1232.268713483383
3536	1248.978992328751	1281.284536548767	1258.702103074213
3538	1259.688511893733	1313.16728009044	1320.230931197507
3540	1172.453023324761	1244.911483855292	1216.555873057758
3542	1146.812683149563	1201.815352910008	1202.055977667679
3544	1114.296897508501	1190.171047415915	1169.592568583084
3546	1140.17635222122	1199.173823131012	1186.310102293703
3548	1111.755285822479	1167.969683759837	1187.517714156701
3550	1124.800590041718	1135.940368041101	1136.788675178667
3552	1115.980626260539	1121.901547154589	1117.937593367129
3554	1040.67477627517	1093.094154058995	1113.911347383415
3556	980.3069778870679	1056.035115912197	1072.761819089064
3558	971.5354474362061	1034.160294452892	1011.323872305105
3560	941.9342854576797	1021.199390717332	993.8572667330734
3562	997.7328678433702	1060.646403414262	1041.25567464782
3564	980.5992908228251	987.6451251624727	1000.005534757092
3566	963.7961431103279	1029.644301276862	1010.65835168832
3568	889.0843279972255	960.4843594542213	965.6231992279411
3570	936.0354726496312	1011.505999811093	1016.697059520244
3572	946.0326999487631	975.0802493052047	1004.24650145521
3574	907.3179848080956	948.3027829165632	986.8472379525573
3576	881.1371617935222	953.9658463432988	962.3056727196612
3578	879.4128440877055	943.7160271442001	907.1043402400846
3580	861.1385597158944	924.9426565133606	880.2246819226554
3582	815.5192277648929	933.4204273252562	908.3587144511046
3584	796.8051008605738	948.7855685231453	867.6854543429438
3586	811.8902553095298	952.3946338852396	884.6450506771644
3588	804.4595743250596	910.7445286795462	882.8726712900116
3590	761.9817072439479	813.9728761690867	842.8923742470108
3592	795.7405859978314	805.7235883667357	859.0403170306068
3594	796.55026465302	828.9588367620627	830.4277470608952
3596	796.3259407447832	816.781996652081	795.4490265842317
3598	769.4551282878529	801.6265206048188	767.8456462998743
3600	739.2461029082922	781.7939757527164	729.3993538550011
3602	733.8328232298879	768.9732252607823	739.0785291754644
3604	720.3380705346789	773.6541547805479	797.7115748422618
3606	682.7557979903818	746.7783237159811	768.0344725584071
3608	679.9493585526368	736.2163113490033	742.9721240010053
3610	682.4309708433011	716.4639059582958	716.37475687097
3612	645.8541291330213	650.6745964684017	687.9567320801868
3614	691.4791913692968	728.4082040282776	697.4140183803734
3616	659.2847839038245	717.1935740078761	712.5036562679179
3618	642.4478706280886	696.8624130294911	692.3950003684938
3620	659.6019345394353	646.6156677055196	655.5855098825557
3622	619.0680054580041	641.1541728236462	653.355971401357
3624	563.4288571475249	633.1520635074162	649.605475024018
3626	549.7420784026079	599.0209870722154	628.8942528938384
3628	573.1605758575529	607.568298492822	608.8889732215392
3630	590.9652566709352	631.3825943676363	571.56312367362
3632	521.2358710905994	574.9776902771448	542.2869006965882
3634	564.1856586931081	605.3543549634399	560.7653883139437
3636	524.1038587460419	519.3748407010936	522.5583383102456
3638	506.2581984923938	564.4485435778793	528.7220084062711
3640	474.0137987296245	475.3707279099378	500.5307663319295
3642	454.7250524927604	496.2241693086023	487.9881961650513
3644	461.4819552146024	509.6609890966596	507.3517470188365
3646	410.97764466221	498.7009089233603	481.9548249745652
3648	415.8815687349697	481.7617111766583	448.4480601030925
3650	381.7461237646654	447.0872956644855	403.9782773228155
3652	344.8408523110147	414.0712203375067	390.5143127094533
3654	399.0117444041426	409.8991208695097	416.5858786770294
3656	404.8227022340474	403.1291009875051	405.6303168714524
3658	379.7669871276523	372.6633500437573	417.4596230257577
3660	342.2592224913607	361.5712903066972	393.285812764246
3662	298.8423510262614	362.9622507399434	342.9807439722706
3664	297.1023930436355	355.575384644049	334.6660297861139
3666	266.7561618464092	267.9470565757355	300.0147845166866
3668	272.504640627935	306.069863693927	281.2669106035352
3670	264.17013536438	270.3750206002156	278.8168554259723
3672	233.2483534044592	253.3764249530879	251.5303826374843
3674	196.1495434646388	215.8388444726302	211.0837239941139
3676	185.79789504736	196.2110273376404	169.2604811899349
3678	200.335789482666	208.2135408238375	169.8974133718854
3680	186.4357538311835	195.8591221745996	181.4263837089176
3682	131.9864842772401	158.5202566917258	165.6408851311927
3684	120.8197662340623	167.849519047679	167.9787043254772
3686	172.4908938791407	209.6478656325588	155.8480669376406
3688	124.2161705403962	177.2049088691084	118.743325902614
3690	80.83941683734869	158.2687272835299	95.22320258994078
3692	102.3188983588611	159.8235114112065	43.18807703832792
3694	112.3278906182157	143.9856562921452	74.48113521271385
3696	73.74986018366195	128.4892293694865	89.79902467217295
3698	56.39690882895563	97.95474520573998	68.69843301684679
3700	35.39163322767197	67.21211285804154	50.19480642417085
3702	10.64801039355307	58.50262830919167	28.65373610701916
3704	34.18392782352207	84.87273926152466	51.14600672397197
3706	66.27546508134523	89.25700488890497	67.51696229139914
3708	39.0748006635927	60.63740723817813	57.32788100157136
3710	24.53970191364849	52.75375806430436	47.2459106532814
3712	36.0008246806198	54.9722120637533	21.42569191694656
3714	1.359821803940124	16.89427585824005	-16.28837705428139
3716	19.08432534823561	-5.57601313968879	-8.195875801692511
3718	-7.582997746650968	18.72827583050452	-6.009029955966566
3720	23.00976955663631	15.3649708777647	20.41116075375703
3722	-3.733077385509765	-13.7416426199213	-28.28570778047882
3724	-18.04359260332547	-62.76743303866171	-20.41232707496377
3726	-54.23496149247163	2.36207718751787	-35.17561320177495
3728	-19.42065329779329	-9.402052617467151	-36.86660756187145
3730	-62.14558562988412	-36.8428216253252	-42.53723276279667
3732	-75.18317504171536	-9.16097840148805	-15.76053869981858
3734	-40.38776721042324	-0.5848393604483606	-22.15246235456444
3736	-48.773219309589	-22.69531589587407	-53.30280152129701
3738	-48.12340425986572	-55.66999300728543	-43.84172327024356
3740	-49.68872125732784	-32.65253058566331	-59.06641216964211
3742	-58.50777012407029	-12.57134678081557	-66.05956926346728
3744	-74.13225729624946	-28.15192394688406	-30.62075288710124
3746	-96.94589885470211	-12.5341654058781	-20.24144605051553
3748	-72.68047701644551	-18.21053383830584	-28.41703866993216
3750	-55.70152817090005	-61.22177577105701	-74.41800918138608
3752	-51.94236017523966	-43.80575459735484	-90.00053035959755
3754	-78.68015761218182	-41.98771116285116	-55.70655983096214
3756	-94.33682858807757	-74.2047457053345	-61.2006362977504
3758	-38.00967534824073	-49.71372071798462	-59.43216398809225
3760	-56.06957741514137	-87.14621040970582	-107.0325313980417
3762	-39.60742553553131	-34.16480974618994	-115.4593668218264
3764	-70.81563647110687	-56.99218200430212	-81.32507811181813
3766	-51.61279039908759	-22.32378474303368	-104.5097226165655
3768	-110.9602809356399	-69.05549443499369	-61.83744315277616
3770	-78.46497650961061	-40.8839253040175	-56.48718280441931
3772	-80.78485878667431	-22.78490371162247	-90.22375070176172
3774	-42.59536897802303	-12.9523570447816	-73.03902833851011
3776	-24.79599989893018	-12.71017414208129	-43.6390893259983
3778	-79.85709876301569	-35.83976882819839	-53.07449869832513
3780	-118.7741290847686	-60.48955700676506	-101.0155969013171
3782	-102.2056469375611	-62.56221421265196	-101.6250651158667
3784	-88.10344242962154	-67.14713835070245	-56.67911872820652
3786	-101.2962932503246	-88.29590157674892	-97.0904234529158
3788	-89.13731313077912	-52.39440261465692	-98.29800856810863
3790	-98.53201311469196	-46.61589038408177	-113.5464820342076
3792	-55.77923787035961	-81.27541615931172	-92.25665153597181
3794	-115.6442930714003	-94.03327092268069	-80.23419202137858
3796	-94.151647458165	-82.92782613822624	-107.0694731558319
3798	-98.13670059536409	-81.27905124857043	-111.1237696255611
3800	-85.72306018884514	-70.73781378265107	-129.0536085331129
3802	-120.050624090795	-87.02197123693169	-111.333569348193
3804	-74.96795418023169	-90.25764938196919	-80.91036185457045
3806	-86.47872148821858	-27.4573826596095	-99.56921910418478
3808	-85.65317288803692	-74.72807178764944	-56.07024974252097
3810	-123.6615824686587	-101.6078036482444	-113.1493524552054
3812	-99.02717810391306	-66.64664560671412	-113.1633477696703
3814	-77.27683596188351	-23.70184072592134	-81.7794893480997
3816	-68.7014823883242	-64.68860537462244	-87.80458985206387
3818	-79.36795979170597	-87.38095667457648	-92.73734136626879
3820	-88.46812913789451	-63.24931882002382	-76.49265674591459
3822	-89.06073319739946	-52.58979151887922	-73.61840383915207
3824	-103.6653461797484	-85.57951968387746	-95.2753854748552
3826	-113.303351852483	-116.0032793351814	-103.166460071982
3828	-86.02410037873767	-89.17019489265903	-80.55589689080253
3830	-68.96735054426745	-71.13751517726509	-62.03353612669049
3832	-112.5291157985166	-80.30360875164362	-75.72831126927389
3834	-119.5770176458708	-76.05066411208192	-126.4225944170826
3836	-105.0288907899838	-60.42119048248513	-120.8660507638705
3838	-80.66998768244741	-51.32083421159059	-115.1581851740774
3840	-62.53913345075808	-27.35514131322532	-58.3583802827267
3842	-42.29118653878675	-63.75208003291122	-77.21078584082389
3844	-107.4772371496085	-40.39929482571387	-85.96089471925515
3846	-96.5091142598055	-114.5640382538184	-99.79516024791369
3848	-88.24346226303616	-52.66255371768389	-112.3881083054566
3850	-77.57500451970934	-60.68363676205482	-84.95889219946895
3852	-75.37851160748573	-102.7664760256248	-86.25640842310222
3854	-72.74984284265483	-68.0858069201808	-54.54465396954689
3856	-105.956760359741	-62.06710285735845	-50.50779588548283
3858	-102.0637957491728	-57.9185202833834	-87.79593424037964
3860	-85.17548235312756	-25.11746220702182	-76.74997344387063
3862	-72.46078501642595	-32.69631659086473	-74.96230926771321
3864	-114.16023960068	-83.92543451840858	-130.1722292554882
3866	-69.61047964864127	-58.04453445955431	-67.26820107292024
3868	-79.34957581722648	-62.68442459123257	-81.6248230061727
3870	-82.706723525765	-76.38801518281592	-79.78656361711686
3872	-91.50640059748903	-74.57085208019797	-96.78616995623636
3874	-105.5794908168057	-63.5829242269791	-70.31277409936413
3876	-102.5873796219924	-40.84669648763483	-40.22114994376406
3878	-90.92775286546504	-44.68740224938649	-92.89500278251768
3880	-87.57847757343501	-58.59309275729852	-99.69126785233094
3882	-85.01147811192399	-57.80013990676125	-61.15283116573843
3884	-93.93390659116068	-80.73031357671546	-70.04873747553397
3886	-130.2922952830685	-89.96268021828895	-88.07361572734544
3888	-105.1493200969506	-50.23179823016334	-86.54279626842896
3890	-73.63941570033944	-18.55816325242598	-67.18136411399573
3892	-50.81966334438778	-17.73809509531816	-53.73272647296007
3894	-88.55297274657971	-71.17093555828436	-91.22660610600889
3896	-96.6987321003953	-69.72741502150014	-107.439218190086
3898	-81.34209908618041	-41.02920422868989	-100.5379866480109
3900	-117.6873746309119	-102.8315585585768	-83.1738951583995
3902	-96.98562535217394	-84.88894599065849	-79.64333562641818
3904	-92.00025723543692	-59.00863616374004	-54.2887752733194
3906	-90.93436174692226	-58.57034199075866	-57.75674592490633
3908	-78.56853029137309	-83.54071972961448	-149.1640298267887
3910	-52.49789084029397	2.70205756693539	-92.67598173738637
3912	-103.5472043739231	-94.52071936321141	-144.2289879827002
3914	-62.74734821402729	-40.91892632605551	-120.1491635852089
3916	-118.5285076290762	-39.11160213975499	-120.7609868144062
3918	-133.8763437830877	-62.40123222703569	-109.8342670089286
3920	-74.71191711770922	-26.26672355832026	-96.60185122333238
3922	-129.656401273577	-74.84964548677463	-105.8694749011745
3924	-82.16387233750022	-43.88804758018482	-48.72317487378457
3926	-71.73450627544479	-43.16556468204166	-61.69268034113765
3928	-119.4825727475146	-86.43594887549347	-75.4160138208143
3930	-111.9758081031119	-89.80993348681264	-105.4983185444789
3932	-100.4501380037196	-66.24437253823081	-28.05046621971985
3934	-94.47333674859634	-34.925565669386	-60.56356118904071
3936	-120.6299861652124	-36.32678187464889	-107.6124937523629
3938	-49.9812581440884	-23.54448237093368	-55.78240594051226
3940	-25.97245133024632	-19.28721243421709	-63.71121744901377
3942	-98.17991047543175	-53.4678557891227	-42.97607970606893
3944	-107.5643439707598	-56.50444907472883	-62.38236754220901
3946	-87.84115725809565	-100.4216742028875	-71.50129319131615
3948	-75.7699683464744	-66.99268983006881	-51.30252497810252
3950	-72.84592845410333	-33.95994367564244	-82.12598718360441
3952	-87.95737921155447	-65.66575842213312	-95.25297154172785
3954	-68.25073434476622	-80.73394191821116	-67.3260067172925
3956	-50.30714963133479	-43.99849345428417	-68.33477989794669
3958	-47.67726285016128	-27.10811906488556	-51.85583832215748
3960	-63.24962070223199	-67.87747846563114	-58.65062892692257
3962	-87.0658136205482	-103.7664954536561	-100.3267130633467
3964	-101.580366998118	-83.8989440257798	-106.8072896907385
3966	-41.22379210686783	-47.48851478407224	-79.123636047337
3968	-33.30956708084504	-22.07702210850587	-82.51700262512469
3970	-114.6249697582158	-27.92820446494793	-92.89165068543973
3972	-119.2139310995475	-43.1754014142921	-61.1690033647352
3974	-95.69926258677739	-31.47392140119707	-41.77791751968033
3976	-108.1683846933911	-37.86219918321633	-39.77974146668387
3978	-84.27973343469937	-48.01216117280755	-32.47552519513971
3980	-64.39820526243184	-90.64390341317035	-74.67391807450478
3982	-102.9956785407678	-110.6928971131216	-121.9459109728579
3984	-114.9650278930681	-102.0796695453158	-128.7728835203592
3986	-79.69981331135091	-114.7478241222248	-92.16735949550019
3988	-72.29823547959175	-67.89123986973161	-59.5907961304881
3990	-77.05261986449716	-56.83004520534237	-106.6011813081425
3992	-70.64808840035511	-98.54569131989493	-109.7119237006634
3994	-49.01062847259951	-74.34699644507253	-69.33174123422504
3996	-52.2261114123743	-15.49326728604057	-74.34349013348752
3998	-89.98630380111356	-27.71619844905253	-83.13961678870624
4000	-90.51837384937664	-58.56018490329522	-78.60859151305343
