# Supplementary material for: In vitro and in vivo datasets of topically applied ketorolac tromethamine in aqueous humor using Raman spectroscopy
Source: Data Brief. 2019 Oct 22;27:104694. doi: 10.1016/j.dib.2019.104694 (PMC6839021; doi:10.1016/j.dib.2019.104694)
Supplement: Multimedia component 1 [file mmc1.zip › Raw Raman spectrum dataset/In vitro Pig eyes/Gonio/High Wavenumber/0.25% Ketorolac 6-1.txt]

cm-1	frame1	frame2	frame3
2502	-173.5470834291261	-205.4455120915074	-265.2384634494479
2504	-173.0101134784699	-220.3753590216706	-262.6654442172151
2506	-123.2659209213863	-239.5463265544391	-215.0214040498444
2508	-117.4142614038013	-222.4517366661681	-222.5500503603057
2510	-172.1897458422129	-212.076128550354	-221.434323739375
2512	-176.9542091960357	-213.7919883833243	-223.4123889294534
2514	-156.3035649114811	-214.961414507497	-225.6665010584056
2516	-189.2931264803193	-189.7863134121495	-219.4067683178322
2518	-147.7549054244195	-156.3422056536564	-164.0049245325813
2520	-156.0227383535887	-187.2811766012418	-206.3893006266174
2522	-168.348553090982	-226.731917688303	-256.0366587363918
2524	-119.461961582381	-201.0411532652664	-191.5293273535003
2526	-143.5584761861143	-187.8048078490411	-166.1310532972451
2528	-166.8945245388785	-228.6359194133391	-193.2753442841432
2530	-166.8713216049438	-255.6547726124542	-209.7490202607813
2532	-131.8012565745182	-224.8586699407162	-176.4725483862798
2534	-131.9665323848047	-253.1593281751594	-226.8539915026431
2536	-171.2770080538744	-239.3728991813016	-231.7992270206842
2538	-199.3133258922021	-232.4913781532609	-240.3363198817891
2540	-195.7501142860788	-246.7804037771003	-264.5205936457328
2542	-177.2733763930424	-237.6343438823701	-248.2106233200955
2544	-165.1093565958799	-212.4035716041195	-198.4515084579948
2546	-164.0724125651887	-213.5960459812748	-188.2509480517608
2548	-162.9677667289375	-230.4755618828092	-208.1618238584126
2550	-128.7324872062745	-205.4514802781841	-183.1819185874028
2552	-135.5892971948078	-215.0855639101825	-231.7046516592243
2554	-150.0997564564248	-209.9610695161101	-242.9997190665017
2556	-152.6232037436049	-197.4753503775951	-220.5011920956534
2558	-120.9628920822694	-196.4267294621175	-188.183840338159
2560	-153.8842308221837	-200.8920992967368	-211.2534417203416
2562	-176.8386172758909	-197.4351234601634	-225.7558108546866
2564	-197.9254671226557	-212.0239804983041	-242.8696379872002
2566	-219.8080997034669	-258.5478391290525	-268.3219326113292
2568	-190.1348853604828	-261.0279495587162	-258.7897912539004
2570	-139.5388380096893	-246.8514048401064	-229.2313295824007
2572	-112.1742349732814	-209.2612419085945	-209.5460932656808
2574	-126.5909055237893	-168.6528312756884	-219.5236006123886
2576	-183.4112361531429	-217.8877214931036	-288.5087495867005
2578	-192.3458796907243	-240.244901042705	-279.4360110490281
2580	-166.3804211313803	-220.6476695000368	-253.5941537668911
2582	-140.5480784248528	-184.604293390722	-233.3663586753596
2584	-175.0258566261886	-184.8021587737671	-238.8512666809516
2586	-177.9167339395798	-204.1443268366991	-229.7615361795935
2588	-197.6156941623429	-249.4891293454402	-239.1527030153664
2590	-195.2906901163153	-262.4664122233577	-244.4708108346792
2592	-141.9670990621397	-198.5806813247859	-226.0692222744401
2594	-149.3062373252433	-177.7481822978107	-217.1671773526429
2596	-191.4373503534153	-193.7658301038932	-254.2159267138208
2598	-203.8919358842326	-206.0726287786289	-266.3393649345096
2600	-181.5375340876228	-203.6518530992709	-235.1085107330883
2602	-214.444270965483	-213.2077088257855	-209.9148735585524
2604	-233.6747455294592	-228.5097986853553	-235.9370882241682
2606	-226.9621158538662	-248.1241263165819	-269.4056106708416
2608	-206.2736204556567	-259.0681589550111	-280.5805499896513
2610	-194.8754520692202	-241.2370555608805	-234.6401124058378
2612	-216.1066786302771	-241.5375530873475	-290.9623798107622
2614	-202.3855496187504	-221.6478516013981	-290.6752395299332
2616	-191.3753817216759	-216.0887798027324	-274.3101769253245
2618	-202.3194547618392	-241.9643836697673	-269.9469030338124
2620	-157.4201915232809	-229.5499819485848	-237.5563266046473
2622	-173.5859886365373	-215.134584993758	-224.5823217214918
2624	-177.8054347427815	-199.8916626327657	-204.6530447028506
2626	-157.6851407440698	-181.2348626141675	-178.860185497021
2628	-138.6491490885552	-151.9251691517409	-170.1145577383989
2630	-178.9423645674551	-208.6282632632741	-235.2187295432744
2632	-197.5637410158436	-209.5699691298529	-225.3410049372145
2634	-206.8330620405664	-196.7543878637911	-208.3059975338015
2636	-225.9476856718077	-221.58460310421	-259.2249715967099
2638	-249.693849690844	-230.764484113153	-280.8048234336027
2640	-240.1370349735811	-253.2860028590225	-268.7032339027696
2642	-216.5920091371344	-242.3232971952044	-266.8717142680672
2644	-194.4890354417704	-205.1019248238034	-277.9310011685066
2646	-196.7932660240642	-226.369706863227	-251.7845030826147
2648	-211.4537835655302	-208.5270675208752	-239.7220863819788
2650	-193.1858753076508	-207.190434477865	-233.0315035196003
2652	-157.1712878765992	-207.7402708189224	-216.0909633453451
2654	-131.8756689106889	-187.759292182237	-177.3250505484896
2656	-187.8651548035605	-200.4383023070288	-221.9163445604513
2658	-198.0341740473263	-217.7795848782445	-240.0332521357202
2660	-197.5996868277237	-239.0998811162846	-252.9273228846608
2662	-197.1722119191548	-252.7255445371859	-263.0279784804644
2664	-177.2106264372282	-220.8974605494582	-245.3234267719106
2666	-220.9373461442913	-212.0151433561806	-244.1631774820075
2668	-234.0111617384123	-224.8506295769424	-268.7302225349718
2670	-221.9075720713497	-251.9455603556438	-292.8187103202878
2672	-203.677110765747	-279.3422233672104	-284.7540463377005
2674	-148.7686515504975	-225.9653148469692	-241.1762476973147
2676	-174.4558482220141	-223.1016262651602	-270.4633117003365
2678	-196.2514580725336	-225.6517087758917	-283.2678844851045
2680	-192.2219284331501	-220.908587820375	-264.3182666519028
2682	-201.8136048535134	-227.204125282439	-277.6676987153196
2684	-169.0434819663334	-214.8542955288399	-227.4724040300693
2686	-167.4120934971418	-219.3689981176506	-227.8209750200681
2688	-195.0789399060456	-233.3451855074011	-255.1672695228296
2690	-235.9554528548496	-247.7908594586803	-275.0457266409269
2692	-226.9464049556798	-279.0833737485037	-282.325484145165
2694	-199.7301450075123	-234.1661657978669	-257.0118694415198
2696	-206.2206652618029	-238.1898385669707	-243.1371093433719
2698	-233.015888536622	-287.2660789431292	-248.955568010376
2700	-219.0457122247523	-291.9503599384194	-262.3577281680673
2702	-210.4477547007215	-205.5268770514855	-217.187147417606
2704	-218.298780582887	-234.7837699155192	-255.0632091675982
2706	-213.9977855781697	-264.9021453211503	-287.2214002586881
2708	-191.4690042799427	-232.8192351001989	-262.2442632592559
2710	-218.3521087036484	-246.0473390595191	-246.9769817988778
2712	-197.3000586136641	-275.2451254985768	-274.3537483971334
2714	-199.1163249815813	-276.8233232600291	-277.8014915693582
2716	-213.812252837472	-247.9979303535693	-252.55103933338
2718	-211.7142825405544	-201.2082181822315	-213.4079169580332
2720	-199.0295237007601	-218.080906697252	-237.3614733560343
2722	-189.9166147640145	-228.8616923958637	-265.044937736861
2724	-192.7690739838544	-236.0737618291209	-264.5796432981363
2726	-203.2371722719283	-230.8782045746423	-243.5237917899151
2728	-202.5567523409127	-189.6816694420681	-251.6965819362027
2730	-213.8184761032183	-249.0295694263105	-212.9693729546974
2732	-196.4478956021206	-271.0485867301635	-212.1130959102615
2734	-187.0997620360803	-274.946837378654	-229.0203213029558
2736	-210.4522929738289	-279.9547107578626	-246.7801949582635
2738	-247.9778152304806	-281.7859735884754	-274.9819224955184
2740	-218.101197320411	-271.4327357229499	-271.3078308273995
2742	-183.8856196908014	-265.4332198340765	-278.8257255360671
2744	-183.2344945356861	-265.8411720730669	-297.5623449198062
2746	-237.1636421535069	-265.7748938746853	-311.1149593044091
2748	-226.626587695037	-194.0331971018711	-228.9976374040419
2750	-218.9636486275391	-201.1469918195397	-219.0010559062707
2752	-217.7872908938338	-242.2187726843258	-256.6181088070125
2754	-223.6995387652506	-274.9900895992561	-286.968880861805
2756	-235.2033313935415	-250.5718347987895	-226.1796335027931
2758	-219.021386117859	-268.5673269560878	-271.7313082381688
2760	-225.2231794109171	-273.6299609415729	-276.3969610881388
2762	-226.0967559218107	-253.9731788453016	-258.196203332506
2764	-206.2854450268652	-222.403658777744	-245.0357260976861
2766	-164.8935916111572	-232.2864208874681	-286.8729102809188
2768	-175.5702215447769	-265.6607313890222	-304.9737586156236
2770	-231.0452338949024	-258.72174704885	-280.5802863862938
2772	-266.0656086634263	-255.2859245455671	-250.4227046728279
2774	-248.215950888817	-275.9583685028031	-244.8836532631206
2776	-252.3295449355813	-246.8899136260494	-268.3825668553286
2778	-222.6463792512919	-234.2540618742453	-266.9250663333394
2780	-215.5894019080011	-253.2277785306541	-250.2311961390992
2782	-218.1780860376462	-271.279299707982	-245.3442880224328
2784	-213.5666925224112	-252.9511184018583	-262.7527452147151
2786	-238.3264277727007	-195.74576713185	-192.8121151174077
2788	-180.5285927733337	-185.4333996986754	-192.743888595129
2790	-192.5872304586073	-231.0132528689755	-223.4457008930308
2792	-231.061149844286	-282.5044287758898	-248.741094529321
2794	-207.6283722987983	-277.6709345278692	-241.4958847045734
2796	-266.7369043942409	-270.8045285552438	-296.1661684577952
2798	-245.8866770471934	-252.3786724749358	-282.1559726130528
2800	-232.7889410791771	-253.3096405262297	-264.6748663157275
2802	-220.0473340091646	-247.3444645571674	-256.2124452330083
2804	-163.0716964540116	-189.4739187025479	-247.1226471751464
2806	-226.9542252916746	-284.0529053313106	-281.0264095571095
2808	-204.041745447647	-283.3509609217251	-272.5104693339102
2810	-207.0802870682392	-264.5564724146503	-248.637649512551
2812	-239.3961891762316	-254.0566796365472	-232.3197649621115
2814	-231.2476332049243	-246.2451652593786	-244.313305399933
2816	-195.4696893878405	-227.6682579443155	-234.0744315259888
2818	-229.2189596437479	-253.5764663854939	-271.7846324326632
2820	-237.9333118528631	-257.299794788451	-274.0659681746441
2822	-226.4527166855016	-242.8926787648361	-239.6787506518676
2824	-282.6976521347434	-273.8783153285308	-237.1036650299781
2826	-225.204144910197	-254.9668279471877	-252.2226695865974
2828	-230.1360267973799	-280.3600554717933	-250.4672493808937
2830	-245.0278721717864	-279.0930374338996	-254.0004591108277
2832	-236.4535625602391	-265.5323727786911	-271.2860573475401
2834	-188.6508669891017	-335.3958597626181	-297.7574416188205
2836	-190.5043265954586	-262.2381061405164	-295.6418930067143
2838	-256.8427889402014	-279.6769322124126	-284.0328903132766
2840	-235.4132890513763	-245.2491960207476	-235.3104916342581
2842	-154.7591977866926	-176.3210779390043	-200.7900504817027
2844	-217.3375048484934	-243.804173545783	-306.2211346417877
2846	-232.6861600761248	-249.6780155286315	-237.6651350809872
2848	-204.7388585956431	-246.1444194413651	-243.2309772698271
2850	-169.7215790870239	-221.3165955782908	-239.1551532832288
2852	-157.9629284070263	-205.1802035052697	-219.176364995667
2854	-191.9585192834354	-261.0493416826566	-243.130410916661
2856	-160.6805211531798	-219.2256735832034	-175.3652206772983
2858	-168.6294191160617	-203.0412033864512	-148.4795263506609
2860	-166.7996609249407	-192.8574083878552	-156.9605200065885
2862	-158.9761823529846	-184.8155939843091	-176.2982978081017
2864	-184.161424457945	-184.4887094750374	-169.9538086940895
2866	-171.4781645831563	-141.8917174686522	-171.3568795938674
2868	-138.1100432968224	-124.2187559190637	-169.4673042426658
2870	-114.5529676683852	-123.3310735244468	-153.4930820348278
2872	-103.6500857046278	-114.8089209165194	-123.3407714289793
2874	-91.33436006594523	-75.25523468428146	-91.12459063048011
2876	-54.32997203465241	-116.030252862364	-139.2187865787868
2878	-100.4469469988766	-110.7404003924013	-105.1414828269481
2880	-94.40465246034829	-92.92348336890463	-86.66410887293083
2882	-66.41045545952996	-84.35484284707653	-104.4297267165109
2884	-85.38535839161619	-90.64439601906484	-134.3445256462877
2886	-19.85182533381983	-35.8355523503967	-61.47639667782969
2888	-37.84105905137933	-98.17572676968908	-86.7795887867065
2890	-56.49215375510234	-126.5901664776615	-75.44858676159019
2892	-63.53778143888032	-124.4361147735016	-65.19559314413431
2894	-60.31538636912475	-126.3281724079139	-94.62701989970505
2896	-30.47892937738968	-132.410597787248	-35.39208486375689
2898	-68.70301410273697	-134.5341133144462	-119.6030760681792
2900	-91.98257419429459	-113.3314419070463	-95.28483866616598
2902	-87.32305524821561	-87.261881554898	-45.90947191888117
2904	-54.24623887240332	-72.75373004830246	-43.04492831039234
2906	3.938795936288775	-70.20209253093745	-31.97297984038148
2908	-59.43878249591417	-82.58454965916677	-87.52905891555383
2910	-30.22354096036185	-53.13451035812744	-80.52912177886
2912	-12.09557112681151	-49.63717386007379	-66.82327311448469
2914	-35.25833077813236	-75.83355306012422	-70.32302927832454
2916	-30.23738133766403	-58.95774960246089	-67.79528161853888
2918	-51.39906498774548	-43.73694432174737	-74.19565914876677
2920	-18.62296488679559	-39.95591809807227	-32.01847692417611
2922	28.36950814580762	-1.504775273501814	27.0461719037781
2924	54.35131178093591	22.21498908441201	46.82481876333699
2926	38.99621723068871	-40.59849915836706	-17.02911647835683
2928	47.34309273210102	-11.69981625108571	-22.89840799065638
2930	111.2037829356786	59.91733457000296	89.3145825141421
2932	98.33879875477601	105.3362037884215	94.76286417020083
2934	75.82768640856375	100.1840757927229	67.90539815464405
2936	104.9150489459225	53.02944303906661	97.09111119760907
2938	77.21245251538501	29.85483028369483	81.38247591706875
2940	142.0624200297144	113.2377031570732	89.68859994796455
2942	113.1919691263635	121.6558953686302	87.16261688074334
2944	83.04408467021614	105.0572658128279	95.14868982355986
2946	102.9465340243859	93.34405159466941	107.1142935465203
2948	141.2043538456872	68.62359475652178	81.44773382647036
2950	83.01136137309383	58.54274113038775	78.25184044530801
2952	85.88453135262152	78.44099417095478	102.7477276993824
2954	78.34969961830915	63.65152159485931	103.1779311933331
2956	69.59684414211685	28.16486135429398	69.18893471789745
2958	90.67028350322531	14.26662866644496	22.42163658665516
2960	79.92996199864022	7.390107874163763	36.34472134542576
2962	47.35447432904645	-12.8272683261581	-24.63962064945491
2964	36.06071427853065	-31.4193099694866	-32.20640732309202
2966	27.59387330060391	10.00508403397016	-7.050273110648711
2968	21.32485118966995	84.61325537593106	14.87376906391285
2970	60.06425633743552	24.72797317362579	15.46130525146265
2972	-13.68105038329241	-19.49260183018477	-72.1885861037857
2974	11.88588626735152	-7.257485181203163	0.4045072859939793
2976	45.40731515817207	3.317914675948305	42.02539437348317
2978	39.09834192025787	-10.05198488233305	15.75353378851711
2980	-5.134660456823687	-34.46486678144338	-15.56056820574492
2982	20.6451573190452	6.959581128749463	24.13713801263341
2984	49.15994852907507	15.77750512221035	26.55032944961803
2986	44.89693966507655	29.27274130849166	19.3420187603077
2988	23.98914169309522	38.4907809717803	20.83186684273372
2990	6.670078915490419	31.51394924648808	26.66764586887143
2992	3.482743998632403	5.294300346804048	3.546517112058232
2994	-7.140996045414756	16.2394336915741	-3.579775415372136
2996	24.07292887415426	25.16046224115281	21.3336357472311
2998	-6.231657697942143	-5.062195279800271	-13.98000024356892
3000	-49.12170681703127	-49.02692702474458	-55.36005126476498
3002	-29.45600110841389	-62.70131829049085	-31.71913034823402
3004	-36.961054013725	-41.02362742876665	-59.08367108437046
3006	-22.17959872537501	-67.48205811726785	-22.69178466315183
3008	-27.29271806469539	-39.33402537872604	-31.41564259591467
3010	-39.38219581929199	-31.24151738686609	-45.46443761666647
3012	-49.12861198357201	-53.08247333678801	-48.55429652928831
3014	-56.74860891266212	-47.7587774700993	-57.82360455097295
3016	-66.0991962903405	-79.3827365962328	-53.10454086490525
3018	-51.64644579776871	-66.51126277798173	-44.28315110333558
3020	-61.74865683119752	-82.48831030476099	-92.56597673800928
3022	-41.98717143686955	-89.23676515087362	-96.13945358962099
3024	13.61721770912465	-63.57609852670157	-21.21686448432746
3026	-8.617347681545404	-54.05846194880456	-14.59231738829456
3028	-29.08827265445014	-50.32375033681053	-54.55096824474472
3030	-7.15109608524082	-55.8759082077886	-13.71856178327879
3032	-40.19485820794309	-59.82861156192519	-31.33134582004308
3034	-66.35318843192371	-55.41549033762092	-66.83965666883876
3036	-24.05799766864178	-44.31326234018834	-43.21076548143689
3038	-57.68151069146556	-45.27241498820197	-16.91226151399042
3040	-20.79642037482057	-31.77513219390524	-7.504576214290352
3042	-10.34938516515321	-17.26045296284227	-11.78199919079152
3044	-17.66595966546574	-18.05838873855959	-19.82913458685426
3046	-13.71914777643973	-24.43528298278545	-25.51484968691835
3048	16.28676670977344	-17.15251609001812	-31.76862345100106
3050	-14.221699530614	-12.52013211401393	-66.91167265539562
3052	15.00722543939068	13.79858162638937	-48.60852297465748
3054	30.79547495452139	3.440792545572275	-4.268615924495999
3056	30.52097537731206	-7.163404195753373	10.44435359022638
3058	29.93524435543856	-6.735082152857607	-4.719726038482512
3060	46.10244903257222	-12.63515855019106	-7.433426640839283
3062	49.91503062733286	-18.88506255869894	-19.0716353536148
3064	77.57415476595064	14.7221824749986	51.76315671707292
3066	71.25552651413145	33.70385854966077	83.43734189100695
3068	72.52281622046635	51.91932558774369	79.72625260035829
3070	90.97946232546184	84.666636565098	76.49727283017221
3072	91.53315034268105	124.5453600937435	107.6169427289933
3074	77.21232469182489	67.49418479082827	111.4029823638109
3076	60.18455836883275	54.27907339132051	85.09382327064409
3078	88.47588133563423	39.10820117734628	82.90000452125469
3080	112.5740175937315	54.38276177459755	97.20631702655093
3082	127.5075165858199	93.22157074327836	110.7042223082445
3084	175.4598124297837	100.6899713945421	112.4334132604871
3086	123.0527439672782	94.69081171156221	116.7135935788011
3088	190.6735798333799	146.5924663800744	124.7040229070694
3090	203.0145303953414	153.2701059903956	147.3025406269279
3092	192.3285084505008	156.2774591976054	154.9254092440079
3094	185.3234120072387	160.8210214569637	154.5843583073632
3096	167.5983344675281	123.3581797830458	178.5036531516121
3098	168.1336407472954	122.5731357918188	112.4096862585812
3100	203.1895386690389	152.5496802287858	169.7295461266511
3102	232.4666739664152	189.6724691271033	217.5045978818915
3104	203.4348463987175	230.8526159141788	224.4028179128436
3106	175.3465610105653	247.1024374071313	216.348543074779
3108	252.2378638230387	207.3340131722437	239.9163733914741
3110	239.4642961978867	196.4446609917654	252.1143923970334
3112	278.4252150979556	214.6237126611297	260.2742274141673
3114	308.8114487317189	245.1711044566557	289.1751081126961
3116	308.6196402735873	280.1131543335821	332.4910107775445
3118	298.0461389166668	304.7774216071158	335.8219061924545
3120	315.5597276770242	310.034181906957	272.5327163069563
3122	363.9993353603169	322.3216539320365	320.9191225912409
3124	353.0106370157599	312.2066483901938	366.5427984646562
3126	328.0340669742712	284.5083967254965	343.2753768848266
3128	334.2775447315192	321.694297350928	364.4036813924433
3130	343.4782820630865	369.9521449896686	388.4731900570005
3132	333.2891163917802	358.6785923565197	362.4090466849845
3134	385.3765174450331	358.7537999909339	413.1936672724398
3136	423.3019910210912	371.3805483570062	376.5250020594116
3138	446.4474342036024	426.4872133577667	432.9426939024173
3140	475.3456566394225	441.6406710123148	494.7616401495186
3142	483.857039969443	432.0423688413827	499.5932362817628
3144	469.4896831620418	436.4742015367341	462.5423887563014
3146	481.5217610565733	468.1450193872209	478.1956331730174
3148	500.3181980871727	504.8510287451958	491.4329357904687
3150	491.0643039696756	462.6792235896355	522.5312733111264
3152	497.6120409194591	472.0006609420715	533.1159968268142
3154	509.8104935331082	509.6837088484235	563.6054201181302
3156	525.6634050591249	522.463087356467	582.9728597985161
3158	548.1012786826219	488.7479882521831	538.4592964594467
3160	534.300166469032	500.8794360570523	589.9155007762931
3162	572.2709870331294	557.2221266905222	544.4193647641059
3164	567.8463082414563	609.0766260263192	570.8242126831614
3166	593.8220748985866	636.7820247386148	610.6952542582743
3168	623.2538855006372	611.6571552011093	622.0255320904682
3170	620.0275191625867	567.6167293193367	617.4363783077145
3172	633.879272633456	635.811571996714	668.0334528287791
3174	694.2536562882613	629.9040713673982	702.1527682292165
3176	684.1197857604346	626.1543469794855	670.0665603181076
3178	685.6372090092866	641.338985610648	640.4101198380847
3180	715.4040571231062	680.4609484194027	666.2545376733287
3182	746.3495000179986	722.3867581411938	718.764084905337
3184	732.1131348626058	734.4437036837873	723.1587417738695
3186	651.2440270731693	718.8312085727533	706.2979605181054
3188	712.2579143353602	682.3158499874495	731.4493362422226
3190	739.5201042127912	685.8606535196562	758.6273011718042
3192	715.2535496193157	702.6182425699171	756.4296295760194
3194	710.5444648320183	729.8641800061357	745.1583484934943
3196	757.2363215180003	759.301086680782	758.719746446774
3198	779.4931675600922	758.9117585247401	805.0398156964054
3200	753.06604125465	717.3232916573908	817.1342731459084
3202	779.9703480903191	774.4739978793095	876.2604965182552
3204	805.6249444591526	810.7291097279392	830.8709385090737
3206	830.3514993057913	827.7762810633078	825.4565506993847
3208	841.9014943149585	820.9185156269043	849.4185229484224
3210	840.9263868776937	800.3538516591395	840.0937649013952
3212	875.4564562210242	830.6679367512419	898.7964198037049
3214	856.1304316827199	827.2132623679555	904.8702286983341
3216	868.6742162790112	876.5980950524754	958.4237257984256
3218	904.1901522507446	873.3368759864836	952.3270389684653
3220	908.7277831911231	880.2943854944915	910.5196355419928
3222	875.1813415252318	892.000826278374	884.1994256331846
3224	848.5693415458452	852.7067147252014	896.7687807491474
3226	875.0985592975572	824.4985507984948	908.3189018706638
3228	917.9664011855007	889.0749100538476	912.8264931186627
3230	876.5025256969728	855.3639778303844	889.5104569517047
3232	873.8704795384901	887.9823149171823	921.2869828561386
3234	904.4783723208764	912.4071470474369	954.2458420056163
3236	911.9868578006502	901.3491448652927	952.734884630138
3238	868.3463650024685	917.6182321542025	937.1719070519541
3240	861.9254456677197	937.0381799728988	916.7603556640513
3242	886.5362522349032	915.3086619342116	971.6743091614723
3244	915.3774310870479	928.9240426082012	989.0460090712709
3246	911.8971140073932	900.5038140810786	976.2816252500188
3248	928.904725563265	923.1003959692199	975.8045925196861
3250	953.6976964444705	969.2402846988298	997.4828808567445
3252	940.4313904269482	926.6681597629314	1014.910837269124
3254	1020.591981108486	949.5510967841707	1023.777390050367
3256	900.6716737792281	953.600477090875	928.4876355671137
3258	952.2253345910953	940.4320901917452	960.9641205266617
3260	940.8742931051663	931.8969608379123	976.6187135365537
3262	915.7501610395723	952.1373463823223	958.1742616029633
3264	935.415519330606	963.6195549802793	947.6556341093655
3266	960.7437495894158	923.2261175204262	977.4871694024445
3268	894.2607702422754	912.0904805440816	1008.090219855382
3270	985.9013560009181	892.7587438215228	1007.763581138855
3272	950.2927274403455	927.2773657678533	978.9259490800133
3274	941.9080259670418	973.2448262512528	973.142735282343
3276	958.6491264060921	973.8018536525233	982.1347132580307
3278	941.7253379208078	948.8319669570965	969.1901765432511
3280	906.9273163514353	957.2659197747064	956.7370476989988
3282	1000.318991856572	1001.437007518863	1061.150999659757
3284	902.2234176426587	940.1947235014311	970.8975767538334
3286	932.2441282985566	937.9055393837052	948.6659423824292
3288	943.1080396225049	987.6834029959953	979.8215155749485
3290	976.1733354991118	995.4289441154117	1023.61790575116
3292	971.7179465476025	965.1207800773086	1020.979664186541
3294	931.2889033877809	946.5225991142348	979.6459203971813
3296	981.4962596343931	959.6641421450414	991.2227662118107
3298	993.8438592645327	992.57045260302	1060.51116192244
3300	925.6452368042274	963.6356775130683	990.481622385308
3302	963.4527455833099	946.5007414702202	957.4816115839431
3304	999.8371090464075	959.4365114825885	1012.254874827933
3306	1015.107318672101	962.9634997578803	1029.798195751912
3308	1003.56295580442	972.958408188196	997.1022373807374
3310	963.4834787377815	1018.012044493288	1007.515660091141
3312	944.3784525559629	1005.590815569355	1026.135540958929
3314	973.023590154127	1027.555338029615	1015.356077103767
3316	953.4395676584267	980.8122086908714	1058.524084096567
3318	955.2801935980046	966.7796465109925	1015.280374672654
3320	980.2227367130466	964.9735232417148	1004.068194218214
3322	976.3172057000452	973.3963113846282	1040.297397542015
3324	963.2649724966466	988.5850202374346	1048.921783801733
3326	1025.069396408002	990.2603951159352	989.6897912932461
3328	1012.016235362272	1002.84796916203	1003.672470949039
3330	960.058844243966	1015.710016635713	1048.286966115296
3332	990.8709863193672	1023.730430263281	1039.627836217239
3334	1027.842899688984	1045.236644174591	1063.257234264193
3336	991.4614319516088	1020.883768478105	1074.684228016853
3338	960.4934087982293	1010.806011865604	1070.01303342367
3340	1002.999123711331	1045.64949960797	1067.610888711222
3342	1010.079537189507	992.6416772230306	1044.049980217401
3344	1041.913634533554	1002.149423081387	1033.751541133732
3346	1056.283583469199	1000.640399208372	1069.417487033193
3348	1006.350766408582	1023.42310152931	1066.303366116742
3350	1015.24840800754	1084.553459705116	1088.421732603858
3352	1007.929217060281	1081.548309437704	1087.331754100274
3354	1021.938111085614	1043.602135534296	1076.27711784219
3356	1086.13982203621	1048.76098112625	1099.357368823901
3358	1014.670666345037	1035.566241327369	1113.162019023635
3360	989.956865050228	1058.791947727097	1087.020502683249
3362	1053.242726978462	1081.965230418618	1108.637242826619
3364	1093.442519248578	1061.837110193257	1082.282882162086
3366	1069.652014538534	1069.1297251252	1069.30460932263
3368	1075.99380302709	1103.390306549494	1093.859521728168
3370	1083.42198238878	1113.067475084772	1132.442921267168
3372	1058.4718636426	1087.489160063607	1156.654196590115
3374	1119.317884660393	1094.670999644348	1164.991469605954
3376	1050.916869222483	1062.171488009117	1103.49183878444
3378	1081.727523096367	1049.922005093971	1097.004187377705
3380	1043.249921157196	1062.678252546942	1127.733401847272
3382	1065.579863890779	1080.427848845663	1154.387299338212
3384	1111.179225001892	1104.045525163029	1158.406453737949
3386	1108.380213437045	1107.468376274597	1147.28113886604
3388	1081.716038937572	1086.523642043979	1135.2723284435
3390	1118.243494971988	1081.524586088523	1132.14547547559
3392	1088.793404482266	1070.020382044014	1162.072829563831
3394	1110.650971497266	1131.684741285686	1166.440005615227
3396	1142.749975446438	1158.155376203468	1182.963233090787
3398	1092.764808673647	1151.528121554814	1177.447695923986
3400	1085.724302863128	1099.795448275904	1155.734176262713
3402	1121.224310274582	1102.818834755052	1144.683317320595
3404	1143.830948814857	1153.514079053595	1155.576806373781
3406	1136.910406948432	1134.623695543813	1173.45591398409
3408	1112.399522982854	1084.359833298366	1179.166459323332
3410	1108.317996593481	1113.3726686789	1156.252917674084
3412	1098.584613799326	1128.724155121708	1126.096697450721
3414	1127.101677033745	1145.079981517582	1134.690640758319
3416	1092.618087639055	1133.285300116326	1139.687248292124
3418	1078.538519945802	1099.196991585497	1143.388829362764
3420	1117.629260268307	1110.737413227393	1172.166381781693
3422	1141.130792939631	1156.971009398322	1197.904689335159
3424	1105.978547300904	1122.891529141937	1159.77854504764
3426	1145.46060705793	1073.91348121234	1154.683932850386
3428	1116.210434009807	1136.521899987675	1164.723783565755
3430	1103.148135808719	1072.527417018011	1161.909979836518
3432	1090.335061365832	1099.187334646059	1171.255260968819
3434	1097.608733263598	1102.869902228239	1167.983916269364
3436	1104.805935326438	1103.967794207571	1144.21902180137
3438	1085.103916649935	1101.196434902059	1139.407145690921
3440	1066.289213091129	1072.790206289218	1160.353161666975
3442	1103.400124773841	1062.000597666921	1147.41996259438
3444	1095.490602503339	1071.526113228089	1154.731720485889
3446	1080.307407456222	1045.531748826913	1120.777909962297
3448	1082.891372964823	1097.540660848275	1111.247972209345
3450	1080.971308973488	1063.929318201492	1104.084279372029
3452	1041.089957805556	1042.081061873418	1099.948191283954
3454	1016.700056722674	1045.501575342035	1069.918288710323
3456	1042.917890289235	1057.872129230524	1043.069398855903
3458	1066.726100854946	1051.770629205802	1061.414481262542
3460	1019.740775845361	1005.939561808562	1094.120657058643
3462	1000.30161775174	1010.31268464706	1082.523603964925
3464	989.8547923854106	1042.906895135248	1041.490380637473
3466	1022.071362569988	1061.183721255935	1076.09418576508
3468	1029.877779654962	1014.268695313503	2540.24482240308
3470	966.744112346154	976.6324675447825	1782.822598778487
3472	923.6107666527851	934.8819384268752	1000.473249179252
3474	925.3229359915501	923.4034200591924	975.8384546428632
3476	941.7783037983279	935.905738875976	976.4139871227847
3478	939.6278985040539	921.3025301346183	987.5866623006266
3480	873.4583851167698	952.1995980635239	957.010966926454
3482	904.0993505256889	951.2021697193545	984.071349331817
3484	887.4535683343153	930.7717949748082	957.8644804007367
3486	895.0787347117948	917.7843232591955	899.2764490766236
3488	851.9132442039429	873.2328420781507	873.8563847430003
3490	886.8117474981987	882.4847593956811	897.8570754755299
3492	874.024756832702	881.8273724086519	922.1993377193028
3494	832.2935822702193	838.7816791183445	881.1188148834797
3496	832.5470116561921	820.8027720471007	813.9819990435974
3498	774.0104866143836	848.8462669064725	827.8899234525604
3500	803.8449512966249	791.7894854836626	807.959848900149
3502	753.5797210084287	828.2232038651467	828.7079274102487
3504	773.4152060030954	836.4084576125121	794.9700158769965
3506	746.8231484986345	760.7375352137617	818.7258070850576
3508	787.5846173405442	790.9479774344663	817.4558759091344
3510	761.2520364206641	771.0542798046861	775.4913400914234
3512	714.7140683720163	748.6865492310417	729.0890722276981
3514	699.5387045323619	740.4915071992573	737.9582683546266
3516	688.151475824712	721.6101513952243	769.6216297608656
3518	689.5591666624171	758.8235094607658	731.5390011917016
3520	722.2055124038772	725.5243870940533	768.974468714927
3522	709.7841414338473	741.2195801823788	723.9049503691323
3524	731.7733706656445	717.5461993393159	675.1217510084629
3526	707.6741803936197	648.7961627676352	673.7714673214364
3528	673.307897112521	640.2810731569919	674.2569260314176
3530	624.5564589829899	648.9642293503109	658.3898648053748
3532	622.3000895955458	623.9403574186507	628.1819240012158
3534	623.102118012632	594.8663431735253	635.7225403536592
3536	619.8208415384426	615.2616080453161	657.8540564541297
3538	673.0663464688004	655.5837043423909	616.6137000359046
3540	622.4431575956751	611.5352717181013	610.9228508539356
3542	549.2375717545694	507.8558170466008	601.4948315351713
3544	570.9023525256743	509.4331181165102	579.2572352441773
3546	554.8935295411795	520.4313160779466	585.8109764620534
3548	541.582856737018	549.5638545795562	565.9945529653526
3550	547.8317097714635	526.4088235911841	539.2727952070602
3552	494.812244882847	481.9587320969766	511.7307042350169
3554	457.7312144169473	468.8691954264531	476.3230361926882
3556	468.9343124451926	477.8168197639934	452.1843338688899
3558	460.117668662753	454.1646554972461	448.625044453077
3560	430.7333506816363	409.3863794710038	444.7034280789759
3562	429.3965825764651	451.759058539197	470.8470447897044
3564	407.542495162907	378.9992024922499	434.7626769086953
3566	487.4193933656839	450.2263629286882	447.2454986048673
3568	353.8336630957741	364.9552982030671	419.9489531384928
3570	383.5193635897039	407.4484337846877	448.9314366237064
3572	402.3815560347605	407.4886335768487	476.9345644392113
3574	419.6244545252148	390.6482995094852	441.4929930790263
3576	415.1726818715656	380.0108144064038	403.0182015172758
3578	383.6855190409348	367.9492667887123	392.7772330460495
3580	380.5779236162966	375.6366411626712	392.1153760152885
3582	395.909781997619	405.2253013579283	406.5411091512038
3584	330.2401590955395	373.1662968113629	411.7722558822853
3586	386.7406562701372	340.8411483511081	428.5807135735965
3588	312.6199183105407	373.7171345375883	403.2249719144891
3590	318.1185025676051	290.9909012676501	337.9749258025544
3592	318.5725551191587	316.4194197063475	343.4091341692536
3594	315.8459656508872	339.7949874778522	303.2867609069546
3596	299.4618002135237	297.9620280346388	283.8666088717391
3598	286.2627288327618	257.2034811428879	302.3878717651897
3600	261.6089223128005	247.5806595596597	281.233818258895
3602	252.8029141101565	264.8003946476226	261.6344693085732
3604	269.3608699619325	280.8217294816859	296.9756402363512
3606	238.574203199203	252.7679138597164	266.5550978029153
3608	235.5496741264099	247.6676990420373	229.0245310579241
3610	252.0454174268342	177.1291819566033	250.7442746693847
3612	233.7154962641346	222.0917398282372	262.4726117335378
3614	249.3368424652258	266.9000754232482	274.7347818620839
3616	234.4725752418283	214.0123376818645	274.8396895501647
3618	251.8234009286847	264.661641349114	259.9076467719467
3620	232.1513726916667	252.1238882404991	240.0695002783876
3622	205.3579590091738	212.627079519281	235.6907403070865
3624	193.3425627746186	187.4726225931726	225.7521820127295
3626	197.7754039269221	167.9209664605816	213.6133701672812
3628	204.9299240049212	164.6377536059026	212.305095635519
3630	187.8026749486799	176.1848633240068	196.3135546393303
3632	181.1761408182932	164.4727940439202	175.2246759415801
3634	233.5361332663742	178.3889099514797	176.8693147659697
3636	147.1898669250361	104.4407051588687	115.1174891529606
3638	189.7078406472377	165.9001900724173	170.8065249142876
3640	108.9513487006674	91.13767738109937	143.9895050473774
3642	134.071337055094	88.95496851459984	99.5644512532545
3644	108.0033585101103	114.5115220070574	110.2783622954638
3646	99.06999756648659	109.6237331413351	93.74909534539371
3648	111.3339554480449	110.5280804093791	93.4487928986033
3650	60.90296344867318	68.71234236620668	60.8261687261253
3652	37.95637947562199	27.8579368519128	52.26371495676282
3654	93.00739120782167	42.01031834795014	101.4919094644654
3656	91.02484494597502	35.22569019477763	82.77620888596746
3658	97.47647416746945	47.32385105594301	77.10414941153222
3660	82.26359357533138	59.92538526673279	48.01745116472618
3662	24.30285250946993	-21.3513616228834	22.58465646166214
3664	-17.438347506547	-6.682026470672473	4.490182293018822
3666	-21.50857800763664	-41.38266392685078	-6.898195199061712
3668	-3.491145413190554	-11.40394299836978	-10.84824574281943
3670	-14.45991462626217	-14.89525418509842	-53.81264997190451
3672	28.20784659320414	-39.59499914121714	-20.23953087431231
3674	-11.56522519885958	-54.11527570551705	-60.61290813450547
3676	-50.88682927940683	-64.26433628332143	-72.97363996928458
3678	-49.94801314076556	-70.54407320050962	-69.94708886736296
3680	-77.83732480876179	-84.66770465263475	-112.172809708599
3682	-119.1756083897135	-89.55858508235824	-115.579972706488
3684	-109.7639391888663	-55.95737877566541	-65.02171709752136
3686	-93.20616156421686	-62.49198837076581	-72.86405846064922
3688	-102.0484430507183	-125.0254630579596	-93.15473988539117
3690	-139.6358203199052	-155.2772480720069	-134.2229512807299
3692	-88.65557103026289	-102.5604781237483	-98.81154749947838
3694	-109.4816210185441	-113.0344745878326	-45.23563769599626
3696	-125.5472641349791	-158.9376970462669	-148.3587201310378
3698	-161.6108961887484	-197.5745064036543	-144.4829677137651
3700	-145.9439699500764	-179.3235301118245	-141.8797669110785
3702	-165.6788683160637	-177.7190247715315	-161.9250306837422
3704	-133.5982328804974	-179.5457580761319	-172.1098702744186
3706	-143.0034291821277	-171.2936008425892	-172.2509916223979
3708	-154.9221224394848	-142.3600662052152	-186.4204683283569
3710	-123.0872187429704	-110.1979525340578	-189.6317962727004
3712	-130.9448395378265	-139.1103643921983	-184.7056950389268
3714	-176.1945465487123	-195.2038222023126	-188.1811481876036
3716	-198.7695361507207	-179.2213900164064	-145.6839434773602
3718	-191.3627187876243	-236.2129700112357	-175.4688955358026
3720	-177.4118880977287	-137.7612491730631	-171.8485698762829
3722	-207.6699496657678	-204.0995133749447	-161.594031379153
3724	-217.9902531137716	-284.6870018244886	-177.1483081845605
3726	-210.037075552053	-279.2722844871298	-195.4076658407872
3728	-164.6744707194958	-231.4764144650695	-184.1360813223749
3730	-199.8101386207307	-216.1364000666632	-222.2465613866541
3732	-183.1633714037193	-232.1496376321565	-191.6604744488095
3734	-169.7087140459107	-213.0623607882986	-155.3306710603338
3736	-191.4859598719899	-207.0153916042439	-186.4393884284091
3738	-204.3446208043087	-235.5715913302277	-219.2486430045455
3740	-180.9806108085896	-222.86826407973	-231.5704829620266
3742	-164.2646998050058	-216.6830424456261	-222.0271455951635
3744	-192.3094940400338	-233.5885183284131	-201.1549173917898
3746	-217.2158001585933	-197.9629466154242	-208.4610151299612
3748	-193.9035382374411	-176.9245094040765	-222.4326299387505
3750	-191.8468051615083	-204.2527591309923	-223.402861114333
3752	-230.5665672036817	-217.4605737113864	-264.3088092658726
3754	-219.7199031380873	-183.3853371294787	-205.5877607237707
3756	-197.0829378185378	-183.3887816644196	-214.8057247103859
3758	-211.8938180698096	-165.245515573424	-220.6248338087677
3760	-233.6971599911546	-303.5414113237887	-248.9130746954226
3762	-239.6414621239525	-213.4025795713339	-222.0716966746007
3764	-190.8987832034096	-257.3433354198724	-203.2074105513476
3766	-179.9940690007059	-227.0950997737684	-221.676785171817
3768	-242.8940638760217	-223.5618111047324	-240.823572939668
3770	-223.6500951956414	-204.728006140595	-218.2283652533836
3772	-227.599104109321	-247.7680383050632	-239.8146375078604
3774	-202.6574666967927	-226.1176760639964	-217.8288287013888
3776	-198.5372118607801	-221.7268305299493	-198.6762655895929
3778	-229.9726932050532	-243.3128624477779	-218.6916394655399
3780	-233.9383718684082	-215.6411239560362	-231.5505844785888
3782	-225.6807806998463	-199.5861677401456	-227.1782545616546
3784	-214.9686138746268	-229.0390930086503	-208.4526992050963
3786	-201.4147643586084	-258.3549608505431	-199.4128756345298
3788	-236.0310782077432	-273.0343243655468	-239.0672130757477
3790	-215.6765555621468	-264.8947677033409	-263.7411938229236
3792	-215.1535220016093	-240.3932909485251	-189.3514206944297
3794	-239.792734405567	-249.435080040801	-229.7419332612477
3796	-252.3263273174608	-249.8011549109794	-231.6546393691716
3798	-278.5337831470682	-265.7670059842177	-261.8306242007513
3800	-219.9294634466667	-249.7909434007256	-256.2736914315069
3802	-293.9288047680142	-296.748824469312	-262.0353044607904
3804	-279.2066874687572	-264.4617029284783	-270.5453747804928
3806	-207.3448964637109	-219.0616848037641	-227.9482783050182
3808	-236.0695675097109	-246.3085198946336	-211.4958439379923
3810	-265.821804772774	-265.7641772709017	-234.1166688020219
3812	-204.2856712268792	-238.6073379915179	-266.4692738513136
3814	-193.7180124513015	-217.6692239153672	-234.1820547734974
3816	-202.3471896610336	-230.8976448428137	-233.9624199594176
3818	-227.1818811278315	-240.8166084807464	-246.1898417156201
3820	-217.5846598658203	-201.071049797686	-227.7278913385745
3822	-216.2620760095243	-188.0421881626148	-225.5427987316227
3824	-223.8752387675184	-224.1838754868161	-220.8824380060988
3826	-215.6667667386833	-239.9190783359501	-207.0218904357194
3828	-225.5263100577975	-236.9765920817843	-227.0079784927144
3830	-202.3442168132551	-214.1380784351635	-230.2637245630457
3832	-252.198755444802	-213.0275035934581	-246.2250735105843
3834	-288.3448002995108	-292.1801962743996	-297.757292632428
3836	-248.5193922047164	-284.0183025019673	-244.2468326398492
3838	-254.1003836771921	-206.7364981374604	-242.4587245748279
3840	-189.4996669666562	-220.5165377546239	-166.7375759413277
3842	-194.1959627804565	-251.8441692717607	-184.4194322119948
3844	-221.1895130787869	-223.4943884263966	-206.9415596959062
3846	-215.1919511571305	-244.218821244111	-226.5854754059762
3848	-222.821053849701	-269.7272852768597	-240.1744020008474
3850	-226.6777152245974	-212.237113440562	-245.2352395432118
3852	-238.5814885288936	-213.4120998197782	-250.6883491969743
3854	-230.2725318272989	-270.7510092313569	-209.3764873951745
3856	-270.8331730026984	-270.8050191169052	-213.1393862106437
3858	-224.2372274677691	-232.0391656806856	-227.7075646746852
3860	-221.7479178188671	-200.8936323699755	-207.6195621986617
3862	-245.2782253015052	-220.8811429149542	-212.6960720490477
3864	-280.9525236588572	-259.0583544613507	-257.123398822794
3866	-248.0927795254231	-267.7562858334075	-238.3084317375601
3868	-245.4057458092295	-244.5404148497032	-227.584510173494
3870	-234.640704410188	-247.1854595239951	-240.897638371743
3872	-211.014534885881	-241.6361342828706	-226.3794043046902
3874	-217.5236223601545	-236.5241324876976	-189.9677221350612
3876	-197.9613041655059	-238.8319383156704	-185.3771373342628
3878	-178.4028821269652	-241.3688789618261	-214.5070024166081
3880	-218.5810214786561	-237.511514323546	-232.9932129313436
3882	-240.8162685691342	-225.2705738649664	-202.9493994412836
3884	-225.340779440243	-240.7354041974316	-205.917195037945
3886	-239.1508639641383	-260.3122156838977	-256.3022326161021
3888	-222.8599983763286	-252.8236288801854	-224.8416013638837
3890	-161.4600282995785	-239.5180909961669	-219.6990940243724
3892	-176.2525386385987	-207.4736163989447	-169.5431057252508
3894	-214.7665951772671	-197.9186005904565	-197.6652606977367
3896	-265.8089257042346	-241.7018097917887	-225.5896242557137
3898	-234.3126249583017	-200.4273398353966	-225.0839373047282
3900	-204.8702911419256	-204.4557424232328	-224.6487182125708
3902	-223.9121260665328	-239.0518218130974	-182.5388963374668
3904	-233.7020317275637	-200.5863290242416	-185.9829178273665
3906	-228.0773715029407	-216.3862130765913	-155.8056344314435
3908	-250.3950395560661	-261.0466575967756	-249.4595602661161
3910	-191.6253643630162	-202.0495672833876	-156.8959681923095
3912	-203.4040625195688	-269.2767019300121	-295.2672595779946
3914	-196.105364881839	-242.7270885057783	-178.9045007861202
3916	-190.6045616115134	-216.0968961061084	-250.0193268439927
3918	-182.9444956170458	-238.4612168754854	-200.1799383595864
3920	-206.4685643859964	-230.5169791249195	-212.5503026461395
3922	-225.0283669329947	-279.7017360364883	-223.497343621385
3924	-161.561143862728	-209.8909884982471	-164.2788441096569
3926	-164.1434632963366	-201.7771803775724	-187.6115090535505
3928	-226.0033577088583	-213.4726366372208	-224.2166850259061
3930	-208.9993388742081	-255.2455302913584	-246.5557647007497
3932	-216.7393519427148	-222.2836422522603	-223.4484420868532
3934	-180.6505512511305	-217.189042618851	-188.1322647232554
3936	-256.8254645175182	-218.0838603830792	-234.8422226815733
3938	-195.267504424223	-203.0147113727397	-207.2908290056932
3940	-185.4968789870306	-195.632928050123	-168.7351354042679
3942	-211.9591794233477	-207.2068437891107	-204.2554656947677
3944	-178.3998151178763	-214.1505114654863	-184.2623944524742
3946	-177.1306217617803	-190.3079257578151	-197.3573713059523
3948	-154.7043800494155	-195.8620695870283	-148.4801522127415
3950	-175.6433410551377	-248.1882053474579	-181.2057702972678
3952	-230.6005759887247	-247.4781274401877	-209.4034762184144
3954	-196.8120373762701	-208.3705173222413	-204.9872774074668
3956	-208.0091663486728	-219.0242204510951	-212.3320959372412
3958	-202.2239787069743	-209.5786624386974	-168.3693748555742
3960	-191.8818376209787	-236.4840282289607	-182.9781549885108
3962	-171.3691110369624	-233.8936104424764	-215.154650696448
3964	-178.79234263171	-237.333387931441	-206.1595254117814
3966	-157.5975194824956	-223.3559751331744	-183.7213880797443
3968	-183.2208168280073	-196.9098112304163	-181.7984474859206
3970	-216.3624053740063	-217.0236858916812	-189.2813263531293
3972	-176.9139874282251	-154.7331083857087	-182.5423277491324
3974	-171.0533755257588	-136.6307936417918	-178.5626103973595
3976	-190.0918597786964	-191.2723495427101	-203.009026068299
3978	-186.4156609668242	-180.1374972260787	-189.9818528749963
3980	-199.0064492812776	-223.5354102717419	-203.0025719791719
3982	-181.2802694697554	-265.9703265014819	-242.5703514662224
3984	-179.5711758087444	-234.8404351699353	-231.3298022286948
3986	-215.492149208386	-220.968789603532	-227.0127329275663
3988	-185.8577438276426	-220.3241362678309	-215.1746803783173
3990	-177.8502320932816	-238.6791085091244	-224.1642351662482
3992	-225.9550623878802	-219.6254989940338	-208.0796597828618
3994	-222.5574123329596	-190.0062878823724	-163.9249392791376
3996	-184.378165749759	-223.2499960053225	-171.8532912896038
3998	-190.5734420873968	-222.2823390568833	-189.645524290265
4000	-195.5029532947091	-216.7584213301509	-219.4082172735484
