# Supplementary material for: In vitro and in vivo datasets of topically applied ketorolac tromethamine in aqueous humor using Raman spectroscopy
Source: Data Brief. 2019 Oct 22;27:104694. doi: 10.1016/j.dib.2019.104694 (PMC6839021; doi:10.1016/j.dib.2019.104694)
Supplement: Multimedia component 1 [file mmc1.zip › Raw Raman spectrum dataset/In vitro Pig eyes/Gonio/High Wavenumber/0.25% Ketorolac 6-2.txt]

cm-1	frame1	frame2	frame3
2502	-19.51301980205676	-150.8377486076313	-212.9438426602104
2504	-46.44819045441348	-167.1589133724926	-220.7427582719227
2506	-56.25900883415005	-160.6590661402812	-179.1089502047107
2508	-13.52240175610345	-124.5844730709945	-146.9409430036808
2510	-20.73857005814795	-114.6306193676889	-164.5648187237308
2512	-37.14769423771958	-139.5459186681777	-188.3824196910583
2514	-41.47066431921761	-165.3127200556963	-198.4038576773169
2516	-4.613630431268414	-124.139519663937	-168.8250636616186
2518	3.049594079234028	-98.759430164311	-151.8982882570474
2520	-26.95453364842275	-102.6199126840976	-149.3811926324496
2522	-53.77387944167393	-125.6029923410654	-159.4299643264498
2524	-27.53386443116767	-153.6286776927958	-179.1666565417661
2526	-35.25610340009052	-136.0868105667256	-167.0964692732464
2528	-27.59718156786412	-156.5007178464478	-166.2405558002686
2530	-26.01380623107808	-160.3964946865932	-172.7589839308475
2532	-44.93651030791252	-115.1574868214239	-181.2516123375774
2534	-54.4936680406221	-146.7819259835578	-164.3029192268605
2536	-81.50383484445496	-143.0857687712059	-158.4818183381113
2538	-88.88564507865178	-148.4463368194081	-176.4960389056383
2540	-67.94727801928794	-177.4911135033115	-209.5801154623486
2542	-63.29463691098119	-198.6509918343536	-181.7399216014245
2544	-38.87926237258644	-152.0507087739924	-151.0765862166489
2546	-42.95928589481851	-150.6576975363117	-146.0673294605351
2548	-62.6680882851725	-178.7791963389863	-157.9767781330282
2550	-30.83016815772227	-117.5774617134121	-144.0901678646371
2552	-51.94438227679553	-133.9130549484925	-165.269072872639
2554	-48.26948343761797	-125.6616041083724	-145.9994632926482
2556	-32.28462493753172	-113.0877171218235	-128.4843605273069
2558	-34.78910056399896	-141.7626928337118	-185.0787530664757
2560	-34.69106818059372	-122.8433442405078	-181.5314143021194
2562	-56.88740073533411	-137.3167659918573	-179.8281107937397
2564	-103.089014131828	-164.6629790842809	-203.4781017470121
2566	-160.3629493200235	-189.6717587191486	-258.5264249509551
2568	-78.91466258284385	-241.8657801221364	-213.5400687339642
2570	-72.53575593744381	-212.4808725372574	-181.3654716225639
2572	-58.4265855305214	-155.6302413456227	-167.7698038339884
2574	-35.75485385509978	-118.6966432165561	-179.4169003587783
2576	-139.975853171262	-200.6411861526777	-233.5863474921698
2578	-118.3383153666256	-211.9692232243576	-218.0085386311084
2580	-85.01768693346045	-197.1087877045027	-178.2932243442174
2582	-70.01135362120293	-181.7951870103416	-149.5892533825
2584	-88.96067946456076	-198.2665637784438	-180.7888762157865
2586	-80.66133484248852	-153.4937487587648	-213.3342921613359
2588	-85.17011139542967	-157.0305637459847	-207.5751834328279
2590	-86.80414510193424	-172.7516527125781	-211.4070624138376
2592	-71.59616818194013	-161.7246705864357	-258.063899096027
2594	-67.53712133760723	-114.325331703	-176.5398413393216
2596	-80.48502067015141	-162.6634290999926	-179.5314525552578
2598	-76.91701366999695	-179.7833783185056	-190.6701216577319
2600	-61.56234315683697	-149.3437777124296	-192.9825340076922
2602	-110.0586714124178	-225.1202618911837	-251.8238299173806
2604	-103.5728952660696	-192.5204890051349	-263.0742786870391
2606	-112.3946731030261	-191.4803810572784	-242.1126073098164
2608	-119.3453070601453	-205.1344605707131	-205.4635607767049
2610	-77.55163184134349	-167.2245521735084	-176.2104988248621
2612	-123.0166845581028	-215.259581345629	-227.5514699318401
2614	-122.2613416744888	-188.0566983723997	-227.1062803085895
2616	-108.152720149382	-144.1204876270237	-200.9515114956098
2618	-104.0153095251036	-129.4695558457397	-179.1144743594731
2620	-81.17972804607997	-136.9408100418344	-221.2441273801249
2622	-107.6920956869718	-145.1520341067098	-217.2323009700832
2624	-108.3309998109955	-145.6435882381466	-207.0164001926844
2626	-66.1506355754143	-134.9288948318372	-187.8971380816049
2628	2.708284254441306	-111.0137792554811	-122.8718549133999
2630	-75.79569016482785	-153.0443305826406	-207.4472761154755
2632	-92.42176746241307	-198.0958932591598	-220.0260482428291
2634	-71.42425563687428	-219.3002587388075	-189.6043612673654
2636	-60.56598302146595	-198.8638096131526	-167.9832552980468
2638	-123.1991098185659	-189.1656694324077	-188.5064867703213
2640	-147.8433826365168	-193.5503205032048	-206.9079422717699
2642	-127.6215351397961	-181.4445584472969	-228.6483392296436
2644	-82.45724060131545	-158.7696972569804	-243.8292238642673
2646	-83.92155692978581	-184.7829227370301	-213.8046930724378
2648	-128.9194546868894	-178.6738825865645	-183.2659856276349
2650	-139.2200148675204	-166.7286840177387	-165.5848774747978
2652	-120.9668789953868	-159.5608075146591	-170.9686471689058
2654	-94.88984702332499	-164.31806526252	-205.1952063411095
2656	-85.48747941998691	-150.5241037290338	-202.7175637570809
2658	-104.7529551389761	-174.949790899354	-233.6340723736153
2660	-126.2998758076037	-198.2538003752127	-239.5781292238935
2662	-126.3898040446753	-198.6046396231522	-211.2609987997608
2664	-66.7188616719765	-163.9921985579316	-207.0559863191584
2666	-97.84890240134004	-179.3674463896423	-184.7041383431334
2668	-114.9927438421601	-180.4165621241573	-188.3796824619552
2670	-113.0805367454058	-183.2638615882094	-203.2137491611868
2672	-101.815568896147	-211.2996744881125	-204.2886727531667
2674	-79.73380467034835	-195.0619165345777	-174.4403528912499
2676	-118.7672225375665	-200.2889246425157	-197.5311388195111
2678	-139.3925844344918	-211.0709760853789	-227.86197003219
2680	-128.3315283114717	-212.55333717138	-246.1887800593616
2682	-143.4301340039947	-181.7697979309337	-253.0086885061529
2684	-104.5499887783043	-140.9643763532915	-225.547881462436
2686	-101.1465212315512	-167.2925368566521	-222.4946645599831
2688	-116.5596612739144	-210.4268240529109	-238.3269125339302
2690	-129.2891618431029	-216.4606021765326	-260.2059901221446
2692	-170.5605559281342	-208.0246362730333	-273.5005610133463
2694	-143.7308397137707	-172.0782347607992	-233.4706809975514
2696	-132.0694805553047	-185.823342183192	-231.1154007996793
2698	-136.3018240168813	-232.4178173026323	-259.1426265000125
2700	-104.1839661363905	-227.2013711735041	-243.5558563438357
2702	-118.5987541769003	-189.0104655621326	-214.665215577937
2704	-130.214944729761	-193.6345759589437	-237.6040821971523
2706	-145.8040245897686	-211.663139251898	-258.6833277204059
2708	-164.0155919255604	-218.5302813014488	-247.8488624870609
2710	-150.7825620933251	-205.3868362937511	-249.0254671628774
2712	-127.8168335407477	-212.988931367605	-258.5045549186398
2714	-133.1984356883736	-226.3656385899591	-247.0681034574506
2716	-143.5412109801387	-225.476165721609	-224.9811403446718
2718	-122.5690011072375	-192.4747363227251	-212.7664753078164
2720	-130.3302596737245	-201.7114637952384	-207.7358333044257
2722	-124.4868519527113	-208.6103599036397	-199.5292449637953
2724	-118.3303753691283	-201.6039193773185	-193.0784585014566
2726	-113.8477777527982	-192.711493977878	-198.8887495882706
2728	-102.570675075664	-222.1645354737973	-237.1264559353281
2730	-114.9189299735504	-210.6061283860419	-222.2821927335187
2732	-122.498256296259	-222.1573877373456	-254.4511908809652
2734	-126.7779720035407	-223.1687152427182	-268.4280062814639
2736	-132.1721237821545	-200.2429161215817	-229.7706119700918
2738	-149.3038858879041	-220.1674209581973	-222.2226611388172
2740	-137.1126290436909	-212.6060822869195	-235.7179646016029
2742	-138.6465252869127	-201.4663485386544	-236.0034050998644
2744	-145.6977138149933	-201.1886960819089	-241.8455613718581
2746	-138.6189798427428	-219.9442275366364	-272.6965617072921
2748	-105.202728626774	-212.6764512843155	-210.3567347515317
2750	-142.0983645428127	-173.4230728192684	-220.6585008181046
2752	-177.1868106035252	-194.4084032367978	-239.8060879367379
2754	-187.7467748455887	-245.5453031009272	-253.3269274887191
2756	-177.2846133751883	-215.6818077226664	-273.5457991707694
2758	-120.8547073466796	-210.5206719536536	-230.9124614362478
2760	-117.3615475813022	-212.3725999227797	-237.7814737763928
2762	-119.2886403238978	-216.2855773787762	-234.3499900309832
2764	-111.8950904447499	-217.9494880764929	-210.019632523342
2766	-128.0507601411408	-212.9456542589705	-227.6485796358908
2768	-148.8718863182688	-246.4927165973105	-247.4697142404887
2770	-156.9001929422797	-235.0406271942502	-239.8364261131819
2772	-164.0253992097245	-214.3378480305044	-238.7990735193126
2774	-165.4199602200649	-204.8206760206556	-257.8762974073051
2776	-92.8825870542545	-152.8736343833311	-233.7536006970884
2778	-140.1728704711115	-200.3921869557652	-241.3826126877242
2780	-150.7222160876711	-228.1577768914397	-216.7689281787265
2782	-151.5889374439746	-248.8254603906717	-206.6256680811567
2784	-178.843516359685	-282.059267136266	-248.9781417654216
2786	-126.5730714786964	-249.2500642460534	-213.3761159149585
2788	-114.2205374211297	-174.6480558408984	-173.0669789580034
2790	-142.1638592766468	-181.8408115883965	-193.6142583781917
2792	-177.0469777564744	-222.2896716097106	-231.7832481898429
2794	-178.8582614138241	-206.8961055077077	-221.6585131222059
2796	-185.3063174140484	-255.4720328872435	-271.8959973191043
2798	-136.9019487701157	-216.8609536219497	-239.915671017088
2800	-117.7457965664613	-209.5497467759499	-206.8272788032349
2802	-131.9133292591928	-224.9004303857764	-192.3284791957339
2804	-146.2293036993112	-199.1001044386762	-190.4878077979884
2806	-191.1350844355941	-255.231019365227	-258.3120641791013
2808	-168.5647038287204	-234.5279119794304	-268.476618049547
2810	-161.0253110510514	-207.8206336185826	-249.0762971007
2812	-174.4068188012168	-202.5174985991419	-228.9173227591458
2814	-164.1221011332115	-217.9782552004334	-239.4977813447573
2816	-159.0146428414476	-217.7840999523188	-268.7185558747195
2818	-166.1312412921853	-243.2890704820229	-294.8531957825039
2820	-175.5818676857514	-222.5542838790361	-273.850716299898
2822	-178.1766284111927	-182.4833579612117	-226.0002152657177
2824	-164.9425450814057	-234.0025929757553	-227.2219188542441
2826	-141.8203593051017	-202.674320452747	-226.0885984204949
2828	-146.7142901136546	-225.8536931282004	-229.6362908687458
2830	-160.3786577616887	-249.0880650374519	-256.1575337474021
2832	-171.0761351662213	-249.9508701025533	-281.3061345967505
2834	-173.8888069479388	-236.2164210111518	-239.7084721203921
2836	-136.0435866943106	-239.7239151561213	-240.4180280780514
2838	-159.8226956050609	-246.7795801293406	-214.0137020884446
2840	-138.0196066303629	-220.719681701683	-180.2940197605419
2842	-102.3252374301591	-184.8899155061691	-166.1533994740123
2844	-217.1876483281727	-219.8951966313228	-204.973421474317
2846	-203.384419076614	-189.8400393906966	-258.4174299614181
2848	-167.5366240261765	-209.8701163440549	-225.6960908017746
2850	-118.4918777483811	-194.4739863550128	-191.6350902256726
2852	-87.97618518373528	-148.0408532386447	-193.4901615838425
2854	-125.124581653404	-152.7584580372394	-223.9390018440768
2856	-113.9696756050131	-120.2675271970271	-180.3439424673859
2858	-88.37971551868068	-121.0152562621228	-157.6971583467016
2860	-71.62403475823135	-140.6509037673035	-167.1470500987808
2862	-77.15021937520584	-157.8295286991687	-192.0703636084952
2864	-108.030627052309	-147.8274571088182	-195.5460597077864
2866	-101.9908303803833	-137.9044553805037	-168.207243468435
2868	-76.80271788184709	-131.9304320635979	-160.3539729360769
2870	-58.1077637194473	-117.1717609174545	-135.454009376593
2872	-44.63287555788397	-82.72024277262256	-96.90974033027327
2874	-22.5033737714895	-29.48229077116926	-70.29779368872991
2876	-15.39914361711238	-88.31214192522623	-65.98976331697418
2878	-14.10939266947274	-52.00905356836729	-72.58006811645643
2880	-8.527744496860862	-59.53656556328196	-63.9436507191193
2882	-2.0214581645201	-99.37999926118309	-50.79432241912284
2884	-0.6381300045316423	-102.7984417760548	-46.78562817381719
2886	9.021274000301144	-29.36386269469108	19.87924421878603
2888	1.19230168451313	-22.42096682148187	-68.4033614850329
2890	-31.93935829895098	-47.3643835298533	-88.41139411050094
2892	-39.48447365372057	-56.38676480234636	-77.69055195155511
2894	13.21087068139192	-25.6000127027453	-99.60989025269582
2896	43.25338168283635	-37.07219713309684	-55.70344142440005
2898	-21.64539489315362	-112.1116123878256	-107.4834005814058
2900	-8.16644867125982	-65.65206813948963	-82.82306796940121
2902	16.92779033243664	-9.470494201725725	-47.70991715163068
2904	5.643044854264502	-19.34730625235612	-47.53838606330874
2906	21.83291587869458	-5.432690320955203	-12.62586233166137
2908	30.69961961882833	-42.36887256524568	-60.10981919680784
2910	67.36420555938008	-19.33946830274694	-37.92270529930584
2912	56.72744977356233	-11.94839111053959	-25.17792666767795
2914	9.302993196134933	-31.34961511549342	-32.57731062852264
2916	33.01996131205883	-7.981350104913624	14.95208112405686
2918	56.27184968187663	-2.392698153388481	-24.94693423419166
2920	79.44421639797039	2.091048864564064	11.04472621005973
2922	131.6286108293921	28.51348571039809	63.37429868560277
2924	164.6217576433892	65.75920158776478	83.73176000231582
2926	110.5023970565907	83.52255436650746	49.13972732885534
2928	86.33630333544078	55.95138048651518	68.87695948417039
2930	134.8413553961911	107.3684901018535	103.0334140573925
2932	154.4843574985435	103.8338886659056	109.8308788731862
2934	161.1757397717498	87.93373414474493	110.2712028819703
2936	175.7542898463202	108.0980210326907	123.5076948018049
2938	143.5396556494211	95.25591825680502	114.6787375324358
2940	174.8477259803683	160.4786593770699	127.6635490087042
2942	179.088969247618	143.2252238316534	124.071455544001
2944	183.2541459724809	120.8907698567656	129.2046777692948
2946	206.5529360486665	125.472303514655	142.6329574970938
2948	243.2857051992214	111.0092446619454	129.2389970964217
2950	192.0230756741084	109.5479976518218	126.0674138236892
2952	166.5466816301467	116.9972035911012	94.70680993617881
2954	120.7575297000324	107.7768940165348	78.97251880385693
2956	86.11243177848522	87.36408115531803	84.24193798927968
2958	112.1198385138231	73.45309355561548	94.89509490873147
2960	150.4947780659161	66.13636354203992	89.93697847291594
2962	93.49499332577364	18.94000586474658	14.53472326889405
2964	83.04348687001274	2.522318229008357	17.56236854567738
2966	105.3429027776894	19.44760369314347	60.58376824092579
2968	125.3997612157901	52.23791380140842	95.91516209227981
2970	118.1438139834032	71.43140489170436	114.5104470461009
2972	78.57168953919644	26.63987351134875	13.55985936955672
2974	117.9716402280053	37.38209103698026	4.690487126572752
2976	119.5801041718026	54.97937228011853	28.50981233028712
2978	97.26145885778981	60.80140354000532	32.22533674364488
2980	118.3559807521744	58.86698085260332	-4.840392356455161
2982	110.5734696460931	69.02776543129232	29.64313366577829
2984	142.4192857344016	66.29954617290434	76.25354481429933
2986	141.7972715237952	67.75631515049173	86.85408349448002
2988	129.5081186738771	59.08558318672964	69.99183454222208
2990	130.7318580733836	43.85261445596092	59.7776466594156
2992	150.1132149145655	56.45599753059337	104.8631592092935
2994	91.82418392351033	34.22211296083613	15.05676892375668
2996	113.9593442376991	61.70595802733094	52.38520496386674
2998	113.8389127195267	70.13041968099577	40.65754135505342
3000	78.30139599288528	45.15011749591526	4.258353816698079
3002	43.06298398810685	14.17391255661411	24.60925773198687
3004	60.13291493497733	56.34082068682555	41.66789376446595
3006	35.11944333519708	10.03558997272535	14.99406851686631
3008	36.08539082770376	-23.74550659240265	4.070042104410723
3010	49.40663208100435	-12.18906691387161	7.503829330363126
3012	70.64830984228135	19.31168972575333	21.48662531608723
3014	105.6240041031794	9.62761150966878	41.90412479392221
3016	99.87063019303983	22.58737456621532	30.25691206265518
3018	48.19811004692681	-2.797620876126493	2.489276219421015
3020	-5.451051392747248	-9.02636855445386	-26.21165675704946
3022	-4.010066299717199	8.253548010367286	-6.710134516033598
3024	53.23277555768641	29.7967779661595	49.33030381554747
3026	70.19965207405076	22.51309088113212	20.88981639959959
3028	62.72958489400727	31.57169044922085	15.18533800109004
3030	76.87853876129583	1.519770538899961	16.83358457881777
3032	74.6281842561354	-14.03755816099693	19.24743745939971
3034	74.55232054293423	-13.77180634338737	21.96709459568877
3036	92.65652944536663	-11.48238288615272	23.85930721215626
3038	64.56077511688062	7.003438106886175	13.77771756692257
3040	100.1984491999873	60.82424332375217	15.04876667199196
3042	111.1101818010884	69.22067007491297	48.03645223897288
3044	124.5442420605049	75.02233979844155	55.95662545626293
3046	131.7422302231723	89.78418829132697	49.1908906999611
3048	105.8918029559153	92.89888174908211	61.82289414717744
3050	62.68308592594768	38.43248322156125	16.9407365854856
3052	125.8736599080426	88.60584406788865	86.54021902206534
3054	136.3756194828031	102.2777784860878	98.14116504719902
3056	148.9020873056626	106.5942903176874	112.2638314681907
3058	167.049642745318	115.2292296667599	141.2668166413126
3060	147.6228322732595	115.6175585028128	143.9228537152024
3062	163.8167864825333	108.5540185599062	152.3525787690956
3064	194.9728004760386	162.7063383580222	146.0461216284308
3066	176.502706196366	169.0215680328129	141.5747637932188
3068	170.7429189055483	158.775133596348	158.1463417834575
3070	201.7493828786138	176.4359386601246	201.7212148080974
3072	228.7588026910539	236.0602747191011	253.3888901430275
3074	189.3638249637648	213.5517427541387	214.6390220012051
3076	249.9057677434057	232.1280938204417	242.6191437637882
3078	258.8297574302299	223.0605421250349	216.782675385881
3080	248.5452463762535	205.2740478085812	203.2328147641159
3082	260.9839387227656	213.3589618929935	239.6411052986626
3084	302.0414684359415	265.4463853922338	286.9786397631015
3086	324.6615526024664	274.7384678859252	261.2729405820767
3088	330.3364978739645	289.1319323130991	269.6136282181553
3090	326.4872581330472	325.1058805511448	280.6489573338023
3092	343.4430108038171	304.5462074359209	296.0786937282562
3094	368.3972637558171	257.5165772142963	312.1332327285541
3096	348.348379912445	307.2789356436825	318.7155748145767
3098	288.7303018668496	323.9116231993806	341.4359274268599
3100	376.3168062627482	371.0597781474654	353.1461198055603
3102	398.9100447823213	377.4713609568424	360.9740327018196
3104	402.3848221913067	363.9545403206489	388.8441936427721
3106	424.6521845142505	375.4415740119679	413.9751584900511
3108	452.5027148609213	437.2866915077437	394.3329450669372
3110	452.8604270288999	444.3595331343323	419.7216624297205
3112	439.541634013847	451.2727572011147	439.8265500071063
3114	515.9278454830414	482.1249309603163	478.5761451067453
3116	573.1597751153457	499.6631075805541	489.4079841133759
3118	565.3606517441339	505.1621416159338	491.9495908312882
3120	532.7490350148071	517.0812655772206	528.6620768371071
3122	571.0424412322159	491.0289115352321	525.9040680561556
3124	573.6472113323727	520.5030398391197	543.9503088509817
3126	574.0013972529549	515.1745014918007	595.1926550635567
3128	626.5048370500253	572.0986058587903	614.9259887659702
3130	658.3738373616299	613.8178596042853	591.2346989247367
3132	619.2482134931811	571.739607828952	566.3820290141053
3134	665.2043799316673	624.7328576603778	621.9825270476649
3136	705.7750981860933	646.7789056056583	661.909010739054
3138	755.8863281473706	672.9102995676752	663.3950068253776
3140	758.0616196624037	698.9969800457861	696.1567226835052
3142	746.3625840273915	705.3359874135217	729.1489294858849
3144	757.4591415865507	699.6857170805938	729.166969964617
3146	775.9067317288362	728.333554199805	717.5786030672419
3148	741.6257902863842	756.427199565934	728.3771096378209
3150	785.7519088948588	714.2709015774597	771.1367194199463
3152	846.635320469961	761.4322900211837	773.9467989811699
3154	853.7559670411549	820.5766365232614	807.1511954979285
3156	824.3535132329134	832.5231845249406	842.3653755116898
3158	833.2580602916569	807.8004718102463	801.8143638132336
3160	863.2351706413996	788.5787987714311	852.8354715601408
3162	860.0923868468381	786.59410043899	879.7785939769899
3164	932.691196387268	846.7586793080241	935.95621171632
3166	966.6355370833122	908.9944076995073	954.4479802592782
3168	973.0876894123674	931.7084464036182	926.7479501251189
3170	998.6874767869001	932.2308653398601	913.84866278505
3172	1022.089824179517	993.2482834802897	1016.366937473636
3174	1050.036312026155	989.9229901678206	1048.063958187896
3176	1052.345523243393	949.9597315939611	1001.381399401555
3178	1020.022767332954	969.8351876070061	980.5537610795923
3180	1023.092186032543	1018.542161448854	1004.289639348285
3182	1059.760105443743	1052.275314117372	1056.57647316378
3184	1071.444910967173	1056.400894198161	1109.449755330684
3186	1107.713971412508	1056.284973673756	1142.558931911482
3188	1124.523965479081	1083.496719707704	1072.571418631756
3190	1158.386398541544	1082.899373108419	1122.376084407854
3192	1139.831356831423	1095.239507583858	1129.855375169864
3194	1147.13868470021	1093.747104084204	1119.927759336498
3196	1203.316098687802	1082.754827591722	1135.240572805879
3198	1175.86645859459	1134.152657622426	1121.441991104068
3200	1161.633633155983	1109.166872181759	1164.629149842809
3202	1162.68776489816	1158.68208241375	1246.159718762582
3204	1155.832013427293	1205.693967010049	1259.369028443995
3206	1194.17226415566	1228.67533308638	1254.453286537144
3208	1224.808824857176	1222.509550815176	1246.062092846151
3210	1203.256423587349	1196.208041380866	1247.391174661376
3212	1256.370023053733	1176.539233207537	1336.360035198312
3214	1267.544873005207	1258.824946935359	1299.28262656357
3216	1283.231469107044	1304.401575267187	1326.808316430185
3218	1318.225000608297	1276.511379645982	1316.388417607137
3220	1322.053950299219	1264.341745613558	1296.671728564214
3222	1302.507023327687	1283.663661950536	1295.412898985404
3224	1302.894667362325	1288.783162448944	1304.105834272752
3226	1290.447340729318	1312.741316729467	1294.129069204768
3228	1370.164706411006	1312.498737949692	1368.731053436536
3230	1345.856245670636	1286.273930659265	1352.766188691283
3232	1353.659224023664	1284.071350693214	1328.84449200458
3234	1378.212165452473	1313.563731128528	1328.237186093946
3236	1375.525058374799	1331.282872426293	1348.49522883788
3238	1344.780246133737	1296.90384224333	1369.067302368951
3240	1360.68461059785	1290.830923966777	1368.948505809307
3242	1337.883833932421	1339.495019560729	1377.715317092942
3244	1381.16561023555	1390.412479712227	1351.515712126735
3246	1410.849629674212	1358.61190272982	1370.756877334399
3248	1417.118129016475	1358.937948673771	1393.802442238246
3250	1418.578179629629	1385.913546338135	1406.268758467419
3252	1419.384190655592	1333.316730670093	1436.033377281122
3254	1368.035210001991	1342.643512777926	1437.030819156884
3256	1411.47011981672	1319.349145684324	1390.861758063634
3258	1419.479771378929	1355.581115833811	1401.145240874215
3260	1380.209713349927	1341.670543477263	1375.176774251734
3262	1373.833355435409	1316.943579821917	1362.739184317092
3264	1374.880203351102	1328.875439215954	1390.428426137123
3266	1332.940751750634	1359.600903526755	1415.054149740801
3268	1424.506770650802	1320.287152893083	1377.305515494517
3270	1395.767751254114	1350.879724717111	1415.12242194094
3272	1380.724380546206	1384.489545653088	1398.564602140948
3274	1384.416679615843	1378.662038452117	1436.951106621824
3276	1431.183373219015	1406.347443097208	1477.374236088759
3278	1433.274017305427	1408.737187498266	1448.25348625377
3280	1373.134621667573	1354.262402025218	1384.755503171427
3282	1480.05246890971	1443.860343307836	1459.370668777578
3284	1390.735154918963	1360.498883743919	1422.063015828745
3286	1346.114646415274	1374.781672606453	1475.318009028558
3288	1401.36671640997	1397.749166691419	1495.203073731775
3290	1455.398480726707	1420.076639846121	1481.269931443817
3292	1463.148274580883	1400.535258754913	1453.754192034739
3294	1432.338444846088	1366.993440526665	1430.523371616724
3296	1396.02216102703	1424.574928975376	1427.275692921418
3298	1444.244912219315	1450.905569238448	1486.053105645402
3300	1463.422541625753	1412.699832936811	1447.998872355097
3302	1418.567242753347	1384.519218124332	1441.046318305671
3304	1440.765241708171	1407.581679878276	1481.16583927199
3306	1475.034246081597	1420.329381149094	1508.373987064386
3308	1487.740184405645	1416.427583391318	1500.954132901662
3310	1490.791226788079	1442.478488305655	1485.082958433431
3312	1425.278450765967	1466.900802725937	1461.587843855409
3314	1465.299418743656	1408.689169124762	1461.514492851217
3316	1439.300844772803	1437.690178533333	1456.384840297296
3318	1456.601453475672	1431.017179804323	1435.207693438701
3320	1479.556719314435	1415.509906249001	1452.544086111342
3322	1463.851809277601	1420.647845028318	1477.380705953841
3324	1436.339898605898	1437.608144720738	1475.076880798438
3326	1459.898737472963	1435.315952361876	1470.236022554214
3328	1423.326501119549	1435.610236027704	1461.160554229686
3330	1477.463551957191	1439.799907816564	1494.484019810544
3332	1497.454318073625	1489.930595290809	1526.379213082239
3334	1527.121921538378	1459.338370849281	1531.231470602543
3336	1510.270875056188	1445.824558656514	1533.644024310786
3338	1487.499619128655	1449.737276714451	1531.934507357878
3340	1511.545077745127	1435.505762681164	1514.293958603747
3342	1522.021586148453	1466.084922381576	1503.661166316259
3344	1535.477594821536	1447.829507062015	1546.323630235357
3346	1558.105433271852	1474.063790084488	1558.538528625895
3348	1524.40008829929	1519.363652978165	1553.827666642121
3350	1535.63939582991	1556.871148062722	1587.223096280502
3352	1535.619186609192	1552.498978443844	1586.395746522433
3354	1545.005826772484	1530.374599841545	1556.595292600494
3356	1592.986383300144	1536.585065632364	1556.685382644772
3358	1561.427207339843	1555.80323667987	1570.787012743741
3360	1489.126571021432	1496.521365878191	1598.494529197045
3362	1551.501493161467	1536.07960139005	1573.393185317855
3364	1519.265038528705	1546.195199878611	1559.39335226775
3366	1501.786311045785	1550.742356983447	1580.53665547336
3368	1538.917146385008	1565.269163068053	1614.111664859096
3370	1574.129430384996	1568.100156541737	1641.322832380311
3372	1569.103387421161	1551.843428888736	1641.002549191181
3374	1582.580849826534	1562.413478078359	1586.582444238249
3376	1527.962310591486	1567.169379101021	1570.625396335325
3378	1556.995959085363	1564.443769086153	1577.816519612361
3380	1571.052704604035	1574.002295092209	1588.384452559726
3382	1622.668949820293	1565.79946409894	1631.662119324075
3384	1649.691359496466	1558.945099913608	1639.766215439554
3386	1638.419308578977	1548.474690197507	1635.589668602986
3388	1606.964915439948	1537.859978416787	1660.817860208617
3390	1564.766686834983	1564.429086402216	1672.66262020024
3392	1596.120694084807	1612.937307836964	1640.264157182814
3394	1612.846911645908	1635.939298508091	1677.217138821652
3396	1606.058123636061	1627.354402795132	1662.07392778089
3398	1672.873204778736	1598.18552893755	1630.184646088295
3400	1646.320823702942	1621.015005800237	1628.315703119259
3402	1617.76493408086	1656.118985892686	1639.259848246407
3404	1628.232142170876	1661.524738224731	1650.264079762563
3406	1604.114025067702	1656.306822107554	1670.001074117272
3408	1661.144217674799	1651.151346570126	1670.350531521012
3410	1622.98977113702	1625.673980861839	1663.303770214403
3412	1612.686762800528	1580.61222754868	1640.70578551864
3414	1662.042732052061	1610.807030798395	1654.843617865874
3416	1663.093094250815	1605.106648015428	1660.693543589319
3418	1637.249504274055	1581.581838291083	1644.859177374706
3420	1626.928304110318	1585.991543797873	1640.987420820719
3422	1630.198634670816	1608.454123504238	1666.912486800311
3424	1617.046267551332	1608.316015613566	1677.739134451487
3426	1602.490811865996	1639.120325022941	1624.483995551394
3428	1613.945367793046	1613.571217681056	1658.1368948072
3430	1602.476487347266	1599.915843196176	1655.604048895172
3432	1647.379406059651	1619.35018433507	1632.732846610049
3434	1628.42386783839	1589.225314468301	1623.670715037973
3436	1600.173362990648	1594.431985605398	1601.759692428667
3438	1599.815303421477	1611.344368466588	1598.184378768155
3440	1603.321900036197	1574.968017964118	1630.330941865045
3442	1606.674281385793	1553.247297196139	1623.373922332692
3444	1608.493511472164	1531.419336890685	1614.437863671807
3446	1584.496335045089	1506.724823751396	1596.930004640962
3448	1590.237725981213	1543.464351805169	1613.826564752319
3450	1559.39878037531	1567.227406676725	1587.674531495777
3452	1528.51987556028	1540.612746684356	1551.46652258165
3454	1493.337821309066	1514.832366677809	1558.939821364959
3456	1487.418093917628	1520.802077181276	1589.266295926417
3458	1508.241990910548	1508.665295550665	1601.047710527539
3460	1478.872625817879	1441.559516430096	1594.506574108288
3462	1463.435146818296	1484.898714240605	1526.693462393314
3464	1467.85112800707	1479.845113266141	1497.594166348946
3466	1540.604925662244	1461.945019658343	1549.843011275863
3468	1503.669841273947	1475.822659126991	1527.974064205477
3470	1436.75279568009	1423.694421484132	1496.188572348515
3472	1397.313010632709	1395.134294590342	1464.584485366629
3474	1380.790170517763	1386.399132159181	1435.059945656145
3476	1372.522021418001	1379.60008763939	1422.194587415401
3478	1369.523218709228	1393.753274362848	1408.213825752477
3480	1354.26076576626	1336.66528061407	1331.024577678525
3482	1415.064859397937	1350.939768268102	1375.557654232479
3484	1340.515465230662	1299.757050290749	1340.687845210079
3486	1331.379831952424	1322.079261139893	1338.929343285485
3488	1289.88467243075	1254.204617828694	1327.069980936379
3490	1288.796201847716	1268.855689116635	1290.065567934159
3492	1274.372589849212	1271.687390394135	1265.485764666
3494	1247.911793010905	1238.368398086884	1265.20367580417
3496	1259.478992288996	1237.537027367427	1268.151398725196
3498	1262.685178184469	1229.329265630938	1266.048089876
3500	1193.663477187762	1228.293233299935	1260.494153786973
3502	1166.097352194782	1126.003718982841	1237.460002674558
3504	1183.396584083793	1156.872241279051	1210.747415853057
3506	1186.606800698354	1134.104738747154	1168.206529855409
3508	1170.955671981961	1138.065772983007	1164.457488637512
3510	1116.989031269268	1118.347505867416	1160.29982215226
3512	1087.994839347671	1081.776042289293	1148.490120519636
3514	1064.678160540668	1073.889153263612	1142.4537872241
3516	1027.654794265617	1070.406676002712	1120.687904019194
3518	1064.746149772345	1014.715962322327	1078.121865984277
3520	1081.235257513027	1032.008779038836	1150.753458356946
3522	1037.097434056109	1021.277608358403	1083.858157510966
3524	1021.564699957011	1016.836382758273	1069.424312703279
3526	1025.684740264071	1003.666245527007	1055.171290357568
3528	999.463369230297	995.2201335142029	1001.75768936011
3530	960.3096457763778	957.6609264675753	946.1554829582522
3532	952.018484588576	920.6722803786304	949.4955597991625
3534	945.9926334541663	892.4232992063875	954.4089873298144
3536	933.7952731743876	892.7508175601789	945.1707856983433
3538	947.936133450046	924.7607887120224	989.2074586449741
3540	892.0249373391492	851.3614409514294	960.0036400840147
3542	774.4754284233012	812.6001348309541	863.263057867169
3544	854.9563221760814	772.8277026770081	841.2736458745058
3546	832.6206468588451	825.9046621134556	857.8751983054565
3548	865.6619176933699	801.6032268678503	793.1800775860876
3550	838.4241178658701	821.0739112415333	796.3705378410848
3552	818.2782138250794	793.6106479034888	800.8566978392621
3554	788.3361413207251	727.9591448752249	780.3762203409597
3556	754.6359187376251	718.4018591326006	754.2991990730001
3558	732.0929237141702	733.4259212490007	715.67375206932
3560	674.2149437785621	674.4512534722517	678.1681728371325
3562	681.4708019865249	703.3503820816353	721.541171962745
3564	660.1322445589442	648.3468511636453	660.9653654111276
3566	719.0758368399951	672.7860160136945	718.341838312084
3568	669.0812430214781	609.1317375642205	648.0235573514901
3570	689.8359896526449	622.5644293265868	664.8191327357272
3572	689.5524996393277	624.8827133735294	667.880441430615
3574	650.0497693521761	604.9247145192435	656.840524292729
3576	603.3910591130496	595.5884992034751	627.8044706274991
3578	591.8536877872818	597.0787734484611	620.4260085815459
3580	604.7924826391538	589.4991502837224	628.8771930269888
3582	596.2227110186836	563.9075435700609	580.6847694768223
3584	596.4026915087362	525.4095199181418	567.2656986102406
3586	577.9949930136736	614.8116560969921	595.8621538582478
3588	555.1726668459555	544.8940620074892	547.4947045732936
3590	540.4920943667294	520.6071504107378	550.1319270593707
3592	518.5924929217113	554.3502592732963	523.9105820423572
3594	524.5234320417413	504.1547142610659	528.0225289317192
3596	511.6832818018594	465.6143737779385	540.2328650238617
3598	511.1566238941826	459.3121868897003	530.4218372546777
3600	497.1820726239332	450.3210187020737	473.0387088271831
3602	485.3343692397092	460.9396436317088	431.9857524867334
3604	491.8367716225037	476.1755878059004	452.8274179747898
3606	434.9518633532404	413.797346190143	454.744526639621
3608	398.5481998407695	404.4073443582641	466.111117804429
3610	382.2916355104983	384.3669897656486	414.3667546094094
3612	411.2149271751931	380.7955488675689	429.5115855090724
3614	370.5539016526209	385.3230829772499	414.6383755935258
3616	381.829407008568	403.8012078452755	440.9899676903971
3618	404.6371509566175	399.4624497749724	415.8279665288633
3620	366.2325306097404	368.9185594895871	376.5756553860576
3622	361.7910625956935	351.8348836990158	368.7340692649362
3624	378.442151547661	337.6929433780709	359.5561444784199
3626	349.0008847599802	312.8707360498112	367.2388551312157
3628	323.0488779195141	308.7195135745893	387.8762288829225
3630	341.3473321970922	315.0592221225355	334.4851974138744
3632	293.3794177737522	264.5280736516319	280.7457260289687
3634	343.5145881717319	309.3537016202076	328.5819038883672
3636	248.3004331808491	221.6210809325594	264.5887768056859
3638	292.7188876412089	281.7077438987351	327.2634127517201
3640	242.7936559918614	227.554599172018	239.5109745446362
3642	210.9240373475519	193.3500874997657	232.5934707387659
3644	219.3773547666995	205.819530745885	211.9303576656611
3646	205.8891191008284	185.0697175764807	185.8413426164051
3648	193.5653242419972	192.388910472522	191.5115877360128
3650	178.0340862264516	200.9266334864128	176.7363679236693
3652	170.7959107423993	180.352829682422	151.185676152308
3654	180.2401983249508	180.1613005914203	136.5568970692899
3656	165.0932450354621	192.6031782171629	94.30598226479324
3658	146.8355117299714	153.8399623644514	91.65470347117228
3660	159.3751896873387	133.895805395216	97.64600668124248
3662	150.2878434354418	69.56147844985225	126.2382797478223
3664	108.225606846893	90.52222338944279	94.21343669174016
3666	17.70934745516154	47.90074919088851	39.93510065073205
3668	103.7035315408706	65.66124593039586	-10.24308659272214
3670	53.88768962763265	31.70253280066405	-13.21325182423747
3672	37.25325866637957	11.00185070573447	27.06426694860099
3674	29.37503275865533	-27.09981286410057	-49.00167737623239
3676	38.80197265004218	-37.11240215327096	-87.18760715109811
3678	48.17844248593816	-13.42904389534878	-52.63002471574087
3680	7.90003427351667	-36.13647638773811	-49.33022467789112
3682	-46.70078165522524	-75.10455487892368	-77.7622591227919
3684	-28.06638971635587	-47.05392888627995	-69.64017925263205
3686	23.10748848183915	-67.68507183375463	-28.6604493754046
3688	-29.68404264642032	-95.10951618684543	-82.27433660182426
3690	-39.86666729679586	-146.8431027231909	-99.62195494487635
3692	-47.73712289787031	-79.4284117240997	-140.3285046940783
3694	-52.12537858037434	-95.85569030714868	-73.21321635032807
3696	-111.2112282071845	-159.0979140534558	-134.2774401931396
3698	-112.4295424439327	-108.7172409795894	-127.7116297728897
3700	-125.9844034073424	-149.603402794218	-145.2022741588814
3702	-135.8065169066138	-129.7705700267833	-125.4644028118167
3704	-158.8717465109656	-142.7536183971008	-144.6193715641787
3706	-175.7844466355788	-161.319985245978	-167.2264661997413
3708	-152.3265385653616	-149.6582250358207	-172.8545964239306
3710	-120.6267458103405	-153.586706527341	-167.600142028395
3712	-129.7092554942853	-175.3909993698271	-171.2172149856935
3714	-154.771649142519	-171.904304843236	-203.9089086032768
3716	-157.7217014554312	-167.5899084115615	-193.988014954121
3718	-164.4836353419192	-208.7654811483154	-168.2806666441063
3720	-163.9527938184217	-199.3442270577587	-162.1411692062062
3722	-168.6132926230404	-246.5724358547411	-198.7791231210724
3724	-215.317899565226	-216.9498521036024	-200.1838832291166
3726	-174.9541714279407	-243.941880150036	-233.9136998835809
3728	-160.1543891793845	-208.1914748573789	-192.9990011117312
3730	-174.8868677399337	-225.4702386575887	-193.3265270201041
3732	-206.7873991216053	-261.2954986439926	-198.9810411941749
3734	-186.6004343221179	-252.9068464292519	-243.1597972761011
3736	-193.8742132026138	-237.4222334457128	-231.5268062007299
3738	-211.2379099075078	-240.6565177982211	-216.4235071375152
3740	-225.4270586045713	-234.1566346333311	-220.0180258120022
3742	-260.2860503847079	-230.9011066187971	-225.9627327320738
3744	-270.3457812347755	-233.8699689314574	-231.650620593263
3746	-225.4775291320771	-240.5320509592158	-226.8729230670268
3748	-202.4902094072213	-258.8459473023748	-228.2229946173759
3750	-214.1799956374311	-218.6392137400607	-248.156356529824
3752	-201.8673083507524	-231.0566620478643	-258.5755686169421
3754	-179.1135369687252	-229.4427004329077	-306.1893566066973
3756	-267.9979430675027	-255.6472358492143	-258.6100195318791
3758	-171.7544943913293	-207.1125124554499	-271.9106568193267
3760	-266.8780263837899	-237.1628704231583	-316.1184125369897
3762	-244.2690318731811	-278.3402931226704	-208.9703506205021
3764	-242.8060127127221	-276.3682677659515	-251.5138912306496
3766	-229.0054765456013	-266.5594091963679	-271.4606605268432
3768	-282.2996142032824	-260.5783980279068	-229.0900420777109
3770	-236.5769365663538	-212.3965431180815	-205.4788229475333
3772	-241.4182737174555	-222.0023868280198	-275.8476814252578
3774	-228.3911950907788	-229.2079137212949	-243.3400338722383
3776	-205.8913280968087	-225.7176870459538	-223.2330973820098
3778	-236.2778666887388	-245.062668864468	-250.5146643602834
3780	-256.5003213341039	-251.4581729402651	-287.4252142331569
3782	-240.5830692427223	-237.0266807042117	-328.4368945995004
3784	-233.7943075902714	-236.8115814940544	-297.0660219294285
3786	-232.2712003219757	-264.3696615193838	-270.4961095714273
3788	-244.3351140624411	-306.3617224407821	-291.5047962254434
3790	-212.1490981363638	-242.1175383926397	-279.7882414573458
3792	-210.50415223203	-267.8643843633357	-237.7458437645449
3794	-244.3844075754215	-230.5668640766644	-289.810805577815
3796	-269.6575089906262	-250.7631654905783	-287.8701406861833
3798	-247.0055367458895	-304.4678681406721	-290.4316174310743
3800	-259.4343520061865	-293.2829186264155	-229.9481398380647
3802	-248.7991918010755	-258.95459851664	-278.5037227778173
3804	-270.2831924743858	-291.297295269175	-275.9430717933731
3806	-247.9856211785656	-270.1416970966026	-265.3840575923072
3808	-219.9570127860289	-241.9876953093448	-269.0164460412394
3810	-249.8517634960408	-301.2009422034777	-285.6431665903006
3812	-269.231215062191	-305.7893780263375	-320.1038061971482
3814	-246.0453969782084	-227.6440534411383	-274.8457362456354
3816	-249.0362011092468	-233.4995215960112	-261.9472347314809
3818	-251.6336235308772	-276.3570205275904	-265.2178052542479
3820	-215.5977787204005	-256.0312826466688	-247.1638330400156
3822	-201.1985479315183	-235.8679746515453	-227.6021365125982
3824	-203.1426950474395	-267.8048888740647	-240.2306475773312
3826	-222.0143528940025	-292.7347180648995	-263.8399808580703
3828	-238.8867082858443	-263.3872780460869	-232.9540830031064
3830	-210.5627888266793	-221.7804478304556	-222.589987187819
3832	-289.1542146330598	-231.7902500564833	-283.591461795514
3834	-280.2064981628462	-258.5737272388012	-279.2558407629551
3836	-252.8170818869712	-272.5996802116005	-265.2321630776682
3838	-212.3144757399969	-236.9253635215186	-235.4373284898287
3840	-206.850364258066	-213.9786950639901	-223.8090237854685
3842	-202.8599673209849	-277.0500023830733	-268.0459635963912
3844	-222.4510327878815	-295.4474036989934	-279.8907724241148
3846	-200.1277216961793	-224.865494462051	-250.3663455036982
3848	-250.4668244730514	-275.2051269991983	-271.9018879128437
3850	-249.8310914460215	-290.1696844745337	-241.4454905841166
3852	-224.9729477323933	-264.524927161511	-237.9443769469244
3854	-234.1901236909542	-243.9525713136612	-254.2124587869899
3856	-228.1974299647661	-303.0326215800886	-260.9363673548253
3858	-232.4968887315302	-271.2163108950785	-271.8371010339126
3860	-189.3146453706261	-233.5405612292115	-208.4171466621219
3862	-208.2177578488586	-252.8738574777941	-262.4869953565312
3864	-256.6203317563977	-316.7939571770941	-299.6051964197459
3866	-228.5947619896934	-303.4011602224086	-255.7621807948165
3868	-233.1710965887249	-277.9676351184294	-258.3142001528233
3870	-243.2237642547001	-254.5727295194509	-282.2391425893599
3872	-227.3744854542632	-233.0467031535175	-270.2745515298669
3874	-210.8631301109857	-279.0812514317889	-266.6540499507118
3876	-212.6720782879652	-285.7379065319162	-271.4580039114358
3878	-225.0996229617824	-255.5291960027189	-269.0351552087028
3880	-248.8399514171443	-262.3549502810184	-250.7382284738606
3882	-237.1648487372789	-285.6936212606864	-249.5254014173664
3884	-216.064771132323	-294.5403609243172	-267.5683677262917
3886	-259.419695380324	-264.6543801474833	-259.4908929231453
3888	-250.7479536836507	-278.5854976529148	-268.3494770836865
3890	-217.9668487924201	-246.6802748193772	-226.2953106364552
3892	-181.3812178102166	-224.7533315765846	-205.1347255694337
3894	-212.0946719938408	-268.0235463451932	-210.5045154214064
3896	-259.483616775485	-256.8579329586959	-236.44982893651
3898	-239.1184713475386	-248.0334762395388	-243.9243177367757
3900	-237.1297394746294	-267.7611128298574	-267.733653628329
3902	-241.8225402914316	-267.4950319766035	-263.191040962888
3904	-202.7984752572029	-243.8811504585162	-253.2028352251048
3906	-230.5366490913644	-256.293930391925	-311.9148328476538
3908	-237.4903305115289	-270.4558778583206	-268.8235526904778
3910	-209.3656109283348	-233.7376936262955	-236.187392750966
3912	-229.2877569528482	-282.4203706935402	-228.3887762330661
3914	-255.7027523994748	-216.8371372999459	-262.3281133531534
3916	-206.7553843136057	-263.595925071724	-266.6538256590917
3918	-233.8584504065578	-262.5223547056035	-286.7022796554314
3920	-187.340865506555	-219.7228551180877	-237.6663838065574
3922	-239.9376431314454	-234.7382221044057	-254.1579324472276
3924	-196.9158723365549	-193.0500731798866	-257.0103718238294
3926	-192.8504152862687	-207.8057271417661	-204.0127908989648
3928	-266.5469461446585	-216.6255613581263	-243.5984382253341
3930	-261.1327216110696	-300.6887076713033	-246.4919658261781
3932	-219.4732870384144	-268.1611356088137	-258.5912417418496
3934	-195.6032197538249	-194.3949317384667	-241.9707496408144
3936	-200.1516081145855	-237.80873514058	-242.94533194993
3938	-171.4693593516775	-216.78605978297	-173.9003553666628
3940	-161.3575548680922	-211.4607830152952	-167.1214879162043
3942	-169.7636893068204	-199.4281236666913	-217.3102849507768
3944	-155.4130085959216	-214.5539993396068	-215.0315156997135
3946	-208.7646776149452	-255.553478578122	-255.4616651856231
3948	-186.3651133076411	-170.0733158526293	-209.4837147858528
3950	-204.8058274977082	-218.9216075585768	-217.1528891722754
3952	-236.1412379583757	-280.0551076625824	-259.1565644050547
3954	-220.2223837054458	-237.4084547637644	-220.0985900421664
3956	-196.4526186113134	-219.4076887878983	-239.2825588889916
3958	-177.3218833781956	-206.0299672990915	-207.6818561658204
3960	-167.160357411401	-200.5489513114752	-197.2113725977728
3962	-228.5295219580891	-239.1996702579538	-255.8880663419365
3964	-214.8436698814716	-284.4976743552695	-232.233598992283
3966	-180.084428814874	-226.5138900162218	-199.6877854279388
3968	-200.3072076067248	-206.5861286071749	-213.0615308183259
3970	-217.2503563390974	-222.0015454606832	-216.5828322132313
3972	-212.6793830763632	-197.1859607375905	-219.2067932420619
3974	-197.2297019360251	-224.9308430764471	-228.4922101309197
3976	-202.2567560392414	-265.8040532594357	-207.4599384351963
3978	-199.0830243091166	-205.6110187366654	-198.962735459915
3980	-225.0728346894252	-207.2253867794701	-234.1325739058451
3982	-222.5479849473769	-257.9359434626645	-251.9977743736189
3984	-188.9656170397603	-231.0747723477273	-248.255888063523
3986	-233.1610899936205	-224.3682344263973	-253.3445586963074
3988	-264.1945896442821	-222.8338786983591	-252.0783565565873
3990	-248.7402117969528	-249.7672409996073	-255.2162393179162
3992	-218.4593209030392	-245.2316508911372	-246.2037263344407
3994	-216.6986171432409	-215.3873225125548	-217.2149924667756
3996	-221.1274765363807	-222.1495792135303	-231.4505126162524
3998	-203.2393450457763	-211.7033166047754	-230.0174993573575
4000	-225.1649045092389	-231.139427006103	-250.0343828303485
