# Supplementary material for: In vitro and in vivo datasets of topically applied ketorolac tromethamine in aqueous humor using Raman spectroscopy
Source: Data Brief. 2019 Oct 22;27:104694. doi: 10.1016/j.dib.2019.104694 (PMC6839021; doi:10.1016/j.dib.2019.104694)
Supplement: Multimedia component 1 [file mmc1.zip › Raw Raman spectrum dataset/In vitro Pig eyes/Gonio/High Wavenumber/0.25% Ketorolac 6-3.txt]

cm-1	frame1	frame2	frame3
2502	-797.3782942962196	-809.3277326453286	-863.2170683684483
2504	-782.1410568223294	-811.1822526873776	-877.7005029853242
2506	-750.2900101439661	-778.9524305761622	-866.3096791855049
2508	-739.6620546958341	-764.3952365561651	-857.8633427564683
2510	-753.9714152136171	-756.9815537816123	-843.6116346352399
2512	-790.2138118343564	-782.5503766429101	-826.6975068357266
2514	-801.0379582053582	-806.7412175376257	-814.481427533506
2516	-696.4245518395169	-756.1753663956172	-820.1858669895715
2518	-723.388765236709	-707.2166635384029	-792.2106860434556
2520	-748.2813060312772	-744.4367409755555	-802.8915804776086
2522	-758.3507566725752	-798.0680751329909	-841.4655234662428
2524	-749.4454543213388	-776.4203578937334	-887.8928739054412
2526	-739.1810675055993	-763.3143390248225	-835.1585603792075
2528	-764.5342370453788	-775.9212619078564	-813.2974497097665
2530	-790.9290987983281	-804.2157808978141	-824.3397689995743
2532	-792.5157350364214	-835.078253357092	-862.6707767472292
2534	-788.1907330902214	-808.1212476451891	-847.8520314779156
2536	-802.0314761988516	-826.515621768116	-846.5663557398259
2538	-774.9060936033749	-827.4013122638592	-856.9404063792822
2540	-714.1499441199669	-798.8781301810385	-872.4752933737317
2542	-800.5338827233102	-831.2819711130223	-864.1137914400165
2544	-765.7001328594383	-760.7886468377265	-849.7896197955232
2546	-741.4917589543727	-755.2814756731718	-845.1694823054866
2548	-742.1339300257538	-807.505802179599	-848.3458648008509
2550	-715.5471794909075	-783.5381144885087	-843.5367169245452
2552	-732.569533658819	-797.2557015110391	-869.9332164072341
2554	-754.225029954752	-811.3848939708621	-849.9160477030441
2556	-766.2618736132777	-801.5416407348341	-820.5365450368879
2558	-754.9841943666551	-739.7981625336749	-847.5263575068703
2560	-749.7693875838659	-808.693708720828	-833.3785959904075
2562	-756.5651085043822	-808.2388359373756	-817.2921344980182
2564	-785.4602791486338	-818.8876371949953	-833.1258106560279
2566	-834.5891661907504	-889.3781027842017	-895.0130354550555
2568	-799.4249342917531	-815.970693786621	-867.9756072501261
2570	-779.2610682766235	-795.9337471742692	-834.0838719369597
2572	-745.9771599003664	-783.8108728215634	-808.2065449083397
2574	-713.3484046528383	-777.7227904810748	-803.4681920189128
2576	-783.640282692139	-846.474450266216	-847.6695656255375
2578	-772.4893074543691	-833.0085531997806	-855.7947384958268
2580	-766.7233674922331	-820.0345883244769	-843.7837985674728
2582	-764.9854103315713	-816.8779639438506	-826.2087219629408
2584	-734.8418527841935	-812.0738717675607	-824.6319701241182
2586	-718.4196748377551	-782.6575067141991	-823.5658132114613
2588	-741.3515267210717	-782.3278057673761	-858.3038602968554
2590	-772.2917220310892	-785.5574126385237	-871.1679434784603
2592	-778.7736212482888	-768.1991725997881	-816.2804533133023
2594	-732.0564520243781	-754.5421842536639	-806.4284533112658
2596	-757.1590889165567	-808.5504808000178	-838.5187270197172
2598	-761.9116731735181	-816.6615514712873	-852.0440202950668
2600	-735.3630869682257	-764.2778027091555	-835.9628659144837
2602	-792.7709149204278	-788.5689063526268	-850.7930728471977
2604	-820.180769105073	-784.7432021296918	-887.1112530796903
2606	-821.4107171534104	-821.233822349823	-899.4830210907931
2608	-799.2550642599692	-852.4881158570696	-882.4289115911256
2610	-758.2266501812835	-786.6322487636393	-840.9530827035391
2612	-744.0231549853886	-833.2313865692297	-864.9313348959166
2614	-746.6351767839594	-832.6744045648161	-846.707910330183
2616	-760.0473677635563	-809.3673484764519	-837.3631675740187
2618	-773.1959506689643	-788.3839352473256	-863.0520481762482
2620	-738.1001504501305	-799.2644676129171	-818.8604773013874
2622	-758.6779437836906	-818.5348921756183	-857.3880551318335
2624	-760.9260063643806	-812.5155178579494	-857.6836392292234
2626	-732.5777425646324	-781.2822702819707	-802.314897919819
2628	-700.2263529613966	-751.1137570371649	-741.306794748205
2630	-750.1778355482852	-778.452970076717	-816.9581578253702
2632	-773.6870142071473	-805.325784956857	-859.3733754640766
2634	-763.3671318944487	-815.3899102675744	-861.9494071881852
2636	-730.1529190907249	-800.5604125275434	-836.3038137328315
2638	-793.1608768522931	-807.9792856046735	-824.8302849685185
2640	-837.8605473127801	-842.4520704863514	-855.8249859547132
2642	-844.2138699619678	-835.1510084507663	-857.131406859256
2644	-811.3089336043475	-791.4016859380184	-821.7316399946749
2646	-762.2402167478913	-819.1028113573198	-823.0043576553697
2648	-761.9987560460459	-794.7674118560681	-838.2879474732634
2650	-764.5327724993533	-780.3652974644783	-841.6818268612885
2652	-759.8417120324245	-784.9175268714498	-828.3349388787227
2654	-745.8442714805049	-806.7987415708969	-799.7266923350948
2656	-783.9484733794659	-790.2325712242896	-812.3660249399476
2658	-789.1476181422763	-816.6802452293118	-813.8852741234625
2660	-813.9705062293219	-840.1724984496918	-839.1535997975232
2662	-840.8482805267023	-839.6076293308635	-870.0271402338738
2664	-730.557236483498	-815.6032697252127	-792.8786350004829
2666	-777.8596109554217	-805.1094824690382	-817.3993995442538
2668	-809.0627561239378	-827.1607959322321	-839.2915935065759
2670	-811.1061469818096	-845.4226996425554	-855.6105814285994
2672	-795.4708129713692	-820.3605868898088	-875.7339051068559
2674	-775.1701005841263	-834.348672734894	-864.5857448017529
2676	-772.3895459632281	-801.704889557269	-865.3189301111083
2678	-796.712139214613	-802.2433413247999	-859.8961142830151
2680	-828.3243331523654	-837.5906999988595	-854.6677262953651
2682	-799.7559080023972	-816.6499303932833	-889.3417948643895
2684	-751.146663824232	-793.3147636146736	-842.3529044947695
2686	-720.4168728098554	-756.2213510759899	-808.9999029806779
2688	-733.8659691186884	-749.3119724499674	-823.8462878107235
2690	-799.7373373812141	-806.1261899453112	-895.9525252843108
2692	-804.6226350463617	-844.7827699700644	-891.4360683466399
2694	-766.7822335622645	-827.188999963364	-843.0825906032421
2696	-757.6968606942558	-826.1224159690598	-824.2942670672743
2698	-772.0514906150161	-843.3741035814664	-843.2264719928255
2700	-752.5751636809814	-835.4555959909861	-868.1364443109776
2702	-750.9858097214603	-835.1921993964719	-813.8783305386861
2704	-746.932378163385	-829.2830235059594	-827.883145680195
2706	-761.540077685941	-809.5705074478656	-853.0018754744749
2708	-797.491708530127	-785.5038548978345	-854.3993463784673
2710	-796.8269593321281	-827.6350159053926	-875.2359193884827
2712	-825.1883617342136	-822.4543814440963	-879.6820628938389
2714	-820.9454635764928	-812.3435668621252	-874.9935966566228
2716	-802.5081101241917	-799.5027150985119	-860.3052541086771
2718	-805.0219595190922	-777.3269908237306	-835.5828449204638
2720	-755.3863177297654	-747.9921200895138	-842.7525967598962
2722	-740.8654745265574	-758.4255819371198	-831.5357158750161
2724	-752.0464658798159	-786.005012190778	-821.6327291401298
2726	-784.9083843714584	-804.3846761990999	-820.2943504138182
2728	-839.126913346347	-773.1128948834705	-825.2400769793428
2730	-778.4130054287887	-769.5253195223504	-815.9027823845579
2732	-808.1427451673017	-790.3353413885619	-833.5525098130584
2734	-824.6179735482783	-805.7078525968004	-849.6454289017671
2736	-774.2395989771999	-800.0412584630319	-848.3699742088223
2738	-807.7276598350262	-804.4049945284849	-863.7612176450014
2740	-817.3492828854776	-813.2551835885006	-847.528346145144
2742	-803.9811731288346	-822.1827791749902	-823.5262144761921
2744	-794.1382847969896	-836.8225118819497	-828.1321124511526
2746	-811.6278976556883	-859.0990793640951	-883.1460880607444
2748	-763.880776980631	-821.9590119792342	-799.6949667027149
2750	-737.857065199021	-787.408240502357	-818.224692962865
2752	-764.4115306887723	-801.294702184054	-864.3186905525351
2754	-809.1221999976832	-834.3041169375575	-894.4454360061081
2756	-790.4105079896003	-805.0306916307459	-875.4880374452805
2758	-799.1274532180772	-775.7168610285817	-863.8248264738614
2760	-799.3421363216446	-809.9759200076278	-837.9332236414589
2762	-785.2539328054038	-811.9276444050453	-824.5290435980019
2764	-763.996329541363	-770.6769744875899	-824.6696946290481
2766	-764.049605829652	-803.265872297858	-800.3375378308264
2768	-772.197675108333	-830.4300324279698	-845.9533698573318
2770	-780.2487576957713	-824.1704925101257	-889.4402321130189
2772	-784.9913655321559	-811.0327483599008	-889.0285544199101
2774	-782.330084575025	-812.7560581854873	-840.0415182696221
2776	-762.1663929821347	-827.5684914875742	-841.6178207637146
2778	-742.0589601318125	-818.6263999793517	-883.425817340189
2780	-755.9681177344098	-812.9616995131627	-878.3288580813282
2782	-776.4281443027645	-827.6940640623604	-859.8751413995185
2784	-772.5423071944703	-859.5853342437608	-865.082752540714
2786	-760.5694306071247	-793.9343246738896	-818.2715913137769
2788	-735.0016635421148	-747.4624314570477	-782.1874797629881
2790	-748.9402636207705	-764.6583289571927	-791.000431746084
2792	-784.8919988549772	-800.499112924974	-822.3311356732148
2794	-805.2175533654851	-791.8773993835871	-838.769263727543
2796	-822.1347392640835	-837.6222181427432	-866.7700760763739
2798	-770.7093175896781	-795.6986015819722	-838.6367341550736
2800	-758.7109306159219	-777.9420399706357	-818.3134381483852
2802	-775.5173434080232	-781.6303761274457	-820.5025304931965
2804	-758.2424470394036	-754.6575661740397	-835.9800445416563
2806	-815.1846922784935	-809.3649262039826	-845.0968948643729
2808	-773.6132109873663	-803.0963972426705	-842.9176980503087
2810	-758.9530423691829	-778.4341436399595	-853.6785078951025
2812	-785.2535004641746	-769.4470500747699	-849.9733245087057
2814	-791.9486769570999	-804.7975089994128	-772.1205040038072
2816	-759.1480147563177	-786.4230828314973	-796.5850165250743
2818	-784.7233508077709	-786.4034472511351	-821.1852113815586
2820	-785.8786287818764	-796.8304289164403	-842.0542739313048
2822	-762.8425512816184	-804.2296072149485	-854.9956213305716
2824	-785.506722815372	-789.9074306827556	-855.458196229736
2826	-751.7511689062453	-788.0555370461791	-842.5932152821881
2828	-770.2387040952459	-791.1370607710176	-837.0690135671218
2830	-777.5989805155225	-792.7453541284965	-813.9447343367715
2832	-770.367421190067	-790.6678717750737	-795.4261957613699
2834	-801.9720670990935	-786.7128620988716	-848.9533303781965
2836	-752.6292981501243	-806.7234349258297	-863.3405121611243
2838	-756.2283880549707	-803.5224616941218	-841.8942626211897
2840	-746.995635299576	-754.5036921451226	-789.6427552458598
2842	-723.6336765390983	-705.2895760378245	-743.7964960097045
2844	-746.8376551093428	-766.2832906347559	-772.1335475212183
2846	-740.8725309247909	-742.4195214102219	-800.4185099408132
2848	-733.2765207218415	-719.0268425983888	-815.9372056261697
2850	-713.2912907744449	-724.8266001321681	-795.596454225224
2852	-693.3483473987064	-748.1467342416123	-756.2545126461284
2854	-705.4291367225416	-742.3723131995483	-749.3225731359006
2856	-712.4511863020606	-741.0298733763566	-745.1800972847406
2858	-696.841282781304	-680.9778424169244	-717.8861433939148
2860	-678.8848188771262	-669.0560135702988	-714.119946554286
2862	-678.5891458719769	-708.6709921809427	-730.5511739517065
2864	-710.86057403024	-726.3160375425562	-728.4960991421586
2866	-673.674892142731	-690.285503741277	-733.671976288094
2868	-657.1893853457458	-658.8451312670845	-691.0907203499478
2870	-646.8128012593772	-647.2181426058392	-679.9267332666174
2872	-622.7316018841427	-641.6519530838324	-674.5401979260182
2874	-573.6707980470741	-617.836825322848	-605.8971476581897
2876	-633.9450567546328	-634.6965014522476	-622.1986613397239
2878	-588.3869727930171	-616.5650461411876	-638.2212572782555
2880	-575.1083383097094	-607.2202955239513	-639.5384612382559
2882	-593.3824736981815	-611.9788328310344	-638.9795203367463
2884	-592.2132691548992	-614.8383660595127	-647.6466958867705
2886	-563.9650559588471	-560.6273687113821	-585.5356336465611
2888	-587.3079533550766	-589.0514972879773	-614.8378689409013
2890	-564.6783270913602	-601.7953194387269	-604.6217929089771
2892	-550.2260782159465	-579.4372808039624	-604.2816476691901
2894	-589.7849372561402	-543.0316620424734	-658.3286338334966
2896	-547.252181825907	-589.9861962413526	-615.420764496359
2898	-603.8730892417626	-658.239018205511	-656.0962192841057
2900	-609.2112839330248	-609.3957484242018	-606.7043069522322
2902	-568.4736411829857	-551.4740046333229	-565.5120101025671
2904	-519.6307603273482	-562.1040475069873	-587.7049175290393
2906	-521.1357454985233	-580.0788527706926	-556.8663547976734
2908	-525.5311078020533	-610.7387678180595	-596.9091295822414
2910	-517.5372391771164	-562.9207150551601	-582.7845869675341
2912	-527.9628666490668	-542.1015851256241	-578.4915351331312
2914	-540.5715173070149	-572.9314163770609	-590.8648018021714
2916	-488.9250408052478	-577.711328326133	-553.9249248730397
2918	-489.3788948333753	-531.0196244751708	-509.4909198727099
2920	-477.6093817383339	-491.2855596817513	-505.6502943213987
2922	-426.4342997252409	-435.943549043708	-471.6513149455908
2924	-384.5092826239812	-399.8998408889804	-439.3173661918465
2926	-418.8737515087207	-435.9588644100643	-475.1724751654274
2928	-404.5990965302661	-487.1994809156868	-454.6020341237926
2930	-352.6224076050139	-419.1552857676882	-423.3343425468835
2932	-361.7028645940071	-408.9415960150642	-414.9191201473657
2934	-372.3856948712201	-414.1688540624573	-415.8285566669023
2936	-339.8174198422443	-379.1212896990315	-406.1577651238978
2938	-382.7519905436482	-375.8011164816696	-384.0023410443403
2940	-344.0910239292947	-344.9721399352945	-360.5575748363034
2942	-361.1224663296119	-364.5263259814625	-374.2721520841812
2944	-369.0979478118416	-380.9877698680378	-371.8501621279022
2946	-350.276915236149	-367.1754165141383	-351.0807181069963
2948	-359.5602401163632	-343.2680222385641	-376.5604847464138
2950	-293.049686470021	-355.2780031031755	-398.9050560103739
2952	-337.4529670090209	-350.4979050453395	-426.4416711345316
2954	-376.2631239904592	-382.3861955530534	-427.2616339097616
2956	-382.4886896744632	-424.9285577782878	-421.3454260564016
2958	-374.8679476623777	-431.1318158990894	-443.2481262470476
2960	-368.7916069125675	-447.1209507807598	-471.9646453586186
2962	-425.5585298830438	-494.7359904802418	-506.4062961328727
2964	-433.489860989646	-494.2466409051041	-525.4455817972219
2966	-412.5544499152828	-479.6352794635528	-496.5949032058283
2968	-403.1158662791241	-469.9258299798867	-439.8113193509398
2970	-439.4856536966002	-429.5912430442722	-457.2260631361484
2972	-484.3655748846979	-482.5759589403513	-533.9560431329737
2974	-482.0665668362892	-483.4200411663987	-481.3763183057086
2976	-453.5190754090897	-467.9330807402858	-449.3479681093916
2978	-422.2884827638839	-464.9624728696102	-484.0969553720311
2980	-413.3330598527462	-479.71871313626	-543.5199847644503
2982	-460.9639277495725	-421.796234253094	-468.2376265575375
2984	-400.1708071527442	-400.815965539741	-453.2856135837365
2986	-390.9349388797222	-407.7256336680711	-450.4779262046466
2988	-401.0638364100092	-419.6613507057185	-451.7429986216105
2990	-407.4589061764097	-424.5644483529304	-455.7637272934598
2992	-445.7640583526783	-431.7542205269231	-462.9990898742117
2994	-437.5577142439997	-471.9157898497994	-505.5204590078005
2996	-409.4432951372808	-426.387020557196	-465.116676281561
2998	-450.5865008120561	-429.6167589704992	-484.0477364496134
3000	-501.7493116009173	-474.3330521610856	-531.0179268846189
3002	-476.4339707391882	-497.2382641157747	-528.1643107408595
3004	-440.4079658632535	-481.6671573453688	-529.5499262108743
3006	-495.8619063728642	-493.1667205099823	-526.3787802988853
3008	-474.1696701414637	-491.0705416923711	-510.2783157951049
3010	-458.2087920554868	-486.2701240402417	-503.1992497587052
3012	-481.705681844944	-487.8241113617548	-511.5749259523549
3014	-504.6134030921418	-494.3892315150882	-525.3747719690266
3016	-475.4907463899939	-471.1241326593502	-554.8880457369984
3018	-477.5294685418336	-485.614971573707	-539.8282722851727
3020	-498.8127409798121	-521.941444827975	-569.5344970838297
3022	-505.949577279074	-521.8393832628298	-573.6889134299222
3024	-483.8873337277705	-475.3934155535873	-521.3267561229571
3026	-458.9720778744593	-469.2094556060289	-513.650177325544
3028	-473.5922567324749	-446.6284089343772	-554.2596338328012
3030	-448.9671547318039	-467.2820840416389	-507.8020723889464
3032	-466.8790587537063	-479.0710431974709	-489.9258019460067
3034	-492.8925708327899	-480.2002956130765	-499.4747727057415
3036	-478.7447265419539	-484.9139871854802	-495.3988836312859
3038	-488.8875954041066	-484.9609115768847	-481.1866462472975
3040	-470.9720900362883	-480.9765120362303	-477.8156336539558
3042	-474.2977603729155	-451.6159770777055	-467.128045125002
3044	-454.9222411908648	-450.7676303685332	-470.8196328320586
3046	-418.3488949036908	-450.9664672520622	-466.4159871615395
3048	-405.3258845092266	-402.2856130731809	-431.7454684008358
3050	-449.6449954187203	-407.3948180143414	-480.1585562517028
3052	-409.0296259631879	-412.3418376917526	-445.4214891356498
3054	-354.0333255638637	-384.0274128916481	-433.3564766453296
3056	-344.7073248174786	-378.4836905726845	-415.5800593081511
3058	-372.6280566325401	-387.8476234402241	-395.0750509236765
3060	-375.600279915922	-361.5736466641396	-405.1373019459005
3062	-329.834578624254	-388.1565901009395	-420.8878120968473
3064	-309.1880775187694	-389.8358091533214	-380.5291395230889
3066	-353.685721000426	-347.9022542106561	-383.7842748662027
3068	-352.2990920588779	-319.6278248792704	-377.4467957404755
3070	-309.1649455690712	-312.5854988097799	-334.904411675055
3072	-338.1248196217928	-286.7561601775704	-291.0388259725127
3074	-292.3201374558404	-336.6822902150851	-340.3697033156936
3076	-277.7366595056033	-272.3039319828233	-280.1880205691155
3078	-270.0569003632775	-261.9610805393954	-281.7397874589604
3080	-251.1364349049096	-270.1653600645889	-301.8205469302646
3082	-226.5282245748316	-253.50772093825	-292.7297642370013
3084	-218.6880081326922	-216.663053519565	-255.5083051192829
3086	-188.8342184965354	-271.3457882702867	-249.8520735795516
3088	-152.1306850799023	-239.2355187697631	-213.6861600191589
3090	-150.2215795417229	-198.1437352220253	-184.7808488091163
3092	-149.1351942816002	-177.4548332201225	-184.2822486423249
3094	-147.8130735411442	-183.2178204929797	-218.6645168473975
3096	-180.5555066127972	-200.9056732756815	-266.0998136291957
3098	-183.2973042581934	-189.7601811745386	-196.3356256986844
3100	-118.7561876599674	-170.274415752665	-193.9459647070172
3102	-101.2575914066066	-151.7251092860392	-147.5127462073843
3104	-98.63166533173671	-108.1046056964244	-102.289335196867
3106	-84.17759791991256	-66.82642942799495	-91.68969580400591
3108	-58.19986160766116	-81.74933261153241	-106.9874517357658
3110	-12.74711401749185	-69.13444050550787	-110.77403906331
3112	-35.71387362682804	-63.08350417065633	-75.00650453363258
3114	-9.872261564754346	-17.81608672990274	-16.26928562862941
3116	13.90292556622764	14.08902283616655	-4.53750597740021
3118	13.71383360895951	20.12057976690016	-17.23836725643912
3120	14.8788250091137	28.56150723113645	9.293413741226054
3122	75.81192876417001	69.29466446850043	19.37113350586413
3124	104.3175730930404	81.64536053726947	19.79996625787116
3126	77.57997960097062	76.3018325062465	48.81391535170203
3128	72.33958505988449	99.35904437719515	94.53975672679434
3130	92.13375792011115	115.6623136848047	109.6457609137786
3132	116.7813582641107	95.16928085057484	79.68340932705905
3134	174.9412678077689	122.556409487703	98.85737620363838
3136	191.1503729502622	173.8798122982047	124.2672939318833
3138	192.468523172769	200.2009974831215	161.6985729894353
3140	199.2448619343631	230.1761359828154	187.7749427386356
3142	207.913861194681	257.6341388310744	198.7572426130245
3144	222.3985750011952	266.4765799179891	213.9528720492137
3146	264.3954185901423	252.6149915881282	261.7422019588304
3148	299.8391521682186	276.9397765113803	249.6278729489181
3150	250.4878824856813	296.8177786668769	245.101170577368
3152	271.0263613458107	318.4758847471047	285.7865609852744
3154	321.9012032115849	328.6225301189495	320.6294054074839
3156	350.8145464533851	336.5239578687392	328.4953875912688
3158	346.3363411227288	363.1011941434207	330.5608715588247
3160	358.0306048114503	384.1736259168242	339.7195861188371
3162	384.1123397662568	404.0215464038349	395.5704964947419
3164	409.8789483450864	439.4108473806499	389.0763354804454
3166	443.3512201181794	456.8445574907669	399.4653354375035
3168	457.2405426281547	442.9555993268181	421.2986316971651
3170	450.8217218667207	425.3006890422241	440.7851274724245
3172	496.2283940526353	472.9953973058015	507.7331567212732
3174	549.6932347431372	549.5912561328707	479.2856589084529
3176	535.7566180768656	526.7503322705104	477.2719171884595
3178	518.693988094954	538.1002147977162	480.0561981734661
3180	549.116947390719	554.4150186772421	519.1216528908317
3182	592.2292174484455	558.7336277407376	563.035636387476
3184	583.6237633247523	574.5156831561235	556.9124190422638
3186	633.3584717307984	597.9015903570773	616.0751378875098
3188	638.8781361100579	607.4383596193858	596.7634757405281
3190	664.483505578016	650.0505903930764	605.049987213115
3192	651.7815450388295	637.7535675141901	596.6288735285287
3194	643.2870241099793	616.710311344968	629.669280052605
3196	669.6069238088624	649.8807033577115	710.6167572430879
3198	682.4942374984684	714.529771387043	716.1465393679326
3200	727.3540226817703	683.0195790678757	668.8549048286111
3202	745.7247790185897	695.0826495102879	723.7592459610785
3204	733.1312058635053	724.4533838031009	746.514108093411
3206	726.843750408829	745.3166618305802	748.9733565248084
3208	734.6445881444911	753.0293742088622	721.5905901612604
3210	758.655921028902	757.8975588386198	685.6257155791936
3212	832.1986007513901	769.5335335998643	767.4419811222724
3214	810.9651100217723	801.6330239748947	784.3022828086907
3216	812.1340889725648	798.8562728211779	775.0467788322529
3218	803.6905729103847	833.539948865159	806.3460156228816
3220	823.8837254378952	848.9108456023064	837.1791160534799
3222	848.9517145285809	837.2370928289139	842.3861450890257
3224	824.3992071729668	837.1336730141125	835.4780981461049
3226	796.7224326374221	825.5981824948357	835.2893773426823
3228	851.0360048570389	854.3443865691645	861.4850450202838
3230	830.2374482303792	858.5704180542019	842.6874903581744
3232	859.0540217194808	828.1355816340964	841.3123431636485
3234	869.3354441725638	829.1637587607684	858.4099263862174
3236	852.0829051444817	858.4765914023724	876.2735266153068
3238	874.7853074258528	854.3271459637299	882.158852158143
3240	884.4583365302285	853.6628894642081	877.6980728201037
3242	872.364132198221	879.5577631498117	866.8887052574808
3244	923.5788003225423	905.3706613607801	904.3113092278627
3246	918.5614487259259	892.4421424563464	890.7224557376835
3248	935.6171710395745	925.6819071167507	886.3974365916097
3250	966.7755072312666	972.4734517909794	912.7970489233876
3252	915.8797088171077	924.2264709721977	918.2992287655163
3254	871.6838313123527	910.9428765891495	905.4422290622965
3256	880.4225029231519	909.2320849542299	871.973688337587
3258	942.3664204439001	976.6949635671472	926.1553098502329
3260	881.8162505431832	957.2449497248374	888.5759226581441
3262	887.4555485226957	916.3348755848728	878.6231734092346
3264	951.8093201145973	926.0056276979273	929.1015254804252
3266	909.8701589705983	958.3555299963784	940.5488622396022
3268	898.1125752609614	885.9952544393181	893.5657935377905
3270	942.0974774399476	929.9710387276454	962.3558513102867
3272	963.9067741012163	961.4336487435979	961.8381142862556
3274	942.9431759695281	977.6194210372303	949.0316489133616
3276	942.4446805944267	988.6151307340202	948.015833185242
3278	943.1112965334314	968.6215460237912	934.9891328191931
3280	926.3108119201838	932.5603843863157	918.3754263932494
3282	990.6851412001336	996.8126719192427	996.2858643687945
3284	896.546984361954	934.9164714959031	937.6807048963991
3286	919.0748508895847	894.0214043721235	914.5381441184102
3288	951.7871978961606	940.9670481697215	941.2139988429922
3290	997.1477794412489	966.1208907895029	961.0470913036436
3292	1006.390886871502	950.6597434420017	961.1475794376685
3294	969.3497904465467	934.2892625439891	966.9319439794617
3296	961.507068790281	940.7404555482486	998.1510836173226
3298	979.1791440194878	957.7777675492702	997.2315974808685
3300	957.6205680871362	965.9188902095863	960.3544844477822
3302	917.9052509523642	999.8740634337908	944.0834845899063
3304	957.8394517390457	1021.005787849142	957.4603570015022
3306	995.1349354417857	1025.674516509788	963.3955848057806
3308	987.8538416353217	1014.160340391723	972.0150433676934
3310	982.7928881006833	992.266594767366	1004.418505819745
3312	1003.49077128918	998.013524194153	984.1676604215361
3314	1043.498194549095	1064.751094880187	1036.871366739891
3316	1000.363740483258	1009.755777651452	1003.432327627575
3318	1032.649671148468	974.1140787706813	966.0591792559424
3320	997.234869508394	978.8029883805007	968.8638733780972
3322	972.1682393252422	998.3814586529697	995.7878729698939
3324	1026.026815356589	1020.418348924363	1018.564388019417
3326	1051.78104339018	1060.562238531059	1029.330413594792
3328	1072.333521649402	1093.156754960804	1003.597696166337
3330	1043.547533583294	1038.095574804851	1002.276253239571
3332	1069.620530681034	1044.194506474011	1010.531837374324
3334	1070.895967461797	1046.59100030489	1048.538818357019
3336	1017.315198849249	1045.8261211331	1034.804062583321
3338	997.2308715381805	1056.85260194567	1020.541522379262
3340	1047.928460391671	1065.156479994391	1062.767760141602
3342	1036.969725223843	1040.821514749195	1060.43870636142
3344	1052.456143973854	1115.28575221129	1037.212014982187
3346	1035.99782771607	1092.624182766412	1079.797451364219
3348	1032.476386765192	1083.836523080711	1081.930854302583
3350	1067.785516745118	1090.686421090745	1073.907550180587
3352	1072.194453554927	1095.591751287514	1079.722800559305
3354	1092.32048339793	1111.113717919548	1101.269054532999
3356	1155.892416261434	1135.668907818922	1114.208751624489
3358	1096.238313961846	1115.982612284452	1090.585553201179
3360	1072.846805738088	1151.491683926808	1101.448598699179
3362	1123.101447270493	1149.391632394503	1122.332381778447
3364	1091.121322667494	1137.130282248975	1154.107249119541
3366	1127.156171268179	1137.403497276402	1157.81543802942
3368	1151.33968560339	1149.992470559603	1179.413175595362
3370	1145.525378534313	1159.297163606397	1164.123454384189
3372	1143.154648211935	1155.082145294738	1107.770665450126
3374	1106.77664099651	1142.566082008993	1178.511158783047
3376	1152.9806635268	1103.160080322774	1092.847221734168
3378	1113.43200923145	1126.991269530967	1147.316815236883
3380	1156.933975685238	1140.122425887523	1111.990742667564
3382	1186.44691233722	1169.945371825144	1150.948715904201
3384	1140.044957616321	1180.503711931305	1192.007231573457
3386	1120.253593386019	1174.226030246563	1188.912600338945
3388	1167.50547639493	1176.081268976893	1160.234498716038
3390	1151.578427087763	1184.568165970751	1138.69987780249
3392	1174.722409892856	1183.166948775409	1184.494981233373
3394	1177.687091617025	1205.677350878351	1197.229854764805
3396	1187.210835576768	1226.688961910111	1187.889487052059
3398	1196.243305212342	1178.455518440053	1217.959570536323
3400	1178.83852797379	1199.408483219959	1229.159971667855
3402	1174.887518200427	1228.327680545156	1223.373325561226
3404	1211.12431720055	1238.964464139995	1208.753434853104
3406	1242.339076255168	1274.311160481587	1185.218868200447
3408	1201.351886942855	1206.565284538286	1199.748707446694
3410	1220.892069344392	1213.411437865619	1175.495649665212
3412	1187.725572108366	1202.113382560795	1215.158650744109
3414	1160.899759353275	1244.826652806868	1192.87949338858
3416	1196.287317589384	1270.204046307824	1196.427054266841
3418	1207.397428006143	1227.276777893424	1209.490659818721
3420	1212.725961933349	1182.169371154031	1217.58893965652
3422	1238.190208022548	1197.120161915143	1221.775462896833
3424	1217.306403093849	1221.011548380689	1215.026292217032
3426	1209.878293535356	1204.694878911336	1207.109245608172
3428	1200.818987861369	1219.889563486715	1175.19849494255
3430	1189.272168001376	1155.506998420752	1156.634086399668
3432	1205.576316818101	1212.580521543197	1209.868598741497
3434	1237.037537896269	1200.920972868158	1209.294981995195
3436	1248.55531093418	1182.639790789179	1225.33412644537
3438	1222.396432520138	1185.802649463978	1221.994704444979
3440	1182.016583478813	1173.698149757124	1151.662311519844
3442	1167.181935257067	1176.616600528901	1137.654211210588
3444	1155.635097488331	1176.700060083647	1136.783075232204
3446	1182.986415743937	1183.850122411179	1139.618076579064
3448	1179.277367090062	1155.93545117827	1169.608476353185
3450	1183.184085633964	1191.480275275031	1139.110731384262
3452	1120.040315981502	1125.640736272263	1118.979528512622
3454	1073.755930095246	1078.371713487014	1110.052323885773
3456	1092.145191131973	1125.746998808331	1137.397885033734
3458	1127.787993847821	1149.548197752963	1161.788008437881
3460	1123.868336742381	1059.718010055454	1077.442040493542
3462	1081.001570402813	1125.946875472176	1062.814263160567
3464	1107.802431561898	1073.998275118222	1072.827944634578
3466	1094.848313355817	1091.485692231402	1106.321285970727
3468	1047.443373619857	1114.260241658574	1096.645921996396
3470	981.465023144531	1048.884753004022	1037.122889559179
3472	972.2293305818332	989.5637674182037	994.3036747885876
3474	987.2508102597269	978.0197092622134	971.4684586792992
3476	978.9347924329225	982.5657158926131	950.4485093446348
3478	975.957223153627	982.2683946911675	939.3650353005779
3480	989.2894510602994	983.2963041866627	926.8111264138582
3482	959.5513797529535	966.0996486192287	963.4281557638162
3484	877.1833581280575	942.669056547192	951.9733096076838
3486	908.168867362426	939.0866500300675	917.9253094919618
3488	900.0488577177823	897.1919505989409	885.5977168750735
3490	904.7595663802024	905.0274765842711	889.6618731536996
3492	900.5695638634859	909.3082108314973	908.3649532371813
3494	865.616956835631	867.1127034117808	880.79024891472
3496	825.2843774250846	823.1691457337773	831.5382915869679
3498	803.0501759989751	825.8633215764043	861.4230311255462
3500	792.4986970664718	845.4662344288544	866.1561128705883
3502	827.4379593736802	745.1493162746118	785.2882056539593
3504	770.145650311491	799.7604510422922	803.5347003338138
3506	779.4273821423687	787.5274909171192	779.4244509184712
3508	772.0939951615021	799.5868289111323	745.2886863405229
3510	740.1704433626351	761.7380460215766	717.7450078368837
3512	688.85067855234	713.7077938292779	708.6628138686307
3514	688.6593290088781	720.9217969452831	718.5500836888509
3516	738.5677255829392	751.9524796034527	713.0113108219993
3518	705.7302571509554	731.1459262002553	666.3896427182465
3520	669.6601592395111	700.3556380037371	671.9258915459177
3522	662.5288769876097	697.8003941250287	642.7599806463463
3524	592.0375886884565	643.1149561736271	630.0061078012236
3526	592.3085562918033	615.5433567000993	604.6154812343528
3528	594.6335229427986	618.0059791928984	592.7551413437511
3530	551.7539290785797	585.3437910301288	567.1754448255859
3532	535.0946556372795	540.1396246097015	554.5556673519927
3534	544.4858554153738	534.6983360178087	540.588783189881
3536	537.0511258638232	565.605982294399	528.7531826787815
3538	533.7772973807809	577.4091624814025	552.6927636135018
3540	535.8444901526588	542.7643504729587	524.7521669871424
3542	458.2083474788337	484.352058786092	470.7235465323333
3544	476.7024773602596	495.9311984614265	452.2173968669295
3546	437.2694804187801	436.6879535545883	452.2526580090653
3548	460.8395868961454	452.7316487388289	421.9597195022295
3550	445.8898597195457	414.1105134682266	431.3292738285375
3552	418.9149865537516	369.0378939635919	426.4012904070179
3554	367.812803131263	334.352050906241	392.3597947364135
3556	329.7307338625406	312.8123954539254	343.6884214878363
3558	324.7377452711768	309.1080211351706	304.7143047762573
3560	296.9332282327958	300.4480711572735	307.9835019537892
3562	358.185685780335	304.7468658921752	315.9539976549022
3564	322.1864849317827	289.4093864061435	279.6983828750183
3566	342.4048196802876	304.8937960479078	330.4513188895821
3568	309.8844789955345	256.0912045545134	263.6180672247426
3570	311.2007471961157	292.9714051018223	290.6161700087313
3572	305.2388948313737	310.3276492614136	268.871779562425
3574	274.5490175478452	287.930145121	232.6543942007308
3576	231.2017742689268	255.6527129722553	235.8720512770648
3578	221.5142649945663	233.1268872924238	240.8604272499338
3580	240.2416022830594	221.4154424576674	215.9338394087455
3582	215.3748797436317	226.6838269064364	198.5187893865415
3584	174.1490825004068	248.5381299875389	186.2020873497736
3586	204.4144024515496	194.3390001455319	230.8025882202597
3588	166.0723292191031	230.2758214971997	162.9292205622415
3590	202.9785538110291	188.3165030102284	164.1585514792694
3592	163.2834726199823	204.8671421176357	159.7097256629176
3594	140.1077524797065	149.5093088483413	155.1439731719196
3596	144.5707899987999	158.2436613422647	155.3242410640542
3598	143.6853658968672	159.8566373970257	130.4611708213185
3600	114.2718056729457	123.939653399358	102.7946158830367
3602	92.4541925129473	106.7655588079588	100.4013569952154
3604	96.22389279521059	107.9233828092614	105.086336428038
3606	85.8706707794847	73.47813809564281	95.76538265697117
3608	109.1762772729255	35.24564666926445	76.95988069841417
3610	27.53576912637823	71.16728238732081	28.61802079761631
3612	66.65887181842759	19.34369097367244	32.80811485872296
3614	63.16096880277982	55.37492870635577	48.76691588577607
3616	52.64243052674819	55.11358435001841	42.53850670005729
3618	12.78604724746661	78.62433726196173	-1.412951871017564
3620	26.23700229888285	62.42664042991849	-5.538931188964838
3622	29.42394478115573	-3.867515087309496	-5.460907086613581
3624	10.98578378134223	-31.73931650518257	0.321311727410901
3626	-5.123610176539165	-22.2005800754218	0.9301430432542057
3628	-12.39024005376667	-36.31124990365074	-20.13328115275111
3630	-8.859603744556008	-46.79443812838299	-34.82273329643087
3632	-16.62514961540522	-31.16592646204197	-61.16558616134226
3634	-6.03005882064547	-27.00548867143916	-75.55071053770531
3636	-120.8476189359368	-52.34736056163715	-75.97769772813432
3638	-44.20000851474569	-13.62386070766835	-73.74493548523627
3640	-107.06952117751	-90.01696208578629	-98.28357725708528
3642	-95.8802342321958	-96.7336523057503	-155.433637065209
3644	-96.4100529769853	-107.5147766300965	-117.7953936896435
3646	-161.8464036331714	-127.0835051310098	-148.0103235772461
3648	-158.8604061477011	-122.6480946201652	-152.998287662714
3650	-180.6599854827577	-148.8388708333606	-188.6882140175149
3652	-230.4662407091036	-168.7938290365324	-233.2628216377603
3654	-200.4564709188141	-144.213061728018	-200.1122815685401
3656	-175.1157954295659	-159.142875450862	-182.7623404236053
3658	-198.6016129373371	-173.1781488086211	-185.5083439386191
3660	-194.6117807593661	-167.0215736405501	-207.7388269223083
3662	-279.9784464882867	-238.7377607916329	-261.249035445644
3664	-229.2139099903229	-262.9872899413897	-239.1291919752777
3666	-263.4853932179427	-290.9398981959673	-288.2779881976271
3668	-267.3530009805116	-280.249096471177	-308.0193947202751
3670	-323.8270876817578	-287.8013479467094	-307.7960405529807
3672	-314.1250564302686	-264.8094731376913	-299.7148831046557
3674	-329.2399629740149	-288.0389938523048	-339.7986465741719
3676	-343.6394379314538	-340.8434295484992	-350.3524293213735
3678	-346.7339329747496	-358.5071570589005	-362.1874024467591
3680	-382.951574905651	-374.0562114358965	-404.3163490086536
3682	-399.7765770059462	-400.8521677674532	-420.2572141352866
3684	-341.4111352323462	-382.3727352421116	-396.5495596210834
3686	-337.6069264549602	-385.8726909004321	-360.3500348548482
3688	-386.0610404570383	-401.3924945558456	-406.4654564618932
3690	-406.857567052399	-374.1700749216	-442.7452592810387
3692	-398.9993294500776	-416.4848573075297	-390.7662073778341
3694	-407.9142610887853	-391.8049109202561	-416.0007695356272
3696	-429.7608356260575	-442.5541587803918	-484.9644363273283
3698	-445.5940739816634	-455.8446568324964	-511.7425872308557
3700	-441.8735470770159	-488.6149030037285	-478.8801726765179
3702	-410.6981161898427	-484.9210210657452	-482.2273374792555
3704	-438.556869978743	-476.2005116415181	-470.6108033374433
3706	-476.1660811806248	-483.488197295162	-471.7972055429693
3708	-470.6800227651684	-481.6503107954714	-481.802930710773
3710	-456.8715719339967	-454.7609169989836	-491.2928468906956
3712	-464.0289932049251	-454.7069336082065	-509.828409361424
3714	-482.6420759058457	-500.1588192950723	-498.9739176636082
3716	-505.535628367077	-496.1933382672255	-473.9066035538775
3718	-496.1669616471993	-479.9648477054222	-514.5024268886507
3720	-473.3265283865295	-476.0780173585481	-538.8385158339347
3722	-509.4859909632729	-559.9988086933963	-545.1278783682918
3724	-528.4895322742118	-545.3124297256177	-557.9844754119051
3726	-514.4776249966619	-554.1967178776896	-545.6577652511626
3728	-501.6493427545142	-490.3986601659506	-545.1812671458168
3730	-515.6338192437136	-542.8501631154189	-577.2506906850545
3732	-548.5076210634733	-537.4451561384324	-522.4699980873874
3734	-544.249671649625	-505.921145425495	-551.0900338578155
3736	-533.9131754838481	-540.3449226879055	-537.2119450534477
3738	-545.2763127758017	-553.462424474711	-534.5787335708941
3740	-517.9798893562531	-537.1024669633248	-555.415952276439
3742	-508.8994098561974	-534.5809442776525	-561.1395460346073
3744	-535.1173348871449	-533.7166477632109	-557.701310657772
3746	-518.2394019020587	-528.2197931801888	-546.7135574821851
3748	-497.7370034414271	-531.130614802568	-535.0386229542994
3750	-484.9652428679145	-542.0128444807275	-537.3306325645415
3752	-516.0407015711298	-565.2341742265194	-565.2499951390987
3754	-474.2488936327768	-563.364349495071	-575.2357471741784
3756	-538.9698171635409	-533.8653201965566	-598.3029864581816
3758	-523.7667335819713	-514.32233976396	-547.1694508027905
3760	-526.1925091991801	-553.4684238822067	-587.4210254692626
3762	-537.4257687595327	-545.6150367048243	-569.0976747172988
3764	-512.3252413345853	-531.2993708083951	-528.9992886251481
3766	-570.4461827945955	-557.8887044687409	-521.7159396274382
3768	-584.6967211769962	-557.4115452588895	-590.1720133707163
3770	-524.2902747101424	-515.8210702479837	-555.2804568432513
3772	-517.3206398700559	-543.8934459359906	-548.6616626920254
3774	-509.5901757371871	-525.4979735415517	-537.496487806661
3776	-509.799086131846	-525.7034970906188	-517.9592538656775
3778	-508.2591306087452	-550.6423294907183	-546.614208453331
3780	-504.7984658307606	-547.3124326938324	-561.3615654859758
3782	-528.6551023472096	-517.9093727044759	-542.1943516090178
3784	-546.9303083544705	-509.1724534888698	-537.2350011097394
3786	-560.7895390082284	-577.6581906808881	-528.5341579445932
3788	-572.669390612659	-562.3483106774029	-573.5449633596875
3790	-552.5323795990712	-551.3941066471518	-568.7824591120331
3792	-588.2617699014105	-565.26682915226	-558.1859103511259
3794	-595.1103468474347	-573.3348235362242	-530.850237072852
3796	-551.61785535473	-559.7311871810144	-528.651011781429
3798	-523.7660781827821	-573.2984273437886	-575.3424329690892
3800	-537.5195046538602	-565.322650894528	-587.2707411636264
3802	-557.9293740825257	-552.1555966320693	-626.6550997783889
3804	-537.5962087425527	-540.7348370796567	-558.3237139721416
3806	-470.8160549517849	-549.608498157195	-602.6987314025027
3808	-495.2102312514202	-544.4044301287756	-565.4470756302031
3810	-578.7904370217564	-566.4332300381329	-568.8429661218626
3812	-549.0703570103814	-543.1992880823109	-551.4944422187336
3814	-509.2087752958488	-529.1684966917371	-539.9232721652512
3816	-543.4506212757325	-488.8711507893444	-526.9523185002284
3818	-557.8636811044511	-497.5019352094631	-529.1369400739604
3820	-529.4562103187498	-516.1124176861263	-521.9570809527399
3822	-518.0372845059677	-520.2323850520388	-512.9655655892793
3824	-540.5545010799797	-519.2142945410487	-544.7904636772744
3826	-550.0868857321621	-523.3953671789383	-584.9029189578713
3828	-522.3256294925957	-532.5009834095263	-560.9356591979382
3830	-510.2860600981295	-493.3856828127408	-508.3480854643891
3832	-536.1951095313556	-539.9926837365442	-548.1092809864459
3834	-570.438731109035	-590.3283958299476	-596.3758140148489
3836	-532.1587670016788	-532.0430653365552	-571.2609851152087
3838	-481.5534382155549	-552.8532726111049	-547.2040626521261
3840	-489.2736576593437	-479.3527691471594	-509.272989579596
3842	-559.4956475712581	-559.4100686460325	-555.0318547310322
3844	-539.9965580973241	-540.709806455517	-554.3447034606567
3846	-513.5005325961312	-550.0072591018756	-525.6663648537226
3848	-566.8261362175762	-538.7715288290639	-557.1404360051093
3850	-495.7295775479242	-562.6516650389958	-542.5696437243213
3852	-538.0770215382692	-570.5404093635352	-594.4123650494198
3854	-548.1244093744153	-490.8816198347101	-539.6180354853794
3856	-540.7501372460858	-549.4945737919614	-556.5214039471189
3858	-536.1937503739268	-522.2564101029341	-554.8517822531467
3860	-518.6673809785143	-487.6274632894815	-518.0834529260492
3862	-562.5277249921838	-535.2888692983233	-554.761968287884
3864	-595.5680006333648	-557.4751930956123	-566.1686927141387
3866	-535.6929555549381	-489.7560607335738	-547.6605563285303
3868	-528.9879249367957	-497.7390340402773	-554.1194912230618
3870	-516.4781267531291	-509.5344971937919	-558.83800093837
3872	-518.8221484017166	-495.1652313152839	-556.7267540184511
3874	-508.8749389968274	-512.7266021691968	-536.0104249562222
3876	-475.0045164563683	-507.4653276579305	-513.5085903579198
3878	-498.8157384634608	-508.8061033354724	-505.4863884115075
3880	-540.9753057034478	-518.647311872458	-522.9819107601046
3882	-525.534222210176	-484.6917250109553	-540.4022602135595
3884	-505.7446583641336	-481.329965967498	-544.1881683386171
3886	-526.1981679589188	-492.0815203912239	-559.2616386799526
3888	-521.0418572110737	-461.3577742929213	-548.8772730467458
3890	-483.7442026044121	-457.3029018918325	-549.1108450100265
3892	-473.3242877507183	-495.3277757845601	-487.1921563080531
3894	-486.2002373194281	-477.7068609757575	-474.9938935682634
3896	-577.4165383846341	-473.1081104814053	-529.5587028354062
3898	-509.998216300743	-502.6229724704249	-510.8203772918462
3900	-497.5225418477119	-505.819405775674	-508.7076592464024
3902	-495.7963852297432	-519.8328073943533	-521.7647035073434
3904	-477.549104571974	-530.7386137697158	-515.213181372844
3906	-512.1799408623868	-490.5899905634852	-534.9371580648368
3908	-518.7129397734908	-525.7860601317443	-493.2130384952144
3910	-483.6098638386322	-455.4811642010099	-491.1753744305551
3912	-557.3656123566278	-530.8527370936334	-499.8449582317289
3914	-522.7711327773907	-480.4405323504832	-470.7911881739728
3916	-516.3327083523526	-471.7176447154732	-517.4119339319657
3918	-492.023510697491	-484.9030582026172	-540.2914618133675
3920	-468.1704039394443	-466.8008602215086	-499.971977952887
3922	-464.2192754554631	-510.9707546342907	-525.6124605984038
3924	-473.4621829057185	-496.5421679547543	-493.9901266079393
3926	-438.8249805203574	-431.7033282547023	-484.9439873263822
3928	-509.5916757909523	-513.6160447388357	-536.6236383556465
3930	-512.8812041878418	-569.1679937717255	-524.9586314814791
3932	-509.6391462230957	-535.2739916153372	-499.7773050428065
3934	-510.5697886624855	-489.2498977826841	-523.5271316357027
3936	-513.1456404667786	-498.5562323851737	-509.7586549158394
3938	-455.7653666149215	-468.5822002790328	-447.48275403645
3940	-446.2752912916947	-450.5392165876264	-455.9299311359031
3942	-465.0710573096235	-488.2339655876161	-483.8932041763536
3944	-453.6325927713489	-496.985535017294	-468.1208100278591
3946	-467.3290176987629	-505.9767941371591	-476.4936244496255
3948	-431.6829486723452	-445.0507782575294	-465.3669447658112
3950	-488.6320789932896	-466.6095703734368	-484.607155506243
3952	-499.7725443004453	-501.5173219881806	-515.2265602016539
3954	-473.2678964343486	-463.0457531768918	-504.2735117546266
3956	-470.3883894912556	-458.9437048006964	-483.789492954097
3958	-456.1582596852011	-475.0657439427131	-464.5961813028
3960	-453.1670795852648	-506.7254757080016	-472.9006395245935
3962	-461.4252075518823	-542.3272798637207	-517.4455148039646
3964	-458.2023354140181	-513.6987325634087	-525.8617389815995
3966	-454.2523842870429	-460.9403058445433	-468.7676871143876
3968	-467.1193894237269	-465.7228570988792	-464.2151656600616
3970	-453.837674824134	-490.7897091343004	-507.5638994626481
3972	-411.3597726165784	-451.4234875659697	-501.9063909166794
3974	-428.2761751938612	-437.1135264095165	-469.0987628955924
3976	-457.0788279986175	-474.5474005579055	-467.6520700388296
3978	-437.426965801679	-467.886595379819	-471.286233496789
3980	-454.5117092470155	-464.6101502558297	-467.7282965723448
3982	-501.2307556147737	-490.4687049655097	-486.2259942815743
3984	-505.1286708595409	-504.8542441134656	-518.0932114647058
3986	-486.8891776096485	-516.7014914768104	-519.6446062385046
3988	-485.4078803596472	-499.6439427924988	-484.8667132560312
3990	-479.4139582200697	-474.8018532505502	-482.9212752916523
3992	-466.8820615709208	-464.8391659154971	-483.9250386610052
3994	-471.3984880863153	-459.8307137360471	-467.3240141977782
3996	-473.7629470720164	-440.4817578135986	-464.2023713349349
3998	-448.9875280848155	-420.6634721091087	-472.7734323374489
4000	-443.1227138875014	-470.899086070587	-501.2145430686377
