# Supplementary material for: In vitro and in vivo datasets of topically applied ketorolac tromethamine in aqueous humor using Raman spectroscopy
Source: Data Brief. 2019 Oct 22;27:104694. doi: 10.1016/j.dib.2019.104694 (PMC6839021; doi:10.1016/j.dib.2019.104694)
Supplement: Multimedia component 1 [file mmc1.zip › Raw Raman spectrum dataset/In vitro Pig eyes/Gonio/High Wavenumber/0.5% Ketorolac 5-1.txt]

cm-1	frame1	frame2	frame3
2502	854.3546004057375	817.8974932764872	770.6586423648386
2504	853.7156419994373	790.8177725003427	758.60789593033
2506	904.6977017543053	810.9945659440818	800.549389077793
2508	937.4632912386632	816.9563620560937	838.9585655283613
2510	941.0479558367938	842.8084043513729	820.1283176380198
2512	909.9032051676761	848.8061819656857	811.1310008204782
2514	873.7937783397052	836.346381640553	806.5006934194114
2516	891.4235325684921	819.5433977230051	776.4202777196583
2518	933.0832011007697	853.5470835816782	792.9756650656846
2520	942.4651788729891	860.4098540653936	795.0365934083574
2522	928.3301736763954	845.0733441559066	786.7219406961247
2524	906.6169923736487	820.6968330527112	778.3746998398746
2526	891.4224954178886	856.1419303657763	803.9610677098631
2528	888.1759230400755	847.1544964685267	787.3703616015407
2530	878.7787065433003	830.1105007018875	760.6493127711227
2532	853.0234904473917	833.8344498152579	748.9597373851059
2534	860.4724386919685	856.7382760132417	747.0385409722528
2536	872.7500626960247	830.5230831990723	783.0714802431556
2538	893.7811138449474	812.7498821792807	810.4693462985651
2540	912.1900401331467	819.6858935722311	808.1854569032778
2542	859.6581752210943	796.3709380074902	779.9228896290629
2544	889.1878368257079	853.2644764187116	793.0162867764825
2546	896.0288367544243	844.5070288991093	804.1440874129939
2548	882.9697968264887	795.6388733029871	813.184597253653
2550	928.8767725911025	874.1508669466018	849.3351868861799
2552	872.358066039212	847.5960788646833	778.5310106074248
2554	876.8991889570525	816.1895436690626	755.4800286745121
2556	899.7953491892963	804.0441218266565	766.5362398260101
2558	853.0543978885796	828.6873228057426	766.0351924837322
2560	857.7071436096253	1048.303443081752	771.8700534229912
2562	866.6598997558974	1073.024861047202	750.2166347928958
2564	838.820890322213	1110.843884016004	721.7321785764287
2566	759.7466374142183	1288.912771871397	706.0674808681871
2568	824.5036725426114	1100.560978383143	729.4102415938226
2570	859.2204336067964	945.683099253512	757.1949190451982
2572	897.4785878564533	864.3230488048896	778.3192480218226
2574	926.371093053614	846.7425911993198	781.9986380949955
2576	837.8388818162459	787.5956931053354	743.5168853046715
2578	797.9038172248622	765.9152212508154	724.7882744730687
2580	852.4970531948268	789.4916247336712	745.3971353886004
2582	931.09396642566	826.4080599903156	765.0197211736129
2584	887.1458309267667	814.738767752228	702.5542327381598
2586	910.7441203481565	795.0657135730221	735.5736339595894
2588	874.9691283262064	775.6392477864395	717.7968198258106
2590	836.2873673099556	775.1495237306015	686.8761081583364
2592	849.1445705166002	807.7193147106359	687.029812479876
2594	872.3830941985833	843.4146485696473	761.1804105840558
2596	852.0586284704259	830.1726244217523	759.9060168456625
2598	850.2449393854801	800.8046296972334	742.4213578520416
2600	866.9784781152005	773.539184969653	735.9931700649647
2602	796.160622106867	762.5903653573893	744.6632138909815
2604	814.098054453902	758.7189745769667	738.9912866741462
2606	827.8199290499686	742.4389275999744	723.4783999270925
2608	834.1209103932395	731.5182553897831	718.8469697148846
2610	853.7234643484801	759.6618026620674	756.7147905680315
2612	814.9072509800496	721.6590012167319	677.3404947396953
2614	797.8335769327867	731.6649257801	678.0312548728412
2616	799.0536527315971	755.1141141152982	712.8939388886
2618	815.4646747835975	768.0589117055711	741.0969147332712
2620	856.0469918990235	802.6426806846362	744.2908198295244
2622	838.9115892697263	808.4440374377386	724.4179379238717
2624	847.214746330691	797.0608222877175	743.4727564677006
2626	886.358630112729	798.0199160072369	790.6846944653344
2628	905.7835774312237	875.3185237945393	791.6737799557063
2630	849.9997714828144	795.7801904800347	741.9111785438727
2632	821.2314156486461	761.9446423621308	714.5883232745348
2634	825.011232310316	776.671877446174	716.2817433207536
2636	851.603896968371	817.6633150581934	742.4440197327565
2638	818.4206445489049	787.1860696858194	734.1060765015131
2640	812.8966628392201	770.9881358412633	721.2541016370898
2642	830.8752856896398	764.5498684308755	706.1854654105681
2644	843.886194002274	762.2044073878795	702.9042582340929
2646	767.5294545629079	752.1735641482126	752.7669459510657
2648	801.2907401307958	781.4539010682742	758.8255431289592
2650	824.8720147025999	810.8480018862758	751.9395966660457
2652	844.4527268384594	810.3705753906861	744.6994647169128
2654	880.3809109908641	756.120545688255	746.4689754218031
2656	855.333778853683	739.3020399127038	731.8224970505817
2658	800.7377290654849	728.8794615241138	743.2718193057985
2660	791.4048958424946	720.7813260915609	723.1640491530749
2662	830.6680799495235	728.3825219649789	672.0119297281233
2664	815.6154606803489	802.740399893244	679.5446390301935
2666	839.305621177488	723.4569912022207	723.1548959180894
2668	841.6966657255327	715.6659630576114	726.0165830726719
2670	832.6435482814794	748.7637682739573	719.6825014282961
2672	834.0441899897376	756.7798986238182	748.4704156082842
2674	872.287449329522	789.6801552400681	756.3209975557693
2676	867.5184867061815	756.2045209113085	730.480069340432
2678	847.879665065931	727.4304915861956	703.1758170727737
2680	824.9738401709346	727.1784737163764	694.0903941819713
2682	797.6298569580025	737.5471771573018	720.3026961130476
2684	778.4894459797544	754.040303993115	768.2522206656936
2686	794.8275964477163	760.8246185304751	756.7586404699782
2688	825.4963614352437	777.465456732063	713.0989683735745
2690	843.3304835057555	807.3742563554382	676.6399996055967
2692	813.7267678097911	692.2815832998087	689.2309495445554
2694	839.7570715236359	694.5672215172142	732.9432266508005
2696	855.4040575387501	732.8447172276351	742.3207784635026
2698	844.9039115918123	764.7909971616056	722.1406973427145
2700	819.4101718420902	756.7296961977656	724.9817246402566
2702	803.4752159623122	753.5419048452416	748.195529865795
2704	814.5772015655778	773.3765549219252	748.2731739374104
2706	818.5406014584576	783.9812468415059	737.0739358141836
2708	804.171950289502	772.04314534024	727.3778234604322
2710	834.9146417898055	783.5209063775775	734.3908406714138
2712	814.3922933494445	775.2730641463714	705.9827588559225
2714	808.7979116127948	751.8298705399038	711.934250478713
2716	828.7172020967734	736.7788586981765	732.2001251542806
2718	866.4814771303747	758.0650702466935	727.0871326213756
2720	831.7719480107946	795.2557342997491	758.8820145906444
2722	813.4985940665401	769.5337248846149	751.801451182133
2724	824.3324336693281	755.7712722851313	741.0428597079047
2726	838.6857759499962	763.2259574121107	733.2932503095282
2728	782.7955852005782	739.5318010554986	709.5389420197508
2730	870.0704360547514	768.3698976715855	686.4040917087483
2732	826.4932860580123	737.0376722846279	675.183957805648
2734	773.2790270919847	730.2770107528513	684.3403659241346
2736	789.1276194869928	780.9654640753416	701.2565344570647
2738	765.4382786944492	724.8310770171464	639.0229848573033
2740	799.283828205246	744.0572069352285	641.6807890363264
2742	826.9178240523386	754.8901943082753	692.2843779950209
2744	834.4622857064322	743.3383916239854	719.0207566169765
2746	822.7253419488673	719.0692142793498	657.1888369951416
2748	834.2491597630753	786.0901882734961	706.9423969906657
2750	815.3624227329564	767.6877090105512	750.535616522094
2752	813.1581300181322	756.6445425888861	739.3081553753316
2754	811.498889144085	753.8519250002814	689.3536798794312
2756	753.1176624075637	704.9923092877758	661.0634471844521
2758	768.9167733056943	721.3344282140726	694.4854919117011
2760	754.6993969543199	710.9691773862525	701.2117342877359
2762	761.2917401430639	728.7414839179872	715.3213396751551
2764	794.8412302770707	769.5476170000156	735.5303070665849
2766	794.659631135298	734.6582199282758	705.1171897715092
2768	775.8822254336426	718.0224904292847	686.1643379046762
2770	762.6932048956643	703.6200178911488	682.084382411316
2772	771.7423395532701	709.2301865243601	673.0994102222089
2774	800.0899036575393	736.7123464448589	654.928011254905
2776	786.1623305918856	732.6146146392148	677.2408659921852
2778	767.3100077033006	769.0950548379244	712.2538813373178
2780	772.7028887011927	779.4042810144456	711.7094138451892
2782	775.5798966373159	752.4244908538466	691.1003169103756
2784	754.393758291494	706.9229705484017	679.6002910585916
2786	780.161733077574	778.0863443681286	716.9507193474435
2788	805.1062105744206	785.5996341711418	727.7385267988467
2790	799.2958093519285	764.9629489057276	721.3152160475523
2792	784.4814983860009	738.9840282953717	707.7954171828828
2794	791.2548581556123	724.9881065183987	699.7450105558237
2796	743.6863635077812	697.3829901240895	720.3710381096169
2798	782.2298689085798	705.4254064651533	729.4169220570482
2800	794.2716453143039	730.002023777285	719.9868233915045
2802	780.4520809339407	753.3460481823288	703.6703282128896
2804	792.3636645821744	754.8007142290544	700.6466253977104
2806	764.4275912080301	679.4293626602491	685.955568890158
2808	770.2262216838474	743.6636108995492	709.5734878193684
2810	753.9619747316397	769.2119115599486	724.072432139543
2812	742.9164723612506	728.1698246148633	719.4327109227181
2814	817.7166483217852	693.591089803885	710.0260242026112
2816	796.7775160645271	716.1953542987576	680.3715692490816
2818	766.6532710846627	733.7053983497359	698.7556797843479
2820	793.502207137796	720.3375592796321	705.4766512947551
2822	835.6639952751211	693.2792381190275	691.9115368153221
2824	759.6839884044466	707.2045859227953	692.3392206968176
2826	828.9443656397858	758.4190951373316	712.7408211444789
2828	804.3285494398685	727.6683416502333	679.0672970357189
2830	791.0098853584007	700.9859422474829	679.9390631806406
2832	788.9793199502162	708.3891426693899	707.9478244914018
2834	698.3898738449458	726.8555886219813	663.9789571092998
2836	772.1513380492283	686.5179455576021	663.3786537568612
2838	800.1861251094194	738.0136867955609	719.2828148330495
2840	850.6474407465372	795.3773053153822	769.9175565906301
2842	902.4091931694586	808.6993702519309	777.7692320835408
2844	848.9460777556432	763.8024434552324	729.7120623063991
2846	850.4094933374271	762.2842541605066	747.7436254073539
2848	851.1399430660978	766.1704049729251	736.021535890832
2850	831.6465859910355	777.7475338547947	758.4360696627655
2852	807.0972554390568	796.1161681040212	803.1098933673762
2854	822.7107298724382	816.447876477166	792.1080364198018
2856	865.2439252717962	776.1938725220937	760.80950183929
2858	880.684020245415	823.8763062207902	801.008811717595
2860	883.7158591476684	834.8221796656502	809.6288131277054
2862	876.1465333909309	819.6221207099329	789.1965342276591
2864	853.6334791027207	880.9629870299955	816.8739358650294
2866	890.0955872629547	878.5265951431553	844.2427462192425
2868	939.6858187781304	879.4580822339699	820.6331882764332
2870	964.1709548833788	894.792132389371	839.5030311935168
2872	981.9815592742248	922.4960803969669	899.5213868220869
2874	1034.277765922353	948.1646649086115	944.6696436812548
2876	1031.886655607924	901.8543680867888	931.6113316523431
2878	1022.659177351147	934.3720168837374	911.7343260043981
2880	1045.205194574649	974.6783092108396	933.6467777469728
2882	1051.527193210074	977.5539500034694	965.9990163477212
2884	995.046537583841	934.8093126156267	961.8093172097827
2886	1081.533194805302	1020.727691251862	995.2365247697866
2888	1053.569033904905	979.4316130513435	990.2529240380302
2890	1017.635455860142	975.5455267566458	954.21781522844
2892	996.0199311278477	997.846460062235	938.3926548086008
2894	993.2647646367626	1001.639795842059	972.0676730156007
2896	1028.889854928357	987.9415638656612	957.1521574700529
2898	977.5393169186914	950.8786059267959	933.834860831846
2900	1000.821237651832	954.6399470344793	941.1845401028052
2902	1036.632537559892	990.7934260910837	969.7055524592174
2904	1041.29317724164	1027.585539219088	996.9311050940528
2906	1077.543370921058	1007.635575055048	988.8961488493613
2908	1073.658491206576	980.175675208603	961.9348928407833
2910	1074.358474880179	1024.833790219994	969.224681853425
2912	1077.510023308025	1062.929764782652	998.0548169171998
2914	1086.760510671148	1060.248651166446	1021.698763974385
2916	1114.176059540347	1044.178871620333	1005.617021241519
2918	1155.28892685018	1054.524570412889	1015.365494494996
2920	1170.278208019397	1127.817540835039	1074.104264605204
2922	1224.062949213548	1195.40813615442	1140.802649958315
2924	1275.445748347962	1218.743700580248	1177.671055743739
2926	1245.489064485026	1189.739592304764	1162.882903978833
2928	1235.566795448127	1184.403515388088	1171.23486478747
2930	1305.444435100493	1225.001503921466	1211.315701483339
2932	1320.03888088599	1254.556111551725	1205.12611569809
2934	1313.977551979822	1275.613568838211	1203.689651558089
2936	1340.282513752264	1301.134750962418	1251.327739612432
2938	1375.907781430023	1329.29817528985	1275.449079561814
2940	1381.83757882666	1305.36275551063	1302.177976727328
2942	1381.603966272806	1331.191837190225	1289.873347495246
2944	1361.057007730964	1323.794384614261	1264.665520587376
2946	1336.257247101989	1274.543552284959	1245.186868810063
2948	1357.668832933573	1277.938584440847	1233.565858902082
2950	1351.68289983999	1287.388577902092	1267.067810518218
2952	1328.677048822733	1248.707935505776	1270.327845318251
2954	1299.910473326201	1220.324073457745	1248.706849773796
2956	1294.106087998348	1239.599517206676	1225.295793030842
2958	1321.090025317733	1294.903971081856	1213.321894683593
2960	1256.051475449468	1188.243344336361	1131.871045950119
2962	1165.038484208029	1141.038652334468	1126.622590906919
2964	1170.065534723042	1184.273059592037	1109.759885009698
2966	1197.900983473623	1200.048760558812	1117.326208790969
2968	1194.377259821838	1157.23902024401	1146.296032574023
2970	1191.574703962534	1202.885295062994	1102.487303122375
2972	1112.813825527112	1116.598903097974	1072.350051145472
2974	1174.392784350929	1138.618259287016	1080.60974621762
2976	1230.631365764466	1156.461179274398	1111.992118151587
2978	1244.579809836735	1131.474726856038	1121.432595845286
2980	1247.22826378034	1089.56082536814	1074.791611686324
2982	1261.167545457014	1147.481393362551	1078.15939907729
2984	1233.699569059536	1132.839536931626	1103.467830484699
2986	1213.49205616434	1143.104557894627	1133.872406507997
2988	1203.298861473713	1180.792740807006	1129.896852287033
2990	1194.355169915485	1206.793118567057	1100.842524393763
2992	1173.656047504236	1152.56240576159	1127.327826255189
2994	1168.751875801954	1157.548463144517	1109.558068310701
2996	1216.586305760665	1145.783455317545	1146.447116299426
2998	1172.234115110801	1118.97722077093	1125.599594518126
3000	1093.840526931655	1086.006887083322	1062.134683806447
3002	1099.060864916052	1062.723925347876	1024.901071401223
3004	1172.847074054483	1078.665771443827	1053.66912791612
3006	1144.61642727196	1073.820717201306	1026.149381185348
3008	1111.152840872094	1044.298783016497	1042.134405482861
3010	1113.301532754845	1036.805759627749	1048.573498703926
3012	1136.670507463266	1057.307844695811	1032.843109379561
3014	1128.263125585444	1070.666422683254	1030.591557095125
3016	1125.94280126153	1077.697957293081	1024.70576515655
3018	1120.17445311004	1085.313079442619	1005.142116788869
3020	1062.545270617005	1032.228463754305	984.0510908913839
3022	1058.142712635894	1027.72018339946	994.9389890613825
3024	1141.748825820332	1098.077690742986	1039.898933195897
3026	1167.820146479772	1064.682869624862	1060.778993816314
3028	1171.111956004218	1108.707773238514	1025.083863757335
3030	1121.88364163978	1068.916329051752	1037.763248918177
3032	1130.069805471166	1054.693511459336	1037.264175120949
3034	1150.195289203139	1077.777419372687	1036.303003772559
3036	1115.915277360887	1098.6893339142	1051.882659172694
3038	1105.066978295337	1067.157483461641	1015.769559601207
3040	1175.664603547319	1133.478993360189	1064.638617092909
3042	1199.224161263863	1132.40311012389	1092.830963997822
3044	1198.10101132619	1133.255115135977	1097.602250136144
3046	1202.043863520823	1152.936877548129	1108.935266604824
3048	1218.808237362854	1161.06645831967	1143.850874880484
3050	1166.306294360232	1117.620610854959	1084.404177771689
3052	1178.504423086992	1156.325683474485	1125.722244185537
3054	1233.531551487818	1206.701796711635	1149.746722699476
3056	1270.982712550736	1217.417053935765	1163.138496903896
3058	1275.453985055504	1193.657991131867	1173.921272391817
3060	1270.640088117395	1190.74111859515	1183.428369785504
3062	1235.929829300099	1273.917690468894	1217.60359471169
3064	1292.781069915931	1256.167309292778	1251.048000100459
3066	1321.844349628102	1285.518194596556	1241.520285125282
3068	1339.309459057691	1329.507071233555	1233.378658543388
3070	1368.729502816818	1355.505320155749	1244.319023094859
3072	1409.954698402044	1359.427801555685	1252.652860357115
3074	1397.907346986856	1315.956162413942	1267.452954878578
3076	1388.6227459979	1359.440534949269	1311.664380562327
3078	1381.887058310304	1378.291194724662	1305.964860227728
3080	1402.901230753958	1392.45284986116	1328.306573904062
3082	1441.16478128941	1415.747097443649	1393.062905374233
3084	1450.186349619855	1427.949534970369	1421.508042285902
3086	1437.934415834085	1401.178895134533	1403.787519826738
3088	1463.445179131017	1472.813978341057	1424.944908802318
3090	1518.446954135151	1504.90709052215	1423.5864036028
3092	1564.687014618979	1487.727608864703	1436.036929521617
3094	1558.999847130678	1480.710100927312	1457.593638982586
3096	1491.79339834852	1550.416788715298	1438.538335207163
3098	1553.140564129427	1507.681882637873	1442.794402809201
3100	1625.245998045455	1578.103701815091	1508.578009441011
3102	1667.158386385898	1605.488181755106	1509.593877346403
3104	1656.963011934782	1592.305512745007	1540.839873665802
3106	1635.24989961369	1579.87011996713	1614.402138678262
3108	1672.457483141453	1606.465337917291	1646.75220897715
3110	1722.362738995625	1640.021930839311	1633.388722503702
3112	1733.734269515369	1700.229690468279	1636.47098096417
3114	1789.724926016603	1740.480217671128	1690.115322364823
3116	1810.453556513257	1756.782582187431	1713.2422791162
3118	1783.889035115838	1760.62743955625	1708.749108614432
3120	1770.763166720552	1774.122441150347	1732.547850027022
3122	1851.633695853643	1829.266568865558	1763.747913955476
3124	1860.759668955447	1837.347367974754	1800.889763732624
3126	1857.18683606026	1821.500660279225	1825.331263562553
3128	1926.527751113104	1853.875886688972	1867.977857951864
3130	1994.801203704528	1891.683533418391	1897.77150842491
3132	1984.363073920277	1884.575148697996	1884.158640575437
3134	2011.799770306389	1914.441418866193	1879.171472871507
3136	2011.916572978875	1993.424333333959	1947.032567370269
3138	2079.14631543521	2014.054140149733	1999.619024089161
3140	2142.431246828598	2033.811839378622	2018.936032268074
3142	2157.244666919164	2054.808928236691	2007.275273243787
3144	2144.572983167327	2070.042155018396	2007.927251431208
3146	2187.415660087285	2091.607355498356	2085.94994139382
3148	2222.496690925723	2149.528091791314	2074.695075540999
3150	2206.873007840207	2156.232246367682	2099.698013617177
3152	2254.93560728106	2200.125801717748	2139.919066294322
3154	2292.805132956223	2253.339615532663	2190.06611442261
3156	2290.353958560644	2279.99205354063	2214.602202356742
3158	2290.12380017277	2273.057287551088	2191.310042257016
3160	2327.682188187978	2278.852495913009	2255.92341240405
3162	2340.131797736309	2290.720794462533	2234.317233770811
3164	2351.167586002649	2363.805143094596	2231.278343272219
3166	2415.453119566636	2392.511653737808	2312.367138173875
3168	2449.867576468531	2381.706080319249	2366.239866245566
3170	2419.966115332239	2388.07899922996	2336.622617870165
3172	2491.19689765824	2438.059736495767	2408.132799346623
3174	2564.49820879677	2466.3270532395	2428.264371246603
3176	2530.538469594427	2483.39433492989	2474.663491291045
3178	2555.118505147739	2488.914878504694	2465.738929345556
3180	2595.63282750575	2515.327807028648	2487.938279183378
3182	2624.42038322655	2562.165653077987	2540.724407478921
3184	2664.732375799568	2599.148627473954	2543.455137285531
3186	2702.568905391789	2628.86670193796	2561.911502959054
3188	2712.166704359413	2670.42109265406	2606.007612790126
3190	2742.739697044326	2698.407036790106	2624.157366346326
3192	2741.511316618432	2706.536346903071	2640.012573891007
3194	2772.241611887598	2707.665001510045	2645.31079529644
3196	2837.523431917864	2722.078798577777	2642.618371848365
3198	2802.623536039836	2758.752891099674	2668.994966218782
3200	2799.31129536554	2754.155957576829	2724.956659049139
3202	2811.979010777377	2763.251048960924	2729.725586741325
3204	2831.219891205366	2810.282088651167	2735.371352718152
3206	2848.053464747123	2817.009669674378	2769.704177871037
3208	2850.538911628599	2802.51462931002	2781.020774468364
3210	2856.376479455662	2826.669462550164	2750.236642263585
3212	2936.264486688749	2870.779847110085	2819.457719671896
3214	2934.840434626767	2889.035675245417	2838.980404999754
3216	2918.141719516638	2909.103750607739	2875.136482287362
3218	2933.924788607354	2914.280669581564	2832.169980499863
3220	2964.451064350242	2915.271268840365	2830.055270555532
3222	2974.022986426504	2919.399554393119	2894.474989272504
3224	2956.907494949346	2925.116709536637	2922.919712368087
3226	2989.341221898252	2930.593483228286	2819.102996862613
3228	3023.898386310992	2926.066740621963	2873.979963239571
3230	3006.422822814382	2928.778574368675	2913.58336159115
3232	3026.144816065965	2920.909816688718	2889.734291222686
3234	3023.846056778596	2935.741447983663	2911.300655281405
3236	3011.631689919763	2964.219718390962	2944.407664125273
3238	3050.921620343115	2972.108223177215	2872.087203846476
3240	3006.448190017782	3020.716896863198	2891.521895346673
3242	3037.310874131662	2976.221331035837	2899.780447684085
3244	3052.301190189287	3062.489734236094	2990.415378910648
3246	3007.026496720609	3008.961789223121	2979.079951117225
3248	3006.852648667105	3003.108227725298	2954.589652978162
3250	3059.217108173565	3063.059777289714	2975.125591095387
3252	3061.939388086032	3014.454350356087	2983.42016676978
3254	3023.48894341192	3054.813993582588	2940.049321380993
3256	3057.231385169461	3021.068877335687	2935.701750344713
3258	3115.627208368614	3055.075677418953	2959.966158717718
3260	3076.694306504908	3002.551051198894	2970.423106049992
3262	3064.23356956288	2980.044254988966	2969.785252736851
3264	3118.065196794483	3015.427606081351	2972.692765651228
3266	3151.410988295806	3019.820172547104	2990.000738693592
3268	3125.458610926773	3003.341002618383	3023.794554335017
3270	3072.538068400646	3018.878585671443	2989.730374223547
3272	3081.855962349179	3002.959899103507	2982.649783253109
3274	3125.089925734103	3025.844149192613	2989.740423648309
3276	3143.126325920442	3051.911882025958	3011.502559003176
3278	3129.42238867799	3055.690799124018	3019.64914286316
3280	3125.361784018484	3055.583048149898	3001.830258647907
3282	3160.03162560334	3086.057265093129	3010.820120512033
3284	3092.881931255181	2987.385291946803	2980.002014599249
3286	3073.544287683325	3013.398742574378	2947.432052539638
3288	3124.781280294555	3086.930865297018	3017.691783290019
3290	3152.836732075455	3088.022219208531	3051.880090412749
3292	3151.049605191199	3049.902204082669	3042.951109795035
3294	3143.387966049165	3030.687175413827	3024.441620222258
3296	3132.689400751629	3020.920394988819	2982.497300980276
3298	3198.480885617477	3116.661167965462	3012.725987685003
3300	3165.522941252414	3080.580062241474	3040.277507372685
3302	3077.663422232072	3044.176064305119	3011.453904539856
3304	3107.575595497334	3066.977647353436	3020.522221433844
3306	3127.963889060316	3101.76403703279	3039.652905064883
3308	3124.837124572107	3123.130782032304	3061.01587376072
3310	3170.160151330339	3135.119458840932	3091.406236056528
3312	3086.441100445361	3095.270122162603	3047.666838556158
3314	3129.856703162929	3145.368589232158	3085.73513146664
3316	3145.470034423337	3087.882179260709	3025.144413401309
3318	3132.574954966789	3067.243960520599	3030.163220132477
3320	3129.497750754635	3094.599186021269	3055.274759627416
3322	3140.938880057757	3129.908635530574	3060.658825322277
3324	3152.583585675628	3136.581323436537	3053.720321227724
3326	3162.783468890941	3119.200902118662	3062.58592078741
3328	3199.897127579684	3128.830748526051	3060.882037438644
3330	3173.562617153413	3122.52214533924	3090.822458037237
3332	3212.459830307475	3141.94376341929	3104.072468827347
3334	3188.531523829623	3129.371786461357	3121.800334503898
3336	3166.378836951449	3121.021422622934	3092.725581753112
3338	3176.715901963636	3139.652378431092	3076.712540977835
3340	3196.805391357822	3178.860138123294	3128.541769334849
3342	3213.035938966747	3220.182361432118	3151.714522033461
3344	3192.621939818169	3194.324202017873	3119.944994257285
3346	3256.764780534668	3158.539103578062	3166.472300837923
3348	3257.372857144305	3154.270446552453	3151.50758115875
3350	3251.478787489877	3217.949703856506	3167.277075113439
3352	3234.597315203456	3230.053352329473	3181.161290219829
3354	3248.650093097581	3210.566194752219	3188.301972418874
3356	3301.995611067631	3237.308798231913	3202.494096834353
3358	3278.728380245698	3226.771483928838	3177.790596492627
3360	3281.460050529627	3162.401135776334	3123.724299183874
3362	3298.561816806835	3258.734303644233	3217.636186789651
3364	3342.138445685971	3269.893712456314	3191.382910595524
3366	3333.269437721801	3248.211410472966	3194.661084958768
3368	3312.138621766734	3268.309862949345	3210.858792102767
3370	3314.638689475096	3287.771668395642	3215.118743494621
3372	3327.256301425421	3251.611727241996	3227.25857014931
3374	3317.174574915061	3235.676480055996	3260.990539062108
3376	3281.792245000513	3259.67193681847	3260.82104605504
3378	3263.409607258166	3251.007726115584	3200.68085193874
3380	3270.937981299461	3263.425709020229	3234.436526970995
3382	3301.651664646299	3302.720065626603	3224.251405262896
3384	3338.260284729578	3302.171350217882	3217.85918627431
3386	3359.184386864116	3288.45567172667	3249.088876829585
3388	3336.621676373386	3302.42910484603	3291.756180692556
3390	3282.714000180055	3316.720336761355	3304.963452398628
3392	3366.538115900304	3370.265629200766	3280.001514290121
3394	3377.525736475655	3312.129020573624	3286.841499882847
3396	3391.10583761619	3293.231713017499	3313.623868081786
3398	3363.188562613293	3302.942795784565	3338.120929562006
3400	3368.830643264262	3316.203079777059	3315.062423749294
3402	3389.306170858096	3319.318162013733	3273.971178290966
3404	3387.765024560401	3325.848943514864	3276.298374271484
3406	3381.205040127498	3355.49809092613	3317.94568247918
3408	3403.513051914839	3387.523939054837	3292.395303654807
3410	3400.493416234318	3357.61007135402	3310.875416668823
3412	3412.426208269991	3274.152690288871	3306.698286971493
3414	3368.21605530772	3271.112887003239	3299.32320257448
3416	3367.808540472707	3315.024267082371	3300.549371763862
3418	3394.447314575779	3339.086371058644	3303.437959833802
3420	3379.223680340466	3331.296538049734	3302.096031615251
3422	3341.258855495757	3324.17778413012	3300.678806478667
3424	3375.276389919763	3334.406774909166	3299.447443630533
3426	3389.451095315317	3326.056448739974	3269.18202753312
3428	3401.554151127047	3306.550520623749	3283.046633841526
3430	3343.222722351148	3329.516246551169	3232.151194485016
3432	3380.292470380756	3325.934746115283	3222.902584071714
3434	3339.585373804785	3337.666533757022	3249.794530459597
3436	3337.0756955305	3303.23400925732	3274.214315540384
3438	3356.809621030609	3261.284958224109	3250.221818756497
3440	3289.100723528885	3260.936308518959	3209.317158693436
3442	3221.042576211261	3243.875480704419	3253.963718085488
3444	3302.702515469129	3330.248928790353	3303.028390614946
3446	3318.569351561327	3207.629121565982	3129.930218061133
3448	3269.959306157759	3273.304979637627	3203.919029399013
3450	3280.176358764096	3230.383717271841	3174.706142371905
3452	3241.052064643023	3155.876963147137	3132.841039308555
3454	3183.896834210324	3119.098565630397	3124.168810981687
3456	3183.52345440981	3129.734389234007	3159.234013164105
3458	3211.324736502726	3146.088359989961	3177.576576013137
3460	3168.020304117071	3126.116735762512	3094.405633678244
3462	3142.976743888742	3116.231283141598	3071.656411471457
3464	3195.800240121365	3106.309791557897	3120.061164105945
3466	3127.903912990018	3100.692224822119	3116.493647840232
3468	3064.744193867781	3046.440549701078	3059.566059363077
3470	3041.035460663295	3045.582612213453	2976.512830979887
3472	3022.221049432448	3015.846181970108	2973.013525663403
3474	3038.094752709683	2992.859150659831	2983.107067863288
3476	3061.808951187354	2999.579826033695	2943.008317445579
3478	3000.431680298539	2965.199405981741	2920.14621728056
3480	2926.852362386753	2944.293489737966	2916.236285424739
3482	2977.184981082077	2923.044127277711	2843.276120941403
3484	2941.297938937598	2821.363832882738	2809.10617749992
3486	2862.532366268964	2867.458023589629	2800.876735267531
3488	2869.485328898894	2822.063062954254	2787.959439530336
3490	2860.202020276236	2798.558662906975	2763.828643049123
3492	2821.83224994612	2786.747557578306	2720.329508185584
3494	2763.923473427976	2756.861578803369	2691.558499037717
3496	2701.888189157613	2716.027867067611	2680.404693814637
3498	2692.215628390281	2671.865601541683	2636.903905125971
3500	2736.643343700763	2688.557327963072	2643.895193146554
3502	2691.477847261431	2665.03479933053	2602.401712561317
3504	2652.768593691205	2616.019388693865	2626.085052872646
3506	2630.56427097392	2607.639624068539	2547.412806969181
3508	2645.769269726042	2621.80485045723	2580.684302101667
3510	2587.137453002404	2558.953062917832	2544.157459702423
3512	2541.30072387627	2484.698335138731	2493.213184924997
3514	2555.770851760192	2467.773183043436	2471.918494015706
3516	2562.794683128028	2483.079867721904	2444.387327256353
3518	2531.399601319944	2485.225936935359	2435.415364309893
3520	2471.468195710854	2458.787926237329	2353.07645561661
3522	2457.729870679005	2425.286321098487	2361.308855089741
3524	2423.725408325132	2363.984566753115	2335.826615712436
3526	2384.689173371582	2358.645528076258	2281.077786203955
3528	2336.435803355151	2348.423843667884	2266.323580058314
3530	2305.857869474801	2288.551611970338	2277.305229300603
3532	2288.2802860332	2253.583097664644	2257.785036958983
3534	2266.638215001182	2259.373565248242	2240.804637252011
3536	2261.945807013539	2261.552127273032	2262.538472675224
3538	2283.402668869734	2235.317642423032	2239.497572116592
3540	2237.866644512869	2159.756186418482	2100.509239310527
3542	2194.509828989972	2137.890256852508	2093.898711931704
3544	2155.276508785899	2138.699745969896	2101.60626959848
3546	2121.859447149236	2103.91037423864	2065.078119238955
3548	2049.404432717786	2064.451460276968	2033.425650410812
3550	2050.425023585513	2043.937401035318	2020.749463953014
3552	2034.812198083603	2020.476986172412	1995.138678072625
3554	1990.7857262846	1979.899058643292	1933.02584234549
3556	1991.489565399605	1945.482209981635	1891.862084103923
3558	2002.210364814983	1915.138963627823	1885.825576499636
3560	1924.661724462417	1877.449647732342	1848.505093860226
3562	1923.599321592991	1934.875048721563	1889.982338776174
3564	1903.01895089725	1815.446840590895	1834.321112091451
3566	1841.59860733231	1863.697846879882	1879.453765945351
3568	1846.17495331737	1811.568464174742	1756.398189033578
3570	1837.717187790101	1863.812014602357	1811.572410768523
3572	1834.235918650256	1858.453309973066	1800.292566004609
3574	1785.838502180288	1801.695806556681	1773.654742860155
3576	1759.098678750601	1755.997669808136	1752.610827345314
3578	1776.070988520113	1730.110586000454	1730.538827594623
3580	1774.022559727717	1728.053619881211	1730.177992367507
3582	1737.07012093064	1747.827631204751	1732.065664800843
3584	1704.791501255862	1687.703232146112	1681.763660122637
3586	1713.261056751386	1649.499885485122	1686.394211118582
3588	1664.320751447907	1633.251789367308	1607.873772547216
3590	1684.823003986859	1567.844608941269	1588.892232170363
3592	1632.897789449777	1551.275470188671	1562.640362542699
3594	1586.956365901045	1616.160454558516	1526.084015628901
3596	1634.423794378535	1572.106831934628	1544.63628653389
3598	1629.958948637369	1521.109050331986	1533.971542648244
3600	1596.42712719617	1504.09877063436	1489.954671771439
3602	1577.831957319168	1489.076482249634	1486.568810102516
3604	1535.00256481348	1475.157302777066	1495.445261682123
3606	1508.788618681675	1455.139860578968	1435.525052731413
3608	1482.507048370481	1466.757174942708	1429.922595254234
3610	1499.550267959512	1408.030939584569	1447.073962162788
3612	1477.617619358614	1355.132983413205	1358.469276203095
3614	1417.747530389779	1436.872062015531	1417.672543020883
3616	1425.574963499422	1427.078429943095	1380.175782340075
3618	1437.66312980641	1377.563538536123	1394.305194054986
3620	1415.25343150728	1373.561838230886	1343.879272256514
3622	1399.994540584983	1353.239493430846	1294.717748853627
3624	1359.30211270827	1330.827041894058	1287.950281655964
3626	1305.961039395681	1331.022245421075	1297.226149190088
3628	1310.226061348062	1338.30375091277	1311.808386649398
3630	1333.598405703654	1328.277815740436	1311.606569306032
3632	1281.785925016141	1261.991996959227	1245.867760647833
3634	1271.289643788168	1295.649708843515	1200.60866306859
3636	1242.420124003466	1166.666640560504	1152.457030587503
3638	1218.858466428577	1259.675053661838	1167.595639798676
3640	1170.722226797162	1161.698050340889	1157.610921762691
3642	1159.921537829227	1144.560419852196	1137.308674251067
3644	1183.830791853619	1135.832256980536	1115.627216026141
3646	1139.143117896122	1095.074068464652	1101.730982730776
3648	1098.948370864176	1126.074779813575	1090.415235260341
3650	1056.474482626281	1093.812873627699	1041.829013518301
3652	1034.775532472148	1016.323932013735	1029.182370614834
3654	1053.421126042912	1021.995491410519	1059.515935713087
3656	1024.098648602623	1006.368235053987	1005.723338090067
3658	990.6778033148494	967.0397892293088	967.245813536641
3660	1018.656251546236	988.1431359740142	970.2428736071865
3662	951.8734347745528	929.3877365568199	857.8114321111178
3664	1001.845555301091	919.2869267573758	891.3416788486671
3666	890.2290029703934	889.543444015944	854.978904425801
3668	922.9926942311395	893.0696739671544	844.0483218237005
3670	889.1592463275949	843.9818995988892	852.492566557226
3672	896.5405001330039	824.643942848531	835.4895016007197
3674	827.9226967616553	801.8399983454719	781.6048951435487
3676	769.4133498890514	765.5544409398021	722.7905354364609
3678	775.664972866301	767.0228306886531	715.6801561006996
3680	767.0267983156621	766.1061278755137	718.6645928716673
3682	744.890252712635	720.7226706833474	692.2379213877961
3684	762.589022784397	706.2262193426382	716.4394939009749
3686	733.2445197491828	712.7256759919001	766.9087159815583
3688	692.0289421321398	669.4309245364502	688.2221210863156
3690	626.5861618515991	642.4065133919009	610.4364415746059
3692	656.472406925838	646.341676935668	648.1130524583673
3694	701.1453629582755	639.8284661689437	626.9665361594032
3696	630.9461577287163	623.7853127302036	584.0598336638718
3698	624.5333120129233	607.7681598237351	584.0978261278041
3700	597.6580100082567	583.7439883256944	549.3440046304621
3702	631.9100603281461	541.6527044898611	567.6211467147829
3704	604.4880762147573	557.8954168489692	595.7560574445306
3706	583.8552232069615	542.8693982095649	564.1279289727895
3708	598.7449337982041	532.97236283041	522.2007942841981
3710	594.814718683501	557.4957644472047	535.3141504038902
3712	572.8426312432601	542.1092752284698	559.4846977975717
3714	543.0219389378046	513.742013802758	543.7789343910939
3716	512.135074491875	501.0541017713657	535.0664519785318
3718	526.7351487469078	440.8406995100975	527.2788706341096
3720	539.546000591246	485.3757224726533	516.3813580812355
3722	525.1448903906374	510.3510454924102	480.4580055871692
3724	504.0150155513724	518.5434385170171	453.0009479703094
3726	480.2762335836472	474.5094860594915	477.9074530846042
3728	537.5989038676916	483.5428899299643	480.8006405490244
3730	451.0419109960556	482.8464151306199	452.218661707141
3732	443.0479467960371	475.0021802725751	433.6173180359735
3734	466.7671316390604	450.9607129446229	470.447550546165
3736	471.9822738288933	438.8630726480765	450.0326650589783
3738	477.0789912479099	438.6953986387666	426.7044666837136
3740	483.1268120652943	431.4058927970937	431.5973812854165
3742	465.2991391079613	435.6604290174983	458.472444365802
3744	459.6066319741427	422.7531725795777	452.9674251780065
3746	476.0378474963814	417.0354557506043	429.4075851195973
3748	449.2320930805884	481.6009835747774	467.6075560644704
3750	429.1628939116711	447.868718641806	424.2992610979252
3752	438.3101938229696	401.0000554605523	400.2200283676734
3754	466.7163426056707	384.9560659118855	342.2037348381462
3756	426.869149895105	426.1396908898558	379.7739864455608
3758	501.4420160666364	458.9946791684066	395.6675790158492
3760	400.0206900008967	366.5262612445241	375.4686001289299
3762	412.0341991452537	377.3335307680073	391.6767949034336
3764	451.7690027995631	430.7585657791004	381.2518354897948
3766	436.4735117110931	435.7315894769146	409.1217484258125
3768	387.5418025808908	384.211545323071	363.0059642244382
3770	405.9054659302187	397.3447902428356	397.0677898225057
3772	397.9728938372516	396.2938044086965	386.1125381554903
3774	399.9665254392024	416.0968464667037	413.4723077762254
3776	422.0643453204012	445.9886336066443	426.8255623938441
3778	436.4760691987083	439.5474884945854	363.8918248646304
3780	424.9228488074138	409.368819770461	344.0097433943988
3782	406.3624755545811	381.8181979919586	382.9748001502158
3784	412.3167834625185	377.5838403415203	382.7013273576869
3786	409.6892539680644	403.2522996075107	374.161188744523
3788	405.2331769548372	412.3200888184178	378.1605072697676
3790	435.3322494497808	396.7791524302014	404.4897718341172
3792	421.6013939570211	393.8423824971433	393.1023317896702
3794	380.8330898862531	390.9264150197658	347.2878954159953
3796	383.5634421705836	367.3223341145567	351.7009909792303
3798	374.0434152487036	351.2683190266708	360.1988470730307
3800	388.9954968638477	379.4569163045728	389.3472881532618
3802	355.0972887637583	352.4923428731181	357.9031374038993
3804	375.505164307607	346.6162957428741	392.384230185382
3806	432.8545027487444	395.7889966412651	364.0975119672415
3808	409.0491468646824	375.6678406776292	377.7653227052885
3810	358.7980034223218	328.9671066278038	348.9161362644946
3812	387.4777832346329	356.3409018243112	365.635121409225
3814	417.7465686985152	373.2638773484385	408.4553826810215
3816	404.9386808499354	399.8139002520469	365.7664507576304
3818	389.3247383624303	387.9211520749712	361.0781432590993
3820	393.7653171567478	379.3700938665917	385.3152118399381
3822	383.7750985100212	378.1280559192093	374.7669829177412
3824	386.2765688511937	372.0047321185189	362.3149415203503
3826	409.0510928480641	378.7352985678538	343.9904936020519
3828	419.4360149892602	379.0222150153232	350.5096396325217
3830	434.8486459676175	381.9762027384795	400.4500122987686
3832	385.2465858860156	340.4352538676184	384.3518503452701
3834	357.7106357191804	319.209800436684	337.3249983991326
3836	420.233912154436	316.3489187019225	313.3898184544614
3838	408.3544638942864	376.0558561672647	352.3271430818709
3840	459.4878041809459	383.838717430913	399.3285545728998
3842	386.8879961015483	339.6199355647829	331.3050910894036
3844	369.9315646359736	367.6738474712671	335.8355853340263
3846	418.6211786386292	390.7450356121725	361.8473817867748
3848	401.0730158939303	368.2299593075741	335.35863336485
3850	358.5489610364659	318.6568402337081	382.475115675554
3852	404.0920475774626	313.3254073557953	359.4771199761967
3854	421.8889934678639	324.6590714626071	378.927706025496
3856	363.9806347782396	344.9565542009905	344.9430786105292
3858	382.7674052147975	401.1207180469705	331.1249105831384
3860	438.0530230082437	401.652676176423	352.1505599119288
3862	376.5550226122475	347.2016046350899	330.7080512872338
3864	302.4618119138685	295.7237015710117	301.9062877789792
3866	347.0337499188406	336.2846937992379	334.2580948307636
3868	375.0792524250414	352.0798663996537	349.2738810156861
3870	406.8604507717214	343.7391840875374	347.3035697067593
3872	418.1576631374013	366.8173005315364	348.8326011443579
3874	420.0522544506946	399.8448788540529	363.5695571578808
3876	439.0171190907167	435.5056710335437	359.2194681709299
3878	427.914980422723	420.8316895930321	351.5972426609541
3880	358.9442282888256	384.6133034041572	329.6547347000192
3882	346.6244815497314	379.0966742511119	310.7823451110652
3884	373.6213697087628	356.1218170458065	340.7382516235468
3886	320.924403021211	319.7142662053773	329.8149314290168
3888	359.9527236100792	315.5711961409153	325.104318243645
3890	409.4866903520622	395.0845884071746	367.9348954508847
3892	379.7451917311214	389.693415717215	353.339869221337
3894	366.3736642653583	389.3682792972516	307.2490851851118
3896	366.5941233920866	384.2582047552043	343.3219715088765
3898	389.0010230274688	350.0572988533149	362.2994791724315
3900	379.5968466636741	350.2256518016988	328.3688756647696
3902	347.9245075314989	328.8072582511739	349.2160930476921
3904	376.5895083202083	357.8281017727786	381.4506329166393
3906	406.5638601415138	340.9811035507628	301.2611922792264
3908	323.8707130674073	363.755488474248	332.4957480156234
3910	403.6015687911782	419.7377641304399	330.1101632120792
3912	396.4008315142638	323.3266485216795	392.3905109761505
3914	418.0536729019324	337.7881627544748	342.2043123213524
3916	373.612245725233	314.3533244020812	353.9298654795583
3918	381.2209704977321	307.5229303230302	333.3110839889925
3920	367.7253096674402	415.0800714239868	376.8482038643768
3922	358.9188636508749	332.7376209395169	347.0716340756437
3924	413.9078926244604	364.1741055518657	381.959723743406
3926	380.643272724705	391.4472950135599	401.3401328805669
3928	380.234563634678	303.4563531994367	314.1062424841211
3930	310.4945840962783	342.0468011166826	287.7330417851312
3932	333.6147459091729	405.9632218295162	341.4763974379978
3934	370.8022543668867	387.9439003470532	342.4249295698571
3936	359.7973182204108	349.9236571450722	290.8361854672165
3938	379.8667783418093	407.9276019401007	368.1481862351711
3940	410.4052395906529	423.3718843266944	381.0861333447003
3942	381.3029018696881	410.537170565315	394.0258011568796
3944	392.5129071708802	366.5452921970623	360.9814939848342
3946	358.1036925868173	328.1895001515857	344.3457374333674
3948	379.9863601467806	394.8432333992715	390.1400120774794
3950	377.5300279197753	379.8262758460246	368.217934929871
3952	332.2920803364555	311.0848278933582	305.394887667316
3954	354.6909205382394	344.5022035176132	322.6479260061518
3956	381.4202783596132	367.6161680158353	331.6532319852787
3958	370.5724162798294	339.3376457536666	333.9312269853227
3960	358.6057638656905	343.4290910071696	333.5951918318547
3962	330.6529043082257	319.381139781847	319.907341475252
3964	332.3962969880075	304.600954398036	334.8337414622538
3966	382.3342996481351	357.070853652492	365.3633179287773
3968	382.2709618650153	394.7090324128656	359.1592797923914
3970	362.5423247506715	367.7705058668732	356.8732899560199
3972	408.030455033447	383.9158919277353	339.7141803807475
3974	422.8332334171539	402.3563734375882	322.4046268203704
3976	357.8451282546999	362.1559228544353	339.1241692787841
3978	368.1896717594303	366.5708163494465	356.3071310797359
3980	391.0914079526811	354.4072306395223	354.40518970019
3982	337.0882848871427	325.8567086635326	323.7020825870491
3984	311.9925314082507	334.2141403916958	305.9713502657394
3986	341.3837601637003	323.1752596665068	330.5115226489638
3988	381.1122056738083	337.3717233258141	330.7649665001329
3990	357.9341412568239	335.4595895492706	308.8613554526506
3992	334.3465491148629	334.4486807736217	336.2141012574007
3994	355.3055583231471	366.3582753545508	349.1261885014425
3996	360.1344905499541	350.337967672246	314.3438886949699
3998	364.1434953843301	335.9471630647639	319.0605484491126
4000	352.6823659667456	325.5630865628722	327.9021739475203
