# Supplementary material for: In vitro and in vivo datasets of topically applied ketorolac tromethamine in aqueous humor using Raman spectroscopy
Source: Data Brief. 2019 Oct 22;27:104694. doi: 10.1016/j.dib.2019.104694 (PMC6839021; doi:10.1016/j.dib.2019.104694)
Supplement: Multimedia component 1 [file mmc1.zip › Raw Raman spectrum dataset/In vitro Pig eyes/Gonio/High Wavenumber/0.5% Ketorolac 5-2.txt]

cm-1	frame1	frame2	frame3
2502	-155.5802637816225	-176.112068882065	-190.8610172459111
2504	-134.8302747487801	-171.9965496127495	-213.253988156016
2506	-85.79859959271801	-166.0361830848801	-214.7415633272338
2508	-139.2561613390313	-175.266435643907	-198.7776021540719
2510	-152.4483226530651	-212.9328973409851	-195.9739722776531
2512	-166.4193936710819	-219.0465606423169	-202.579326491714
2514	-163.8937916847422	-194.2118610612499	-213.9393693659792
2516	-99.8724294455014	-156.843663158497	-222.2109722142444
2518	-100.9186424942796	-150.9889663866907	-174.9815955474543
2520	-118.1915242569282	-183.0080832039229	-190.2709947678441
2522	-137.3536955936847	-223.1476712280832	-204.7406894476212
2524	-145.0344472516713	-234.4743102800792	-132.713472181157
2526	-187.8977291224386	-177.9396383477622	-204.9697381261191
2528	-177.6229344543912	-159.8942361825086	-227.4748876209065
2530	-153.7328344193142	-179.2440740564037	-243.4252906681232
2532	-146.230928181509	-223.7828045007423	-278.9332426358191
2534	-135.3569231155225	-162.6787169855583	-231.06804189204
2536	-129.7725291482928	-199.2965993354324	-213.9640666773165
2538	-130.1170218940554	-217.5926385477274	-218.8002950747424
2540	-131.2572261734309	-182.9032053320774	-235.6796625806202
2542	-105.1077549771347	-196.355022992644	-234.7949185874842
2544	-122.2934897289615	-180.4478878336115	-206.3924974910387
2546	-144.3396776128743	-172.1381285578692	-208.1210918950289
2548	-144.6063945533554	-166.7082381518104	-222.6751388858253
2550	-78.52504181871787	-126.4188865538151	-164.684681737711
2552	-129.3230242104193	-193.0099576232864	-212.6673628362567
2554	-149.2739234718598	-191.4572096011788	-219.8003161952968
2556	-141.2677002454918	-159.529162641179	-182.0948881896219
2558	-134.2822609445874	-180.458534912703	-119.1554838628523
2560	-129.5922119719481	-194.921298042154	-171.2111671378316
2562	-144.6113892316287	-193.8396576462483	-210.4178428810498
2564	-175.4734233383663	-224.5397184631507	-245.1765551980211
2566	-210.2062319735919	-305.4835710057969	-279.096159152565
2568	-157.0816395376285	-222.2614352063373	-261.3699639545708
2570	-149.5897353673134	-203.2770996480537	-236.2632417123799
2572	-148.1263269192258	-179.1714611308832	-201.2347662403553
2574	-144.9594389409171	-152.5915230899123	-176.6433241465606
2576	-175.5787978292208	-250.4350897155949	-248.2946689170051
2578	-147.6259052013596	-260.9120597754568	-250.0686632574646
2580	-139.7053532519439	-199.2317685875318	-231.3747787382331
2582	-142.0309345663265	-134.2087988182859	-205.6347596015152
2584	-109.2728791237209	-187.6808094739522	-180.8336528201478
2586	-93.78820778097683	-248.779927142441	-178.3117323499578
2588	-129.8767347746335	-260.2997645031434	-216.3100505379126
2590	-159.1489853344363	-232.8991967437897	-238.3486881143141
2592	-132.2386152779799	-182.2989338951812	-199.6240712447536
2594	-130.361381331211	-137.6143161422826	-206.4342964950809
2596	-139.6585977191704	-195.288139543788	-202.829643981044
2598	-128.6608618809994	-222.5541059367668	-220.0029662562999
2600	-111.3720186915684	-187.9744576257722	-257.3927219213398
2602	-195.9454885082339	-196.5050471058359	-259.7176957431078
2604	-175.2996885872212	-206.9025519396123	-284.1475697067054
2606	-163.6657654479345	-233.5963847031352	-251.8283928718705
2608	-163.4422824978291	-253.3819687952839	-209.9186736282574
2610	-146.5856084899369	-225.2649001161098	-256.4147913354997
2612	-141.734192617681	-231.2961481364295	-239.0038542841652
2614	-163.1357475472444	-221.4652151496367	-237.5168767050017
2616	-183.9877098668333	-229.2845986545864	-243.0975398728068
2618	-182.1419607925822	-264.825194898291	-241.3329715354416
2620	-144.7909790839869	-209.7194534963749	-181.876415073266
2622	-137.4497224144902	-241.8765467165423	-190.0100822834802
2624	-145.4916506462362	-235.5659124392177	-199.1868705663745
2626	-139.8943102209762	-181.4776819650994	-182.4872190778104
2628	-60.239205299769	-153.2504447740077	-124.4952982217231
2630	-153.5156916962869	-175.2699052389815	-197.9560676799732
2632	-187.4985421199679	-207.8861014551315	-219.5905951344992
2634	-181.0313869579178	-219.4455288704324	-231.0359244562671
2636	-173.1208931885609	-189.4428694836294	-281.0195911187008
2638	-152.0989191432954	-231.0025592089169	-237.3107449485372
2640	-161.3484834890186	-260.5317895293568	-246.0453140886203
2642	-172.2167854015383	-251.1050063822088	-249.55709525071
2644	-175.7556136913296	-211.4812887742447	-237.0071684241923
2646	-181.796909512107	-204.6337412526286	-250.7859813058641
2648	-188.0007826158629	-212.5450725219582	-226.344979400176
2650	-199.1070229115319	-182.0976709626708	-234.5543008585433
2652	-197.0000586544398	-154.3541762757649	-239.2013610912109
2654	-163.3530787868717	-182.6808152299809	-194.8483071948326
2656	-159.2929643727199	-222.4005638232418	-242.1265741752169
2658	-186.9079854741549	-246.7285956360289	-249.0066225962769
2660	-187.2496014450241	-257.0899940363018	-243.1334886557586
2662	-149.5210538677777	-246.5543769376654	-235.6856738969776
2664	-127.8689730026873	-189.2116026805466	-220.6587777526055
2666	-154.3236850276054	-185.2193078220165	-224.6734580943486
2668	-165.5668148924411	-213.2564988918857	-244.273318919312
2670	-169.4113885599066	-245.8405024680545	-255.6306266494165
2672	-180.7672880416581	-254.244718620318	-233.8517835113782
2674	-142.7788878796274	-242.8518138464709	-207.2320973226389
2676	-159.736350140081	-242.1200107114826	-235.7466023513486
2678	-171.8200947959023	-223.4115993543018	-254.7857262201655
2680	-165.8813074447438	-195.6231992825976	-249.0087376078951
2682	-176.5856422512009	-218.3012326778667	-252.5540062547113
2684	-151.4813154809866	-155.2187277288332	-250.5763065637894
2686	-130.2672676374793	-165.8542079560862	-227.1458535431934
2688	-134.3944578521444	-209.030843479214	-210.625619004144
2690	-173.9451354280436	-231.1741456283993	-229.1412585291766
2692	-190.6337231293585	-247.7798477969739	-278.9855930288767
2694	-173.1833721722765	-202.1842514045871	-236.3322585826961
2696	-173.8167580719307	-212.6668179860227	-245.3625643566887
2698	-192.4361189917776	-261.561402920601	-286.9878761511951
2700	-194.8416759827478	-236.1283460783003	-229.2975141938558
2702	-184.5629929462109	-203.7847430629383	-202.4896852466028
2704	-142.0287409064964	-220.7431958789537	-235.2023896459865
2706	-125.884626185502	-246.8941028387092	-256.4477666386844
2708	-159.3902803226127	-254.2829769397258	-233.057070080699
2710	-157.6769292681674	-251.6277283533528	-247.9323191097783
2712	-167.7278596281722	-227.6649460051813	-270.6623013680693
2714	-180.9305319676633	-227.622240920866	-279.5600413942759
2716	-189.1708751821883	-237.2169522980015	-267.2374302859202
2718	-183.2419930574394	-229.2160128945677	-234.710780968485
2720	-143.8264189887165	-247.6632019186858	-266.270588928072
2722	-149.3217068957386	-247.4019036413717	-234.6804116584592
2724	-156.5516521180213	-232.4563549506807	-203.0686687980333
2726	-151.6168415077542	-224.4320328633807	-206.9247593224038
2728	-144.2534983921371	-270.9450557898585	-268.2057740382412
2730	-192.9998784451225	-238.6254129072468	-249.6541951055537
2732	-177.9128775689305	-238.5798840421974	-265.2230969624998
2734	-166.2519402697864	-236.1861199310614	-287.9489001397637
2736	-200.4013489447594	-214.5925466911718	-292.9271217730089
2738	-221.4256101078453	-237.2753808830746	-278.2718720995898
2740	-185.1693742781255	-248.3097485057913	-274.9810701582984
2742	-165.3122361053318	-230.4471524201632	-255.1169819547693
2744	-175.1311327220583	-209.5012958446087	-239.3290777517315
2746	-203.4607142822535	-217.8883702602158	-254.5338405362061
2748	-118.314773146671	-231.5928320574045	-263.3613559754568
2750	-123.6902881255672	-224.33827926967	-242.7446858397483
2752	-187.6781345924582	-243.5778640176241	-254.1801211399429
2754	-248.859554810559	-277.5200512471271	-281.5784176858761
2756	-215.6678349813259	-275.6572411569342	-258.2164970676155
2758	-190.6632534118871	-260.0333944536523	-237.0776115068638
2760	-200.6373779869358	-256.6191727148657	-230.620745661439
2762	-167.7161076696827	-226.3412150172242	-229.0214933807969
2764	-104.7566315722245	-182.5328073166376	-228.3692093643949
2766	-167.8166959465641	-222.8307506033682	-233.2759765482328
2768	-227.6973241208779	-257.4775437425275	-258.5738726535698
2770	-239.225862784416	-267.1911412092804	-260.9343151068943
2772	-219.1757539342653	-259.9772364743182	-257.7615431472833
2774	-194.4990762617905	-248.215950888817	-257.0581063637043
2776	-212.3429803771749	-252.3295449355813	-222.9600784775312
2778	-225.5976048708909	-235.9481267903778	-222.6064318584213
2780	-202.4509406590395	-218.4437825879927	-218.7728796170117
2782	-179.1413241078908	-231.5382111106175	-218.6295532059762
2784	-187.4267260425305	-280.0502803448354	-228.0037597306385
2786	-156.7682660221611	-195.7175359824176	-198.481287232708
2788	-96.12295327546107	-189.6891889439612	-212.5832787000543
2790	-149.987386373703	-202.9403430757941	-239.363069929021
2792	-234.4271121456794	-224.1806967869842	-268.6270280674059
2794	-210.9031582441199	-253.7531690863932	-291.0919088167742
2796	-216.7936115088696	-274.0524145762437	-246.528237354111
2798	-188.1256322791069	-224.7139359499523	-221.4267623569201
2800	-165.7394416852974	-207.6620367836012	-224.733331502091
2802	-167.2538410009921	-214.5814155707341	-235.3587108425931
2804	-197.272719650462	-188.8187867105621	-220.8571114385637
2806	-208.2498930844696	-232.6715241858292	-279.2492798094189
2808	-194.4916638038097	-255.1737453469916	-295.2008022278725
2810	-205.1649279308377	-245.4008902649192	-292.8521934389567
2812	-217.9044577202474	-217.7783223525914	-271.3546054932852
2814	-163.7925660681393	-206.1485718757937	-216.6860737914419
2816	-177.5780614266436	-243.7584999730931	-257.6128120197504
2818	-163.1188948678425	-248.7327265028893	-272.7998528541554
2820	-151.7005406714426	-252.1636191090945	-262.2282960408579
2822	-152.5752841641993	-254.1872613184556	-240.0667758734685
2824	-156.7618750611536	-229.3312053028723	-233.4865885166153
2826	-163.2713560424297	-230.4416001017115	-229.5726605821547
2828	-212.629454621904	-249.3317033522577	-266.2465456407336
2830	-228.4531112073868	-257.7411560841912	-265.2225500309183
2832	-206.9835254514203	-247.8484683915241	-241.0525557956818
2834	-213.8029720239058	-231.3628227516938	-296.9666983640434
2836	-200.5444308361969	-257.8015682761517	-245.6384351942339
2838	-199.6971481086007	-254.1427641524178	-264.7216078387951
2840	-166.5982913666433	-200.0463941055829	-228.0606265653611
2842	-129.2744991742566	-146.373914615374	-167.6105181198861
2844	-185.132971654982	-211.8590074066729	-266.7098931743342
2846	-179.6716218426604	-247.3780290250897	-249.0862756612264
2848	-199.3125370282259	-226.8591689856528	-250.0330548176128
2850	-176.0626977999738	-212.6895050891698	-240.3993712079363
2852	-138.9898234634345	-218.0623118545058	-228.1319595568547
2854	-198.8994923663669	-212.7039882910759	-252.3715476220982
2856	-164.2583537259236	-209.063020300639	-235.8674489244478
2858	-143.2380235713198	-176.9125389849919	-200.7556221177163
2860	-134.9786333009297	-165.099824708944	-185.6817487160855
2862	-134.5800238137366	-179.018351602008	-188.1945798252148
2864	-135.1716718709698	-189.7901566885131	-177.3456410344253
2866	-163.0433054583717	-138.7358800910529	-189.4852841575826
2868	-160.8633418792143	-175.9717524244585	-160.3515980869383
2870	-116.3099560949027	-172.7463608871667	-135.6249740788249
2872	-58.0971415593075	-127.4669395302439	-126.8525099315939
2874	-35.65716622880333	-108.495395272908	-126.6160943460937
2876	-48.27179822171996	-132.3483849149409	-138.0624274962057
2878	-56.50149704163872	-136.064485865184	-149.7439086397983
2880	-46.16272255803884	-111.9744974884267	-146.266267852146
2882	-52.55464613145037	-93.46793602872293	-143.3807329806795
2884	-97.77580679226062	-109.9336029696586	-154.9430026611802
2886	26.45866506295494	-44.96607405590948	-92.236100960296
2888	-14.76482219934133	-92.755622440761	-85.47184820060902
2890	-66.98668059800325	-117.1264329095722	-121.2974333760741
2892	-83.52119134110166	-141.7028977536615	-157.2809207615518
2894	-60.10030620056286	-189.8339890708174	-153.1250954074451
2896	-48.41379097652465	-125.7610266133641	-106.532597939771
2898	-124.8396685672426	-99.10112439024417	-168.3372768391315
2900	-103.9416984039381	-87.58749911559855	-157.2893944066991
2902	-57.44548475161258	-90.40480506453893	-120.2825612820362
2904	-43.06889468992362	-95.01503270143869	-104.700893221922
2906	-10.42615079496606	-58.97602748082471	-89.66683541684796
2908	-55.82857455648991	-107.5016131602119	-84.11458871965419
2910	-35.47556393281776	-69.20379441392979	-56.19691484217229
2912	-28.63256942757634	-54.51172655648376	-65.94050843422073
2914	-55.64267445617391	-80.76787400411207	-106.1359529907797
2916	-58.34661566036717	-48.84290696680756	-92.4560300749274
2918	-47.67581682690516	-89.35774360824678	-69.86541925168592
2920	-34.10635995443379	-86.3648991631826	-40.32260475046124
2922	-2.173925713860243	-30.53210576613306	-0.7679749896848183
2924	23.81684319655276	25.80037414622934	14.05626964395768
2926	8.801320870628008	11.7700658123	-34.19221298726633
2928	9.186550319824674	-17.47437461344018	-51.44833422170077
2930	45.42622927049039	2.28016276476118	0.3410039588970015
2932	53.29471753223362	36.32024204579874	-4.297719614727727
2934	52.73635893731909	39.1187481207945	-27.84144379521164
2936	75.48705566888302	-4.635534877449207	-16.26900046456007
2938	123.7631434124899	-15.85811831708652	7.928804829162509
2940	98.00180964403323	5.138766301662727	3.269012103880291
2942	77.96933954206213	23.40971831779395	-4.57586227030107
2944	65.01001807632943	25.94096604298879	-6.038056053238273
2946	61.43415224233362	17.91367370073864	-2.966979697687036
2948	76.78831079641752	22.57051877838234	-7.630279152580181
2950	83.9077027284978	25.6499100448578	24.09390377819177
2952	51.86705866776923	33.5416854054953	-20.85582969251741
2954	23.77328489289393	19.73126280628615	-45.76809819172547
2956	21.36738875519989	-0.2838495333143169	-32.60712743594047
2958	41.80177934571471	-1.245083762440344	-9.764472057022676
2960	17.67173971728111	-13.92994193792096	-34.59114424209345
2962	-49.83426552082546	-76.59856115907722	-48.88130815841257
2964	-5.189818449599422	-64.78655425852541	-61.1461886301516
2966	43.9894016465508	-31.25396504118689	-43.48419518787251
2968	29.8834547361347	-19.78991179157679	-1.89669636555974
2970	21.90907833779031	-9.911441483142816	-3.632443020876468
2972	-14.78451405374391	-31.55559832171224	-83.17913117437696
2974	22.57100507815	-29.67271485295025	-76.01666121910088
2976	22.57647073995603	-30.42387128998983	-32.25253275802982
2978	-7.579415423854141	-53.31466278550253	-5.785044810035426
2980	-4.347717414294397	-96.41251990662254	-33.84253773067972
2982	9.828026677208964	-70.70008998568399	-73.06998027416273
2984	11.61561537002972	-32.41473019626855	-71.28500994821475
2986	10.65338888631114	-18.97601478117546	-45.85525809007957
2988	7.569119987010325	-22.11364857479796	-27.44135203914183
2990	13.7287971571005	-22.86188213400737	-33.05282658580144
2992	53.52077153746432	-2.033967171551397	-54.19178777344648
2994	-13.01603546395944	-42.97340032015858	-77.69135701714208
2996	-0.4233144352378275	-21.53024344211022	-8.905970858796803
2998	1.77136330800476	-15.35140606011807	-15.91670081988388
3000	-20.7819683292508	-41.67014619651637	-81.42402999892165
3002	-38.87285868699058	-80.29631402188377	-118.9935467750004
3004	-0.242789782688464	-86.08029907072722	-117.7924750080192
3006	-14.60401747640768	-105.1185003704219	-103.6156197077004
3008	-24.79526126526694	-78.00499601970314	-80.09327939310127
3010	-25.44459793469432	-71.03323142670271	-56.7950161422442
3012	-22.02796909851174	-86.16539627620625	-52.99332052337206
3014	-24.13641682730147	-63.11485627921822	-85.42037290464405
3016	-25.26339875528138	-53.12207182598789	-78.95607738030489
3018	-63.80288425509083	-66.35889460313382	-73.97892546935094
3020	-64.68123280397472	-118.9679158852702	-111.7202835162822
3022	-43.21264420506411	-122.8910130728577	-115.2552917738542
3024	-29.13585717078948	-60.48346270149446	-61.35508186718125
3026	-34.43716715030129	-71.7471519855479	-63.95206448845195
3028	-6.488958868549077	-53.84221072874495	-51.36081898979415
3030	-21.44482378419252	-71.77484895814204	-45.19621757194323
3032	-38.57417771407951	-92.90992561988134	-64.03591529125055
3034	-23.10985599566007	-103.1982723414374	-77.55772476081175
3036	20.08251519181373	-103.7443515474248	-63.89914128789825
3038	-11.91384052326281	-111.6121931894445	-86.71906420951929
3040	-6.923735597958573	-75.61710783916129	-36.33570073368963
3042	-29.26789859517379	-38.25761990191133	-44.96701753934127
3044	-32.20509544742755	-43.79539732333365	-50.46709198516885
3046	-14.60016367772835	-51.27957691317945	-38.40085372751304
3048	-8.863159150796495	-9.364114524763556	-33.94438472061515
3050	-39.30932241760474	-70.70762393000008	-58.38637921472495
3052	22.42543389005323	-54.90440136598539	-26.03389597755185
3054	43.32157325273673	-25.76881524973506	-28.35165072195197
3056	46.59473399550397	-10.74347874928742	-12.51056783036666
3058	41.1704190926537	-13.1981489830068	10.05968220303689
3060	17.01627419634577	-21.76089234542604	-21.53966955569986
3062	18.48691109140441	-53.09998990901486	-43.91322655029742
3064	14.05559583498468	6.040357129706928	6.953348143881897
3066	40.49419793132051	15.61181733310396	17.21205523792591
3068	63.46837826195481	11.6191715915669	8.241641043305044
3070	59.30880579158457	16.76908108423548	22.19281768808917
3072	34.55799358843566	17.68239222549357	77.79816136010892
3074	37.61541334513863	58.0742482946249	39.34814383265658
3076	79.21838049557353	76.54906556254794	43.22201927567085
3078	105.1361619103748	76.65435551776473	49.08835248866467
3080	104.9292746715146	66.40399935967645	59.07025198444561
3082	96.57207470164966	69.03212595174682	67.75311241179828
3084	110.1967184930521	103.864765951589	60.06261569721033
3086	105.4165099020562	51.37295734482743	69.11160525182409
3088	182.6584412623477	96.48395998140398	107.1508585115731
3090	190.243607522623	134.2684797403057	112.9611951624844
3092	162.7423377343521	148.4280037100609	110.1030736862655
3094	140.7213723830841	130.6723002801986	110.1179173829178
3096	134.5814628653345	81.79796741342729	99.25375989127106
3098	175.0294518125017	114.84503187851	95.98578667031887
3100	163.8137407720345	172.2335631437212	125.6965462832592
3102	182.6405640485755	198.0302454408279	170.9598471465399
3104	196.4002688253834	187.770369000075	171.1453482074359
3106	194.6332744179077	168.2796729450115	151.9633396999068
3108	204.8179402661806	177.4578165304765	188.2790281858286
3110	240.191043576201	209.2143363927218	164.0235514112789
3112	223.0186657086552	235.7093104587046	179.4554660417438
3114	248.947188095664	248.119588924612	193.8970180086007
3116	265.4563132460886	238.1232744792189	205.8008896539702
3118	259.5523766179708	234.5458910868965	213.1392310024169
3120	266.9856277397011	268.2983618248633	223.1894346585993
3122	341.0957302859831	284.2100225415834	287.4432685324425
3124	357.6390695566957	272.9804386427762	258.0211283678274
3126	336.1671130937046	275.2663565063456	212.0467797802525
3128	336.5863209935097	321.8869930532914	257.6687604291277
3130	337.2227813148711	335.1618438262465	312.8708812887947
3132	314.7401419232544	276.8688739742268	287.3170910505384
3134	346.9600041351836	324.2658524261805	313.9431854531611
3136	352.1796914910039	330.7042989251519	313.5921379275578
3138	357.4263738291718	385.2574923295197	344.6961431137154
3140	394.1850895394528	423.2803305227519	393.8432907799138
3142	419.4965650425011	427.1846843950589	399.4291821945321
3144	424.2987689594818	411.687343513752	362.5152026864353
3146	470.5021884891932	404.9643026469192	382.2695430824706
3148	437.4160255656173	377.4281450105399	396.1117616323517
3150	482.3307764174867	421.9091147334256	397.8005210094487
3152	512.3722405589228	438.535467506826	443.6496547391191
3154	529.8805743254515	436.0949754109362	448.9107384072122
3156	536.4473711646007	441.1306099683795	419.9184299869451
3158	521.7179622426988	463.8183040725029	436.0885980217216
3160	492.9131332094406	465.9247387338745	444.3277078418373
3162	496.3311442454194	457.4607011399398	479.1083159379719
3164	526.5320087865121	517.0065299600467	489.6086680070137
3166	551.2717574464321	543.7996098380195	511.1616621432527
3168	566.0729398054555	514.1212620524335	528.3355813970354
3170	578.7335092589409	484.4532627814809	531.827263164961
3172	591.163535112817	552.5244813614993	570.3951782990027
3174	623.3895186358112	594.7465888983231	615.7478595860497
3176	601.8362630445668	613.0913396581116	583.4144535600611
3178	601.5021362717532	602.5292959781357	553.1969762475459
3180	614.6563777608875	594.886755439944	555.1212175743596
3182	633.0418523976114	611.9117504229466	597.3313097007882
3184	659.3951240993005	645.2272051810081	654.4113880511142
3186	671.4361714984242	646.6094614722751	618.1393706566231
3188	708.346486037659	683.7492527728678	618.6388434274053
3190	698.4413848564711	665.4879498964021	618.7695426771352
3192	675.1905663300248	642.7800978232514	614.4959549371873
3194	693.9029199338904	658.2494845096269	628.8944268840255
3196	750.7189784162906	701.9528506565821	657.7261660935518
3198	755.6063880890283	707.3284069102353	651.2693445636022
3200	701.3904495035494	678.3397460015868	651.9230714006818
3202	731.5328759135838	731.4442023632284	663.4270182073599
3204	781.1549027150945	730.4401979902768	718.2646962163016
3206	784.0705103332864	722.4525236214972	737.2277324994002
3208	775.459093515434	710.5395044391975	718.6257409552666
3210	798.2344435341094	688.3763689048499	706.8986654600868
3212	773.0051252604571	722.9045030144026	708.2485056313393
3214	798.7552130359634	761.9857797588464	772.0923858228819
3216	840.3912158869929	792.0856933306807	772.9436021412162
3218	846.7242969782345	780.7734969310943	765.2112670027461
3220	846.0624788674952	762.9128931683151	774.036195036696
3222	837.7982984932119	783.2440971302283	790.1344586085689
3224	798.6642563123921	824.4930982267915	788.9686603741395
3226	757.1958716627287	728.5462185894601	771.5836403883121
3228	820.4312110364397	837.8240792000082	783.6447243250215
3230	858.1340789343442	793.4341422276922	784.1463684395326
3232	845.9305769056421	794.5928734823947	786.4323848267854
3234	846.2473839745001	805.3035138069657	812.9021388248324
3236	862.9607169848731	813.659879831316	844.1241381075148
3238	844.8905451346288	852.0315049731501	835.4496354704102
3240	828.1229981496115	801.8340347378847	798.0775158526849
3242	831.459534291134	833.4997063594755	810.4167603659918
3244	886.7921113290296	858.0388691422065	809.6130950613788
3246	861.8087836886675	846.0079057640276	811.6118996476722
3248	846.2031653675231	850.3939520981469	829.8461834169588
3250	884.4522282119492	861.255156725075	851.5988136443704
3252	910.1299657364068	832.9643792884028	851.2348591512567
3254	880.4723496750277	876.8470245697688	838.9402475969388
3256	845.1072085603747	865.4773040556478	813.3806411360579
3258	880.3247002219246	865.0741247346207	843.5207394136146
3260	871.8522837970918	804.9913716928377	826.8114375546312
3262	877.6117222296996	813.5136755257804	825.4343450039614
3264	900.7480155228924	856.6367969625811	849.8203666365513
3266	893.3036199404011	812.2644957603735	847.0995738521629
3268	917.8910067503804	838.2435907495554	837.9683864828162
3270	890.0764900068679	880.8777288870618	846.653738623357
3272	864.3349026860299	871.7284299431906	859.7575753918711
3274	869.9820037533195	892.4040559962889	880.5372248393028
3276	911.4675654460692	905.903325956385	898.8528760446602
3278	928.6434698069065	883.5347242974328	877.0964553014778
3280	901.5028896670106	853.5271082332492	827.4637065588211
3282	944.419271578348	883.5100362433069	866.8613635989524
3284	875.3313751365697	848.0411513553042	843.9117250113451
3286	850.6187493784114	853.30866583798	809.9063459171996
3288	893.5537607272181	876.0387471839205	834.3112833935381
3290	931.2097278879551	900.3406010946729	879.8495795879276
3292	941.8111997327956	900.3149058009942	896.3683236075599
3294	921.838673258046	873.8880074179265	885.2748740686138
3296	867.0379777688107	855.8715048282397	897.6294085818053
3298	882.8483457434645	862.425126014232	889.5582110826854
3300	909.7015180422543	852.2348200420452	890.6289114760357
3302	932.2628789864186	854.7908932661201	857.7822068381171
3304	946.069873708506	918.5928799591701	869.5844758579697
3306	942.835902499112	927.1675839546704	893.219572565715
3308	948.5220673470041	895.0953891122279	898.2272689105701
3310	976.779577572661	910.467410855181	895.8777813996057
3312	949.4230666177101	842.1915152256516	901.7110387995119
3314	1000.120882946653	874.1746617454082	938.3739032286918
3316	951.9009274512309	920.6487782119373	940.6746926125068
3318	933.1689525021972	911.4235717301312	927.1930034169463
3320	910.058465734222	889.2474754505254	876.6363571204604
3322	900.7033827317789	894.2431519075942	879.2225917390388
3324	916.5373791937732	898.9135319577846	929.1595148060646
3326	924.0562176992395	854.9892234004012	887.9481191260694
3328	964.0794513491452	914.0265414511395	919.2702319646626
3330	898.4497862502421	959.0140222385127	862.2711659434176
3332	930.1916797970257	917.089336764766	919.4990122320833
3334	951.1335409121292	943.1414527348111	923.1435126988014
3336	940.1483898662059	937.5163243113236	919.3841799639736
3338	944.5126081438468	931.0736856704825	934.190711703973
3340	967.6339315817153	967.2748000358353	935.6271537933446
3342	934.2053783015041	925.8415228406981	904.8083958175984
3344	1029.307755930709	963.3347207227532	915.9170898241264
3346	986.5831601593791	963.8506373350837	979.72597496562
3348	924.9946592683757	965.4054704886142	950.9783880710959
3350	979.0011628652877	959.1052971750527	968.2787576896415
3352	1006.875058869913	956.2392999447139	962.3801310149522
3354	1004.492350132691	968.3915586139399	941.3602591914423
3356	1041.560595906866	983.9331688268137	960.9689053409536
3358	1016.420602502913	969.1551103785912	957.0322191668176
3360	986.2255775876992	950.6331817320988	920.7067413623583
3362	988.8272088243081	1014.683939356872	972.1238915127818
3364	1015.808437885828	976.6256871417049	952.3180719071387
3366	1061.264617825005	971.3688856577539	968.5305465471347
3368	1080.006526917078	993.1777034286226	993.4658851187278
3370	1064.630062027388	1038.185665251205	997.9163761555928
3372	1043.884311375332	1083.800173308259	1003.785056947442
3374	1033.477653080177	1037.201595341087	1038.366396930843
3376	1014.789233823208	966.0435097649279	1021.058486272336
3378	991.7693874288433	941.4772274718584	981.0310357896816
3380	1019.803880486829	988.7278703794125	982.3781833491041
3382	1068.438787886979	1033.648453529165	975.4453967314099
3384	1067.174293904332	1030.099695265245	974.5704898540378
3386	1037.8315303606	1005.878236000619	986.8737409804799
3388	1035.463448581938	1005.825770922268	1001.265264778271
3390	1060.28755552825	1026.163243962681	1009.215646404157
3392	1099.490128158931	1030.508988565324	1017.525624104941
3394	1075.959134249368	976.9882815222395	1012.885609498978
3396	1062.603178996128	979.0044117168285	1010.891903896357
3398	1025.35481700261	1029.41688476289	1003.700771310028
3400	1049.74512331999	1068.816892336389	995.822738632742
3402	1095.825902844111	1046.409052585335	1008.720493857848
3404	1098.673908457629	1011.554964971514	1032.026914836158
3406	1076.008682930588	1041.895385044501	1027.275311247087
3408	1099.759307623508	1064.69294618349	994.2482355881381
3410	1105.520470889314	1052.673490161574	986.9227354439429
3412	1079.227053678004	1021.575428704227	987.201357751289
3414	1068.440379765932	1079.742597119556	1011.761709736724
3416	1094.245654125291	1052.469821840183	1063.464698772034
3418	1073.089490160269	1013.943389094887	1061.517937569246
3420	1053.665010715539	1036.788745188411	1045.220009455045
3422	1079.98980357191	1070.933839812115	1044.294092103038
3424	1080.477314576075	1029.099428760128	1008.293870553017
3426	1128.646302775779	997.7103339664774	1097.232044189271
3428	1084.352490271532	1060.79184711073	1097.810548025454
3430	1094.528334411062	1039.039585882957	998.7514436517538
3432	1091.096184479864	1031.75927577795	1022.597287878012
3434	1042.537967718077	1027.425297475938	1028.809119718804
3436	1049.255242017994	1066.853567842707	1050.36182319087
3438	1062.698517543482	1081.506589225441	1048.548266288463
3440	1022.171799275745	1019.200081308277	1011.543714929109
3442	1041.025215446607	994.1081593265911	1062.010916340274
3444	1041.667872756665	1017.792514036471	992.7022898158326
3446	1019.288968964893	986.7661335639518	982.5996537508552
3448	1072.893251748861	995.2178235887025	1014.650494670318
3450	1067.680432979566	976.5520902162605	949.8552833407366
3452	1020.125764796429	965.8368001407238	939.2523475481213
3454	982.0145688468994	935.6538443649268	947.2885028582675
3456	999.195446714557	926.9309654688699	960.7973651930856
3458	1030.279737496801	956.9462480447253	972.1554520445737
3460	985.752182725783	944.5303698249938	922.9133601220919
3462	977.2450235723658	952.8900394724504	938.5461222678549
3464	990.1255965025175	941.6856906679627	946.2978875832455
3466	994.1287480552373	914.6546269944039	942.3922832332585
3468	987.3867904132333	964.7653537665024	940.2749861174896
3470	937.8791818079966	940.4536351224657	942.2712259323939
3472	921.0043714351823	881.0530259243193	919.9791564558312
3474	919.1830102512839	875.6923822285881	883.6446625197848
3476	900.811768073369	906.213954488651	867.7803151027497
3478	890.6341038063908	890.150504372448	873.4155768629854
3480	871.4980792891994	869.0731001326121	862.9616154652962
3482	913.9475928712789	882.7297599482725	924.5929496158219
3484	897.3480551777983	830.6818891926815	833.7192480973455
3486	873.7434953222177	897.1742916186424	797.9334969073773
3488	854.4972197676909	859.5727283593047	802.616485616188
3490	841.9708779943719	850.2297015425809	833.2665569197579
3492	834.7333633867946	859.1639887889476	827.3355137026565
3494	808.2928381848938	821.3426572404462	782.0215378083833
3496	776.1529599546143	772.7748608783035	752.4677508633765
3498	792.4751032404083	790.5527814468939	757.4847987256393
3500	789.3777136641943	768.1599097130713	753.9756780568886
3502	806.3753045354172	708.1523128408757	723.8572026702042
3504	813.171870582617	763.9118338781299	720.245422214764
3506	760.5483927885171	734.2873724262754	699.7570796373224
3508	761.187510639622	734.4456842751415	713.0863122702199
3510	728.6744824406324	713.7793250206332	650.2711674988824
3512	692.7734228828306	687.7972882516476	636.5849152167627
3514	679.5568564471901	676.2022492168289	681.1101085945568
3516	669.2285044476585	682.3346377401781	679.4840731828018
3518	673.5996143352917	708.3848621334166	678.3984415636471
3520	679.4340723976634	659.9061057983382	678.4371055083021
3522	716.3799196905636	637.5723003872118	618.1206089474988
3524	645.3429207826702	640.6174973502014	589.7914079806252
3526	678.7899960242654	583.3271971870827	605.0064936547802
3528	656.753012718087	607.9087313253175	616.2541347830372
3530	610.1583669604727	575.9674038162098	585.8312641053562
3532	596.0411234654634	553.71792131234	565.5599640937263
3534	591.8577462511937	539.2960413317896	557.6251427481182
3536	594.4832738017897	536.6933804158882	561.4404285417801
3538	617.6290206552328	594.9690968259487	584.0424454969426
3540	535.5826868754207	514.7865919366055	517.4953064170414
3542	486.7663555065197	493.8061549741132	546.8080806315769
3544	493.7212660316768	479.9484082541786	514.4945127629293
3546	544.4910276543537	526.2690761141796	537.3233162541999
3548	506.4577655853615	507.450850828042	504.70868910766
3550	545.2439515011434	495.8918516564584	487.6682253911794
3552	533.9882659906538	508.7676238611329	498.8771914491465
3554	469.719056242145	467.4982893296457	457.2170760901018
3556	443.704050314438	408.9435554687797	403.5200177979423
3558	443.392885057584	409.754375309314	384.4409006297973
3560	408.3871873420661	419.5866918423883	331.9942470461854
3562	446.0767081959097	445.6354107949317	397.5098096039605
3564	397.3278612402832	357.5300862034519	403.6780393204635
3566	434.0783953146471	431.0892592780374	459.2490979648052
3568	369.0735622111955	373.4012228477498	362.6148476790518
3570	457.3608813939995	414.7999086596419	354.1081226384164
3572	433.8355008015327	423.5345096525022	379.6529655320576
3574	395.6071683397391	430.6589149560961	376.1569643897326
3576	391.4597804859985	405.3355151923346	359.9999854321276
3578	391.7004020624203	359.3102774661325	359.4570343615068
3580	403.5480671076873	356.9310611702537	352.9521287273353
3582	426.1234524352395	378.7215975699751	326.7609952770534
3584	379.1947634766275	358.0526470678873	343.6537303604354
3586	328.5288982039469	326.9381567009024	332.3856646033933
3588	343.0212588032876	311.0747669631896	320.5212563621641
3590	348.3564321694253	300.6172869571737	272.7106260457135
3592	353.8263172011425	296.3931157514759	302.6163828793101
3594	343.3118365584344	278.2624015664791	277.5704384443963
3596	338.3368462959029	272.5877346948795	278.8700608215324
3598	294.8005042009173	258.2801096882247	254.7637742874625
3600	263.7182789022251	247.8226261036364	208.509509140228
3602	283.1095664824647	274.9645516926495	224.3377130662355
3604	289.114116429115	297.1369409833124	267.5357970071784
3606	246.7005344826582	246.0505575612381	212.2637522415973
3608	220.527402536022	226.0730554276889	181.1150728983938
3610	238.591967184304	233.0346520055512	189.2531002899432
3612	255.1824425268229	243.9325133465595	209.0429607322923
3614	249.8011605734148	233.6491557637569	224.7986112632581
3616	232.5217008571775	235.4888436198534	198.3486647731592
3618	222.7181141710686	227.5167608216994	193.7561183715375
3620	225.5901151266799	198.6288770250898	203.2707882034342
3622	218.278305926882	191.7254013023761	189.4489419672328
3624	230.458818842451	199.3288332912372	175.3803040627691
3626	241.7323851005356	188.7364654553577	172.7168876665689
3628	227.776560372207	156.5799524864156	169.8980417258863
3630	212.1221299836957	134.5748036240118	161.300164699257
3632	162.082746823617	157.0746632076604	130.2847879943577
3634	234.5724677669745	159.2970663162554	181.6604575666915
3636	187.1206411388911	119.6074745104687	85.60293903643846
3638	197.4417027255359	176.9634371189506	142.0486681923557
3640	151.1838381945116	90.38319581329799	54.6400522362595
3642	124.3901467021695	77.14464535248281	72.75977896644851
3644	153.5511954421144	89.33691074543363	90.66587364682488
3646	112.3534428628975	73.60149774804106	72.46512792886884
3648	80.3404491864199	89.79632261839389	64.46997423364289
3650	58.97363668000381	71.09661905482749	15.9452579110217
3652	48.13347144393791	49.71226980282842	-10.29108956357125
3654	73.04793155588513	78.83800074255187	22.73047098172492
3656	85.05805459721087	53.32497803541094	0.990764701955178
3658	79.05746067323341	10.21112499102797	6.678387993483623
3660	43.77613309399705	-4.524176596524505	-4.728673434503255
3662	29.0618524609223	-20.07472565791314	-28.60435529710177
3664	35.49295502661985	-18.07179866779456	-13.96517226999546
3666	15.18749772666505	-40.17181522121167	-20.93816872227802
3668	14.59771197668276	-20.68106851809606	-23.75595764901878
3670	-3.305387293455836	-6.128211212633444	-50.76956322847079
3672	-1.093107086382706	-25.92937285303873	-55.74158411695174
3674	-52.972300542931	-58.12172193485179	-71.58057001227344
3676	-57.58436654506689	-77.92261529402515	-91.89843040250592
3678	-53.32002011119552	-78.60960042714635	-92.52808301910764
3680	-63.93198596447491	-98.97208261479395	-67.20167099989186
3682	-73.04607356676613	-134.2252349930403	-56.33335740922541
3684	-103.857352720088	-117.6900219762327	-89.90583993683511
3686	-41.2395546415559	-77.68799746499208	-98.38984713647621
3688	-81.74675860294754	-60.89805419454351	-96.55615645117953
3690	-118.3433418467396	-124.0553756221946	-171.0981746658763
3692	-134.8271334063933	-129.2942040199014	-119.2392134668678
3694	-104.0054483030397	-89.76823359493933	-150.5504133281939
3696	-115.4366658858983	-177.8503701040426	-176.2789654690437
3698	-92.49625321909387	-148.4024312863695	-164.6058927504178
3700	-148.9916716308255	-167.4070339536297	-184.5556124070481
3702	-138.4826060876455	-151.2275769730613	-176.7116539420738
3704	-122.1022604234112	-166.7838594391681	-142.1839961985362
3706	-128.3704627305606	-179.2713667421275	-158.4309142402909
3708	-127.0876998318468	-162.8348638905283	-178.1604904371526
3710	-119.977272814919	-166.7632192842121	-159.7816491836445
3712	-142.346427398993	-180.142124360809	-165.2617650033145
3714	-159.5525491238032	-176.4944234973838	-196.787417685508
3716	-124.244989723934	-198.7352225032738	-198.6596172870581
3718	-196.044277007876	-164.6943830091522	-221.8600046605252
3720	-148.4481235747575	-196.5531287139254	-227.8663771001595
3722	-221.4416647581947	-221.131827251326	-203.080375167866
3724	-200.6582880367841	-236.8196925996387	-194.7096323525781
3726	-240.8997969693627	-215.9275731826994	-179.3141913831622
3728	-160.6422581668093	-184.9065352496882	-184.7292919588219
3730	-196.9619259114739	-172.4020339061023	-233.659555034102
3732	-173.034432193652	-198.2144127656397	-209.2314856966179
3734	-163.5151763639265	-194.2655810511932	-202.3203863400943
3736	-222.4947330653209	-206.745326821911	-221.5224150391489
3738	-239.6768334091078	-214.5902418890236	-250.0861770207042
3740	-206.3339407649339	-201.7045404988881	-251.3380215211961
3742	-187.2741826516922	-196.812294254543	-225.1442917186692
3744	-197.8802725347486	-201.9096386040072	-220.8735789125058
3746	-202.4784717455607	-190.9840590751107	-232.9127016350995
3748	-176.8597382353445	-185.6134946121346	-230.4958358626084
3750	-171.425046521342	-215.8560670053729	-248.1041273334762
3752	-187.1331746458944	-208.8235616447856	-205.1029654868111
3754	-219.112992257678	-238.2854735397658	-187.8735195523466
3756	-234.898395334414	-251.4087569422433	-272.0027161236602
3758	-223.2270906514232	-211.9583002938323	-205.6926036230865
3760	-200.9660623715226	-244.7941566197105	172.4545974255273
3762	-208.2251778713361	-228.6404649238607	406.1695075067945
3764	-166.3807568365153	-224.9462309185184	-143.7636472278958
3766	-185.9684581639666	-242.1679748937773	-235.6227912611596
3768	-189.2557465134184	-269.0500427115082	-279.0050857152152
3770	-151.7764905627824	-212.4962444735494	-231.0776089147019
3772	-217.9872173782915	-212.2944433833019	-239.0181558871567
3774	-213.3827259991187	-191.4756710621995	-237.7353555103096
3776	-197.4161252874387	-178.2899816925514	-220.4629801951499
3778	-228.9303527560424	-217.1987491713516	-217.1476183817311
3780	-244.3281027054645	-243.856089914328	-235.9208494048752
3782	-232.7648462666666	-239.2200299616544	-242.5125583569527
3784	-208.8453688905325	-244.1027031174939	-218.8320216510639
3786	-205.1639091898568	-246.4249389755154	-246.3780997805189
3788	-211.1868360264799	-211.3603931209342	-254.6561939976972
3790	-199.2602842294168	-196.6451164842663	-210.8376890316641
3792	-189.2232160234115	-225.0506038473527	-223.071187478204
3794	-244.7479140923505	-272.3035479057611	-267.0618898831896
3796	-227.3693464312127	-218.1501068276788	-238.3170382460024
3798	-213.28737711896	-237.1059331537093	-262.8998324135472
3800	-228.5133133717422	-256.1550327309878	-282.9317426299833
3802	-242.4436670161427	-268.464783800232	-266.3146370490763
3804	-242.8627764572593	-266.2731428956517	-246.5257694065774
3806	-186.6788680828269	-203.0951267965555	-220.4767822231636
3808	-178.335090988267	-205.0352381372134	-257.5444143936194
3810	-198.9556285633882	-272.976536131446	-320.56926024622
3812	-201.0469994109501	-242.8544057597287	-262.4450205459775
3814	-180.5122711347374	-182.4171234107006	-230.4243970859762
3816	-195.4808774934247	-195.9423118893122	-228.9462372779155
3818	-228.0853185372915	-220.5293102230841	-229.6268475778596
3820	-213.1238423027629	-226.9626065397943	-212.4203521541669
3822	-192.4329300545705	-245.254350724253	-205.3467921081419
3824	-210.2677329110961	-252.4345980454204	-214.9378187281076
3826	-233.7376015018309	-243.7796122210391	-239.2089545828863
3828	-212.2318200822538	-225.8229413219344	-260.1632839377759
3830	-163.7917974378417	-195.2227120962733	-234.0963208706484
3832	-194.103609950706	-232.9080676215405	-273.5064463559718
3834	-219.0851642180132	-275.6299549292406	-303.3671553657806
3836	-237.5536276530296	-249.1081932026174	-266.8878388671549
3838	-175.4136057376225	-258.168017973425	-226.3061900618661
3840	-151.6434755147532	-185.2519186934467	-188.3967826954687
3842	-215.8976228670159	-245.74981394275	-238.3649303711084
3844	-231.0280997273518	-241.5032452122398	-274.7327503779938
3846	-193.3987242594696	-271.6427073550278	-244.9357508550356
3848	-185.1351471571114	-253.4481726676945	-236.6732774199173
3850	-245.5834729579637	-220.818758232685	-228.4964949618781
3852	-245.4997775111619	-203.2397837568974	-244.2821284865662
3854	-177.1498533256124	-212.576404063271	-217.6515732465872
3856	-208.7366086421714	-241.7238743480025	-237.2489080077413
3858	-213.2709600555323	-254.8613444160948	-219.1431843638774
3860	-161.1463324538386	-189.1657027966891	-212.1705646347066
3862	-191.6978494658078	-193.3343903586872	-268.2028941647666
3864	-252.4135684612125	-235.9918360827267	-260.0760783884106
3866	-232.4029583593914	-214.2913458226426	-232.6479599266418
3868	-202.3698731453616	-220.0457320559895	-212.2923535463831
3870	-216.540973062881	-210.2994826966745	-212.3593880249453
3872	-210.1886430464043	-207.8740624253715	-199.3857905874945
3874	-181.5487250522725	-202.3986686899432	-173.7886991478656
3876	-173.6762055207582	-168.0971992873907	-171.6263828610346
3878	-185.8841963951596	-203.5684605946768	-224.1535342180254
3880	-207.7975056939557	-250.6501606538817	-252.0200307907247
3882	-213.1431600887664	-222.6929913401098	-240.053904780752
3884	-218.4477583764212	-235.8591013190617	-261.564556392991
3886	-238.7292235680824	-250.9105878797701	-251.0693961359
3888	-203.7433428328113	-187.9963300083898	-222.1922482463832
3890	-166.2593089455932	-161.2872561314497	-215.4958641812114
3892	-154.3263341940425	-171.0778682698009	-222.5505195566563
3894	-167.1769474850293	-211.5862820323984	-203.0210782966092
3896	-196.9468460640954	-218.5479967508578	-212.5815369845745
3898	-204.9580349257637	-227.3798298996926	-194.3167057678908
3900	-203.5085420111465	-207.1517814832626	-212.4039028999131
3902	-231.8562688114537	-208.1878593369254	-228.9647068235254
3904	-212.8353785044127	-177.2593663048789	-224.0908231538496
3906	-212.0728874155132	-223.9306010075677	-219.0956685994759
3908	-228.0041641008817	-229.5595431196221	-239.2774140847706
3910	-189.4012989532764	-198.0480936452598	-193.2459424536052
3912	-200.6261803932026	-228.3251184311681	-236.9382625242183
3914	-212.3436987044365	-174.4974440461406	-222.2499152408118
3916	-187.7325624038491	-214.7118236006802	-262.6385920025026
3918	-195.3743132671417	-253.1234936722107	-193.3542432720089
3920	-189.9408749960831	-184.5088045004796	-227.3834232313661
3922	-182.5925560231764	-221.6275394519024	-270.7316186405967
3924	-192.2217786793174	-228.2522546262939	-229.4889396816189
3926	-153.7424945262976	-158.1588272152271	-155.6856177484754
3928	-208.4520614213787	-225.3202316898817	-197.8240642511923
3930	-228.1870336654031	-232.3617596869941	-229.8781797889543
3932	-164.9744250996342	-234.3864245336824	-174.7728319663604
3934	-190.3904931842999	-209.3153249164953	-182.9302965952857
3936	-190.8757390096835	-236.2592668650011	-216.6888868816766
3938	-133.4360476030498	-199.483553927823	-185.1863992499291
3940	-122.3242644015722	-178.1067156811814	-194.9405864099765
3942	-170.2502699236343	-201.2290812065852	-176.1576739726377
3944	-173.8370670245083	-210.6628419769646	-176.4437322788029
3946	-196.2419756873715	-218.4461663455205	-199.9732785945626
3948	-146.6015224780899	-195.0021900469002	-174.7401430034041
3950	-170.7475554855141	-215.6674390903472	-228.6931572850721
3952	-252.7226131761809	-237.7683855476431	-233.3753882401625
3954	-200.3982963018292	-208.9851453940665	-218.3840705294419
3956	-177.2381903550248	-229.4276790690455	-212.0116442869055
3958	-158.1668763292071	-182.8116782054745	-194.0948092323889
3960	-168.7397282853561	-165.8095258668979	-212.9241244103089
3962	-207.8242987555333	-212.7410001563405	-224.9372104632038
3964	-195.7722738974017	-236.8749581802403	-234.7471695323013
3966	-149.9654705367314	-197.9809016001096	-193.4835197336339
3968	-154.0439196437938	-196.8871120908925	-169.8934733683967
3970	-178.0864866955089	-201.5970310314481	-185.4006807050421
3972	-150.9889875231121	-167.1597635091319	-192.9246248209959
3974	-149.5037677073929	-202.3814498493538	-194.4201480863976
3976	-185.078123216781	-245.0327853090235	-205.7641147740086
3978	-170.9900608499578	-192.9066434407725	-183.0992997454554
3980	-172.892684513317	-196.0222772868727	-163.2929661297918
3982	-190.0762387164772	-233.5621713487803	-220.9190680112984
3984	-204.4601027113038	-222.3274447719859	-271.9682446837651
3986	-217.4627446634144	-215.5198924253153	-233.7349520482064
3988	-187.1488443891299	-209.1240370126877	-198.897583926107
3990	-186.1385893619864	-232.7614794746718	-220.3084473263289
3992	-200.3455236008346	-235.107318917857	-216.7194333339499
3994	-172.4036877208884	-207.7573860683555	-213.5163039052947
3996	-129.5771965535894	-186.1709620998429	-199.1440356475191
3998	-139.4421182874811	-198.8383071077892	-172.3080939728254
4000	-169.5192868454918	-225.27202864198	-174.4903323426807
