# Supplementary material for: In vitro and in vivo datasets of topically applied ketorolac tromethamine in aqueous humor using Raman spectroscopy
Source: Data Brief. 2019 Oct 22;27:104694. doi: 10.1016/j.dib.2019.104694 (PMC6839021; doi:10.1016/j.dib.2019.104694)
Supplement: Multimedia component 1 [file mmc1.zip › Raw Raman spectrum dataset/In vitro Pig eyes/Gonio/High Wavenumber/0.5% Ketorolac 5-3.txt]

cm-1	frame1	frame2	frame3
2502	500.6052366596878	614.4977368713932	576.6911634606802
2504	503.1695584098063	613.6216152826295	560.6119368938375
2506	543.8261039977185	623.3275577321209	610.581271455336
2508	553.8318179936122	589.106316489222	645.1663320367209
2510	544.9783555955357	602.7530238901535	600.4983983812098
2512	535.9355804805388	616.4170306311257	602.276556118239
2514	535.5505570618052	624.3826198018921	646.9533395630969
2516	555.4270528952097	629.4697405197542	691.5394772808394
2518	544.4179147990237	641.0106813414593	656.1192463597758
2520	545.7514725534867	619.1130633980822	620.3134555931774
2522	538.4075653246225	591.718609134221	600.2340993753903
2524	493.8940952683304	595.9798725919319	608.5467087572259
2526	491.4314849776693	589.9217308632955	667.8230807469651
2528	513.7766130724111	628.6842188466102	623.490937687061
2530	516.250945277654	634.6254128415158	568.1413769643089
2532	474.2768471743113	561.3722227259517	571.0079166626015
2534	516.5374757040424	587.0664783409632	579.0408543647006
2536	491.520008649865	618.6129544129819	559.0863979918023
2538	466.0005687435579	615.7806265072615	550.1265775718557
2540	465.7158477997494	580.9039157666056	566.5349347254224
2542	462.3934698853225	623.2048993104954	588.4791050124659
2544	491.693208417709	663.377119331117	611.5030566023224
2546	508.8115101806836	661.3229590328889	617.1010775592692
2548	518.161956345257	638.1439371446444	608.3010034599723
2550	562.042687162372	677.389553989557	605.8287324762157
2552	521.0997406665988	631.9330615004669	603.9187819306991
2554	491.2091976566709	614.3663785986071	592.6905399231609
2556	487.7341946533385	625.6180311075481	591.6253920333101
2558	516.1734193678216	647.8084314203696	629.7602567958109
2560	524.893710758158	655.1636166963241	652.4591419058877
2562	499.6032232129463	625.5226418721463	628.4057475487903
2564	457.469791378894	590.4224351550367	598.1245536689088
2566	423.4492532866944	576.4991295008204	589.5235614943731
2568	513.6211609834695	590.6892133322069	540.4126939366956
2570	510.2708419490998	607.9398302938328	601.7875293568145
2572	517.5336587133679	633.8201165189046	657.7179011312989
2574	540.5172156098438	652.2555158580623	661.9396092101243
2576	425.161697003062	589.5305315002133	623.2730150820262
2578	434.7960650392386	572.3110098926481	578.6292246394653
2580	499.607206169477	610.7040813127674	599.9768526020228
2582	564.6775200293646	661.6167028601504	655.2832048691869
2584	552.647766955444	641.7281457242756	659.8107780836575
2586	526.2528910789557	627.7148126729517	624.3113634867317
2588	488.0329379905294	595.3606738671293	609.2141978633656
2590	464.503980950017	583.6802204153288	635.8768668259862
2592	479.4848085712967	624.419124104926	709.7440034759512
2594	531.3658719588775	654.1107169886512	686.8800507723564
2596	528.2399075443639	660.6527347559986	611.4203242830672
2598	523.1065210157796	644.6860570715407	580.835554794234
2600	526.9593122300674	611.9598735517211	610.0893753554651
2602	491.4731581095246	583.1994868261749	591.0768835559931
2604	461.6140789581648	573.3479907897965	567.8002600939062
2606	448.9620551757597	582.7888063145786	581.0504048372741
2608	461.9521516872442	605.4202911468387	611.4014521062406
2610	509.8103941307451	630.7167621887789	615.6044948163907
2612	485.2857893880441	609.3868901934006	597.7161561025189
2614	499.4000924744166	586.177887613572	573.8175222686524
2616	508.8355431055621	592.3542603516077	575.3740801126186
2618	486.0301430893151	641.7284308095443	617.8703175899515
2620	480.8402535042603	670.2291175749782	645.2640372939513
2622	492.6710831569919	658.6948472218646	616.8899570515321
2624	506.2538493926842	655.8413047467593	607.1867833914811
2626	522.8752498210763	665.4144359924078	637.1717516584133
2628	557.3179037313897	659.3214746265005	701.4220461844531
2630	495.6285320105554	603.7850840970215	631.3990725717806
2632	499.6539291645745	597.3331466681445	574.6061245452193
2634	518.9689118307899	617.8887043971234	563.8231118686522
2636	493.2987269534989	631.1674002166762	609.6567410295298
2638	496.8917645563869	601.2755596380448	580.8492549296162
2640	467.7331345743025	560.3927556641934	563.5400753979908
2642	457.6087699687847	579.9086541985822	582.0799957765262
2644	483.3932779369927	648.677615729261	620.8632793286727
2646	529.9652635829066	637.2618627625415	598.5531814026676
2648	498.5757015015611	611.1059092616699	611.5474511063243
2650	509.4450311344989	598.0885157419702	603.8075484566748
2652	534.5718737183635	620.2875114654933	600.0878887607942
2654	525.0119860866889	690.6158726839029	633.0151121030591
2656	508.9533844040112	656.5565021168399	619.0169529423287
2658	491.9141341836474	595.8812709615073	617.3701566003809
2660	485.2785549907566	583.1164885017689	596.7657964560708
2662	487.7290371759382	622.6168848396505	567.7263646961294
2664	477.6541698341807	615.4321641099507	613.1110433952445
2666	510.878116730141	644.9231502531549	642.8125696502285
2668	516.857223720527	600.8371943081497	606.391847697911
2670	515.5112645944579	553.2480745735231	570.9275725619689
2672	537.5137146457225	595.3617889209264	615.3325517821061
2674	539.6582338902446	673.1553843855118	646.7906831896532
2676	511.7371334782133	628.8086511323103	640.0994648209614
2678	514.1583070123675	605.7305469946628	617.4491592495425
2680	543.011339244128	635.8922201556628	606.2892482721483
2682	514.8109443699921	637.6106737077305	657.6621288585657
2684	533.1193710453015	610.6478197269391	631.3539046618524
2686	552.3263800984237	616.5423356804247	627.2875440742696
2688	538.3207122999254	624.1135541040347	631.1876250750327
2690	472.2233585514075	600.2690972901987	618.501358826135
2692	437.1638014148865	568.838021234242	571.7881510713042
2694	509.2225583963324	633.8457108504791	631.2012341860645
2696	526.6721262712474	655.7192011015798	635.6450952039635
2698	498.0387829229865	633.0860774203975	602.6971388049024
2700	545.5325505934181	653.8981868159962	672.1761459153673
2702	522.6409574169027	671.2399113551825	665.7739976126321
2704	534.3874926387377	616.4801920272137	645.6146075128231
2706	557.2882858812973	599.8505094159719	626.0313719449403
2708	565.2441378600277	667.4012432109107	605.4552747697155
2710	523.685927498495	665.5330107516238	532.6748135798167
2712	514.2102391446284	637.3909108844496	592.1535229861935
2714	502.1053770405651	622.8663778647176	609.1720215341109
2716	491.777208436292	634.4104334364097	597.5104664374983
2718	497.0181432291872	671.7982340351588	615.5014715240766
2720	522.2471216514457	625.5170597725227	635.5282956708646
2722	521.7803722646129	640.7476727535765	623.8819306959687
2724	519.5607670300144	663.3732927107632	639.9681070885727
2726	510.6763720749513	661.7862416073839	669.6394055160617
2728	459.6096797845519	614.3128096992795	619.9886923044222
2730	526.0228292816629	613.7359205572809	603.0465466991333
2732	517.2014137392841	592.2143179285808	606.2650638872026
2734	501.5189202266711	578.6544979493222	640.9600145783784
2736	515.4366900174063	593.1537492739471	685.0391155847813
2738	451.4346233577579	618.2735092652613	592.5546692488417
2740	491.9533360371204	635.2762993570303	602.4964430957547
2742	535.3312148659733	642.744734411379	608.0954251369931
2744	540.1653873312577	634.8066573824385	606.8902939466026
2746	491.6147911273855	612.5655038289351	617.2807077934951
2748	538.1953067937139	662.7598298533176	634.3646370268061
2750	540.1781282897325	679.9617767289517	675.4719794608352
2752	525.0244507752374	656.8084307558386	657.4232880407524
2754	521.1431130166076	630.6859422875257	609.6381738421678
2756	562.6752941345502	673.5745176296565	636.6207887669485
2758	533.2430064249879	645.2635364617621	625.9421284596253
2760	500.5314459268661	639.3698030236192	642.1268372612051
2762	507.226419994752	653.745256889414	651.6807007697469
2764	545.9249389064021	681.5375869251265	644.5584105955821
2766	531.3094343887652	708.045524238541	644.1034415802787
2768	491.0566371261435	649.3657957572698	622.2701875408477
2770	490.861707802356	651.4562748835106	642.7537903764264
2772	513.31518786445	673.1429757429721	652.0116187369608
2774	533.6222130259447	677.1243804548919	625.8499034146764
2776	519.6448134482452	675.6620118138818	654.1917595675366
2778	526.2066619491227	633.6700459693499	648.5102368387952
2780	544.021613475308	614.2577838941763	622.7141286098909
2782	547.5465453089659	612.2571838940554	602.2219178598264
2784	525.3908208580914	620.4956043944543	609.0045219537362
2786	568.7289162080804	698.8013949200841	631.9022198899602
2788	573.4364214982155	719.6261439120224	670.9859132378464
2790	567.8275535307912	682.1667274097653	680.7448295195877
2792	544.806766769504	640.6758833595254	663.4476737295948
2794	494.8516395787476	655.3260638355574	635.9897168997255
2796	497.7592063288255	608.8800632943562	592.3174358183477
2798	497.9138792271856	605.6534919798603	658.0769251819016
2800	524.7310947234944	630.8589029308984	659.6604045304263
2802	557.2983792918629	661.5424442799995	606.8348336195277
2804	551.1662899761252	668.7211021998455	597.8604240085616
2806	538.4880170046622	642.277882790072	633.7455205466852
2808	535.7473278578366	632.9048356490545	659.6106372379003
2810	545.941972435741	658.5472695431456	660.0899842231677
2812	560.6715283711523	682.8635447576969	654.4696971374406
2814	562.7894567536483	634.1887223339269	684.0247839042115
2816	537.2641902605373	689.6735431053209	609.9598894105661
2818	509.6990659260874	664.4322504793688	607.479713339551
2820	518.797648251489	652.9207090968155	629.5452900596554
2822	541.7572462153599	671.9148715433967	650.8759306568725
2824	503.2735317726485	673.2069610508967	662.9913453861498
2826	542.7472592096033	651.034528644142	679.3971623849475
2828	512.0229070215181	643.6658951327586	664.5973119682815
2830	498.8112727185524	646.276160749014	649.3316512655363
2832	532.77100063465	655.1558855761605	645.3494978892576
2834	588.2840285490037	667.4180982783223	646.4751286711542
2836	504.3946769620434	635.4986498626925	636.3764635339525
2838	498.6226760084753	642.4962450368926	658.4437167580597
2840	538.7383879007779	692.8313796365312	686.7489019730062
2842	574.95083783081	741.1192907742043	698.2371428295953
2844	541.233508294219	694.6818247071769	673.1687842883611
2846	543.7333885619863	685.1701710717309	686.5969038556657
2848	554.6851446942428	697.775539419916	689.91988643018
2850	573.4460239684213	714.1910069944102	684.3909389203545
2852	584.2982153140252	713.3600452107119	682.2716026711657
2854	559.7960597444281	673.8328884073426	704.8133668243858
2856	569.0884558077568	682.8146080334421	725.6884206628552
2858	610.0035173447059	685.0013295048639	705.8575642178909
2860	623.9882674307061	689.0612922118191	699.9922679003159
2862	605.5577765650556	700.7098800308438	709.463680053398
2864	589.3879143030729	722.3750179603208	699.9299957566872
2866	603.3878444982972	732.6503637084115	748.5477349596138
2868	617.0840816808442	755.1868938663009	733.5151631956728
2870	640.1833568499467	786.0766533391326	740.3516160326572
2872	670.3165009933848	818.5275482772112	778.9769105236766
2874	695.4082981119473	842.3284343005262	814.7833172364224
2876	671.7550408315581	827.6257417876035	807.4194511810322
2878	681.1178966606293	834.3470716974251	777.0467028522321
2880	685.0328455078191	826.0648180157616	800.1660639131214
2882	685.741151125468	817.6045538238467	839.8688935803098
2884	696.4068620270737	835.9943147998677	834.5301569379525
2886	692.5641356509484	849.6581148545799	875.8514088104466
2888	683.1854492857167	811.9276697472669	792.9509778268215
2890	696.5929839722802	797.8850939981751	782.7913167358765
2892	703.5404169372507	796.8492072238921	799.8159023778582
2894	685.477975104244	793.7746153826022	784.2141642115719
2896	722.5093249047312	844.155165492943	865.7641699839279
2898	641.9630845112507	815.2381985988659	793.6020983384897
2900	668.9473718344411	819.0276102437647	808.4274503950385
2902	709.4470592950933	827.5218952788252	839.6376652913671
2904	703.3332690173446	827.6362841802898	835.363940400533
2906	758.2531879260324	879.7410422725303	876.6847347760082
2908	714.3362624006036	841.148969458097	825.6701622913454
2910	696.2473833183935	867.3412128246964	825.8136006432377
2912	718.1470009155972	865.3946526755256	826.4507521651883
2914	752.1183085414519	829.7103707683917	818.3324609138391
2916	734.4954706618446	862.719027423144	847.584434297792
2918	750.8698241596627	876.9126477890169	840.7210382911578
2920	763.4541062771573	922.9015424127153	886.1796119978787
2922	811.8927949834119	942.8090501793588	913.4111500754007
2924	833.7280077989606	943.4025285668843	911.0753674515925
2926	747.0393237213274	956.4832423341384	902.6491828992463
2928	768.1352201086963	909.670959008288	905.4341693506937
2930	831.6382259155746	954.8552110331202	935.1342004789566
2932	858.0222012310085	959.4941076011529	945.0261720898578
2934	851.4264995219386	959.628694690147	941.7382782492402
2936	836.3102408325948	994.2912279303256	954.3881672083663
2938	829.7953358162758	983.909052943587	1037.119497199269
2940	876.4755796548336	1024.305048159504	1022.230718850025
2942	874.0970834463338	1023.881189521186	1039.727525598097
2944	882.310740569862	996.379104363634	1052.19805779385
2946	905.6332917993236	975.9607068898736	1029.89852570288
2948	871.0332636301127	1004.746875012453	973.606228229371
2950	853.3357307393139	1022.082746439063	982.3282130654833
2952	837.953091376098	1016.543100807532	956.7262764809877
2954	833.245248594925	989.787844807619	947.3839080700766
2956	843.1237819623708	957.4569696201984	961.9206967283431
2958	860.8075348546643	944.1024196083542	986.033034979389
2960	838.5737212920459	986.7125995682003	1007.959571533466
2962	746.1993071547344	895.7691741735224	928.8024294265172
2964	716.2121592124083	912.4449128644237	901.3248487818451
2966	757.0385292090011	948.1516339859933	913.0952996205184
2968	826.4893521180909	934.9948438784941	928.2461665163229
2970	839.8868254469403	928.464087151359	919.9140379582017
2972	767.4345021479364	934.7760078495458	888.5871280412009
2974	771.8557290235649	939.3915084284008	885.8097493835728
2976	808.3759653266454	937.1648790789348	906.6998757798028
2978	820.5507949292326	908.5396460781199	918.8212320840448
2980	777.4491577716843	849.7830372774262	891.0065661739219
2982	803.8067349859481	883.7370420738539	877.4119210180149
2984	787.5174447959448	903.197651509931	930.3513590804827
2986	779.6687233695602	931.9409822448668	927.5564001843098
2988	781.8118136314554	948.0777014314341	919.6774109062176
2990	785.2544005795286	931.9271380108742	935.5781991111708
2992	779.5205607601915	882.1900557838391	929.3171037262493
2994	782.4211571588821	915.4940506101926	902.6251154198129
2996	824.4748232450506	932.7839886398228	978.3854604466758
2998	786.0516295289315	903.4897237511862	947.0475905093344
3000	727.9197751146969	865.0483171131343	873.5165114476845
3002	752.5647651293787	868.6564633887288	893.148266441689
3004	806.2807928416063	901.4173206534822	923.5878669576443
3006	728.2303663637249	870.1700058859619	859.9705598430901
3008	718.9453329836796	889.0287427563542	844.6686350541093
3010	733.3072333217963	888.7386656749541	863.7772246865028
3012	732.920482658718	854.0713376690077	872.9083330513952
3014	719.3541177795513	836.6477680147384	833.7867762488254
3016	781.9077360796806	861.1522034833217	886.4301649893746
3018	773.0109060530947	862.793648185921	856.5518066701052
3020	747.4495756899826	831.8452672796936	833.2999705481245
3022	744.2560262248155	833.3887202632566	851.248285878766
3024	766.1429676442675	885.3893069491766	892.4256033490259
3026	762.176092511911	896.7222051817035	878.0246798505491
3028	745.9318927743892	890.5330194091408	863.5660214176659
3030	750.8437334858577	896.606655362677	877.4694934267665
3032	743.029856220116	875.4170666150637	849.8926577879111
3034	746.7892612687292	883.0510988422479	834.6486021049088
3036	774.9214782040066	942.2886049644553	884.0010884719284
3038	733.8279409636598	862.6944915744391	887.5756013542068
3040	772.7400269621101	880.4412585043938	871.2219410380794
3042	777.5274383605187	903.46392415688	888.3922383609015
3044	772.4743526701548	894.5567128803618	922.6382654457145
3046	783.8132551201745	886.6270310909779	923.1799586472305
3048	811.3007114615155	922.638847880909	860.2792854101188
3050	759.2140680594605	891.6677202209592	874.0279086775114
3052	804.8704058296065	907.1436591939929	898.299954618577
3054	813.5787643838455	924.7659021060965	932.6096615726688
3056	801.5557016631967	967.9575429412489	943.3442861616996
3058	794.2682062986186	992.7470774978656	921.2594649375108
3060	804.5572202389128	932.7527319336373	889.937152789424
3062	814.8634309987966	969.1431420286467	916.8360007054855
3064	808.8618825439187	990.6920781991477	929.8409339877242
3066	833.116130809975	957.7649368362686	919.4204813146245
3068	843.2220885117105	967.4330913600412	943.6994763970404
3070	843.4063075681343	1028.304409357216	999.6460387985627
3072	882.5491510820822	1043.753924577287	1015.83522612202
3074	856.3343172321938	985.8772735003895	960.9236207162853
3076	841.4414277938885	1012.002689657848	994.3808996748123
3078	844.4994037715758	995.4690106227238	1003.92802185275
3080	845.0518413938332	972.9354013615357	994.614349750009
3082	856.7932898542496	985.0263948362056	989.3454801103892
3084	915.8600163991481	1032.651874463973	1000.802935357028
3086	904.1833509934377	1050.098217263703	1001.303797416415
3088	919.7603388022949	1020.607774876	1038.051571350693
3090	937.6623039401798	1037.919705525982	1002.479817866224
3092	944.6780381445573	1053.414605466349	1020.297456760865
3094	928.1945470896205	1046.879104508111	1075.409670497016
3096	891.0232405181421	1054.063585010656	1011.05457187616
3098	946.6563037886542	1090.705388439249	1036.683624150314
3100	968.6150156233566	1115.781004192124	1101.597838006984
3102	977.1576293268564	1135.495660076351	1115.169044832204
3104	967.2105201016591	1135.551327806239	1103.031569456409
3106	951.2517837011363	1123.261829428854	1101.329100878479
3108	958.8954063358921	1118.566291716591	1121.905160424425
3110	1012.768794170648	1088.844463700184	1101.917783125337
3112	1037.546493288824	1153.65014531333	1104.884878036251
3114	1064.905516100402	1194.924869459703	1178.33608340599
3116	1042.40214334279	1203.964957220247	1205.788839986673
3118	1013.986564802265	1191.101002247694	1179.90111781447
3120	1051.549655690304	1181.392161368729	1176.789316125653
3122	1049.438179165097	1232.127605186585	1216.491687952935
3124	1098.062694044435	1198.118311599961	1242.855218346057
3126	1086.106371293457	1184.713275243659	1219.36937179115
3128	1088.445372481075	1237.232130653624	1220.35225546326
3130	1100.32082638304	1272.746338971358	1228.38256822642
3132	1103.844177165504	1226.086579920043	1217.506272890045
3134	1164.135201613568	1225.662584352283	1265.463549766203
3136	1143.978498252202	1205.545180578606	1270.036661261521
3138	1140.776971022637	1267.027543009469	1270.603201332171
3140	1181.026983844095	1294.84899323121	1303.176177807461
3142	1208.25961034143	1306.242417185224	1317.390449306618
3144	1190.83853282914	1314.959584546527	1291.437548197639
3146	1177.238948834321	1277.913970773924	1286.747509278228
3148	1202.921574004876	1369.696631288488	1317.385712586558
3150	1224.823393095332	1371.274593162189	1335.446240007019
3152	1251.180446468934	1389.583818266252	1378.600311390673
3154	1263.66802652265	1396.779833789958	1404.521733333711
3156	1262.892564076686	1370.6163636201	1400.14169462214
3158	1263.739973655809	1339.01334334547	1393.854907194685
3160	1251.513993386092	1410.958762621586	1413.739149639528
3162	1251.554382661205	1420.645513311695	1417.202846687917
3164	1274.4175860585	1423.876332727869	1385.581279581207
3166	1307.430399063426	1463.483024540166	1440.850562746845
3168	1292.764124106553	1475.399407365809	1485.214414351185
3170	1250.83727932016	1434.126698028726	1438.947287322702
3172	1352.558305070248	1468.244723394115	1457.01261336231
3174	1359.944607558581	1486.287421716597	1486.933560310109
3176	1359.354927282947	1494.325014938158	1452.495411318161
3178	1391.306024377885	1468.092068031154	1455.203654080783
3180	1393.053891114907	1476.969179765037	1496.19257174667
3182	1374.12219075168	1540.757658130203	1528.087326309197
3184	1402.416261768019	1601.811765381528	1516.94123302869
3186	1425.31245327583	1572.509114579146	1558.594101838187
3188	1450.542336918816	1553.203545783937	1599.410870217527
3190	1455.194397158055	1567.58808233262	1564.786438809785
3192	1423.791080923375	1570.897496021563	1525.8951586736
3194	1430.940519781489	1577.737710592036	1530.498547067823
3196	1490.713047276481	1606.231187589197	1577.102572500803
3198	1485.586058656897	1633.235317287109	1611.57375627754
3200	1433.000634912829	1607.238505699271	1557.789253994508
3202	1468.015158534144	1624.556494457645	1591.567674742301
3204	1506.378371942062	1656.119205030084	1623.084895963616
3206	1513.43768551919	1675.533836275446	1609.318854580627
3208	1495.852368040783	1671.737915563098	1586.249856671019
3210	1495.27263442556	1658.775644798387	1608.886799676287
3212	1563.75049668666	1674.961106255418	1661.601238165546
3214	1553.355028696361	1671.556850302243	1640.417276652104
3216	1571.090241525125	1694.298586800467	1653.004923278081
3218	1584.774750287338	1743.355217249363	1674.392716273762
3220	1568.303387023718	1754.080842296725	1680.076735849253
3222	1543.02894527345	1733.457589556306	1660.22524519765
3224	1555.850176938784	1733.447318890501	1629.434050098905
3226	1612.210035806468	1723.004920435742	1631.227608354292
3228	1581.527954591383	1773.043915113885	1697.818857074311
3230	1576.322816471879	1726.792032312589	1717.741772615083
3232	1584.196174895862	1725.29729536475	1720.785695054183
3234	1583.604772926632	1748.309933336033	1711.05413805382
3236	1588.36295762551	1748.754189703275	1700.697908993388
3238	1615.697910334872	1722.687628302008	1712.122619786289
3240	1580.772902599382	1727.244609105605	1752.031910145332
3242	1617.990839040956	1720.091229660209	1732.008227953601
3244	1649.203684523465	1770.995121732256	1746.330443757912
3246	1618.084470120428	1776.304427176841	1740.941294614854
3248	1621.645814312524	1763.257798344381	1731.769179103021
3250	1672.882321408206	1774.951791194952	1744.461410203556
3252	1676.386633766322	1803.122761384009	1774.130188714927
3254	1614.152086166209	1771.361212586483	1766.511390141406
3256	1590.979731107084	1732.972401917021	1680.155195194811
3258	1627.663278225428	1793.773716069197	1697.709378895077
3260	1634.516353625782	1768.265141577776	1701.913541367381
3262	1614.959380360132	1762.932712595019	1704.531540549783
3264	1604.070441942132	1805.998781918282	1737.861216187581
3266	1619.288646026017	1813.035495463061	1786.078860378007
3268	1626.235219992416	1797.176741763203	1762.708358223963
3270	1606.787996722391	1745.868139386296	1798.20383865427
3272	1631.875936803931	1786.28797711928	1752.20924059062
3274	1656.266704195515	1830.82154000912	1779.754343930691
3276	1652.080904452758	1861.496680339938	1796.360077373986
3278	1640.023582309397	1863.42101144862	1780.373635072328
3280	1665.101291457984	1841.309607632302	1774.884901736008
3282	1731.195699192199	1843.3771788905	1777.065744499585
3284	1612.035428526353	1799.139947957631	1786.853917241505
3286	1649.972193119918	1812.420796998495	1797.565200279012
3288	1649.267138193414	1811.950191810519	1767.218131441043
3290	1655.140810089067	1823.070645635994	1773.022033636101
3292	1669.147486855016	1818.619887054548	1786.451129553374
3294	1670.847416770022	1800.110153096162	1775.297910432185
3296	1666.120907696803	1830.065365922081	1788.785314873768
3298	1659.019214156946	1840.627462846587	1841.123929499282
3300	1652.252964547354	1821.99963445863	1818.361843607173
3302	1675.27490198597	1822.951183669347	1792.719553549145
3304	1687.366441049878	1818.947040968416	1829.214711322698
3306	1676.303925815455	1817.589341783449	1862.450643421601
3308	1680.144868981105	1834.128000637157	1862.479191226277
3310	1722.087680932658	1855.351177343255	1852.375533118896
3312	1714.596900227271	1823.75807542453	1807.483590922739
3314	1710.522125515692	1859.782291139467	1784.700572727925
3316	1684.91447909871	1820.23656143822	1814.254617843569
3318	1685.342959073946	1853.475894257372	1801.17715316805
3320	1697.353182135788	1836.612454394388	1764.686140766129
3322	1684.918970649537	1826.429460178843	1769.505447655085
3324	1670.803796697013	1864.887232999577	1820.168802733911
3326	1715.755641489172	1856.221034221089	1842.193335775736
3328	1699.167979992365	1873.820724430174	1843.632391299359
3330	1720.459707556864	1892.999774980036	1832.986470786187
3332	1730.229031682902	1886.753791416161	1819.540540169398
3334	1750.641283840386	1888.735540449802	1851.996381638573
3336	1749.43412723491	1880.300127507519	1867.032786378563
3338	1744.13515275382	1882.7778436499	1875.969516231198
3340	1750.796100859295	1898.093173441834	1898.453334447666
3342	1725.138868134232	1862.074546931546	1874.381789768702
3344	1723.789944903102	1872.548360424278	1909.908377107681
3346	1725.18322905182	1859.319100479197	1834.654189519534
3348	1744.875037268807	1887.21756633506	1857.58406250058
3350	1766.55518204088	1912.251655108646	1904.516484532339
3352	1751.665365206415	1924.967545921745	1888.951611726154
3354	1759.762135476949	1926.004299406267	1860.612693726826
3356	1807.612290569457	1913.965692411105	1882.673780398711
3358	1741.002635791427	1888.607288544892	1868.310336686488
3360	1764.500344133757	1858.586635656741	1888.993408658242
3362	1792.217070332734	1952.590166605401	1964.14591453139
3364	1777.61802440031	1934.995633865598	1901.96755039344
3366	1759.465505760734	1901.491212297395	1887.176622483881
3368	1778.202332516146	1913.671896255117	1904.328498247267
3370	1813.523253028705	1966.66704210049	1914.721501114507
3372	1824.086311579865	1992.827633174598	1912.028696716217
3374	1810.776329106597	1919.608264156824	1890.501574616444
3376	1757.526114071492	1843.569317669471	1884.193371238346
3378	1763.083955835234	1918.433738344562	1892.698734836506
3380	1740.107325188824	1937.987741087914	1898.231609851625
3382	1779.971123360431	1934.435172229218	1935.721649516845
3384	1791.283380576953	1931.048866895287	1948.765968716926
3386	1785.005671041421	1942.317493317634	1923.192469089399
3388	1801.412973851121	1955.928155649955	1898.710130673536
3390	1797.175763851272	1951.290493577591	1914.231706421353
3392	1804.892821520627	1991.2255692921	1959.785738530019
3394	1830.595352745942	1986.815641806206	1965.864022702637
3396	1861.050462081226	1997.890373981566	1978.689656147629
3398	1838.310832847413	2000.45931282018	1970.297999633482
3400	1804.043199010089	1988.865608829909	1957.011573427483
3402	1800.734423759687	1945.491135843241	1930.557230503914
3404	1822.141100459126	1939.278160760607	1927.429584859263
3406	1837.153043999208	2009.882487290421	1972.791163090696
3408	1852.76710379046	1955.583318735047	1949.725902389491
3410	1846.367200490307	1976.385540567434	1976.157360666182
3412	1804.171215467442	1979.418005263203	1934.647873029238
3414	1830.480837644851	1945.606399191047	1987.667763924416
3416	1845.289836410572	1969.312672615251	1979.405102306204
3418	1835.968487614461	1968.512006356359	1963.826230720487
3420	1805.273181631208	1990.875807271852	1980.81303603181
3422	1800.538488847872	2048.101400708673	1983.07968246098
3424	1868.91630095831	2009.210846264624	1930.344400076111
3426	1851.788466490928	2006.71598557067	1927.471023344201
3428	1826.911217358891	1951.633307117387	1970.647126364155
3430	1812.554734097579	1957.962257970714	1961.460771066192
3432	1844.587322591832	1987.861934043413	1976.00565227123
3434	1842.925079906029	2002.446714022697	1968.10820556937
3436	1846.01729946401	2005.454517906693	1972.25688370162
3438	1845.083506287604	1986.232438889395	1979.033802551855
3440	1814.147702767689	1956.818767822418	1964.773494291945
3442	1811.389573874744	1973.308756774136	1965.915645979495
3444	1849.881548884811	1986.229803719176	1957.743799039855
3446	1799.123625702797	1977.261520287564	1906.952424007396
3448	1796.26281331569	2024.457693164384	1910.175821279717
3450	1797.845483765987	2021.632892707406	1953.865581967791
3452	1736.129999284046	1938.902900795226	1964.139019112861
3454	1736.688396520219	1890.998792771032	1918.520579844833
3456	1791.189597555193	1909.845950064208	1887.826520991966
3458	1803.242390172328	1934.836699424937	1898.61040439298
3460	1785.187240497511	1929.57304438311	1879.057021091611
3462	1751.16166320312	1887.278627884031	1901.311625125605
3464	1786.383421107646	1905.075299778776	1881.916786953074
3466	1813.78217968284	1890.296105442183	1918.593419772469
3468	1781.959021673766	1911.740247293659	1894.385638474549
3470	1714.719534109967	1884.019425430812	1848.926185334066
3472	1693.798487641153	1860.958689340358	1815.79455339429
3474	1725.716059032162	1853.19893807452	1811.08937516047
3476	1745.911191902536	1854.468557402984	1834.540348615281
3478	1724.786017234299	1875.982806002453	1855.545756803699
3480	1726.297345408584	1865.515418281019	1827.689165877431
3482	1677.601784025489	1825.123962822256	1882.475033419215
3484	1681.483904116447	1762.826120609486	1802.877148372759
3486	1665.531572797049	1822.191336043834	1773.587454660704
3488	1637.368985931614	1821.753367103137	1772.561176400951
3490	1656.077337994735	1796.250150831147	1795.469765549656
3492	1659.24890109692	1810.136916532162	1807.599895292286
3494	1612.801895107773	1813.909546375573	1782.126026621511
3496	1589.26524731311	1785.67722907688	1760.650974719178
3498	1658.053018206261	1803.96945718399	1790.255731737874
3500	1715.236225140214	1738.825452278113	1740.467206792034
3502	1593.855507799702	1723.603235530909	1745.428052787063
3504	1617.408438462192	1776.97028927563	1739.866689216967
3506	1599.481550372964	1718.563362194656	1744.758583789252
3508	1599.215008395989	1739.950185151012	1756.685415626407
3510	1557.621755376632	1700.285765085572	1706.26577624921
3512	1526.713517615475	1668.398406406462	1651.876819421309
3514	1540.990214993064	1700.755117081052	1652.10729870284
3516	1543.577468401535	1718.468698714833	1676.728428843018
3518	1505.011722488459	1691.631371668338	1672.482985852964
3520	1527.75301803501	1716.562329105903	1649.903388027305
3522	1508.936219884912	1672.774126139785	1632.673524776805
3524	1573.6051742218	1646.122040356665	1687.831980304581
3526	1541.594312442772	1652.984463702113	1612.12827978902
3528	1512.586080502768	1644.54806847206	1596.212055775213
3530	1456.651568625065	1607.47301420573	1622.325233364637
3532	1428.197438373461	1585.651726630188	1619.918153792451
3534	1459.04428173136	1568.217055534885	1611.777890456415
3536	1505.374494597497	1569.51145050818	1640.381462688475
3538	1495.794442013813	1633.009047453203	1648.3320885229
3540	1405.967113450124	1634.80586179985	1559.665921463137
3542	1413.12374689948	1554.733228882184	1521.203636416568
3544	1390.884575336995	1579.664586245822	1532.994736012157
3546	1421.146226951991	1583.126331591405	1545.386918931101
3548	1375.382591272945	1598.286049113111	1545.766468251773
3550	1414.096661369339	1581.796494784459	1528.676488650434
3552	1426.067159107835	1510.837303243913	1505.565211482914
3554	1381.672953356221	1467.405748821285	1475.616983169248
3556	1337.861452558887	1473.811772958753	1463.030201716802
3558	1317.400034753865	1477.186396049548	1459.178530281463
3560	1314.928969439826	1471.518848310829	1421.367247803515
3562	1344.020924803761	1461.135492136202	1443.154058741662
3564	1246.679473465797	1436.870185074719	1405.62186366073
3566	1341.442053284409	1484.771692211476	1487.204125567561
3568	1279.699990558853	1422.940011725653	1379.786084147204
3570	1341.225631711851	1482.707849967246	1452.664436712334
3572	1362.853914120247	1451.378292034622	1454.008549415419
3574	1312.196451058604	1423.310803294888	1448.830083621746
3576	1287.694610543775	1414.848499263545	1436.110239740071
3578	1272.842783672716	1398.340789007006	1390.925529198249
3580	1258.747093777639	1389.19259317246	1368.575147495971
3582	1306.017658435003	1398.045455546436	1402.881091929416
3584	1249.007539986997	1422.50569761074	1422.247223227154
3586	1274.065825524747	1438.17184349017	1414.103665610083
3588	1290.224111269546	1387.381666537154	1370.480590644479
3590	1248.513961156067	1393.380988323115	1327.01991595149
3592	1310.968690243687	1349.586728462886	1361.959629356116
3594	1275.146946806051	1359.328480053719	1349.801146054841
3596	1209.797831830133	1371.053105712884	1352.851736563869
3598	1210.765833823674	1326.872963288365	1377.873811837829
3600	1219.807730534457	1294.57833102545	1362.011038712238
3602	1224.207200947787	1321.293509569908	1334.470124325856
3604	1236.372830867158	1349.149711857648	1343.829152488059
3606	1179.616499999244	1327.367361983112	1316.880878486677
3608	1187.672294953281	1271.690100195041	1282.516512539163
3610	1164.810473340406	1268.927984068814	1327.654630718872
3612	1185.594889982716	1306.066970061166	1275.487154130983
3614	1161.17480950486	1299.373189178189	1344.883093599126
3616	1183.66584576203	1315.350213746306	1333.159779074058
3618	1206.620633587568	1329.666628878618	1286.15640436725
3620	1152.391338526036	1286.516620185278	1298.955586312912
3622	1138.659763314376	1254.918383470548	1291.52377920368
3624	1155.344952158395	1243.222577541093	1274.315509894913
3626	1166.853824062371	1244.219470484749	1268.610715382271
3628	1189.634343383728	1273.85352648179	1257.796394087939
3630	1174.574893556161	1282.995910984655	1245.925437821059
3632	1101.244548843652	1219.14875852433	1208.179304682882
3634	1155.144448813463	1256.953307779055	1232.814693055323
3636	1098.980653879484	1218.954201731607	1213.586391681701
3638	1133.862880933179	1263.234836531615	1257.854051265543
3640	1076.958134574267	1223.88522425976	1243.0721657969
3642	1064.491313644126	1190.688779839983	1176.886446389369
3644	1094.792982046898	1244.897011159302	1186.366783366004
3646	1072.419549330626	1223.215494992468	1208.661319091486
3648	1062.35915442352	1209.995996503499	1189.836388172233
3650	1039.112617553705	1199.222238328897	1165.001467590319
3652	1009.278810696079	1169.515230355372	1164.564805013172
3654	1015.36133209202	1151.528160003153	1160.282353083959
3656	1006.885347371127	1122.962369547181	1131.359876679407
3658	1006.937481240052	1107.509775131046	1114.575249126135
3660	1077.867585291415	1128.101762354931	1136.105615890057
3662	1001.166415863986	1105.189014709501	1188.492155668633
3664	973.6236026448718	1115.249009091371	1132.160756584379
3666	944.0871784669598	1109.079331522922	1158.71955426534
3668	973.2213684423768	1113.742947686929	1125.434717342222
3670	959.9545867375711	1096.989665739841	1081.852540413348
3672	930.1748603975823	1083.196969586065	1120.269691324765
3674	920.3187345321029	1070.329358920781	1077.200146564744
3676	937.1657511242769	1031.191879552787	1014.325217912647
3678	949.1898528467696	1076.063824734642	1030.413781096203
3680	907.5303936055944	1104.783884094304	1059.786645927788
3682	885.5065437009771	1031.779187222386	1052.987218004266
3684	960.2123148501662	1054.271481526098	1077.115085594143
3686	956.2208092023659	1067.547876426458	1105.791919459234
3688	910.5118960825241	967.7253417921255	1060.251249522023
3690	879.3910435632513	984.5149578389826	1006.316303890607
3692	878.0326226248208	988.2988808713218	963.3912312024664
3694	918.9942202438731	1011.433748474952	1014.044501382395
3696	892.9794938552304	988.1982422003212	1022.64451613745
3698	870.6905431070736	1002.420724087245	980.4498959873374
3700	881.3787943150088	967.3977995408995	982.1440822750941
3702	891.5717247098694	973.2495216340408	1000.543072198292
3704	879.6444410978315	1000.849044830381	1006.453855528773
3706	864.1732892922046	979.9115119640259	992.5542616072735
3708	889.7945847916951	945.7994028834339	976.1300496231497
3710	899.9105840273651	960.1976474511332	981.5923694499702
3712	864.8214860395226	982.6268731403056	988.5326793449843
3714	854.2134022655405	955.1653550828937	981.2479757198514
3716	830.9389246863024	936.7469543606114	1002.862318483074
3718	823.3287476221981	969.1230895681784	992.6188062352683
3720	847.917678082769	928.9287784557192	953.1954276915377
3722	880.5987008055053	985.6527977197545	935.312674300424
3724	819.3466446166228	928.1946955257133	937.3421037930032
3726	827.8114650690761	943.9867827371595	929.9796292534912
3728	826.4901297142873	952.9501484366559	955.5739356653235
3730	802.8566058012368	937.2954672401065	977.2449735682584
3732	808.65033770523	913.8070309378443	958.8579080432461
3734	820.9959086045971	960.1475786909427	937.0662303430064
3736	796.7734393266029	976.4829416584896	928.6985443188084
3738	820.1454305995012	952.0197191829286	933.5000320211509
3740	818.9056128854058	938.8386363959373	951.9198475210882
3742	810.7522901725575	947.0705018395764	967.208138117186
3744	832.4369054135539	931.5414465483391	970.46068368214
3746	843.2352195270827	925.8608234419717	972.8859785077666
3748	861.86214954291	983.2829624602214	973.110562308021
3750	806.4487940156946	955.4937688460254	965.8944888674085
3752	814.1240841307423	896.121916075429	956.8981256847815
3754	801.1053809795681	943.9064926213532	956.4962866618146
3756	746.0991812918016	917.8522883377208	885.8946444756506
3758	843.8338352270694	990.5589972752889	955.8176339541875
3760	821.5778887912406	952.5863198465672	923.1641514770704
3762	806.1629112005929	945.6383765699019	960.953439003368
3764	826.0609380730041	931.6128309435594	946.265085793832
3766	862.6681780657973	921.8622493312623	956.3568563174581
3768	813.9554981179217	913.47506355458	909.3790698317487
3770	865.7825373395417	931.3006527727564	948.7683721470027
3772	838.4697370877766	950.4979121025492	978.5348633499934
3774	820.3873518103783	990.5805134240945	1015.070802010398
3776	846.9595212323532	1019.333520070955	989.7299436821795
3778	834.749280515229	988.7594355846685	943.5662047908551
3780	791.5393333170027	945.0028388466117	960.5735733851277
3782	778.2807892181133	939.4028730672756	1003.835302491219
3784	804.6646397982631	968.3476917950113	1017.579324251036
3786	824.6685214855852	982.2595234487474	981.6549131129647
3788	807.9700122280043	910.383115821062	961.3565895575362
3790	821.9792473359833	942.6811429349806	967.3350925942166
3792	841.540771273874	979.0942930526921	942.7270790849377
3794	789.5214655514378	941.3980616587521	946.9366428173204
3796	831.8593027006003	934.6324253548736	989.9678664061465
3798	824.40606668319	954.0699889273523	965.1274896659353
3800	843.7622374955505	879.7823354996432	939.1866264570601
3802	812.1763511581481	886.5630771706319	930.0749876845525
3804	832.2555394696536	924.3035653373368	944.6398317126897
3806	869.5202647019086	975.7219895886145	951.7055929536149
3808	869.1259498024325	950.2478223668161	957.6897863703521
3810	818.9112364083014	919.1094283665397	909.5325481087184
3812	821.9691032192739	935.6647352491193	901.1047031819549
3814	845.8859000959112	980.2343534197175	965.0289714243924
3816	861.8022858391394	939.335403083399	1005.294251617479
3818	861.5806405248623	930.1259466372999	961.9862913784708
3820	859.4464933267072	964.5968610092275	934.7007982519214
3822	819.1409698627339	981.6773913124683	949.7937139197859
3824	810.7507868662865	976.2336814646013	967.9823533068045
3826	843.6556005870252	951.5134816441641	983.6056647300384
3828	832.9133917637666	950.5967044017025	990.7917727058923
3830	851.1938903021671	979.0671838289255	1013.975843936115
3832	833.8146051779301	973.8554889868303	1008.813787554208
3834	829.1718006066427	921.9355676766292	942.0219171525851
3836	831.5971302211175	949.6082872247314	945.1193336499557
3838	850.0236449964909	983.4835602944257	978.9748386501287
3840	877.189707014534	972.6607050548126	982.719282728758
3842	855.6240101893467	973.9693241135939	1021.413105410308
3844	797.7585697519544	994.1289217384878	977.405087120321
3846	819.0838295324929	979.5101631918507	1022.321319417676
3848	859.1535151688196	979.8527516332465	971.0151321118175
3850	852.9370577034292	1010.752109153919	995.5597887914875
3852	824.5996131283034	998.1571037655991	963.9645788474323
3854	844.0191425670108	1007.415456173966	993.5849088934173
3856	812.212386275829	996.8836129194033	970.1940734216163
3858	824.0155514873861	956.5930298438115	972.7805421729843
3860	880.7638454196033	984.1457868071841	1039.97087108189
3862	862.123290511043	975.4599709058264	1004.309012457372
3864	829.3581831476166	945.3076000869647	934.8044926039803
3866	848.4189163418935	984.0793152675185	978.094329094354
3868	862.3953352602215	980.5859220380814	1005.198287407158
3870	869.1971306377432	975.3765498014615	958.4457634764266
3872	858.9702178002269	979.9949614667862	941.3795836003568
3874	867.5522495207624	1021.492947653938	998.698896755827
3876	900.5938208088053	1030.519692812155	1035.565586581317
3878	893.0860627822214	974.5302824874432	1032.130168631749
3880	876.9616501716597	954.0473054832927	1005.175600966035
3882	895.5161983073917	974.9223387538548	968.3672529924891
3884	880.7763657170923	954.1771145202275	978.5322984755394
3886	844.9227604051004	931.1141820696764	981.0844507601928
3888	845.7412226093502	971.4152232427343	980.9178193424548
3890	858.3310032166896	976.6707613664614	1066.945055005715
3892	907.355729097825	1044.365468098997	1105.103595091493
3894	883.6479479024822	1060.436337261652	1041.176600088146
3896	832.7511800510176	1004.725421515881	985.6308492765029
3898	864.2963768190892	1032.271629466612	1001.126332163133
3900	905.3106678809688	1002.006635274495	1016.134924546971
3902	937.0438091207461	1001.717435634258	1042.30598257122
3904	930.6976836655585	1003.145877714964	1037.25518524902
3906	876.4274306632241	1012.820596987666	1023.48979279808
3908	825.2074645737571	965.8537778505112	1014.213160336141
3910	936.3217303902154	1011.324550386195	1038.588379141668
3912	855.4782238706273	977.1911737463171	1026.997664497948
3914	833.8536213862884	1035.620865844971	1033.511675554046
3916	854.8285472808358	1012.603170993449	1039.240686901249
3918	913.7089335047125	981.069364094671	1022.015707340164
3920	919.6116333672612	992.0822850797442	1050.903795193492
3922	907.1296396336888	994.0560000666881	965.2545871111256
3924	945.1933524238858	998.7027540259267	1003.641177819443
3926	918.8109985477373	1016.276940721734	1021.361370051767
3928	841.9960816779715	1007.119740465587	1048.992387356352
3930	871.1451517454834	1020.599899100865	1011.995251559397
3932	932.4159408817914	992.2053558758651	1028.107872584264
3934	932.2639629569553	1058.54301127761	1010.215460239467
3936	918.1963995686771	1031.988539704257	981.3797556003373
3938	943.8101951413252	1049.63519729857	1045.832497293759
3940	971.1702235147474	1044.88816923615	1072.087053235808
3942	970.5939652315794	1075.013927838383	1059.858766095884
3944	953.0296467082228	1043.125496708719	1062.782360664384
3946	898.8750324925541	997.9097549045164	1076.436333434326
3948	901.0288672034994	1026.978710414073	1093.880840451664
3950	916.8388508777896	995.4856867998389	1075.481827197103
3952	884.0174307817886	960.4336415801945	1012.174540045169
3954	907.7499472704631	1020.788328606227	1043.759210677003
3956	909.2518395572031	1020.997553670038	1036.748313514031
3958	909.0263271079865	1013.665934926238	1061.146668355208
3960	905.5561132972953	1024.265012557831	1060.455106217592
3962	874.046808772792	993.5914757439817	1000.621869590819
3964	880.2313595570604	990.8115802291125	987.8914900506251
3966	909.1181422199809	1065.154379399802	1037.291092742588
3968	899.5299000222497	1087.553036472561	1076.839501130105
3970	918.6575804730346	1051.433937665332	1074.12748433553
3972	930.6195374596433	1053.754018148965	1049.258760980212
3974	933.4330122799672	1034.941763016923	1053.732590511617
3976	942.993126772482	1031.793039329193	1068.016681421671
3978	956.9873797631994	1063.879772004287	1065.618916263472
3980	947.0338347237453	1061.17520714141	1054.918286237471
3982	928.7748296019545	1042.925033962896	1034.755339425362
3984	915.4287352665809	1011.552673233594	1009.061840856828
3986	900.7720110780072	1031.787166467734	1008.66714212905
3988	926.4968756370729	1065.291252497081	1043.55471894065
3990	918.6245789036152	1022.928099442029	1037.333413150229
3992	924.6295643521225	1031.53494232665	1007.142647459979
3994	938.3650868302789	1087.463709354747	1049.622739723705
3996	956.0356182352421	1082.998845072236	1083.682991300384
3998	978.8445511632399	1071.138654042294	1078.355383745077
4000	930.2010900531241	1073.843335195951	1073.357641029124
