# Supplementary material for: In vitro and in vivo datasets of topically applied ketorolac tromethamine in aqueous humor using Raman spectroscopy
Source: Data Brief. 2019 Oct 22;27:104694. doi: 10.1016/j.dib.2019.104694 (PMC6839021; doi:10.1016/j.dib.2019.104694)
Supplement: Multimedia component 1 [file mmc1.zip › Raw Raman spectrum dataset/In vitro Pig eyes/Gonio/High Wavenumber/1% Ketorolac 4-1.txt]

cm-1	frame1	frame2	frame3
2502	842.3045846048165	765.6840667501895	732.7296441923011
2504	872.918486387754	791.018388391326	736.2302194676461
2506	916.3909294958332	837.7374297875042	756.4928677768667
2508	871.4011074768761	837.5335062920044	751.2938495687725
2510	879.4449094272537	840.4229273769349	730.5232773939306
2512	877.1074920867864	836.8590217818405	725.8572761741427
2514	868.4172590255115	837.1472877188486	733.2299033115817
2516	879.3763496122704	863.8178921220216	735.7232032406088
2518	933.2201826666258	857.9243955207446	709.2676195178755
2520	940.5999264476054	851.8424975255209	720.4746103686666
2522	923.0528536068214	847.3494544732755	744.8464992680117
2524	914.6185665688109	843.9579320533358	746.9811882837082
2526	891.6472494186498	850.5348901691434	758.8019757843964
2528	881.4087702838631	835.6882110032113	751.3674332546228
2530	885.9072017040594	819.315747479318	737.5585739542606
2532	900.7720277180767	818.1510883351924	729.388502936376
2534	855.7867590214501	844.3679915046201	747.8891651140967
2536	865.0260933390671	817.7088070194095	737.8446384530503
2538	856.2620478515408	761.2541901961361	714.6241499308519
2540	822.4999083384596	711.9164397802347	691.4550914070004
2542	902.1046654931491	804.7862112939429	699.5766217079623
2544	923.363489125081	818.7219483432548	722.9683795883605
2546	911.4374310321912	814.8034287723351	751.1393791595518
2548	889.2113025954347	815.6269540938896	770.9042832258973
2550	900.4750119268368	839.679374876891	754.3676687698634
2552	864.6998498295927	789.1924612679417	786.9070068335877
2554	850.7550088195872	793.6880023024911	788.9859565374693
2556	858.202356903779	827.7573231909702	764.1719900491971
2558	874.5396246982375	833.1850350381277	731.3471772580194
2560	865.7764045768853	834.6471911871112	699.0350921316014
2562	883.6501552092004	837.2174782348649	687.8265364025392
2564	878.7694299423719	806.5321175078989	677.264844499923
2566	820.444812010358	733.6671280696361	657.0810871083015
2568	812.0352130695179	820.8180605219739	701.2026064413357
2570	870.0900343179906	833.6747764360616	718.9754512890634
2572	904.6774910532264	838.5728308796254	729.2094527036211
2574	884.0645566865018	844.5773370307282	734.6511849357601
2576	831.5324319356419	776.6840214395851	714.6755899019003
2578	829.3901915797201	751.0403817674799	698.5521187700233
2580	868.1771473064998	788.5162592064921	716.7720532900959
2582	907.2225949486681	837.3982645674192	747.5541178826259
2584	874.7265045711629	794.7936653036977	739.8982679184013
2586	868.4523575248253	778.0711630293091	780.8419232404302
2588	861.1836429564578	760.8271445687783	743.1795083953998
2590	859.0839644348246	766.7352830503247	697.9712199517733
2592	868.0219234225204	811.3794857182277	715.1560966134673
2594	878.2565057106015	804.7989057248118	777.9308828433126
2596	857.35975080743	782.4574142380313	761.5419696892045
2598	870.2188694012032	770.385409445543	734.6218043900969
2600	912.1401663394406	774.3023429939935	721.3347845553763
2602	854.146003996534	772.0094872021984	697.5879116081298
2604	839.263526699458	757.8931808319808	674.414091227115
2606	811.0229095759828	750.1325371957473	654.7530857184689
2608	787.3245975564455	751.107239297948	663.9605308842928
2610	812.284778218688	759.2547338016714	740.7207173617751
2612	851.3310311600454	796.0128809530177	731.1421673885768
2614	859.0714511995942	797.8778991205184	724.0970230570299
2616	853.7457089945652	774.323876040328	711.7834199395506
2618	851.6402050115191	744.6108795674114	693.2806956443678
2620	863.6038163436149	788.9022536892124	713.7259988782434
2622	853.2646830545796	805.7485135949589	706.339163588041
2624	858.549456114981	824.1574115384467	731.1698290386853
2626	884.2296477247387	841.7017567729741	765.6924333807679
2628	912.8539112786447	830.262641720002	708.2244543514019
2630	838.5358982152898	797.2222408889354	711.5997729549191
2632	823.188912797553	770.0478868199766	705.5308453324117
2634	836.266280175345	768.8282645657166	701.4200025593148
2636	833.7419793619827	803.2853800463869	713.0575600564058
2638	838.8698720280077	765.2582273047251	690.6990206182495
2640	830.4798390285298	731.0423580197762	678.7505604034537
2642	833.3483935336004	730.0891220677581	682.3457986610608
2644	850.1567111616071	761.2144275655717	698.8862633867072
2646	856.5907318948905	782.0183267477951	713.5727932469386
2648	824.1992040193685	817.6391176947377	740.3144370175198
2650	845.2603121933786	798.9979252200694	718.1715910151831
2652	889.3842267163603	772.7882120270015	708.2565354625274
2654	903.907774888082	799.5687249090973	781.1907146748126
2656	828.0107962974086	789.1976337266081	748.6675973475367
2658	811.5703341227184	736.4499768467233	696.6696511428386
2660	801.5456461926442	743.8554244318198	668.9378515428839
2662	796.1237426377365	815.4827739919003	683.5254356844202
2664	871.6557363900002	808.550671374911	733.9460333619236
2666	859.0475331618839	814.4232452162978	706.7496849444552
2668	846.4203972894869	754.9338390287448	698.4402044234903
2670	830.5484241234309	712.339259746564	712.0936983340091
2672	800.9378997111787	780.1071759553884	735.116990342768
2674	848.487827396736	763.9433870551909	741.8961177406638
2676	831.1025909382538	772.1227579764416	696.4342585617214
2678	807.0039362851967	775.6023614825813	680.5026437178963
2680	798.4447603844797	776.6025610968713	709.8554813247285
2682	798.391960090784	816.380849495933	731.146236093346
2684	842.3187866471429	774.9824048485307	772.6692593079155
2686	847.931562967191	763.3012403562432	724.75673473606
2688	830.4811098773432	746.5813522333048	668.4538530890814
2690	809.2120908433369	695.8718931884042	681.7918836647855
2692	748.0566432295061	745.4846088135557	664.9536154063599
2694	799.6311704856578	778.3602624406999	735.9995373494689
2696	831.7375389733022	786.1850191762218	748.2014021450523
2698	832.7731215917094	781.865305941405	703.8579434625488
2700	864.7179352497652	797.3474143769068	703.3987283852848
2702	884.3673628920332	784.6453055299953	722.8091992535981
2704	877.1683232760022	776.8964037452672	730.4816774686456
2706	853.5790502334228	782.1445075801121	712.3077920762141
2708	830.3840780611617	793.6425314881128	676.4953384514289
2710	849.0936466522255	756.3020782483162	703.7347085549596
2712	834.1575611757106	763.1443506681617	720.938792189625
2714	811.0215525095643	760.1644629761602	713.9892984521944
2716	803.71638672773	765.294330338773	708.6598380305737
2718	835.1812986767458	808.6079823206173	736.9770334551158
2720	878.7524911020843	790.9891537493915	710.7771101941153
2722	899.1274081902848	789.256545393738	740.459067337834
2724	892.6929382275049	776.0172381211492	737.6113344994694
2726	871.3225779566681	761.7907033394001	693.2230911296053
2728	867.0349490763122	798.9511555097073	673.7743845710659
2730	860.0119947820767	778.5054283777633	658.1678012207408
2732	847.0814623350195	734.5738262235766	653.1233540719913
2734	814.9491999443203	723.4820249654579	661.628946392085
2736	770.2693286815459	766.1958861150788	678.3219360671468
2738	790.0042734141787	772.1825359859662	669.9567816783851
2740	791.8044661564056	761.6961840213709	700.5018900211193
2742	791.4897936581081	791.5775254593619	707.707784380611
2744	796.4151986619575	811.3141047670563	707.8920690591499
2746	812.2578194740071	761.3352112245797	728.0093756485493
2748	844.1808646444988	783.1946327547555	701.2065383459627
2750	846.1397980675658	802.6265653405278	690.232257701954
2752	826.01939148592	772.6189763030798	669.3340306574062
2754	799.9921225011879	715.7024236163921	662.8834679915087
2756	792.8585723919091	702.2466582584559	729.3860631105878
2758	787.167389927673	781.4258802600364	720.3768267699657
2760	803.6269998829656	748.7810093058082	706.9454026902928
2762	826.6933462883039	747.8461896492677	720.3368712330217
2764	836.6000843836274	794.8461191222691	748.3863339823495
2766	801.5865207606511	713.0186989316208	709.1228358583999
2768	764.6733642643844	685.8525328105138	659.0325631417725
2770	769.906228012107	712.5373738066035	667.6401172401472
2772	802.8426963168226	739.69265316075	680.510368614637
2774	838.359561009579	740.9115372901213	665.5029449674267
2776	828.3972946498604	782.8121323254671	683.9611918478622
2778	831.6114991776334	782.9141516676837	664.3504474669589
2780	827.5857217173999	790.1723147326121	663.0974186551686
2782	813.6990116117014	796.6499092122162	681.4466369106642
2784	800.9053505714898	786.8493279682638	707.4444237441749
2786	863.8235146869915	757.2395182086965	711.5739542663544
2788	856.9164477804337	783.5494769995228	773.0899412776403
2790	819.4511463410837	786.7774717634586	751.2631288406171
2792	799.5470261205768	786.0780535095021	689.5009153627979
2794	834.7327334931647	815.1453020161284	681.0402677074259
2796	780.507609348261	709.9218247009944	673.3962651361359
2798	824.57650653954	762.3452982941387	678.8815341843318
2800	834.5177259081021	792.2980574180633	695.3471923441871
2802	819.4142870135861	779.1565432585885	710.1642474117252
2804	849.6974318875832	774.9125851233324	703.8019773313619
2806	787.8418786771798	730.2285638796109	646.1940928661946
2808	782.8117699829387	735.9734771512362	641.8882011942317
2810	795.6250175215542	740.9727547691941	666.3660083074904
2812	816.4094012241018	747.9461599356439	693.8596877432966
2814	852.0242292986404	792.2834672564237	695.9717468123859
2816	836.0302081635672	720.2650591100814	697.4570828665212
2818	827.6719618317783	720.6721612274898	665.0971265012406
2820	810.7498644775351	751.7291588397231	664.5553413676569
2822	793.1407644284509	768.4719694558949	693.1434876930923
2824	803.2541809853373	721.876665058026	690.3786158564564
2826	810.5271737695671	774.80930854998	730.9170968326503
2828	777.8813502713963	768.1493545887705	701.7662364675177
2830	763.1405654267317	748.2557132683166	677.3341475260575
2832	783.9998150345998	735.1306921142824	671.6676748132043
2834	819.9578627882613	724.0775094817119	641.6516164561336
2836	820.3983701459717	694.3668072247929	670.7021438631372
2838	805.4335403952211	709.4229091166815	679.7598165140166
2840	825.9484179778954	763.6820810352822	698.3890861097761
2842	854.8048063158116	806.5462937158849	718.1074368773799
2844	790.5083062138032	744.9508416410063	694.0560905782296
2846	826.0461962083864	741.1506869509822	698.5583025843896
2848	827.4248712118642	755.9511474233802	715.4026254509847
2850	833.0373337544493	767.5042160359801	723.4994878066036
2852	847.4856712731078	768.6156679283313	716.9423087276227
2854	846.2858925355115	765.656745834192	704.7359165832314
2856	875.920338546461	784.977217759219	763.337422092083
2858	868.0097463677898	825.4948507572449	774.264575744156
2860	863.5061579386791	829.8157619130141	733.2195018247381
2862	858.8845135277276	799.6119385175205	687.973499662362
2864	822.3172417080267	780.5313541171727	719.4390587340183
2866	845.1799527886629	790.905688666528	745.5131825713032
2868	878.1856493966009	846.3865992313863	752.1263263173895
2870	904.1588341064964	885.7426354171028	801.0739930884886
2872	927.7146908852711	909.0025822219161	863.020345577585
2874	958.8824219950074	941.4915196651857	865.0572875687952
2876	915.948671405471	878.2772584230645	855.416403718344
2878	915.7400136476808	891.1287684578251	838.9618388512996
2880	952.0827535267354	897.991566440659	817.3829997517538
2882	970.0413717964161	888.1937817242474	803.9717146941671
2884	923.1236806718948	884.8243020475849	817.8381737993443
2886	961.628380083677	946.4685882147429	888.5092261172607
2888	972.3756025022872	923.4875216476931	862.7992159457206
2890	950.3558331091417	894.9758904374769	852.9028019562541
2892	935.435686889005	889.2912448853477	857.0456142687127
2894	958.1978714775725	912.3586869802936	855.6113915803381
2896	968.7676896720091	935.2785422911311	873.2673745162711
2898	919.6370709060165	873.453599118111	831.4731123701704
2900	959.7831634741906	872.525654689998	831.6702445753604
2902	1003.673031526072	906.0140871521837	863.3495075045929
2904	993.0409347585338	929.1251218380655	890.4893205431508
2906	997.4936133313986	911.4274688357283	858.0255185490738
2908	959.628454366607	922.1502156948657	859.4232812140446
2910	992.356976552305	912.9474098987691	868.6441342137347
2912	1000.807522245142	920.651324674463	869.5855109341509
2914	968.3158460931306	940.0667529174039	869.0665226949435
2916	976.0549040713376	917.0990195120521	897.0978014874272
2918	979.5247131709305	916.5437309208129	913.0231788506178
2920	1006.794631021362	919.5105571478803	922.2027823633875
2922	1101.245653673056	964.1229552665492	952.5661429442636
2924	1149.009856589697	1020.198238696093	966.6013425524365
2926	1010.172009347765	1022.56668779042	914.5636017908981
2928	1029.996151627319	937.5464332616444	940.7032809515325
2930	1111.719774273744	1053.246008898493	968.8630476745586
2932	1128.348048296816	1075.404326109802	983.0559194490691
2934	1115.363807243575	1052.51289897863	991.6034020554132
2936	1120.907697236948	1072.014218370282	1007.479527938347
2938	1103.774592687901	1073.12652168448	1038.253169051137
2940	1132.386866331565	1118.968380716961	1058.137988024766
2942	1136.271772823008	1093.758179178782	1040.840483499657
2944	1152.463872931837	1068.184546584714	1027.678344607435
2946	1169.087557407184	1074.774216019871	1034.270761986666
2948	1112.126936491528	1081.720627858364	1037.021503855415
2950	1095.69844751704	1141.512681624182	996.4802814549603
2952	1078.325714864791	1041.975269463515	978.8065814851202
2954	1091.332735800392	1011.510383947508	974.788144752908
2956	1110.358603120264	1051.745398658936	972.7177631263023
2958	1096.072766299854	1061.832352719602	965.4515488638964
2960	1071.497445440704	1004.852184430563	974.6311019522501
2962	1011.224378711723	944.3753089565398	945.8689699327493
2964	1015.787645621345	953.9359744736769	943.1930813903418
2966	1035.83670873651	1001.984403169688	950.1836665574316
2968	1035.487776138218	1034.024591617381	948.736588284573
2970	1042.30636710694	993.5356710391508	940.398830032537
2972	991.8924375333116	979.5925831101004	885.3349808166277
2974	1022.317827543694	951.7520730100264	902.1324207189716
2976	1048.748878090143	972.4346157783868	943.9380243505448
2978	1050.652270168045	1009.282652691411	959.6817231199634
2980	1042.320317516227	999.2683158026623	923.2900635057544
2982	1003.307142754966	1016.505932080683	938.1506562624801
2984	1012.095988987346	1029.677896655417	946.2983480142002
2986	1031.479468260259	997.4941781635553	935.5541732248986
2988	1048.899017122816	989.1189623728499	917.5211102435192
2990	1051.872185506078	1009.298249615029	904.6338539082191
2992	1026.24203021495	947.6409296437951	903.1136358906824
2994	1064.922153838783	953.6077894467861	917.2008749208488
2996	1063.17738810591	1026.073358112172	939.5182968071854
2998	1022.758926129451	1010.380848252069	907.363124903816
3000	971.8527231212001	944.8892940202843	861.8569137488344
3002	947.8871243885369	922.8960683979088	863.6622485348952
3004	978.9442905881942	900.7883107343471	867.8010187245742
3006	970.6199749658322	911.2592506992166	813.8548964612563
3008	983.0393664333897	924.8875789606511	817.5416968335416
3010	968.3949538463937	915.3336187915845	844.4688369171138
3012	940.9312036223678	896.0323085965935	857.2518430876301
3014	965.4610033464492	908.8725594280085	844.0437048629459
3016	934.9204424129813	910.5483922220321	910.1760472877293
3018	974.1118721723174	909.6027243167923	828.0113450771178
3020	932.1931444209886	873.9276291794492	807.4895016355345
3022	901.6120855612768	862.1940280190681	834.3540542819072
3024	950.4734096513203	904.6166218252732	854.7005643967996
3026	1000.474630713397	943.6937948464272	847.3427701942013
3028	1055.121052373335	920.9758559511731	837.6045273248793
3030	996.0367776330083	940.8832097743322	863.8085790732362
3032	958.6690837407232	921.7462872739543	866.5276802352909
3034	976.7466775559267	893.8842298613938	863.7836189842601
3036	1015.226188015075	907.0900661821137	884.7196833322632
3038	987.5352428734765	919.4753130560713	888.2917418601674
3040	972.5423620526012	967.6238831895503	857.0570420810577
3042	977.2942201267824	944.1198339697875	845.7917357176843
3044	988.4604192992896	931.1569454273224	845.3598294201795
3046	999.7163413892781	949.9631087363712	852.8070467867391
3048	1000.471973999214	969.3257997118308	868.5084823332161
3050	933.0616137125572	948.9346809849262	879.2657017240159
3052	981.776158272988	951.5116920640285	855.3300286485753
3054	1021.035026501038	997.226517529935	916.7672010546722
3056	1014.414786283028	999.5660022996926	948.8160616815464
3058	1007.804094522428	976.6470764953608	929.8999694151889
3060	1073.219097252834	1013.632202535556	931.8378378265431
3062	1060.359380077455	975.7682411836224	938.9411390128611
3064	1060.399893807041	1040.1403136035	979.677622252716
3066	1077.934309022457	1039.962626198573	962.5223129373546
3068	1084.897136634349	1021.428528700445	946.844422051508
3070	1098.383033935327	1038.414047209502	975.5246198935057
3072	1161.683319632946	1093.700276454248	1032.207859802744
3074	1129.320807696731	1028.678100200791	990.5825162809329
3076	1124.29816542345	1072.060302283458	1028.116364315748
3078	1116.363410680491	1068.252275335723	1005.458929713573
3080	1112.708268568701	1066.35637042957	980.5386782108212
3082	1122.288443366388	1092.655796002347	994.4994586544765
3084	1143.993028313418	1108.633555127129	1030.937903707229
3086	1144.663370661317	1093.561960527713	1103.33251657985
3088	1198.54124227279	1100.109793094033	1061.729875817024
3090	1207.383358317872	1103.813348524049	1033.486141999356
3092	1184.588836156398	1094.004498298479	1050.725713227847
3094	1158.362852650179	1086.594448507324	1078.406261100626
3096	1150.598618609332	1112.02663091864	1054.74743300714
3098	1198.384353834022	1134.873325592129	1083.513385156709
3100	1229.015687123747	1155.322896632808	1091.407791062267
3102	1233.784848989572	1185.403458899649	1125.816434245991
3104	1256.207922839247	1193.843031421176	1146.080315942394
3106	1292.74006442344	1188.809353239307	1150.365743465959
3108	1302.643242451893	1207.463362855517	1173.836899605032
3110	1321.376743105554	1215.364089898451	1186.650594869459
3112	1279.645528040127	1170.410510968389	1182.064883285373
3114	1306.21766142188	1249.801352301595	1228.509813340468
3116	1338.463410376539	1309.974888354081	1239.430059916049
3118	1344.093754841154	1297.409358044144	1210.702537406597
3120	1339.918888087926	1270.102264837009	1205.15720176045
3122	1368.795583208903	1324.010556918782	1249.183075329594
3124	1386.766630144009	1328.103307632802	1273.416325292571
3126	1341.852793851127	1306.162050617053	1278.649107840733
3128	1363.877716592096	1330.93275541898	1288.532875223369
3130	1414.634606974028	1351.383549207531	1277.357772773446
3132	1422.690545410349	1315.906511531156	1236.593820402137
3134	1469.710915147231	1330.335618171305	1256.523427475267
3136	1463.315194354189	1376.264196504219	1319.053797325137
3138	1472.330386450687	1393.705266177569	1330.923257704196
3140	1494.380818418761	1421.95880535835	1365.492441790158
3142	1504.449254867755	1443.01861119894	1398.432705464339
3144	1507.257577771407	1451.302894110838	1398.507944946072
3146	1547.916756481421	1484.123605014979	1384.197683900984
3148	1532.267136687278	1519.11140222668	1425.348560274652
3150	1506.124784875521	1482.951242126107	1407.418391522215
3152	1547.053388617536	1486.435444489285	1452.268983050337
3154	1567.331685173586	1501.258674884305	1484.070282192656
3156	1560.422625244558	1509.839456006351	1476.758055072135
3158	1587.663959597564	1525.974896099479	1469.340673343098
3160	1572.701700371876	1551.23896991469	1437.848893963806
3162	1587.114788938672	1523.687353197604	1434.490198301981
3164	1625.817435143429	1567.704064728342	1451.140020857125
3166	1663.895704892054	1587.410379747395	1490.707992725083
3168	1670.520279441327	1577.220813286798	1522.086455561784
3170	1658.491480624144	1585.99267850618	1533.926311741578
3172	1710.075200207053	1651.844756111819	1575.901924962427
3174	1751.934279380355	1695.566556271966	1606.475114644486
3176	1750.382944026901	1668.636893598314	1576.614098942824
3178	1724.548901930149	1649.564855669132	1570.520257909555
3180	1712.698605930209	1658.987534058119	1621.020655768274
3182	1736.264663073077	1682.174059661767	1666.108749987014
3184	1777.540736552685	1703.070900507175	1629.476051054682
3186	1755.663907631017	1777.242666430417	1661.650143544367
3188	1822.65435443205	1690.63766142299	1656.624288429859
3190	1857.290635414832	1717.883303718513	1654.660962632671
3192	1814.570947717366	1731.980502673348	1678.148621245622
3194	1802.802886913888	1739.225362313844	1701.747560995537
3196	1864.999984262519	1763.83727969901	1709.045980661243
3198	1864.776959394389	1759.53269360523	1718.153845139683
3200	1814.276531455021	1727.286637286727	1653.059837670708
3202	1886.910663847052	1811.321665828039	1738.149075123218
3204	1892.470391889613	1835.521742034428	1748.202911393335
3206	1883.317255600249	1856.713678050099	1749.136604646116
3208	1876.639049696344	1862.370564843132	1755.799530013278
3210	1876.7180165709	1835.957318877583	1763.109563611405
3212	1947.82580806443	1882.833965420837	1842.747140285019
3214	1934.91343183245	1826.740360689181	1827.288645133594
3216	1938.639879233411	1849.357134418501	1795.155748059403
3218	1956.100936569726	1850.505640255042	1782.09826107389
3220	1978.029010469062	1838.992750357115	1803.455151168689
3222	1981.877024356696	1856.356538107112	1836.044736547715
3224	1955.535285532743	1903.548994746029	1839.69514408749
3226	1940.656012210311	1861.877150653418	1808.737438522273
3228	1998.571466394509	1894.766968724967	1836.460091434793
3230	1942.259422403758	1880.799132159638	1832.443392723101
3232	1953.143295696941	1855.072756834463	1825.548384021868
3234	1958.092896385807	1877.9959068933	1834.701728771202
3236	1940.36575159117	1921.673766420278	1856.25550900294
3238	1964.076642893042	1904.433572603301	1872.359507869669
3240	1938.319356187279	1866.958992468173	1880.478049605188
3242	1996.333272737998	1888.863945033783	1863.740923067733
3244	2011.257957860803	1940.087184403217	1880.468921709603
3246	1962.686651132848	1916.252337432288	1841.226739999297
3248	1954.971131377531	1946.097039213572	1839.320464953609
3250	1999.534181937791	2005.522651664969	1885.778778526296
3252	2003.960723587447	1949.816129917193	1888.257349343299
3254	1964.27576821055	1950.856772677932	1868.946582442427
3256	1935.238014293691	1951.668438998954	1834.258610914872
3258	2014.266861441569	1975.179887616946	1905.663441113249
3260	1995.460781148481	1940.541884955782	1899.796269377477
3262	1974.405889534222	1921.8085194014	1901.480284664806
3264	1994.669589110102	1944.432584450322	1938.939616983444
3266	2000.535915797427	1955.849794020343	1940.366872662464
3268	2013.169797886784	1928.433550874474	1901.640561650171
3270	2016.863735367658	1885.058002428424	1923.530581031367
3272	2007.343542460873	1931.793638820597	1883.863888513647
3274	2019.923798833308	1947.561853870568	1891.476116495374
3276	2056.40449923589	1962.014378057805	1914.140743712137
3278	2061.755721484455	1958.378003442348	1922.059781687447
3280	2025.467715451766	1946.914371355087	1922.504780473936
3282	2063.022342160733	2058.798195102028	1932.330693093488
3284	1964.620570675561	1933.417640719752	1841.286751211845
3286	1948.691317060223	1949.453973156586	1881.278511607216
3288	2002.089682283098	1978.587999496731	1903.518945242649
3290	2019.878825677371	1981.431458908705	1908.065103288947
3292	1993.166224789135	1965.465645647776	1883.973975943448
3294	1974.837603534685	1949.862706383264	1853.513932337889
3296	1997.966306080414	1946.124443956579	1878.405623131576
3298	2003.67038864879	1988.983260969609	1889.565984058551
3300	1990.066497054782	1980.821785371429	1929.724723876992
3302	2034.879075559372	1951.185563876238	1894.30485757912
3304	2025.18703718574	1940.15663687118	1894.546749282652
3306	2028.062850136374	1966.738281250042	1906.034568477523
3308	2047.947825948996	2004.357987261426	1917.401114127265
3310	2022.502330288319	2012.712199164253	1937.299704093636
3312	2011.770361127505	2003.156484020034	1895.690492076044
3314	2065.84358265175	1997.754459554015	1895.631081255838
3316	2052.646951126161	1966.517883578861	1903.427435404641
3318	1982.374954483744	1956.822146185901	1908.390777173152
3320	1984.82692788231	1943.268962744001	1905.795441623873
3322	2025.496085797265	1936.90056334958	1899.955671160766
3324	2039.704197050831	1955.933333968669	1897.352860193999
3326	2040.613123531372	1985.087067557408	1909.837072679897
3328	1973.678248117645	1980.476374097652	1980.435687818829
3330	2093.847493919201	2004.06851735809	1979.033276528651
3332	2040.037919808873	1996.641463065997	1952.413662422299
3334	2048.834105060098	2002.146308692019	1930.745492062463
3336	2064.086008012921	1977.238717550803	1912.410454356915
3338	2062.928239680246	1972.435087046837	1920.054558769215
3340	2062.264281380974	2030.084114579377	1944.760714667149
3342	2035.27505238547	2049.739571044436	1923.470278755171
3344	2074.421227114157	1987.141006769683	1992.083442393316
3346	2082.144555434996	1995.225740350026	1977.349236168791
3348	2055.294362011529	2000.945763840052	1941.737769082912
3350	2072.538806250802	2006.201883694603	1941.271842447385
3352	2070.003546970494	2013.772078033448	1945.699350952688
3354	2070.301159361512	2043.239296179571	1960.371365787764
3356	2104.732648762284	2073.644966251503	1988.959951154183
3358	2062.224912115662	2023.950850328411	1967.36580801725
3360	2051.968330171505	2043.172747236587	1998.951282539975
3362	2093.293399977233	2058.193528918885	2009.609835280366
3364	2129.684580811114	2056.150376189994	1980.008856211094
3366	2100.647666424537	2073.126880410718	1951.075899656124
3368	2106.138782108566	2055.358670741017	1972.239671150852
3370	2150.905846181842	2021.294630518867	2033.310857411812
3372	2153.80831630782	2035.573709486211	2062.719181920565
3374	2105.774400907438	2085.877433666656	2003.76114434735
3376	2098.073676143604	2069.893142478308	1985.019783020753
3378	2097.349340016999	2012.433864189526	1971.686159346298
3380	2040.524032478957	2028.252705596522	1982.067439850035
3382	2061.159261583603	2085.794882105169	1998.399901125914
3384	2111.490257000233	2090.354544274604	2028.215440026194
3386	2120.285677794172	2096.497388378184	2014.992137958647
3388	2091.071072232148	2120.595216129563	1966.407943583992
3390	2095.687228937821	2060.776575042466	1999.309952126745
3392	2152.737868562778	2140.255180299432	2047.760844634457
3394	2139.173608205279	2104.354315214213	2052.400420722454
3396	2130.029057816761	2069.083872647115	2027.737444501584
3398	2146.993030120445	2086.969024099614	2020.823385546559
3400	2156.071489892279	2074.642132824024	2055.514806159117
3402	2118.028103244948	2075.494890494584	2046.709514790434
3404	2077.391582614231	2100.678697094417	2017.833859702825
3406	2110.22301174072	2087.859659861992	2056.305981962559
3408	2161.887236890965	2066.636665120066	2028.736621179492
3410	2139.633467185245	2065.232658994927	1978.466908195075
3412	2136.214222329033	2052.464440161969	1989.4716450868
3414	2150.605824662698	2079.139076722729	2046.549049359645
3416	2127.80694568834	2120.702881676011	2042.639728204253
3418	2116.872448628476	2127.19984359476	2045.213678106043
3420	2144.04722041118	2107.239259683873	2055.108187649018
3422	2167.341672955577	2093.718501935971	2027.741376615797
3424	2143.070021713203	2082.796888788978	1992.312635626805
3426	2148.275770809728	2057.106649977226	2027.606576188445
3428	2178.586585715116	2156.371370120449	2051.825500403009
3430	2142.620540168575	2084.863050808794	1987.112064613306
3432	2114.093003968665	2085.349890421589	2046.618805639549
3434	2112.757955317261	2070.627011884005	2036.136980061994
3436	2100.920938496117	2069.872243068256	2035.479493235726
3438	2085.983147751471	2058.178740536518	2014.649391938463
3440	2088.03634164568	2027.144848364452	1948.82701318535
3442	2084.733433521417	2076.880242215907	2015.461612927813
3444	2115.534429508211	2105.600093149515	2060.43416180574
3446	2115.180925459918	2021.58581787452	2021.872020695313
3448	2144.695071644792	2021.520517046714	1983.168837322889
3450	2108.480541946698	2039.857255715876	1964.993263353478
3452	2017.565712165084	1975.131792997411	1937.544769812162
3454	1990.25157108604	1959.479884606323	1908.505874839872
3456	2011.241818148239	2006.844959818312	1892.336462803082
3458	2015.38577634475	2008.831646022398	1888.697240140099
3460	2031.473509709214	1954.167441863146	1891.844269751807
3462	2010.775208748567	1940.551766425715	1911.367795353892
3464	2031.562747731209	1935.038958377006	1935.743428244967
3466	2001.258893702297	1965.700078429748	1872.539624468494
3468	1977.022576000509	1934.144170126479	1902.763741995062
3470	1962.803939467739	1893.287457362901	1863.026772865903
3472	1932.511839550027	1890.258375636527	1828.126376590526
3474	1905.82341384231	1900.628272618495	1846.211406899412
3476	1904.03364922198	1879.292749372764	1857.266198026939
3478	1918.210187116652	1842.465519354872	1817.772264671857
3480	1949.013654875144	1861.188017472228	1814.55260565008
3482	1926.449232808215	1848.104101595165	1833.149504803741
3484	1810.508057110844	1834.496990009483	1768.127057619548
3486	1880.98338894399	1776.079093129524	1792.005361676351
3488	1867.220823218466	1783.273698886095	1714.041507039895
3490	1865.787237071784	1763.375513395699	1691.999677414096
3492	1848.365795405165	1783.433083768998	1719.15813724152
3494	1800.094682223707	1790.15403409797	1700.894374299176
3496	1771.03641394348	1718.082030848685	1648.933160915719
3498	1764.122132564966	1711.326138439125	1662.677475834651
3500	1731.733336450021	1779.898352810909	1674.22356478276
3502	1731.455680445574	1646.603565209919	1641.01634143484
3504	1708.246215164285	1669.930831051546	1594.730744149143
3506	1712.491211837491	1668.760050821091	1614.379215330984
3508	1717.687447865344	1657.789096184615	1637.391180870521
3510	1684.219480054569	1657.916154495121	1614.133986141643
3512	1659.034874000429	1664.757337410916	1586.541265969622
3514	1654.668294914628	1649.574457827503	1608.860240327654
3516	1645.027250085495	1604.410040370159	1613.274607860957
3518	1635.136979268475	1580.33988702246	1513.541304153793
3520	1599.290687662459	1625.976167520963	1554.288129299003
3522	1628.38429652856	1528.188212951996	1511.930342390244
3524	1571.041492036933	1592.801385929932	1535.840946094522
3526	1578.942066748407	1561.680001477035	1499.198471682583
3528	1586.538011831038	1522.921871963438	1465.700100028099
3530	1571.542742026111	1507.401484691865	1437.86544825839
3532	1530.59501866532	1481.077444540328	1411.247022958491
3534	1489.276468575997	1469.558873516009	1409.712153662971
3536	1494.852670194948	1481.241298355962	1441.564889786929
3538	1548.817112909904	1459.911754563422	1447.696550962568
3540	1538.744799855083	1438.822908039013	1358.367970388245
3542	1374.073849553908	1431.33263063514	1293.438880835462
3544	1440.472585945155	1421.448104808577	1334.315316754742
3546	1470.282969770895	1374.596519829782	1340.442954601164
3548	1386.211790542798	1348.317986409264	1342.048377814683
3550	1398.962982693917	1384.161144899948	1348.365745620989
3552	1396.133059155722	1393.236989424306	1327.912021146345
3554	1365.448081877718	1373.915234230059	1295.394175435393
3556	1345.495059884353	1334.664499309819	1261.277439138767
3558	1317.834874774654	1263.424513133167	1228.077880306739
3560	1298.303316671512	1209.832991914018	1219.893379709968
3562	1358.96642810753	1229.570949680312	1211.695297646897
3564	1270.417128295908	1211.157486644972	1143.977968845766
3566	1295.430583798371	1291.776276229982	1220.615017522008
3568	1220.771060867187	1191.339372444042	1192.647635775734
3570	1241.489448474058	1230.634318671817	1221.648492988226
3572	1289.45877359038	1218.317547150415	1216.430256331055
3574	1236.499571138359	1235.285120011352	1175.986386394578
3576	1206.068891674418	1255.718814690461	1182.377255956197
3578	1202.653896473628	1222.795263379011	1170.043565716869
3580	1195.585790228974	1172.077614795375	1118.492153729398
3582	1254.613175074682	1148.566814142738	1148.005149787058
3584	1182.887909877315	1139.476956402539	1115.633349568554
3586	1250.092929065862	1174.8925409541	1095.464692563242
3588	1191.941095392936	1131.05009151646	1101.873621986925
3590	1139.533344131788	1144.339813474991	1068.262509821366
3592	1172.46732462911	1081.976027825221	1045.295939565252
3594	1148.845564048879	1093.818639785224	1030.371446519054
3596	1131.411197743501	1127.037507711628	1050.126081129456
3598	1121.019721229655	1132.952450436304	1050.031452426947
3600	1083.474424775094	1090.25450524159	1010.650110814451
3602	1087.687941252608	1075.032207523211	1020.657924179881
3604	1129.294333285759	1094.896288777032	1074.592863922508
3606	1074.352527780397	1031.898435398018	1021.321404416467
3608	1117.331759100149	1065.130614552262	980.337978517642
3610	1081.114316333837	1059.72413811597	959.4007395485591
3612	1028.695498097588	1003.221407089357	971.0391128427987
3614	1072.60848368107	1018.237903920096	950.2356467521855
3616	1095.616011713088	1018.751144533432	942.3822662931823
3618	1026.590530323116	1004.799721678849	971.5494269159262
3620	1018.885192477865	982.2416151143577	992.8369468326918
3622	1018.512279171032	966.3721363427974	945.5722597883193
3624	1015.552995595089	974.4142960605935	921.340108690255
3626	1007.011802685496	992.5756232968075	925.0237773104399
3628	1003.242491337136	985.8639523493494	898.2284570052585
3630	1017.062323413879	946.0827541295192	890.6395346454643
3632	931.0830988180694	909.2782523617967	892.6078657951289
3634	961.9595358273207	911.919447037579	898.351453110263
3636	932.2423360140042	845.7952582610309	848.5837134460646
3638	933.6000480262106	967.8373759346659	892.7971154140679
3640	914.2028017765049	886.617103092906	828.9369266007145
3642	899.7516219609128	881.2556927792243	798.6027771468389
3644	895.7320628844607	902.7889306881991	815.080083782869
3646	886.7760756716123	859.4994021069995	810.3895657386736
3648	882.0195757005283	869.6583916937881	803.5251411877354
3650	850.5720776308865	828.3802438590803	779.7539491653897
3652	832.7757405011112	796.789100521544	743.0411404340907
3654	848.1919566322986	860.2588461649355	731.9319898840818
3656	830.9059388393109	822.2679751089429	745.8393573364804
3658	825.9899874480852	758.0134695388132	766.5896945006343
3660	788.2800601949359	755.3444584347174	756.5458653200446
3662	755.0409289906328	741.4180618078713	701.1688549639472
3664	780.5409092450583	744.8971024415249	696.0327614472799
3666	773.2408315601355	683.80236082068	662.3571073152336
3668	773.2464475938193	720.4198943167723	676.6902278616203
3670	729.5630268140043	676.1641080837979	662.6633956701983
3672	730.3257491443915	664.9056652425136	650.5834719199252
3674	706.8761533872273	635.1054152171162	650.288863713692
3676	665.8068069088376	615.9271340508868	606.7010196879477
3678	658.6723020328868	633.1550839476245	585.7814006632477
3680	660.3713453692844	640.4889300938187	581.7960382212971
3682	651.7463083458613	623.7113985208672	562.0927307689046
3684	676.7453347034973	637.1690021792242	601.0081141610224
3686	686.8573702144939	662.8222562093451	626.1892411565859
3688	607.1944443409172	588.0048034177436	595.3436130133508
3690	587.3780285770388	599.4004256005081	500.3788968913141
3692	626.7944390464937	624.9746744389574	582.2091113467291
3694	652.3466792978704	613.2515554680124	538.4489616330674
3696	578.2814844316306	574.2532499230483	512.3181231511195
3698	564.7210728350324	568.0747218480387	509.937245259422
3700	584.0511612991359	520.6701312940018	476.5529083664978
3702	572.1184390946914	538.7678957384293	505.2648675348642
3704	601.2297150850534	572.0935420625593	519.8328797149387
3706	596.1376952729606	540.1191960254729	492.4732734855954
3708	570.4526514446615	523.7044663098172	495.0342144702539
3710	578.5157192486255	559.4191019335631	505.4766763648941
3712	568.7754983421463	558.4605631914197	468.0292864187063
3714	526.3171894152623	509.210319801497	452.4720910708924
3716	518.1539534809106	484.2779432975092	484.1759169211913
3718	521.859100029877	487.2077206534723	456.2317415751845
3720	538.6986761231736	499.9160925721743	446.9214826048996
3722	525.2219758175145	485.8384536102403	447.7668794592357
3724	505.8713928307298	473.5159790047736	429.1320652476082
3726	485.6682250931868	488.3166800890675	443.6915203728225
3728	526.1709779882616	519.6343402342648	439.996045285242
3730	509.0757548531207	471.6010109535901	446.1528145700759
3732	515.0170152660917	464.5999691483814	451.298371583923
3734	522.3338033609929	481.6224168924256	458.2356425981217
3736	492.0644281056484	478.194046521795	453.5282688069408
3738	475.6224461253181	465.4896820320425	426.3902681682463
3740	484.1705311882406	439.3274278423816	415.3860641019122
3742	484.5273252519247	435.6257187234263	406.531579072065
3744	472.2576313880071	450.3964068285759	395.1102248157176
3746	485.9610035908393	463.9010551765638	416.1126537795703
3748	508.4148039562027	489.0640580294478	438.0809717953952
3750	456.2597317618661	451.7527574161107	443.7953652689052
3752	459.6896718383185	483.5457566316932	440.507533442612
3754	490.4337373560649	439.8301428443745	404.1579010216587
3756	459.6772572400459	425.9298427206147	366.1503517044428
3758	490.2269608957311	425.4986722745455	454.9858603384541
3760	453.0962814395479	386.1624856733187	337.6723891987427
3762	464.7772878416815	416.1698197544176	365.5632703564179
3764	481.2308012545403	461.7061611402193	389.8241979128346
3766	484.2027481284054	438.6919184596046	373.5234580308789
3768	465.8884292286277	411.4283501617135	392.3289887691871
3770	488.2319551559654	461.0678113813561	422.8217712084625
3772	455.1877827014341	433.6301565431425	417.216528352392
3774	472.7261892361674	434.6383455960996	412.5798876322383
3776	464.2693247307192	448.7193498204946	429.595679580704
3778	424.9892301263138	460.5821977615439	423.9213242824927
3780	425.5337169061712	447.9901029989039	395.8249917041119
3782	453.3201134610536	412.5009375710869	368.106232135809
3784	479.5811324224954	419.4863160823949	345.6452579511058
3786	471.3733556930122	413.1081567856206	355.1444296901345
3788	469.3446947965667	401.4705503250417	373.4622297848705
3790	436.9377898727715	370.2032857681731	395.6408794782821
3792	440.7972153419232	441.9218800624508	363.6203133026801
3794	415.5241976996629	413.4763253599531	325.4698481155912
3796	428.1812081885366	440.4131528117537	391.5445416893695
3798	416.7636262555471	358.2320866479686	344.2644983385827
3800	453.5705528983858	393.0639350796805	352.5422560206783
3802	427.0448396599204	389.0565008106164	343.6834719107065
3804	424.2541860701476	398.6452100201946	324.8679666742817
3806	435.9889754675137	409.5540453170113	341.474954355551
3808	436.5212303442767	390.7968109255103	362.0782905449564
3810	424.4282795512942	385.8441369158123	377.3586395285962
3812	422.858622245235	444.0856788630646	358.8883107955385
3814	497.8192866627247	456.3492573014745	376.3728417767303
3816	497.2910929082766	408.8235827120038	358.0814758120762
3818	462.0513371634324	404.1882577556745	348.0415016356142
3820	463.6851486812016	439.7652548230675	354.4063784816477
3822	448.9657077734515	446.8762605779897	360.7626923448957
3824	417.2777341290636	453.3082148078339	355.4165758862953
3826	427.714596924602	459.7113592376811	324.0010833691768
3828	439.7867228231215	427.9094809157591	335.6540937419038
3830	440.8753768681049	424.9927589794495	383.0841082748915
3832	495.8344391026048	424.0069086406878	357.1765472606296
3834	444.5723678147842	361.3479411190331	326.6197807007627
3836	443.7455548198994	346.9311478031055	340.2128126988982
3838	431.0340755297535	391.1772899723122	365.3632965848693
3840	498.0114117203787	506.4200474274968	429.2189764041524
3842	414.9339039285488	387.1287626939833	409.623447655062
3844	400.8325387297966	446.517986328111	359.0024641659904
3846	448.3926675354448	371.6870602851589	394.5818760177415
3848	417.9327192108112	405.7875849943348	341.2757190130646
3850	445.8583161948537	420.0041793960612	341.1238458534754
3852	430.9345794436912	380.686900851964	338.278653928298
3854	412.8674635576326	413.8568169125329	376.4277483823847
3856	372.8865325727663	390.8010762291432	338.9230373089208
3858	411.9138552870261	418.3854546052731	378.3514326536172
3860	429.2530728707721	421.2625494400435	397.5888642957315
3862	432.1672648687452	408.5620978934392	366.7537687302348
3864	399.9816501305683	369.6535207055781	331.2282830711766
3866	379.7049865176272	421.8578176615552	353.7826166314922
3868	364.651418181703	425.0654786222306	347.1070889213106
3870	433.0416880448649	419.4785629634339	356.7198578397888
3872	462.7295676029629	410.6984874584074	344.3717434759345
3874	436.420624938515	397.2127392143301	362.7048353415214
3876	445.9751235244325	402.6592662455074	358.410931716385
3878	441.7231115683698	400.9030620107551	333.9734334478352
3880	400.3554596809544	396.8306758920567	341.5439171616259
3882	392.3890048947778	383.243591662817	350.5701224218948
3884	402.0916171461598	362.9442703333757	349.6656328168837
3886	386.5111152998968	377.5147147213377	321.4500673010629
3888	408.8775193760954	393.0800952136161	350.2399696237587
3890	475.2635678280502	410.4240254843298	375.3864528899243
3892	485.3901950345361	421.5825429529392	386.4693234495436
3894	437.2574416342853	418.5283267102585	352.4646141627164
3896	415.6446989950406	398.4601052180457	355.6145067310351
3898	417.9549886565075	376.9068744498396	378.8648791936195
3900	382.7788851826276	432.5518025818134	373.0570875522426
3902	385.2589619517506	432.4765374317267	326.6462394821095
3904	451.8168069820806	387.0995114021615	359.827400668992
3906	416.6696378205364	381.4933600100595	366.9268812669268
3908	425.7985686745774	358.4694516892361	331.6476081611096
3910	455.4392807274981	431.0149213169377	437.3211805579595
3912	399.529453497717	342.5030802574996	344.6787615431574
3914	415.8967452697942	341.0576523035492	343.2464048298299
3916	377.8373130036696	324.0246153625431	334.7411805036821
3918	445.2904026795936	352.9706107256925	342.9570497897843
3920	407.7209981981865	357.8134785551393	378.565920459374
3922	411.9892019515033	356.1857664540464	399.988125962279
3924	457.9635475485555	382.2401925344939	403.7636881190344
3926	462.8723934147606	374.30577215514	364.1643576720025
3928	355.5365766153894	380.8520133101602	326.2954005462704
3930	325.3426862235274	383.3578908241742	365.8719224192473
3932	369.0357597182342	383.7708327227197	369.5669637718741
3934	469.9875749967574	352.8473536552499	367.3434672783819
3936	440.3817233073548	379.2565913713068	357.362008974614
3938	467.6481542007865	434.46531524738	358.7673320992266
3940	444.9871531433215	404.3636959920806	403.3287504082801
3942	419.2419326894269	409.8122678147925	383.7305164646783
3944	428.9575361539331	376.8812520061599	364.9773580992271
3946	397.4358418960962	371.6040700442236	356.7587634869893
3948	465.8238519549178	411.9186343124152	391.0771112830842
3950	406.4693102962287	384.3026475045613	343.9432254918235
3952	388.1930961910986	375.483434522967	304.2042320348731
3954	410.4042215999052	405.0588748458473	354.081863505886
3956	413.0407462574682	364.7809495231462	345.2824625957888
3958	413.2056112602746	385.1664903159079	351.7040146664564
3960	413.2022428144749	370.0743773158744	349.4025712211791
3962	400.8339852853408	355.7240557199334	318.9689099072844
3964	345.8186644578169	366.5750055217961	311.6036319944676
3966	381.5529703518152	421.7270587699675	348.0156329366412
3968	452.3387236016297	414.9618890008718	341.1977029023576
3970	451.8743715642188	380.6578069389425	332.7251162021893
3972	423.277659010243	431.5415392060252	378.1151159037607
3974	403.3852437599795	436.2534257083007	392.8549640499054
3976	385.2028939396902	387.461541795896	351.7191230433185
3978	403.8759871035271	397.5839438801814	372.7888356655911
3980	402.137873912928	395.676930116826	362.3602604328268
3982	366.1506270625293	368.3688442172108	291.3974433939644
3984	374.6172687903027	372.1067205890319	267.196023397269
3986	422.4863626343662	382.9086738933153	284.0495282361619
3988	434.949170079926	348.4556613640697	324.2456147233337
3990	374.122801297279	332.801174901562	328.0385178067954
3992	375.1093668247075	393.7458077756273	330.4871671462809
3994	405.3659956057894	395.2054392249765	346.6875378895879
3996	368.3432404910279	383.6036950670749	354.4737687683098
3998	342.495190269261	385.7016373590415	330.2782190193878
4000	360.8281642315635	355.5285723447685	322.8918657929265
