# Supplementary material for: In vitro and in vivo datasets of topically applied ketorolac tromethamine in aqueous humor using Raman spectroscopy
Source: Data Brief. 2019 Oct 22;27:104694. doi: 10.1016/j.dib.2019.104694 (PMC6839021; doi:10.1016/j.dib.2019.104694)
Supplement: Multimedia component 1 [file mmc1.zip › Raw Raman spectrum dataset/In vitro Pig eyes/Gonio/High Wavenumber/1% Ketorolac 4-2.txt]

cm-1	frame1	frame2	frame3
2502	-132.9739705330802	-166.9600755553229	-148.4413466576828
2504	-158.4091995510126	-187.3876243653349	-176.8403372224092
2506	-150.9213628351071	-187.1316413266414	-174.5803473898385
2508	-91.91806084577611	-139.857299602922	-141.8551666466134
2510	-72.45331528434735	-155.748828151115	-166.33549934925
2512	-87.31952689858595	-171.9255857259286	-189.0655759693561
2514	-111.0404602905187	-169.5526687492422	-185.7337485790139
2516	-96.24612635175897	-130.594831173819	-126.6557892282219
2518	-87.10934014934094	-118.9359593655676	-143.1188898335958
2520	-94.34354474155852	-135.125188356706	-145.0757671687603
2522	-110.4671275897864	-146.2742557983139	-156.7497697656697
2524	-125.2499184331172	-112.881496484663	-214.0985629997428
2526	-131.6041207050283	-130.347937642729	-174.2371022464012
2528	-141.4346316733562	-166.172910718319	-152.9347396796463
2530	-141.7789396257841	-187.5723492231955	-153.0180013274223
2532	-124.5345078032259	-172.1529592367776	-174.9190119377746
2534	-113.6629728809886	-159.6203572319448	-202.6734739140586
2536	-148.6521352804818	-152.7788708517056	-191.7244801267243
2538	-179.4519785097721	-170.7618302747107	-183.8201500576955
2540	-187.3342161845067	-210.9164750262769	-192.0094916580544
2542	-196.3807513768579	-213.3465278242475	-182.8911109376374
2544	-107.5054639941751	-172.2559677325169	-158.5964203466978
2546	-89.88499875390488	-154.5667480777721	-176.4293394398169
2548	-135.1199300302843	-157.3156576380777	-203.8299895426627
2550	-105.3373589732831	-126.9394469043527	-115.0938109118107
2552	-143.5183797526968	-150.5970937181825	-149.3189333268707
2554	-157.762445629259	-152.2154493337462	-162.8965254324893
2556	-155.6540586741326	-145.6687011935	-151.9692624736753
2558	-163.4394639035808	-163.3328053513397	-135.1039729306663
2560	-114.5157504958726	-188.063555872957	-136.2547983251116
2562	-112.7935351766045	-176.1033769281148	-151.6676603492219
2564	-159.7623878051898	-183.7897703135995	-183.0307134922346
2566	-238.1213490927188	-246.8969732863878	-224.5327958960766
2568	-168.0570435412981	-255.389598373515	-200.8566286768616
2570	-152.4884627425215	-202.9744222121165	-178.5982489718637
2572	-122.0486300594676	-158.6219783170947	-162.8561261421889
2574	-82.77262438969365	-150.1710528930359	-156.132959951541
2576	-175.0442712990131	-173.694679846714	-159.9938270064405
2578	-168.5876613567063	-176.7539791224343	-185.8285235606705
2580	-143.1283834385345	-159.898078933759	-169.8988270737704
2582	-131.6459133823237	-143.6438770588746	-140.2613861712114
2584	-167.2326969084522	-165.6426906326623	-170.9446176150381
2586	-136.2034303521411	-161.7683337353208	-143.9107088032417
2588	-92.23029986595464	-179.6205748489822	-162.8417569145858
2590	-85.86694412790683	-195.9032129889861	-173.6335723525369
2592	-149.4005813259604	-188.8494983844319	-130.7603055420902
2594	-129.6409303524776	-181.0230182658612	-150.0211084259391
2596	-134.733823926672	-197.6107162386719	-151.4331429468987
2598	-150.1116192983855	-190.6835589607727	-144.6652317851927
2600	-163.2694622750105	-161.4805260473525	-138.7049156981838
2602	-150.7843107645605	-196.6249698303568	-151.7442514181132
2604	-177.8243630508906	-208.5222060966049	-164.5138521931123
2606	-186.5385769556793	-193.1969241935119	-197.7814166442246
2608	-172.6124880635627	-173.4986927586809	-217.5357263526277
2610	-146.027599892212	-187.4920334407275	-163.9499131860916
2612	-125.065458106003	-197.3976186651575	-159.0630042647018
2614	-166.4590970037493	-198.2900060178858	-158.9744909553069
2616	-187.5582631141155	-199.6269185445808	-174.8147170779952
2618	-137.5187577646526	-204.5365145852012	-202.1089840503973
2620	-107.6898744647418	-181.2678919333415	-141.5290025648413
2622	-163.5031319241936	-144.2178745262114	-141.5757829119025
2624	-177.3987393451415	-131.5128242485697	-142.1514097390729
2626	-127.7685993575725	-146.1607275015468	-122.264028874398
2628	-59.47381803710744	-166.0856116045679	-76.15569593896019
2630	-143.9457507842646	-181.2461192990501	-148.9933351195876
2632	-170.7911019848207	-197.1639462204972	-156.5925016241068
2634	-161.2085451060983	-196.8966472245501	-147.2192663534833
2636	-154.3615369401308	-167.3382979817972	-182.1976586471627
2638	-133.8837089139288	-165.7408879205757	-207.5731791551567
2640	-178.2601769436654	-209.897587121766	-234.1978084448501
2642	-187.3991426423668	-224.2615640804843	-217.0277660249787
2644	-150.3163636650758	-196.149911134168	-161.8389401438478
2646	-164.9458937655534	-185.4744114542625	-146.202836151939
2648	-163.1538964226227	-181.7642493608547	-158.2033973879798
2650	-172.2105852802685	-188.349226004871	-161.9318893106885
2652	-171.7436662153779	-182.2965514991961	-151.2782964598744
2654	-138.11670771377	-141.0201500291114	-129.6845212519657
2656	-145.9763334003831	-151.5806142612479	-199.1940462462837
2658	-166.6119137358764	-168.7701014335136	-169.5348830521156
2660	-189.0028850650647	-186.5154944872758	-184.9026163503744
2662	-196.0628129721754	-198.931543470682	-249.6933621149145
2664	-147.879698336796	-195.7957692582598	-157.0796042778302
2666	-158.0296767545752	-162.7806210242271	-167.3151083262478
2668	-163.4777344564747	-153.8632541024495	-216.9068966772658
2670	-168.6004474591014	-166.5782134699668	-231.9215551251374
2672	-182.5402401466832	-185.8085056019377	-150.923813838948
2674	-124.9364961956491	-150.5372708797877	-197.9653623696875
2676	-155.0126671709567	-177.3882069318838	-189.1768055930571
2678	-184.6772861870323	-182.5748680511098	-172.9837216403647
2680	-175.417197736136	-165.1901758484335	-175.2550684424369
2682	-123.9399830180497	-223.3433769003778	-211.0392147959365
2684	-134.0943352636372	-200.72997199026	-152.9720566446024
2686	-168.2445284480469	-202.9999261222533	-180.9737352186213
2688	-198.8678972251756	-223.87813779097	-237.729365597319
2690	-208.293817240714	-243.9563294707093	-249.5723154842945
2692	-251.0853298743439	-230.5769150322851	-204.0387739561203
2694	-179.2632722232349	-202.5208099011416	-171.0527357332049
2696	-155.2982403495619	-221.4325597241615	-163.2735238864628
2698	-176.7197731208415	-249.9227182159682	-170.9605081639065
2700	-133.150321142249	-172.4999484193364	-165.6856381497794
2702	-109.967478329563	-156.9145183611518	-135.5156368874642
2704	-129.0390200553703	-179.8527526188232	-186.1406562943748
2706	-161.1908413997704	-204.0026534339096	-232.7614601443342
2708	-181.4235691174239	-206.2816803433356	-221.3467900546793
2710	-172.6104906992757	-200.2540420268219	-188.995840753591
2712	-180.7778747007189	-181.0985161498242	-193.127649410942
2714	-177.8750561979199	-184.5171491018699	-192.7050440176774
2716	-168.0270707557343	-188.9641081743297	-183.5679247989713
2718	-162.1761206870602	-161.5473549486754	-170.565197297057
2720	-135.3890450431474	-166.4819813892763	-159.0715005854906
2722	-155.6133473164224	-163.0202994367612	-144.6552577600082
2724	-154.9022758245197	-182.5664274929863	-146.4286692000125
2726	-135.3636355357436	-214.9086879659129	-166.6512537451183
2728	-169.6358236811185	-204.3829401753243	-191.6657997039696
2730	-136.755752652124	-159.0518148892215	-192.5027974492203
2732	-179.202498418781	-190.1445878914261	-199.1677793718476
2734	-206.55697919375	-222.3480709334305	-204.2918847328149
2736	-170.0690837196482	-206.668040514287	-206.6164996421283
2738	-183.9261578285432	-198.5554629302435	-232.0433615267399
2740	-194.8477527564643	-211.5145525636624	-215.5545280897206
2742	-194.7245044792931	-215.2376796523453	-171.7453668732807
2744	-205.6994148331252	-204.9062962338797	-149.3173981749106
2746	-242.5580374675542	-185.0526926570049	-190.5412503109816
2748	-147.5729406088063	-198.1232416129037	-151.182074173793
2750	-147.4351704444202	-161.1639084291405	-149.7538399814623
2752	-153.6493818166406	-161.0732786704015	-189.1374383228496
2754	-151.7355611552057	-194.6957387729688	-230.3061412899483
2756	-168.951015492957	-202.4406597034431	-201.0433818914373
2758	-163.7819185706866	-212.7110574720634	-208.0063010469541
2760	-163.6785162239523	-215.4074852000757	-184.3625429116325
2762	-144.8146117428645	-205.0382680854619	-138.6784097117858
2764	-122.8415947122026	-190.0288133689509	-105.7947885849623
2766	-178.6965780833514	-202.1781702016655	-170.5079131944373
2768	-169.6528342788008	-222.2087700425589	-224.7763533542916
2770	-205.1867903687143	-218.8601899272481	-240.7062147059157
2772	-226.3783012791355	-199.6086568544704	-222.0269832493985
2774	-194.1736972456834	-177.5957575893114	-183.4424978642693
2776	-159.3790693462625	-176.0084812074862	-165.2460107811918
2778	-162.9602177680375	-177.8051269154585	-169.1686436085394
2780	-162.9054254468541	-193.2109150292813	-152.8409746495361
2782	-169.3625944592649	-196.9931377879294	-140.2893789867642
2784	-187.6280461023457	-175.1765642537537	-158.813619210157
2786	-139.2416712584981	-219.2998822427077	-186.8596037726688
2788	-92.76950656941602	-172.4502765332788	-181.1776104533897
2790	-115.1709113960509	-180.9153042328673	-173.5000331030055
2792	-163.4550937183898	-208.462211528608	-169.6761724187614
2794	-169.5412629728325	-176.9858867044532	-171.4409592631635
2796	-222.5557925118552	-216.6952242829972	-221.6835384286931
2798	-158.6326651919629	-171.4314345635644	-208.1416786416947
2800	-141.8377190541413	-143.1807459140854	-188.5632435566116
2802	-166.8619601529773	-151.2927316598351	-169.2645559340275
2804	-152.7456996724393	-176.125282471909	-138.1133337912249
2806	-220.5151912574559	-217.1724970217772	-206.976435152884
2808	-201.0677960026854	-176.2760420193997	-181.6802030475124
2810	-150.65905270165	-183.5382290370184	-162.9297554968859
2812	-119.9561155396224	-229.2126721374935	-187.0970953714389
2814	-156.9561537568601	-210.114144499426	-246.7048044160686
2816	-142.414146669413	-200.4865764584331	-215.9026437969008
2818	-159.6626491477463	-186.9891957247617	-203.4475856173461
2820	-146.0908989629716	-186.5522060763349	-189.3955748845053
2822	-113.850479944839	-196.3323425543285	-175.8258520105982
2824	-138.6102499002072	-196.4331602025619	-183.0607168804921
2826	-145.0707151920225	-184.5861071539619	-154.9519127473966
2828	-168.2115631973146	-250.1522986692767	-188.207072806831
2830	-162.1051188336205	-255.6592833387258	-208.333635239364
2832	-146.6359551808033	-204.67117986159	-202.5326259163129
2834	-204.6728040992796	-235.4267152061829	-216.5281412239575
2836	-171.2861740237107	-190.2807341439566	-164.121452352907
2838	-162.1141914345898	-131.9694557132978	-164.9437674952806
2840	-130.1457676556306	-116.3811964777704	-145.5405793321011
2842	-95.81152230853313	-154.1832278599641	-118.5162613953873
2844	-143.9610383549119	-211.7033871740321	-178.7117359066127
2846	-137.8527327187833	-216.9492979871361	-145.767170189934
2848	-151.002885531201	-180.1990303238157	-134.5849774655185
2850	-151.0947142141711	-147.6303619962961	-130.2756821654197
2852	-145.1357325701179	-144.6206805285134	-123.121420580102
2854	-172.5659548493823	-175.8196883483824	-108.7597108224646
2856	-110.8385014448371	-141.6905491258353	-123.4704436366548
2858	-90.57098383762366	-130.7746851315606	-109.8806774257059
2860	-95.77516338302365	-114.7710132925718	-98.6350916402069
2862	-115.6797501685929	-110.0078967843695	-102.9572041856054
2864	-141.1768345543663	-158.8675785441074	-119.9654680227767
2866	-121.647363329546	-124.6932846801627	-75.56538835361781
2868	-79.35075002210313	-64.62802740996723	-98.6665009026499
2870	-67.00571214811276	-59.64630100466762	-82.06464599418543
2872	-58.97159735213671	-73.9673422974864	-38.40645583495606
2874	1.705170670901496	-21.48790295926523	-39.33073374919769
2876	-6.981407842403065	-42.56244002011663	-21.51113090500148
2878	-28.87668270237322	-59.70923438918256	-28.48834630610524
2880	-41.58585102063228	-31.2179426376282	-71.03144637577351
2882	-36.57891077419217	-9.571854871295932	-108.019903999016
2884	-15.22197840738082	-51.54679377693726	-85.94782041942196
2886	-4.434624431065093	23.5843706362212	-11.94772775975529
2888	-21.37237586320004	-36.74201921236441	-14.13297164384964
2890	-27.41353299266326	-64.91229517545244	-29.15464957193756
2892	-24.44744149399368	-52.45251155168297	-38.17753565188258
2894	-18.86605236213947	-28.21173324443832	-36.23803387539794
2896	7.116132899569675	-3.957352379449449	-29.02228184252092
2898	-59.71749117151958	-54.00891574414874	-60.16064625847137
2900	-28.6150261513508	-55.31086033216363	-51.63341142312439
2902	4.934367706529805	-33.00048682304663	-14.4458426974816
2904	-20.2689722599499	-13.278690429956	16.51399363631359
2906	-7.489832881501664	21.07254800590069	-16.11224096249733
2908	-49.37079093367937	-8.478082066038329	-37.58479465225705
2910	-1.066654654794551	-1.216980696898592	-1.304682849476354
2912	37.68870661354247	-4.398495299447562	30.1822103663072
2914	35.75471698637886	-12.76916978829293	22.60740941134156
2916	52.2131003875148	40.76268282198504	-15.7189968846228
2918	18.02961584161102	-5.374189362789846	23.9923789532747
2920	39.61416358511994	3.740431045334997	69.92520404424451
2922	88.736488042191	68.7144853919602	110.0035513911421
2924	111.8270606084763	103.5048142271842	117.6880867076785
2926	64.72484980325346	14.3767624048786	75.55964374862805
2928	78.18675209964188	22.16623508421839	92.43473814692496
2930	122.2363884518596	81.02296187221272	151.188612032545
2932	141.5682508178557	101.445417921606	141.9850910218942
2934	132.8051798266623	108.9385442241668	119.5299954059983
2936	115.2613742107588	126.3356325208505	142.2911857042662
2938	132.7123840666778	79.79306051439774	153.4789370626376
2940	154.81261753539	173.9837286577176	189.6237263325658
2942	160.4766788405499	135.1670461614382	182.3728203379048
2944	149.7837312252167	97.10508122987548	164.7008379162172
2946	130.3931278678375	116.7237138792364	158.7777458276865
2948	116.1024440852842	117.2333444264958	162.5805259908207
2950	121.5222248025922	111.7628418878992	199.5501182196776
2952	137.2304839220555	72.15088914151332	189.1202671967694
2954	128.0950928802752	51.56438877684471	140.2325307705202
2956	118.3169724041276	78.16720491991913	105.3251478511535
2958	136.9265816763803	144.5621252985563	130.4457225410714
2960	88.77260390341296	136.2555477757171	127.8788850760532
2962	48.68226946053125	-8.800776852081185	45.45309187271583
2964	36.44880372948033	-4.816871696672713	12.84683646534772
2966	61.39187661736304	44.10690223494282	58.24616471063283
2968	102.2129346931688	51.84833285007345	133.1106663524205
2970	95.46607432867333	69.27975322996305	100.4509846240426
2972	34.46568807369341	5.958691978317707	59.71772692838628
2974	85.38994006882328	51.41619974334489	44.27670330122281
2976	117.5597738724622	39.66694366092241	69.12187924526657
2978	83.25686505340197	2.010203589160639	91.57041865881331
2980	12.73007118377935	43.89936032899525	63.60710046908239
2982	64.63355097407776	28.51885448133317	84.21557373953731
2984	67.86025482997206	65.19054673471665	91.45023506214685
2986	89.4999519792989	77.22960308006248	124.7588067049815
2988	84.20610775611445	75.62103202264274	129.6576639221376
2990	45.90361413517838	74.32808657086045	91.42786385808353
2992	50.26800589389745	68.97613326753898	74.93626753947136
2994	77.57489262780973	33.34688987787373	55.05065945330299
2996	132.6588106085889	56.75807144233515	87.66133903024411
2998	91.15147864057738	45.74543878590328	57.36564224379302
3000	21.92407676430158	11.74717630364756	-2.739563901800884
3002	33.22405569552186	8.562769506018798	-13.56334773725121
3004	46.1995316630123	60.6552945636922	13.9850372729248
3006	-12.98040481784488	19.38418810728815	-15.30266583636523
3008	-13.86218249082034	-18.1220190540647	32.1354002505684
3010	-1.771371571094814	-29.78616950195989	48.83172331915927
3012	7.855098244551134	-13.79749500922391	21.92479130791801
3014	33.92943818511871	14.26327286401928	38.07329435090922
3016	-17.58719315408389	3.775012903093539	41.66689539714411
3018	-17.51435075953802	-26.39964082312756	2.85745067989169
3020	-23.09001677554995	-39.74447287051399	-26.62343015577906
3022	-23.86734810497301	-30.70843694266189	-16.27083736726517
3024	-9.566967410581983	-1.483792116548415	28.50703117303909
3026	2.211978955789948	44.44098917167893	52.93980305629224
3028	44.33698134882705	-19.13114094435177	37.79095217374542
3030	53.58173070445007	-49.84614803705833	11.49169701530034
3032	30.88558683270658	-42.32093616106111	-1.468829130483615
3034	13.11166932162201	-29.10136779791021	-1.428909005272375
3036	24.07159141271493	-32.74620223698161	3.408024901131346
3038	6.877601360405157	0.03559584706526131	16.50923132418924
3040	30.19639170004409	31.46953807924025	39.81580074906277
3042	41.04980081609733	32.26307869356327	55.75934603383317
3044	49.84026968770183	17.45122693782171	53.7934505348744
3046	65.49248894742318	7.582996529589051	48.71789768675344
3048	78.78372976206622	16.21658002429511	56.44792112658
3050	15.43924419257489	23.14311437783059	25.24576155704988
3052	56.08415387090241	39.7695982505555	82.63423903202045
3054	67.91747367298922	77.54773424097104	85.0811961945596
3056	71.92088919195101	86.8889990061503	82.57711130432477
3058	80.06458144842161	70.17308150967151	96.8361076835142
3060	83.27385068798152	70.04409731772611	108.8212638594979
3062	84.03521802797496	54.68909304693222	126.2759940473515
3064	111.9656038692282	85.31019153236704	103.5749068499616
3066	123.8294234836998	86.47847927956147	112.0956470310966
3068	114.1111830808184	81.61361462904503	96.08174586561768
3070	124.3495979968112	107.5115259451736	94.12874830951301
3072	204.2372096232706	174.4565013028324	208.60933327818
3074	165.402584766522	125.9283199068935	154.113667871565
3076	148.63815483017	102.306911253235	124.9544286369218
3078	136.276550034674	113.9456823699426	122.0629806842673
3080	135.4168307279919	139.8687254098947	144.2998870553317
3082	151.59862493127	170.0948469879445	170.5119737524515
3084	181.2173377174919	206.7725537374636	168.8416316978527
3086	203.0905645890039	190.0296639056966	173.1885769783077
3088	186.7359770138941	188.1348495053414	223.0004721929553
3090	196.4105632094737	170.6048035213884	220.6564162580749
3092	230.1529088307228	187.168461798083	212.5101269729893
3094	240.5011797194619	225.8485860344355	211.4881644501188
3096	181.1484219883783	214.3797254607487	183.2586429936204
3098	232.0119182082557	212.605828225418	211.1006928150204
3100	241.5423897051927	264.3970989436656	210.1231331522516
3102	241.1228896518375	293.5874768843846	229.6530275912916
3104	252.747881750382	272.1262819880201	256.1695404814781
3106	273.3491337543254	227.768582378989	276.4838506945978
3108	286.3259924660375	222.9230068934154	285.9365531553758
3110	321.593462773225	275.9241811767088	268.858597319527
3112	290.4293838287903	270.2841198764263	344.1885535930617
3114	339.0294449872629	292.4872690373524	365.1817102147676
3116	352.1390076264092	306.4235629672838	370.3819691893978
3118	333.5289138796927	311.2036669495004	366.0327502728965
3120	357.8053123129298	334.2935665668663	337.2383173922332
3122	348.7097224717909	371.7289572556572	336.6941488603272
3124	386.243899393325	343.789891919129	388.1217864215945
3126	366.7544028549593	357.4031252426258	386.9952257503842
3128	397.127637868903	398.3018909311962	411.0471435756113
3130	429.6267583453017	401.5945351551837	431.7487212458074
3132	400.4989633099357	350.8078889959128	410.3710469935469
3134	419.4248899180067	384.656430999857	431.1196265981446
3136	419.7578443953629	423.8146992860978	428.9935415864171
3138	433.1616504215299	472.9766947380622	455.6053470826275
3140	482.1665072294899	495.8505572916187	523.5907004578237
3142	522.6880549397349	479.3628967303587	542.4375389318304
3144	521.5627248090135	459.3193214683344	510.9072792436721
3146	501.8145880402075	508.2320646917305	575.6881956116745
3148	517.5255521961959	521.4733491619903	538.2925486678952
3150	524.8527608604079	499.5495694417785	509.4433160533545
3152	551.0520333699883	534.900474854826	518.0338234943469
3154	564.0256915320891	576.0603860514052	561.8460405663434
3156	548.2852480255237	574.5644345441298	586.560273822549
3158	525.9335685197292	531.9369752155099	549.920226042129
3160	561.8068167492488	523.0604820451648	604.5205145981779
3162	585.5719440267274	566.6116515807363	573.4523959206979
3164	560.4749276742417	573.1099673161251	565.4577302748279
3166	592.4467920967751	593.0103223311486	608.6372945022183
3168	635.2489143543598	611.9632916200004	650.3952678458729
3170	627.311841682248	612.2935269742141	660.7806210099119
3172	633.9232397633149	635.1535023067125	712.3095164493725
3174	740.570197866707	661.1364037728929	715.7989225221384
3176	690.9319112990736	646.9587429754652	699.2542802228372
3178	668.2818934531476	639.6442179643807	698.5758295665085
3180	680.3802535490363	649.2132246830871	732.5462782951099
3182	721.6348743602382	679.475318061857	766.9843624750217
3184	781.4712465048763	724.0348396245888	753.807701670191
3186	738.8492644350824	732.9002482307086	758.8906150685638
3188	723.5984660629135	747.2680840434637	787.8883613527655
3190	738.8208203293201	784.4503282055104	790.7720348316474
3192	761.2689608915409	779.3923724874701	792.3176504724931
3194	779.3403494826591	771.0577226060309	802.2325052999909
3196	785.9545631047575	796.1836929420514	809.3893458778425
3198	775.7195556112046	812.7887030942374	791.5913966443634
3200	774.542138679427	768.0709405913813	776.5335933830889
3202	825.567912987613	804.8285430506742	817.6872577432642
3204	843.1846781882064	830.5785500223146	869.4784386543433
3206	845.1267081836943	827.1161462575988	871.0534562092474
3208	846.3083810036584	811.6177922408541	846.3250472119453
3210	842.4680932775264	818.1499269171462	845.4258356700872
3212	818.1702067731079	871.114817274974	849.8842894398752
3214	837.5733817481081	854.9633384239933	918.1813545959051
3216	873.4641639458922	874.5523806037369	933.686417687609
3218	909.1908670341453	883.122068731858	948.0452179217806
3220	913.482221534638	890.6230421850668	929.4612427441631
3222	902.8909471491945	895.992851874689	890.9783318081181
3224	907.1309886237712	879.4368891722511	877.818868848898
3226	873.702175572026	829.2233867742497	872.0796950623499
3228	925.5265342083351	847.7354211257716	912.3854173554754
3230	870.4045374628877	879.9575487576818	924.908022941197
3232	868.7818447809316	896.3598892236381	921.525023068884
3234	921.2856850566485	904.8145470925863	939.8227850799606
3236	947.3255495532901	909.8975172930057	963.2280038590291
3238	895.5449490423367	907.216867170373	951.5615476069337
3240	894.9757229918819	909.2460839059369	976.8489047925901
3242	915.7385612841093	895.2321285167559	954.4956324050994
3244	952.6037906092226	900.9480155356373	972.3853743921594
3246	920.7114229133974	920.4956631130683	937.479311771308
3248	926.1701585391338	955.8673625282183	950.3871114556525
3250	978.7944032260107	985.3477747950143	1003.166599571923
3252	985.1413164070065	986.9616840631186	978.5707326107577
3254	1014.063865011999	1013.147294693042	943.2604242893992
3256	936.9463187045884	911.3947973663895	910.3669074425883
3258	944.9150046618812	940.0867224374442	969.0820224766877
3260	902.0635229367917	925.5740430138975	944.6444625786285
3262	910.1342021156077	915.9216264049405	929.4509856726663
3264	975.4216059744051	941.2079845538203	970.9782428587048
3266	1002.083149560442	962.782505466329	1006.294653715188
3268	1017.861689943993	964.3662830646897	987.6819539234008
3270	965.3138209959093	945.7267394737729	988.6456732227381
3272	987.0427832205016	936.6043654343533	989.5288329859673
3274	976.801105426835	952.5940238777301	982.9717941141032
3276	972.8924799096014	979.0064479626185	992.3676446967393
3278	951.3468106144733	991.9012671165042	990.5081849666751
3280	915.1519371246436	1000.064279011962	974.6075016689845
3282	1012.368024640143	1053.065371373966	1042.772771728946
3284	933.3467819209373	935.1785569417584	983.4673168914724
3286	938.5478924901873	958.7032541647265	992.228934348063
3288	962.3002278311391	974.2861147183019	1000.036578792808
3290	977.8911027820722	995.1111094880275	1040.864769259082
3292	974.794286653472	1001.76834938575	1051.352094499667
3294	960.9165784373299	990.9039001414218	1001.545029516884
3296	963.2057330689013	1005.055982452457	983.5519328220246
3298	1023.259687073252	1010.087624204207	1046.890214511831
3300	996.9296804560439	993.3793869073247	1044.537114947402
3302	981.315861105918	965.0576792347642	1010.529371974305
3304	981.4273189824662	964.9461073659686	1017.741061077391
3306	995.4180993150567	980.7419007112331	1018.82408428162
3308	998.7837223318463	1005.277584207121	1022.693040916022
3310	983.2472731122532	1032.549788315841	1061.801205752576
3312	1015.850464167824	1015.713947949697	1026.935342325529
3314	1042.493122672658	1025.650149998755	1087.659519021748
3316	995.6310875431841	1000.104196036061	1009.138582914559
3318	975.396083001883	964.0454543772576	1007.948928609179
3320	965.9410683815802	939.5343930991242	1012.225973668843
3322	979.0707266467483	966.0103440657128	1028.458843753444
3324	1020.216563074714	1020.072308242009	1055.652844256512
3326	1050.168334945657	1013.388361418223	1034.201225679058
3328	1019.03648643207	974.2822485054569	1056.182391770713
3330	1006.958750048977	1004.611536268421	1075.304156607893
3332	983.686303785971	980.0753460317701	1078.429891985885
3334	1033.252620634407	1018.504672832954	1093.1147022984
3336	1032.123780994594	995.7716778902443	1070.705749209775
3338	1003.571301273359	979.2530641190152	1039.183125707731
3340	1011.908635114433	1041.165502584231	1038.056460719778
3342	983.3495009096216	1011.468643913165	1029.373050737583
3344	1032.886889129466	1015.499662797924	1079.460149380448
3346	1048.388773236615	1071.352565696164	1053.425169321228
3348	1023.913223261887	1043.587274384969	1021.576445663002
3350	1047.66971683051	1026.006347476022	1080.728898607012
3352	1067.656518312203	1027.108676505146	1101.091182921497
3354	1063.128900282559	1049.311817552389	1098.52051964371
3356	1063.14067488572	1069.167642391076	1137.275129861155
3358	1068.653825587672	1018.607995419592	1089.641521617377
3360	1050.758666745881	1051.433978981324	1070.364025014697
3362	1089.835339948578	1072.910711728329	1104.793793517354
3364	1050.685088485544	1071.152662120581	1117.61693145777
3366	1068.796498983026	1083.725551143876	1108.389092615435
3368	1097.22383681542	1080.777378580655	1107.698313599478
3370	1093.280191052878	1074.585691018857	1124.478019616702
3372	1077.678598440775	1102.384425002595	1131.101066512276
3374	1080.416897732511	1139.317159546873	1101.510836406705
3376	1085.19909817874	1073.676603569336	1124.241965384777
3378	1081.042887709711	1104.564164771211	1098.607620818198
3380	1093.805987657753	1097.749513059202	1093.332250902454
3382	1079.216985267579	1079.4032719719	1127.323412296013
3384	1102.549842125214	1061.319127631656	1131.129514811827
3386	1137.232956744245	1071.304485835229	1109.498483379943
3388	1122.043735226857	1082.063977628736	1106.355912233158
3390	1083.787657213668	1031.47648782276	1120.167067464361
3392	1112.360652560535	1074.723731665035	1126.391133343181
3394	1095.805535332274	1104.268333658552	1160.798340591002
3396	1129.326729619751	1135.330120969855	1193.045680866458
3398	1114.754074501969	1128.252542738605	1143.277384662612
3400	1106.312915864722	1107.096041690484	1127.875719757441
3402	1101.395959361839	1089.232914203868	1154.542642296439
3404	1104.287533239505	1092.939188789768	1188.899467137338
3406	1132.058996858289	1114.2690677888	1204.927086854298
3408	1126.287130385495	1092.847704859694	1149.428564470461
3410	1117.311093889325	1101.409362810393	1149.715850201809
3412	1095.171558966526	1114.571875384665	1157.12872667696
3414	1122.092646554467	1184.535893985455	1173.422563362457
3416	1144.159153217968	1152.462992561045	1158.63061608723
3418	1140.117710653745	1097.21052927962	1142.152035152281
3420	1152.034394111925	1080.624229666253	1145.619873466595
3422	1175.138404509865	1095.980918193545	1158.657292797913
3424	1138.34993416652	1116.831300546584	1161.383624935294
3426	1121.7441848523	1086.171819154241	1155.925223755606
3428	1130.966138494829	1137.397615771749	1158.830653110339
3430	1081.978076337688	1081.093712904484	1155.470799859497
3432	1076.458985410256	1111.369438745309	1206.926837417904
3434	1079.329776800891	1129.66998378375	1186.728739957
3436	1108.118587119402	1135.222124466033	1160.350955254349
3438	1115.334618270044	1123.143871408114	1126.389671339171
3440	1065.31788501055	1092.762498952225	1068.417010089996
3442	1049.916384220079	1098.64538420152	1088.566606214469
3444	1127.689443420593	1126.334846361624	1134.724253099356
3446	1047.584652914184	1052.721636910497	1107.267808537514
3448	1072.575449998494	1108.739110174651	1141.334184728434
3450	1099.857441397388	1083.803616786088	1147.30981798744
3452	1058.366869949928	1042.983135000589	1109.682030649008
3454	1032.822214802876	1017.363958712817	1075.157395979377
3456	1044.698239340084	1037.895449481742	1085.011493379732
3458	1047.374825192901	1059.10341467594	1105.294622164377
3460	1035.238516392487	980.4973039133396	1068.745324555961
3462	1013.674348125313	963.6678630282022	1058.260699554204
3464	1034.600016667145	1007.904948632735	1113.49500547339
3466	1030.174223331615	1077.73197929003	1075.382913451792
3468	1019.903513311489	1074.586104064957	1046.313607521146
3470	981.1424295011695	976.911682198453	982.1412106291057
3472	938.5159904855268	929.8817666484384	965.1005303740112
3474	921.9077068442557	934.828253550829	995.3725671354058
3476	924.3709003207625	943.6570409323235	1018.78888147467
3478	915.1810851117019	958.0817921744679	1010.826466353989
3480	902.4571528935367	915.9873159521692	963.7440521667102
3482	949.3767494556522	922.3240019008539	977.5258003651395
3484	923.2337764485466	947.5521397536795	941.6986325866827
3486	939.4673603517155	922.479592248924	908.6368096441872
3488	919.4219064638	893.0823350808125	930.0788938661101
3490	919.3749914510306	910.9553622036785	955.9101978034627
3492	902.2826009152293	905.9905626170149	951.0534995499638
3494	853.5871793028355	855.5341077516061	892.3197982133504
3496	821.9406418180881	817.2996753567738	832.5417128011079
3498	829.5612269847389	821.1594942810224	865.2086096727567
3500	823.1573207528302	835.234940298027	865.3264209370968
3502	816.2594259146671	844.0425960826111	845.7511235171289
3504	797.6247800663404	825.9701982891663	799.9052494426351
3506	776.1124530707401	772.2973611029719	808.5489886744622
3508	813.9636365037496	792.2033678236536	762.9091945589476
3510	793.7519843917452	784.1151397992285	781.0394248190299
3512	752.0695007706206	759.7257173050987	786.4513969914972
3514	746.5959956274681	769.0705021755744	761.1460210965004
3516	748.7118460268848	780.1729737130081	754.7451617322707
3518	726.6928666451022	731.2243875104663	721.3128878129118
3520	733.6243935764493	686.0791988941082	733.1267610459009
3522	774.3993506792672	693.3942497682011	758.7042887979692
3524	707.9898031490911	725.4558390793787	759.1276064631651
3526	659.562362645449	681.303979269514	738.8177262945582
3528	636.4050381623518	672.7581559999288	715.5782956961778
3530	654.082889306977	634.5506203590414	722.9204840661148
3532	641.2942352413592	624.4107459131708	699.7010467584341
3534	640.6476070882204	640.6445700292695	659.0520951094231
3536	674.8485385880206	642.1471685765739	663.8525816561244
3538	635.2302054070174	643.9354846593243	694.9067845222681
3540	549.570330826048	615.7987178897399	672.9400920777633
3542	570.9211109731544	531.6379600999781	589.3181169711544
3544	549.4256138827611	561.7680045188404	615.6474165512564
3546	571.7193017916469	562.8454350460996	563.558089940791
3548	562.5452232079413	515.0078551819026	588.0099638451961
3550	547.3664430538937	507.3738127903059	583.1190054752315
3552	551.9690516683928	534.5308624911477	570.0501943714551
3554	538.0103156299514	505.7010002624584	537.2026593745839
3556	510.4070351216004	452.275551901761	522.4209915897452
3558	495.0980552072219	443.5799879071585	516.9187305744025
3560	464.1629133023811	440.7978377329802	441.3337166784327
3562	448.5487517214547	493.8207824090221	491.1619668247463
3564	485.485443851016	433.8340738248204	446.1105186973903
3566	495.663259661713	442.396316963864	517.3996358017238
3568	414.8428897874606	398.1879711686271	446.6118442115463
3570	454.6917978366586	440.0419020599792	476.5059277000365
3572	448.2189039273706	443.7698686800204	460.1109873761786
3574	427.3315499281902	412.7237355950232	447.3967260641467
3576	442.9091388468002	376.947332652817	447.2366670092156
3578	434.3449749089609	391.0271879497753	427.0151934572545
3580	377.9366105563016	438.5801650669847	405.2685173580425
3582	357.9236292561379	417.6307134958682	412.2626175153856
3584	359.712382996464	368.6197767910949	408.2553523357389
3586	411.0721252349514	376.4856861163939	452.1046904131675
3588	368.1267897033346	339.8990093958918	409.1969848092356
3590	391.7386343583891	361.4902128255289	370.0122890413059
3592	336.4977793657236	348.1108640987309	373.019171633353
3594	371.0266181292845	359.1454012151854	357.2485460509936
3596	341.619628064786	340.4157875297132	360.0595559906642
3598	311.5446752305792	343.5085113306834	364.3941283392104
3600	277.8043297831955	334.033476759661	331.5507461027954
3602	265.4586478395534	304.887534994638	315.4838077073779
3604	300.963853589249	298.4847529494717	348.5285153253351
3606	270.5963226562167	274.8809977136237	334.0778926025328
3608	273.0810540090722	258.4112893438477	304.1441026660027
3610	250.2983998010009	226.176194069349	270.5049735004855
3612	271.7753368072109	261.4396996356992	309.0633559757201
3614	335.7133744436376	239.7887789840179	351.20639577546
3616	265.2715447875484	227.1893571418443	269.1894872229925
3618	229.3878672069939	236.3352043572294	308.0733112098192
3620	255.3672794937817	219.9923246696709	280.7963895278834
3622	246.7088978364902	232.5212727603424	224.5209288084215
3624	226.4449932807731	260.3195121927499	224.6259318583987
3626	230.3298067343447	264.3102042788014	256.109389658336
3628	238.1085733459604	257.5142910766756	268.5189446100581
3630	230.898144229671	237.3570110873711	246.083981083079
3632	187.380358242303	174.8428148420488	189.5885260051092
3634	203.2245964077869	207.0615819697067	265.6770749693938
3636	118.2636778657117	152.6081079227017	169.2615616043782
3638	219.5023408280568	200.1073993621176	182.8516008044985
3640	164.5267451047872	131.2291537694849	170.6156429275419
3642	130.2631320036634	141.5010025323953	159.3622308721787
3644	176.4360861987735	153.814585595769	178.0284392538193
3646	149.8460510866215	124.4887660945441	156.2995252224071
3648	101.3776641926814	119.5486175334966	143.0618890504923
3650	73.90706042747573	113.0422842881111	109.7941436810154
3652	87.20453823875236	97.06026194951153	97.91461186838112
3654	127.3927665269348	116.1655839187121	138.8764743370643
3656	136.9028488160608	133.204057577273	130.4189461501566
3658	146.7821397778648	97.23993817983291	104.4122500328387
3660	115.099897779162	84.28298781257368	72.47238402522083
3662	45.41686239148592	21.96422556096315	55.27013608284925
3664	52.76073698489341	10.62542034647829	81.24015524957797
3666	40.64557020593442	37.80852113101375	46.95006704862414
3668	61.26849452706188	46.57752669887202	21.37887845210455
3670	23.01808838729512	-13.78196547981377	18.45390623277251
3672	22.81121782632103	-9.531659031894863	40.98742766402067
3674	30.7273483107144	-9.048788785784673	-16.25516788632705
3676	-0.8057684391111639	-36.98454235290181	-58.13419887370817
3678	-37.00827185997684	-48.3926568785818	-23.69385568868223
3680	-73.38964307388453	-49.99356885872743	-2.200030605773247
3682	-79.57557668170769	-65.13550615496027	-27.95611254476621
3684	-19.03375454917226	-53.94924106167115	-24.47903712452155
3686	-31.45566017231623	-15.9155676613893	-0.7696806510536449
3688	-40.15904144995139	-46.71200579554495	6.469713792306868
3690	-97.22748694750413	-97.31694884160427	-28.89105932352167
3692	-49.7251973657099	-37.7073788238822	-52.33281962829469
3694	-53.11866292800679	-86.92903139392965	-62.83512297402691
3696	-80.73770953422434	-129.2324243970104	-76.47943284326999
3698	-117.2631634413266	-137.7684529774506	-76.46490127041226
3700	-111.4573431696424	-155.3282057612447	-97.64614827547555
3702	-123.7429012438686	-120.7677071700503	-93.54453422763174
3704	-121.060884373479	-102.3415517723445	-94.93278883722951
3706	-130.5637178316696	-101.1067483115546	-99.89415144357042
3708	-139.20315988391	-99.18465052802293	-96.9936662265483
3710	-114.119739706386	-88.14134908995311	-102.6541654873127
3712	-96.69043217662657	-105.7127755784927	-111.6572047629342
3714	-116.5159729842803	-157.6467168444765	-111.4463759780547
3716	-127.118089194687	-138.9527089861449	-127.6774051323899
3718	-135.5765744301564	-156.2163890353791	-118.0196667244876
3720	-113.4002076061408	-141.3844983974942	-92.25670527614759
3722	-209.7927905036062	-138.8729277721926	-185.9539482069296
3724	-181.8668009355304	-197.0750772575169	-174.8760994578055
3726	-143.3167750878302	-176.9992423664005	-148.0228824689551
3728	-141.0789054152467	-152.5357719264313	-111.7162564092293
3730	-99.9373799408723	-146.354383621314	-162.9288057793479
3732	-140.5412202212049	-139.5659701846219	-139.9417190665457
3734	-122.6325320896892	-158.187422478055	-134.0645644023302
3736	-143.8018844242857	-169.5016406028854	-141.3827302000635
3738	-182.497504274301	-163.6381858293347	-134.2195779386214
3740	-175.7777963880606	-163.7266258126244	-126.379993505227
3742	-140.7514960874875	-174.2694944886912	-111.3210477614559
3744	-142.4213952193467	-170.0323729821852	-105.3698364125037
3746	-165.055122270092	-150.4303463588389	-118.0974344335857
3748	-135.6501105707406	-141.6109986464958	-125.9942992842227
3750	-128.7285099287299	-137.4778918906876	-167.00121800758
3752	-162.8657461254548	-153.8387205124146	-144.3267558774585
3754	-141.5150068536341	-177.6279196403085	-160.5212482192712
3756	-118.9117031440795	-184.1026860925261	-176.6283053933618
3758	-146.2210900668229	-146.183475436143	-142.4863206889668
3760	-169.4909556932281	-163.0177076599038	-187.7993193188093
3762	-180.8842333211307	-204.5670083240989	-160.2278226415943
3764	-166.2875973529367	-179.5254421211024	-149.2421008358385
3766	-175.3898077158735	-172.9734076036001	-210.0139569599025
3768	-188.3532678894787	-179.595793047856	-197.1402985807717
3770	-146.2632893953004	-168.1249214845362	-129.9287319893766
3772	-196.9570213110732	-198.2382411500998	-137.9563133364596
3774	-165.3060588564933	-165.6203547963715	-140.6115723161599
3776	-129.9159344349848	-138.3923739219032	-120.9816961110699
3778	-160.5576584845585	-141.1570802704444	-148.2297930344995
3780	-180.3127932645069	-155.7517798292494	-188.3480286464015
3782	-171.3127850446711	-180.2588986687832	-173.7941444703951
3784	-171.2876677880597	-165.0910013090762	-147.504111151522
3786	-185.7282298676996	-164.1862822228937	-159.0308245067446
3788	-150.3584384748592	-192.1879056084634	-168.8778625531892
3790	-194.3609201161787	-139.8970715561858	-186.6204049865035
3792	-161.9905269774768	-173.6983093317397	-187.5002089962992
3794	-202.122885858226	-218.0677548807964	-206.3430327139053
3796	-131.7661586970419	-193.454811043122	-216.9594692232633
3798	-190.4607840967682	-215.1797532771259	-174.6408726960067
3800	-201.8649080154557	-200.0824750718625	-203.0817087651199
3802	-146.7557848861831	-176.3863613084161	-204.0042196314982
3804	-190.9873339871613	-188.4416677461847	-175.9557518816819
3806	-156.6642419159921	-210.1706138935529	-154.2915739529326
3808	-181.66342600558	-223.8411834427492	-217.3694462767517
3810	-183.838483909576	-202.0081403181634	-220.0829307786201
3812	-189.8178658944571	-192.8575563103873	-191.7828332247726
3814	-156.6558480734695	-173.8359828428539	-164.0856803717265
3816	-151.4785715769916	-206.0818112011837	-159.2677525363753
3818	-154.2741792643843	-238.4053391170812	-164.933248610567
3820	-149.3503453665881	-180.4908318627024	-148.1287490199486
3822	-141.3374804072585	-152.7520032468279	-135.6296781876602
3824	-159.7265928844311	-162.8858623911178	-131.1576229867858
3826	-203.9902840221233	-148.9246597482998	-157.996096043454
3828	-198.1493185924621	-153.0283681895297	-204.5194072146945
3830	-167.3465573063609	-136.3811693864177	-172.6179400493328
3832	-181.8801291775855	-180.2210203059753	-177.9720352295442
3834	-189.4708939339602	-214.3945983292203	-215.8327069051916
3836	-142.6918271239351	-235.7469992839829	-172.8110776893894
3838	-156.9376318123707	-207.3934363211515	-160.5174084450117
3840	-153.5242013982989	-119.6713424844206	-131.1876456895668
3842	-168.731111438718	-215.5644329851088	-104.641671008003
3844	-153.1507802528925	-180.1435007803981	-186.5747937649047
3846	-148.7291410951663	-114.9362171333776	-147.467657239
3848	-213.9660929435684	-204.0107649434331	-187.8729991161074
3850	-214.5892069113916	-223.6936355174294	-171.2121498103932
3852	-147.7809038236207	-203.8542656831296	-153.6405315750079
3854	-111.9960575957309	-161.4501484419589	-161.959209551039
3856	-221.1253622187423	-170.692055602285	-182.411621117941
3858	-251.7542956206519	-146.6611182434365	-157.4385163769302
3860	-138.4435253504393	-154.2631208777268	-159.8935810950788
3862	-133.8212782747752	-189.2813874785261	-185.8501754815988
3864	-199.7086364094321	-236.811321530082	-234.1866501396916
3866	-213.4832915081579	-196.9701180903794	-180.6754419748526
3868	-184.2717311342831	-192.1451020162926	-152.1551994811986
3870	-170.8172985328733	-206.4920419157891	-165.3511229726273
3872	-160.9666368913186	-191.8725451881862	-164.540552850798
3874	-172.2650061531242	-205.7807081845554	-153.737864777143
3876	-162.2329621811215	-192.6439507229599	-128.1039575893558
3878	-146.7687977397035	-181.9705786226838	-152.951837368895
3880	-182.6017984565675	-198.7443885205261	-170.7683453668048
3882	-185.7114279254544	-177.5086726625112	-127.0252646514797
3884	-177.7139476039497	-166.021774047145	-154.0141513805432
3886	-218.0223385853535	-194.4645195522433	-199.5732224042474
3888	-192.2921639484968	-226.5406216581402	-179.7440405603088
3890	-164.3931586947454	-187.3872725146152	-147.2610456583658
3892	-156.1076463115235	-143.6180783382108	-109.8703553957201
3894	-148.4598037930223	-134.2666306296097	-124.0992990893664
3896	-157.6836069847422	-178.8074163613339	-179.7619456762502
3898	-137.5880890834528	-156.3849986945373	-155.5611912506809
3900	-187.6148817535532	-189.1139268919741	-141.7131436072972
3902	-160.5606959567406	-175.5489373061843	-156.7636076671144
3904	-149.8450400879666	-167.9376815382903	-157.57498677972
3906	-160.7043194738116	-162.8921682496824	-97.8728297903229
3908	-149.3187882321877	-174.6673955338431	-160.3611997687699
3910	-80.8879740409146	-139.5904621923203	-122.6224496999739
3912	-136.2007625652363	-215.8462515689228	-186.5198731079944
3914	-138.6739978232393	-141.9707658530073	-157.0306147636591
3916	-174.4977094651489	-196.9761139281042	-149.2572321838492
3918	-170.7808437903078	-128.8062561152929	-102.6505073142141
3920	-140.334850240514	-160.9713619887157	-132.8141248915043
3922	-177.2499168813459	-198.3135774884019	-142.0887253426141
3924	-123.3361681145525	-141.2365961970668	-139.9490621326018
3926	-151.7664382918067	-165.5016119200848	-157.54640843987
3928	-151.6292696320515	-154.4844155724649	-168.0398256725673
3930	-170.0548115783302	-161.9553442266434	-169.4485636207654
3932	-141.1624522227514	-162.7090070986884	-177.2040760081823
3934	-135.077788266158	-162.8940028217295	-123.9574232527458
3936	-184.2779566528554	-171.3715710724345	-176.086564656398
3938	-111.3354575922021	-125.7859384437412	-170.4662957109543
3940	-109.9598023731366	-89.32538378078576	-108.4472118512829
3942	-169.5393107540638	-176.4995302908518	-114.7005756045019
3944	-160.700367590497	-180.1101370050615	-118.3261335586949
3946	-139.2471232657971	-181.1552273279212	-136.056518980256
3948	-84.9732271012421	-158.0587594810474	-96.55737191101976
3950	-145.2586514222601	-197.6778625226418	-163.5755434023932
3952	-187.5370045734683	-210.796553750308	-205.2875399385802
3954	-158.606049007515	-157.8731983118823	-199.0105894631684
3956	-130.0027652581775	-171.1869691418426	-176.6700730128872
3958	-86.18594643444104	-169.8642822654679	-157.8874361692978
3960	-123.9298347234924	-153.9415657339893	-147.161362542011
3962	-171.5076543540553	-171.3953825735708	-156.6961214060078
3964	-164.370935605467	-210.0146370574506	-161.7605012532868
3966	-137.873248903632	-161.6018955917669	-128.0459853198385
3968	-120.6288893282744	-106.5093452704293	-106.8428226123394
3970	-128.8423988068072	-144.4957241144564	-92.05724552810712
3972	-111.0238335626746	-153.5260584642373	-94.97612073004129
3974	-115.8329990282709	-133.3252953843998	-125.1155211257354
3976	-148.8733741719734	-125.1423541722086	-129.1632090351165
3978	-128.4905897893212	-94.0130532228155	-97.46358277598611
3980	-144.9488365338801	-123.4659323505452	-115.6056203375347
3982	-191.2437594205297	-188.5294001038894	-140.6706242404213
3984	-204.734529457379	-207.3430188623775	-130.793087784199
3986	-194.6647070517202	-196.57981607289	-134.8203199571944
3988	-152.2499728839953	-184.9278001835213	-116.4136845565216
3990	-166.8822595506059	-162.6568003160875	-126.5452611050187
3992	-205.9192602238161	-134.2540291655311	-153.2888360816597
3994	-170.1095811195226	-124.2169050548465	-150.9065983063749
3996	-126.4871933284079	-97.26248625471227	-140.2072653552857
3998	-122.6137284387862	-119.2608258184077	-127.3547546870305
4000	-144.4141354323519	-153.1241531788063	-166.4588322019868
