# Supplementary material for: In vitro and in vivo datasets of topically applied ketorolac tromethamine in aqueous humor using Raman spectroscopy
Source: Data Brief. 2019 Oct 22;27:104694. doi: 10.1016/j.dib.2019.104694 (PMC6839021; doi:10.1016/j.dib.2019.104694)
Supplement: Multimedia component 1 [file mmc1.zip › Raw Raman spectrum dataset/In vitro Pig eyes/Gonio/High Wavenumber/1% Ketorolac 4-3.txt]

cm-1	frame1	frame2	frame3
2502	336.7291933610132	257.2873181816365	222.6615155404368
2504	308.0068950317391	241.5920283639856	213.4542326867122
2506	298.8910072110022	227.6628690208427	215.2509353416916
2508	343.1349028144751	224.9555287124814	194.6503309541826
2510	334.5867619956143	277.8272612674642	243.0329118608926
2512	330.3530716756409	291.4658236534588	258.9783822940018
2514	336.3341871522329	272.3549099389249	248.1441227435439
2516	347.4017839039628	260.2263213806269	250.5886476022176
2518	372.320206549587	288.6369355470966	261.5605127060523
2520	348.7828453779665	258.0126168621362	261.7219519676689
2522	322.5289567436676	227.8714431393782	253.2959836330215
2524	353.8832259529642	277.9841573073151	240.8673891885124
2526	353.4552004487461	255.5995313365972	247.3877840730983
2528	347.0714096451102	264.6671000504886	236.3336665061046
2530	319.8162137409117	259.9702491785945	231.3392776370695
2532	269.7967372702923	213.7401944335392	246.1052167995892
2534	314.8400554333034	221.8138071693761	219.9584668009172
2536	312.405467356147	220.1489288088153	215.4690763064607
2538	309.0933604264878	221.2281359367582	213.3446141655285
2540	318.7133241668727	232.4206603796696	206.9650733549896
2542	300.0545846374765	261.6886247492455	208.7268820232927
2544	336.4082942925501	292.454428250672	238.0527246466469
2546	343.2331823172732	295.1351800947929	258.1130410948539
2548	327.2029363058334	274.4679480149156	268.816494328986
2550	363.7659666336499	263.3117450304651	295.0508744932896
2552	350.7200750188121	231.4973252859661	263.6711572603357
2554	332.1550748817881	235.366154460637	241.1403522504042
2556	331.1794351689678	266.2158654009592	239.028930095318
2558	373.020521197248	301.5862835149494	262.3887051066025
2560	338.8569357094195	249.6240969912238	254.1656305722301
2562	321.4041048246866	239.3426360697385	258.237012271204
2564	292.373203148441	233.3282504961862	237.6197815885361
2566	241.5769752945358	204.7337586370843	175.493807361941
2568	318.2808753348713	208.3631573088881	216.2510672373056
2570	325.7374925217468	226.9458694958345	209.5944271231799
2572	337.5331812665571	252.0294740204619	236.8175350704746
2574	361.3687751629334	265.6454894602308	293.4822317114429
2576	304.7532582425779	209.9754836869804	225.8333426667349
2578	289.3859794733215	239.2637391964937	216.7803806275628
2580	291.0861191659443	257.680660440279	216.6456025787873
2582	300.140764495835	255.3259021827384	220.5859911969511
2584	306.7350109191458	247.4049347844592	236.6175322143928
2586	325.5644258949616	237.369761036199	252.0373981464134
2588	319.9626633525024	231.1781850273015	221.7810455652121
2590	313.8883068170358	225.778552487023	194.885382880179
2592	328.9644319737826	221.3683788911866	215.0048604710308
2594	336.9085313749468	263.4346402246945	234.3052750719691
2596	288.6925032210031	224.5068486341696	224.4364601507256
2598	273.3604005535084	216.353327329265	230.9003388219953
2600	301.0127927799711	259.2705939639293	256.9743516515002
2602	258.7728403866008	240.9941531338624	237.6239279471386
2604	278.7063300517357	189.5695633978247	192.6872060874686
2606	295.6761324805576	184.1040750744378	176.7218403999167
2608	298.6578455367239	217.1885795485343	185.8473517708123
2610	288.4421113201748	253.4097076245891	197.6868654079851
2612	250.6567079942141	223.2836697274324	199.765339578215
2614	271.2911680598355	205.7900235735391	214.1488373938926
2616	291.6716766889663	201.2422169398397	225.94742571579
2618	280.9846652278426	210.8296937713479	226.8610609132517
2620	353.4369145551906	252.927229716097	241.3997285178034
2622	315.3152335348473	216.0340304344852	205.3799915281481
2624	291.0966115186062	194.3548695702046	213.6204845658564
2626	318.1406850645673	223.7639961383142	264.9822590639739
2628	393.0957835322224	320.3312510205241	283.6345314031669
2630	312.7740649964269	226.4860980897134	210.8083777415983
2632	306.9246807381874	182.7046032379875	175.7427984075826
2634	331.0523700979589	192.2954879060889	179.5838867348709
2636	321.3063741249415	231.0550171369353	208.1994273102119
2638	300.6627902933338	214.210354742897	216.1788455232341
2640	290.732455837772	200.4627274763642	182.6916490177581
2642	287.847430683895	202.5983574782237	179.995244650697
2644	291.1852801464997	224.4957330505601	222.4101330878753
2646	303.1610192301584	261.7208568616596	259.6296923936806
2648	309.2417523703226	216.3300406537917	279.8784122077982
2650	301.2364794831153	204.2919055032462	248.4338792320359
2652	298.3669118685824	233.7228391757097	216.563375619705
2654	320.2709861204171	290.6913231519135	243.5485473600376
2656	287.103572761473	265.6627400362321	207.2095876850847
2658	275.5504913785758	238.4036309488818	234.6392065721008
2660	274.1334352191735	191.4289021973208	239.9218155982938
2662	279.4654911545368	156.4952768668086	209.7525880187235
2664	298.4233012492241	265.9218786821609	231.8752499168779
2666	316.4702479354831	234.9865465230312	238.0314900084429
2668	284.3718816524783	236.5864108487913	203.1579642080229
2670	255.0372943405476	253.9462575784594	170.7776375970154
2672	290.6514793943787	244.7931588180389	192.1179438866917
2674	296.4004096215534	243.5219813776841	227.4202226869867
2676	262.6134704023435	256.4105131767469	192.7634986042876
2678	272.7366428469788	247.7863112196008	175.4724103872487
2680	318.3566813412936	218.8017860876215	192.597312898961
2682	275.6176766713513	215.4130785006908	187.5942372161995
2684	323.2664363205001	261.4887249818996	271.4008807035557
2686	333.4730738876696	270.6954472062345	298.6259810462929
2688	321.7850971077669	258.7090328079266	255.8249953072601
2690	308.7533991008808	247.8256678809255	162.3703476825945
2692	231.4325047228258	225.0777504894845	176.7958158543102
2694	278.7314217130617	240.6057924228713	229.8549668826079
2696	293.4160059210299	230.8650245548031	239.5801098384854
2698	265.7758875110828	196.6222258777731	208.8940034936994
2700	278.0316614350985	180.9079322272705	197.568525274681
2702	303.3450438668832	238.0156038258902	209.5191475967074
2704	275.8486189598071	222.8785083690128	223.396814504249
2706	250.8011030866589	214.2124943964674	225.9785206280964
2708	261.6976072976324	248.28700008363	210.7984949328887
2710	276.1791362318822	218.2841269004696	187.3210332422318
2712	275.459983128518	195.9840392872988	227.4577989255775
2714	277.8900755357662	195.0356970919344	230.1065258990913
2716	289.4567708265221	218.8946234263231	200.9732930499464
2718	310.5438424620644	262.3264442484399	175.329803494014
2720	290.2739557591078	226.3104181101173	206.2412394666385
2722	336.7532378985161	241.1278056555004	232.0067290116103
2724	347.9593320359836	247.1766791838022	223.0144465227953
2726	306.2907640519667	226.0422155230893	191.2609360355038
2728	271.2613151652534	193.044564194581	194.9271911623688
2730	301.0650048658571	212.4208206607319	226.4071031720343
2732	279.9043595946777	214.870142350688	231.5658753119637
2734	268.0977766077339	212.1168591960471	213.1522904866042
2736	295.7112467771284	211.2283321487982	180.7529043792264
2738	270.6061723005269	190.4677578894983	156.6738432814261
2740	248.8498957394089	218.3231796785504	172.1209244834054
2742	273.030598916336	238.3286505611979	193.6718166989172
2744	294.040214242781	236.5986014742421	201.066533850184
2746	254.4096663511797	213.897870563612	183.2499306649834
2748	270.5887636703968	229.4239143664335	209.7402708409429
2750	321.4686200237403	216.5822460178486	245.483577233319
2752	323.52223743759	182.7052379176137	236.011300711924
2754	279.7451762819937	163.9426744985798	202.7203332231754
2756	248.1441758638263	220.2537343256647	218.1554888174327
2758	261.1012246385542	245.3325803844462	234.9658759898211
2760	257.387163675784	246.0612438677703	204.8157052325871
2762	270.8296748274408	252.5859821637288	191.5977201861812
2764	296.7631094149211	256.3869949771257	211.8509192205818
2766	269.9207977719429	186.0382406383216	213.8522128187236
2768	266.4389394594324	209.1004150615913	154.4935002438787
2770	266.6380553236772	228.9697415220745	169.3246406648837
2772	267.3144029831026	218.3301349329383	184.0980178887219
2774	266.2402712674821	181.219698535099	153.7174311292813
2776	259.968121843192	203.013047357765	164.3668092719354
2778	260.2743311109131	209.9181477997259	175.0152051451244
2780	266.1555868607732	210.3228418210002	196.6336790951794
2782	283.0666224996995	204.0000552215204	206.9414897825831
2784	306.8531779412567	196.2462233181023	191.1034383324113
2786	269.7103144673409	233.8173055650977	213.1589268734083
2788	284.6698496104405	252.2674916502741	228.7663036269414
2790	277.7100546029589	245.6514145491814	201.7477065698946
2792	263.3026573732878	230.6352791588069	184.556528916377
2794	274.0471294487091	227.810451180992	236.3989224230483
2796	220.9875943534424	201.9188319787041	143.4298971033218
2798	249.1491280163127	189.2431554540355	199.1514893500009
2800	282.2441242560152	208.7366504294362	233.0287967446459
2802	288.4592350156353	238.1720020977458	220.5590755657633
2804	258.4734101811856	235.4539091609602	205.7830918900393
2806	249.2723781492439	227.3343169509731	189.8165544572167
2808	267.8514526758935	232.6600669299818	213.1512133487077
2810	275.7015606975637	185.9237860056048	214.7310908889621
2812	275.7439040043834	129.0199515504315	198.1478673256402
2814	297.8451796363344	176.2303822185527	209.9741787983974
2816	291.0877701610157	198.5651414007912	208.3606809361123
2818	264.7675972958767	186.1192793921763	196.718708980664
2820	260.084179811635	191.6386670987147	211.4803077436305
2822	283.4850499778831	213.9403710923736	236.8881383206551
2824	311.61905821319	206.4750653691415	212.5687511820055
2826	295.7437760772348	231.7192173486223	209.2946105354859
2828	269.551757881452	183.0616517740573	194.2034169724607
2830	257.6569464949183	167.8772973851932	187.4060936000647
2832	265.1790125383176	191.316189068344	180.9525351336964
2834	278.6164884205645	161.1248413294362	140.2700549559642
2836	296.1037503963257	187.059205771175	235.5605474692666
2838	280.3515152987168	197.0181817347786	207.6393557019643
2840	293.2897173858964	244.6559925062859	214.0124423582483
2842	312.6233875603398	289.5025626365398	259.097481332071
2844	236.0782592734001	201.5527178444047	200.0534099567489
2846	329.8777137848114	230.2493371292329	208.5650285015128
2848	285.5008975229048	235.4731644939525	203.8165677743319
2850	271.5501146345167	244.0969041954029	205.1150786509282
2852	309.0301371515585	256.2572430825011	215.4261096465482
2854	289.9558348265401	249.7093351696421	223.4036582129197
2856	312.7280685566021	292.6635092374561	240.9608309632898
2858	311.7317332095026	271.1439340326614	255.7178279985595
2860	312.5029055732796	245.4798383073142	241.2096117400891
2862	309.4171312105582	237.9884198515243	216.2984807206883
2864	278.1533055705676	243.8691923112948	231.0659707662379
2866	307.4272539446677	293.9683455556097	256.308827200132
2868	369.3707653307449	279.505531212138	285.8187186601356
2870	386.9403360482294	266.93900130879	296.9036476469175
2872	383.6130765355234	290.0233010451215	307.7696400738215
2874	428.2544607575994	355.6009239574257	351.58587542217
2876	421.0655314021159	373.2417871299782	350.0673065525398
2878	407.1039350299127	360.0305603249561	322.803811446262
2880	403.2564150223521	349.6758745534935	320.0810035639488
2882	400.1643656387151	352.8174351127372	330.6456712056129
2884	391.8628898617286	369.6547911890487	332.1881269213201
2886	471.5378301279667	394.5776655848752	402.8282290004628
2888	400.5648891178224	384.3049066767256	372.7635009114753
2890	375.9403654185322	368.6015391398126	341.9709901366559
2892	384.8823616233515	360.2724994150362	341.1500057973788
2894	384.1550561823073	358.5674943111911	371.3615851265796
2896	423.7451892292143	326.6181503252535	389.929297948103
2898	352.1214032364924	327.7565540194685	301.3980980132843
2900	396.0172642181125	371.009806048347	331.8732871361152
2902	446.3801478651857	382.9026976243165	363.7677391562582
2904	426.4405012832489	343.9380665502536	331.7289357668595
2906	427.9496112421841	372.11151656152	383.7415270440545
2908	364.9245913498804	354.8212933875194	324.4628824302428
2910	411.7637695336202	391.9848079839961	347.9571539655198
2912	432.7837719801129	405.8831608170204	379.5627790566647
2914	393.350636672399	370.8141575101522	366.1464952854303
2916	390.1364146216555	332.4538398100328	301.6245614807103
2918	431.2845027596173	398.5869309031917	368.3037398166389
2920	449.5135807052949	437.3617570192768	401.3097828298463
2922	492.6869042741599	460.4621380831636	446.6504742878471
2924	525.9882585846409	460.9483578768171	471.5501469351985
2926	486.7522286724088	435.0560695423386	418.0916394240261
2928	462.3970914085012	484.2275795526507	379.5266836235888
2930	509.8069618690009	519.5827212805609	463.0316001586118
2932	524.753133944804	504.0127133542678	458.4472657605953
2934	516.5640101450312	501.232261092684	437.0410029453262
2936	523.7634856814774	548.0253348381685	479.2513606319229
2938	583.2743480982383	525.8386222126349	478.1506024488308
2940	565.24992978973	524.7309021113977	512.6699312343883
2942	581.658753771148	505.7380479101718	514.8823918515243
2944	601.1872057618767	509.4410148618192	502.6599766758084
2946	592.7086299551889	529.8713036200633	498.8695040533243
2948	545.0929131736349	502.6928040551018	519.8004266142552
2950	561.6217681227158	510.0288419534831	508.8026681424481
2952	552.6306089791558	499.1745487698821	461.2784909394709
2954	535.9292888801851	467.6332357645404	438.6510003280263
2956	529.7377894414872	449.0451872084739	438.101962360181
2958	543.8206960440716	472.3164008344938	433.4090306917528
2960	547.9833600459048	456.6872727607093	445.9746961693567
2962	519.6179014256193	384.9999777217861	413.409624459695
2964	508.4536393697696	390.8230861715086	425.1506916977948
2966	511.2303603368729	434.0037636737186	440.8212481654517
2968	518.0215474226465	465.938099552126	439.9710008154823
2970	522.9155670012503	474.7187494219044	468.3472840113491
2972	483.9925051625907	385.99023829224	377.8805620758686
2974	479.6557337724943	409.4871807058304	409.5681600799157
2976	503.8334781070072	438.2211823689893	439.619987663267
2978	517.4523278519927	433.7514544602725	426.0503064910434
2980	490.3196690817586	411.9640891354034	389.3737735607368
2982	536.1931796632704	440.9530027544192	400.3587946641922
2984	517.4858838612856	440.1238069788114	407.4691477510439
2986	519.8679197664185	443.3935358198962	422.1685820364555
2988	529.9634529881323	457.4435321629785	426.6572884751851
2990	521.7451421439517	470.3695863973729	415.6888594772394
2992	478.1099410954395	451.4251862169465	408.932654708996
2994	440.5184526808062	389.3278783469095	388.7656657631103
2996	524.0498174816323	423.6681753216827	455.7322768362477
2998	509.6738517826746	410.6646311672858	433.2713612647594
3000	452.2056476870157	370.8260807420179	377.0954767451137
3002	475.8614278574491	383.0120279757987	392.804011423172
3004	482.6831472266848	452.2715344494865	366.2833690783497
3006	435.5961393250589	370.4912333091124	357.8426178860208
3008	427.9197472121466	370.836116040813	346.8464345314852
3010	440.4602776885781	370.5567670012219	369.0034380471807
3012	446.4006249246291	354.5288041986466	398.1850750177795
3014	430.0108982554256	388.4529583037339	363.5351841414662
3016	436.1418349682789	409.2199403832741	364.9434447469479
3018	445.3064432508337	407.2077807840904	374.3720153239385
3020	398.616678373917	374.974767991096	350.1791274298644
3022	387.8706003792446	353.905868109961	353.7267557918586
3024	453.1388657436805	374.9899928515608	402.2989231960909
3026	484.2532327261293	426.6147148211899	397.9926539223651
3028	483.3288547113772	392.0240029458707	361.6269384385925
3030	447.4044519794745	390.1630248038806	351.3232003219986
3032	445.6237433883721	362.1884570590271	354.5954716569734
3034	450.9633085025008	351.2405413304437	370.1943199629609
3036	425.9499360585816	398.0227453252603	390.4488280832249
3038	429.3109997527313	406.2203109932686	375.5593175035408
3040	460.030615794024	388.9849845878434	443.8430048037225
3042	447.689457186851	399.4154757310458	397.2918061475315
3044	462.9376877017277	410.9275917163948	378.6432781349871
3046	491.352129400648	431.2800490034932	410.4832898450309
3048	479.1527231177007	473.1880410936767	423.6769453683172
3050	475.4251854448044	456.9970039308012	370.1737334737178
3052	497.642068851658	389.986707002542	417.1896105849211
3054	500.6199321166172	434.9265993004849	435.6154114397612
3056	505.8940085398693	472.4158195147895	451.9976297863548
3058	516.2636922856406	453.648458140185	460.0883648911935
3060	516.4889579419107	423.8402822204428	430.1753304885152
3062	523.096027556394	427.0169570387996	452.4686215453101
3064	543.9499503621059	490.0519740022384	482.8971257283854
3066	521.6386390525689	489.1030713533716	446.5333508494908
3068	510.4882824221415	477.474362408523	419.7314713482961
3070	546.0187472601657	491.9373324759612	446.8098075433808
3072	610.4261820745662	514.3264881964431	503.7040568778044
3074	587.9605656217736	476.0265784970968	516.0073954629133
3076	572.5309986072177	482.6004636087304	514.7657429949456
3078	594.9779752383038	523.5996618405429	487.1899776848309
3080	605.2489626599991	548.5316157739333	476.8150455539541
3082	590.945927467435	548.2184839686893	512.4247126195659
3084	593.8527511186521	560.8591202882523	583.0432462582638
3086	621.0451701836009	566.273908258629	602.3728284795593
3088	637.3148583439051	599.4370522065331	571.1088926889584
3090	629.6277050155882	614.3339759409332	575.42963174696
3092	654.6227395331804	616.1944554082819	604.6340676168932
3094	689.6807282873091	599.7027800919065	625.7319338350771
3096	648.277408142529	552.9937922868164	610.6623773342866
3098	661.5040633964501	560.5332554033957	578.9555374087714
3100	694.3338176227762	638.0726137113476	606.696244094578
3102	721.9780773044317	670.8765209943424	663.2819490473053
3104	708.8392870223401	646.2213828999753	684.6404141758601
3106	681.1986639982922	607.9584339995099	663.5121815608716
3108	706.2882788801423	622.8026742325177	651.2123906470328
3110	765.9671036423027	696.5891880048984	694.5284051998757
3112	742.3437066252013	690.2880975956391	696.0717319577789
3114	791.1991144457609	693.9470210197997	716.5038646763471
3116	842.0806918590107	735.8505453231371	718.8731747167576
3118	833.7319831091816	769.7919410409988	713.6205010164018
3120	774.1179063487386	746.8738605315821	737.7280355432506
3122	807.8086986543684	783.5941278393942	767.0854072021195
3124	844.3615473949728	781.8279407603725	739.0134950470614
3126	833.2249558404345	790.3910588351909	729.5843783775099
3128	850.8622041764502	823.4573534544128	777.5539836421589
3130	867.7544673551713	832.0863057186102	830.6734115026984
3132	837.8686853365381	793.0817951930285	823.8127526801286
3134	823.211432859535	812.841143720696	778.477020125458
3136	916.296398247075	821.4415415036258	793.2217416654567
3138	943.6801409871408	884.4322242049323	842.6718143102555
3140	985.0008640170485	930.842398920658	894.6268550102385
3142	992.5373454616774	928.1768705347355	904.1902209588316
3144	960.4107462076063	911.3978544452798	884.7289227847474
3146	991.1148291175975	963.8760745004536	920.9764311347608
3148	985.2735172545106	925.296623412612	928.09610598328
3150	994.3320323877265	928.9691397178792	931.5609339120008
3152	1006.476399867817	924.0453142889789	949.0127468803594
3154	1035.977027477785	955.7068844928373	959.9644505118095
3156	1066.532462057459	984.7514421224894	959.9265034114154
3158	1061.92590964801	939.145562557022	961.2696855688051
3160	1029.183423132316	970.6912932417673	958.0636456807208
3162	1037.678212292107	1029.536507639899	1013.17624777458
3164	1086.646242515812	1017.476411006471	953.1176033705631
3166	1134.18311353652	996.8443998649329	985.1979677269794
3168	1143.702399358647	1005.527059789195	1047.318325515417
3170	1116.995070116414	1045.897900299617	1041.545880578809
3172	1114.287672669846	1091.35785189984	1073.620634689065
3174	1201.033713599497	1131.82613292949	1083.444955490441
3176	1200.421363025139	1084.770725762836	1094.272502208025
3178	1171.46287669025	1085.282420352117	1089.087886057153
3180	1182.703410200043	1092.635410647089	1077.325011383769
3182	1217.97650102236	1109.671147603697	1080.372318556001
3184	1207.858974874675	1183.55467253408	1114.18662525529
3186	1191.338966797344	1232.307032063617	1159.215132921925
3188	1248.388297050925	1172.805676045412	1147.694373089914
3190	1277.643050730952	1184.282994045325	1156.976944219986
3192	1229.638435406011	1200.36966078014	1135.651195874707
3194	1208.369747111975	1199.748790564763	1132.300282324892
3196	1261.650981511911	1196.95866718595	1174.514216256945
3198	1268.677542792861	1214.155967019269	1195.868150938909
3200	1246.916013837633	1222.668891039662	1198.690244720589
3202	1309.967103743617	1239.002987016464	1190.938560782638
3204	1327.382599920624	1237.848645341786	1206.142971352864
3206	1332.224454306761	1255.369273695213	1233.990894391224
3208	1330.884576574236	1277.472247612991	1256.093983061864
3210	1331.944572226586	1278.955520567019	1273.91051094248
3212	1406.379237638837	1295.077497314068	1325.250941884415
3214	1388.989801048217	1343.717357228125	1308.49162156815
3216	1374.587706943988	1314.302275672855	1291.270272365105
3218	1372.057745298403	1316.59224496932	1287.578033598067
3220	1389.850028661888	1319.767642294181	1294.638993900584
3222	1403.794877665594	1305.030608741757	1301.680557925209
3224	1379.783429603622	1292.156904656779	1301.070092351184
3226	1333.549647311893	1297.943747582621	1302.394323165882
3228	1389.632136377903	1311.764209261414	1313.019630361682
3230	1408.965375942108	1323.853295348818	1307.906851237884
3232	1406.402402311616	1337.865783231716	1312.830146773793
3234	1411.29405534328	1391.951923969949	1325.548695013333
3236	1438.28447625134	1429.480336457356	1341.741394222438
3238	1464.837299388948	1367.017172777492	1351.899661796671
3240	1414.767901756448	1350.168195573334	1311.860078307722
3242	1410.675185407252	1318.34392996008	1288.390137886586
3244	1458.831015407988	1331.012320796478	1326.085971201879
3246	1434.927322957989	1348.292434773632	1317.121774979687
3248	1450.147636878426	1386.966024677918	1310.876856739755
3250	1486.678416678608	1421.057663603869	1335.139082440123
3252	1423.157642247008	1397.695257453283	1355.116508084027
3254	1436.908491984213	1364.841364703374	1368.407635311481
3256	1371.93795470063	1382.349068141731	1352.843343436732
3258	1446.04904034588	1411.420287685009	1359.674992570354
3260	1431.790659509928	1357.450506257404	1342.055269669918
3262	1427.104062964994	1349.556609338475	1348.543231379754
3264	1453.895687558559	1400.95884190944	1365.269009773222
3266	1435.780894522766	1406.833437955351	1342.773107711572
3268	1444.611616593609	1387.970527060323	1348.189318429508
3270	1454.406305363436	1402.945453543092	1374.88574200663
3272	1435.936703969409	1386.231286372474	1421.094720721737
3274	1452.640739410171	1405.57568286908	1397.390938906012
3276	1469.183830163311	1416.750154047257	1408.03032343088
3278	1460.199345785713	1393.48115305588	1431.775334554481
3280	1458.494893343754	1368.496629236364	1411.919208954385
3282	1530.651913402754	1406.86033608227	1444.819539679899
3284	1423.51964510013	1392.634272079403	1353.559858723023
3286	1393.652596126373	1399.674983195751	1353.301302678563
3288	1456.768503710412	1406.651465279763	1339.13219089822
3290	1522.513784570303	1427.106538879303	1379.30945124836
3292	1512.886378820737	1432.483111014634	1391.726642715016
3294	1462.366857746035	1396.017772239834	1344.897339239863
3296	1487.721561042847	1349.93927858813	1367.723011398277
3298	1469.597730860972	1420.739597306863	1392.804402552598
3300	1499.403407990395	1380.40834823149	1402.374181450839
3302	1479.250953569656	1419.1884245122	1384.077052409193
3304	1497.702430133438	1436.931872830106	1421.74665833268
3306	1493.911730941772	1423.993711159681	1419.253361340425
3308	1476.331551775573	1404.799567024758	1389.591629698697
3310	1507.700886985227	1410.037527615491	1428.59004390502
3312	1514.723918569626	1470.838678727982	1452.71409800337
3314	1529.353951728561	1385.896848267412	1459.323042868485
3316	1494.342926980707	1424.941447347883	1440.932622847621
3318	1511.845450341682	1429.814640712571	1400.818426418375
3320	1524.651631686505	1410.930289860557	1375.739707629914
3322	1514.67540047432	1405.11754726447	1382.115071282972
3324	1493.923787691459	1425.854332623839	1404.746244026721
3326	1475.400850264507	1446.387192454179	1412.921941070639
3328	1500.560039097881	1412.452050629104	1403.179319658911
3330	1525.234648703134	1432.776162602455	1424.147662594293
3332	1566.775049485699	1482.976421500998	1431.834847461676
3334	1550.156248708306	1466.809157884431	1438.571319153216
3336	1532.593707071966	1421.380838513259	1414.09421497252
3338	1540.425455072888	1426.544677865686	1407.541990772268
3340	1530.499977833347	1477.079773400115	1446.748599672534
3342	1463.350820582136	1458.968703158669	1443.052284859478
3344	1514.262027226491	1479.380804577247	1454.016351469103
3346	1511.45095753134	1505.409070851967	1399.785076376946
3348	1509.0467543025	1440.099882270278	1406.904503072045
3350	1546.655480438691	1470.134298887762	1464.07920837443
3352	1550.342522874176	1477.958090180332	1446.900083139087
3354	1530.858748378833	1480.567903326191	1417.318428960978
3356	1543.827604210343	1541.819460456252	1472.236212068011
3358	1555.123957624934	1507.610965207629	1472.451112059198
3360	1568.455122046808	1473.018206052939	1424.178440852249
3362	1599.303421308842	1494.716662705387	1469.891114032918
3364	1551.219882419086	1504.287161508891	1446.404464413239
3366	1549.314916301795	1525.461989985598	1452.806633318572
3368	1585.8939122348	1526.749945746125	1505.044343454213
3370	1611.677339684319	1502.751351396368	1533.747949935337
3372	1605.265014740188	1491.094119644299	1502.243089949834
3374	1583.846509533306	1519.06369819758	1484.67149532386
3376	1545.797205385061	1497.58723297232	1452.15070389403
3378	1551.25441754099	1486.180608123751	1491.621669353488
3380	1592.666050458035	1478.607217406328	1518.963766106044
3382	1591.547309707353	1467.763253197786	1496.803949960199
3384	1588.961800215638	1490.80267191172	1469.329216416135
3386	1610.187589583702	1523.320371008422	1448.382785762163
3388	1622.842939691324	1544.11718417904	1437.253169610475
3390	1585.437759793968	1574.703167729567	1460.253970957414
3392	1551.330442752622	1527.78397470289	1476.871465272723
3394	1583.438735417129	1538.957394572014	1511.808380833353
3396	1592.012259446432	1548.966522272491	1520.64664093356
3398	1635.023625610951	1565.438779850969	1511.195696259146
3400	1626.576940253357	1561.006691321225	1520.020634287842
3402	1600.792451814521	1544.683842931473	1517.22580973699
3404	1612.047658661249	1563.204429648673	1516.779688189632
3406	1629.697216725233	1618.121012768439	1545.845071149981
3408	1579.733740470429	1592.702832583993	1504.858476439544
3410	1574.484400303287	1555.011940468351	1569.262463148323
3412	1621.12645200368	1516.220005502938	1491.200231971203
3414	1616.633811073757	1555.8650251982	1500.274675550915
3416	1590.821786753546	1552.603564204629	1515.280923998117
3418	1583.664024982278	1527.494506055706	1509.480122139091
3420	1596.222299627519	1530.030499584842	1525.675544839817
3422	1596.334655267338	1547.738581139644	1549.846678544268
3424	1581.367312569986	1536.544919964831	1508.148467498595
3426	1646.711303512636	1562.039638543754	1524.064244200793
3428	1596.915811863383	1551.23753892006	1523.849687488081
3430	1558.999042289927	1527.541554178319	1493.072586724056
3432	1551.225862573922	1534.740594949183	1551.982851413223
3434	1563.048955999193	1540.73672204311	1525.167556605047
3436	1601.752600703002	1562.970602171203	1521.377174307355
3438	1616.397883025169	1559.272665447386	1536.489674039843
3440	1573.159286613799	1504.07786246007	1487.132830015845
3442	1545.154176601508	1488.526406903137	1452.516273689738
3444	1582.826722284289	1550.259287694928	1485.302679626316
3446	1526.381701287703	1510.41288941831	1482.980912136262
3448	1566.472843241846	1500.838757326555	1478.477298119329
3450	1578.390991761993	1515.026773223006	1446.640124488498
3452	1547.273708567477	1466.737559295301	1418.782454069461
3454	1507.851571581805	1428.917854677525	1409.747742900161
3456	1480.571824087008	1459.682133939039	1414.754197156754
3458	1467.060052877268	1492.454237659785	1417.016048352093
3460	1471.673271572915	1434.806470245081	1406.422301468881
3462	1490.655657733832	1405.072008042395	1407.451004930872
3464	1499.464231410916	1456.135521626958	1404.539703001577
3466	1485.833394768955	1442.183882039474	1421.77417957244
3468	1476.952425225702	1429.835206963593	1398.559714054186
3470	1457.00101775055	1386.032917468837	1332.403613507913
3472	1428.578794314477	1333.434858442971	1301.521451344106
3474	1390.367785579915	1325.004717564807	1303.281863728051
3476	1374.818564236694	1357.556788197327	1306.096211148097
3478	1393.608327149057	1358.541400450599	1307.660639645821
3480	1342.466449753347	1301.128944291215	1283.57204858927
3482	1386.276448266157	1336.025969970643	1301.467365074358
3484	1384.53214541831	1281.234734159473	1296.659997985574
3486	1404.96809339922	1280.994713677929	1275.106294657415
3488	1352.75086062249	1203.709806713975	1232.458487711088
3490	1329.269956295117	1237.96032023171	1250.251520023013
3492	1354.256388843515	1262.72106055853	1279.692388915991
3494	1332.586064541175	1218.506742706822	1253.796686592416
3496	1279.993429887146	1221.636350169434	1182.831095927468
3498	1337.863347560177	1288.075874886957	1148.563174835846
3500	1307.748215401586	1222.316077571169	1233.86690270177
3502	1201.777315465052	1158.891205340254	1189.884599694792
3504	1236.372870493105	1194.688431930125	1120.955025384485
3506	1226.403922925233	1198.855931908948	1167.521621369872
3508	1236.274567496148	1207.303197560352	1160.604356429317
3510	1230.263813664958	1154.939084411797	1108.523314287755
3512	1207.480965193505	1106.249128390823	1104.788151035747
3514	1201.345192480169	1118.863016450317	1111.434741242498
3516	1203.405460213445	1140.641800033492	1066.265878852061
3518	1165.623060206848	1100.937161371911	1054.920803827944
3520	1136.344808541521	1053.668565410508	1081.665933776545
3522	1144.667498358122	1078.662629544006	1051.965645049164
3524	1136.28640110472	1052.621030625833	1027.785363516796
3526	1142.025758981678	1049.24502828351	1021.430252873317
3528	1130.573803899314	1048.276469113323	1005.555924974874
3530	1094.523275526916	1041.806023522678	1030.576313822361
3532	1069.674256694404	1009.968116707206	1019.274906209509
3534	1066.232895980031	994.8217061231055	983.9609062666575
3536	1068.408561524858	1021.455865544096	1001.775347760875
3538	1042.508360608183	1027.994492712493	1042.956801900595
3540	944.3814278177907	976.8708184658937	1007.787220433836
3542	964.6340352048632	911.3161906905491	930.6079988213386
3544	979.752879044667	934.0953471097506	915.6222142841704
3546	1016.685412562912	924.1741642880461	924.3463732078719
3548	1001.62650022892	928.6271342229261	885.6298275929628
3550	963.384537141695	927.5054437195819	899.8174819581363
3552	955.9950814345151	897.5860318569476	904.7369646211156
3554	953.2422591787231	863.432431353633	862.672735453815
3556	884.9502293691826	822.4849478055342	814.2899560494129
3558	794.3417253433499	781.9509436196325	802.3191924970596
3560	814.2993743557923	798.5672223942669	797.0425652168759
3562	854.1775244959408	828.8039091059575	738.8551436666141
3564	809.9239456986743	859.2826807596869	758.5873644097649
3566	873.7094900971549	842.367534455225	789.3998565258601
3568	796.0999347761024	758.1747493357801	755.9273856992463
3570	835.9832032600257	820.6048440598586	803.6376088852518
3572	833.6228195561791	824.1197643047308	803.0189123259019
3574	791.3221516123188	809.636087120625	751.4280153791225
3576	794.9994054323096	792.154833582088	718.6794276138407
3578	804.6231191633528	766.2492164361902	725.8562379103705
3580	768.7334836814168	739.4738926692231	730.1972111158832
3582	761.3253999173633	710.4060574843468	703.761585935753
3584	775.6951174600524	705.8929325431911	689.6286386759854
3586	734.1963521482791	691.662829390881	744.0806284223722
3588	743.4691600943738	688.9146737447474	725.4046009148407
3590	713.1952940000346	695.6806313864854	677.13510281647
3592	713.2537151665775	678.1840364906885	679.6376549603397
3594	681.821510079292	666.0578218837874	664.2942981465492
3596	717.2590757728696	668.9892269339853	673.7544700545847
3598	730.498667473086	689.0600117885144	672.1228467553949
3600	685.9519571410361	662.381977095679	647.8803354331212
3602	668.8461717110693	628.1734480682129	650.3593089494025
3604	677.4355281345702	636.8242660769324	664.5119537500981
3606	616.943178482323	594.6776471094228	615.8284695411161
3608	617.5097696129478	595.5708327295746	607.0406556376294
3610	636.3186919386293	644.5512563276849	615.28523950182
3612	635.4413730876931	590.8749518259174	637.9466926175735
3614	652.3522418806789	601.6151602689124	589.1027129558704
3616	598.1895425034871	589.9393310645925	550.9947148692164
3618	617.541494452978	559.8143594533651	560.8797911352665
3620	623.0541924875784	565.2224255252436	551.6371464145642
3622	589.9733588652809	505.4955955879723	527.014020482448
3624	574.0088813206866	480.99118022198	534.7616260223563
3626	562.9338746026922	519.1477459173468	558.279218469529
3628	544.2163220697626	544.1970760764609	554.3351653867608
3630	560.6191153883343	557.2467184310156	538.5183887730876
3632	551.8651917623383	489.5972487426937	528.8614792194263
3634	547.9130123157291	509.1700691640812	503.2233222079088
3636	478.4737850572812	436.2662416651129	433.7084140095594
3638	548.2897237820248	490.2474566098993	500.103997598881
3640	496.3380184187427	442.5230790061595	457.123455196104
3642	439.7391207705086	433.7096664458852	437.0631948821925
3644	469.5215046213963	459.6018855797962	443.1179407492973
3646	492.2895702690037	439.3523504690458	427.259162718828
3648	477.3684473733161	454.335927255807	463.4279120777678
3650	431.898547363586	421.3478320956721	429.562280161589
3652	416.8848853109107	380.3878271568509	366.5286988318148
3654	446.7180368492748	418.3441902593883	395.6902815374747
3656	439.1215200502597	416.3524756128731	402.1014831303208
3658	406.6553877257924	390.6245943797243	387.7861625280855
3660	410.8763790115042	364.7920914292668	394.493121374776
3662	392.4035153996844	321.4834160182537	326.1003555117549
3664	395.2764147589032	362.0766327065318	347.2828021306964
3666	325.1426602976595	276.9584554723828	325.0925841390503
3668	336.7348123761162	289.6567182538275	294.1630060942006
3670	329.3697075523891	258.1114947305446	296.4102972453864
3672	320.6387399004129	294.211371933719	297.253295112348
3674	285.6316097414952	267.5479967676549	282.7314452642306
3676	273.5388604566905	242.6596196170827	264.7831943979483
3678	282.5526232183124	227.6971097458301	257.3640129326143
3680	278.5301078083564	214.2458262674908	244.3839768881106
3682	283.4184462121816	232.0301861517947	230.1948113090065
3684	309.5402863130487	245.7027011779639	255.0891553160621
3686	293.7801625413093	237.2180456670328	279.17546169797
3688	234.8501611272296	161.3653187331808	221.898329771669
3690	190.3003572087836	204.0869635959515	206.1805416963415
3692	239.4051413049207	224.6471564855195	230.1990207312954
3694	197.0882940082206	284.3966179327248	221.5642027790508
3696	236.0349957781143	149.772487619542	188.93919618772
3698	214.4152103603294	121.4271954209409	140.0711794318206
3700	192.6737142007911	109.8148841885129	136.9445533050435
3702	163.3354745403118	135.2574156157386	151.3422364993988
3704	169.1179828403312	164.9916259794811	179.2364497291091
3706	168.2281436018828	183.3193544344149	192.4110144999194
3708	159.778702042786	173.7532764790928	201.4842363854535
3710	200.692874468681	163.9361371785621	195.5224366054285
3712	224.1353150818112	168.1257617289553	159.8168159404511
3714	161.7162573240056	141.3760184067247	152.5901172238502
3716	147.7727193210425	118.118914396538	174.4170847510293
3718	139.1440470800896	149.2935518672695	137.521307778044
3720	153.4714494160595	172.6334209378502	161.1765883723397
3722	153.858077614064	135.0142562060737	106.9127045760421
3724	134.5638025001589	138.8062456601115	138.2179836986037
3726	168.4909181805687	65.82703290329525	119.9692853181042
3728	128.4849921092467	124.9740885511629	110.4177864520517
3730	112.4325286990186	85.59970651315932	62.78379062347395
3732	89.14191094324778	114.1093722472969	74.5537347789233
3734	170.0943184698126	95.95317737518553	139.2158893151065
3736	143.8343465799788	63.77960386088289	132.5528621107035
3738	117.2508919887395	60.61094519784358	111.1359457506257
3740	124.3304249369516	62.7183714473076	123.6402230232168
3742	120.9706824292189	58.84067671538821	105.2784934335494
3744	119.7214794876983	55.2698876277309	75.60254505914207
3746	113.3806217770749	75.61769693070264	91.04856522118439
3748	102.4702907019944	110.2027644019525	87.71810337990324
3750	101.346884675855	73.45358405768567	74.16242804044458
3752	119.6519982643182	70.6115789124563	82.26826460704987
3754	78.72048575565401	69.85099430102039	58.06106940519462
3756	101.9755984367008	67.43822267320959	54.41579098700628
3758	155.6969473538148	93.28741898971582	87.45957713885238
3760	62.42908488842319	64.0200837092947	52.64314094772093
3762	88.71029037575865	122.2848062930864	100.2056348119635
3764	74.16305470002854	63.43338374181084	111.5898332198625
3766	86.41458300670749	55.34474283665391	30.97170841912296
3768	95.78167169622543	82.57708835432733	72.59557596099116
3770	110.9002925847414	92.91454953173901	68.24646618102824
3772	95.87424527186965	52.39314227032079	49.50828622169912
3774	96.35806716523705	40.92627784508547	79.9478466702346
3776	133.9219445153239	64.87979587044501	81.44502121046585
3778	132.4583147024063	72.38536484359426	58.06739972608391
3780	77.95851614634339	53.30864483968597	55.19669600423205
3782	66.35550617050458	64.01815182892125	46.53879882631862
3784	106.844309173268	94.18239010957201	38.88581259509095
3786	100.7364109803814	57.30920481978418	49.57435153358834
3788	73.46669912927277	40.38628647614188	44.61284489610959
3790	90.95424309021892	69.15674537591801	80.17648939857915
3792	54.75532315605375	63.73463594711468	98.79496560384206
3794	94.92977226018981	46.39706155628426	-4.827911545764401
3796	59.23298293320619	76.35415125497187	19.38943222306699
3798	42.87367665493949	83.35819950255763	58.5534023219351
3800	105.7064568003397	84.64685248801467	57.91291076992222
3802	65.63269848146474	50.83497625793942	32.14924648811686
3804	63.41655296699342	55.4813281328343	78.23827341088365
3806	79.64374364013658	45.59189458122992	77.84159205379393
3808	108.0548767226647	44.64063582326472	83.91558080647087
3810	71.12893330975972	54.58615667927276	33.30282134906817
3812	71.58104199022317	84.95651151001533	65.74624679674915
3814	68.50148803603582	122.9512176225388	92.18467388873125
3816	68.13551118510341	114.7009393842404	60.41178176905545
3818	54.82492832702842	82.56083482449432	37.92603983053247
3820	81.53060793343616	88.89823166688751	61.70806566650991
3822	99.84970821874215	95.95874606478706	75.53556683312409
3824	73.00246951450725	78.39962945798081	75.31878901405601
3826	48.26978495350332	59.02245913727767	57.79062447497973
3828	61.11113468772418	56.10884088035938	37.56487908662777
3830	121.0700555616084	77.57828108215453	89.56212648341588
3832	86.04213505028544	57.48383999871999	86.75792348288196
3834	50.12288723846002	57.62123938546377	39.79109806098314
3836	67.14157941062481	64.35358739920403	48.56677359770967
3838	111.5105428318145	91.61776623131493	89.45694604022225
3840	129.7637944546378	121.0028524517578	113.663603463238
3842	111.5727791640771	85.32402876681495	85.06501053638921
3844	73.93778871049666	65.12493085651047	75.92430800707514
3846	60.08037899398328	60.67732207629516	124.2417349348995
3848	59.41001449590018	13.32359440341124	40.13862572042748
3850	72.31188190605087	38.28968170662655	84.50915894989322
3852	67.29763553515346	32.29711620987897	66.86535126192831
3854	118.4923683291887	71.61348902316539	54.5310136943431
3856	111.6723753990006	22.60978933912152	40.77145860639962
3858	118.7469531349539	63.48808227550019	47.49511524744068
3860	96.4809976849713	111.3060306847808	91.43029593334018
3862	97.99890051018255	88.01915854022828	64.24386703691103
3864	48.10886278135349	53.26930314083836	9.776949489670711
3866	86.3383216171993	82.95182191474271	71.29752917566023
3868	70.40142006599197	43.81378843897653	95.2422329020429
3870	71.10588190665936	51.36285937534023	61.30772771890528
3872	83.59365523308631	68.93257791481923	55.15844230549622
3874	80.17135900004433	62.88014429406258	85.29550019092366
3876	109.3138710734748	69.01766298606735	114.3420293261652
3878	110.2675090864501	58.55057883783543	69.489120659767
3880	70.21394185322002	23.05076925927022	34.69982951456314
3882	85.57664326107155	41.99989430753644	78.74831881830424
3884	98.3255097785175	101.5094970328211	75.9738787903889
3886	55.5641150260418	81.36328969028742	35.64387817613337
3888	84.13682109314262	57.55384004270209	40.33109967853663
3890	125.2509533352681	85.87198587196245	83.09006406688577
3892	106.1325148261511	105.2492081699477	79.77318351354666
3894	98.95560269034955	89.87174793710106	21.91836417232862
3896	45.32011922259298	16.55838896699486	4.145521932030064
3898	88.44971237464699	57.19820769789078	89.83979524208851
3900	91.22205776092376	83.48530472788329	72.21780972460763
3902	73.54730995796894	84.15389203474356	48.09845876757159
3904	116.5835539083227	64.16875758719479	54.30334113285777
3906	75.94683501113096	80.40684570343473	89.55579414441098
3908	89.21693828905599	63.71443868919617	37.43554874075786
3910	114.4968987570524	85.72435170370211	72.13049229828772
3912	15.14398673301601	40.83882124324851	38.46563895198278
3914	17.83413766813136	69.72997362274397	102.2316465419081
3916	89.07947843129037	48.51165288565608	54.50750851427986
3918	28.94579521721297	32.39029636092207	80.79609565246733
3920	81.58039571290578	52.30881420461621	56.53337551445613
3922	95.85918983326656	21.41670122987578	78.31991195912958
3924	74.92003573940364	119.7054841090613	96.77644760580854
3926	118.8414225728599	117.6487285225683	85.65148235748114
3928	51.57029906590863	45.44617718609092	45.49655206109534
3930	36.03240836428768	25.00797979935113	44.31269207697226
3932	88.76995177291521	52.38667951985651	71.71751754915044
3934	86.80475040451397	86.26212799250928	93.57473545340692
3936	57.34132767122011	34.49469225823372	69.14116546117111
3938	132.6010191864699	130.8568351026263	103.1684915983534
3940	143.194033401073	143.5131565413842	107.5033623825676
3942	109.9722948701917	99.65377087640366	50.68060903298891
3944	93.46400534249484	54.77851794166843	74.34601427846529
3946	121.0829869322033	57.25804071039567	98.13660838595344
3948	124.4154965686905	112.532279327371	85.54817945028471
3950	64.89663537190384	108.234966113599	2.470657631258625
3952	33.53170876557792	58.0034090599968	38.04233617152647
3954	71.36150110574771	53.62331420469367	119.992651742744
3956	87.47383473357633	46.58345879304666	80.33254108745251
3958	97.52221089675331	65.51295462772796	98.38723797425678
3960	93.75961295214282	48.62655248403844	91.01866568726172
3962	51.09325556706025	40.48623605117939	50.3933533475448
3964	46.68769409752387	29.50707879420718	61.32446891952165
3966	89.32106905546249	56.25348959373398	87.06539743453381
3968	77.81422894026758	82.95024732241359	75.49711222505601
3970	47.99716735755697	65.11136335702884	65.21845497254574
3972	89.07284087633013	63.83758378348641	56.94070799201655
3974	105.5079701544089	68.28323072218677	60.2923437537407
3976	66.45830863010784	46.9698621155308	71.24848880071011
3978	83.39774963086663	60.43894205366321	92.0518324789935
3980	83.58531055342614	33.93594816691474	93.72704904338889
3982	51.46988185529648	-17.96327809109129	30.14468313368255
3984	58.39506749700986	14.46190929205481	0.006940009489182941
3986	61.11283291965912	48.86285972047945	35.12855071960428
3988	53.63744801306817	85.47160017248893	56.74586988322311
3990	34.15456642045223	95.85991991370239	49.17765420809013
3992	37.94949820382457	66.6881251032771	47.75206295596512
3994	63.80010440544105	55.46589997417902	52.14036073041404
3996	110.8476607771602	61.86504638861925	55.96837746634811
3998	155.4031106697771	70.41590063386477	57.36117472721745
4000	109.6158181796517	47.64929379857758	35.2145546380228
