# Supplementary material for: In vitro and in vivo datasets of topically applied ketorolac tromethamine in aqueous humor using Raman spectroscopy
Source: Data Brief. 2019 Oct 22;27:104694. doi: 10.1016/j.dib.2019.104694 (PMC6839021; doi:10.1016/j.dib.2019.104694)
Supplement: Multimedia component 1 [file mmc1.zip › Raw Raman spectrum dataset/In vitro Pig eyes/Gonio/High Wavenumber/1.25% Ketorolac 3-1.txt]

cm-1	frame1	frame2	frame3
2502	735.226386666516	677.3354072981383	700.3267433928431
2504	757.5785712220031	669.1002659101198	697.5285560158302
2506	787.9065942305259	684.0425516097919	680.6933013593697
2508	770.6144197034503	652.3544474651091	697.8711243932637
2510	756.9650884421851	688.3804408834986	681.526498151644
2512	762.4814591328656	726.7097337468291	661.7965747541532
2514	792.6822305526341	715.4117081797726	662.5856081646545
2516	755.3887207119127	656.2351268336514	682.160353579295
2518	763.0144274642869	678.7056036684478	676.5459731330172
2520	762.3043225488979	696.7891454381047	683.5280581026534
2522	740.1912743701902	675.4811225845706	713.5486803789213
2524	784.5400259160746	670.1042579578734	711.5012225432067
2526	757.1490927113462	652.2040108965309	668.7526076515371
2528	731.0972593148017	657.6792162321019	672.3583655542445
2530	725.6832389973323	672.3305247224007	714.5221171216969
2532	729.8757107023201	610.8185930064676	678.1387237660333
2534	740.7424204625939	645.2061192017862	680.112003247373
2536	764.2820141723914	682.6865218800547	691.5641233996423
2538	781.3990708559675	697.4509007883846	694.3195795193881
2540	753.5184596926482	669.6779894030212	662.7182525011378
2542	730.2286112245499	658.8617114482815	675.51715688564
2544	751.5253648194257	658.7898031205223	685.9557500929218
2546	777.9167544659205	672.8306906775454	674.0459734094575
2548	763.6957613817491	702.642205168738	624.2409712155856
2550	762.577740563437	659.0287414845673	661.6249996332667
2552	772.9578158312617	651.8993248633385	698.2627321499547
2554	785.8101369863648	656.3323752904631	716.4425721531001
2556	794.2766187366257	661.6071141481959	708.1452187157124
2558	791.1734917782187	712.6213534159928	698.638087727893
2560	741.4247312576739	704.2803819317978	683.6384751642975
2562	704.3049087143179	680.7259631851761	658.3886124705041
2564	706.4321754397357	669.7279091677513	637.3787804314196
2566	768.7671762131632	713.5668924903872	674.6723336744733
2568	745.3510422357973	711.9859840462593	680.0236204400811
2570	725.6065499339629	709.6529996894124	681.6695313514269
2572	727.8174433722854	702.3875242259549	677.3480453497411
2574	758.8989638790806	672.1711386583727	656.3833246426219
2576	764.1239279660396	712.2095007058227	669.6336342408756
2578	763.2224615634184	701.5040875925785	675.4139925638597
2580	748.8046624501553	664.8275352764065	667.5239298665391
2582	718.9082631563742	634.3936891346614	648.1904483762365
2584	728.8920794250673	693.6751207460408	693.4147980580539
2586	754.309445580234	700.5072074956622	706.9752889217854
2588	765.3879068632475	706.9023493958014	697.9340186215322
2590	753.9220423724668	712.5667974405483	680.7124434910355
2592	737.1402434083284	630.0808677423255	695.9058105102854
2594	760.3468465007857	654.6599179647233	689.3980428787611
2596	775.0595062583898	681.3266195639964	690.3065959715314
2598	767.793530376335	686.6143643639853	686.1039614468174
2600	730.9191095259816	662.5962930680161	647.4934175308746
2602	710.5930487209602	662.7945521186233	647.4179689429395
2604	710.6131493505123	645.0771872465189	668.3131018144868
2606	723.3380664323148	631.1641273034418	653.645034238938
2608	741.8466134050127	640.1340870038625	581.6916500472992
2610	764.8125042096033	679.1471401419401	661.0448153918976
2612	747.7330055482626	691.0964664095334	700.1170227281737
2614	722.3646868035635	694.3171127921528	688.9061521307316
2616	704.4921132407098	686.1346683179258	646.6956689874756
2618	707.4293454271849	640.1787494498298	639.5020182560036
2620	768.287736400217	707.8823957430587	687.6188312503425
2622	768.4092536742858	688.765067168835	696.4124089020211
2624	729.3286687328503	647.4962298605833	683.6236944735013
2626	695.7897517581026	684.8761755592681	682.8666515532818
2628	708.3090792629834	682.840887667775	661.9685467497561
2630	689.6239238920606	672.7848777818001	651.4498268059333
2632	682.976076256072	640.2576665370941	645.1921648326193
2634	705.1578448705321	601.4552511909939	644.8786259098351
2636	731.5156106239112	656.3837550275772	671.8262357226363
2638	719.2662166467526	674.9757305206285	666.6726842119502
2640	704.3492736517974	665.3326149426472	666.3451211953568
2642	704.4921385480922	657.9517990033072	671.467657617774
2644	735.6578606924689	696.2148629805806	672.6732524718527
2646	673.6353023936069	637.8633354899353	609.4081051553505
2648	708.2462113384077	640.0468888462337	661.7695886735874
2650	720.5328352209772	647.745496187824	678.0268476491002
2652	661.6675354574338	627.4477515344187	597.971852052971
2654	670.4881511841082	589.9326660969555	607.9136650712784
2656	717.1787325084687	658.8080419649683	653.8935805502174
2658	752.5979424807964	675.2665845041931	670.7678356798519
2660	760.5334621051984	647.188094319431	671.8662049923998
2662	733.0216340099529	643.4771312241911	701.6084490104942
2664	697.72778324016	642.6408581043716	669.7148227213351
2666	709.4989975026545	646.6686266296501	669.3379080621621
2668	721.1404006664643	648.7466865384644	669.3319009356235
2670	716.4529587706923	648.9817870095707	658.3175335262724
2672	766.8996037131899	669.2707134753943	680.8183282260176
2674	752.822858852425	690.4232145326514	689.1688083689064
2676	729.2242124460182	694.845602138598	686.5489096833387
2678	714.2958769396963	675.7056962773449	681.5059596045103
2680	718.4667393990785	631.0491995872337	685.6801903363461
2682	725.7888963877023	661.2632059941304	690.312458297517
2684	724.3885345270367	675.1395026267938	661.8732289915547
2686	732.2747452807582	656.5429960820731	650.7366225542863
2688	747.1977365833154	621.7123557919351	670.376542538937
2690	724.9383447361852	660.7868147740691	669.8022259446674
2692	686.3908486743558	631.6440279411667	675.4024424273388
2694	690.5298555013289	642.3786192224034	661.2308709920378
2696	713.0730705835142	683.8890531445945	659.0631975692863
2698	718.2207771452746	722.2808369323525	703.0128350423424
2700	736.3966712396416	681.0027337045422	711.3541379167604
2702	719.5142340852642	693.967535484242	686.7982086293296
2704	730.9898326145756	704.4090166524759	679.2332760043889
2706	763.8483391459386	690.2412555199245	686.4730562279896
2708	744.0857037041453	650.9501006001621	658.1122394804233
2710	701.8174743798485	667.7059562496287	641.4266176638801
2712	696.2568058227737	644.7400645090013	626.3816589771088
2714	700.3948427124508	637.202274803282	649.5182137370483
2716	696.5166094841876	668.1439641574602	709.6755566801722
2718	719.439626981983	606.8943503353567	646.2062547312503
2720	712.4705734170958	649.2471325295664	638.2006385403884
2722	730.8124704459193	672.5743262869313	669.6533208617144
2724	751.3608408038657	654.7561102851126	697.3363289325639
2726	728.6352509494482	606.6899875976926	670.3001004132258
2728	705.7245943106431	642.6001693278867	682.2750535675406
2730	741.9662463273887	649.3471336353171	657.0053469246683
2732	767.8808241436269	661.9795096544328	657.1203531183264
2734	752.4798295749567	672.4412931741683	678.0552820459405
2736	694.1634121691667	623.4767538542903	641.686184688718
2738	745.4603512050658	670.9627745749423	668.8202368932712
2740	732.613515793909	675.8968303127733	663.0947730681855
2742	709.742038242792	661.3811931611193	650.8509625766041
2744	714.7163856736731	651.3842764567658	653.4527100250662
2746	702.6524975667979	649.2580222785105	660.6545432065976
2748	711.2560659405306	681.2157088833355	723.7788329759228
2750	716.9515184485917	678.54741272477	691.9740005236674
2752	716.244971771201	669.1573170582504	632.7044377516222
2754	709.0956903482597	687.1115735689474	645.3488761035218
2756	687.4786301712074	616.0881953054733	656.8800372847144
2758	720.6075850233335	628.7312128373237	683.3112478616195
2760	723.7222653824433	647.5688098572334	685.8206118254868
2762	711.4209850215435	636.6177089825196	672.7952415238601
2764	749.7123382561056	579.4765215035494	677.8728351354811
2766	730.6796212002871	636.6810491820198	656.2210967041995
2768	746.6123171112655	640.0835033368458	664.0821341636804
2770	745.3732948112415	643.8170372125343	662.0742229802046
2772	715.2983232049511	663.5514972168307	640.0145338047279
2774	689.2962833211163	673.3583857641446	619.4966631540428
2776	712.1645143644698	683.6701235250896	650.9393030476308
2778	718.5143401930259	712.0727438909564	677.3637275773574
2780	720.9461570889714	693.3402375691904	676.0530638480653
2782	726.3149050854689	625.5814570520081	646.7422238281312
2784	722.1599534099079	654.0635642542726	633.7986828223342
2786	704.2009510492821	655.4854677337563	637.8973676982732
2788	705.7697976138474	664.0125678580391	639.2315613526556
2790	709.05717349804	656.5101883804746	642.4805893465156
2792	701.1388198864602	625.697102112124	654.7079080679959
2794	708.581642077867	646.441292903412	683.7388403913119
2796	677.4126599879082	612.4759496493238	642.4690407979193
2798	688.6908126401299	647.0436616564273	642.7823183730745
2800	713.026360683965	692.3303306891756	657.1920108626237
2802	705.9688866466415	674.3015956038883	648.1379672561928
2804	666.0258960273078	638.247701025526	685.9217002852965
2806	685.4728715979493	662.9771867132728	650.04940367104
2808	711.1814873428757	672.4088269085625	640.2114365125242
2810	713.5605762936241	653.1892916055101	652.6754958245913
2812	680.9892340790749	617.4819625217717	654.3526690491127
2814	700.4965728670118	635.8724915114825	623.302491711832
2816	717.1646696164861	663.9641778112762	623.253400950574
2818	716.7897412466077	659.1100416549921	636.8732409753056
2820	704.0283662136257	643.040415152517	645.7230126557466
2822	692.7699719336646	654.6108619615532	635.249993226068
2824	710.3095376122371	636.6053226840957	649.5630576801514
2826	703.2710559597335	639.4080966733036	657.809940518687
2828	703.8553754059493	646.0629522639522	653.7918454120793
2830	705.0077269921366	647.7103775175251	644.399022476295
2832	687.4958312229371	640.7911478128845	643.1215929295577
2834	695.866444615888	649.0882224403857	665.9427257312948
2836	685.1812132373569	653.8656137395163	634.3198563413152
2838	677.9967587423359	643.3340569582408	606.3419237950748
2840	689.1410596134006	627.8083151173271	622.6869182300962
2842	721.6972751956992	629.7868304576469	700.3281378839283
2844	679.4566373026345	688.2575838372731	662.6055350840768
2846	692.8872287135537	668.3869342837674	632.8910055088095
2848	723.7595286395058	659.9758534449684	635.5646774525485
2850	725.9258177755563	651.3370973575049	643.0518658972417
2852	667.87324194139	604.4154000175915	617.4308866416378
2854	709.1845460336849	657.5540643725672	657.6637174612686
2856	730.2645212400845	688.9586992495023	683.128928917263
2858	717.0700337373631	677.325165580274	682.0813882166362
2860	702.4377206931716	652.3187064960405	670.8426343200797
2862	725.9428125069628	656.9349827631575	674.2784865999469
2864	737.7327506852232	679.4324785978539	695.083198225874
2866	764.8897738312561	659.3190612149977	695.3117142774232
2868	760.4244757184135	645.855222263049	682.536196046254
2870	728.2844090201081	649.6311677844136	677.7067517602283
2872	698.0107094676187	669.4815828260763	696.6906909239186
2874	750.1397442666284	704.6712772960473	708.2884833131146
2876	736.4316904632866	692.3410200262438	708.3325265097055
2878	734.1212416231283	673.2832029810588	698.144619823355
2880	737.4994082000852	661.652339160369	687.360482087765
2882	732.6652718061093	662.4180370892801	681.2044370180649
2884	735.6375411769435	668.2727373044438	663.366598946644
2886	738.4247168658229	665.6539186553457	670.4910551544872
2888	726.2182636158248	672.2138548992659	664.5852385788335
2890	725.7265528633914	674.8848324457372	694.7133773106806
2892	751.4893276394608	660.492755362547	757.5916256269586
2894	782.809758404214	622.9211493033566	719.4502681585708
2896	765.3616274148729	690.8463547727135	728.008402962989
2898	735.3817935347444	700.8018158937027	748.964447191775
2900	738.6422588882662	703.4477147192362	739.7825172283897
2902	766.7768384335882	722.1987067354472	710.0953236538376
2904	747.2908316023145	732.591840361903	731.0670137373566
2906	750.9028121970198	738.4690030940342	720.494343340416
2908	739.0806177298455	706.1450159483484	723.3874339205413
2910	737.5224365760508	695.0030912093274	720.7396204730777
2912	756.5071617664937	704.7835875295046	725.4656283942104
2914	788.6630159873953	698.0463748421724	759.2099092713976
2916	755.4076021721839	692.0403506842115	694.1677767160521
2918	761.3013489538687	745.0717763249868	724.09657171215
2920	762.6168636809897	736.028642568503	738.7667265960201
2922	763.0870052900056	712.8530038446511	757.954615560491
2924	769.1013654594091	740.6996212255666	807.117741503581
2926	728.8396107563813	708.4245887620406	746.9044790020109
2928	790.1625054570297	763.8411463260749	769.2579237831333
2930	818.7144278281002	777.6763798633915	766.695532971992
2932	829.7457408580194	757.3958654028786	761.3144969158143
2934	835.6271055778772	732.5186869064769	774.9321048773925
2936	804.2762395861745	734.2049914709143	794.8870473557686
2938	856.1631122925683	776.0077856474381	750.7818605697363
2940	821.411023425311	795.2486426966086	759.8201435390822
2942	825.167200596773	824.222519117299	793.7501326170795
2944	847.1145773209699	831.990761307109	804.4971290709168
2946	771.84140980021	757.4051997517272	747.6092633944036
2948	793.4691400118466	773.3131368990488	732.6119383751708
2950	806.5078621256088	773.8790787898156	752.7317553772846
2952	792.5707556618667	765.4982294379976	756.7096674727859
2954	794.5357952302597	746.8266945886518	762.8455406082966
2956	839.687217626797	729.3824824502656	785.632490078092
2958	845.7602774620661	772.1807927831627	757.7178725220138
2960	797.0106163726741	746.1719063731223	774.6041580624762
2962	828.4230211704278	737.2019166061175	782.3435724647846
2964	840.2351190066415	731.487847478557	780.9209062944341
2966	807.5220010770777	722.8113201376577	762.7414962082878
2968	808.6125613499758	723.3177503318427	712.7934440361291
2970	789.2132164712125	743.7054569334672	734.9009229665796
2972	823.3520124330623	748.2931938544876	741.2210004001751
2974	820.6615171400472	739.3204126261617	741.5495471034152
2976	791.2033859375702	730.7663253349579	729.7812499246471
2978	779.3948763163796	732.6163036543647	709.7763371525688
2980	803.8560945633967	724.113231236639	742.4515688208464
2982	769.0090062746108	737.620319425977	741.5890073953697
2984	777.0299805170097	752.774728261689	725.3637963641227
2986	794.53731333735	742.1247814460669	736.4744266824573
2988	795.400322060343	719.6303081842273	772.1612273779956
2990	779.9144872002412	736.9108636714537	779.4827297007314
2992	779.2167854467527	740.8644520344379	729.319577442953
2994	771.0480771930468	729.0705330707135	725.0084466282865
2996	752.1322072876872	708.4945746733722	706.661623234432
2998	755.081681493501	714.5840401597312	713.5284420994658
3000	787.988105863244	747.0667011568444	762.974964627212
3002	767.5491114226073	692.7992324879156	733.7915776293753
3004	747.925609349607	697.8777957303204	717.788349311771
3006	736.7936632635572	686.8590621525076	719.0494329755275
3008	723.59874805301	693.6123272595478	709.7941764848763
3010	713.8098827601722	710.9765733998343	693.0310649571256
3012	722.7077752255599	705.3862025374939	697.8719544157681
3014	751.1787419366041	690.5022903250647	767.3214110537906
3016	770.7924882625707	721.5452189293567	747.5524086613586
3018	782.6801666607556	714.1601901029917	735.1525480151968
3020	775.4287548213638	698.24223730448	710.0606704690897
3022	757.7172815391323	690.1920445914052	677.2464514739688
3024	763.1415028230981	665.2304865433374	692.9237415734909
3026	757.5046448028232	695.578126427269	665.4349780915829
3028	758.1011781088985	725.8223143555657	701.442783006105
3030	763.8499984204689	724.4695311724375	721.9191274537694
3032	764.5410338205223	708.4576579498562	716.2954375772979
3034	749.1435312422324	698.553812469808	704.7956376161968
3036	712.3796171499897	684.785798218404	718.9753200385054
3038	727.9800199420174	680.2539329704654	712.3131806007511
3040	741.6775061767737	699.4961819152386	689.8402866664167
3042	762.9777435208082	703.3060268354449	695.4246273269189
3044	776.6780595013225	693.6374246989728	719.2837099984067
3046	766.6002473521098	688.9027181249143	732.1094804835789
3048	759.3090440357589	680.9779794386142	743.2658681038836
3050	782.5192804076014	701.5159339510831	783.2405797059159
3052	794.1785532834432	719.8561607633658	767.3571764235787
3054	785.3026899247606	722.9370198628233	745.2991739834176
3056	770.3639292657153	719.1561842727315	737.7597054656661
3058	772.9937751043136	729.0215390386275	735.4120516398963
3060	789.1310047778833	760.5203334231566	732.2306391213901
3062	811.7400462717075	783.8260627293846	762.7787651261465
3064	825.5244340157924	754.0274612963822	773.4065114749554
3066	820.4226545973554	765.4150505878481	784.5313904252654
3068	815.5184684658258	806.1609273698305	788.9680441002346
3070	835.4148824439374	782.0087246992788	762.2767026860282
3072	794.3003341912975	753.3753620437007	764.2535693760506
3074	872.6202790639254	797.8082066728426	801.7253358457609
3076	877.0687423575123	788.0551746216136	810.8253957255822
3078	845.092878943575	778.0096958594509	808.7328755693806
3080	828.1780619772243	800.7100782747272	803.0293182037239
3082	839.9424068089414	832.6565510753793	785.541851671201
3084	793.2886512119992	792.6512845452894	780.6079250954656
3086	814.8711487414045	771.7172640292233	763.5734081313901
3088	844.6115158074875	785.6939454739022	787.0991771445816
3090	869.306162296743	801.8319725900633	804.8969756989607
3092	879.2769562723092	806.7669211479923	808.5609238862928
3094	867.9085556968274	812.7917772363412	824.8930716249462
3096	854.9552329002913	825.9394568789378	790.2602313609068
3098	870.1066976308437	829.9739027683278	852.721575718031
3100	868.8726885552242	800.6264289253891	840.5586161182985
3102	855.8942787219087	799.8552691673503	806.4119737459811
3104	850.2492046370226	822.9560920789525	812.5288806564467
3106	860.8372651494971	816.4453385837492	871.5200150385764
3108	824.6995343309242	807.6564414157479	867.0942570692454
3110	861.2064246140989	820.8521443631397	839.4586642492319
3112	918.7019547025196	830.1815103301339	877.7588698339409
3114	943.3687047791334	852.50004323812	892.8139943905106
3116	936.7409090527488	870.0230456621895	870.5486973164728
3118	928.6040598660784	864.8383779681429	855.1580404450906
3120	909.4951028471102	901.9936074582616	864.1586884198561
3122	880.1111951003293	912.3472622053829	911.1182251068678
3124	890.0194169599563	883.1145528207151	884.6863893984453
3126	885.8116408752908	868.4054814441413	883.5430163925037
3128	905.6731239624784	870.7767768800038	919.0671388564691
3130	969.3705535825147	873.8354917055565	946.184279441107
3132	956.5647424131726	884.4565781664805	918.5485275146457
3134	908.3725194380679	895.907941770901	956.5671701125255
3136	901.7224394744128	906.1636575758444	932.6055971792337
3138	940.085060141997	918.6548604403395	909.6663534700879
3140	983.8187801371041	936.5614732642176	905.2603238602376
3142	994.6463124330148	946.5243326186603	922.9697658256442
3144	971.0528664095539	925.9819142254899	961.768719024021
3146	1020.496759388774	971.1196385241005	946.9652865011826
3148	967.5331410448323	965.4955468433683	984.7207555145035
3150	983.7022440447577	963.3019213117525	969.2391598380515
3152	1034.189181209939	959.0925458279153	959.1624649954924
3154	1054.203474706676	960.7122536448275	982.2825409247928
3156	1023.37247424399	984.1510138549925	1007.61107435244
3158	1050.244350374212	999.2771358741427	992.3281024162003
3160	1062.29063859873	989.1535238880268	1022.415610693699
3162	1016.853843521202	972.2420741945584	983.9385188310187
3164	1028.280226628626	985.4409960913408	1007.380135538897
3166	1061.420875542236	1020.69183777237	1043.870691073862
3168	1053.360910621528	1048.116386193724	1038.034357881717
3170	1042.458879832915	1045.959258868833	1088.478890953262
3172	1083.55582852171	1022.642054133691	1059.587336927291
3174	1088.294461584205	1024.251997067066	1055.579754710416
3176	1124.814972440292	1042.006331337596	1067.723160048443
3178	1112.354040498484	1047.038225158952	1071.877933906561
3180	1058.700979515421	1049.007901661401	1068.183298973645
3182	1059.441749338251	1073.462455998484	1076.773816828939
3184	1097.290514970695	1050.365209068418	1091.371301472239
3186	1136.120178742214	1096.993035760316	1092.985788778048
3188	1128.053357784018	1083.501987184295	1077.371420902952
3190	1117.8776943711	1097.762298254628	1094.764765027275
3192	1121.036939571017	1117.945671141906	1110.4068085892
3194	1132.535938712404	1109.108282248794	1098.74569362126
3196	1141.050560418492	1100.562910234848	1106.3868487635
3198	1129.59925219112	1094.217629565361	1135.391865131553
3200	1163.039708872374	1137.275379225644	1139.537207694619
3202	1129.340009837661	1134.432036511862	1116.653088216766
3204	1122.070480338992	1125.784907330057	1111.556037229285
3206	1158.388610581479	1130.940522507499	1118.516201700609
3208	1189.827417252892	1135.187192175491	1120.956961268411
3210	1197.327866585437	1117.568863869956	1165.877920621374
3212	1209.211915778961	1154.932643501451	1197.484396343085
3214	1177.826052969685	1135.331766917371	1160.147029300817
3216	1190.49675385535	1141.312817120281	1139.41165130598
3218	1191.527325259292	1158.110394241082	1156.449653621584
3220	1168.528272586532	1150.02550771262	1171.629552920304
3222	1172.8900971406	1123.24509674323	1148.516351864655
3224	1225.312145049342	1191.608504230985	1176.691470109662
3226	1182.929967138321	1141.564685018122	1200.851305387402
3228	1197.06183644791	1183.632063502648	1206.586706968226
3230	1221.900920330238	1177.617612678701	1206.031494198761
3232	1214.371870109815	1169.355008412296	1175.059552899148
3234	1184.400236415962	1185.519876982889	1147.784151313207
3236	1181.378662907067	1179.128935603078	1186.445426982148
3238	1204.536316497277	1148.970967638884	1198.676626064032
3240	1201.371899126614	1136.093581567231	1164.196749592331
3242	1174.059232847937	1155.750900880636	1175.066432252437
3244	1191.560116831199	1153.684466608161	1192.562997020255
3246	1194.968456891913	1169.007558236115	1196.488729740646
3248	1170.12779615284	1176.696914339124	1174.421044378446
3250	1177.612659945942	1114.484115185738	1134.748109030238
3252	1192.917687453495	1155.66745268687	1155.848489493406
3254	1212.434171246503	1174.056180881953	1175.989526878419
3256	1195.271046581291	1150.814029554368	1152.545340898094
3258	1204.376150331546	1141.518813328101	1167.618668679607
3260	1225.641476081678	1148.764168822718	1184.320794045192
3262	1216.964611084827	1143.635036315201	1169.073656179251
3264	1173.470474515486	1121.252321332709	1153.149952747564
3266	1196.384441253189	1179.478995528286	1219.281388876699
3268	1187.484815585861	1211.683484877418	1164.063876217103
3270	1177.350973856632	1209.925404976041	1198.727605278893
3272	1171.58479110166	1168.406217257851	1194.673364386244
3274	1194.868030551407	1144.490354984094	1190.642880330576
3276	1219.219340489331	1163.683389006362	1196.872597656886
3278	1205.787452403183	1200.037984506491	1184.064019271249
3280	1197.738868437536	1210.232258568735	1175.106995437728
3282	1196.402211414828	1199.684672539712	1193.514409419077
3284	1209.704056562519	1220.227468244127	1204.82400650442
3286	1202.855400026336	1179.483380770847	1188.505056611865
3288	1188.738562437728	1148.600603959073	1184.49580768641
3290	1188.304481197557	1146.836043783377	1186.252589711007
3292	1209.772906748998	1156.637437572629	1194.380681940586
3294	1237.455451298223	1178.96080082671	1245.321833348972
3296	1231.597929853136	1184.997536082464	1169.78480581258
3298	1204.837642092081	1177.795119150564	1207.848258938398
3300	1194.17607491863	1169.087480736634	1184.328357900649
3302	1205.108457874405	1168.350498421891	1153.397293375678
3304	1206.67510649758	1172.394334503384	1176.170677442054
3306	1192.956633453706	1178.875237140583	1205.63421947881
3308	1192.551312871875	1187.518679139159	1170.731795746661
3310	1210.073687997753	1185.655240230517	1239.501014759479
3312	1220.718544155608	1175.519857930635	1202.043125488892
3314	1209.976530311718	1168.046812765544	1193.51421629195
3316	1239.95117435036	1216.323215571324	1217.798525262537
3318	1266.894673255785	1223.784271557035	1246.387058703879
3320	1249.600876647039	1198.490923969925	1253.287943194503
3322	1204.089395124855	1184.851700201232	1230.500628996903
3324	1195.89431034951	1163.119461174404	1197.033049077013
3326	1219.730443049732	1216.580963920295	1217.50147335344
3328	1251.732473041791	1194.403278455075	1246.791096957152
3330	1193.678348377901	1185.750817982854	1199.941443151855
3332	1219.64659204791	1208.259567492866	1205.882083250581
3334	1250.295758977647	1219.700526225106	1227.461608501357
3336	1216.944212947011	1197.752058872044	1238.196004228612
3338	1183.607359752308	1171.061516750361	1242.793557039533
3340	1268.590241196511	1189.79123933805	1205.874058530314
3342	1264.581788663248	1201.980749651616	1233.065305136501
3344	1261.021956192904	1219.972044283732	1225.710646090328
3346	1236.711775513562	1231.468342146355	1237.955860127733
3348	1243.827104817082	1237.792692063823	1269.735572484315
3350	1250.777816439312	1221.871560425055	1271.069660748705
3352	1238.453542369532	1209.479751130316	1240.228946899597
3354	1226.154929077481	1238.055024636581	1225.412472120975
3356	1218.299892236016	1259.551001705507	1235.671764319071
3358	1294.275933260521	1226.476233695206	1239.620151401701
3360	1294.337618366106	1233.799012511804	1278.868162439129
3362	1228.150048620703	1217.555994822693	1246.019591020096
3364	1240.475100839636	1239.541031576809	1221.928447301105
3366	1282.091677147894	1249.994323706213	1239.714784586708
3368	1295.262932827846	1244.828992294591	1272.545005794045
3370	1283.038746814158	1257.013039301971	1274.335171050205
3372	1230.443973172193	1216.620439779583	1234.938918319538
3374	1248.915169151961	1230.27260369172	1222.98399921143
3376	1210.602235326552	1224.421624927439	1264.838372837657
3378	1223.612252145487	1209.974858835647	1251.485285032466
3380	1238.541847747407	1246.659747459095	1237.661397333414
3382	1254.610555921897	1241.235238757203	1239.640097222054
3384	1283.181692605649	1218.961725420541	1262.140025537733
3386	1313.672830112601	1255.385784724582	1295.954906162739
3388	1314.231274758451	1264.382896372593	1295.381996465412
3390	1272.172786338256	1242.564015056728	1208.715866076565
3392	1277.990038949248	1283.052392255248	1288.067352603347
3394	1273.337374757761	1259.307689935457	1307.243510959126
3396	1300.621720243361	1229.374704552266	1290.731108157108
3398	1272.050705173229	1223.530569549266	1244.879137346857
3400	1236.049799424341	1221.152643870458	1212.424212444914
3402	1256.434441402165	1226.117954384493	1228.710617628031
3404	1272.830983783516	1256.696927747846	1259.568144616714
3406	1243.393470092574	1180.008092779558	1218.444602999829
3408	1274.792490266539	1222.035292362358	1331.598335786452
3410	1297.926213306231	1250.44018381777	1297.887317891373
3412	1288.228093000222	1257.288819430605	1291.300008297044
3414	1256.529043203275	1244.960262825429	1275.57702353439
3416	1237.797176159696	1209.887507273644	1248.217286857535
3418	1236.338172933535	1193.55085600345	1223.811454053476
3420	1248.156269437159	1226.826491333588	1225.731675054525
3422	1296.638984186454	1255.787134842399	1279.003342251836
3424	1306.382922966684	1291.00898496728	1283.098049798354
3426	1276.483866063808	1225.495791340495	1263.889272840745
3428	1277.959839604446	1227.351463592886	1218.520918028027
3430	1289.238540691815	1226.705775940123	1222.804639450611
3432	1293.745751473696	1248.31494482635	1255.657551501632
3434	1295.478741578141	1254.784514377978	1269.930894256772
3436	1295.436277204579	1251.643957104091	1272.214870981345
3438	1287.976788054131	1275.911685386544	1280.376007337283
3440	1278.379038046431	1258.897079691653	1237.843523876834
3442	1249.439193498899	1215.555299107441	1244.209116619953
3444	1255.060552573128	1226.668284376319	1253.762181269943
3446	1257.449740387384	1188.585148875762	1267.887622006168
3448	1260.229558065159	1211.125010726935	1251.520668686458
3450	1247.839354435017	1208.60015825585	1216.775152661463
3452	1222.730340687764	1177.60305940042	1193.61036093391
3454	1211.96871692421	1168.759037653467	1202.967343666526
3456	1224.307623406546	1191.784771187599	1232.746536009122
3458	1215.714515618772	1203.283327506445	1236.128950351323
3460	1198.145042067462	1184.433139790251	1193.427725026015
3462	1173.799188794226	1183.412537405355	1195.348440813464
3464	1176.460824703882	1202.334926366146	1215.259643370616
3466	1236.2557886962	1187.278552756432	1225.048700266567
3468	1207.731231978317	1152.80602168108	1193.901248064813
3470	1152.941418694707	1123.633059215184	1178.996952109618
3472	1150.349322003864	1118.594807053809	1172.669182182259
3474	1171.280859677945	1126.223191048341	1150.04750167395
3476	1174.127081510092	1121.552862196861	1172.22833921573
3478	1221.859980751537	1165.037604186859	1185.017935447183
3480	1166.365347212249	1109.477191799114	1178.937573115649
3482	1145.402922547149	1134.198316286978	1150.6887750838
3484	1166.995308649171	1126.845472654424	1174.552312348656
3486	1161.727002919091	1109.085224939236	1125.925681238607
3488	1175.986147982652	1112.92371960839	1115.258795855356
3490	1174.984863305637	1099.245874011367	1123.087823391618
3492	1120.570603417272	1066.432281170129	1103.761990658138
3494	1076.193165947428	1076.097689878632	1096.908566055149
3496	1109.197270773515	1111.198994974846	1079.885048237572
3498	1091.987234606935	1090.536474261915	1061.758831670704
3500	1068.920393037496	1078.688668756371	1067.853245440807
3502	1064.944311102998	1062.19604789745	1097.151713796098
3504	1052.890684998361	1050.628355596542	1079.589255493771
3506	1064.68356358388	1052.559991316371	1069.474410660328
3508	1061.064935305416	1028.943267345047	1071.12068575822
3510	1071.904743042945	1043.878716348175	1090.758699462771
3512	1101.793070358026	1085.126967256923	1094.927420133452
3514	1094.559551316001	1049.727479193014	1048.231990299354
3516	1094.028358656463	1040.938034417694	1043.375506383127
3518	1048.136309914912	1011.763998780539	1038.978707313254
3520	1014.739696573016	969.953894270937	1010.131896888518
3522	983.2465753869539	929.3655460448065	985.9836436569024
3524	1048.168324279619	943.3017431518085	966.9992321158688
3526	1043.215192983247	977.3870362979745	1008.340439085133
3528	997.0726345888656	992.0303377277006	1014.842752888127
3530	972.4953523976413	977.3840622797454	964.6519265166968
3532	974.834901777888	958.0517128910842	932.0370763917681
3534	982.4589505144941	954.6895713406307	958.7924876109773
3536	990.1354703792921	944.8554102589804	990.8755351695357
3538	997.5034254513811	909.7345887358528	986.9670429060241
3540	970.6355849657781	908.9981070329648	941.5455626499687
3542	945.9061211910765	900.9766769512755	904.2686750448556
3544	959.4565043429383	897.0390755636405	904.1134241039488
3546	941.4428592481777	891.7680985007646	910.4889405323431
3548	952.3063540939429	884.9723111321742	913.1342078293786
3550	949.7649357735334	901.4899431543572	926.3901461122089
3552	911.8910582454702	887.7593619963204	911.9848827353833
3554	901.5404992310429	854.7850472117648	877.5156858646094
3556	928.6335209484375	893.7466686301661	881.1260758621614
3558	880.0451705468629	892.9035234150832	851.7094252965034
3560	912.1027584298577	851.2628104052986	896.7763658257181
3562	902.5081588692565	888.6187001756359	911.4550863583409
3564	898.944985876105	861.8643146051318	907.8087269640984
3566	901.5640144256732	852.8712910601487	911.5150740200554
3568	898.3740894722666	815.7943618435111	849.5495367908762
3570	859.476228079869	815.8475111260439	835.0559525991296
3572	850.2705772200413	830.2914119560917	832.3964496457945
3574	858.912638080727	845.823316426343	827.978165158988
3576	849.0565248670473	862.1963291358101	850.5728706367609
3578	848.863453210956	844.879917757114	858.9684969287223
3580	837.0596636684238	798.3334313382638	811.6884426488131
3582	824.3465490262041	777.0270370295115	769.7857520217483
3584	840.4858913518152	852.8788718651919	879.9238860950857
3586	833.9108494333626	847.9015869269919	805.8699422070403
3588	810.2863718108754	822.8835869541271	781.9678098571949
3590	804.9479592926125	792.0640980163505	778.0651983740308
3592	805.5843658356714	767.2977914378434	810.5972172976333
3594	820.8434244362802	789.3835575787887	804.1376491656756
3596	795.9461549277901	779.1621104794494	774.0297145300326
3598	777.6117227162031	744.6732709325416	763.784317811395
3600	795.5430602505176	749.5149872691353	761.1797927868868
3602	742.4228422868682	743.8139963394617	758.7631863868387
3604	747.5364145314841	776.8950325537381	778.4325120074263
3606	776.1256236107876	782.9882747964248	780.8337835306895
3608	788.9255514238506	791.7382347124708	747.3350133904461
3610	750.9823667446436	706.7580866287526	750.5764475133237
3612	734.9370128361477	705.7281504668055	755.8716909968814
3614	689.8125975001743	685.6578528646626	721.6283804555879
3616	699.4463580846235	681.9966849244794	717.5920987787738
3618	734.7311906872958	711.8722814533253	720.8014059327629
3620	744.3695262274362	718.5320834582863	720.8957267844482
3622	728.4651643094175	690.2466314560946	717.788022790416
3624	725.2294678054341	676.5008353635199	713.352672360185
3626	746.792364884511	688.1845216376884	725.8867366743116
3628	740.0943534332087	688.2514063028457	734.0216244418185
3630	695.6212285049224	666.9624214324393	689.9604518160527
3632	656.1213367254366	685.3297582566703	696.1867607170854
3634	707.0244242720221	681.7502698901337	714.9222558708669
3636	716.0729443620555	684.2098686226477	729.0732275150465
3638	680.4076303720449	658.5015199728712	676.0085049385226
3640	727.1177630170839	694.4683691501114	670.2581913084636
3642	742.0726610888908	672.6198813915414	677.5494131079497
3644	689.5960039380784	630.7686122810383	675.5928379494977
3646	656.3072005755057	627.5049428178979	640.5671347605894
3648	659.769371781195	626.7786214448743	601.12710898054
3650	652.6811304704645	608.1301043470467	600.4558409685948
3652	636.7189568755996	596.8969595838044	610.4764707833854
3654	617.3295955403806	567.2629212440064	615.1455273061715
3656	660.620359764981	623.8652876387858	621.8829589561391
3658	631.7795279411672	567.8640939609746	556.2714973398796
3660	611.2437865472804	604.6540726229146	601.4867925284033
3662	633.6742579349469	624.4447133351545	624.1164642590137
3664	593.7734084434743	602.1738106753868	611.7562844920896
3666	616.0365325321599	575.0683524118049	592.9761007338861
3668	575.1691732532496	547.1030375641211	555.0430303698106
3670	603.9054314535416	533.3806288695801	566.7045379456388
3672	620.0750219341816	534.7198379352566	597.3308394564059
3674	593.6309464490435	554.5573318037671	586.0099107515719
3676	575.921312840335	544.8440286101641	529.8137631174368
3678	549.3405935921103	507.0125203996637	513.6667888895603
3680	530.8849015836184	526.6703336461444	564.1743036588515
3682	544.7279410401739	522.7874935588683	510.4592237161703
3684	529.6108728630749	531.2881184385227	540.526577372596
3686	611.4774521803981	552.2397885298851	539.9329482387053
3688	557.2694764350781	542.0363394791229	566.899124451745
3690	553.1506733252219	519.0406855927475	523.1930385068589
3692	560.2685939257515	498.3719355987289	553.9229204097939
3694	513.0403270770905	462.5440802543996	475.4472497988627
3696	526.8200607730264	463.3740300715753	465.1824462959659
3698	532.8774004232315	473.89090474477	484.7933340576785
3700	509.9756482379206	476.4479300636923	491.395534069332
3702	496.4990878317116	481.6477035663081	460.4854016605174
3704	483.8276074767541	488.5493544849713	462.4971152831184
3706	478.4845909922389	502.2440680123317	496.3807218179579
3708	487.8440519757311	504.7619082901869	492.7518164610767
3710	478.5991592430371	459.324343194123	488.8210584467699
3712	502.4304862001252	433.3959340799351	447.1246805252828
3714	457.8399254269628	428.847680623557	443.0140461201186
3716	489.4864925264578	446.1097660533819	470.4421150445199
3718	533.3424849154189	449.6054307041782	430.7967355020032
3720	504.0498214294727	464.4438455907061	458.0043060606383
3722	480.4392537106252	469.3666385576298	437.00540529299
3724	466.2817158850983	464.1386772590852	471.6606928542263
3726	470.0651599121622	435.1511011567615	483.3412865525868
3728	496.7058398534901	455.7244487169732	504.4125394431071
3730	504.9848098529835	497.6552366591748	498.5016920835358
3732	473.0745833046411	470.2678730251857	458.6070784483502
3734	438.9826405747269	428.0644019254482	428.1876395395146
3736	462.5012943915459	424.6461122646541	462.0093847327925
3738	480.267166941753	439.7618164280813	495.4852272319682
3740	460.1142959263148	437.0125299079399	454.6261137211161
3742	477.8039385804625	424.3327757934425	433.1497898620453
3744	466.2318638236226	444.4736417699524	470.668367842611
3746	469.0557853464309	406.4401149124008	456.4395418140334
3748	443.6027474522756	459.253955467569	472.1081995377048
3750	470.542256049616	435.1818709045133	472.6195360120414
3752	464.3498980938982	377.2355593753617	426.7566753438695
3754	438.0463743447568	438.5964672239505	410.4999517020484
3756	462.1934244647554	435.7807551937458	397.8578190344732
3758	487.7687858499328	416.8869830348335	428.0770766460936
3760	484.4773355074133	431.1276581576636	450.0085225845899
3762	435.8498008759325	422.8713428690431	452.7965878676011
3764	423.039395185264	430.0670780146257	411.4533273947145
3766	449.4783144851828	421.9507172922056	419.7490922107604
3768	453.3580768812975	448.8804606853993	422.1431953591166
3770	457.964837849816	441.3978847001215	421.0283948717213
3772	436.7786875374678	421.4925011888957	415.2588672717856
3774	407.576201614224	433.8415743954756	405.7605686741215
3776	420.3137131246812	406.6952547599457	416.2619983829283
3778	432.7976976576175	364.4817075952594	423.3860738341412
3780	434.6597245369392	395.3878634827095	412.7923455234869
3782	401.1715431542813	422.6174577842863	393.5544621227388
3784	380.8578073731887	383.9339638799954	444.7363747899156
3786	445.5709019866289	393.9531274651217	397.6270090584528
3788	428.5671599458484	359.6481299564446	423.301095060936
3790	389.3119352762656	449.801283669894	436.1265891027987
3792	433.3669132349693	403.3991077202092	395.3792951998537
3794	412.9288520383665	380.2943324388238	383.4863002111119
3796	413.8835886520358	404.0360538515168	392.096678768353
3798	410.4577186216654	382.5788521941059	424.7207168862335
3800	446.9342074102711	419.0503584814554	453.5740919583903
3802	420.3112981891779	371.7525684584091	436.7486094825637
3804	428.9283245725689	391.2459602502616	437.930847685711
3806	422.6129224269732	400.4925299467488	398.2238148814431
3808	456.1331266642539	386.7663819137082	438.0440155530453
3810	451.5870238018912	397.2419084901241	457.4578868837302
3812	446.5419635730783	421.1027769861706	436.7207729322374
3814	452.0547765334545	406.7045084839288	397.9157966455759
3816	424.2798331918284	401.7114697473868	359.8666423283108
3818	407.5522485522405	420.7124105849656	375.9667855396331
3820	392.3375600832482	394.8846528033726	402.437736873692
3822	387.1864737930986	383.8539408146344	410.6987503102014
3824	450.7635115591019	392.6344461611299	420.528678234832
3826	428.1251196904154	336.8453472072928	381.1668684316555
3828	444.9877951293374	355.8223751936806	414.0535884528235
3830	407.7131031295436	345.8213527485568	390.5151766164448
3832	371.1408135903125	364.9561620134687	369.9680621625004
3834	443.9440784654454	378.1100710976981	472.0732508127902
3836	401.7522132094488	395.4545597790734	411.6154195445375
3838	413.3061357428198	430.6362320620877	440.8950012055867
3840	439.1962628620732	386.7080422480606	404.8644061201914
3842	369.1341967213972	374.2612519435942	374.7685429328383
3844	390.5856582611893	365.2811706737919	398.9725496998601
3846	387.4120105613575	403.8309116509849	425.4252638889367
3848	400.3687871260923	404.2215589106653	407.7391812479571
3850	450.5044045647973	397.2483184653731	396.4449324221854
3852	458.2429364079431	441.9277761329382	393.3378859157897
3854	429.3773289369756	412.4537170722653	424.5265426074554
3856	418.3647947267617	421.920206827693	426.9701420959221
3858	413.4305559860682	415.2544021196375	398.7514915423045
3860	434.5044799815069	420.3325204773411	425.1876324258553
3862	432.5971051280336	393.6940042423323	405.2221758944025
3864	412.8597789913196	361.3416972399132	397.2678482435631
3866	414.2194488443315	367.1559158974069	420.9935757557576
3868	421.0753884229569	383.8584176247088	426.5003580647788
3870	400.7585348293152	375.5885181577953	410.9448960451775
3872	380.5124970381435	353.5170821419154	373.5726575015917
3874	392.1293008623207	376.4826856112163	364.6445872903581
3876	420.4743293621583	408.2721902616459	387.879604367961
3878	465.9646416688968	402.2234603343804	433.9601502170877
3880	452.6026511483378	406.8970645418655	436.3515068825379
3882	431.3941427941495	389.7867819860772	381.245473121259
3884	450.1120259776296	392.3677097164313	453.4438080126692
3886	417.1909420101148	397.0407372818759	421.712213639706
3888	428.2310567925155	427.3226902759654	414.0619032316718
3890	414.3239529721131	393.4777794491318	366.1039947641051
3892	407.5971440865083	358.2095265916906	355.15346282489
3894	392.9075418253395	353.0850036520821	362.7951452073794
3896	407.5218848076831	388.7940739306128	346.949768187265
3898	417.6450270726963	408.8508897877102	435.4047440879011
3900	407.6643844279139	393.447078318719	378.502863466491
3902	413.5678135742003	372.9181472191174	375.8425189147567
3904	405.8673966682003	368.8183524737748	383.492461044423
3906	407.7862531021733	408.3560251683259	401.2714775152448
3908	432.1179550522303	383.8272467287872	400.8855300866808
3910	380.5093865843124	318.5195054363763	385.3017928026492
3912	388.8403112647784	354.7696846155083	362.9363897963342
3914	426.8542073485142	394.7456292837194	395.3081618356706
3916	425.4698879667973	388.2905245161626	412.5655180462909
3918	373.0681739558653	388.7564675773638	390.4411600375061
3920	427.8616260417608	393.1368758968545	374.1428951383944
3922	455.7249629948114	389.1029688593871	408.8696845971977
3924	438.725352739606	396.3486035536809	415.8901765296877
3926	360.0441168447339	356.3179032721197	387.0714396924279
3928	382.2110054867662	376.988382061964	383.9713004091429
3930	393.3039964348618	389.7018720502108	393.4757974322403
3932	417.9195459240915	386.2083206413208	405.1264613207231
3934	390.8304566449577	346.4077717202843	384.0665531444693
3936	379.1376428881883	373.2718434011281	402.9863626450207
3938	368.8985217323177	399.5029161942221	403.5317986954752
3940	407.0409390699215	406.2105934555514	400.1713711637814
3942	424.5754509160781	391.2963860635459	409.6184686207478
3944	428.9102154504116	385.2934414984028	411.6895893491059
3946	395.9791461530532	402.8478532090628	414.767992575284
3948	397.5117458865801	410.0441798193591	412.7105376222198
3950	416.058992579641	402.0871110558146	386.8556973772247
3952	396.3384070030594	398.5678442443194	392.3459086785972
3954	380.1575407590268	381.9489632342439	399.0241247453051
3956	375.6868509628088	380.3661889249228	407.7107519686708
3958	412.520424783158	405.5281754864078	423.1350117098564
3960	426.954778609302	405.3653736983315	407.7682353339438
3962	416.5926777389973	418.8616661592088	419.3200314722188
3964	394.1476957708189	390.4874578784846	376.1213775344023
3966	379.7777848488331	331.6801885192373	342.5673256720396
3968	420.1506872094128	365.5853369999225	374.7256065850831
3970	433.9202513053367	392.0140201213891	370.8651875559394
3972	410.157004492162	372.6278998689205	360.0844964085347
3974	399.0472246485977	358.5003363615655	402.8611293393503
3976	377.2435762247574	373.3322401185486	403.9359836140133
3978	398.7992036659414	406.8329998155848	399.9626692704433
3980	404.5439276511329	402.9171841023864	405.5152239365112
3982	413.3048806491255	423.1747858535094	395.5332665811283
3984	405.6522517101219	418.6277707092193	391.5977904710146
3986	398.2493015099834	390.0476442294348	389.2986603020682
3988	390.5484979294288	359.1411279972335	372.1017635725923
3990	399.5699534533765	365.278230193959	363.8125075834574
3992	411.1872387033175	332.0556278181508	398.5901646392284
3994	372.3829028082972	347.3525253263018	373.6787227359398
3996	370.3240638953218	379.8019061667234	385.8648469422407
3998	366.206559894487	364.9196064096825	374.3662557285826
4000	429.413467559002	368.3697168308536	356.5895536572453
