# Supplementary material for: In vitro and in vivo datasets of topically applied ketorolac tromethamine in aqueous humor using Raman spectroscopy
Source: Data Brief. 2019 Oct 22;27:104694. doi: 10.1016/j.dib.2019.104694 (PMC6839021; doi:10.1016/j.dib.2019.104694)
Supplement: Multimedia component 1 [file mmc1.zip › Raw Raman spectrum dataset/In vitro Pig eyes/Gonio/High Wavenumber/1.25% Ketorolac 3-2.txt]

cm-1	frame1	frame2	frame3
2502	515.3790979204368	512.6459030219678	502.8744450611046
2504	535.991958509831	538.5628435277705	497.2524131203709
2506	531.3671027308479	532.96377411834	484.0346182136475
2508	509.7347925268733	532.9867281619344	489.6298403701937
2510	523.7105130703631	517.2369943306871	494.0287719975678
2512	544.676814676071	507.7935466741873	492.4592989436224
2514	553.4811362642731	520.6465488661414	483.5924389416832
2516	603.2937490073025	535.1502565471976	500.9838087105394
2518	547.1813792494849	506.9756791371756	475.6451748028686
2520	490.1367591823365	504.1719230016292	471.0942680041773
2522	483.7524531954128	549.5711734332797	511.0754779724822
2524	515.843644469066	568.9897583467556	541.5216955849759
2526	532.5830398889125	539.98948853705	517.3527804547387
2528	539.2993877245135	524.7347430610649	513.9261071591825
2530	536.7991498376229	528.5738755243173	530.7685733425509
2532	522.2914429948146	504.7598288899604	487.7432487009033
2534	540.9273882876786	530.8825228655456	479.2955364806726
2536	534.9182642952297	550.5431716462335	495.0977457030099
2538	515.9629307984467	539.8750400835979	505.0265872226525
2540	525.104713904074	471.242506662516	454.5059456832627
2542	522.5546841060834	486.2901376822427	481.9249989700745
2544	517.2514682849876	499.4489425804576	489.6820524273792
2546	519.2852982738533	514.6532578370076	494.7944615056001
2548	538.1715464300061	540.9273211124207	521.1846282805393
2550	534.7460067080899	532.5800398090149	493.7544938904422
2552	516.1407058981071	562.5053465215474	525.2862212684845
2554	523.8882619112777	575.7426082436496	549.2711741356679
2556	570.8916664431951	543.8277854626911	529.8255045749148
2558	549.6124039212807	522.5897430872084	524.9467587769357
2560	535.8709438895839	516.2508112467566	491.1917706505916
2562	532.0297056642755	516.3482170058217	486.6237551061469
2564	534.654202904129	517.4704929328473	518.0991327637321
2566	529.4990773906675	511.2138684630552	541.7097599914955
2568	508.927119535845	492.4449548368832	521.6206370379465
2570	508.1123448978419	470.5262032399754	492.690327520222
2572	516.9819096249223	464.645561235065	482.4147295255482
2574	509.7503622652787	503.59697626607	526.7746866200971
2576	520.5051610561656	508.1377827776938	529.3715044787016
2578	519.186009015861	531.2650584512538	515.380916499779
2580	507.9958714730192	530.4843347021338	487.7093598333239
2582	495.4457752376586	478.7240946800205	455.2670083855392
2584	549.7101977706159	504.9940271620251	498.3162305651939
2586	584.2959693107648	527.2294314083661	519.0166381505096
2588	571.6132931359116	536.3642159939575	521.8865179531159
2590	517.7463179864448	525.9852285910948	502.1798226311499
2592	491.2253894892328	485.9644378917029	433.6279778718986
2594	527.2268514753146	489.2115022310067	467.4863359621342
2596	547.946590720711	515.1160343274833	501.8729252102158
2598	549.7241800633614	535.2902427658055	513.4092597342713
2600	549.8332979187316	508.3573043735261	493.4712269483502
2602	497.8115956234825	534.8159458363144	495.4036126002843
2604	462.9222942183605	521.4473351284472	481.9855380741883
2606	455.9510030036783	494.5785137336011	451.6564823728045
2608	480.3246347975442	481.4517491501621	416.7846902289044
2610	508.9200680532034	514.8972320643204	491.1019749626591
2612	507.8470824403139	507.9884004356165	528.5042598176508
2614	508.478025415729	496.2467784774381	533.7905976658451
2616	512.6669818384535	490.8953551846115	513.8407795340143
2618	493.8393063431537	488.2262995932597	483.7222916594071
2620	534.8868742394495	522.3748206372708	537.9722561616375
2622	515.8800113970438	514.834418805581	529.9197863220672
2624	482.1485398891657	497.8119054948722	484.142360067763
2626	502.6067595754345	518.0345759179161	452.898157061212
2628	522.6028562001209	499.2340566743209	484.7329198889978
2630	520.8597601099464	503.0386366873066	510.4171613907681
2632	525.3844886771415	510.6683402405655	515.1172636435171
2634	538.150481703076	515.0699887018882	501.0306734850533
2636	505.0058857050441	528.6964267887519	509.2956623114382
2638	549.0152678977214	523.2327568034514	516.2133832512554
2640	555.5730481003041	515.3498871038156	523.0863189111573
2642	519.2426223072116	513.7727802578802	522.2925746092656
2644	465.1153634730463	526.6445677332187	502.4475079009272
2646	439.58719266009	466.7723773606386	455.9905269638775
2648	493.1601922749895	520.909058897404	514.3512926459737
2650	518.5111198688836	549.5456104708683	539.6196230369101
2652	472.0614240258242	489.5001596246288	474.0288271800249
2654	479.9321789391616	473.1015820946435	471.1171239102941
2656	528.4524796404629	528.6242884268718	501.0602864225696
2658	539.0298946437142	532.336557895995	496.2502998994194
2660	521.3727791836072	503.8786092840635	482.1797510203312
2662	519.3386375077538	518.5847224588387	523.3435429093455
2664	516.7351606042406	514.9631622784923	496.1154430575717
2666	510.6882109903001	502.4481891643006	499.8490272522056
2668	503.4977042160742	496.5584637233508	507.8920320733856
2670	500.7877007572603	509.5601089220933	509.049733475531
2672	522.627622170138	553.7070348904638	535.2697213152693
2674	525.4626418024084	524.0476856079129	505.4923779032015
2676	513.6807476128972	509.0548573240629	501.4079164678719
2678	507.6009791257922	517.5727650368285	514.3238044654248
2680	534.3392632020144	535.4390704039998	508.5738106724177
2682	528.7718353722412	511.397131138019	547.5814633308642
2684	513.6799709681031	496.2109519512762	533.9078554903359
2686	505.5935671021924	486.2590504344698	519.0943187140165
2688	510.5568118233065	481.4608935726985	527.1778162558202
2690	518.009180182137	489.4335636975781	542.2549034650715
2692	547.9795642407776	509.2849704410054	529.2333508452077
2694	547.7891828316631	504.3582356851566	489.7801199374741
2696	541.3386656502506	511.6840079806456	471.2621193534852
2698	560.587218982958	570.264099763099	517.0148666117757
2700	549.6884336546987	558.2843936395376	487.5242038544909
2702	557.7615144105398	516.1480921777602	504.8339751996493
2704	555.5575589316512	483.2000014439303	518.7028418717904
2706	546.4191946714797	485.6665555611278	511.248340369534
2708	564.7377262754102	549.4279755523091	485.9368250546694
2710	527.0501784298592	498.1239198471778	460.7485837564229
2712	502.7373554026165	486.7536249206577	466.2232177434249
2714	514.4549516786647	500.5224392233081	499.8030151111939
2716	552.8655929000838	515.1444555971856	540.0785821018008
2718	489.5201480610492	499.3935362698726	490.9579844268703
2720	514.9939484649874	512.9946735856247	475.9770236181707
2722	525.2996443521637	538.0960400969473	481.4679731362409
2724	514.7808858766276	546.6742032525556	488.7272384746375
2726	508.1567486036748	509.4111898133996	478.5547003992969
2728	561.9132001054903	505.1910561525508	520.2164943102997
2730	545.5375509548234	528.9729948122053	550.1011424349882
2732	550.4979720498324	528.0439554370113	546.9529242449628
2734	570.688658944452	505.4643488435506	517.0361110306435
2736	493.292114230239	525.0522994000784	498.2757415759192
2738	518.9779140324913	545.231409589987	519.830496040964
2740	537.8589173208939	530.0423557819212	508.6860217986102
2742	541.6496789237888	505.2604390975455	502.6754936974758
2744	533.6870203953862	494.7658745211228	520.3328461811188
2746	536.6094607501283	512.542699823213	503.5100218470925
2748	553.9279970447132	547.0998234579117	540.1414246569975
2750	536.502019465255	547.9417676467301	528.2778901305542
2752	517.3372641270933	516.5836535361317	491.6907474751583
2754	533.6593285855844	470.9358352279005	477.9691285726198
2756	482.2848321124117	465.8975814151078	491.5989013081334
2758	493.6958922023491	487.3801172906897	499.2028919058241
2760	496.1418033931328	502.8623348643362	499.2562241024752
2762	489.6814037540744	509.2049938536281	499.6358082438474
2764	510.3435232200199	517.7961163465835	513.9987612913155
2766	517.0584615412276	511.2930706483451	531.1603965488501
2768	528.2689209104401	527.0928532424426	520.1277137565381
2770	526.4049368190113	533.537093546083	509.4489076549499
2772	506.2879134232873	520.8509082600499	501.8649597879531
2774	475.7989712262769	502.493773605953	470.2719799356659
2776	501.7700603419719	492.7545999236166	515.363868681514
2778	532.9322216596976	543.6900897111595	542.3892004717627
2780	538.8900938491767	545.7799777735255	528.6318672438255
2782	522.3053069000375	480.1803887373417	490.1727374722915
2784	557.4735871230953	540.7733434899228	524.8075193660623
2786	516.2420831869434	475.22708329841	491.123084181063
2788	486.8716552460058	488.4153412893055	499.5086523491236
2790	486.5485472765561	522.1048401045522	513.4833040866472
2792	513.6659160054644	515.5331940512883	503.5275304811874
2794	530.0242525964951	505.3408653271749	527.0800382792
2796	488.7279858775944	507.6788761870795	501.7493326918012
2798	505.8188180541554	517.5427343680372	514.6147945623878
2800	531.3458898742232	522.0113904196467	538.9935158715409
2802	506.4229135971359	515.6898428910507	531.1225299301492
2804	517.5729776721738	547.9347662609098	480.6484346448859
2806	531.1245863872958	520.079801166891	493.0914364177492
2808	544.0449339521636	529.4820830739399	526.0645555333035
2810	544.63461169076	544.7827580290498	543.3101788903747
2812	524.4805734015448	514.4163323623144	520.3654335177311
2814	522.8629146927646	541.6864101670179	527.6362175795373
2816	513.1415231285388	505.4467094343634	533.2407313700516
2818	527.79395416247	512.7876966211541	540.1718804653027
2820	540.5858476011052	537.1424039794865	534.0708240680638
2822	515.8887741872807	515.5982281303828	503.4851815422679
2824	571.0651087137183	556.8610760825575	541.4324255101442
2826	566.4427491786712	530.9294704617029	533.1565498304657
2828	556.4238399945634	525.2185639227819	519.0471655570207
2830	548.4384256397079	537.0946036756192	506.3234392873762
2832	533.9442327785029	531.2870523219152	492.7184397403564
2834	549.891742690241	560.0753376778428	528.7061913530939
2836	546.1362002540577	556.4286199821786	535.048300614523
2838	550.169882671109	537.2050523682377	546.2744544510342
2840	565.4522196002708	547.5420141311544	569.320957077108
2842	581.0133501066937	626.8409633367471	593.3342447787491
2844	546.3718317216251	577.0149273422068	544.1478447091771
2846	538.5327259205042	561.8762863030303	536.8506672164137
2848	548.9633528688194	546.646326492771	540.677014532033
2850	550.6511089746488	530.2087929150372	529.4226934440791
2852	523.299946704644	527.5872102844471	488.7842105650137
2854	604.5396022353481	572.9420812998961	511.1856563183438
2856	625.2749950649178	577.2194181027837	551.0517811387946
2858	582.9297489449411	579.8695332417434	528.9696890905483
2860	527.5235696392236	579.9147638124141	506.5141122159889
2862	523.0994703579889	566.1171510699838	572.6637434021321
2864	574.3214279738718	560.5263187616089	614.8716171760163
2866	581.8500115503274	558.9459516756594	571.8102794889891
2868	617.4273125484574	579.679390964317	562.0460831786741
2870	632.0824605314014	605.138405567275	570.3415476576336
2872	582.5396106301697	616.328111517891	563.930249922448
2874	637.8342362356619	644.6655019984831	627.071344102422
2876	642.8161173554897	640.8856715729087	626.6147785277099
2878	639.9549800532334	619.336844657035	628.2285356506048
2880	640.7696657075276	611.0751168749398	624.3454094232258
2882	643.7733030222152	637.5655535743616	609.3558972900228
2884	623.7147236704969	677.8286314839789	634.4247190240042
2886	616.7569718104073	645.3246175021434	618.0671602348152
2888	627.4451673993915	632.7815011638695	625.8455573047875
2890	656.2513998037798	626.9112343843196	635.479996522913
2892	683.2004433739447	616.6995607397823	633.1809469868493
2894	647.3218446527184	623.7436866568845	645.8714943274285
2896	628.6974487202525	632.426348625168	622.3550701130953
2898	641.9878670529806	636.925736122404	625.4196936699913
2900	659.5535273884681	659.0672172782086	637.6414248160878
2902	674.1449209000822	688.6156874096822	646.1938053735501
2904	705.3888941065665	676.365072312695	650.0465058628813
2906	634.6841767443716	660.1063815895533	675.1884097244333
2908	637.8613352627688	672.2109376259548	662.1513845624886
2910	670.4274139573736	709.3722311689073	668.479790671491
2912	692.9344860698569	726.389511147965	697.4075283922176
2914	678.0409710086527	667.4589613409928	711.431611114077
2916	676.5766654257944	664.8597144453682	644.1204299367207
2918	734.1444901743107	668.218692770093	683.5858252575612
2920	742.6450714228681	690.3822959464831	710.1519123227552
2922	751.9434999156237	720.2694180596158	725.1570856773928
2924	814.4345498383743	745.8630394759279	753.064189973708
2926	761.6219061310186	788.1952707149345	739.5782229714764
2928	776.9700314727585	782.9011586260939	752.565508686606
2930	787.7089079019156	799.6649956743661	764.877372339066
2932	784.3895955320172	817.6471469957683	759.9623495805445
2934	778.4584564875985	821.6088108544705	747.6682136863592
2936	801.8369306634795	830.1762438640515	781.3001048525501
2938	831.7808804748679	832.9633687307201	817.0246579722849
2940	847.0174574545374	837.9713478739313	812.6608189303696
2942	856.91381820704	867.525978985735	829.2284763735945
2944	848.4905700826496	877.250006731504	842.0540453612155
2946	799.8751864517337	793.7668670788137	774.8988323974029
2948	788.870347740869	796.5005215977349	758.1770428313862
2950	794.7446722142271	816.6099577577974	838.1635144191197
2952	809.0779545421754	808.3887175155832	845.6565831055859
2954	810.7333547600373	795.877677812172	796.0394297489869
2956	792.1600634647741	806.1772035646981	760.9514273522013
2958	800.4941203465398	805.3184917204768	798.5988162593608
2960	764.2133775985843	789.506330193195	750.7171215867151
2962	786.345932610978	793.9583329013387	753.5229300018866
2964	779.9587068204712	786.9211268992451	774.0780643125831
2966	731.4436492187377	761.6826908808723	773.4947095400133
2968	724.7074168387479	745.4440996881556	731.3616388352712
2970	744.5187269715198	735.7848996295556	740.7706076374692
2972	756.5607034790162	752.333749017421	754.680920828655
2974	732.4356358734426	759.6174970374219	748.939204783954
2976	711.4328489679025	739.6394684355175	728.5582387607665
2978	736.1719509668174	703.3131477253567	710.6367821330052
2980	765.3318768449051	735.418234190297	711.4377168699742
2982	705.9663385747925	764.7264331310161	702.9254988957471
2984	730.9188701081691	742.6964979453318	698.1727506379892
2986	750.5162543588776	720.6449482193651	711.9155386644247
2988	728.8523036995947	727.6610828869468	740.1058262520666
2990	717.5861536272699	753.8181469382274	757.3690361461677
2992	745.3976045453817	769.4123365264259	718.2606576503617
2994	728.8419803668413	742.0948189788597	713.3556935471761
2996	708.9004344958527	714.538115799246	677.3866103296575
2998	703.2886481197438	702.3972500176052	670.2050372671631
3000	714.3023792716386	713.7645164584834	724.9901153373851
3002	725.9760272692166	761.6129881484956	701.6528039317291
3004	733.3808548943181	693.6451736668995	708.3823204047543
3006	683.8195989711643	655.6775653797704	667.271340656494
3008	654.6763694807637	660.5334750841766	655.1830448528797
3010	659.3098553715677	682.2029615753636	668.8109546323725
3012	664.0028657047681	679.0159636030601	656.3725559720997
3014	681.298893172636	656.4970456079557	675.4195668105149
3016	709.5884459991009	653.7933220293483	680.3983272757323
3018	705.4904951794695	710.4340804879281	653.8139961803132
3020	695.8773394799653	719.3206636326208	629.3298341944159
3022	688.8230282297329	668.3635259388282	647.6065629008521
3024	654.2024937201653	693.0205394885048	731.1695821310505
3026	641.4617491630456	650.1860119702454	677.1282587553217
3028	661.3890080439485	674.7546894229256	700.2717328522633
3030	668.1424087926815	693.708786298425	692.0506854219277
3032	680.0168078381115	686.4175164722235	668.8659094741312
3034	703.3905509597405	668.8168737719642	667.33339963434
3036	670.6260471331943	692.9717783709128	669.4989043955367
3038	668.2620349135932	657.2382642403553	689.2081322271021
3040	682.4595777690875	677.701936639883	699.0230177324795
3042	723.9074438893451	708.8028053938992	717.7556962273837
3044	752.5442276908918	727.7434883888608	732.7534995678685
3046	727.6816172364684	732.3411673281837	723.8803611408732
3048	696.5463684239695	735.7545244855218	705.2514125707465
3050	747.4305650678381	746.6002103357982	761.8289055010692
3052	765.1287016052302	759.1166513614716	762.7877722692335
3054	753.8325153377601	735.0372662322914	726.4160047840335
3056	741.8385301032156	702.9055206975854	703.391252971151
3058	754.4497094186793	720.9758492508631	740.5738046144867
3060	754.3459998315321	751.2416272504025	806.8334397539722
3062	795.568372728425	763.4470163941957	787.066917572419
3064	807.7043821792206	789.5606092367007	774.593504333393
3066	819.5442964247391	791.7990609867976	769.0105152307029
3068	830.9372022973253	782.5365080215032	774.0456288698135
3070	811.8275423550001	803.3723758982015	794.1964411571647
3072	765.8388944909009	765.7782805671043	764.9949400723004
3074	838.1903536271842	839.4611155678127	847.6613916620108
3076	862.5382588109189	842.3612402093372	860.8390397569087
3078	861.038538171742	828.032912463791	847.9436629358073
3080	852.8584975375268	828.8228991205688	834.6991441896862
3082	831.4077464933677	823.5964833277383	807.7759672786026
3084	814.3268942436496	801.1007695596028	821.501645924543
3086	815.2801213254422	814.0845735072808	842.8986347626276
3088	824.5897125099818	826.6346335713279	836.1787042001472
3090	859.330664171588	834.1207911313218	841.6136455337665
3092	898.0251594613796	858.462331439576	856.0155865596823
3094	891.7156137772705	907.9272825619304	838.1830142016677
3096	851.5128182145181	798.1732820028944	825.2871971360227
3098	851.5575704665733	820.9164614374818	850.3520873205118
3100	880.3422686682363	853.3339472118898	871.3401928450983
3102	901.9795901325892	873.7266842333719	885.3315266566033
3104	907.8931491339679	880.34763116894	885.6059241059274
3106	912.5447626263501	883.0092903589863	871.7770797634945
3108	910.6290090441042	910.906406760735	902.7018890764621
3110	936.6799972770979	957.1016057095656	937.1307578763598
3112	951.830025703394	966.4416195544277	970.3141284249812
3114	947.1478720970183	959.1764538479852	984.9263567299759
3116	934.6952783080155	978.1600761196163	981.7708456160899
3118	934.5728696946788	1033.671408746684	968.7406707269774
3120	952.183677631076	1006.052108081609	931.9071046355084
3122	1016.757135972536	977.7201726490114	1005.553628805883
3124	1029.419690825253	1009.634809386853	984.2430519533946
3126	1007.054778108612	1033.059611672756	949.144989204204
3128	998.5473631619184	1051.944622812587	980.536622803357
3130	1016.427192382148	1068.890518277784	1071.579661007007
3132	974.5421728145979	1001.557833395421	1061.94974852826
3134	994.1792935198982	1018.781770641636	1061.416957755288
3136	1051.876531849871	1046.446716734333	1046.710704885421
3138	1086.259726552845	1063.209727083603	1059.353789082327
3140	1088.790830965085	1085.055428207935	1087.651259864805
3142	1081.021602496891	1106.193103763691	1106.430461552339
3144	1093.208897232333	1086.719279815481	1102.033395602294
3146	1109.241691096108	1113.875113117698	1079.759028870814
3148	1109.755136898824	1120.568140895929	1121.100276421665
3150	1117.167482535152	1130.064245524429	1145.730773459824
3152	1128.754183652605	1153.173845407723	1159.149995069358
3154	1166.508376525233	1175.984266766533	1165.638319986918
3156	1236.241056639504	1176.474935836255	1161.307732146799
3158	1190.975814666813	1174.675992028755	1166.344648404191
3160	1207.349621807076	1190.820904085046	1207.297701669514
3162	1202.110627129879	1185.178108506314	1203.87305469011
3164	1195.131908885368	1214.946537567028	1231.884104347524
3166	1197.727672471518	1256.62450691946	1269.462010119446
3168	1218.391473859761	1267.238502210183	1281.33289607172
3170	1268.033077830821	1254.008190514476	1302.997676930242
3172	1275.02066454193	1275.987980524771	1285.638527232948
3174	1291.563032240935	1297.233751710619	1272.351628987642
3176	1306.621609220309	1313.710287084584	1303.602246578324
3178	1314.670405651096	1297.965184261833	1310.544272510556
3180	1328.60993392305	1269.535831763245	1300.942018602956
3182	1356.666993557475	1279.210120203222	1330.388280014965
3184	1329.709588659979	1310.077701125705	1265.743489321771
3186	1338.967782840164	1310.869092707675	1377.777119115133
3188	1364.668531234579	1356.651619117801	1381.941736252599
3190	1372.417877080312	1383.479670121334	1363.339865721804
3192	1380.861076355136	1394.75845733763	1373.52459485444
3194	1405.60998417535	1410.409359511656	1399.965997190706
3196	1419.725808293637	1420.214905281685	1384.513625913508
3198	1406.002726626409	1403.334179847291	1385.991763370712
3200	1418.208323391704	1408.948364375898	1408.785600196045
3202	1430.343556143486	1436.719043546517	1378.011310172366
3204	1423.039820635991	1430.315296816451	1387.307167788179
3206	1421.148055782785	1416.708846210195	1420.592147346954
3208	1440.063288959085	1440.637374543431	1408.783919956951
3210	1413.761706291801	1445.78490819962	1382.408293964664
3212	1451.523203628271	1505.124078661581	1419.5595571529
3214	1452.723397520515	1453.684309809854	1437.051651649258
3216	1467.62060057879	1456.963547072121	1439.105920932875
3218	1480.505082658666	1467.138533370148	1457.355702441289
3220	1486.884200696673	1477.052806581449	1474.937546100733
3222	1497.875577623754	1521.327211410943	1460.920613416141
3224	1494.933048062408	1502.402358511176	1491.216124832771
3226	1503.6098693482	1487.409649775181	1533.795056568087
3228	1529.842444546072	1502.167994616872	1541.851890578661
3230	1547.196622367529	1530.030525220793	1548.597325846999
3232	1527.463509103254	1531.440112470393	1540.194305976589
3234	1502.349691500701	1519.639720703727	1523.281895124487
3236	1534.570864745512	1537.641385134798	1526.458541506062
3238	1578.519192791413	1514.135403161536	1522.879516477433
3240	1531.300319306696	1502.154856446492	1567.138936426178
3242	1529.372931267702	1506.802881358698	1525.454917407403
3244	1537.0493863555	1519.09021791102	1510.01297432175
3246	1514.66996549939	1522.350500938665	1508.721857560252
3248	1488.911861458743	1521.911321822258	1502.770183838712
3250	1517.986750843976	1529.478455623457	1514.992849934768
3252	1523.888711063456	1488.053826266084	1559.799514521634
3254	1575.543232359637	1544.366648915967	1517.785899965848
3256	1526.403001991419	1554.116727743371	1525.295218297682
3258	1509.339781335947	1562.069616952803	1546.278985417793
3260	1506.080294199054	1546.170405991417	1563.191530013289
3262	1497.107449993897	1514.229753607471	1563.361011711342
3264	1505.546157753206	1513.232972148207	1551.573268014354
3266	1524.920754654707	1546.787353553902	1586.453694953038
3268	1518.475136701882	1595.214191326571	1536.359859467923
3270	1540.067851045064	1557.747078096844	1549.224181849078
3272	1532.068647865356	1546.470156762114	1534.550090584207
3274	1535.844321052166	1570.653535010876	1564.201828828062
3276	1564.718005241799	1587.18473293617	1581.138167988752
3278	1584.166110082286	1569.422333605196	1509.15187646953
3280	1563.235964245811	1567.844992465579	1535.602040681974
3282	1551.912635254023	1557.188047040596	1550.608048637143
3284	1600.34316384784	1603.922028308841	1595.400626490148
3286	1539.13507672618	1579.999532404449	1588.975886867734
3288	1524.942800445675	1570.083839124644	1577.377889898481
3290	1573.431594394297	1559.363132861788	1579.517987136176
3292	1597.305636163565	1533.008821371241	1565.893130256291
3294	1565.21521060356	1577.31913658836	1509.694432305064
3296	1550.357526217502	1553.844360020766	1563.146528549567
3298	1577.667905467586	1563.068567816102	1569.153484010341
3300	1578.642447046178	1544.417713385667	1552.709832279994
3302	1542.809273245533	1562.874996789816	1559.610098167343
3304	1535.459804505971	1571.494875703513	1575.507715976265
3306	1558.313498513879	1568.040895516452	1571.28034187724
3308	1557.488330178337	1603.95114747187	1560.115590662042
3310	1601.773851600364	1595.11940055201	1630.833139326973
3312	1565.662061184811	1540.936011074427	1588.755953314168
3314	1539.16337525546	1531.521286849638	1534.56368477083
3316	1570.379734990388	1566.407206107246	1570.856375757321
3318	1602.564067892207	1607.146911180071	1607.219745878667
3320	1593.429371579184	1616.926033879928	1608.117856086454
3322	1562.219814322021	1591.817565358907	1589.991500560961
3324	1574.046154998036	1571.018453012799	1567.534163526672
3326	1633.759452467145	1605.805440511844	1637.349162582304
3328	1599.799352955372	1567.887297331384	1648.853821679306
3330	1586.754122868937	1568.081691727845	1587.37713486146
3332	1602.633523969101	1622.736397853568	1597.316982836713
3334	1605.444919080398	1633.215639234918	1599.910277095241
3336	1596.412002522618	1603.91694019108	1579.342052393711
3338	1604.322788665571	1611.839339153349	1594.731162745933
3340	1613.275825279739	1634.610522160736	1613.662358921602
3342	1624.84063662973	1640.767435133489	1611.61532983522
3344	1568.957717516092	1592.177533165267	1606.641186193612
3346	1597.738083629189	1594.544498239042	1637.066073198903
3348	1612.962030375892	1600.906729469012	1651.157111482843
3350	1649.715046568988	1634.825877717216	1642.384490194144
3352	1687.259304208374	1655.047742590335	1626.930791147614
3354	1665.274716276295	1606.749556467815	1615.747164160202
3356	1681.635701392808	1607.631569352429	1610.24433942971
3358	1691.659659274583	1633.340769867752	1660.659995302287
3360	1640.327422916431	1672.579584000204	1649.177106380296
3362	1661.532288540765	1671.761789723861	1659.789649637181
3364	1682.903321878096	1668.008268630615	1643.233777740792
3366	1674.164273039985	1691.128352382011	1647.987942988557
3368	1654.903055364445	1710.472968501073	1667.963270893129
3370	1650.461037792029	1684.238872675878	1645.164822109889
3372	1649.44298658225	1658.10016461238	1623.197923621911
3374	1650.702516439625	1668.334471584352	1668.051393599827
3376	1679.499721231901	1702.193108179796	1673.011747485253
3378	1618.545958680735	1681.936609680777	1654.28863274497
3380	1634.215898720005	1650.793683265655	1676.454219806159
3382	1674.227645166627	1644.732003297893	1698.168834275605
3384	1697.877929438617	1684.868589622812	1706.938164150228
3386	1710.256549084589	1740.275810836303	1719.469538560605
3388	1673.785926711367	1728.219484629469	1710.13102212999
3390	1683.150174171747	1715.947763991895	1705.536018113111
3392	1681.155714545886	1726.789375419384	1701.317700543165
3394	1709.477218119554	1739.291895188146	1734.074939250894
3396	1699.017541547485	1760.350407825331	1765.233425956231
3398	1662.278558949153	1696.54934480433	1725.660859890627
3400	1649.407412344511	1653.930687643045	1689.822779379027
3402	1681.740434813176	1719.219513009103	1719.257692620891
3404	1712.032314992889	1763.570587565956	1734.392564825426
3406	1658.097741598289	1695.265077918178	1688.713866570971
3408	1678.538928612458	1707.921007518356	1697.85304242131
3410	1702.045624296376	1774.206393374039	1723.686305847394
3412	1743.737113664672	1732.56857054432	1722.931702766003
3414	1713.297093561822	1713.023047070135	1700.010381108168
3416	1665.940458425682	1713.268850476618	1683.439527529794
3418	1650.716572620035	1710.436994043837	1700.363975668723
3420	1668.92053278629	1712.314787531845	1723.846388045638
3422	1733.942685600494	1709.312050307797	1688.976654824857
3424	1766.992698101759	1732.573179470112	1746.921645856683
3426	1717.760501166241	1737.486979811749	1707.66668386956
3428	1702.381470131362	1671.441944394464	1681.007961177862
3430	1692.777509796274	1667.628858233589	1672.05297631409
3432	1727.727713162849	1725.547746920073	1726.031254218394
3434	1757.746246950324	1748.762168006398	1756.083134930952
3436	1726.899380080532	1734.279416082044	1730.607777739041
3438	1669.480520473785	1744.337653564079	1717.242986403078
3440	1678.425081610543	1710.991043391583	1708.851012937101
3442	1674.602827685918	1658.899367418141	1680.530569589774
3444	1669.304813669722	1647.341458566338	1659.976161142071
3446	1659.415428051568	1706.049625686876	1656.169865986645
3448	1653.984650480003	1668.351871583025	1648.880796929095
3450	1643.058770493606	1626.915932763028	1648.259573101629
3452	1643.823557046594	1616.849304401028	1647.806733772514
3454	1644.839874128518	1600.594697249521	1620.195864363437
3456	1635.165747403135	1589.062332353113	1597.226792990766
3458	1667.101597639771	1659.782542731745	1677.232745807774
3460	1636.174807019071	1610.432237971537	1611.183840412467
3462	1597.549879990377	1625.761250916997	1617.025422369453
3464	1589.086109552884	1625.404811011978	1631.769743616957
3466	1615.313251175846	1615.746967598972	1643.212323789593
3468	1610.777027078793	1592.041856760025	1597.970185362421
3470	1573.728867291623	1562.905869005979	1532.244564215192
3472	1552.834568550344	1560.622212253831	1521.964706212154
3474	1554.401274534321	1580.444859333779	1564.2612288546
3476	1529.492172323653	1566.565843978993	1570.3618666312
3478	1548.930354588035	1570.446442337986	1577.275131832534
3480	1541.794939395167	1519.784318193563	1531.049890675594
3482	1543.053529434612	1543.939502583827	1540.93766697392
3484	1517.356160881797	1535.289924315474	1542.268326732465
3486	1516.717342627975	1529.622669753296	1530.225055329372
3488	1519.086839690579	1512.0805386446	1517.675855954272
3490	1506.941693465409	1495.17009293773	1479.865828812573
3492	1481.038116938111	1486.36926494826	1449.256840541665
3494	1442.68448644791	1454.881633445004	1465.9183151044
3496	1409.586312292828	1395.201477145581	1428.137385902591
3498	1466.534665464429	1414.525389914475	1450.037514351879
3500	1408.430061300973	1421.477619652648	1399.407431590676
3502	1403.416258251241	1373.024068230956	1378.799636858862
3504	1420.654564974785	1402.790084875395	1374.969675907718
3506	1412.187983972145	1392.544926275567	1415.478861133599
3508	1377.537663328654	1382.174084542247	1363.537477687707
3510	1368.164406805862	1386.146552678894	1328.533519867172
3512	1385.891505649675	1384.035139126859	1376.585335999001
3514	1371.282256350252	1389.387350680313	1372.124975486592
3516	1334.344360435405	1396.211940126409	1391.401461465909
3518	1311.633345946073	1346.513864444324	1311.808087558611
3520	1320.415038434783	1334.052477341002	1290.175099265294
3522	1264.915001542468	1292.713791216088	1284.873444603774
3524	1266.49472077896	1303.261145557699	1300.803868353418
3526	1281.304581379695	1284.987146326427	1299.744476950306
3528	1271.919220206371	1252.293206254872	1269.086293987343
3530	1217.7042275909	1226.869062283676	1217.996993956826
3532	1192.806051989699	1225.700920654935	1200.752586548021
3534	1227.879254541175	1237.547034181167	1216.442048042857
3536	1182.760512371017	1208.35446147265	1163.361653013374
3538	1240.297921537135	1216.767540227913	1213.556187978178
3540	1201.433091584775	1142.33659895192	1196.279129886104
3542	1169.909164345061	1154.562363140827	1206.327528671538
3544	1161.551268104618	1167.562664828524	1167.823517927487
3546	1168.774048954702	1178.440171754533	1141.771677408911
3548	1186.017298033035	1169.700421562697	1147.33771256006
3550	1157.690564102653	1161.67207501053	1151.431099952068
3552	1114.075206802048	1139.949574763722	1153.265636556608
3554	1093.804337512623	1108.875383660868	1160.347205002314
3556	1073.759353815171	1105.764536627466	1150.354028916712
3558	1098.198068671751	1078.044900735395	1127.61042102931
3560	1093.688649782659	1067.438065126167	1089.451775821985
3562	1104.640236720426	1129.291011208731	1101.966244289017
3564	1080.165603798734	1118.835209844724	1125.636199157791
3566	1092.508762766533	1091.306641842807	1116.172202439627
3568	1077.665246995668	1048.616334453702	1075.934280363935
3570	1044.667430837499	1033.853131915208	1045.353144439855
3572	1011.287011231288	1006.477546124292	1029.085441566385
3574	1008.142629236225	1002.032383041201	1034.511026408463
3576	1021.804696392034	1032.482767698821	1037.971334904521
3578	999.6689041836494	1018.584031010339	994.8903180325995
3580	969.5030092003116	992.0437168139408	945.3502048084646
3582	979.2725840398402	949.1599065594214	922.6967874074178
3584	1006.181521559437	1007.105181963394	1039.610391840139
3586	965.8222208689077	994.0204638338907	971.3344671565417
3588	973.9584933214705	964.6609922591929	956.7125276470799
3590	902.5723175466379	951.8144385308705	942.2766303520987
3592	932.6405514767824	963.9065846241999	916.1685336663115
3594	932.5783374148023	939.7579339796349	909.3724799644383
3596	908.023199594749	922.8888935599272	918.4799210764807
3598	924.992572221869	925.2437120167988	919.0501331803996
3600	934.0444310596731	916.850136132507	898.1734223865282
3602	908.9795565326365	931.3572199015985	875.8732827382049
3604	914.6838673153135	919.7901274568485	899.5600789985763
3606	902.3878915587663	871.8581376802982	847.8459310779832
3608	895.911785373892	890.5129294450474	898.1422841602849
3610	848.6229378845659	849.6658206169414	835.8600147015275
3612	833.6492304024791	831.161873183665	835.6239606358056
3614	837.4758883605056	839.0326097936223	873.6394290200296
3616	815.7460499547346	853.347364702771	861.9570653485789
3618	815.704748166572	834.85283067262	842.6473884787453
3620	808.3876960942074	813.0290039284047	831.0211291634955
3622	798.8272651744901	805.6206353316925	831.545614705848
3624	806.1226148595648	805.201087116428	833.0120164814964
3626	800.0404136049227	811.4459249139468	801.3655332602108
3628	816.6692167305339	784.4413919446852	786.8744765355779
3630	724.5675282109758	758.433168629069	801.0779602877959
3632	728.5451233867028	732.3998824740802	772.1833210872665
3634	776.2288210991302	829.6487373335219	786.8775916377986
3636	778.985943702136	759.3557970899859	786.2899125540707
3638	737.5143442018283	724.4424907502361	772.5065111116476
3640	757.1492791939385	756.8504290118839	731.3835373551704
3642	773.8324355249833	773.1763665218748	729.7868484893467
3644	727.2882996446199	717.2081035937913	715.9037407491085
3646	693.2951738290792	714.4558587830391	696.8541331343747
3648	688.1362399274999	737.2010408012088	690.2331650337817
3650	665.9758356858453	692.5652461166069	673.3597558492137
3652	654.0941568815626	686.3930295843578	652.7569601674911
3654	642.0384436977251	688.9803269162239	643.784384076971
3656	652.2485629357311	665.8185782799918	686.0041445495402
3658	630.6726456448348	627.4254409671985	639.3670638223133
3660	636.3337782854741	647.4466589541606	596.8747385848316
3662	632.8510236263056	590.3140404648918	615.0296832492069
3664	617.2257928726226	572.2484263113455	618.8569313425442
3666	601.1378646621836	575.4787397421089	595.1922605119659
3668	576.2984858926461	560.778536303103	543.8185763773986
3670	575.1023978730242	554.3404251750645	563.8380243150131
3672	572.1218878691635	538.8091883001875	567.2755875445284
3674	562.7781193354083	554.4292453237902	555.5740045059395
3676	546.0838781510821	565.4431057036979	551.662562575518
3678	522.2406517903484	517.7117145431784	521.5261155589753
3680	515.0764391727726	500.2414856697929	505.4196857561008
3682	487.5982245772274	485.5342825434576	476.5195273546567
3684	500.7228408593144	504.3809375781334	503.7698532435983
3686	530.3049493112488	518.0830552710734	540.066027670024
3688	548.6045379334518	532.0360119769207	483.1346980287822
3690	449.9708571495098	481.1685859270708	473.7928030282109
3692	469.5411092365397	501.8673243417928	469.5109532048242
3694	450.9011362264755	444.4544235363554	423.5372391340326
3696	438.9192872135458	435.0215411496514	400.0932894223807
3698	447.2721697450522	431.8137547872402	455.790314933551
3700	409.7488515032316	408.6819215450856	427.3947404214675
3702	376.0439770681966	409.9430060346062	419.6734157223966
3704	402.1844941127484	423.8818794988047	428.5636142194272
3706	441.7608452599359	432.7054740106414	406.8910666987863
3708	432.3444493600444	429.9209489451694	421.5075935296383
3710	391.5825841302266	395.4631463669196	395.2234842320247
3712	383.1766252411143	408.2998251856891	370.3544786731927
3714	380.61988503855	376.3720521753068	406.1856494005091
3716	369.9959076593256	366.6959277144647	404.59882930003
3718	363.8459159568733	421.0961071408839	421.1616007825752
3720	383.7767506102812	370.2111730153866	388.9063375299611
3722	380.5619754247823	400.9295446637246	388.2918294533878
3724	377.9021503447397	408.9637794538662	390.3309218433808
3726	401.5917611288161	398.5166448452108	383.8328260292421
3728	419.3372251878732	389.1253120459178	411.7059302906183
3730	414.4839561543446	390.7643615913796	391.0436074919018
3732	376.945051474446	397.8610612212349	370.7712601528748
3734	347.5711752979947	346.5130644818358	359.8188712559399
3736	372.1414289199299	362.5762584432231	388.254073380036
3738	395.5294166321348	416.0150324691129	419.2200742856472
3740	380.5547329430582	384.0913663453534	383.9521999487538
3742	366.9610550788311	379.27807295078	362.3570413460659
3744	341.9065559048711	360.577953777222	386.4145103150257
3746	401.6928122428773	377.6577698554926	379.8102319508533
3748	414.3492308131737	377.761436847895	354.5344293758334
3750	360.3420950306055	333.1826850588228	375.2099053889963
3752	346.8328278649686	358.3260874983736	339.8368412689448
3754	360.7142230530408	361.2493867975371	329.0648021990402
3756	362.6179503993606	337.4538046630967	328.0685439349868
3758	385.2207928242957	357.9830368672074	349.5753455109462
3760	348.2769130603298	371.1151519048958	370.0657082134857
3762	331.1675881266657	381.4503511300181	379.5568277175215
3764	359.8784597870755	389.3418016307545	365.0871665653879
3766	365.4193289418416	360.7661029529413	359.3233597631271
3768	357.0210179498146	343.9509013882728	349.6395013892894
3770	350.8040961565549	356.5168386219668	339.0993641841745
3772	351.5997490694927	344.1010333111827	317.4291103918125
3774	348.2392586610591	329.6942215454017	330.0449984307471
3776	329.2074711658519	341.2392198694072	350.5785414722756
3778	333.6616589747063	340.3063537490375	314.9785658308804
3780	368.71410490273	334.7315147849698	320.2599422400216
3782	352.0046808507115	300.317994979262	304.2801630361084
3784	316.7474352465478	317.0468428503726	327.0371127101701
3786	305.1621142330938	333.7240526954146	343.9053018058821
3788	371.4519982014601	301.6230692662596	335.626730397789
3790	333.4483399546545	327.1421721982937	295.835138947106
3792	331.3439626367311	344.8243803486045	324.8276351618821
3794	368.2525487097717	310.7781586069023	354.894674708216
3796	327.969874599574	312.1450655141714	291.924468020667
3798	334.8796998258176	355.0595829130864	318.6939416280656
3800	349.7336982524682	351.8439331749115	358.3869451216003
3802	353.3474344688253	305.2791583821079	371.0264008489871
3804	338.4878802100342	316.4318342573752	346.1951303462241
3806	310.1929946373305	309.1476628673954	310.5560536682812
3808	333.6230218246685	314.2231249812948	304.1800440054565
3810	361.8452957984728	347.5034736289975	304.9492712763829
3812	368.9191380226631	358.3654417100638	302.5523854364468
3814	327.2932477181183	337.9603492168999	315.513354211541
3816	303.596270318102	324.5324006710716	338.629612011977
3818	340.7347508739567	309.9561930686734	347.6181502197542
3820	335.8172533423202	283.4434458721156	320.5915075933375
3822	317.5395315240285	298.2917065524629	277.7382765642145
3824	333.7605387619407	325.8957399326051	282.5696926491984
3826	311.418477485433	299.2681377781977	311.1666959089872
3828	341.2624985688044	321.7364887566991	321.4867989608346
3830	292.9868567986921	309.0077242456104	285.3158388752912
3832	319.6256910727304	323.9691993762159	276.1158918315832
3834	334.6723513148349	343.5958091499434	339.2076330060826
3836	307.8578854393732	249.3313459559585	267.7087914184194
3838	354.8253720867348	291.3565014579042	336.3236260577813
3840	361.9132327936521	327.7714543284287	350.3166057057078
3842	305.9910237544451	273.9553030112	286.1036129240044
3844	333.1500315504357	301.114281214476	320.7060979731584
3846	325.3498107432076	323.0780060684745	292.1126145993221
3848	347.4157806129505	363.0750949751881	337.0309706111028
3850	308.9581103654595	307.5213385458584	332.9326487081182
3852	351.5395006123389	315.8994962174311	316.9725525218021
3854	351.5790461017907	315.4122377767774	347.5331655158073
3856	350.6230010400296	307.3668502129267	368.5992640190957
3858	364.2568951612943	307.583424764909	348.2889528801179
3860	342.5747899469049	343.1800885655131	362.3044797285955
3862	330.6694590631548	343.3789361403777	332.5230217919003
3864	318.7000425847786	307.6255761749316	306.3669899598471
3866	304.3634270063293	321.2077864097568	302.2212670367578
3868	300.1956195436301	342.9002213026285	299.255699759702
3870	281.0273966781234	298.7865191636678	307.3690780273677
3872	267.7960767238812	275.8165933839329	294.9534440887474
3874	299.9458823623309	330.4550984465437	300.8654156480354
3876	327.9090836104584	353.9363142423648	314.860874556491
3878	309.4850078609117	337.6100198134041	308.2335655211499
3880	325.9375782687945	346.2472735637042	328.9283548526645
3882	326.2932958502545	320.3980459608637	272.0639859569395
3884	335.7614775742761	325.9966881541836	315.5936542799585
3886	343.1852570406059	352.3192845536968	324.2429699388742
3888	306.0079644279904	326.5542354939464	318.8191022570691
3890	319.9919959244782	302.5361367006578	254.8602431530724
3892	313.955304785161	315.660670326379	288.251253444206
3894	314.4756366378146	283.4893610759002	247.2407534754669
3896	260.5775298802894	274.9368654658928	285.1843679488652
3898	311.0069702960503	314.1290904819989	317.47180555104
3900	269.2156572794625	269.0987660460182	306.2964903871481
3902	345.2016055001366	330.3161934962791	302.2720118232367
3904	250.3871839246323	302.6969087285632	247.4641304055207
3906	348.5109117691853	338.0365614649699	276.5437810421758
3908	284.5918985087818	310.9733977643899	296.4206206345657
3910	297.9729140558447	304.3633227255876	315.7590978647962
3912	311.1304017769518	320.9779642339254	306.951095333212
3914	308.3738697370873	312.8628653711035	314.4499165154132
3916	312.3248463115177	355.7236016103464	322.8338124294961
3918	310.4075960562352	334.2104378536822	269.0932882061292
3920	314.1545657398555	302.6594640159262	274.6951758327493
3922	318.7197580296004	326.1630482187894	296.9249089950508
3924	293.6602441843452	338.3077852856271	305.0790144856395
3926	272.8594207959486	304.3975233172588	294.0888953951825
3928	292.9500452265678	287.5812683219892	278.8829099406824
3930	311.1990519903071	294.3071529508279	286.6353161196993
3932	326.3484003828406	324.2097086391465	309.3228546360706
3934	329.8628570955336	313.6227866064928	309.1738344133304
3936	334.6071979292985	314.6792856545163	311.5881625225785
3938	313.4169680590336	319.5895503784153	291.2188108879761
3940	313.6714338492644	328.5377253416807	306.9797111259924
3942	309.9037009580916	317.9193838787068	318.7710816237344
3944	290.6526933643772	343.2871123819912	318.1942207040698
3946	273.7464827148548	340.3421018060377	318.122979289861
3948	302.7145281493564	326.0867537751813	323.0778152230957
3950	293.5031307998095	299.1306272824252	289.014746325882
3952	290.9439414553004	308.7518503444201	295.2648707330179
3954	326.8409683073726	341.7694889341815	326.4258168096867
3956	312.8520283343078	328.4498215413546	316.2794281952758
3958	329.0885923923861	328.2314126757734	330.7894254189598
3960	358.675104970023	330.495233281052	321.9629838633476
3962	343.67691710183	349.2596049150246	303.7081498204462
3964	312.3339301507521	314.7098000701377	280.3238423570268
3966	295.3815062469643	280.6350206811242	274.6411765089021
3968	286.1835013874588	297.3687969574546	285.1182447485195
3970	303.6526509391173	298.4995245095296	303.5760328181032
3972	318.5946282386046	279.7914435737316	329.035428055841
3974	326.7034763434579	317.2331983943122	308.7496319726433
3976	301.3700524775368	317.72800148583	306.2455504296246
3978	290.2672067035078	311.7058247020295	341.5985498600885
3980	307.7319450073512	294.0873922918966	310.2328005270113
3982	320.2734783340809	313.9016817379123	320.5678913873574
3984	267.617618473653	310.9390268851983	298.4813202078644
3986	300.9865109457535	320.5921874672196	308.1378489804484
3988	306.4484290505229	315.8076655231396	296.7332171702101
3990	287.3883195107002	298.7625377963515	289.3523068615953
3992	307.073379209893	262.6578950811872	257.6300418404077
3994	291.9674634323374	252.6299261904141	235.2610327271344
3996	311.8982089745874	251.7147495862649	280.4557459682983
3998	285.3553195290418	284.4299422412192	258.8010102104732
4000	302.7853606680244	306.0535398280625	321.6766651180927
