# Supplementary material for: In vitro and in vivo datasets of topically applied ketorolac tromethamine in aqueous humor using Raman spectroscopy
Source: Data Brief. 2019 Oct 22;27:104694. doi: 10.1016/j.dib.2019.104694 (PMC6839021; doi:10.1016/j.dib.2019.104694)
Supplement: Multimedia component 1 [file mmc1.zip › Raw Raman spectrum dataset/In vitro Pig eyes/Gonio/High Wavenumber/1.25% Ketorolac 3-3.txt]

cm-1	frame1	frame2	frame3
2502	1631.675028973979	1574.712025353035	1589.288084077601
2504	1621.100057695596	1577.089341957747	1578.534548486152
2506	1612.411470297051	1554.709217468299	1583.13779926775
2508	1620.334007112551	1567.652234522213	1584.408632956559
2510	1638.230692328302	1565.310535827502	1577.297074072136
2512	1638.57198597221	1560.133455915836	1571.701184589653
2514	1604.036464342996	1561.688046321357	1574.042895678819
2516	1595.086992588761	1564.497480823041	1564.084450939261
2518	1607.127461620106	1544.85679158756	1532.968924861587
2520	1618.825173812959	1525.828639389652	1525.197925669505
2522	1621.947162357601	1524.045204757563	1554.38360461395
2524	1632.986943580134	1569.831970918444	1563.738027875364
2526	1625.050764753564	1582.902155756933	1544.938104600622
2528	1641.49732402156	1588.312824901349	1562.534627936134
2530	1664.312825519017	1585.859283649935	1595.525489341683
2532	1587.526833149024	1548.791406680399	1505.75406767028
2534	1604.582092301479	1554.46737901485	1538.006436176653
2536	1625.421834738007	1574.978694074742	1570.332667110359
2538	1628.894803734909	1585.358583289282	1574.875655693975
2540	1603.211855824793	1546.591719422878	1537.217221538741
2542	1598.77788375248	1565.300585974291	1563.756719126049
2544	1619.68736138516	1564.303630723088	1551.433817273967
2546	1632.39739704498	1561.140174484013	1534.851599247966
2548	1600.837817235627	1579.078947787064	1557.796825586788
2550	1584.489155071831	1549.660353210815	1537.15878789803
2552	1613.782840605419	1572.519783270524	1569.941756462324
2554	1635.782629272102	1591.405059097804	1583.618712220426
2556	1624.916460764101	1575.734758378634	1546.694580897835
2558	1650.501157634816	1573.075214105411	1580.567400126857
2560	1646.197769868036	1551.870606203532	1546.865252373957
2562	1630.175853017177	1536.829660515949	1499.927634928586
2564	1619.832510054529	1541.200702232106	1478.455961844801
2566	1652.578379757782	1580.935328910408	1549.62999844557
2568	1613.918151544473	1529.26225889904	1553.403264334375
2570	1600.338029492104	1528.58212911387	1535.554117272608
2572	1611.757869047299	1556.866689804379	1511.593806858384
2574	1622.930884983595	1540.961875308781	1495.735819181685
2576	1628.325496240999	1569.362568133116	1535.19475705871
2578	1626.403994951271	1568.29624124956	1568.114495314206
2580	1611.568094573143	1550.201220259702	1564.93948158173
2582	1585.018809003598	1532.562611599179	1513.420387473915
2584	1615.850313081877	1567.849566238301	1546.602140017171
2586	1640.185477565144	1603.129566828317	1584.69359767821
2588	1655.348269051518	1599.023459202598	1583.12037090447
2590	1651.653716327548	1558.517586600289	1545.914867248106
2592	1595.732776630933	1557.803939161068	1561.946175180231
2594	1614.518624616583	1546.583631190769	1543.019127264521
2596	1634.018778210533	1557.771904362174	1542.88107180305
2598	1640.93259463239	1551.787102238644	1554.977437532739
2600	1635.009340519738	1453.324101873124	1552.175983364956
2602	1602.747112957558	1499.619012008945	1535.534539609641
2604	1589.48237978744	1505.936361113184	1512.530083629275
2606	1582.079133361987	1509.104664251021	1499.100582935123
2608	1568.913325484019	1538.662863353781	1505.791269742139
2610	1551.333710316764	1557.145329618132	1515.077649352219
2612	1591.438986719127	1547.493305880118	1560.772027056032
2614	1598.439967897421	1545.457025472157	1560.28005019304
2616	1572.695415073698	1551.406616545412	1515.634052531411
2618	1607.714329127541	1530.010510315827	1516.867622276574
2620	1641.446162100686	1589.520276551473	1558.770108490273
2622	1625.929327759496	1571.97446112586	1533.652002686381
2624	1587.600317301644	1525.520811441151	1497.206154251666
2626	1566.755171602121	1529.200060546119	1528.804410890001
2628	1595.748934306857	1558.71950686335	1567.485313485031
2630	1588.442590601572	1531.273650380677	1531.235321900728
2632	1572.596768888573	1511.041733409146	1503.43673119864
2634	1572.577693898035	1530.347438403425	1515.198427200952
2636	1629.3476091385	1583.392547817669	1512.370542410218
2638	1624.621764130201	1583.794374040851	1518.561327092361
2640	1595.38524865188	1574.722826550445	1519.202990133942
2642	1574.95702221061	1557.85900489092	1524.618385204932
2644	1602.944629441073	1524.713004943	1553.670753697927
2646	1576.611033161689	1486.853504697019	1460.35605064944
2648	1584.25630425849	1521.63145632647	1518.925566982676
2650	1592.394990554547	1545.251696535511	1567.045755056653
2652	1584.074502929626	1514.859032257658	1524.653527906604
2654	1583.107232837462	1485.368592740082	1515.640605344182
2656	1595.569467785158	1532.294029168494	1537.992081506294
2658	1594.7833310541	1552.639641923291	1551.970356526584
2660	1599.539393940941	1545.936571480956	1547.059802443258
2662	1648.82789653021	1547.751602739061	1520.807320149735
2664	1607.963719560979	1525.446935603085	1537.701204910539
2666	1594.919020058423	1525.165038449162	1548.385900215215
2668	1582.921551481053	1523.94254458812	1549.38403261792
2670	1568.405115886887	1523.611223366366	1546.604498444679
2672	1620.79636586901	1606.775565815088	1577.7204389186
2674	1594.284423921605	1570.972385361883	1562.81565865051
2676	1590.11191685432	1538.385844394048	1546.79924449705
2678	1599.760685250504	1525.3404636312	1529.765739031861
2680	1583.36206908399	1520.849283582118	1500.309225344683
2682	1654.634404271722	1560.115602771217	1518.402026356214
2684	1628.983386122559	1529.628249685045	1492.706164096704
2686	1597.482390520266	1499.864250542943	1498.067415209754
2688	1596.515501907794	1504.349991845501	1547.839865709889
2690	1574.938214686314	1524.017551285328	1541.989895736356
2692	1601.979088711518	1510.701605590062	1538.140775244819
2694	1620.382585616616	1513.220459050493	1537.833957287705
2696	1626.843783341168	1536.423795892911	1540.454529005136
2698	1629.008548294395	1573.575913408748	1544.545271068325
2700	1656.858691529173	1570.821113795572	1545.033233841056
2702	1623.319419429127	1572.540881736933	1528.246957731808
2704	1600.346248675196	1591.460909765927	1525.306947715668
2706	1606.490439190509	1604.94077897138	1538.06131381972
2708	1620.151673301359	1548.148316299039	1542.561934613224
2710	1583.994188146962	1502.901704258449	1487.574408883282
2712	1575.884754819674	1502.857745043083	1468.810832956699
2714	1582.657010175751	1525.765556499638	1477.913146779981
2716	1590.724846323019	1544.273330054426	1499.995396381679
2718	1602.553869174483	1515.134964164075	1516.269850723264
2720	1567.505297171536	1524.814118476024	1531.991418353257
2722	1587.974726874941	1554.595378473602	1532.526076685155
2724	1624.418211388393	1554.161184175734	1531.51250814641
2726	1597.806010889447	1469.754304322541	1549.457347386681
2728	1624.827214599305	1504.71518673209	1527.697891375771
2730	1609.556517481868	1553.375350293819	1527.869732349993
2732	1608.636527315952	1582.200168085351	1518.016225550377
2734	1631.249939477878	1582.725248645917	1499.990695841235
2736	1639.318526342494	1570.003650670445	1512.507085368523
2738	1591.698790002158	1563.788842099179	1528.339934940017
2740	1585.755249614311	1551.562875843864	1539.170218899044
2742	1584.887460225464	1521.737252082201	1536.826555898055
2744	1569.854129508951	1487.135575329894	1519.834904494553
2746	1597.609245195961	1544.603988385129	1505.925838339165
2748	1644.951626126797	1563.973746016062	1538.33122266473
2750	1618.77796551443	1575.361219529649	1502.113955869093
2752	1584.140796531261	1559.576504947778	1458.517432049483
2754	1618.825743004956	1497.494868030906	1490.122505477613
2756	1571.680302997626	1461.118149287859	1502.68137298942
2758	1570.727997630731	1517.953697788319	1506.277592044191
2760	1573.033027314357	1521.526030420762	1513.292362669499
2762	1566.248569192332	1499.685301044708	1525.350905879628
2764	1553.137950768348	1570.73174123151	1538.158985941957
2766	1602.50316416911	1544.690092858408	1523.730896533969
2768	1600.743710874764	1535.442741737246	1530.19421992215
2770	1583.768126596729	1526.598192668228	1528.459783484101
2772	1572.486902386518	1517.751623093138	1513.573702761904
2774	1574.913111114109	1527.323203114398	1507.710109756349
2776	1599.673418736518	1494.192348475477	1512.845481137736
2778	1602.44609967201	1547.56059331515	1538.355936045491
2780	1596.525775660524	1591.428155489116	1540.125354160672
2782	1589.761692927905	1576.714276212458	1505.885960190188
2784	1572.956878618598	1568.751894079859	1495.203862898411
2786	1525.090135149635	1491.665263944203	1520.361111285852
2788	1568.153350843627	1478.468805089498	1539.145675581597
2790	1608.189101423888	1490.496574709188	1514.652269480167
2792	1574.274332918178	1492.858630438051	1447.990270462092
2794	1565.924541042555	1539.849814993065	1477.850250442036
2796	1539.593993443014	1496.224175871264	1475.085005539206
2798	1584.57249392427	1527.160115431125	1498.831680554167
2800	1624.832394437802	1552.951425084521	1515.429288883565
2802	1580.717124685474	1487.93741827679	1493.35464303497
2804	1546.796901584154	1498.993346085665	1522.17489176938
2806	1575.338368432394	1485.299743212475	1503.55395871514
2808	1579.30735800394	1501.328520907366	1509.365352807678
2810	1548.399468240857	1506.724494779899	1514.421962936583
2812	1504.273114811094	1457.54446354951	1481.545393359958
2814	1543.854281195143	1521.010113827736	1516.124559794502
2816	1583.118215886889	1535.733299064833	1523.68320316308
2818	1591.212440830252	1512.786641399712	1535.256704279769
2820	1578.851783586933	1486.855721233259	1538.462061421676
2822	1573.955001108506	1497.52052272817	1512.41424799334
2824	1603.679459821046	1513.480913340588	1521.666665182557
2826	1613.631538533794	1547.713874124275	1546.924524983343
2828	1609.571673177861	1542.601306101497	1544.676468440282
2830	1606.944257419256	1520.261937225782	1524.771975645229
2832	1620.318885068963	1532.074556808242	1518.937976879094
2834	1588.831012763574	1537.307188005845	1525.825353375375
2836	1561.692343983927	1513.834247215542	1519.029119191558
2838	1565.841403645886	1503.415157099123	1518.309163420575
2840	1590.218616401382	1525.666270888916	1534.308823461358
2842	1604.826563742671	1579.778982043933	1564.7350373984
2844	1578.864158216636	1544.945118438366	1503.140854799671
2846	1624.745284403964	1539.25403802535	1530.935684556386
2848	1630.791847363731	1542.332204938422	1564.401570350029
2850	1593.074879867338	1541.909226951454	1570.15722598029
2852	1557.676681132687	1533.43138178449	1544.833470621516
2854	1590.944414192769	1560.552620918393	1574.748246837495
2856	1629.945764728365	1564.412107973089	1573.51673264929
2858	1628.821436173103	1573.718128231415	1566.905265672757
2860	1619.488067822794	1579.722842896159	1567.518486881964
2862	1651.483126813466	1568.200988562814	1582.495255712964
2864	1679.277667614796	1588.712158042664	1613.686628491079
2866	1654.284359666061	1563.915153624287	1608.249651044351
2868	1646.514374309885	1587.82530482301	1579.103402079431
2870	1648.439683231352	1618.108500532271	1555.464602239186
2872	1643.061159390085	1599.339074154493	1568.653665687125
2874	1684.539912720871	1619.347416066472	1635.889345325268
2876	1706.619627744302	1618.081181756184	1609.376756691516
2878	1715.872557507465	1627.307683668199	1613.500141891697
2880	1723.619072387299	1638.357070030148	1628.074575596513
2882	1733.470496297469	1640.435734976772	1622.829923265226
2884	1718.057290079086	1643.70932481168	1634.575049750717
2886	1686.866802906905	1648.616083148085	1648.455138837538
2888	1686.876865434174	1662.111412435468	1636.01344293757
2890	1714.467469650969	1651.063976831145	1634.842575941052
2892	1742.770469846274	1616.877475451729	1651.391780327151
2894	1710.790139865809	1642.505856000531	1609.815812252389
2896	1728.767509278697	1654.188659859356	1658.523089767946
2898	1730.216414568382	1678.26463778137	1662.230972788869
2900	1741.003032719803	1671.059728649481	1669.652393660259
2902	1765.846088684107	1651.056722618225	1693.655747603544
2904	1777.711819900361	1712.392155294308	1691.569136052371
2906	1728.264786706368	1643.075864727764	1648.90704468094
2908	1718.338844714806	1671.965433132318	1679.503088854597
2910	1728.264433669706	1679.920795220864	1705.534391072266
2912	1748.626673515879	1665.363156048739	1700.301715640917
2914	1770.934370960195	1694.554364856109	1673.874617551084
2916	1711.536898894442	1665.811655072433	1629.23873495076
2918	1735.058862076404	1693.462758603803	1694.487686610046
2920	1758.478352865943	1714.647798096846	1733.978852627222
2922	1784.078138714457	1727.943389354476	1750.188038181832
2924	1824.582399627324	1747.63619917683	1780.374239961159
2926	1814.016764573659	1765.013676437873	1806.279625961687
2928	1868.01825715918	1783.159970537075	1832.435465740712
2930	1861.156679219859	1815.885993458283	1820.275585400799
2932	1842.742310224395	1823.436403136859	1802.67638190217
2934	1860.053494866962	1806.382924458464	1797.098628053155
2936	1908.976249444075	1850.150291844369	1773.56148093766
2938	1944.304896140842	1861.790801277728	1809.078565190022
2940	1916.566002080506	1869.772596327992	1823.889945424836
2942	1907.1105860874	1896.32889539335	1873.442491329334
2944	1916.795011766459	1907.941766527782	1900.157467554647
2946	1889.545315185837	1844.295573915982	1791.817938889688
2948	1896.562435573634	1826.140678324912	1840.071950275872
2950	1878.42679179019	1835.681091686295	1859.316440389213
2952	1881.219004346987	1859.070199026345	1837.297939775898
2954	1878.508029522878	1852.558036368203	1811.924873433376
2956	1848.3391952947	1805.860704683044	1821.783824931167
2958	1855.264470063091	1842.089789522269	1856.300498565039
2960	1837.821176932902	1782.789858878193	1747.252947474829
2962	1847.866099311507	1790.405790203264	1759.211922633284
2964	1836.027771708371	1784.330744059466	1773.555668984761
2966	1805.471976471671	1748.072404009001	1751.354462702002
2968	1820.546057540133	1756.59396965143	1777.162675921022
2970	1785.292492462864	1765.208270383207	1788.121277181108
2972	1842.162023132302	1744.139554303022	1757.091181543148
2974	1826.24353222671	1716.417902630519	1722.13620292041
2976	1779.815590888258	1717.14842856029	1711.18617171905
2978	1790.679987214282	1758.391736571624	1734.871045363473
2980	1806.721789821853	1757.674532946907	1761.42489207188
2982	1798.438001304608	1765.448423524264	1747.370135672078
2984	1796.134294900274	1761.069457461687	1724.004660197468
2986	1800.178682794534	1768.023628347528	1710.118902571328
2988	1806.520635111527	1779.593159743505	1702.099886854007
2990	1811.728372421025	1757.087208718397	1680.634311311826
2992	1844.886173521796	1734.372761316675	1742.294424824361
2994	1784.886022660535	1744.63209269562	1717.569453633272
2996	1734.5484613088	1731.359103415846	1705.003648337819
2998	1737.787280229276	1709.625722560161	1715.138311131118
3000	1780.678164108642	1712.208514891643	1729.360064869573
3002	1757.606015756805	1753.921324111213	1732.559192093498
3004	1757.625675714637	1719.003458186118	1713.191543576595
3006	1717.011372244573	1699.803681557923	1706.711707543959
3008	1695.739562152332	1690.050095036999	1691.506981402631
3010	1704.28326144483	1678.549565427202	1672.607168696871
3012	1716.280723449653	1664.804548553573	1672.309898296111
3014	1743.201502311887	1715.697555760688	1686.31042121916
3016	1714.959498731859	1698.420865247694	1678.5693051623
3018	1713.389171357768	1661.244370862308	1679.330282024225
3020	1731.829174095702	1647.508870527396	1660.83984765451
3022	1742.590872758489	1655.876851630542	1648.208161463712
3024	1718.933614150199	1633.39202985692	1730.190988359212
3026	1750.666923409304	1671.010902793626	1650.964675424011
3028	1739.660037627066	1660.023062296001	1678.720940354225
3030	1748.339251175716	1683.184484474904	1673.778161981387
3032	1750.40532872768	1686.540715148537	1652.471721807165
3034	1729.784372003073	1640.45046447392	1658.890496632315
3036	1760.020778311373	1671.56325879972	1674.619311788084
3038	1692.119234060596	1671.296522324916	1677.090690383433
3040	1695.60806352548	1691.721446423776	1701.420328380271
3042	1756.867051624091	1716.00904610222	1708.839795821762
3044	1789.557523385023	1703.700777053963	1707.036250169123
3046	1737.634295640319	1648.996371815548	1714.129644540579
3048	1764.767569993756	1697.528950600218	1691.814457736785
3050	1814.502740771417	1715.815711014448	1726.2214388614
3052	1800.814431771405	1744.436550712147	1700.51792219102
3054	1784.076034518214	1741.397608507355	1706.248095565711
3056	1792.087070483322	1715.266661893731	1733.603790562473
3058	1811.980924318399	1713.188805433419	1717.538244170401
3060	1802.267387466936	1767.661715292305	1743.904501905738
3062	1819.090230563607	1787.36330485583	1753.727789289533
3064	1833.844356064059	1788.536974620436	1788.188643409415
3066	1848.654913508444	1799.207189240695	1821.14912088358
3068	1859.678481938657	1817.347533961285	1828.985653003555
3070	1858.697931929155	1816.441901329485	1809.355006393269
3072	1858.242447342183	1791.821538795947	1818.986739906544
3074	1923.494520149904	1847.600311771818	1867.624523828474
3076	1935.726435939556	1894.945114501244	1880.624988490718
3078	1914.838632031712	1887.281596526113	1859.032733884589
3080	1894.875089497408	1838.929326803509	1832.905224575833
3082	1893.958785421588	1812.325962452844	1835.432334235542
3084	1880.995869519048	1844.148009461561	1824.38449976333
3086	1914.029276359274	1837.194984725217	1846.618542835094
3088	1923.57765526226	1856.606727433726	1891.794475764944
3090	1921.910577094129	1891.542098736423	1927.063568947937
3092	1930.443855533206	1915.236419375147	1938.288451739203
3094	1956.032052612535	1908.059853847385	1932.67182675074
3096	1946.414377082778	1903.975666567484	1908.590853998099
3098	1972.675061978023	1925.627927760218	1950.698815114842
3100	1982.3236594065	1920.611156981678	1914.224073097919
3102	1980.436837826835	1928.707983813728	1907.528007964129
3104	1995.47015282047	1959.412358234893	1941.86547878006
3106	2036.291220921726	1982.11063635593	1944.209575731581
3108	1969.306153090346	1950.989993659843	1967.875982663203
3110	2021.847970783555	1989.316056917655	1975.483755688623
3112	2041.693473419651	2021.320799294479	2006.176363588828
3114	2044.66687138707	2040.828711494698	2029.961935953396
3116	2058.821577767404	2052.910161265814	2042.339099716174
3118	2098.940803683633	2068.115315534495	2051.340096852684
3120	2147.778719866827	2102.249939030778	2031.614725241292
3122	2162.330518264424	2074.067761509075	2086.837720456268
3124	2168.580443938554	2097.331577317374	2078.292552331962
3126	2153.839142431618	2114.436048800873	2055.334915103479
3128	2166.917613135882	2123.985828851582	2079.39431657128
3130	2219.592231303795	2145.965434502629	2150.458700783431
3132	2184.865122863439	2171.565064130053	2146.027963934033
3134	2166.158563576762	2144.820766818259	2165.458090261848
3136	2211.254316555103	2185.966283555828	2148.665076002022
3138	2243.22253102899	2189.654846477223	2147.331668276145
3140	2253.580103588391	2193.91824017297	2182.236506281708
3142	2248.064535345246	2209.885947185645	2213.226574769002
3144	2228.178999466104	2165.7684657731	2164.149272467132
3146	2295.642928582223	2222.75532260442	2238.43517000967
3148	2288.251113219852	2222.989413708668	2197.711858872689
3150	2304.286376005276	2246.755206970867	2216.729211484072
3152	2326.861526433083	2266.811022498178	2250.387532005224
3154	2340.937422405528	2280.361604404511	2270.132264314201
3156	2352.715961823748	2304.789970876956	2291.346812177379
3158	2370.893569593163	2287.044463580965	2302.140532641255
3160	2392.538804282591	2384.435325137113	2337.693813822187
3162	2384.228628836775	2359.405285014972	2340.445614042536
3164	2414.208986193159	2351.821443495761	2337.690329594186
3166	2436.498489360613	2380.421107143898	2352.278933701236
3168	2417.974692080002	2401.2141908656	2382.207280543981
3170	2452.496283682031	2398.37280745667	2397.707955611643
3172	2526.670540994171	2436.828588999694	2483.069660115361
3174	2510.049758244119	2468.654314032051	2420.691368722129
3176	2505.407242925827	2454.797646296705	2416.098783425603
3178	2526.410463928579	2472.824344217294	2464.050742045626
3180	2552.361371356945	2509.118270657084	2494.902056482806
3182	2561.963204633669	2485.741541876521	2465.28258048428
3184	2579.226988685899	2508.684072931767	2475.038128311694
3186	2616.519213021204	2530.395468025325	2482.365129084775
3188	2607.04074772456	2549.638140346302	2510.40209998923
3190	2606.518944797544	2574.200902149472	2524.998854496459
3192	2626.306677589725	2598.463142434766	2538.763156523499
3194	2645.851628102673	2603.172621164893	2557.957877100098
3196	2638.624332129867	2572.364365972602	2553.266950115839
3198	2616.935769017746	2605.065654829276	2579.680152436707
3200	2664.418527381003	2613.140314583295	2552.268283555141
3202	2693.024070629759	2592.881602624748	2579.648075846545
3204	2700.674479064571	2586.883862886885	2606.369954542512
3206	2693.484112200406	2596.601838798298	2613.438795532463
3208	2685.958120737368	2610.35918245698	2621.570405756037
3210	2713.781556919234	2660.732484284452	2640.2244272947
3212	2740.96897437062	2685.420897269671	2653.492218605678
3214	2731.939832411507	2657.477467345786	2680.714028433167
3216	2740.654738674439	2658.421580935493	2671.836289545146
3218	2746.40017167338	2672.24222834495	2660.396420580202
3220	2740.206850267969	2691.302571041866	2671.760833172153
3222	2740.395722598846	2717.422224692748	2690.480476179419
3224	2761.197899083596	2691.590376613278	2664.64678926301
3226	2755.278312706771	2727.915426207657	2718.89273417802
3228	2751.826543424059	2692.224635506888	2717.095338308
3230	2782.648359705062	2713.745988096759	2719.440596034217
3232	2790.932660523122	2713.999594970943	2713.239384982632
3234	2772.337023435092	2696.850029296019	2712.949333191283
3236	2783.066667362066	2754.064605244861	2751.051518797481
3238	2790.240926414088	2729.15296765591	2735.779186143788
3240	2778.310376048376	2705.226575197696	2660.479167271813
3242	2744.384265510917	2711.454663868797	2720.213592443348
3244	2780.127350011198	2736.327186748418	2767.519209520752
3246	2792.495255875052	2761.692044179512	2763.490534403964
3248	2763.64851405238	2762.720932356082	2729.120082863988
3250	2789.007421135382	2736.277816178412	2697.755671253675
3252	2820.76003925075	2768.628728267674	2681.435493788124
3254	2842.308447126736	2761.725207491828	2743.522912509635
3256	2816.970907466667	2754.083435119494	2712.083660174695
3258	2818.564329250995	2754.075533936198	2716.755712841139
3260	2810.544772079558	2768.103671141098	2735.975989649117
3262	2771.788811850729	2752.18265313653	2735.174940799599
3264	2749.907773562253	2686.29899000758	2733.2091034816
3266	2828.505502924034	2757.156341482066	2781.775250143746
3268	2773.103404780938	2747.346210185448	2742.623953271112
3270	2787.64080659728	2749.761596734633	2754.005419729224
3272	2774.103448882172	2755.042769406796	2749.698225523392
3274	2780.079818733741	2762.924398658155	2760.567112892159
3276	2806.432120827354	2757.573776725081	2767.118202559654
3278	2807.564138113795	2740.64504251573	2737.679072171987
3280	2799.150465935736	2777.304637624451	2750.177872390653
3282	2815.440261263288	2798.835204936646	2763.095878680371
3284	2906.493018724958	2817.538393980859	2785.016177333885
3286	2845.969517260726	2765.283157690402	2782.444227016126
3288	2794.565487993722	2775.341476475744	2767.455003258624
3290	2801.954025234671	2810.543303774237	2767.139121222617
3292	2821.661708506916	2786.54561532011	2778.50067290992
3294	2837.278047648511	2754.474068454823	2760.462589139602
3296	2837.488495306217	2768.548205256479	2773.214687699398
3298	2841.928907872643	2790.77590836839	2768.246049102155
3300	2823.472038177305	2760.672401405314	2740.257174143439
3302	2817.422405041333	2746.332383774071	2764.044079209557
3304	2805.18488256173	2776.779231212187	2777.984131522842
3306	2791.062030630081	2800.718470221277	2756.937614091348
3308	2809.866147697512	2767.415411674982	2772.454440250635
3310	2839.112354539326	2802.458875991859	2866.180715518609
3312	2882.232313490879	2771.9359622892	2776.248585690024
3314	2844.59958065007	2762.626403933956	2770.089913493703
3316	2862.404283496474	2795.555147769813	2751.962267934431
3318	2878.917596761155	2793.655359473952	2783.652215226998
3320	2861.067990578275	2780.964760712921	2808.451313145585
3322	2841.763405928728	2779.290424374444	2767.784529646681
3324	2864.653337649107	2730.829838805003	2747.539246572378
3326	2839.407063918719	2833.514842396644	2790.277402982883
3328	2855.630331828265	2827.114437417691	2811.69087224075
3330	2823.922118909351	2811.156880920469	2765.980402266785
3332	2872.962158024053	2824.965842216426	2771.88956325959
3334	2903.255645607961	2811.426918115687	2800.281096411689
3336	2880.887606351191	2785.19754157627	2794.381778689497
3338	2870.656923342923	2800.585901618341	2770.584890306258
3340	2878.27321408728	2821.897131767622	2822.776057086835
3342	2860.729413027536	2900.223492393328	2820.790121342528
3344	2882.880394380524	2839.309031658588	2792.2856870566
3346	2866.569630623838	2789.977768323201	2830.513937768272
3348	2882.34797437731	2808.535573527287	2845.6595618855
3350	2887.558914917932	2841.437367710696	2837.86550435466
3352	2870.467889654603	2859.555320738108	2829.526272903368
3354	2873.500344803302	2874.614365467981	2819.734150482721
3356	2883.153914431922	2854.628888337809	2808.44770868961
3358	2920.145921364907	2876.487121227455	2872.789351699947
3360	2921.088918903039	2893.032036841854	2880.745950032072
3362	2919.552265050247	2849.561168725519	2890.611711829901
3364	2939.291952439463	2852.447000709723	2852.006056955855
3366	2958.861812346446	2879.992296827796	2849.128158073228
3368	2967.863114629812	2883.164291078403	2902.406261086965
3370	2966.991486323955	2868.714699649649	2923.081486130212
3372	2932.137034418522	2885.539867012728	2873.847933440411
3374	2951.550104613248	2904.330450202055	2940.359058929201
3376	2943.947749350428	2894.079793203543	2913.690276670701
3378	2916.188741388285	2903.220539073432	2871.980082815323
3380	2933.436416211232	2916.312152854695	2866.277883381209
3382	2955.350576239182	2891.659619622474	2879.578674123876
3384	2945.0332596586	2883.529739686293	2915.457873129149
3386	2943.588249053974	2944.841277236633	2971.844515139228
3388	3018.776285673609	2975.682084367728	2977.253365348845
3390	2986.393269916155	2921.010683834856	2909.335785237061
3392	2980.169421370262	2921.854731887903	2965.043137287948
3394	2984.871800709077	2947.31248983368	2962.685588590329
3396	3007.300258780847	2972.82725220686	2929.994013037692
3398	2989.192073674104	2927.040141203585	2917.655361918034
3400	2933.96480664489	2880.133504974634	2923.994577483754
3402	2913.496154126161	2908.988218523053	2921.111979581765
3404	2962.97054650306	2949.573896382093	2904.173521740163
3406	2941.950039225545	2902.216883924675	2896.993956704271
3408	2908.343032167327	2924.308994938735	2961.365780088787
3410	2969.384690634304	2939.721047248344	2948.827724875451
3412	2971.478680842259	2981.373836696771	2952.490384189611
3414	2952.377258635762	2981.975477957155	2910.491075359395
3416	2953.554422928386	2925.346484157962	2869.374867256987
3418	2962.035516096596	2874.501738620508	2876.374712924172
3420	2966.580411257458	2885.200810356789	2919.562722246574
3422	3006.230315730007	2914.853423593538	2964.894738821862
3424	2985.889225429722	2927.157384142684	2978.554784424021
3426	2975.572382884936	2901.181570900819	2932.622064830227
3428	2966.049804521103	2918.251369868472	2880.974205870181
3430	2943.45896516795	2907.68686449961	2887.550222660891
3432	2993.173007654071	2888.72923725624	2895.546475583215
3434	3005.091819704502	2876.982312212398	2906.97162441288
3436	2958.38437091141	2888.507234538269	2903.71653485434
3438	2967.493472919967	2922.40564480075	2870.13327741529
3440	2982.827826911376	2922.892873394247	2893.437042630534
3442	2910.268864320721	2871.957717889709	2825.941313923549
3444	2944.255958623491	2871.765513501798	2860.503412181243
3446	2930.671330131986	2807.888334419201	2865.141228379635
3448	2918.322755424204	2838.079882631522	2883.916333310091
3450	2878.016178765438	2850.030863738401	2870.285281790695
3452	2843.461758240117	2833.790423104536	2846.717646217454
3454	2834.194444953008	2821.978160823762	2832.051171038633
3456	2830.57141025187	2812.711573543681	2814.976920079694
3458	2840.934643883392	2812.111651426279	2815.699794696342
3460	2821.951660701945	2772.182292759446	2790.878558015646
3462	2828.504879775794	2778.616245510284	2787.138141079096
3464	2797.325555496218	2754.520242786913	2783.900545368112
3466	2812.11241969645	2743.685168993492	2775.55002022272
3468	2808.232929250692	2726.708500503995	2748.029017494493
3470	2774.313858745916	2708.586039509644	2713.67082616055
3472	2764.478764178902	2705.753099362853	2690.118735088455
3474	2777.087189157606	2720.565613662238	2687.495289527632
3476	2727.688046254013	2730.218423452043	2705.735466184995
3478	2701.548909297464	2690.602656283737	2714.629380122507
3480	2675.07922726971	2659.691324685277	2640.932408931478
3482	2695.95734591158	2659.472252398415	2643.554279509184
3484	2673.264341844231	2652.845185422286	2670.182034979027
3486	2691.509432464461	2630.276294576716	2661.271701563971
3488	2698.208789266764	2593.980455141445	2624.052246674222
3490	2651.656254605569	2572.805063899074	2614.031443026709
3492	2606.210431012843	2563.880909731814	2618.185542257736
3494	2609.897948230107	2541.914616238823	2579.930406745826
3496	2575.236890983726	2540.162908126945	2554.501859395027
3498	2543.349461080097	2555.083443332843	2570.464410267779
3500	2586.555563215822	2515.268989479762	2508.215770337184
3502	2574.121121163019	2507.225488830879	2501.458649633073
3504	2502.92386543756	2479.828475608273	2449.16034945088
3506	2475.61818589629	2476.630612861753	2450.570925951854
3508	2497.190028193889	2437.694689941119	2426.566657095493
3510	2517.962759465172	2418.494309256658	2418.543582987687
3512	2501.921859021125	2447.460962549577	2452.670583408311
3514	2457.911793839849	2437.701276136566	2432.574153203151
3516	2424.501747663427	2416.111759008744	2397.698486874902
3518	2406.400017202678	2398.150703619098	2373.777562864228
3520	2371.045878360525	2370.389092834073	2347.503602538195
3522	2335.905253652378	2341.468011429551	2297.839223426959
3524	2372.026791443876	2344.378975679965	2317.75743740826
3526	2342.544880734234	2316.364228610842	2318.036044885008
3528	2324.811009995498	2277.692399684514	2271.804796320343
3530	2322.085466925551	2250.794707444703	2225.349567927855
3532	2311.039662355484	2236.008337186259	2195.855053761372
3534	2293.322795374459	2218.47093450536	2187.527217021102
3536	2234.873576603334	2190.902153783314	2245.466821043372
3538	2283.744453472535	2233.254588642189	2234.227500937033
3540	2154.516516622806	2208.227393003246	2170.581033853815
3542	2178.333150605387	2234.759688378626	2162.307732367277
3544	2199.542663658459	2146.128389724286	2149.178535271911
3546	2224.351400790512	2144.188957930115	2141.521989125462
3548	2199.042978655603	2130.721115209256	2118.491135960245
3550	2159.084838785378	2113.123118739933	2109.648988427151
3552	2145.582276032796	2105.206408134357	2107.430593260751
3554	2142.678648449505	2102.738258967829	2093.458944673943
3556	2122.544173011855	2107.522188988869	2083.479949598829
3558	2103.109513532483	2051.980524903476	2057.552405300807
3560	2102.711516457306	2044.487339154867	2024.229700907372
3562	2083.298754219495	2052.440390742562	2041.565032069586
3564	2065.654347873205	2091.800354693707	2067.41076642351
3566	2044.389829584321	2038.012190600386	2057.653879580452
3568	2038.310689910862	2008.183690113556	1993.216805897368
3570	2020.589163323199	1987.201546208259	1979.244737002762
3572	2038.10312177229	1974.739640833045	1985.126205357492
3574	2040.425560646818	1981.935187819112	1972.903514581365
3576	1982.101448262586	1974.011072242556	1956.49053357215
3578	1948.572320435749	1921.875507162531	1948.812127955905
3580	1961.858220441754	1894.451625764293	1943.743617147868
3582	1911.385778342015	1909.969638852919	1868.095787549962
3584	1938.297969787697	1928.900301303858	1949.944099367858
3586	1915.16592207366	1877.542042163906	1897.165296381844
3588	1908.665891285765	1916.778285877338	1896.63411518684
3590	1886.265712496393	1859.264249893132	1847.732830352287
3592	1868.451969519176	1814.608591648642	1827.416861389366
3594	1848.680451329387	1799.101970486661	1846.871894883565
3596	1857.080405405256	1806.867707321238	1841.908890310807
3598	1882.541543625307	1811.51805383899	1808.341250685679
3600	1861.714944823865	1798.326162764629	1784.474883873813
3602	1808.559610840236	1799.60894379746	1760.742080946658
3604	1820.008656349431	1783.552769997354	1750.30434742676
3606	1788.172599978872	1765.526663919663	1729.943144831734
3608	1840.931957709629	1772.751710552201	1767.164635387171
3610	1756.820604660164	1751.733277402479	1670.735876980216
3612	1745.967434766385	1755.901013982774	1716.459086830364
3614	1744.639461941537	1732.567562614363	1712.367724864805
3616	1733.586700548623	1711.156684958638	1701.356401972772
3618	1688.477998042805	1695.141396215353	1706.176982299984
3620	1654.567120643674	1693.688565745717	1699.394639845273
3622	1667.733458370604	1682.222702521156	1700.631409230869
3624	1691.153168709822	1657.180737506395	1691.575266481838
3626	1689.821974790278	1649.180612846424	1624.653161549511
3628	1688.939025928719	1611.408968102526	1622.049551126054
3630	1659.252993540097	1618.544030030772	1618.911786576635
3632	1630.943370341115	1584.233817591247	1627.876638002933
3634	1679.681849367205	1596.573221743101	1608.052631253812
3636	1653.573034765096	1639.18724137337	1571.921889187876
3638	1598.995462322324	1536.023964316864	1575.454564289054
3640	1591.755152281565	1528.42128749135	1577.32277606963
3642	1587.80162606524	1539.841180534142	1547.434179471171
3644	1583.00399773555	1533.346671606103	1548.101177255594
3646	1558.938685256025	1487.244066973408	1539.116005942756
3648	1519.582859711879	1452.297938501134	1495.191758223702
3650	1502.606977501769	1472.650590454521	1479.688108116754
3652	1509.086606091262	1480.338269232512	1494.685275933185
3654	1517.644641728266	1485.589249017609	1489.090986337012
3656	1530.4696286719	1514.182620951438	1522.615674867541
3658	1454.316944377541	1396.725952841307	1415.547849544766
3660	1451.690176324779	1382.982733228552	1391.705302871166
3662	1467.58857468652	1371.354139774906	1389.123383590938
3664	1381.047123480912	1381.02022156126	1395.740820670032
3666	1396.554528358858	1400.796391684439	1392.986065348152
3668	1374.044402889796	1336.731477536509	1334.566461324169
3670	1375.957635702714	1302.141604795549	1304.536840849441
3672	1381.967272133003	1314.659444449601	1341.004036643336
3674	1371.162197511942	1344.091760406094	1360.361546032269
3676	1346.620082851259	1311.059850030403	1300.586898560428
3678	1303.83632858025	1240.182976906345	1252.087801105066
3680	1288.827642646427	1268.954147044221	1281.209538057944
3682	1316.985553369979	1237.049565488604	1240.525954025229
3684	1316.252963523204	1246.809316666416	1234.096927242723
3686	1271.983580707343	1239.579701990198	1244.725019090134
3688	1290.753657194433	1236.668304114143	1253.931838455196
3690	1249.434268725629	1187.061761971227	1188.738517127086
3692	1241.212985715037	1190.515999239334	1212.304746876428
3694	1242.465211419673	1153.79813029321	1164.050380699534
3696	1195.410697567592	1127.617459018066	1166.764262563311
3698	1199.033809655316	1149.678658612327	1186.152096514446
3700	1193.431131841173	1140.277962176517	1149.118424186814
3702	1163.582112067224	1115.211819536019	1122.418728373455
3704	1150.408429932231	1129.089181246285	1136.940103887088
3706	1165.025270937429	1148.508290718656	1141.466757037945
3708	1160.457649158916	1122.0419290626	1125.165442407083
3710	1125.36180889856	1078.128774393813	1125.999541017354
3712	1156.595254257949	1065.667506095213	1149.673911077505
3714	1083.439197946355	1088.28424104812	1099.281195507989
3716	1112.151886253782	1085.687321219564	1074.023113302793
3718	1160.136594939256	1133.000276045717	1102.792841409972
3720	1119.220301938312	1148.786716728614	1106.078501655243
3722	1114.116797926568	1088.884997797754	1088.695260693409
3724	1103.033250726432	1088.502639151683	1098.085296273026
3726	1103.112108172629	1080.366846795592	1106.002583252088
3728	1137.943855678338	1084.073911896338	1060.660744729742
3730	1122.862011808109	1086.431805677903	1081.851525491917
3732	1089.437454262595	1091.570748333628	1067.420153719042
3734	1057.345105345056	1065.527245220499	1050.98039898167
3736	1060.782082331628	1093.883643490162	1069.03272371806
3738	1101.917278570194	1116.428666002219	1081.867517961331
3740	1114.88949627679	1053.031648517022	1086.242293791923
3742	1091.475838124685	1048.92874203813	1075.91508410725
3744	1088.622233229817	1036.641768652075	1063.206647443292
3746	1104.011459125821	1015.890515641845	1087.892449312501
3748	1062.794814256192	1045.637845614305	1057.067991988264
3750	1027.814041971851	1024.957294742865	1053.419897308652
3752	1067.548092785464	1051.171638601614	1032.376399291466
3754	1062.204170704734	1051.307502595124	1089.126273730607
3756	1053.649846997278	997.0439240026686	1017.621030357641
3758	1082.660818082553	999.4815456558008	1043.215427943939
3760	1061.937258929352	1035.267412073703	1019.958362446287
3762	1079.610987237613	1020.210991931256	1012.497105805305
3764	1066.825635722669	1042.623652654755	1037.596161746869
3766	1051.226090918471	1043.820903191877	1057.613884198496
3768	1057.225094880999	1015.957303111501	1044.647421412922
3770	1053.538585067239	1012.023761878584	1056.878772626815
3772	1023.409899864995	999.9105676502455	1021.321202332905
3774	1014.791489044656	988.162695768297	967.8414260772587
3776	1028.865530783054	994.2403779700172	1001.106946882996
3778	1013.203304181408	982.3271937596039	1018.030055471473
3780	1009.728689667964	1000.217401287421	989.2764638698008
3782	1033.291216772554	1009.835412950174	999.8720347649232
3784	1006.297600223916	979.6341435191066	1006.245083246791
3786	970.0445235373851	963.1717051400402	965.9704911843759
3788	967.7552484285515	996.1220874623668	965.9587122454174
3790	1026.522148086573	980.1534515028581	978.9279606837481
3792	1071.434941407891	997.7492044404575	988.986447083043
3794	1003.859892754789	972.1670603996175	927.1126055484116
3796	986.3857950888314	972.5591008225331	1037.998382450518
3798	1008.645085559337	982.4886737055615	1016.012055404919
3800	1052.56701598061	1018.163242020691	1027.991565868061
3802	1005.162514480041	1014.140883072781	1038.049153306798
3804	1014.64355158438	1004.014489406322	1002.930130029711
3806	1017.74931767916	983.4672554183583	941.7117419040346
3808	1046.547288649908	979.6153028761137	953.1339008815696
3810	1025.619065279807	974.0044911782252	996.9210747921763
3812	1006.330548622731	962.780368562483	1000.9979154689
3814	1009.891361778396	961.7881088665192	963.6830794930775
3816	997.080476477388	961.9772392307168	937.6277649063987
3818	998.1813294821604	965.3798310927839	972.265992497611
3820	999.1423786834574	952.9614039496607	992.1599222256289
3822	988.4754428442507	939.2923944842546	961.3726427318196
3824	996.2792902947826	985.9724139187435	985.9233373805359
3826	968.913670572477	961.5599360009459	942.8508195862189
3828	958.176539456231	998.9431031169196	971.0190890356544
3830	927.2729795930692	961.5415179304907	936.6316421176086
3832	955.9844189050925	914.0360713201964	938.2559778677513
3834	990.1153097284083	990.0441053252847	1018.325079961157
3836	892.0521305254868	913.9074693281629	925.2394838855378
3838	1015.02614534383	963.0454889495951	976.3504224618202
3840	1018.686545800895	931.8036695724187	998.3648162347147
3842	965.6214242007749	927.3145960684196	920.3903775464933
3844	1034.740916250673	943.9821064627051	942.4272930806243
3846	982.8883247849722	948.6323074416832	929.3825328212789
3848	990.1617325495633	1009.30937365039	969.8396215240923
3850	964.3607354863779	958.0195617684835	963.5143921293867
3852	984.4922304881192	963.2917148358588	948.4887353243098
3854	993.6103876519447	969.3156538124014	936.4849529648528
3856	987.4391837686508	970.8721810935091	939.7696205495822
3858	968.7440815547966	939.1603523825943	948.3276593221406
3860	967.400711651293	959.7983427412964	961.5814904556466
3862	962.2374697814464	960.4032478739241	964.5779654426056
3864	963.7154562575165	940.6477582312255	933.6231595675422
3866	969.6254091595675	941.9191678793912	916.3126902018842
3868	980.0066521603743	951.4405936159085	915.7274944719454
3870	939.7498743533749	947.9299975296819	901.2037129538951
3872	911.4894228892176	925.3332466435437	899.8520742974325
3874	977.5990627623589	929.8632207370622	922.893398656787
3876	976.3946236721044	960.0459612191423	956.2611954879478
3878	971.8219027646286	980.6395940219406	983.6856157266345
3880	988.251759221462	975.2791565207801	980.2812614090269
3882	964.2259812766282	932.4041251378228	929.4464603684372
3884	962.623441604655	948.4203396178102	936.5346410300963
3886	942.7277615421838	930.2052498623284	925.5042476591763
3888	998.7601128002752	902.3916492708939	966.7934972309813
3890	908.3842989942596	917.8745786847019	934.3492200303683
3892	991.5462487380974	926.9907684929435	886.9752432458583
3894	933.2609589287247	904.5489683741531	910.6555011455196
3896	936.2907841815859	865.1559204234004	858.3437862567382
3898	986.7380388153586	931.0716898025856	951.561489675414
3900	962.627692135248	916.4669839206742	906.4681644729516
3902	971.9630071265798	947.7566128158101	899.7400574439541
3904	887.4780023769807	917.615670730475	915.5470388016464
3906	958.2487751469329	894.6074980155861	917.8972791434483
3908	929.8752724302482	893.7095305990255	881.1071804624911
3910	934.8528513486343	938.8071312379775	907.0736871228197
3912	927.7899425977518	909.2542613303073	840.7014297097861
3914	941.7945384374892	898.8712897246259	894.2670067112068
3916	953.2554158282934	920.622799506254	960.5579909157885
3918	907.0691127696832	879.2536533121343	886.2595496716849
3920	919.2345911626876	904.5772698387131	902.9874704008221
3922	914.1279629205844	962.3209815833397	915.2559991523243
3924	935.914451058848	931.5206156876291	875.3831885134209
3926	922.5909702793084	875.3279938011173	847.2398570508292
3928	946.3041430468512	893.1945347551095	871.8050015112377
3930	948.7471911042635	914.3932940210812	881.6042327588287
3932	957.8580550938473	903.6485780569453	938.1996718195294
3934	955.9107881301679	870.1238238093349	938.864320145688
3936	951.4335724159485	900.5685066508537	930.821553942322
3938	910.5819940963775	893.2549761740291	905.6762567117696
3940	904.298027493697	899.3726087525236	903.9267596434981
3942	897.5070396627211	883.5268272671356	905.9680941850812
3944	901.7721997026656	870.0215574472353	917.2708354377753
3946	908.1074631203875	877.7940990204476	907.749844554018
3948	912.1863441924857	871.9183852417527	901.0641386487433
3950	914.903183867121	881.3005103857024	900.2727401440252
3952	924.646772519294	906.7285074663323	903.7830739292343
3954	931.2711423791776	924.1032624168749	902.1976114008874
3956	939.5858657455527	935.3496306517775	899.4930917705816
3958	942.7224421417159	930.6339415609994	901.5745974890754
3960	920.6850451093171	910.4902858778983	880.9550329775395
3962	925.9739423754656	914.2614031717724	869.1363183035161
3964	911.4497947921821	883.932143848569	845.3064085777902
3966	891.1757522274974	842.9214761418675	855.8863392339697
3968	886.7113610675419	880.1948239573095	876.4203475503986
3970	918.3587327037864	896.6269208888494	885.9929551798937
3972	886.4245471809625	872.0085401373351	846.5435806150604
3974	865.9801197089312	872.029356429263	883.1715805279636
3976	926.0568500314228	885.7340806204782	895.5999187690716
3978	913.7829314471835	877.3882041271145	881.2209380103705
3980	891.9409970945189	883.4433850308128	874.4603982540521
3982	919.1707144841778	912.3465453057212	864.2110124932233
3984	937.0631863079525	908.2198635255595	853.6929610626223
3986	910.0919999951864	865.7840727510807	872.4094612250456
3988	876.8285320749765	883.0353168918679	882.3182196212366
3990	893.7535531398482	893.2611027215905	886.7040426427975
3992	891.7425914862182	884.9644951969201	905.8418966815571
3994	872.7298519654926	850.2819171146946	873.4564513687697
3996	896.6663045500002	876.856894633226	881.3410425848928
3998	915.1389239249502	871.6214776786512	875.5785078362654
4000	894.9119025564155	869.8514591922394	894.8917753645142
