# Supplementary material for: In vitro and in vivo datasets of topically applied ketorolac tromethamine in aqueous humor using Raman spectroscopy
Source: Data Brief. 2019 Oct 22;27:104694. doi: 10.1016/j.dib.2019.104694 (PMC6839021; doi:10.1016/j.dib.2019.104694)
Supplement: Multimedia component 1 [file mmc1.zip › Raw Raman spectrum dataset/In vitro Pig eyes/Gonio/High Wavenumber/2.5% Ketorolac 2-1.txt]

cm-1	frame1	frame2	frame3
2502	2241.889971434935	2221.945568790556	2170.172470546024
2504	2261.256954415064	2226.525555087144	2231.499000487462
2506	2220.176201680187	2277.029902054193	2179.93356207714
2508	2185.655613736449	2218.609669278911	2137.655077587537
2510	2158.904563404778	2230.034718645505	2138.815064003075
2512	2164.548479619423	2257.04392176003	2145.743170953289
2514	2212.521526432381	2255.585004370551	2130.49106536986
2516	2173.919766975494	2216.842863494479	2123.145663611037
2518	2176.507648207627	2193.740638937581	2106.423613553262
2520	2196.76298315584	2210.643331678365	2121.001613161054
2522	2217.421076115132	2255.724783608838	2172.392579711837
2524	2205.521859548522	2177.577769139804	2165.444006260752
2526	2195.105839995349	2167.529685532119	2111.061766804114
2528	2189.789044661696	2199.033860695016	2106.906987566576
2530	2181.556671987683	2233.918692929797	2147.144078855473
2532	2139.603062068	2170.973439147887	2110.221049470489
2534	2123.981847169128	2185.394005401554	2090.905849841971
2536	2146.555757075785	2219.801490492009	2097.418423986035
2538	2176.771160958072	2237.924387310118	2110.863743322539
2540	2152.02779628493	2188.465498545319	2092.227327936445
2542	2171.190596836483	2172.628684841998	2078.610421428322
2544	2179.332611708181	2185.668670286766	2096.426667843405
2546	2178.537853506836	2211.161161602544	2109.938653595738
2548	2175.843314475808	2229.35978534967	2079.204340677333
2550	2202.66290459955	2182.876642655308	2072.882214500216
2552	2196.266679834462	2194.993442351768	2082.868408850509
2554	2190.990860422609	2213.010969009086	2095.687409658045
2556	2203.558575680977	2207.98229768269	2104.277731756875
2558	2189.595431594843	2223.420762223126	2122.597140485897
2560	2170.510364347027	2222.826050352312	2079.420847941679
2562	2151.763837525836	2194.147997279803	2051.33660687609
2564	2145.635400261665	2157.559129820687	2069.960608184054
2566	2186.999104261025	2194.589300565302	2153.069688681602
2568	2156.552281563529	2182.311983716938	2125.144097928051
2570	2140.198746390413	2160.392150588886	2098.532480590247
2572	2142.664785475511	2139.23981573107	2077.76674051722
2574	2149.489826973627	2125.988791551182	2041.786230626206
2576	2158.691678279882	2167.99472561712	2074.605352286753
2578	2128.652863060843	2173.852982944814	2062.922302941299
2580	2080.690619898448	2140.56885041354	2040.595203866666
2582	2044.591248950473	2079.604219988245	2040.569791913085
2584	2138.349325420847	2120.423792990007	2066.396506369139
2586	2140.915331128187	2153.136179938499	2075.616028715424
2588	2135.227203334035	2168.05081243802	2101.327882043811
2590	2147.74976569251	2163.465633185472	2118.413929240517
2592	2143.613275841437	2148.509653240787	1974.665228069278
2594	2129.709858536634	2096.560899759286	2009.914609864341
2596	2134.441552600751	2114.524518327118	2045.137015207943
2598	2138.983549349769	2169.590756026147	2054.558332754442
2600	2103.49593827904	2174.138382274017	2048.135570196891
2602	2123.142957907605	2171.804782966198	2028.629468212917
2604	2102.947669340138	2132.069573322777	2030.930696756073
2606	2069.297767438774	2087.273978065071	2027.987671609084
2608	2050.731564547405	2068.154952362913	2007.609418855251
2610	2091.345136185677	2108.788293251435	2064.875384051014
2612	2123.115503300946	2141.393467895993	2065.973055731166
2614	2110.861131910216	2134.765474338438	2043.971392408028
2616	2069.05132492012	2097.566680049508	2015.617669496312
2618	2075.402661745749	2086.674547535038	1995.704530175115
2620	2133.523250418833	2117.767432275938	2061.207402195995
2622	2113.322948297021	2095.847350802303	2037.777233071529
2624	2061.818664133231	2052.237379410916	1978.640701489047
2626	2052.979746754508	2039.437866405603	1971.706099288299
2628	2056.815729200257	2097.160816323355	2000.842559802915
2630	2055.110395873822	2075.849004873638	1989.813681155515
2632	2051.535685427447	2040.111962885176	1969.636611055893
2634	2048.587951707532	2036.36662449093	1963.943955207772
2636	2048.519920001648	2116.376935848964	2003.177412622741
2638	2058.228297285917	2120.658871912703	2014.296512083346
2640	2061.513283151346	2095.387172001724	2025.103693928438
2642	2063.373984770383	2068.110553052661	2033.089175135289
2644	2075.552311165002	2068.030711624097	2027.208876199866
2646	1997.077494687943	2035.362620067736	2000.903885711045
2648	2044.363140771353	2101.512295854378	2028.852529285189
2650	2079.756123646957	2115.317610891665	2027.294240429332
2652	2037.034310406484	2028.173909525571	1972.39093006694
2654	2029.291976233601	2081.350938488244	2013.746451181491
2656	2065.257046414645	2068.35307516613	2033.512131125462
2658	2061.973504794483	2048.481854440257	2012.792281894515
2660	2044.998297424057	2050.354903771469	1984.852768529569
2662	2084.367463987865	2098.897369083546	2010.215957113415
2664	2076.885729098422	2070.453067946138	1994.507594324914
2666	2059.427651690588	2056.166275422523	1992.811579549502
2668	2051.510454613022	2047.348046273312	1996.926624280101
2670	2067.902103891476	2048.654254479142	2001.465591847602
2672	2121.30250540822	2112.837420239273	2007.874169863707
2674	2098.07754120704	2080.357180901037	1978.755582543704
2676	2066.425032191139	2078.74598682454	1969.958660792716
2678	2035.831572041677	2090.461654207942	1989.229799112023
2680	2002.384813505508	2054.779036949786	2028.775248125294
2682	2049.950712823827	2067.528221532751	1983.408160086588
2684	2029.793941965628	2079.653645561213	1990.961341286115
2686	2012.870898569767	2054.26237262714	2005.465240235983
2688	2026.650979750242	2005.128174294389	2002.2839646185
2690	2028.796923042888	2055.099730444117	1984.294574214606
2692	2053.843277014059	2026.277896443442	1998.543843673249
2694	2041.26107803646	2018.642780189439	1995.269031035112
2696	2021.869529745666	2053.90190580607	1998.149595393801
2698	2037.551682351974	2129.290751156881	2035.800342501269
2700	2043.461342662601	2098.748030424988	2024.25255978773
2702	2003.294966167034	2067.314366125303	2024.302321205201
2704	1988.949641179144	2058.82355874181	1988.993660763534
2706	2014.859822216814	2060.455425132757	1940.010711997933
2708	2049.625923798251	2020.312758587717	1971.089612230135
2710	2011.487092903357	2039.291384040932	1948.32318034237
2712	2000.89961855829	2040.140168896792	1957.464129153891
2714	2015.456089739071	2060.122156150658	1979.891472264087
2716	2034.147043349376	2108.747015539975	1992.273222344235
2718	1977.285695867641	2062.761165894534	1967.154769962035
2720	2008.694280064511	2047.932722929833	1962.04407433449
2722	2024.151129678618	2057.677556315221	1961.569293523924
2724	2015.837160116579	2061.791360552219	1952.86305279907
2726	2003.788716591275	2023.848133193954	1926.359652093551
2728	1997.190521428575	2015.650518150943	1963.359138308198
2730	2003.515915835783	2007.339685469606	1996.223933633116
2732	2012.267432571928	2045.231183147792	1986.441638957264
2734	2014.829849433297	2098.745341417809	1954.828693492364
2736	2001.343886409205	2043.58829071253	1993.409085027197
2738	1990.683211378366	2008.550578079146	2005.528912038519
2740	1984.321575590839	2016.160248912791	1984.123058737067
2742	1983.772475875341	2018.821033552926	1968.631757392107
2744	1984.494446419859	1988.916186634622	1976.58966161186
2746	1960.82394900978	1966.888055734427	1951.280031601561
2748	2000.302239397781	2044.817167314081	1964.885006926671
2750	2007.2237711647	2057.85999292423	1958.791410713784
2752	1987.353353638011	2025.849892905297	1938.07460975128
2754	1964.821957647162	2005.4801329925	1923.772943445716
2756	1923.34217870207	2011.158031333173	1956.051938836437
2758	1952.53710257341	2026.50378732559	1952.304361539041
2760	1977.570312376228	2015.68057270326	1934.976843563831
2762	1981.527966557971	1995.363209640344	1922.712456279792
2764	1975.415630590123	2010.991339095778	1934.63954386998
2766	1973.38917628154	2010.5501166851	1954.144934830203
2768	2000.152151138082	2007.901913353709	1951.077608336057
2770	2000.330537628939	2009.346265004138	1941.859447096829
2772	1957.767758188025	2015.825189465828	1933.106598725125
2774	1898.050735010139	2022.27375649824	1921.334942541145
2776	1952.096841474732	2009.798173919754	1944.184569283455
2778	1986.832269147676	2035.099646593492	1945.078117813675
2780	1980.338001007081	2037.439050262619	1948.365537498281
2782	1944.179311817394	1996.835580963384	1959.854420152946
2784	1954.225183816228	1989.733325605546	1936.760502285509
2786	1964.133625290886	1996.735515953497	1881.006941205552
2788	1963.433790492257	2015.116333967886	1893.252800468214
2790	1956.877572490711	2007.118284907318	1911.374117458341
2792	1946.668201697526	1959.036285629467	1892.943893292972
2794	1917.169521164517	1958.295797105549	1937.582771848675
2796	1934.581948417027	1950.368206353706	1910.686864586346
2798	1950.209176993998	1979.924273202394	1935.658416698587
2800	1950.488875127367	2006.129713520417	1952.378633058558
2802	1937.782195586975	1989.627953304602	1896.7359319071
2804	1967.114970897746	2001.746066908503	1894.984173079382
2806	1936.794045551434	2008.271359105021	1910.228615967123
2808	1952.036241516123	2002.681894153373	1924.753931586015
2810	1977.459718792384	1986.888327539561	1934.643411533339
2812	1948.689705302153	1968.006046254163	1934.269403343489
2814	1913.311460386964	1970.962542105882	1868.890119592036
2816	1926.105673052125	1940.333191060341	1894.673936234399
2818	1934.219063401711	1960.066483834472	1921.893326159237
2820	1929.792303362281	1990.804565823902	1934.333644044297
2822	1925.441116171636	1962.88684625199	1941.361084976802
2824	1975.625214186913	2009.10152802252	1940.310214258507
2826	1972.738401478935	1986.817704745005	1932.150992433355
2828	1987.88688970626	1997.787513019597	1933.57250848516
2830	1989.301276139996	2022.771206235759	1936.46783381978
2832	1919.062027598651	1999.494380383331	1925.338431029254
2834	1958.971055116832	2000.436698102602	1932.865704544297
2836	1980.840290404669	1998.227041847372	1915.092293830022
2838	1961.058801839271	1988.628135683281	1914.185398317718
2840	1938.137857314909	1991.696934782219	1927.764909940897
2842	1970.901249710461	2030.77858588821	1936.585652192187
2844	1995.410496214252	2030.578644521789	1970.668782885582
2846	1971.133753614012	2017.867091118825	1942.606353756
2848	1977.311931207353	2026.102108142958	1928.041740204574
2850	1991.674103744432	2030.520816365789	1933.083332719288
2852	1961.579674830124	1994.260229962974	1939.384127453624
2854	1980.488526014136	2019.869058621753	1988.586533639333
2856	1998.148387325514	2038.746750075494	2028.232198564123
2858	1997.267139041534	2060.188827851195	1989.881681175022
2860	1992.316931841745	2065.335033986863	1945.914768512104
2862	2004.404195935062	2041.156170426488	1998.121263530469
2864	2010.713051776812	2096.378539665833	2057.294305441647
2866	2045.162828428461	2122.578929906313	2056.761046754034
2868	2064.720068646848	2106.519119736995	2051.890725643292
2870	2077.173076278702	2103.672165420767	2052.591898740174
2872	2098.018306221557	2160.877302660877	2060.412558442891
2874	2103.743077535588	2172.909280710763	2102.093967512354
2876	2069.926026766249	2139.350046209662	2071.242816366446
2878	2088.655817885619	2137.127872596127	2078.642491506763
2880	2112.707647076424	2166.42458432445	2105.298960570089
2882	2100.805626546618	2204.105077810817	2119.639251457738
2884	2130.717922998288	2204.610918021274	2139.951491913428
2886	2129.245357385752	2186.15432159676	2115.521067303458
2888	2109.525788293055	2160.957920510854	2122.42292035116
2890	2118.193647549262	2160.529931331856	2130.163808438706
2892	2158.862754500353	2184.847974635975	2123.352069455611
2894	2137.590716452394	2164.139319505957	2146.130607420143
2896	2165.308821275171	2206.582142163127	2173.659108041799
2898	2156.544438580634	2196.870198702122	2189.924460127331
2900	2166.863311047545	2207.990858549633	2172.179326801467
2902	2201.052832552592	2257.739807925042	2153.885763486997
2904	2194.610627705418	2284.456167099488	2231.784230139367
2906	2231.486542215068	2247.615834802643	2179.61560933454
2908	2234.261485754584	2229.181552364573	2199.719860412483
2910	2226.589740564435	2242.630587450497	2198.838384929039
2912	2229.927534100307	2261.826087702363	2181.397319370784
2914	2255.975400491594	2243.176841827507	2208.629309790632
2916	2233.459098677335	2249.042764026999	2211.09049584167
2918	2258.751921167504	2281.918901522237	2243.846665497863
2920	2276.310428199373	2330.311366694631	2267.763743979414
2922	2305.875551833818	2378.131809409879	2291.062755910208
2924	2360.793247502641	2412.289810363274	2326.920960567915
2926	2318.654285158843	2439.610770877894	2340.612564899569
2928	2353.976743118687	2449.198997269049	2369.495189750563
2930	2380.935203379326	2451.788290691827	2381.811775666421
2932	2403.861431695133	2443.098419636767	2398.655653761275
2934	2428.119948713191	2437.8213126407	2410.219366578511
2936	2437.924810679394	2486.983978340124	2338.457521974091
2938	2444.957045871297	2479.673585819574	2406.625320172847
2940	2435.171194608691	2483.208513532661	2433.741502615884
2942	2450.086453529452	2506.358402492609	2431.797894359697
2944	2464.371885841247	2513.032813941215	2418.998423531494
2946	2410.440141043695	2449.759061500483	2409.25055554017
2948	2346.915463013213	2438.30932231529	2359.463044375199
2950	2377.317494252407	2434.299231799854	2363.69388787699
2952	2388.123059574674	2411.33039957378	2383.191054764792
2954	2377.138066446114	2388.948002321413	2370.264775793165
2956	2371.128472407236	2399.552148240104	2317.934718485115
2958	2375.043724910442	2470.800140383581	2354.596457134661
2960	2335.812566876587	2428.572769624181	2329.321168230622
2962	2330.235165597898	2416.151620141642	2349.537806390696
2964	2334.350017689888	2407.733387760812	2376.974191512424
2966	2341.90570167677	2391.579684711463	2369.415298791389
2968	2371.638226594802	2388.22713428096	2306.241615057072
2970	2326.789049845995	2406.454202026006	2340.54395706981
2972	2347.945288947228	2406.606914042774	2351.201674063032
2974	2354.587084101527	2402.875260292697	2322.354834020165
2976	2335.714756467328	2393.442610338911	2314.081899422893
2978	2314.115855204303	2381.912564464155	2363.291733384338
2980	2328.819718494581	2413.90349421857	2318.814323215012
2982	2292.756590040189	2395.837976425128	2307.197052207044
2984	2291.358451889333	2393.595879228334	2301.954035013951
2986	2293.60551809037	2378.918025935152	2290.18277263839
2988	2291.642353212092	2354.806381950482	2284.787291480395
2990	2312.848064756916	2361.332134061527	2316.489255114666
2992	2344.309875288343	2343.333359840506	2294.994344458279
2994	2301.893279540297	2347.556506767323	2279.168624016134
2996	2267.558614210422	2334.215663116298	2264.041935564372
2998	2259.450934421183	2327.006705442042	2276.165530858194
3000	2280.323585570154	2350.261512495439	2309.997001224006
3002	2350.454754948873	2375.444999212987	2254.091370762382
3004	2307.292616663093	2355.526032485971	2279.740782744228
3006	2288.841195067365	2339.626916114683	2248.746765238521
3008	2287.693593872178	2314.17762727216	2223.533030869011
3010	2281.442012534996	2305.580206875505	2222.886337252769
3012	2252.735871524238	2346.675843860461	2227.273547624255
3014	2247.285939017314	2322.558766526051	2236.445554358581
3016	2296.632954182421	2345.870774401312	2270.675415673364
3018	2295.263820221716	2354.565891357962	2281.529214799844
3020	2289.004578938607	2355.486010984329	2260.221931232456
3022	2304.457699484868	2366.098092116584	2241.678814619022
3024	2307.002293210514	2396.690219712122	2296.468328680314
3026	2297.534568375544	2377.796404249187	2309.427004112251
3028	2328.491159143072	2397.358782122216	2327.089687243012
3030	2365.99878371551	2415.045484132912	2329.643453869202
3032	2356.692523139761	2414.703145231865	2309.355343948475
3034	2313.595247051576	2395.640541102972	2294.270733961002
3036	2402.91042031541	2371.161936280059	2376.388410103872
3038	2331.215806286647	2405.390998016766	2383.15265995182
3040	2364.92756101626	2491.929367759339	2374.304560857736
3042	2405.106909621069	2537.436960521865	2408.55257372252
3044	2419.789997179519	2515.31567858773	2454.390519585946
3046	2427.895409469953	2467.207932896327	2448.593234987684
3048	2472.043004936622	2523.882863997107	2390.303184187878
3050	2486.646766866218	2597.636796457593	2478.776609804209
3052	2515.472113513475	2626.618846076122	2536.189462635473
3054	2531.324568333849	2601.959819468383	2540.804253360925
3056	2533.412604335457	2574.615534584222	2537.339101873557
3058	2549.770506555469	2608.254378705103	2582.759502833359
3060	2634.333877280745	2644.607762946446	2604.636000508433
3062	2649.552103770432	2676.416118073002	2675.587160315314
3064	2688.875497223671	2722.440726180815	2730.528185244223
3066	2709.805969619057	2760.950903353445	2736.512764219822
3068	2705.708390746347	2779.231013736676	2714.709197015609
3070	2705.675911125415	2780.429878721538	2718.701223436842
3072	2675.054022490432	2781.276184303235	2735.012361696158
3074	2762.859216369367	2841.03377423138	2752.406202599379
3076	2778.75391547444	2886.15325033366	2781.356971721347
3078	2798.647412781234	2877.275409018355	2791.045322135281
3080	2830.862065252816	2859.840291179578	2776.902254981023
3082	2802.700225595714	2916.491973001945	2768.847386447937
3084	2771.81338819909	2899.274078620529	2817.04268192099
3086	2814.419912437518	2917.649345070882	2844.342162070276
3088	2858.505082086932	2945.710569148773	2876.696141842157
3090	2900.824164954546	2974.401087721607	2923.082939055823
3092	2929.825311103679	3001.687047578742	2958.353925536488
3094	2923.081293258897	3021.200730410795	2946.023286995875
3096	2884.389389941239	2971.437642857018	2944.162743704528
3098	2962.951131995655	3068.643225279078	2985.024348055951
3100	2976.124742000303	3091.854934331285	3032.607958542011
3102	3022.980607674271	3114.371587825223	3059.601016384826
3104	3080.51097939469	3157.245090285527	3081.495111868004
3106	3053.372520577863	3174.817836354151	3125.250064079988
3108	3122.870220570564	3172.609670103095	3110.765130434721
3110	3182.749397478702	3280.855510983744	3201.201175739207
3112	3226.601398683536	3308.645059705537	3266.764031619362
3114	3232.93654706916	3318.395937037372	3269.905966755829
3116	3234.620205604962	3354.55643664335	3277.630571602779
3118	3280.974138354855	3405.65647850755	3355.278550248053
3120	3353.093471514359	3383.604164879431	3355.22890030719
3122	3366.784246004217	3480.815416921703	3389.989027957431
3124	3367.940993850523	3483.66957437465	3448.201237639562
3126	3390.522046452324	3477.517898292951	3462.019465375181
3128	3441.328036453417	3513.989577879613	3483.271147165005
3130	3498.361784278475	3587.363025615281	3556.702175157983
3132	3515.593771385433	3631.095620972757	3579.294818134847
3134	3572.177662245903	3685.436902737638	3597.789953367263
3136	3560.000500153505	3705.120216219068	3691.968796545839
3138	3598.849339644395	3743.311739151586	3676.263410015437
3140	3680.524783406176	3776.205899660894	3678.262940230929
3142	3745.335948790309	3801.980284514922	3766.007643052981
3144	3748.277923855454	3872.822212230755	3792.544227393358
3146	3819.444997444773	3913.048407296024	3828.4786471952
3148	3789.007692569801	3913.275697678295	3851.307213793683
3150	3856.352833324853	3962.422393178883	3924.253064858359
3152	3906.435163424356	4008.282604249457	3984.025501524241
3154	3923.231468580058	4051.258080579391	4018.743438869517
3156	3982.430609732518	4123.473708477683	4067.012828429385
3158	3979.848218260742	4115.177137267468	4104.660011595767
3160	4097.22559990487	4172.197367453017	4109.406475773005
3162	4089.275674112665	4164.428192238134	4055.426676394655
3164	4099.786404399167	4204.910282614161	4120.938683957648
3166	4161.755605909136	4282.91406922696	4240.353836809587
3168	4231.87880012236	4350.965630974524	4292.135361837487
3170	4263.723202105504	4419.527111374365	4300.895123502394
3172	4307.070017074303	4389.898928193185	4334.908197299005
3174	4292.17387053436	4428.859618660895	4360.040171123345
3176	4321.835601401385	4509.185574664125	4410.289449608481
3178	4368.855683533753	4518.303159202748	4419.477428396597
3180	4409.291763194012	4488.555770028642	4419.48336211023
3182	4443.816420850756	4543.177844729118	4496.59449042391
3184	4440.373899510993	4555.410123509558	4509.469931398447
3186	4539.119563546128	4602.921179614184	4659.759950191115
3188	4573.789888969058	4707.56951076197	4610.270028869801
3190	4588.782114716225	4752.838078001113	4623.86383270747
3192	4593.604066434466	4758.233442218884	4680.061018403364
3194	4608.585793607566	4780.072756190302	4709.371724578995
3196	4679.359123442684	4815.947340208903	4774.990384282905
3198	4660.588078305835	4784.994699833381	4761.772331645156
3200	4695.05510318356	4854.377383141802	4802.535795940584
3202	4689.945642871675	4894.210228074147	4818.99165824918
3204	4717.480909448878	4884.779898176121	4842.878884744119
3206	4784.856225602085	4876.379407875407	4879.658060410978
3208	4838.447268133179	4903.306027231342	4907.003081580352
3210	4840.489925949206	4889.16927210478	4912.36738292793
3212	4906.000571252097	4983.868943764517	4962.570913828678
3214	4874.533821832638	5018.211817487494	4955.148554889081
3216	4909.806655206481	5013.258760334499	4952.437001244754
3218	4941.60687849313	5041.478172359153	4978.533366953897
3220	4928.113918395268	5088.03429228646	5015.86714467695
3222	4907.742170279291	5088.469823451304	5039.650418106241
3224	4912.671448306178	5104.34744442306	5089.305515382222
3226	5001.805758061413	5162.060326866346	5065.791184444006
3228	4998.684868191991	5161.190716334568	5102.162340574398
3230	5030.705352568677	5151.399755342874	5131.400293403491
3232	5037.570026805106	5141.396278063251	5096.934975128013
3234	5016.602874290645	5133.595481445479	5057.936318468675
3236	5037.614413762989	5139.095822491064	5116.742615846048
3238	4981.798905695948	5171.170230589019	5125.71687903226
3240	5035.614049171511	5185.20006650281	5112.002359657356
3242	5064.638366570884	5161.881789314639	5124.356451507606
3244	5068.564736503814	5145.244090440099	5144.332634059836
3246	5061.17573627686	5158.532552173593	5150.537751062534
3248	5055.835490040515	5184.270718245423	5144.28011101025
3250	5056.071046813215	5180.123861291895	5150.288043690106
3252	5050.424463909651	5137.633123181283	5187.529403718326
3254	5075.335703401516	5196.537313261422	5198.272872505686
3256	5041.178495981854	5222.914303409292	5161.914250981954
3258	5061.059858857821	5223.880417000585	5173.889546427924
3260	5084.247392026049	5208.141068336933	5179.266242208854
3262	5072.954330512948	5197.679582045887	5162.083329047834
3264	5060.846755897029	5217.007992817561	5181.917663031295
3266	5081.660842359436	5258.045357311363	5247.800320663996
3268	5132.154252596823	5186.721640462568	5205.186595212372
3270	5123.415666818189	5238.815146849284	5174.254526821138
3272	5076.086669789154	5241.200397893408	5168.226286653397
3274	5078.249610637251	5223.356914299373	5200.012018342539
3276	5125.155298835995	5235.236554143516	5223.862634698958
3278	5141.189821989459	5267.308232445824	5207.926534182527
3280	5112.109052314315	5253.870154890213	5247.984500135227
3282	5148.438107675944	5273.934815072393	5242.327572814008
3284	5192.299928766817	5273.612806438374	5252.202106971965
3286	5145.475379466778	5253.959127428706	5199.553374605423
3288	5111.228924148507	5272.804313786212	5233.34672694431
3290	5131.96571652495	5292.209951751684	5247.845251632284
3292	5156.160354560991	5274.666242299698	5173.231172581759
3294	5112.930348152006	5284.212048183654	5229.412110634061
3296	5119.145879765577	5344.338001423971	5235.731191637208
3298	5141.368149956375	5283.745151168513	5264.129214596381
3300	5125.912795565064	5264.243100972487	5238.364777934025
3302	5162.278344441857	5305.985130781923	5249.606827125726
3304	5198.285786619126	5307.390650386225	5253.811038258074
3306	5181.191445113569	5270.275338951029	5239.518288200685
3308	5149.635979986701	5299.032789835666	5261.006150035295
3310	5198.701695299473	5328.48165579376	5273.3576900774
3312	5133.195765748937	5311.376097408937	5292.936257595001
3314	5129.076960025825	5289.8587204495	5267.781535796935
3316	5217.159152711158	5294.037466975674	5314.5062612332
3318	5247.727679945208	5347.802218882049	5346.127727627481
3320	5234.540523274615	5379.192419451368	5344.623904934519
3322	5240.505916723911	5353.521817102048	5331.438561355663
3324	5218.073476153321	5367.287852513646	5295.072465937517
3326	5230.960046239294	5391.695032456872	5330.224778217227
3328	5247.275046150131	5399.098148973417	5324.200737415512
3330	5242.659229202952	5403.803326931183	5325.636991245654
3332	5293.479401784789	5403.654732220333	5391.385203344114
3334	5306.193231301286	5397.445943226228	5377.49813858858
3336	5249.567341928784	5396.688271755726	5319.636511636478
3338	5228.340920037213	5414.42371098965	5348.334551213467
3340	5361.037184759718	5440.556324884163	5369.473546378607
3342	5360.74345755001	5423.385261703514	5403.906399684133
3344	5288.788138406791	5479.801080261691	5411.133319454597
3346	5373.296524000527	5458.819774048589	5472.680777575342
3348	5377.77504485238	5498.170638689911	5494.204514132563
3350	5348.074668005902	5526.386280627701	5454.426009044788
3352	5365.997310414563	5526.421660813579	5428.853721574781
3354	5397.109074491114	5562.346769127358	5471.622871568268
3356	5375.723733675289	5560.943812734745	5476.442140679836
3358	5438.635490955517	5545.186523198325	5556.641121501658
3360	5386.252696112294	5564.672727769838	5514.961817198893
3362	5369.956772002688	5523.354122080716	5525.556630887973
3364	5392.255155144065	5538.298618217572	5513.420578164916
3366	5408.949275621497	5563.090251146712	5535.159183006113
3368	5438.561398524431	5575.701659479038	5573.502607186255
3370	5489.975240660408	5614.226465265757	5556.590025021702
3372	5430.951351481904	5633.072827927954	5571.807157187927
3374	5464.646637390973	5576.593691102851	5592.158595141335
3376	5451.124716851346	5630.862999723805	5630.918935291042
3378	5453.220543708523	5632.313081204351	5606.544108348918
3380	5450.189297709987	5615.09897294915	5606.36985546933
3382	5487.434819096386	5649.960713248049	5631.360379692326
3384	5549.562121208838	5711.207005152969	5663.346401708027
3386	5585.568384055769	5725.667174669122	5684.233831724309
3388	5607.205301017339	5697.143102255737	5664.365043753579
3390	5595.246601759852	5642.618274602378	5646.803103480737
3392	5586.987065756161	5712.337092068347	5691.618210224594
3394	5542.217800766201	5710.438528794817	5736.904191213586
3396	5559.409780075356	5757.09994651287	5690.255032235707
3398	5564.556769899793	5749.978556761291	5671.704685835462
3400	5573.565460402015	5700.694678523147	5706.893330549303
3402	5587.509254131539	5702.762127840992	5740.676531236854
3404	5532.419104928218	5758.391154056047	5734.493445406176
3406	5520.799163942185	5726.139080098394	5650.135197563383
3408	5550.298298170841	5706.82950405801	5696.42289626884
3410	5579.429041730001	5759.450246552257	5714.531814227456
3412	5609.77426973704	5772.577820110848	5720.87986773011
3414	5595.079030986842	5738.438542823364	5717.971418019237
3416	5566.953459540983	5715.045059729862	5695.207490604736
3418	5560.156065103307	5728.945947660315	5673.459573225663
3420	5572.903934126215	5743.405144089642	5696.134991875003
3422	5585.58042808003	5722.200611749755	5764.340283895692
3424	5563.377673976036	5760.327549453727	5768.078276810238
3426	5561.763418473288	5752.259516184563	5656.00556865851
3428	5547.31558829481	5713.75814985852	5656.054796987464
3430	5546.078971286644	5665.152671660287	5644.308005501813
3432	5586.403535627349	5703.481273833168	5688.473722283724
3434	5589.339805577376	5729.608542223009	5679.475714692673
3436	5532.054417638121	5687.373649078676	5612.364048211914
3438	5485.663389833239	5658.302120419534	5611.07372301632
3440	5464.747285952054	5658.705160701533	5607.264201196824
3442	5434.825949080666	5588.400140478946	5590.275304509398
3444	5432.850031513147	5574.91425252806	5592.364779781549
3446	5377.275301355348	5592.784023523413	5563.526204729818
3448	5392.591130559339	5541.723909976587	5547.175287137263
3450	5401.457854977136	5513.24236905966	5523.131100821564
3452	5371.651570157394	5494.43851891868	5490.700986959181
3454	5335.242607220493	5449.422380357446	5465.096638795159
3456	5325.093515806135	5425.182044482308	5457.778466312888
3458	5336.378220109577	5474.356554528972	5461.667745751496
3460	5346.482386367032	5408.969817104265	5399.050544097682
3462	5262.733137638258	5396.174582397272	5367.253074815017
3464	5223.786170441411	5413.943953873694	5331.044054221182
3466	5203.082471199501	5407.378142001788	5327.521396367342
3468	5182.395094336079	5327.103506867485	5259.779042037477
3470	5131.550276685939	5223.481887033544	5192.808729084916
3472	5078.92076441043	5180.233881284546	5178.718195413091
3474	5046.126634775333	5192.131406072652	5176.524184319636
3476	4993.88085879245	5168.305066143122	5145.212107696685
3478	5014.5124001934	5164.255881877894	5101.264928275303
3480	5015.817797894038	5117.754031569156	5077.573210949013
3482	4967.87570899418	5083.582248574217	5043.394395754841
3484	4960.731913860644	5076.627300124519	4998.484832585173
3486	4914.096406569509	5006.979752795074	4987.328489942811
3488	4873.832358447156	4993.922551990834	4971.589900387704
3490	4817.302636772127	4974.137195252242	4940.217553953016
3492	4738.55744004257	4891.000839280136	4882.825491398951
3494	4700.178718763773	4836.189225022632	4796.293833424144
3496	4696.990025486466	4816.958429406956	4756.826081143718
3498	4704.364451816487	4813.45109307169	4757.723777565888
3500	4638.292504801549	4752.648876190998	4697.652173274226
3502	4589.737811918585	4704.658959000991	4665.306964886234
3504	4540.292352888599	4693.670564036754	4629.73210638975
3506	4512.972142240674	4608.883429209538	4587.050378745943
3508	4452.194035367424	4547.05518655991	4584.981462636871
3510	4406.48171513936	4546.52841776288	4591.578060267608
3512	4399.993468216506	4544.447864242748	4531.77440212062
3514	4367.672906257023	4502.389355767215	4432.154453633932
3516	4346.201594562171	4448.489812700289	4423.7419352583
3518	4266.975304038302	4406.164566338173	4354.960781231053
3520	4186.244080013204	4302.050781098141	4333.658119851195
3522	4132.11199840519	4302.972497312181	4218.687167846193
3524	4152.17592748633	4285.620079829266	4215.567337752525
3526	4148.661947675114	4249.782890608192	4173.482801648093
3528	4077.918343653997	4227.863984212756	4148.990176178835
3530	4011.556307667707	4163.772244753098	4102.81177958927
3532	4001.675496202354	4100.78071283134	4064.68970543728
3534	3985.82110761511	4096.242947221022	4070.314250655588
3536	3896.295959472011	4010.672523432289	3938.505931862531
3538	3851.154830782701	4044.577826234687	3970.07055342712
3540	3770.606408142031	3965.862334950318	3925.230318073436
3542	3850.677618562936	3919.957244673966	3928.117990934537
3544	3796.901188777865	3878.876451853332	3882.98395003754
3546	3775.341924182412	3855.071368808393	3834.942106138049
3548	3745.348877760886	3792.080649150287	3782.804064633281
3550	3684.337664813216	3767.85806964406	3737.296403028571
3552	3641.704003140003	3755.906144840555	3698.077331554302
3554	3641.514807432891	3706.013684752498	3663.012652408494
3556	3617.086418879366	3666.21643468214	3634.828706834234
3558	3513.972114098702	3597.107347183944	3590.744302338352
3560	3484.702526487822	3588.074735418975	3554.413908898029
3562	3504.232828913532	3589.684715313566	3512.899509302118
3564	3482.803210646992	3549.522263100675	3504.239580485784
3566	3466.919976381195	3539.365140834994	3459.930284219067
3568	3372.842120878796	3442.092047438389	3402.14569439655
3570	3365.672607923042	3421.504039857775	3369.266755257341
3572	3364.726376456766	3435.854274110936	3378.752853108814
3574	3303.428233094816	3404.07395525421	3379.773310087611
3576	3239.996212214409	3353.879573527331	3332.79186802706
3578	3214.004396689728	3315.283538690444	3274.039736283045
3580	3210.085781485283	3259.828733532986	3236.037570561939
3582	3176.05563291502	3294.059285298955	3206.390075965845
3584	3136.014090747653	3221.611810200015	3240.620885878542
3586	3158.923812010457	3258.523205559329	3123.243175328053
3588	3093.998234344997	3210.304938475219	3130.664130664187
3590	3057.345225097181	3138.907907864028	3131.061508741203
3592	3034.135260150545	3095.686148423053	3071.67534027535
3594	2993.680313541899	3070.648948397409	3030.850465664707
3596	2943.280227290681	3038.991533292313	2983.18805928813
3598	2925.476004618168	3017.516468268129	2937.652906861757
3600	2926.881392347237	3006.832491513118	2924.437229114004
3602	2868.476564840245	2966.60770800643	2888.20096824857
3604	2795.386785222851	2948.893632569692	2895.405253342668
3606	2834.766780946284	2956.900442935061	2834.021998268293
3608	2825.183451976719	2933.720652767966	2913.801675384583
3610	2752.67558340665	2856.774758518011	2824.431411766522
3612	2784.332370005465	2875.934833678258	2749.7982880695
3614	2716.075260624437	2798.920674058625	2721.501860978784
3616	2700.611757686769	2806.326667929273	2727.126596216003
3618	2688.603394262314	2786.174258146604	2720.514396816537
3620	2616.172082268767	2717.353993314396	2709.609027411058
3622	2575.051277323781	2669.717734746757	2686.995153519221
3624	2601.517936383792	2659.887322292866	2637.682891585724
3626	2576.381973625186	2647.202341807004	2608.203042029362
3628	2518.194779705475	2580.480914373083	2619.817617370871
3630	2487.807722104078	2600.856122987635	2570.943389928158
3632	2457.680057984553	2576.651602506405	2492.679863569098
3634	2411.567620729221	2534.808281158959	2468.084618643004
3636	2380.925881522586	2487.838213969942	2452.140846712298
3638	2379.047580843255	2482.538769016134	2412.376554000872
3640	2349.409463123883	2462.766423704032	2423.587482373187
3642	2344.71162712364	2408.342088047579	2415.60901240215
3644	2312.186078299577	2362.501624486962	2348.481989492208
3646	2257.348041866042	2332.707467847071	2291.310022961586
3648	2227.982499940286	2292.338072002237	2256.490667035269
3650	2215.784868154829	2230.097361837677	2223.810557426829
3652	2190.267159494535	2178.933024039006	2210.400328012551
3654	2157.134246557284	2188.965647060003	2140.37616692302
3656	2129.859548899747	2179.680897184687	2097.445938769988
3658	2065.280116472453	2156.160814441636	2069.905241263385
3660	1991.346342566525	2113.701797354859	2032.322932308106
3662	1963.526734434345	2090.304003136786	2039.004336613388
3664	1972.076069377975	2010.507213758026	1994.800682725577
3666	1955.110312405469	1992.600075005122	1966.25006103416
3668	1898.383821838777	1938.843194819771	1882.341153505846
3670	1849.918050862822	1938.245186745805	1853.442093606805
3672	1834.61191839246	1911.23844565224	1842.931376804659
3674	1810.997583267859	1841.263211272091	1804.824205061037
3676	1769.237797036641	1797.880129146155	1767.680740120195
3678	1737.697110345828	1779.30356507662	1732.589233133002
3680	1694.792109892293	1763.254574302594	1679.241500641827
3682	1639.226686217516	1739.85354896007	1632.928677872212
3684	1634.267277748379	1710.817061057414	1606.593005125297
3686	1617.27188617694	1706.172281149119	1620.386824334127
3688	1612.445757986791	1679.883090326174	1601.727501300983
3690	1564.11622102105	1638.564725857165	1566.419908396724
3692	1533.305449857068	1603.856486216644	1554.139750696954
3694	1492.967355248737	1587.950680960259	1531.54997766916
3696	1469.222571105417	1535.590898141278	1460.134081610875
3698	1484.452908349041	1534.592507242034	1469.782533128904
3700	1452.741630551372	1519.433987878806	1463.241046916838
3702	1402.49336529835	1464.257133340487	1399.721959643251
3704	1396.000954480686	1435.005570472801	1387.658140041514
3706	1427.224316297668	1448.367213453748	1415.488475851947
3708	1429.997117433098	1455.154628980077	1394.363036597397
3710	1351.511701699902	1432.120156525172	1360.697798800941
3712	1292.807996817802	1379.132361363938	1309.175007237511
3714	1322.652576143962	1326.145664403682	1339.905281248202
3716	1287.482147510013	1350.414618448432	1325.528736603501
3718	1334.620702851428	1353.401329350021	1363.73893859808
3720	1322.560760167809	1320.988086334488	1322.482267438714
3722	1269.516457207917	1351.722858675702	1302.642229339524
3724	1323.563785086509	1342.01124922242	1279.034895408752
3726	1331.956468071823	1305.676289190613	1267.02415802621
3728	1272.491604657303	1321.724628973375	1299.277719369994
3730	1291.258844315926	1320.853289750043	1244.486976910459
3732	1274.9745135801	1295.792063855548	1209.183953660483
3734	1243.80787717551	1262.122776558269	1195.453178425561
3736	1261.95475185376	1271.313138172894	1196.350844809047
3738	1256.560336160198	1302.421357237698	1223.212166207713
3740	1213.845648342755	1290.394366361096	1238.602082158822
3742	1216.664589450742	1249.19116754948	1234.88972389235
3744	1219.873920124118	1215.652229427625	1207.588540631086
3746	1183.86688782658	1281.879010569944	1204.957607430651
3748	1163.330643511141	1251.892419164502	1230.310231555235
3750	1146.985678933843	1200.129177252961	1186.933826002211
3752	1198.765551063238	1240.93323115326	1190.162758405431
3754	1171.497921701407	1176.225239529535	1172.939916069684
3756	1151.330102667631	1214.098763301767	1165.408543197499
3758	1146.691126109715	1242.516831951163	1132.728294995507
3760	1171.121060629802	1190.608204952621	1152.442385237061
3762	1160.509392337527	1182.204642922302	1146.343366647576
3764	1144.329826855853	1207.831989433236	1151.01491229508
3766	1158.843308964073	1221.212153938212	1157.792602971131
3768	1146.60181575212	1199.439580625407	1155.711881168804
3770	1149.699352876766	1162.283758777134	1160.80775108183
3772	1148.892630491805	1147.791327025139	1131.592111605898
3774	1134.082249850492	1145.553522025892	1117.769779679964
3776	1120.717956579091	1128.326835524619	1145.88523452338
3778	1089.957068748033	1136.668417708936	1130.563542249166
3780	1099.278014235716	1177.754806677021	1126.783696221272
3782	1102.95168471957	1159.744882060768	1131.865332127854
3784	1124.338526826041	1158.325364300132	1107.071958973734
3786	1127.998999243948	1144.732676430482	1082.747095586348
3788	1119.750689935319	1161.945376578899	1090.550972203277
3790	1137.530478919383	1164.923306104965	1114.463343613249
3792	1093.863787085002	1142.923095368199	1092.469813506556
3794	1060.804825180145	1092.74347310471	1119.115033764811
3796	1063.791005401537	1077.839290939775	1050.428357223197
3798	1119.9860960783	1134.428026174285	1080.382061128959
3800	1174.745933970432	1192.84144555755	1077.299318453097
3802	1162.28135672533	1171.49043251678	1106.029973035209
3804	1115.959472572861	1133.992501180195	1128.839391653436
3806	1086.235377768775	1137.004269306258	1073.401061463059
3808	1091.09435523941	1143.294298183815	1043.479413984982
3810	1091.102147945241	1157.021654119692	1067.294272264954
3812	1093.964439387971	1146.567056972635	1089.246777853787
3814	1097.825866655775	1129.356668551722	1076.593591993884
3816	1076.399394118799	1098.992046463549	1064.761104671978
3818	1075.326534790446	1079.781085784906	1073.705205437329
3820	1075.858915916211	1102.34029632356	1059.646999157942
3822	1033.883641539966	1107.584439732598	1061.439156359972
3824	1066.065608627106	1146.67615447531	1094.48051506037
3826	1071.350010566953	1124.138327157835	1022.642792114639
3828	1072.075443160162	1132.689841515917	1078.933675092636
3830	1063.331145822396	1104.308004408134	1089.824077515646
3832	1067.265126755618	1099.578633944031	1020.216341984126
3834	1155.199368190408	1117.651032199672	1112.499147872037
3836	1047.891962941986	1078.155073221032	1058.211755928534
3838	1094.120772922598	1140.147167323862	1078.844999115648
3840	1066.269057441302	1131.223065240089	1091.253945172368
3842	1042.402478973795	1055.182188709403	1045.457080564265
3844	1051.26067768792	1038.510331846509	1036.759314369004
3846	1034.901414200118	1079.781454249937	998.249446541241
3848	1038.341512014076	1111.698728912155	1075.101737536195
3850	1051.720514590133	1103.71165812517	1027.896326845787
3852	1047.269392213996	1125.625216835776	1071.147386786469
3854	1066.081460364656	1100.839968870179	1093.669978253997
3856	1073.543609148279	1114.095946358184	1080.417850181926
3858	1044.417779996322	1105.998788081728	1059.293412309229
3860	1052.356066965068	1073.446877478025	1085.892990551255
3862	1074.177240605408	1090.699029858485	1082.291492503214
3864	1073.485681346208	1096.714010909546	1041.143931454476
3866	1055.357274857914	1104.130528037893	1022.455583583486
3868	1034.759869755739	1099.510102648992	1033.07612563775
3870	1017.84382232707	1077.36412766749	1022.980439904632
3872	999.9751696909314	1075.153845768191	1006.547379730005
3874	1011.661591205599	1063.473564509705	1036.909667993517
3876	1033.184292485767	1069.961315872745	1049.205200404331
3878	1035.331572626225	1079.729143169379	1049.58929997921
3880	1076.176079154779	1119.537805156263	1082.13061080117
3882	1023.869371931336	1101.489295941665	1081.407369229627
3884	1019.952897389219	1094.021224804884	1046.395960131938
3886	1053.772802170027	1087.602270117422	1031.593425346626
3888	1066.975203369244	1087.961639847273	1039.999653880893
3890	991.6956488986358	1056.812849308834	1014.100672215336
3892	1019.710722683373	1048.936723805307	1000.368422255181
3894	946.4955673716682	997.3260595381524	1002.598284313707
3896	1029.73735692531	1024.252385552298	1000.826204112477
3898	1026.505489387133	1119.565206253475	1017.643649473984
3900	1000.743847596297	1044.807836540861	1015.462629355454
3902	1060.875634055274	1090.360338446272	1029.243682066481
3904	997.2000774092865	1068.007355491679	956.3655900663817
3906	1006.156818742617	1065.700636394169	1031.751214357662
3908	1024.058109454418	1050.21348777451	1003.025365761082
3910	1045.436307056131	1054.804121395129	1030.877595347581
3912	976.1262356746807	1026.044041634656	1020.375785621422
3914	966.1767424991502	1057.424942858115	1016.740559571463
3916	1033.921762722783	1060.747992386874	1049.317276167111
3918	1010.796538846547	974.7083843959224	1012.36241818178
3920	1031.224791341129	1059.195066284465	1007.553714403096
3922	1010.410792112238	1059.801872639599	1011.864145843594
3924	1010.129758904695	1090.128720196382	1010.934494123014
3926	968.119736991535	1046.942177664728	1002.407231921238
3928	977.2643200246755	1040.284051661177	987.9815140907359
3930	1016.722814630954	1038.039773874412	989.3369399456784
3932	1003.235422445132	1046.905740724922	1024.813742228401
3934	972.1016813132039	1050.658600111578	971.0926880267634
3936	1020.40801082221	1053.511605891638	986.8929717732569
3938	1043.489446757266	1043.489446757266	996.455648137907
3940	1058.342100890819	1023.227246755565	1008.448765177122
3942	1021.190765170299	1018.791853769064	986.1249233912331
3944	1002.816960730655	1027.452629327392	1009.067018073539
3946	1037.64856134407	1042.940218224776	1017.001052424451
3948	1048.814007380246	1041.828554926929	997.8726361396423
3950	1029.45908329351	1022.755302704506	996.3264883044603
3952	1023.075717164532	1024.754692355718	989.8259630632201
3954	1015.452668284339	1035.986428445665	985.1227325058192
3956	1003.518979331408	1061.058234626702	975.4039928408006
3958	1018.045656352653	1050.740349053606	982.6888629158682
3960	1010.831079931046	1028.942287005843	990.1661495664024
3962	982.12923552759	1043.956014757203	984.7801950419766
3964	962.5511279839018	1009.050303919824	958.8366000997664
3966	944.5774934239662	998.1186583299631	958.0260254877896
3968	961.4575745943819	1020.152486757096	975.148274410913
3970	997.6414427875584	1068.453885058983	978.1670156850265
3972	934.6888988323442	1038.976533007188	984.3947413065557
3974	936.9676363967508	1012.55933757183	990.749454638702
3976	995.8686024031737	1036.336921895343	947.5098842655294
3978	993.9312548399829	1020.052975484066	966.4044478609997
3980	985.438479014633	1028.424335515161	1003.805611294956
3982	1026.008787926451	1037.631456182834	990.6884105750114
3984	1032.316881670897	1039.063547331328	946.0261595223908
3986	1036.149960833365	1043.969612030166	966.7902030765372
3988	951.327420317715	982.8241735244485	904.4048827256825
3990	963.904253922768	1001.759869613231	898.7585668042148
3992	983.6612231856824	997.9504751312296	927.7380734691524
3994	953.2423752290839	992.6054613546033	974.3413495963798
3996	967.5338695428725	1016.560386396651	960.1276485568412
3998	918.9706649512666	986.5193382871267	964.4449209638682
4000	944.4857868313447	1003.078403189465	978.3483837375791
