# Supplementary material for: In vitro and in vivo datasets of topically applied ketorolac tromethamine in aqueous humor using Raman spectroscopy
Source: Data Brief. 2019 Oct 22;27:104694. doi: 10.1016/j.dib.2019.104694 (PMC6839021; doi:10.1016/j.dib.2019.104694)
Supplement: Multimedia component 1 [file mmc1.zip › Raw Raman spectrum dataset/In vitro Pig eyes/Gonio/High Wavenumber/2.5% Ketorolac 2-2.txt]

cm-1	frame1	frame2	frame3
2502	2048.262332979095	1921.543181345752	1970.709558094845
2504	2052.872010043453	1949.125510148432	1955.362594966919
2506	2071.968687048341	2011.949349698524	1967.605877687412
2508	2060.828822363936	1985.840826161198	1979.274007027025
2510	2074.741173525757	1981.021963602127	1958.164420587691
2512	2085.724445603772	1967.327349879356	1940.273879090198
2514	2074.342848617648	1926.720096487532	1952.538631245528
2516	2079.908086865341	1941.620551390483	1971.781913735111
2518	2064.017418628692	1942.298049553026	1951.21857896735
2520	2040.835372035658	1942.618810415152	1947.105134964801
2522	2025.197159924689	1951.89223543079	1974.677321896308
2524	2064.570809351458	1984.056074987016	1949.974172925374
2526	2056.645293359527	1963.793870944837	1959.054033690053
2528	2078.329227108532	1977.341529622707	1975.660391898702
2530	2112.826110940978	2015.025195644262	1978.85787139219
2532	2023.317186163672	1954.311618183407	1925.37447176504
2534	2047.405357522386	1945.009980634115	1931.86377815551
2536	2074.095242794885	1967.659908430651	1973.992761852888
2538	2081.446008512531	1978.668931871347	2010.699650288387
2540	2062.847334074269	1900.525658186173	1970.839612421156
2542	2037.856091246497	1890.022104732767	1941.645825375193
2544	2047.839808125305	1925.653082330121	1942.461114797556
2546	2058.234783424111	1963.646765789383	1966.623228499713
2548	2029.840049679795	1957.632289243847	2002.439805034909
2550	2057.480357975126	1956.455236441793	1955.290620878939
2552	2076.379714076261	1983.978831409751	1988.042153604359
2554	2086.1101142163	1993.668708369468	1993.776487920275
2556	2086.433154717253	1962.776933707166	1930.087875444786
2558	2076.460593711734	1948.635917566726	2007.489279785711
2560	2052.701273450112	1939.776360580992	1970.841823555726
2562	2041.239455896303	1939.014995338189	1936.435414545005
2564	2053.151757041341	1939.391352000649	1944.299061358989
2566	2095.51843632651	1914.320027198818	1994.71340892441
2568	2042.272920895986	1926.152721330259	1980.342771386318
2570	2021.586441939448	1920.724107811193	1960.10666954722
2572	2035.460507856355	1911.002303949719	1951.089094335616
2574	2053.79296767387	1932.176954414045	1966.252668829525
2576	2061.572126077582	1954.686595392469	1953.701752837159
2578	2039.216675196483	1958.633653863738	1961.922958473649
2580	2005.431805520645	1941.076419775103	1958.580388379412
2582	1980.629448035984	1905.908306169677	1923.070909646485
2584	2004.461136283061	1917.539628256631	1958.920963176242
2586	2044.735295813375	1948.227258130356	1985.283168867183
2588	2040.211707562511	1964.66860745646	1975.095221958478
2590	1992.050419571537	1951.794199154506	1931.71527756541
2592	2005.505549387756	1906.014276525267	1912.403528072326
2594	2024.388070365436	1910.65931286648	1952.885619632399
2596	2034.839113902732	1918.512462084409	1981.886483321612
2598	2038.025800252153	1917.113838025776	1980.613016157593
2600	2040.226766831979	1899.689185882014	1939.498457170591
2602	1995.153951150547	1908.34742635234	1930.647182845854
2604	1981.982896055646	1906.12940546479	1898.637064353732
2606	1999.619726490274	1893.190448105754	1884.495128600832
2608	2035.50550617671	1879.488909051597	1916.613131010261
2610	2006.60275373651	1945.768293029327	1945.760728170154
2612	1997.684634189461	1950.588139317744	1947.189177879777
2614	2003.945678956551	1941.562162055299	1940.328869229799
2616	2011.073802210636	1932.714667901776	1939.088163550362
2618	1982.565957028465	1916.146172919284	1963.90396426462
2620	2032.577097911781	1964.705027163525	1975.505316829937
2622	2036.227258806747	1939.031256167869	1962.367175306276
2624	2015.018627811595	1900.764395665627	1947.001800652584
2626	2013.25217768413	1937.7399158095	1956.978110053078
2628	2057.492965361168	1907.044576485566	1961.319180551133
2630	2002.459481397239	1903.398941480422	1924.803923934931
2632	1960.27565890137	1881.825295329012	1897.26811828724
2634	1980.758665271959	1846.278768322286	1898.622114023071
2636	2025.351155788424	1913.557752013805	1902.446207152908
2638	2020.818414279092	1939.571931118491	1942.587151893361
2640	2013.72540936296	1927.645672073673	1945.576163178337
2642	2008.249851406624	1917.801702709554	1926.496351331699
2644	1998.171326003255	1968.95476176179	1928.834746769127
2646	1987.425450515429	1884.271371882374	1855.368490526472
2648	1994.808785670482	1921.341476834183	1896.038520765472
2650	1992.239637106353	1950.419204887592	1935.319118872955
2652	1971.578736995497	1907.67185429811	1913.806808718151
2654	1982.208594377138	1893.009289681682	1908.30405263848
2656	1974.508237251267	1912.431471117703	1874.393894313554
2658	1988.591582412331	1919.502568475089	1888.833239880464
2660	2010.431662005558	1926.272790033951	1934.834015150829
2662	2003.398146511492	1967.855283805623	1957.521341703286
2664	1982.175836498666	1877.255713221169	1891.626251612325
2666	2007.402781378559	1902.057480064416	1895.103411527702
2668	2000.167883031728	1943.03659395529	1930.776653231313
2670	1941.417508891947	1942.216953325037	1966.06040874909
2672	1983.423765591552	1936.970280906088	1967.431873015512
2674	1984.040165244209	1940.462786674673	1954.500203504817
2676	2010.401765444793	1924.388060046412	1941.946544284805
2678	2027.699006760778	1915.873440223564	1936.813338545222
2680	1969.106172963278	1959.848309125307	1944.47244020561
2682	1983.012118896724	1917.254309253454	1942.641631728312
2684	1995.087888874751	1903.621939978095	1929.015398544199
2686	1993.147905901936	1908.05405303651	1917.287454564698
2688	1976.983763258979	1916.861435511173	1911.776433943522
2690	1969.303770412364	1903.152794899041	1900.782055954091
2692	1988.538432470962	1933.511324688614	1928.023756140686
2694	1984.242831843927	1913.050936776501	1948.055914528813
2696	1983.127025850065	1894.527781839905	1950.972250002216
2698	2017.706488098349	1943.972217481775	1935.057218077024
2700	2006.139903305776	1932.874500555148	1926.132190094291
2702	1985.265007033299	1968.93729912287	1972.49221719127
2704	1991.281034503059	1966.204341774099	1980.394472278296
2706	2022.884756671747	1939.871370004281	1945.481456218484
2708	2043.981911893391	2003.720994581962	1942.687594524557
2710	1995.283342663132	1930.271984247109	1897.951997730875
2712	1966.852706471906	1909.221510405923	1887.954122232555
2714	1968.488283984834	1912.624579040312	1906.731508498913
2716	1993.012339639359	1910.290590492985	1934.996564675981
2718	1984.294934940611	1903.278687116603	1914.297120933792
2720	2019.791256206372	1922.369411825304	1927.201050101875
2722	2026.228582640374	1933.651592939822	1938.983124745447
2724	2010.405690708845	1933.205293885565	1937.149998984247
2726	2003.951552475201	1926.451883483144	1916.382547555586
2728	2019.779603613505	1929.539209690199	1910.150493811736
2730	2034.703818121822	1930.560026419757	1924.096572585799
2732	2022.06616917557	1928.621755956662	1921.518976151226
2734	1986.700800510357	1912.539217352384	1895.518725689933
2736	1968.846936447561	1855.832261278766	1868.398816726799
2738	1984.137556737102	1912.198241821614	1892.096326504179
2740	1986.40954782293	1911.37309923632	1880.804351269389
2742	1990.882930332664	1891.048067231656	1884.631524369847
2744	1995.776806246412	1889.06240538461	1921.094776820615
2746	1930.385210183859	1917.618793080767	1883.213720474454
2748	2018.945573536949	1925.101320752121	1938.706679911664
2750	2030.272380008703	1885.510445799505	1972.338046215738
2752	2004.243207104723	1856.835530065187	1963.597855225342
2754	2021.696900751116	1897.814326951828	1919.051253374109
2756	1984.461217155835	1883.445761416361	1908.47293044032
2758	2005.544143450191	1893.646692462125	1908.237565654086
2760	1993.784714732835	1889.09445540153	1925.895077095413
2762	1958.91546297031	1878.866358379456	1942.37652527982
2764	1964.156732094761	1897.866669416301	1923.209501385034
2766	1998.462779884811	1927.892970851035	1925.680315871276
2768	1977.117092661809	1931.992042358354	1909.299960845608
2770	1987.971403861756	1909.98908236695	1890.117275046092
2772	2020.750514804005	1883.023304841457	1875.984992509635
2774	1947.2767583448	1902.100383285167	1866.948217133583
2776	1955.648708778062	1935.104581050304	1909.48822343687
2778	2005.029467006877	1936.865648551439	1937.398943834586
2780	2021.44556199271	1912.152124865434	1945.528688614937
2782	1985.660625268242	1888.783725163344	1932.024902205579
2784	1997.891094763239	1947.453460548417	1893.486179661089
2786	1932.389630839248	1892.834798216726	1882.111730195338
2788	1965.381949585013	1889.179285627503	1879.711104690148
2790	1987.600839373748	1897.967439775838	1892.920341508926
2792	1921.048304804071	1882.97343920072	1913.946192145554
2794	1917.555464383065	1901.065788992859	1869.524563711112
2796	1906.868483677426	1828.612609194389	1886.629651453227
2798	1930.873490390164	1850.233311357047	1890.779248042123
2800	1952.870877848083	1899.232578711121	1884.993173353291
2802	1936.94668137187	1885.87587698441	1885.385027934369
2804	1945.738940002811	1886.900916061944	1894.737383067216
2806	1934.160128041404	1881.211120060748	1870.851242341745
2808	1958.720296478598	1884.34760157357	1871.425456139245
2810	1996.090000376209	1886.396765224124	1884.038086616462
2812	2002.155281774812	1875.202257376591	1880.09137142381
2814	1964.559639337107	1884.8170212444	1873.595601808936
2816	1969.997481672678	1863.719993640827	1884.387239515505
2818	1977.209315708002	1898.211887209412	1878.951587019464
2820	1967.576246263199	1941.217222622373	1858.408279937295
2822	1938.423365657356	1909.332048040381	1842.60204804056
2824	1974.667931676272	1899.995594390563	1906.862759221134
2826	1959.642518086949	1916.308270048093	1908.668665059364
2828	1956.391910155205	1912.461258074501	1906.556344238481
2830	1970.062439083989	1897.879203166029	1905.356993605739
2832	1981.550227854507	1903.211769538336	1893.990100893409
2834	1985.256674101488	1913.496586020004	1945.02918128788
2836	1999.931583981024	1912.608440152839	1890.789959909768
2838	1972.022355339691	1887.729269052785	1881.166472935802
2840	1937.242476873088	1868.727294488553	1910.651205865281
2842	1962.478234386571	1895.610974505166	1910.360535369783
2844	1975.842580491969	1880.666046825003	1917.710499582493
2846	1970.550534675474	1908.026864927718	1883.755187056568
2848	1946.035765218317	1886.230471773585	1876.336692145335
2850	1925.863991212772	1842.490644313834	1883.257341645446
2852	1938.141074375436	1845.987683524882	1864.68306714142
2854	1943.05374632456	1853.221141510276	1860.12715663015
2856	1986.223908978973	1924.135202975085	1922.507759095171
2858	1973.135311101582	1907.099930376941	1905.148300349799
2860	1946.195844000344	1864.637998554333	1863.758251315516
2862	1980.511367306846	1910.529563854389	1905.046442287271
2864	2000.887144207181	1923.617601930678	1934.444808166179
2866	1966.637505615493	1933.12607974958	1925.387697885622
2868	1971.045198227413	1921.00336808694	1911.999911573512
2870	1982.88624215599	1906.396622759105	1896.653331390609
2872	1965.538913485652	1910.510236309661	1879.744201965364
2874	2048.700915586458	1906.321752839373	1898.578195742102
2876	1984.522381477302	1877.77375045365	1929.115860395704
2878	1948.065874561563	1876.425764225865	1939.415078800983
2880	1961.554354297603	1889.191778496108	1940.473203989943
2882	1999.897399022773	1896.537844061537	1935.587451659773
2884	1987.623947323883	1904.087986118115	1868.693524720668
2886	1984.490880379928	1903.724410518861	1903.948224847079
2888	1964.150596383164	1928.500299939502	1908.921417270334
2890	1958.601545790001	1942.863956077698	1908.738288718387
2892	1976.251010259504	1929.488860562707	1922.098912811097
2894	1961.765149745683	1926.299967941314	1913.263128366304
2896	1981.188280284584	1941.25353781021	1940.934802603271
2898	1981.662470792145	1917.037162832676	1938.467438803312
2900	1995.359128455157	1924.310557137715	1943.432098287447
2902	2025.230000973447	1955.597336739892	1954.418855112638
2904	2033.434616100271	1903.790214169379	1917.652385142726
2906	1976.678189492955	1940.025556830859	1933.471218972999
2908	2005.807102396467	1957.981328585967	1931.001451437903
2910	2031.07032296872	1958.902992996403	1951.075346301816
2912	2020.316302539068	1939.595786359565	1961.331219559838
2914	1984.599318298261	1899.305360560403	1898.426205933852
2916	1946.765336120767	1894.964602293687	1912.249841904444
2918	2004.366483230326	1944.845256869427	1939.111308079279
2920	2032.175590273771	1958.659547083772	1947.25227314127
2922	2033.058410824637	1951.760344675633	1946.49819438216
2924	2035.989938065741	1957.582257277185	1958.245947090111
2926	1990.014823910753	1928.729685048902	1991.472859002907
2928	2003.490936795861	1955.200947551625	1995.633560034137
2930	2002.80685730487	1959.365504178604	1997.589959108205
2932	2025.286115016289	1955.575533317339	2001.748034325731
2934	2065.364368378228	1966.089485260136	2008.817576105551
2936	2013.991731427471	2002.508689454997	2018.448327815514
2938	2033.501196266883	2004.616960027812	2010.535467038718
2940	2022.767923451518	1990.802954969611	1995.598631572808
2942	2060.855634824638	1999.747258520541	2007.457562894672
2944	2104.101221393776	2012.991484680899	2011.897005596274
2946	2034.362582257864	1973.15973590394	1940.840682680964
2948	2021.307751310737	1896.016126909133	1947.843970984168
2950	2037.530557779731	1992.330982341433	1976.873163956557
2952	2057.682932305587	1987.411369001063	1988.439529355126
2954	2051.979154599277	1939.219312094396	1979.438551497241
2956	2018.509030329301	1954.848221847368	1964.502226963685
2958	2045.713170891659	1958.411757154014	1975.552666134726
2960	1999.748189262605	1944.744096874528	1966.184686958246
2962	2012.750303666707	1932.59339590942	1971.590821156475
2964	2025.819137562025	1943.448170454576	1984.761357033782
2966	2010.684412634409	1955.101295474141	1972.71859114582
2968	1996.148573242946	1907.15645918896	1891.842699041942
2970	2045.609731914203	1937.975172224561	1946.355401476744
2972	2019.324319077132	1929.040839997006	1912.007753566466
2974	1987.287542690525	1914.229407589414	1899.588253553008
2976	1973.243575080551	1891.238086137728	1922.41417291039
2978	1976.576233931899	1864.902957243478	1948.372945393419
2980	1980.178973194872	1917.346345139323	1929.41565950697
2982	1946.867220590165	1883.632826363854	1906.898069783829
2984	1979.656916061222	1889.174430831043	1938.976226028748
2986	2019.421024170156	1915.361095589497	1967.205530097869
2988	2026.880778600384	1936.780228253025	1964.112100372696
2990	2007.953234785908	1939.926532659097	1950.577024262234
2992	2010.869364247848	1943.417841344741	1940.684635034036
2994	2018.812468541727	1923.718979101564	1911.466221021839
2996	1995.976251079147	1895.64764915336	1908.376208435742
2998	1970.010504033906	1887.042963671943	1929.34866274201
3000	1968.843231339985	1919.70773356364	1948.177492909341
3002	1965.55206717482	1989.947631792438	1920.970606058842
3004	1974.838685226662	1921.780138782237	1899.520359745475
3006	1962.951548796224	1884.206302439377	1908.284423913718
3008	1958.965612777821	1868.675092890216	1901.929103369421
3010	1956.770931747064	1874.175355501455	1878.686990766104
3012	1936.032482812043	1900.338665652954	1867.797559116415
3014	1965.47131753423	1880.551065723523	1869.654531936399
3016	1973.095865811916	1897.909956198293	1908.174817191639
3018	1969.190431866954	1909.352493941425	1935.997927350822
3020	1942.824853608077	1895.708327378417	1927.463480100724
3022	1915.796278769883	1867.794699000734	1902.600172402206
3024	1948.180992565576	1866.619357927106	1927.381403341291
3026	1956.940276866956	1873.592089616562	1916.65929678882
3028	1984.123850944919	1865.215249011435	1910.154453032746
3030	1970.341923500218	1910.409227313011	1906.08984420005
3032	1938.547527360749	1919.117520317527	1912.216268992282
3034	1930.183871185323	1846.263298928356	1922.480968324501
3036	1959.931723279318	1864.428911986066	1895.16178493243
3038	1914.193097585546	1852.831071583256	1856.585461439685
3040	1966.565311707628	1882.653505422594	1890.227809703631
3042	1979.983556069334	1906.962688338911	1912.421587410914
3044	1951.195933875722	1896.530463883354	1914.833641387285
3046	1939.897898293928	1855.524604253961	1921.400455927331
3048	1946.282933079193	1855.316582302155	1910.503299455777
3050	1971.429861586684	1909.084094057165	1921.882265420003
3052	1985.633903391815	1931.515043574391	1915.258226038172
3054	1978.857020600738	1919.186244793327	1905.630250430009
3056	1959.064157596258	1904.052771590034	1903.902822165456
3058	1947.546347490158	1918.430654262546	1907.93009631387
3060	1971.954100158801	1899.620620601454	1885.48229522527
3062	1985.12973195134	1938.718887352581	1905.586679013113
3064	1989.056561298276	1943.433974061239	1916.568540728481
3066	2000.665001553801	1922.046019253957	1931.349555513647
3068	2021.578100567261	1906.209767160917	1970.416645737356
3070	2030.589287301433	1919.383057395657	2030.78136008706
3072	1960.855616814503	1887.226107200196	1976.079505635517
3074	1991.915804831322	1954.481453042971	1940.780623742635
3076	2045.048485714881	2000.063490562915	1967.354296812045
3078	2053.712110466051	1979.713207459192	1988.839353842807
3080	2020.403674894944	1922.334171781721	1967.908100322953
3082	2000.750479208775	1899.257589591452	1920.628431064187
3084	1968.895514869075	1881.459408913019	1899.172461145567
3086	1996.928666524889	1914.029276359274	1923.215715987113
3088	2024.158241380601	1939.76511310447	1940.745306764636
3090	2045.743606997245	1950.967545888508	1944.086729799791
3092	2049.287579337747	1962.918387291807	1959.003962263074
3094	2021.228990405674	1984.904327095792	2006.34499289649
3096	2017.530391440417	1908.733555769062	1940.409589695722
3098	2011.209700808022	1971.289466402599	1959.026495696808
3100	2017.608717029624	1910.305191499678	1945.587340807618
3102	2025.695154063837	1902.977723802809	1949.144285224169
3104	2033.789040916385	1972.057658613401	1972.17510361697
3106	2045.309712567196	1992.862773164333	1972.05236874077
3108	2036.241538505104	1999.549072741692	1964.074478013264
3110	2046.235369425335	2039.092819727822	2010.133509213323
3112	2027.079255933572	2030.976701534077	2035.737280162324
3114	2035.160567609646	2024.252844773951	2035.57108726396
3116	2058.487005803976	2032.447945712926	2020.988172609375
3118	2055.5849264735	2045.942545847294	2012.962339412117
3120	2066.458964460688	2091.69207539336	2039.723814631363
3122	2119.654645742786	2069.196454810072	2053.493932500373
3124	2122.944100932296	2030.460702977133	2066.241232863224
3126	2105.484228749375	2007.671527709895	2047.094801107411
3128	2084.472756304537	2013.785091543162	2029.873318349829
3130	2078.838022871689	2031.266986877195	2048.053631753463
3132	2125.88823584832	2006.909238595105	2061.135079477875
3134	2079.33379630076	2058.735900121736	2076.703666126648
3136	2126.73827285071	2041.84390094873	2078.09897918452
3138	2129.17199959605	2043.645253191773	2099.217908137052
3140	2118.715984866957	2049.419566013298	2100.171662383143
3142	2127.718455759004	2057.098098942013	2071.937522082873
3144	2116.766179536587	2112.2343329598	2076.324456852308
3146	2175.626467314369	2072.866394132364	2104.929115294079
3148	2150.227421452612	2068.457728213391	2100.356806428705
3150	2129.317373314498	2072.983769752836	2109.259292417237
3152	2136.359978983498	2091.428433904081	2117.766146749153
3154	2157.20876196984	2123.963081636065	2122.451363266299
3156	2165.744700800105	2151.458357987176	2135.232730122338
3158	2177.276910867311	2115.873189070599	2154.235401296304
3160	2183.711534346461	2131.161813746559	2151.287984996575
3162	2145.076466427046	2093.561843729806	2086.738599006827
3164	2156.798323159126	2116.392288446803	2103.550404236314
3166	2199.926175781246	2151.294359137749	2152.689592225467
3168	2216.087981319115	2135.028175630427	2148.145825550959
3170	2196.689950119234	2135.840408939819	2132.681538054686
3172	2184.228078311697	2146.441270037369	2199.56648242332
3174	2172.327962918862	2130.534573998585	2160.192157152524
3176	2208.11422482118	2160.28231557534	2170.5968260707
3178	2231.293539315682	2173.685989504705	2181.931281982112
3180	2233.404212994315	2167.311385313117	2184.521709750727
3182	2249.353059630616	2191.081966945894	2218.955781053508
3184	2196.3513516376	2170.140318189226	2201.146533146725
3186	2213.987043525543	2219.821965106225	2197.417206504882
3188	2222.721063652891	2211.941085791575	2179.314305779094
3190	2236.242259133114	2201.257141390911	2202.481375420061
3192	2244.845572181053	2206.859129110841	2217.972457388304
3194	2249.343417243692	2216.425659456359	2196.973545459495
3196	2274.167621826271	2205.609173703442	2208.651196773926
3198	2242.239135523341	2171.879390490711	2231.111554995403
3200	2243.396863589276	2184.8366461597	2185.429282725027
3202	2204.888552386776	2190.019440549178	2210.63496278587
3204	2213.829506811461	2212.974039067425	2204.280746948005
3206	2254.316084796034	2240.955635711163	2181.464458907501
3208	2261.701260651982	2244.585422416913	2207.804862766456
3210	2265.581965399028	2237.329489617365	2220.089692037642
3212	2298.212179718924	2249.649791499836	2229.882254836266
3214	2280.671048022323	2206.859210049057	2226.042096936352
3216	2283.597434566368	2222.054125805247	2259.579648296969
3218	2331.802991458029	2229.104002692687	2275.418664875181
3220	2363.157116752311	2207.564608913648	2268.494725160615
3222	2315.585899687657	2207.586414132032	2276.205909774172
3224	2324.64383249945	2237.06072654349	2252.034811430518
3226	2338.094064290898	2288.285605691155	2300.055321411874
3228	2303.538570392462	2261.689270534217	2324.541277465885
3230	2287.283458663484	2248.613163633684	2323.21626240176
3232	2291.610909258983	2252.057568571729	2285.126434042553
3234	2296.213686284513	2277.652933490896	2241.182388397449
3236	2294.370031389939	2325.505258012862	2243.826830846594
3238	2327.162151086153	2258.691226711414	2260.617651277601
3240	2294.18196103778	2212.829835703174	2243.182588404648
3242	2255.590053753771	2219.143955676154	2265.608473772917
3244	2267.927370537062	2241.209550980254	2281.043858823175
3246	2308.295499614964	2252.574918924364	2266.815708057226
3248	2327.640640282339	2265.002552305853	2234.132570484268
3250	2305.056160877028	2296.634409924033	2222.175102483348
3252	2301.33156604692	2263.072679201122	2277.381445513037
3254	2286.747076188337	2235.255169313005	2268.438137266518
3256	2286.627550489564	2211.489821080144	2249.922748425175
3258	2287.915281912445	2212.580964531974	2263.56070061352
3260	2275.354360859422	2226.625419103322	2282.842385344039
3262	2261.909958665415	2221.966265168688	2277.384864618091
3264	2275.698681595276	2197.604282679235	2256.074683765189
3266	2304.769848011576	2260.899294231314	2280.944545910639
3268	2315.821568629313	2274.496258882556	2262.58204382122
3270	2288.813462391413	2245.06045898863	2268.414303734728
3272	2279.54103761378	2227.493559362447	2252.370142573717
3274	2289.086714373149	2231.346552330081	2246.62438476092
3276	2288.247918554912	2249.522853167683	2253.075345451538
3278	2266.735391154284	2270.816842857874	2250.615483440726
3280	2280.285708414299	2280.853161540207	2261.157441077709
3282	2319.512243293329	2226.46056417027	2254.203853901415
3284	2335.175716109234	2248.59560874969	2292.592010542462
3286	2319.375870348069	2250.745230202998	2278.706657535291
3288	2302.353379157384	2232.821960751335	2254.973339882852
3290	2296.541004312269	2221.628194134365	2251.362160832521
3292	2294.804981508297	2226.113798656786	2271.609000685842
3294	2284.482000541739	2222.130305283807	2301.56454468077
3296	2253.008021900148	2223.784944730914	2243.558514240103
3298	2313.378434693173	2232.175083660267	2284.988665058147
3300	2286.150990429653	2197.177712391313	2258.209513540636
3302	2291.895564753911	2199.74536321827	2229.943449002079
3304	2308.185066516072	2216.088924869493	2244.163348052871
3306	2283.013416774521	2224.055544251804	2266.276026252067
3308	2241.558599662415	2241.767697211234	2249.161369685315
3310	2299.690049833563	2251.105636323952	2293.934737850987
3312	2304.345566768454	2250.988324241366	2285.202340800697
3314	2292.350516923501	2238.981144862988	2244.000661845107
3316	2313.109608918815	2257.41516849063	2253.069606100461
3318	2338.435070795045	2272.426496782924	2269.328106621477
3320	2322.094960141169	2267.529098050296	2261.154737936121
3322	2271.800355817907	2241.114716557338	2245.571728425653
3324	2263.118487170327	2198.731246839603	2263.408330532116
3326	2280.708950614965	2240.543371055344	2289.756330747724
3328	2297.044198077123	2224.17321606994	2240.192517856395
3330	2283.632147642998	2228.419010100466	2251.874805668926
3332	2291.536656099321	2265.344899770319	2269.437689951774
3334	2268.466458599663	2257.483233098648	2265.643030246183
3336	2235.504219789933	2225.943645126209	2253.62861519679
3338	2261.1323429727	2238.084490184436	2258.508038299999
3340	2311.119447321037	2244.638174017762	2277.079681998865
3342	2280.337953593548	2300.86113309266	2285.034645322898
3344	2293.618980327725	2219.746566938401	2207.453417651628
3346	2315.290545439935	2262.758287781836	2262.668758519293
3348	2314.021935223406	2276.943818974611	2296.679281567457
3350	2295.255228731702	2270.947857358591	2267.351726798644
3352	2284.681800439148	2254.392610868305	2234.314222094809
3354	2298.631599304613	2206.790999241491	2258.959871892834
3356	2319.13326378505	2209.044959831394	2306.655236292001
3358	2310.09525638682	2299.360576461184	2298.287027440015
3360	2257.106605027163	2263.412394368193	2275.384952074876
3362	2296.414995430066	2261.037045822342	2240.5765200338
3364	2335.395657215903	2281.253131182411	2229.576730796358
3366	2339.879467048366	2273.879476318689	2253.193785169337
3368	2343.535748553065	2265.310597533377	2277.09042035899
3370	2343.777718733123	2278.342776692133	2271.013686977967
3372	2233.63459284274	2190.725193548516	2276.877702015861
3374	2285.882135428517	2248.56696383588	2281.358073713302
3376	2294.476336321274	2258.117919855953	2271.029004173365
3378	2307.435295451464	2220.795054582899	2257.12048337677
3380	2328.942878403984	2255.047668237929	2264.799365128894
3382	2321.288677292076	2261.864515396233	2289.981454809004
3384	2297.41808625622	2268.085810773563	2320.866030968282
3386	2292.339255125162	2328.227482753436	2334.435965931382
3388	2287.423954660381	2281.754787498097	2298.811938378945
3390	2293.718354783013	2247.618279665826	2268.153257653778
3392	2336.610612903775	2271.866533025353	2349.669336310938
3394	2291.380878323142	2299.921823345612	2349.037007906474
3396	2313.648426950846	2288.784650196792	2325.816135031563
3398	2282.221247569364	2245.784425057921	2283.53857772495
3400	2249.009938614826	2200.466531221411	2245.589909267274
3402	2292.142587419587	2197.839628644601	2246.007784722285
3404	2316.411826413926	2252.697991182503	2277.307535380495
3406	2257.13307989738	2255.137219809647	2262.650478278269
3408	2281.239654054057	2236.26627502262	2250.818285482413
3410	2272.083761364201	2270.503885710269	2306.413933797304
3412	2318.247358859271	2275.757120856152	2286.123648920128
3414	2292.496408785373	2260.967300186073	2281.281986870048
3416	2254.435795769423	2232.87053276588	2269.417085891369
3418	2257.342910196941	2224.962059398737	2248.333945419883
3420	2286.520751666851	2254.614056942723	2255.788726190781
3422	2344.133215246791	2268.657169487978	2281.37703189004
3424	2357.765187439965	2271.156186072974	2361.850205786319
3426	2261.390051398754	2253.158220894349	2288.981712188012
3428	2276.593711226052	2234.427984023882	2238.426895495515
3430	2305.118603619424	2214.517720806905	2250.80126505198
3432	2321.845681813794	2257.732882729116	2253.42317809421
3434	2296.012173618382	2281.618563087644	2245.865047200982
3436	2277.080382148342	2242.745717726441	2261.867740229936
3438	2308.618796580664	2216.189904523477	2294.041597322876
3440	2266.663596884745	2238.23652184465	2285.760560372134
3442	2282.152210505448	2224.918793033775	2206.161773130154
3444	2301.323840714384	2258.672494996673	2267.778023913209
3446	2267.670123696457	2233.310835565235	2208.805592752393
3448	2238.603866850074	2229.153135527922	2189.632275421272
3450	2232.652673314768	2220.336303317865	2210.159397139878
3452	2228.746738511546	2201.457005889905	2216.563652183308
3454	2238.562098299217	2188.139197951235	2178.224297387943
3456	2269.180015425344	2191.08345811121	2156.430249687912
3458	2247.177118092197	2201.245291436155	2254.607837282827
3460	2251.178799814442	2140.573647291057	2202.531931448348
3462	2187.749782571168	2129.435325151885	2184.242675590304
3464	2263.517913426397	2122.431704695099	2193.285794945183
3466	2262.310823175685	2176.111365977011	2164.044242421513
3468	2197.455771707308	2176.790673586038	2182.473427178087
3470	2163.059137956202	2156.142390719002	2166.211683160225
3472	2167.694900235904	2152.98620335847	2128.815008386147
3474	2170.388075868644	2125.29287515392	2145.014164611561
3476	2184.359210780502	2061.118310212126	2148.676999882292
3478	2182.473764859345	2131.277138469915	2140.755302804883
3480	2165.737471755812	2096.765667233762	2129.137856415877
3482	2178.961659032224	2112.255822418215	2118.371036439884
3484	2139.391983552265	2124.965014840612	2144.019355650395
3486	2140.692497446216	2112.462066195054	2149.548607558685
3488	2134.145973918581	2096.628892879679	2159.739581454473
3490	2099.575444060026	2071.985825403378	2130.838044911847
3492	2069.309994378983	2051.110819850871	2081.48986106137
3494	2062.390110214018	2059.533619666355	2081.33572255105
3496	2068.113955472711	2061.485608403966	2057.402839517056
3498	2123.550402244624	2098.975208232571	2156.246272320373
3500	2097.064956096706	2092.677187551179	2099.104407482443
3502	2075.080174003589	2027.108424173076	2052.528742683434
3504	2031.949956241718	2023.648530949288	2039.016526531701
3506	2054.576146409673	2030.356525014003	2053.913646696999
3508	2043.416653998671	2001.768371228144	2035.226058984323
3510	2035.627853285331	1997.757665999878	2014.002104752211
3512	2055.894097505275	2047.170670541831	2033.982327391728
3514	2029.285694066242	2056.820485384118	2043.734489336115
3516	2053.222398240449	1973.681258286196	1988.962049490475
3518	2037.869954148954	1977.54931685141	1969.416703991439
3520	2044.596286375542	1958.341061424302	1963.123745745413
3522	2014.321315410437	1938.29356242721	1915.687359351324
3524	1971.731570708784	1934.525951552677	1939.608736453443
3526	1956.984444892737	1941.312262742786	1969.205180833465
3528	1950.889878529754	1938.991086356639	1961.080776352439
3530	1922.377076992679	1895.213603298776	1918.562615282594
3532	1907.631560007466	1868.539042078215	1912.496331280979
3534	1936.871830906682	1906.355647923048	1946.655624578268
3536	1936.767984471787	1886.184962011959	1886.255931248847
3538	1953.692627039784	1865.24263761375	1894.977688199987
3540	1911.255908271502	1865.156965703453	1907.294937080314
3542	1883.57902948826	1854.089544592795	1847.116315982497
3544	1884.991067018494	1866.973558968608	1851.167991624149
3546	1883.046561692863	1859.51288153005	1875.926068085596
3548	1878.605383142297	1838.593797299298	1873.298756239318
3550	1874.528318088726	1832.067604782711	1886.760048601126
3552	1863.403665192119	1825.686342533328	1897.822811294366
3554	1849.71260026532	1816.632627179197	1878.719284591471
3556	1840.877363152809	1823.684101559756	1860.306512447216
3558	1818.369094957882	1801.160305684187	1815.032277497995
3560	1852.872727278613	1835.296990389684	1828.079724560812
3562	1826.950601645342	1800.739509020545	1826.421769956047
3564	1828.040727522375	1819.066703771956	1848.8643971424
3566	1846.871836687737	1845.471918846607	1812.71562323127
3568	1840.111528072185	1809.054303460925	1790.0696357272
3570	1807.504535423151	1798.39496568559	1790.353234757135
3572	1805.435097618434	1777.978242857616	1815.851282801678
3574	1813.190689564494	1775.648963122441	1830.622290430721
3576	1788.190205727133	1810.780143469546	1805.657748646786
3578	1772.297670629744	1796.120524596806	1766.593072379329
3580	1793.722063257105	1749.966828739324	1738.061781584793
3582	1733.699233640926	1748.566068994315	1721.500743344388
3584	1799.246213521562	1827.713683380938	1774.25173827049
3586	1787.120395504001	1732.738471488262	1725.977700390891
3588	1752.904787417655	1738.088392044811	1768.873971269665
3590	1738.570197464012	1736.573158555237	1750.572058197557
3592	1761.542193291532	1694.373741952798	1761.951247435069
3594	1759.529378093505	1690.899973568684	1738.470912598283
3596	1729.71865754379	1686.672004331354	1690.801402846476
3598	1712.159534532425	1682.576600558829	1687.13836392054
3600	1709.641416936391	1690.443200055123	1690.86730406598
3602	1703.774746326464	1645.401606778249	1644.049248990045
3604	1717.985176513257	1690.461150078956	1670.688725685194
3606	1722.721244641783	1688.214469806647	1668.524388070484
3608	1739.619987003197	1704.240237874127	1731.634958434127
3610	1676.00392161334	1601.525364287661	1638.553423142465
3612	1689.290165963727	1640.06968559789	1640.54533004602
3614	1666.486137468261	1638.239751500399	1644.044069993067
3616	1673.802102420785	1592.843912409641	1627.64764783705
3618	1686.121600928147	1626.998761890078	1661.068375532848
3620	1659.265661670808	1624.155185108327	1677.420162667089
3622	1626.883866266223	1580.098435924678	1639.729715306944
3624	1628.623676992077	1586.312951326717	1603.052465750302
3626	1641.800431437099	1582.44774328755	1593.136444608116
3628	1653.376891817564	1612.075829967587	1614.994642708569
3630	1631.34154532955	1627.405419478734	1598.370958680247
3632	1629.854867368968	1543.287912627956	1607.149436409559
3634	1643.899618063471	1590.271912582416	1559.216833211154
3636	1600.551006098934	1647.036419938894	1570.383758009976
3638	1610.74138293979	1618.8968196371	1561.784655051946
3640	1584.372191244668	1594.448843056435	1610.792907398013
3642	1592.587716094512	1578.147143752128	1614.750227811871
3644	1596.194544538847	1530.963505972158	1576.771218959418
3646	1567.761353701531	1516.063088048593	1572.182000878494
3648	1544.403993177508	1516.080134593149	1573.960622825631
3650	1534.755747090995	1497.303321308275	1533.117608550834
3652	1515.687622083923	1516.77827334187	1500.125995150348
3654	1534.769811043146	1487.874946232884	1499.0630124998
3656	1621.792102040675	1510.336057379183	1555.048230566029
3658	1549.712486667243	1515.720064407188	1454.064325690103
3660	1543.91986358743	1497.173821803307	1442.140440082896
3662	1515.405667060879	1480.14333194389	1474.377612163342
3664	1486.371770929339	1487.287464330285	1435.126886383252
3666	1467.285066747141	1475.065918214281	1450.589370797395
3668	1473.668882977908	1437.292984547422	1423.010891912431
3670	1500.907623698894	1418.550186854909	1455.326365670233
3672	1496.321378425463	1400.798159182238	1450.054272310096
3674	1464.365644839856	1397.948333816888	1423.788117022033
3676	1425.237605660865	1405.86850528462	1416.341456754594
3678	1407.330414291166	1422.690600832428	1392.54916771556
3680	1443.777490908738	1455.832254085469	1400.595623480503
3682	1445.413704814438	1370.204987368629	1376.936235002198
3684	1470.477277029124	1351.534089773752	1400.9750445254
3686	1453.813975521321	1385.763860553338	1384.801060660592
3688	1459.07263933303	1423.767156251986	1421.937697600157
3690	1441.108153364289	1390.765224475847	1379.659979379105
3692	1407.285193035756	1377.069952922462	1379.004650675682
3694	1384.833249838947	1340.794355343622	1367.734033736121
3696	1348.248370415646	1315.941952706805	1353.452146313538
3698	1382.533953995073	1350.164397372494	1369.053026921388
3700	1384.110752518515	1328.350246313672	1327.234838787115
3702	1383.520490603285	1313.517275601793	1308.899975562643
3704	1388.96880454308	1336.824313851779	1323.708496609105
3706	1362.800251416149	1345.666733283289	1341.314816855977
3708	1342.328821410061	1323.772180005898	1360.717288913365
3710	1340.113391462351	1283.697974194198	1318.512838107764
3712	1337.278422156533	1312.774053189955	1327.908846114427
3714	1301.023880161758	1276.134093220822	1342.887781569614
3716	1349.471920455849	1271.18529106078	1304.148025861775
3718	1392.844699365362	1327.944409059878	1346.590929530246
3720	1318.842790992558	1293.688568047248	1253.835319255513
3722	1322.809658280874	1311.762662258035	1314.908078309626
3724	1331.541685133502	1287.818867581794	1336.98828484695
3726	1317.31328023682	1275.354589370138	1352.15224826385
3728	1333.520217133067	1325.779316056641	1312.118067091178
3730	1327.326143175877	1321.452838925544	1298.545813514458
3732	1306.106026015537	1293.701313591244	1288.375978459143
3734	1307.813586438011	1264.530241694595	1263.780867504446
3736	1325.004149259508	1273.735412195868	1288.169819255331
3738	1320.039273331432	1302.395256864411	1329.935614548869
3740	1292.389230863031	1306.141423144178	1296.29082845659
3742	1281.694612791333	1319.783086539394	1253.783062389859
3744	1297.58641987632	1305.748859440395	1285.838515681615
3746	1311.231383499038	1280.858881302571	1282.55480623909
3748	1294.265200166229	1280.680224845732	1290.298758835398
3750	1315.197636679224	1276.671586677519	1289.77462129986
3752	1280.862222823082	1200.795326902311	1263.716669742835
3754	1249.023351957576	1286.752967220719	1258.359125812405
3756	1277.132225549367	1246.805472143627	1264.31981547842
3758	1294.618676839233	1232.204336806244	1297.949756427049
3760	1304.336555309696	1255.723919218971	1271.860543433374
3762	1280.905955640239	1245.055051786469	1261.069732133754
3764	1302.743663567381	1248.99012858972	1229.727426363625
3766	1289.518529403466	1259.422323206061	1241.117759896732
3768	1258.269716770848	1255.455793897453	1266.776340924687
3770	1266.771732121344	1256.784916007703	1261.117294935713
3772	1265.170097368794	1245.457305530578	1249.490694423466
3774	1236.171689430392	1224.336996759884	1242.896147020739
3776	1241.040285870468	1216.857266746312	1220.543637178778
3778	1265.668287244843	1197.07922037891	1214.010831188694
3780	1259.59383382599	1175.748609584756	1231.074464506146
3782	1253.510487022385	1196.755696566455	1197.66462394947
3784	1253.261903556947	1225.123145634429	1208.003868654926
3786	1228.738128340332	1184.083293334031	1212.290141595605
3788	1257.300313071207	1213.205190727365	1242.225797475258
3790	1242.864625703461	1216.016906122725	1213.418374615842
3792	1245.350739508381	1245.829753774607	1223.445815734209
3794	1287.52563952654	1255.159654192556	1213.837984139234
3796	1226.809786517828	1205.242571220259	1196.940485265838
3798	1267.40969156739	1210.706608891667	1236.85233398145
3800	1278.257154642728	1251.005471202828	1270.176093504004
3802	1268.352150946305	1261.633394801731	1234.978062535492
3804	1228.520350613577	1250.274017356249	1253.783741891246
3806	1224.496649227751	1193.15060808986	1230.371361707339
3808	1257.977226956172	1188.232179877099	1205.537322104059
3810	1262.52442552591	1213.923826991216	1198.452366294554
3812	1249.930513679004	1243.160016173291	1216.587391832071
3814	1236.39381526537	1245.109047891231	1227.249575521611
3816	1227.243888312293	1211.058550593463	1213.146676971388
3818	1239.737939684163	1204.507132600277	1215.440556202806
3820	1215.352504519535	1190.136080034573	1203.702630428785
3822	1182.680379021088	1151.708049054047	1177.80001214089
3824	1241.361492535465	1198.675487737419	1209.772959433163
3826	1189.673201853982	1167.254057476237	1177.085620348358
3828	1194.522187325397	1171.198064977926	1177.451497697001
3830	1160.319643407774	1175.586990621149	1149.900205216791
3832	1234.131424552599	1176.527357584515	1179.861627377186
3834	1294.431288632966	1242.065414273854	1219.887436639481
3836	1226.962848096012	1172.230154843041	1202.491280461929
3838	1243.713857197168	1203.731628715514	1166.067012817048
3840	1222.183795707424	1206.746281604351	1202.231055524583
3842	1214.281475352928	1134.310854500871	1149.265548337028
3844	1216.649483836876	1216.774511386898	1162.031891007463
3846	1213.140332912497	1172.878389596657	1147.335026115841
3848	1219.084101138888	1186.256817615261	1188.600934600682
3850	1214.541461736581	1179.106561208717	1195.99914677256
3852	1241.004537078602	1199.055692234917	1210.329875751717
3854	1218.543430225144	1173.491201382174	1200.062816080711
3856	1210.136118354825	1162.416370827347	1184.155184948284
3858	1222.709756025899	1183.169118917788	1167.761847828511
3860	1248.791165602369	1228.231069568179	1221.235816848169
3862	1258.699961096055	1227.689800708218	1217.990302227824
3864	1243.21993455962	1190.008525955172	1182.806867777548
3866	1205.414055782437	1165.738237596583	1163.082699371863
3868	1224.458396007237	1162.113627712512	1168.203537383305
3870	1219.221776891457	1164.439361816742	1176.740364579185
3872	1140.223757931294	1152.354134992749	1138.827045111943
3874	1158.950383640579	1156.713746856535	1125.808244329757
3876	1194.584197702684	1177.647441703479	1149.080229257734
3878	1207.581940687194	1147.988040421096	1187.550032485936
3880	1254.993111945603	1148.039417914465	1219.601883756554
3882	1201.466845811618	1178.447333979574	1154.565882138435
3884	1187.242996878957	1147.744597842151	1138.659288037236
3886	1129.094243110179	1124.409594997256	1140.967620908694
3888	1200.7514134811	1184.978496740836	1161.697642322087
3890	1196.246482595528	1164.826944975499	1124.567521386629
3892	1166.195395608682	1181.028364878263	1133.829298003477
3894	1167.574702539231	1105.178217921427	1139.738424056166
3896	1178.764150596373	1114.278240596202	1131.524800806213
3898	1201.658747809416	1154.241606498374	1204.123455095737
3900	1195.970469290451	1116.972462751117	1114.692057257123
3902	1144.068585471945	1158.614626964986	1140.501575324867
3904	1150.162994980424	1130.086539277567	1090.887956698059
3906	1164.449112710452	1143.757948610912	1091.454796391071
3908	1133.666099741307	1157.570717460071	1157.689911790234
3910	1142.197535672993	1118.479932030027	1131.626172187257
3912	1110.55203295604	1083.799046852466	1110.182418292307
3914	1158.526571353287	1191.745473654125	1157.964038801336
3916	1224.307145264597	1151.320731536694	1173.281037833053
3918	1156.408575773079	1122.11573534976	1116.656051479334
3920	1163.19282108411	1170.212810172403	1128.447988785758
3922	1152.892062036095	1112.078510595841	1170.502998543792
3924	1137.920933875745	1100.374566326957	1121.524427543265
3926	1151.837935651475	1102.543139932036	1105.654226836785
3928	1171.708016055844	1119.099765071771	1124.176235016797
3930	1185.152741839248	1154.486869639405	1129.961219337178
3932	1186.647247591554	1135.410453904696	1111.921958421126
3934	1182.898009063929	1133.727414377365	1120.358912428366
3936	1172.166727376321	1161.417187294642	1132.120908421337
3938	1163.338736599437	1122.814367682354	1126.718696894372
3940	1165.934298592084	1136.382898822504	1108.704528465843
3942	1147.020612509899	1151.91075843897	1096.836316082101
3944	1144.138218243438	1133.605989341988	1139.529252358498
3946	1169.303470762648	1123.379105926288	1161.437914251814
3948	1189.13577061854	1120.094722459306	1130.02894656618
3950	1189.588803609594	1112.058149349213	1100.254543013738
3952	1174.765491769638	1128.74211681449	1110.245800670493
3954	1163.750474335371	1150.378023952045	1130.854366052044
3956	1181.356035910577	1139.780853118772	1127.610459772693
3958	1189.291513691438	1131.633942903598	1097.731288918425
3960	1181.332213416647	1121.274571853399	1107.078646758531
3962	1167.966736219686	1101.131210791181	1158.860757398232
3964	1104.970846895315	1070.038567997944	1105.318798778931
3966	1082.186738935182	1062.333510812844	1042.152084693856
3968	1112.462500174562	1113.455405894597	1055.16822563589
3970	1141.830184526868	1165.406706741534	1087.930397996985
3972	1126.455923844251	1126.147032953645	1092.961659038496
3974	1105.438438995112	1081.559193577861	1080.226305332636
3976	1142.487332531217	1079.886606362068	1050.147328290729
3978	1168.418113953312	1094.797784035904	1073.779477047277
3980	1142.267712974644	1074.250645776706	1106.893481957235
3982	1147.809678704311	1081.291826471213	1108.717912454823
3984	1132.769359631702	1083.140015427277	1100.31645607447
3986	1114.984729483231	1087.447884581645	1111.114844298559
3988	1097.402365326214	1074.679253005653	1079.571020980666
3990	1111.532924452478	1067.729438604721	1085.85438674881
3992	1124.266588496579	1057.140258655164	1073.286499219885
3994	1109.958923103797	1054.293849559693	1077.380497150225
3996	1112.852542011643	1080.282319876651	1073.02147472126
3998	1077.617316127997	1091.630678692224	1104.236741384078
4000	1113.43710805714	1111.074135765776	1130.523554870452
