# Supplementary material for: In vitro and in vivo datasets of topically applied ketorolac tromethamine in aqueous humor using Raman spectroscopy
Source: Data Brief. 2019 Oct 22;27:104694. doi: 10.1016/j.dib.2019.104694 (PMC6839021; doi:10.1016/j.dib.2019.104694)
Supplement: Multimedia component 1 [file mmc1.zip › Raw Raman spectrum dataset/In vitro Pig eyes/Gonio/High Wavenumber/2.5% Ketorolac 2-3.txt]

cm-1	frame1	frame2	frame3
2502	2382.29446017674	2372.032296221523	2396.733747791947
2504	2412.273629446407	2373.473356643095	2427.797976159628
2506	2443.694501037041	2355.509786979908	2439.309684187459
2508	2391.871291168651	2342.591237325105	2387.488219432467
2510	2358.824551930691	2351.104685546997	2404.248264947697
2512	2350.109106185815	2359.260669979846	2422.601035205009
2514	2367.403075900262	2354.15247611726	2395.717733277937
2516	2378.100090328809	2398.648505148927	2415.729805042024
2518	2363.946243883336	2405.785234986044	2408.004033930544
2520	2360.852817858278	2408.969259891145	2396.232536356675
2522	2381.428601906577	2420.097873920276	2393.219130229652
2524	2390.030618821031	2407.180516147423	2403.482767768607
2526	2356.836404709048	2363.170400645708	2377.258346153071
2528	2359.517252206942	2349.093979729036	2386.797866616917
2530	2391.178599170688	2359.458618359934	2427.90809407868
2532	2347.566838550469	2312.090621141628	2411.085659686916
2534	2367.746660146486	2349.094605907436	2391.373970060655
2536	2371.17743566642	2370.102825265199	2390.987394388011
2538	2354.098184800407	2370.453936922374	2400.504428154328
2540	2335.149716211518	2373.384101616243	2394.636193478037
2542	2365.924066894633	2370.10594722598	2355.667094362981
2544	2372.758425849809	2364.847618083985	2379.136302882427
2546	2364.243513293028	2359.786128916276	2412.52087615951
2548	2355.190005128561	2357.300891364007	2391.288565836824
2550	2334.692009450307	2367.937152193676	2352.149040268842
2552	2385.715765780818	2368.521166472329	2377.171172268296
2554	2417.493442534439	2397.932042944506	2416.311093845012
2556	2381.656118917089	2460.65205139989	2437.5809442076
2558	2360.886532003487	2397.283425891184	2448.312922228115
2560	2331.54269092096	2388.24019273893	2392.359560685913
2562	2316.821999827795	2369.558416216928	2357.040533310018
2564	2332.649212626858	2342.633542459676	2368.104669652566
2566	2405.676706262839	2385.803318946862	2411.297329056776
2568	2391.683117665182	2385.098435182405	2414.884708264401
2570	2368.226482142406	2358.315681570823	2427.903358815591
2572	2352.524886908891	2337.76886893078	2431.250017558552
2574	2353.163251865717	2372.069407434979	2381.336588670692
2576	2388.439575847446	2358.474161017707	2385.144469439611
2578	2381.500201002593	2323.992797481896	2369.903177518992
2580	2341.012556187732	2301.272957772365	2346.38289769719
2582	2289.033411564801	2315.492895335393	2328.032818826314
2584	2367.033097034021	2338.959504193987	2339.602635794654
2586	2391.202492537749	2351.733759968446	2360.853101241024
2588	2369.393228671802	2351.5513722395	2383.118214624357
2590	2319.684466206075	2334.239749165723	2395.276039521161
2592	2298.460769034866	2287.099030458434	2368.497102531963
2594	2334.538365505262	2310.903729881228	2358.762565640247
2596	2365.138197871851	2336.818599076134	2353.027991172457
2598	2377.686804516276	2349.565751159425	2358.567227647523
2600	2370.096901746188	2344.09806499424	2390.942669838652
2602	2333.652810876288	2294.635446026097	2365.318942687249
2604	2321.008185248345	2308.17925750627	2367.008785058153
2606	2305.195889158656	2328.3597924862	2365.485737779723
2608	2272.384825988849	2315.069053633534	2345.117397559044
2610	2305.707361655988	2342.513745066472	2404.921321612298
2612	2325.450623527936	2354.594749966176	2376.649845952259
2614	2351.392052309715	2345.596781402774	2340.351459741381
2616	2366.950072863509	2320.62050818009	2331.866683771855
2618	2304.063250640005	2300.268901511672	2373.320308289525
2620	2314.058535044546	2374.864450956722	2400.057544504941
2622	2344.419609019352	2359.572095804552	2385.30663482978
2624	2357.418771936678	2300.021665424007	2349.259819205238
2626	2319.743328715741	2278.949203636167	2322.491185742931
2628	2353.313770774312	2341.606809815854	2354.984761311516
2630	2332.571461879954	2319.631978659249	2374.616881597574
2632	2313.21030702966	2305.38498691682	2356.861520720536
2634	2320.969153760691	2331.250131291396	2313.138889117178
2636	2340.546580891436	2328.249188361531	2344.545210038775
2638	2341.084795867209	2377.217016827997	2384.929410301577
2640	2320.524078855437	2343.155717598926	2374.828474626153
2642	2305.594033234221	2286.147553435735	2354.057985547354
2644	2336.517353850402	2333.770462404321	2398.796906445868
2646	2277.593047896004	2285.621660184991	2334.643747974963
2648	2322.318022536234	2330.347110017825	2352.07125056
2650	2345.860760245523	2344.055399846198	2355.573895434619
2652	2293.319528470629	2279.969533770102	2308.029131463315
2654	2291.872516239236	2302.250031936577	2332.446875251032
2656	2284.01984004933	2374.598834937181	2368.796448778443
2658	2303.749013646719	2378.612942363744	2390.455446076665
2660	2331.203635079147	2334.324428348895	2393.883520064307
2662	2322.404088547015	2316.887453913067	2383.436042060474
2664	2339.295904687975	2343.978707091309	2361.603766659217
2666	2333.043223969912	2340.295534306521	2359.159876759625
2668	2302.692106192656	2330.213492695847	2343.861164005687
2670	2266.271224284992	2334.03101963411	2319.980723268016
2672	2310.183491479516	2371.709446503908	2409.201894265199
2674	2329.381595532886	2347.417100703342	2329.793114035191
2676	2337.377753655434	2351.303548010313	2319.930269197283
2678	2341.939756887204	2367.397055003155	2359.628726839192
2680	2350.41389513376	2347.319049774764	2350.595191994628
2682	2334.667498395709	2356.025553130797	2346.258818967205
2684	2346.693387048789	2352.16411538171	2347.729385057346
2686	2346.770181031463	2342.312313086844	2352.297237059656
2688	2328.74197524666	2335.056720614235	2356.721506725176
2690	2349.615290200735	2348.323736891904	2354.783182082221
2692	2330.017618395321	2335.712416671107	2332.310414552919
2694	2319.900304121661	2337.998875370272	2323.66379390352
2696	2328.07019148421	2343.00951426053	2347.637610527324
2698	2354.421711503	2332.5877106658	2410.174259741445
2700	2375.934314923701	2338.258467000201	2387.014763680657
2702	2346.69761922007	2350.450093737538	2366.883314276399
2704	2332.203680432293	2347.37149026718	2371.745645339134
2706	2339.963847178561	2335.651449786393	2387.388167142395
2708	2328.260490697058	2350.718481470127	2360.305741823881
2710	2299.94721959708	2327.323948065472	2335.520490832794
2712	2290.403504620222	2328.690998263043	2327.399606232938
2714	2294.696285996361	2345.644809594986	2324.598151324241
2716	2299.87702642334	2356.116107603568	2321.409270144954
2718	2265.768074896947	2293.533240803033	2340.315253053046
2720	2293.333176763326	2290.812164307188	2312.765009164631
2722	2324.154357975765	2295.149835128633	2333.761732882485
2724	2333.621226145859	2303.648999535312	2366.177159302313
2726	2309.373457132011	2327.158895168274	2337.10718552765
2728	2347.165349032376	2376.474024231439	2374.409481500158
2730	2333.717280561692	2322.504114088447	2358.334988796727
2732	2312.62511057342	2295.748702100208	2346.174318829356
2734	2294.826006147726	2322.600412872905	2345.677594180203
2736	2260.38517022017	2328.131423471916	2314.497767898816
2738	2314.905879513813	2319.611059939625	2344.602177552841
2740	2335.860241732248	2324.412312476587	2337.914231421792
2742	2322.57117846474	2324.285592151098	2321.423082112822
2744	2297.364185281832	2305.571855536221	2316.653418671652
2746	2340.359723924549	2271.724414882426	2310.785712623689
2748	2342.776282391859	2314.521418737429	2361.419616531029
2750	2327.570970855142	2316.244166398516	2360.040548789772
2752	2315.134408971422	2298.58169049264	2330.689455505124
2754	2318.767171718519	2304.590442341613	2322.503613634745
2756	2277.435539515195	2287.479984627645	2338.321949194389
2758	2318.780652484856	2285.645662784893	2328.426721515655
2760	2324.12904422623	2301.788124839481	2316.177308627236
2762	2303.102888615789	2321.222500871763	2311.656896486068
2764	2331.341683571237	2317.9816374613	2319.251493950078
2766	2312.706658979368	2292.218806805287	2328.697807851812
2768	2308.760570223968	2301.409655227204	2349.908251759673
2770	2297.685753138646	2296.698988468168	2350.684009748222
2772	2285.614271915968	2277.786678001911	2321.500272701483
2774	2313.108247859666	2301.419352219823	2276.800188740504
2776	2302.569821712374	2291.778064758088	2294.402341336044
2778	2329.535917099088	2310.168612248928	2346.033871807869
2780	2325.331040353445	2327.49875461237	2351.95536100536
2782	2280.6682343389	2328.199873324058	2297.736126102615
2784	2330.275308160192	2331.948545096118	2314.202600390771
2786	2272.629897029253	2300.990941646271	2276.156868804875
2788	2285.886112321883	2292.116096222046	2286.812357418345
2790	2306.064394828924	2297.340611078078	2307.811686487077
2792	2280.196198745793	2300.094981102141	2307.656129106932
2794	2295.384117538571	2278.216553616201	2339.981335638872
2796	2241.057593216267	2263.347914241393	2285.251183056581
2798	2253.196860925124	2285.649335452378	2305.34235777706
2800	2276.323748461315	2306.91787975796	2336.437418326518
2802	2244.973168460846	2289.877400166286	2297.95561494459
2804	2263.728607293378	2285.312179130646	2277.845383707571
2806	2285.310457243074	2252.737755335669	2295.113384195536
2808	2295.627786743607	2282.452892132051	2302.455805959114
2810	2305.173933100775	2324.3146833428	2307.015488804799
2812	2324.01565266509	2304.595278002483	2321.69807820604
2814	2293.671100245395	2315.915289326132	2272.464590592194
2816	2234.424246389644	2295.477613621121	2307.370085785437
2818	2251.668617992925	2267.570666645963	2331.846063566019
2820	2293.39819919603	2262.459138067647	2324.128383715287
2822	2262.188111338899	2300.568579387566	2296.09027712158
2824	2253.272367046955	2261.523157970481	2331.632987555539
2826	2300.623479903123	2278.265540457251	2325.042117863739
2828	2310.400153774725	2287.086036802856	2314.681874703018
2830	2293.865512101339	2283.193187398507	2301.136156274038
2832	2303.122396677052	2286.451498490716	2275.321268325789
2834	2310.686032684961	2305.716891688899	2305.738666270544
2836	2314.109999194915	2272.680684346469	2316.593808012583
2838	2295.037310430797	2266.638596010717	2297.963259670973
2840	2276.367158498799	2277.470132084977	2278.466850337048
2842	2293.462536099446	2260.801832692961	2299.311384433428
2844	2291.508153914734	2261.718102951331	2322.464847495658
2846	2306.390405399773	2280.735350634858	2322.76494343732
2848	2313.539964814315	2290.435785153713	2310.263343804271
2850	2310.017618109291	2272.847211282372	2294.630979930123
2852	2303.953887428746	2227.096808507814	2284.607578662612
2854	2318.087008116474	2279.418878349437	2274.088831676442
2856	2300.101158546226	2288.41665965158	2323.602815397693
2858	2287.206844914706	2290.724727799611	2304.768549969134
2860	2283.918491380979	2295.680430768808	2281.362692909724
2862	2287.216146043518	2303.344073669708	2355.217648492925
2864	2331.110455050124	2317.427847149298	2362.536031851339
2866	2336.32692182997	2283.654859958027	2330.197650919118
2868	2355.289195659457	2275.755689965845	2321.684455052688
2870	2361.126495527807	2278.367094906754	2328.903891993231
2872	2323.970671801618	2266.827168041952	2327.393983122316
2874	2316.600305041493	2307.198506686493	2319.466995518034
2876	2299.821775520051	2311.124941699005	2336.162941338272
2878	2281.260227945663	2294.088550926912	2336.573541221708
2880	2280.918155480857	2281.100979705473	2331.051864049777
2882	2306.073686157827	2293.731160588573	2332.274190266395
2884	2314.378547911353	2335.869314820372	2324.207879951558
2886	2333.639826193384	2344.737451202307	2339.457717849162
2888	2302.223638308442	2310.806615139892	2355.415955147275
2890	2275.681412510554	2277.879752019235	2374.43044885233
2892	2294.220644307489	2279.727694833899	2386.576974148641
2894	2336.191073598977	2315.486872399592	2349.480786221898
2896	2348.823852531632	2337.54139239492	2384.647160151937
2898	2340.110549746476	2366.308396683423	2356.336790372914
2900	2341.701495263917	2389.660931979954	2350.187439714011
2902	2351.636298770005	2391.242228906521	2387.281786196445
2904	2326.808008697385	2353.402943836425	2395.775255111673
2906	2330.818368379149	2352.882232270688	2345.349662514615
2908	2321.710539188036	2363.758844217298	2370.668302229792
2910	2320.544990907602	2364.564483478226	2383.03758328321
2912	2331.307652364366	2350.492604683618	2375.616364341769
2914	2344.553409723292	2326.332347429841	2387.850854239695
2916	2337.360516559612	2266.917471027438	2326.731140673692
2918	2347.74903676756	2318.77576970505	2357.026536658884
2920	2348.825967137078	2342.543136907419	2366.516071309239
2922	2362.702105607604	2329.444351642426	2374.647143453431
2924	2401.646072353782	2318.219777119734	2414.885536851735
2926	2365.753098109612	2355.836070292807	2388.66859233942
2928	2373.886405569595	2399.885015264052	2422.931813712095
2930	2393.826148990564	2422.648044947875	2429.449961570695
2932	2398.685766201438	2406.561905538453	2405.221387694578
2934	2382.922311527282	2380.568149832632	2378.820256957812
2936	2377.879446888579	2450.809790951725	2410.848086067508
2938	2384.577261001711	2406.317471604211	2448.541380235639
2940	2408.722222103433	2411.135541973477	2429.664511941151
2942	2415.549207663971	2420.129823952178	2425.26368673484
2944	2394.093508563305	2401.85294614008	2434.23578500799
2946	2357.694626722254	2354.327793448447	2405.080084380924
2948	2356.572347795454	2418.456441320835	2408.523976394422
2950	2387.374413232251	2415.023351547718	2417.473789064868
2952	2368.450266379513	2401.831890815339	2425.378499304694
2954	2342.771315906034	2392.577751011772	2425.273206029218
2956	2367.992622007884	2391.545665017107	2417.466847498377
2958	2422.53059033082	2417.339121309233	2424.872980972049
2960	2298.142646031861	2398.508188526183	2358.439257669494
2962	2348.429219295329	2401.218381914725	2400.914268940034
2964	2391.136366270976	2385.204059643185	2421.248922463394
2966	2345.638600599556	2345.185081973194	2376.989417744293
2968	2304.326794453255	2324.379955992979	2355.77188377981
2970	2343.832399815219	2334.992493974395	2356.597191552403
2972	2385.686662552353	2363.977128011366	2383.786427888251
2974	2352.61769286027	2360.502757712377	2358.648632544945
2976	2321.397951255014	2338.006363067659	2322.091360113827
2978	2366.369149742659	2329.264128451872	2339.282965191536
2980	2332.897970636288	2341.048492723277	2389.300472962093
2982	2320.982278562068	2351.192311068644	2323.918766422938
2984	2366.580742439347	2360.225405920569	2344.388473804695
2986	2373.060526504839	2348.721692379882	2369.752861423251
2988	2335.194431869537	2324.173725735026	2360.480561430615
2990	2349.92913287664	2323.013818189129	2355.57765279767
2992	2330.765332434543	2359.132207697727	2404.502092861413
2994	2331.87029048272	2326.732155877179	2376.214713525194
2996	2285.257272706427	2306.6976059194	2335.197625375585
2998	2261.923036471443	2317.009171686094	2329.913222348499
3000	2312.166392620258	2342.2368103861	2368.881340181656
3002	2315.189798612067	2338.833064773806	2375.388419813796
3004	2328.844525343281	2320.711130314705	2345.233613457944
3006	2331.063424736879	2289.287847455278	2311.48854427136
3008	2323.850097359014	2261.51151739959	2303.37602798008
3010	2302.469303019616	2240.485987879724	2308.543670665703
3012	2265.54765786451	2227.080806879696	2294.734414654751
3014	2267.13622555446	2281.936481467868	2296.931954614487
3016	2306.29289836806	2298.719496760587	2352.354833058583
3018	2304.543714679288	2337.694803007222	2324.68349317015
3020	2288.831961466028	2340.126015892022	2302.686846968842
3022	2285.082772679826	2286.19779116554	2323.203777170198
3024	2288.871850665961	2238.205604480623	2304.976662835927
3026	2255.201475483091	2295.419613781591	2298.459655573041
3028	2279.563885295456	2314.290329128771	2347.543880142563
3030	2279.71659340137	2301.105652955593	2352.97650285607
3032	2263.427124500259	2281.327711638272	2312.617264206784
3034	2262.675292151998	2276.709650297937	2273.63629678955
3036	2290.019174014704	2284.494991975086	2309.336807144014
3038	2250.765542346026	2269.036725333176	2336.27552750585
3040	2262.571984295899	2260.772292700644	2313.913717678774
3042	2294.129900197743	2292.583110817722	2318.535449530702
3044	2317.361686483046	2331.501478409478	2347.600392062894
3046	2313.24871668078	2328.75593528242	2353.650193951701
3048	2276.335181971159	2303.76249507663	2294.718193625251
3050	2301.89686081104	2323.106457953297	2357.445401210785
3052	2302.269676975276	2348.192209503105	2373.625207446014
3054	2310.18850982781	2324.728948291246	2352.627688802527
3056	2303.065443991427	2288.327821111913	2332.801607325533
3058	2245.549514671121	2311.50350466804	2345.013990657909
3060	2261.123171323579	2326.775125150495	2335.900585650323
3062	2331.557548713491	2334.28238367495	2388.86055779569
3064	2344.522367627064	2355.887789057448	2367.025075894702
3066	2323.200946294717	2340.53542584041	2354.028397817256
3068	2311.378050621775	2319.208337841825	2368.853619835505
3070	2341.341404029959	2363.772347068264	2360.552651218329
3072	2372.861074666488	2323.202749226252	2350.036894013244
3074	2385.078309823701	2387.642302022739	2383.981664147958
3076	2376.975137474409	2402.907162498278	2438.899753826857
3078	2379.677968355761	2390.038273524236	2448.248288006859
3080	2388.494764821741	2386.663603459345	2430.021642139217
3082	2367.131332377223	2401.511045904846	2456.151206360136
3084	2323.758456379566	2326.105846627662	2390.299009166234
3086	2327.561728024854	2344.863858663443	2338.480692302833
3088	2348.865701041241	2388.228299097254	2349.589450311834
3090	2360.971289446026	2406.772272131119	2388.521826958305
3092	2366.336875218382	2400.805763116505	2407.529385329335
3094	2381.965961127931	2400.241218491753	2382.122815026467
3096	2348.552518430057	2342.007086089239	2395.861657787801
3098	2356.50220370887	2386.59836679492	2390.251779194272
3100	2352.60332725973	2395.149110400731	2398.778367999899
3102	2374.528985836815	2411.323798876261	2441.076733305494
3104	2399.833112671338	2424.862550321486	2463.914962936128
3106	2373.628287569659	2383.786666532712	2409.860483122391
3108	2363.308394064728	2339.962956105171	2459.943226856623
3110	2424.698291017713	2402.089842474326	2466.938697833899
3112	2438.286244134746	2456.29262573171	2493.923603949348
3114	2432.521402674	2461.37986672376	2493.70448993887
3116	2440.951893003316	2443.643035252687	2464.996390116477
3118	2464.318734573029	2448.113746819662	2444.104806528546
3120	2424.010773292586	2442.677726320074	2458.860711445496
3122	2468.377797974423	2460.730121034519	2550.71471168792
3124	2461.467286086856	2480.604890571586	2531.424316506375
3126	2469.178695134218	2469.683189303509	2484.411714698016
3128	2476.034845275674	2476.069550081706	2481.430904158354
3130	2464.264881862238	2526.119797672187	2531.457614028337
3132	2506.280306587612	2515.061250231299	2546.78585725058
3134	2424.712856448306	2476.652801686856	2567.604837823819
3136	2440.73386546007	2495.026178416373	2535.434813234052
3138	2462.982029554007	2488.228444963449	2517.911973611888
3140	2491.044738586509	2497.136342611032	2528.668472891853
3142	2516.190019545132	2535.803639514725	2552.327181208497
3144	2490.928388387609	2529.519619168466	2564.739496014781
3146	2521.834744494588	2479.478497747107	2572.757104582669
3148	2512.069972783806	2504.718140036116	2578.053208631797
3150	2523.391898727312	2559.836822671837	2564.815120905829
3152	2531.948914258953	2568.884288076207	2562.101765672519
3154	2534.09871890136	2548.529418317351	2582.676553677507
3156	2547.153769466645	2565.549830145214	2609.004021010916
3158	2547.784176994919	2546.318339967233	2595.312870378524
3160	2568.103381575321	2573.687007489345	2603.850304295588
3162	2527.471594421882	2569.227456867249	2576.586331379963
3164	2510.431316670391	2592.355066231467	2607.593830377618
3166	2553.190848004759	2589.087588245979	2646.825140330601
3168	2619.09094348355	2547.68844605568	2638.88046404636
3170	2610.214975712555	2622.422381420158	2653.929727305473
3172	2590.152283058398	2671.17192801479	2637.675571111111
3174	2612.620023028941	2647.409529609592	2654.144013927732
3176	2615.539155122035	2654.875940177158	2670.678250505091
3178	2604.411814008599	2661.38373590809	2660.218926576884
3180	2615.239154492927	2638.799628538292	2639.043801126346
3182	2659.153230184292	2608.350033490228	2644.582137367285
3184	2606.648716674327	2643.818613536469	2644.22812796454
3186	2662.35380004623	2673.754375095666	2639.580964127776
3188	2630.605624723436	2697.008420509612	2662.936081501532
3190	2636.949806012144	2703.000261814452	2665.630743428411
3192	2664.877635689872	2698.337795028294	2677.268854470191
3194	2666.793152964518	2690.491957254853	2717.564964534846
3196	2661.459244756929	2676.717386196643	2739.183323923697
3198	2655.524647371387	2666.342341627026	2756.505075998939
3200	2686.806880203687	2693.204147499806	2711.732500555901
3202	2672.305748743684	2699.176700708182	2718.975965303632
3204	2676.114069900989	2689.599378362518	2719.571513951009
3206	2702.062788775874	2714.588240702262	2721.092398482772
3208	2708.014404064418	2771.854713517409	2759.596521138915
3210	2686.366193582808	2705.631205048121	2787.841651382353
3212	2742.80369845361	2711.221792962228	2727.920768530747
3214	2688.222729384005	2739.543766232493	2712.603452491812
3216	2717.638313141718	2772.671346994981	2725.674783174307
3218	2740.36639827996	2747.814576919955	2732.277227059912
3220	2727.081515070935	2717.629899848318	2742.519819521804
3222	2738.034757165663	2773.376285788409	2785.427609387937
3224	2731.988796600226	2781.387086645257	2811.364038787595
3226	2720.324607576707	2739.000033537648	2798.387706610076
3228	2687.668916011118	2717.115784826441	2793.774089534888
3230	2726.454312135424	2722.178087325741	2780.554104569239
3232	2753.820187018167	2732.161177829042	2760.957090772311
3234	2741.677935398783	2742.625407127979	2736.677323603529
3236	2750.554123884743	2761.61834388363	2716.254714467601
3238	2732.070424963267	2741.837083125266	2757.552754068677
3240	2764.197328279982	2807.674629381213	2805.768566992542
3242	2766.920716722012	2732.49582913838	2745.208640832801
3244	2760.712308327167	2734.148268161526	2743.509472585982
3246	2722.216343261982	2760.235935312267	2776.074269746644
3248	2691.962335313035	2730.120199211015	2796.75480020837
3250	2738.112808018884	2675.514488558936	2803.546674190404
3252	2728.964076347719	2734.394420043837	2754.255723088923
3254	2737.075201366022	2786.953072747194	2814.253912048332
3256	2730.550526428046	2734.881079938493	2763.071325368847
3258	2716.498562534614	2732.315235263566	2730.970446082807
3260	2707.426069225214	2748.295818152798	2746.277331355163
3262	2700.774453970798	2738.574581285936	2766.382464973969
3264	2695.513074060582	2722.985668979552	2752.917929931706
3266	2740.972474815347	2752.078491981798	2775.383595453143
3268	2707.635303120165	2698.519689597571	2708.802919823808
3270	2705.957156038402	2719.958534513578	2747.771565134948
3272	2696.073052464878	2721.880597560954	2787.098606297946
3274	2696.83626710124	2730.819126702071	2793.489786709746
3276	2718.194504992157	2744.781832435091	2772.760903593112
3278	2746.67077782905	2752.738249301516	2749.6523657128
3280	2761.565839965301	2821.294983891829	2750.50370386464
3282	2698.682340622519	2733.450095209648	2754.851365700621
3284	2731.909060085505	2772.789728317045	2805.849818995706
3286	2731.700118437235	2748.087114929091	2757.93885312059
3288	2715.86019306706	2733.776812828483	2724.237764923167
3290	2707.267058146506	2731.61455588516	2757.912405075794
3292	2716.882807651694	2723.629147511519	2805.040484869658
3294	2741.649611117312	2752.647177512285	2778.95090343289
3296	2686.025848186095	2692.387424536762	2771.145328383394
3298	2706.23048160437	2710.467004118915	2774.644300496513
3300	2698.60820176207	2702.965677139603	2740.759800458469
3302	2714.664385501809	2698.770233518163	2743.894769454854
3304	2725.426912955544	2711.658714963605	2779.218070641984
3306	2726.147308263884	2735.88902747348	2798.754914720907
3308	2744.470685965418	2751.306550279525	2773.687072986181
3310	2714.010383071851	2728.605037803176	2747.788260531997
3312	2683.322121737376	2697.275202305752	2742.579738592542
3314	2685.704078602628	2660.321250714296	2735.247692675267
3316	2738.732529342466	2707.220393905182	2758.049905024392
3318	2761.898883505184	2742.924278545425	2775.368355053453
3320	2759.897205901844	2741.892448298966	2775.429450702093
3322	2745.474531839149	2728.32602870089	2752.545984815404
3324	2676.871747640676	2701.982110137148	2702.752969387029
3326	2730.355748230095	2713.711580352768	2784.542021927976
3328	2733.102668938996	2736.910757847995	2749.420301569395
3330	2700.979601817363	2751.624966905243	2720.874600475243
3332	2736.012467969704	2761.590317327598	2718.111676335777
3334	2769.450829235389	2754.9033951215	2767.680837543289
3336	2754.305295289986	2724.343235973495	2788.006728843223
3338	2729.907957315974	2701.5821272916	2736.587854322658
3340	2753.005248062044	2755.013294304822	2794.012230957365
3342	2745.45295723883	2761.757634365229	2738.206842021906
3344	2704.684690834156	2736.480265467262	2765.402908353905
3346	2712.610638429216	2769.81865810972	2770.003125604078
3348	2721.173751762004	2756.804108108275	2753.922600899302
3350	2731.398736649936	2733.455891344278	2758.600342215606
3352	2722.012088599259	2744.352372076869	2763.114638687084
3354	2687.630137006065	2753.02721403622	2736.969895888555
3356	2741.176620825297	2690.664088082685	2776.150409624443
3358	2795.823136741125	2761.026715316245	2806.139860077711
3360	2771.846706191644	2789.907907318177	2793.247927482176
3362	2751.562928683207	2740.648748780383	2780.25475112052
3364	2760.630740429965	2741.357115954271	2779.24582322617
3366	2754.19720513571	2749.730204871897	2793.965983651644
3368	2725.313599959939	2728.515528695042	2816.525513506638
3370	2706.380935182504	2721.668775941209	2819.094592144653
3372	2682.507253930095	2763.062720855606	2766.373998110753
3374	2679.474640805939	2797.935397257935	2756.995275945488
3376	2679.190061955113	2747.981679049825	2780.578167371324
3378	2711.588710819952	2704.459473416422	2810.762533638688
3380	2726.294430025289	2747.591409515779	2825.341391251017
3382	2720.187789806831	2778.746195385923	2807.261662712024
3384	2730.091302977616	2771.684549936683	2785.641501115877
3386	2758.21502502704	2774.984885442479	2781.255558609532
3388	2736.805984636157	2762.825817153272	2759.319554058347
3390	2724.768995023264	2710.343391388856	2828.83638636851
3392	2754.008016206772	2768.538933403233	2838.930362690075
3394	2755.26994611281	2804.611483195071	2821.596244755131
3396	2759.107938359627	2797.165348641506	2795.252917608318
3398	2714.664653480944	2732.779032031859	2764.969163790899
3400	2703.440581268844	2719.295595055381	2744.74711480666
3402	2747.303568471548	2773.293373967014	2761.329415726346
3404	2716.295962797023	2751.280340417824	2811.433880776475
3406	2673.499693503271	2717.92486395837	2788.889477761485
3408	2688.056035055772	2760.622727640286	2743.448229054739
3410	2750.579464858812	2753.979296574022	2791.28863258338
3412	2750.890634283811	2741.707547544639	2789.339594843292
3414	2701.889914066494	2717.740298766842	2751.387372319752
3416	2683.370748291808	2728.417758054366	2718.506899255053
3418	2690.959631182826	2748.121098849247	2724.769984290443
3420	2689.288619630007	2745.271919931442	2755.739623254761
3422	2730.449699762368	2792.543594313673	2759.103308380842
3424	2728.672790612664	2761.480454097116	2840.22994502509
3426	2735.508011275017	2712.74532781367	2777.943135085866
3428	2719.354235752739	2720.177915727373	2782.598305232515
3430	2708.189196894844	2742.424499385518	2755.92558096535
3432	2722.223913316305	2746.392976085189	2760.389560287841
3434	2723.989576549519	2754.38088569516	2774.98542190538
3436	2710.762890391205	2764.069198452243	2755.203511761465
3438	2713.210399986925	2746.589171122607	2724.278747811374
3440	2697.430856490099	2723.40622515929	2743.111876689331
3442	2659.514413679694	2664.59426225224	2728.955454879271
3444	2659.687346391316	2706.02761220171	2741.689631043401
3446	2654.658008606968	2724.138051862206	2740.813235279907
3448	2676.048432161941	2719.18639819048	2742.106898227055
3450	2668.993193235768	2673.473971309001	2709.541010094052
3452	2643.898949208876	2652.667186039108	2702.528983322471
3454	2647.716325299901	2646.573286813237	2708.771518602821
3456	2675.028273236691	2621.343850633879	2671.784753992641
3458	2654.811379090228	2695.221313480276	2683.562987363393
3460	2635.656458143202	2716.899415258014	2691.384329786904
3462	2601.616491850716	2631.95827274424	2693.974955247937
3464	2637.563899056502	2621.975302160499	2682.99484546131
3466	2639.252322332497	2637.137838553742	2673.445186577869
3468	2623.581650951269	2622.199133902494	2661.61933427038
3470	2578.358794967621	2597.192975579104	2652.56684013915
3472	2530.306479627077	2598.984569359984	2636.253574306214
3474	2536.172042793516	2605.255990692962	2612.317500479066
3476	2581.986187626998	2570.915855913888	2617.479766941811
3478	2555.124039923912	2604.155375538603	2652.042414630977
3480	2531.437505169693	2558.380710828038	2578.272991374983
3482	2575.883036391284	2589.688950434903	2597.451476581368
3484	2518.139696584684	2560.083361464397	2607.182587357393
3486	2491.920796552033	2579.228360488611	2603.071939355424
3488	2535.82876539372	2547.463035128567	2587.216169968179
3490	2525.437262853247	2504.261409485152	2540.961060439699
3492	2466.546066445367	2516.820692768768	2503.556969360167
3494	2477.045113237446	2535.100179854379	2524.21019279614
3496	2444.048255471216	2519.248490112949	2519.024521547542
3498	2450.148895584011	2478.080364037498	2495.529655817026
3500	2448.448024131963	2457.689043959522	2517.777823114362
3502	2515.199965660811	2461.611065434548	2481.617687270964
3504	2468.826419883332	2444.779267270286	2491.793650859316
3506	2439.251399009883	2474.641141902418	2483.10621826989
3508	2403.306915720716	2444.093718736313	2442.233545807864
3510	2395.264221543213	2420.707011768982	2461.99480028498
3512	2421.433456058026	2443.768827306065	2490.430740841101
3514	2405.388100859776	2405.975681243497	2418.515059271611
3516	2391.61703964492	2395.508994808979	2471.575089942579
3518	2354.11258251919	2410.466014159787	2441.680652467587
3520	2352.143854243355	2330.255392259136	2403.332928172672
3522	2351.868870855356	2327.369562317917	2321.361637300088
3524	2365.948753992652	2322.651308522324	2349.386263374003
3526	2332.036410760793	2338.390454888515	2388.31726668358
3528	2300.882203638681	2330.247474941623	2390.817133908527
3530	2295.032336693123	2310.889242435108	2349.275414336316
3532	2297.719187795605	2312.54041762308	2304.380809299736
3534	2280.755521031616	2312.918978159112	2296.045199688483
3536	2230.459366954807	2284.115851857911	2302.771271711825
3538	2268.050323567176	2302.068413280984	2369.981338425076
3540	2200.592163340859	2287.957517237036	2311.94397685042
3542	2289.734843316643	2247.505248604352	2286.655671556428
3544	2267.027823243917	2261.635368150195	2273.660903479103
3546	2237.980984436961	2250.249802150936	2294.467082830598
3548	2213.432361113815	2236.871087810887	2281.55572667946
3550	2219.653757674625	2228.396195863209	2252.871371303623
3552	2220.095334452421	2207.771348452756	2256.762483387031
3554	2200.214381273858	2182.679083369329	2266.694532129002
3556	2213.809774147958	2177.437527826582	2238.259725206889
3558	2212.372751712823	2173.69492808025	2236.517526893422
3560	2167.453172032179	2182.446203517211	2180.362185823537
3562	2193.545291971058	2237.541874794913	2206.466781759758
3564	2190.388023880311	2188.010733523689	2231.410405520268
3566	2148.661687327566	2193.306291876176	2230.821657945321
3568	2170.440207999286	2153.800641124607	2217.973076356532
3570	2153.409336530705	2163.017810117365	2199.710854236484
3572	2144.607370747827	2176.145944699927	2194.817327243427
3574	2139.540399478103	2153.399939245408	2197.791821540898
3576	2136.389551220605	2132.948346715521	2194.504444779682
3578	2169.010873046505	2138.160793587477	2174.550381707086
3580	2095.757840575664	2133.100611682673	2110.271076027115
3582	2021.225242146985	2054.988434058405	2047.580824872838
3584	2125.805361639294	2181.99345042483	2129.890623003589
3586	2120.473770377054	2108.853868842317	2123.971454750461
3588	2068.262469599105	2076.274175716135	2131.567392151419
3590	2022.854139525437	2069.779881561258	2110.168046101865
3592	2046.116680811763	2055.758164503062	2111.115817986137
3594	2049.96276973046	2035.490631431022	2076.362912550541
3596	2031.286136704063	2027.271333181628	2055.782953826474
3598	2033.565650573047	2027.065644918108	2063.308612016867
3600	2024.680208648583	2029.188123739747	2056.554791512529
3602	1984.909842118023	2041.987235855696	2064.740202517176
3604	2020.743654422327	2034.544771789561	2049.540150562101
3606	1991.801636898888	2032.329771478233	2059.10280935642
3608	1948.242495640804	2090.392127435899	2001.038553876966
3610	2009.635172182252	2003.348139095447	2010.299334038953
3612	1984.803244065162	2002.94579622078	1955.173382077823
3614	1911.204656171592	1987.612400142592	1970.122208459947
3616	1928.901371745704	2001.70742660569	1993.514140600394
3618	1960.155908524386	1975.913919169436	1976.477795466357
3620	1980.602945810062	1947.464545983361	1971.334702954262
3622	1959.998702625355	1958.813162053252	1993.668738765055
3624	1901.567679395556	1957.35155481431	2002.145023635888
3626	1904.427803665134	1937.573991724598	2007.435367178421
3628	1927.792303959427	1975.112125006339	2032.919861539184
3630	1905.074846199583	1921.967040878725	1982.697432241649
3632	1860.155613046354	1895.545892223573	1946.486809520126
3634	1955.418618160956	1922.291362600116	1966.683736067863
3636	1909.572309437445	1999.096358840166	1983.554871978193
3638	1930.627606377102	1935.145651562977	1927.868719333047
3640	1918.505167180783	1908.45917191244	1908.541043701762
3642	1897.153436921834	1896.69097492624	1933.943073715091
3644	1864.87481287937	1850.532106491244	1872.156750233653
3646	1852.404233061249	1843.587152388269	1809.835005488116
3648	1862.624839244649	1852.593795515471	1823.396548370461
3650	1847.523623242697	1823.214120460728	1839.620099327626
3652	1809.532425991142	1829.197575427809	1848.770792503598
3654	1807.146101705256	1828.478861290373	1877.07162694766
3656	1833.578353718123	1817.701200036906	1872.847701391231
3658	1787.709919363768	1808.639963548546	1819.300190990319
3660	1806.116903690229	1794.133563608889	1795.521235209674
3662	1763.626926883491	1773.175345894526	1839.623486861409
3664	1754.787520528367	1783.766200900954	1813.726704526361
3666	1748.406950455375	1785.285504243575	1812.508119127995
3668	1703.425289675996	1723.546498726928	1757.293868191771
3670	1708.046292409063	1740.18711719694	1762.779922603746
3672	1735.690493809799	1756.475849453293	1779.325492359354
3674	1728.966494134783	1758.202896712076	1781.062981413076
3676	1686.415041717361	1741.978789665517	1748.48473341231
3678	1688.634576627633	1704.240024142967	1695.350759701989
3680	1757.10286530842	1732.573008173176	1723.797454241645
3682	1690.056430416938	1676.752226556683	1709.224748694826
3684	1667.368173203409	1658.402892991365	1701.177574774196
3686	1680.711899940896	1755.439308126344	1665.191002390084
3688	1708.867155284324	1711.940319740395	1698.50786319032
3690	1705.368106820194	1677.714159377505	1669.089102199159
3692	1675.211496293494	1651.56981525251	1690.680374573437
3694	1634.475421157853	1684.737383883056	1664.137020296156
3696	1614.221601569904	1634.692297852483	1639.724267464496
3698	1639.950655906261	1630.056032710286	1645.95936825812
3700	1612.354722420827	1639.816340466483	1641.364182750165
3702	1583.015092602797	1605.24652050444	1630.518116881914
3704	1603.181695984836	1583.855642390013	1628.969553584837
3706	1603.13037915534	1598.778462728028	1642.941020820575
3708	1578.716325223069	1610.308680707948	1651.651506116032
3710	1600.082044633102	1628.22761286872	1617.113848445908
3712	1591.604970252665	1616.961625742546	1593.89583876618
3714	1552.022638019551	1564.574921647486	1582.234375403768
3716	1579.596833014831	1508.587777605756	1598.374247202594
3718	1637.057580549681	1629.582131139384	1668.182683108184
3720	1585.002317185133	1596.136288683794	1621.533713951369
3722	1564.035477842461	1601.355810549145	1609.293412843798
3724	1586.784472847768	1539.655097833861	1602.925666416328
3726	1559.58703384996	1575.397213591491	1644.249151633472
3728	1616.105956622418	1591.473118047456	1633.430865771848
3730	1609.999385525827	1567.043457630898	1614.930762017633
3732	1552.003771778544	1536.407018293183	1573.150737170993
3734	1526.086252508459	1545.0073914558	1556.012762767331
3736	1564.263473602911	1564.280093604504	1592.656998064675
3738	1570.17184642864	1591.287796783388	1594.147645408868
3740	1523.018878606759	1615.982717879663	1554.567136796713
3742	1532.596401342259	1586.557703206705	1556.461634112575
3744	1535.95775920965	1588.962356351326	1547.138451142812
3746	1565.053736289926	1604.024502493259	1578.176182997818
3748	1556.344635661037	1549.67945815604	1555.229856383221
3750	1541.062884433618	1482.987152222468	1545.377283070416
3752	1545.367051256088	1552.200093213263	1542.999722331533
3754	1484.290352498185	1498.427785174014	1538.535893273227
3756	1506.351681183706	1500.87065225283	1542.468032444227
3758	1502.637007249431	1542.331504426201	1529.136750261396
3760	1588.08907541364	1507.308128403767	1545.590018094097
3762	1568.600424359619	1529.860083991033	1514.080119840515
3764	1540.934049691943	1522.589725008526	1527.724575227727
3766	1558.674175021753	1489.075376010029	1542.571236793869
3768	1535.539168037899	1517.184710576784	1552.588048642229
3770	1494.282141413782	1508.142579649337	1571.661944530658
3772	1484.805230082068	1467.091722396161	1531.659888340275
3774	1487.302101093024	1483.160987333151	1506.495178469453
3776	1473.736869379851	1484.670648253216	1525.067305502536
3778	1465.10636517787	1461.442447308713	1498.486727194217
3780	1478.882110039282	1504.943647165975	1527.71542869394
3782	1469.844402985907	1485.121251222072	1519.223198588917
3784	1506.263225890771	1473.457716230919	1492.561769940454
3786	1437.035132259728	1458.805361330779	1525.970339280334
3788	1463.892509860988	1483.333917860008	1545.881720228954
3790	1471.552195251063	1464.994365808767	1484.944064340076
3792	1446.684852688728	1483.468106991947	1540.160129624945
3794	1488.672885155906	1480.923673452019	1546.7335296767
3796	1468.649464298699	1452.394749470196	1423.554852600965
3798	1485.548371973853	1441.869194663206	1494.818461708342
3800	1476.166504302961	1493.150012333099	1531.328217250013
3802	1451.350090181804	1476.992471853313	1499.39833920188
3804	1451.198991112851	1472.107194460304	1505.573378260718
3806	1433.156592790776	1478.939974754629	1483.659742156989
3808	1446.809648397628	1476.917783485577	1496.649089624977
3810	1453.147898336226	1474.928695073555	1521.936588724496
3812	1453.748432971836	1470.126081581296	1522.324785054883
3814	1473.622624902026	1472.305976222886	1507.04839742453
3816	1485.70813835148	1462.890597130845	1496.015094670193
3818	1479.471110611907	1448.897731682242	1501.946896191692
3820	1446.038382079588	1433.64859351771	1496.351653441167
3822	1430.06957057599	1431.201467144379	1467.686060656992
3824	1489.543706637875	1506.242313939418	1457.521406862204
3826	1450.580426110309	1449.560170292125	1451.94519361591
3828	1456.871976227395	1440.880529896479	1466.257663430676
3830	1453.890026504122	1393.627447329442	1463.782000531625
3832	1415.08507966088	1452.983171717529	1428.136076145104
3834	1449.498367779746	1461.154266808339	1496.970966704435
3836	1467.402810230433	1445.798542160306	1470.06459387548
3838	1481.279982940336	1456.714805864635	1500.680456044536
3840	1473.353433222428	1476.283013949186	1466.272032214253
3842	1405.087180023219	1363.617725531431	1433.884816603088
3844	1473.0269089719	1427.55681172086	1483.131212785399
3846	1422.609191295417	1461.158398792567	1455.214545640444
3848	1419.254747905497	1470.448943249993	1451.411732534562
3850	1419.5410906446	1471.108148006921	1476.329242793421
3852	1458.188067897896	1457.904564819761	1439.674547007146
3854	1460.802347380357	1451.620282559799	1449.597342266808
3856	1422.98256918736	1466.367765378945	1481.947722398571
3858	1427.938454033812	1444.641262000077	1481.768349367188
3860	1471.701083608529	1442.307103427943	1487.039524423155
3862	1464.334147283349	1449.115416627088	1461.683799711425
3864	1421.795628958015	1421.50722183771	1428.927315313063
3866	1397.435275038957	1410.049273515663	1450.384930133237
3868	1393.023226187521	1432.259351551926	1445.076126201597
3870	1393.640283758819	1425.722236216715	1401.660771873293
3872	1396.033785926248	1392.93149565545	1407.090656927958
3874	1421.832032715415	1401.842955607007	1438.926991099
3876	1455.288630421346	1445.42068266006	1432.976387393448
3878	1450.005915253533	1466.144573059644	1402.871437262279
3880	1429.804831101361	1461.71807890979	1430.916970041637
3882	1407.557408776348	1443.169121448129	1387.836915753155
3884	1398.423908969868	1427.300907887325	1421.537698543735
3886	1385.914548997586	1388.661509269257	1438.554501626102
3888	1396.36992284136	1402.420680572108	1427.347975284417
3890	1391.720130011534	1354.229149341126	1425.470957332293
3892	1450.558830577234	1397.900124065722	1420.38128359206
3894	1378.15079223138	1413.647899987389	1427.941789151133
3896	1376.79193006522	1379.057757915278	1396.324526823029
3898	1432.793946445331	1421.638841691093	1421.310135241279
3900	1386.251182359185	1425.821155306301	1385.14020242055
3902	1414.278705173662	1416.043256000912	1408.943532354567
3904	1378.706060830384	1333.06683113471	1356.671913175203
3906	1355.812467694605	1399.198114633281	1369.477086712643
3908	1404.690311537676	1397.333879599665	1364.52557392139
3910	1403.438010466515	1376.895463720909	1402.039253590717
3912	1339.831960898771	1384.80161326136	1390.239707744705
3914	1378.048737465654	1387.153280894683	1401.931685055862
3916	1391.817982984534	1400.735020951672	1424.428064577771
3918	1338.213651073217	1343.934723818443	1386.533855282874
3920	1379.178073184487	1326.065292912931	1431.419388937507
3922	1355.318284371633	1388.077295790637	1434.804928254875
3924	1336.854648017083	1373.229667656932	1437.05374530538
3926	1334.140895694425	1351.624249003746	1377.617935448105
3928	1341.949678891167	1386.637511544069	1372.79746858639
3930	1363.420645190424	1366.932004395422	1377.53335566458
3932	1359.02186387355	1375.486856401351	1419.268504460243
3934	1372.275625879509	1354.387349061832	1393.401265812907
3936	1359.973952283875	1379.185671494473	1398.594181501552
3938	1329.407246822229	1364.315094523663	1422.378775456754
3940	1359.367257111593	1377.391550685623	1376.196613285823
3942	1375.83535938765	1368.390120223496	1377.394159993757
3944	1362.126227003729	1356.871514731466	1389.529483323187
3946	1341.048890538541	1374.091551386625	1392.842394686713
3948	1352.69960374273	1385.14469063093	1396.815761719211
3950	1327.563432000034	1349.498626267627	1353.480282639511
3952	1327.909572930837	1359.425173759043	1355.930596941006
3954	1365.309299872274	1384.357873185939	1363.282525165323
3956	1338.049781874844	1381.299979345197	1329.749891258072
3958	1353.902666504406	1388.830612379099	1329.96559571461
3960	1366.614129055759	1373.36086278185	1341.514809608094
3962	1317.538327113326	1363.439758215391	1363.988891738775
3964	1284.324187955008	1324.60331459308	1372.16741769058
3966	1306.820264583388	1342.808004905518	1346.642678029759
3968	1352.108154619549	1342.875829554274	1320.255344722223
3970	1346.32939870495	1373.290955070489	1341.937899803543
3972	1324.875210467804	1378.48699845751	1353.23278075554
3974	1320.839871632538	1361.548176592396	1372.482297274079
3976	1318.167230439614	1351.066959285565	1371.013174248922
3978	1338.348578073813	1333.3946144703	1354.481148656553
3980	1347.095842224908	1353.481336026813	1380.564198219119
3982	1353.591160979725	1349.855739836689	1383.718140430708
3984	1322.922656846975	1348.241035211463	1362.223966735109
3986	1309.190787301864	1325.053913999906	1348.72087371682
3988	1305.978193201056	1297.47629090328	1293.433121883086
3990	1282.237883802784	1300.132932145776	1291.627092565746
3992	1274.500678006413	1288.05527896362	1294.585363335649
3994	1303.902702225969	1271.657428478396	1329.599384119962
3996	1320.753756253461	1300.023749336521	1360.64660984174
3998	1287.333897669272	1307.239394844912	1312.018218471555
4000	1303.76766359671	1302.981858199786	1328.492126948003
