# Supplementary material for: In vitro and in vivo datasets of topically applied ketorolac tromethamine in aqueous humor using Raman spectroscopy
Source: Data Brief. 2019 Oct 22;27:104694. doi: 10.1016/j.dib.2019.104694 (PMC6839021; doi:10.1016/j.dib.2019.104694)
Supplement: Multimedia component 1 [file mmc1.zip › Raw Raman spectrum dataset/In vitro Pig eyes/Gonio/High Wavenumber/5% Ketorolac 1-1.txt]

cm-1	frame1	frame2	frame3
2502	-361.69329820147	-397.0821763685929	-433.7811543896853
2504	-341.8483141777301	-399.4898568803343	-435.6308020398634
2506	-301.8693115609771	-410.5961584221087	-411.3304244552687
2508	-342.604783766056	-425.1902228817652	-426.4794761640266
2510	-352.538437135412	-412.0340688407853	-455.6340297524293
2512	-368.807347228513	-395.1341240241935	-464.9280733512252
2514	-413.9672898173806	-394.3712086906277	-432.4039995251052
2516	-390.3297458356382	-420.0478392218623	-423.6474545987683
2518	-394.371724476753	-434.8268662623989	-440.893285782308
2520	-398.9548939834705	-429.954637851385	-441.3383975512318
2522	-386.9788578037514	-404.4181608848169	-409.4213271518496
2524	-338.1400291281552	-379.8835912180103	-384.3366860277626
2526	-373.3988200081704	-394.2862174195035	-432.0370482374348
2528	-381.4303695254043	-396.0620430061534	-455.3552788323133
2530	-351.1285216440959	-389.2748872133608	-444.8400516758474
2532	-361.0662869021667	-441.362514926015	-469.8914824777239
2534	-355.7339908107555	-416.7817792250283	-463.0731720168473
2536	-367.4308370984862	-389.3318225289162	-436.7895833660965
2538	-386.7440231649637	-380.5223595865921	-415.4004819023933
2540	-385.2039752299872	-408.0072856133899	-441.7456808466489
2542	-372.1796967812149	-432.2557851881363	-454.5254750487144
2544	-369.028129338019	-415.901951581073	-455.4249403579012
2546	-376.8471497474409	-394.5532090612167	-443.1116468920723
2548	-394.1786016465997	-409.9723720135694	-418.0483573306074
2550	-382.7408277462219	-433.467128175847	-450.8147723506073
2552	-361.3970061614899	-406.8360263571771	-420.9643176657945
2554	-347.3497588973838	-380.1434643600042	-405.8811551159644
2556	-349.1952000297453	-378.7352620460888	-441.0305617005876
2558	-347.2891469746339	-345.1974751733923	-410.6654888438171
2560	-367.3079316625716	-379.1362763484215	-421.3547875952196
2562	-371.6002790881566	-420.3853296178887	-441.7191572547934
2564	-349.8275333305608	-435.123090299747	-444.8170997276882
2566	-310.7057195629965	-379.243954091312	-376.4569670405667
2568	-345.4905806125429	-401.9476214162394	-411.5946121844872
2570	-366.0681748707178	-417.7121548665115	-421.0848272280456
2572	-366.93526603647	-419.3242611376292	-413.6376249233683
2574	-361.85602246497	-416.9042909516149	-436.7300659026234
2576	-347.2438732105235	-399.791646606383	-403.896537465881
2578	-366.1115072608725	-406.3818773585342	-404.2425777161185
2580	-401.4130093944853	-419.5629427774476	-433.9773854310299
2582	-431.2244673863839	-421.9856942126348	-476.0658913932072
2584	-388.4773826317998	-398.1363983413626	-400.3050487137918
2586	-345.731013428811	-362.681284465677	-384.8662954497473
2588	-339.8178042955663	-347.3731758072812	-398.2215118600914
2590	-371.7472000153869	-366.6229468543161	-421.8570691945848
2592	-385.0324398556779	-424.140693921271	-436.6525306406705
2594	-386.9548226532017	-403.5831483400185	-418.1045185755419
2596	-375.0049954090341	-371.6273633224122	-405.589975947481
2598	-371.8055062908983	-363.8687431480105	-411.259244920137
2600	-415.6860186165657	-419.6276784748889	-443.3056322175818
2602	-384.2760938763437	-434.781459342334	-437.3218077077657
2604	-390.8393726303034	-433.4029392657776	-450.9083222219015
2606	-402.6752670974976	-432.2123095234456	-460.5931999613661
2608	-391.2071079482651	-439.6780395101766	-448.348080775661
2610	-359.8292821729294	-412.6652292108529	-432.6589063529216
2612	-347.6685025080229	-395.7875698972899	-424.4924810053428
2614	-358.9773229245869	-407.8454594036917	-426.621470099301
2616	-385.0065634890905	-432.4720949939289	-440.3103701214368
2618	-396.0928288870499	-403.171821302046	-466.3692982199115
2620	-329.7464290509928	-357.2543721410405	-407.8051001342665
2622	-339.0328363128647	-378.2911090707404	-403.1627828058125
2624	-388.1878117721483	-426.4563245231468	-420.3062922738402
2626	-411.3990601371651	-441.2298377801272	-404.1546183966731
2628	-383.6412826861948	-410.7879852171271	-431.3638623158155
2630	-390.07248306642	-426.0529607499895	-443.5679624349306
2632	-405.7972722570868	-427.3069336583278	-445.5050752557264
2634	-412.4522950034767	-397.9993282434396	-440.3507905404588
2636	-388.3457808692452	-400.7737532605513	-430.1915345763159
2638	-354.4131830024058	-397.9102856910071	-411.1516422175798
2640	-362.1735714421263	-406.8704340755669	-409.3659807120164
2642	-386.7004887169206	-413.5705661166575	-420.541028174114
2644	-375.8203562448361	-392.501208525526	-430.5804660951192
2646	-411.6294663312412	-463.3975157053091	-508.0457212289981
2648	-389.2696954911532	-424.5015268329612	-468.3230917243868
2650	-382.9169233610558	-399.0983610067416	-431.7766309834013
2652	-421.105503860635	-441.9248294635999	-460.1794442790942
2654	-407.7790924170568	-428.5843355697507	-473.2403648847118
2656	-369.7870775519938	-401.1420622841234	-432.1920235969641
2658	-347.5844767055157	-404.214431352851	-419.0543275187397
2660	-342.1858663944779	-426.3315126371476	-428.9967607413914
2662	-340.5863549693693	-432.7897471417032	-425.198525818237
2664	-383.0580794824513	-412.9036453338273	-463.9974168997649
2666	-372.8910754757085	-402.3957738003089	-464.2785212949089
2668	-363.1395243766863	-401.5339044358698	-445.4799249715603
2670	-380.8473567419907	-403.3428290022706	-423.5853932536069
2672	-388.7785258328058	-374.9756020457812	-410.5120070903111
2674	-385.704248276733	-382.3323704854524	-393.7525819076486
2676	-373.4617844501971	-403.8170988489517	-406.5228016875018
2678	-372.9762888789883	-420.6829048101076	-434.3373924390099
2680	-412.1645483536521	-412.8897357971225	-445.5786996720348
2682	-400.1141720237217	-446.4794543097046	-431.8709668131513
2684	-390.9061584046249	-435.3652745668834	-405.4430803206332
2686	-383.9964132219939	-427.6878354188014	-400.1527191396258
2688	-380.5630775399251	-434.3122658545782	-431.1978286116769
2690	-386.3307798203416	-397.7169299358897	-488.1111107629041
2692	-406.6579408817327	-406.3125580019695	-453.361359756746
2694	-404.6393733837231	-415.2611057021185	-445.6307378158539
2696	-374.8256364626981	-411.2571801795015	-446.2957621233442
2698	-323.5610928880698	-390.6956936309238	-419.4987588714216
2700	-329.3782631639435	-413.4927611823865	-423.7791573099935
2702	-370.658700354105	-399.904557699898	-418.9862863670631
2704	-378.5073912947744	-401.3077190345558	-417.6898346646018
2706	-358.3018101029783	-420.854962305179	-426.6331537312632
2708	-385.3101739637179	-419.3485758597191	-450.2402946729824
2710	-369.1814129013467	-422.8655685983016	-430.406591518151
2712	-382.1353099426275	-458.1102437037587	-438.4483093886007
2714	-388.2433364183863	-457.6467891315079	-453.6538480832004
2716	-370.7849514189117	-399.8279923362419	-458.1586656169174
2718	-408.2516781314109	-456.953737036707	-460.0195115736624
2720	-416.0534312467887	-434.7924902054951	-430.8618545123999
2722	-394.258453048164	-413.3027744574644	-421.94565972314
2724	-367.8441915505018	-413.8835270563465	-441.9134007057374
2726	-369.5327802022806	-439.2788821489404	-482.365559509552
2728	-352.5984516639354	-413.7372748072692	-440.5038908816943
2730	-383.633366909552	-415.08076006523	-417.9005541929274
2732	-404.2190628668778	-417.9849731445692	-423.0124309876353
2734	-399.8171971773176	-416.0331073661245	-450.5566032295476
2736	-397.3034361480928	-420.6319708143812	-478.6914217028351
2738	-374.3558884596949	-398.0245759520713	-442.0160561089986
2740	-357.9360150166713	-418.3906405211902	-433.3393857248634
2742	-361.4809873215163	-446.5107736801426	-442.9969674659614
2744	-389.6377018996877	-453.3485149476734	-456.8694687332537
2746	-425.9221316422675	-439.6308078215614	-462.3573321758079
2748	-403.853663515921	-389.7438806951292	-435.1797955190419
2750	-403.8550787932302	-385.1781233199968	-426.1450210367223
2752	-410.0254067789258	-414.0342130856824	-440.3533457123921
2754	-394.5742291559609	-444.3148675049691	-467.8791318699999
2756	-415.9737014478449	-458.9852964783192	-453.3566220136869
2758	-383.4795166020676	-412.2902925835381	-446.6733824845916
2760	-389.1265906386731	-409.1796004104007	-447.3972942491399
2762	-420.4692466257853	-439.3087539239734	-449.9651473355359
2764	-409.6103002316394	-431.6838456433862	-445.4634684567307
2766	-392.9539209960386	-443.5962701336459	-447.4473702932043
2768	-383.1136190757277	-412.679455835324	-467.4461345057603
2770	-392.1938274451868	-399.3934068427039	-470.8282104154796
2772	-407.8794249287731	-427.0045240107854	-459.7690979618899
2774	-386.3423411706124	-480.989049855949	-480.1424795312488
2776	-381.6042073586061	-438.2396167283632	-464.374941663673
2778	-365.7940902539625	-406.2418068503188	-446.5310137070028
2780	-356.9487210843743	-393.116127554935	-445.4751823154697
2782	-365.3055002377479	-398.9294036736721	-459.8699734244951
2784	-382.6303091045876	-417.3390218700991	-445.1134875815629
2786	-407.98731947377	-443.8231510660007	-475.9992113406445
2788	-384.939482395853	-427.3405248031064	-463.6193154177638
2790	-378.1610349840661	-405.051076148778	-439.3487807828095
2792	-420.8283159244836	-411.2086059462968	-436.1282735725678
2794	-379.252794668513	-435.4583529578277	-444.3286799652747
2796	-412.0748850382265	-444.9115646553217	-455.770521124667
2798	-405.1909913340346	-429.8651848021973	-448.6118734359413
2800	-384.8879237772493	-407.958397100802	-426.7589234261338
2802	-394.0330592179579	-400.4922713155464	-408.6225118433442
2804	-407.2232888052088	-415.3473352006389	-466.2234433859388
2806	-385.6194950619735	-414.3871363654746	-443.2073162424999
2808	-366.3501426761314	-399.4394620534214	-426.7077002519961
2810	-363.6778522936222	-382.3425379794888	-432.7902837518864
2812	-383.4721540886831	-380.2445239399584	-454.4470042275012
2814	-417.3933680692862	-425.2764636258923	-462.8192612601406
2816	-380.1655500454875	-412.5070440797144	-445.6725369386168
2818	-368.7758715555051	-408.1726582799766	-427.1972456736615
2820	-383.8702271095937	-417.0083910239324	-420.9347539906318
2822	-390.5905915466104	-420.3125070062412	-431.6082916987003
2824	-369.255443046316	-394.4665365592804	-407.4098421562185
2826	-335.4573730740885	-367.678640373285	-419.8209939206204
2828	-357.2722672572163	-370.1950043371583	-419.1728025958918
2830	-394.4251942700499	-392.4028480959411	-413.37640411445
2832	-369.6448724800502	-408.1877180068235	-428.9228498311713
2834	-368.5235427727415	-421.0889881446717	-406.6727494706002
2836	-391.4312931737336	-422.0326134757025	-431.0911681194158
2838	-404.1226502979794	-417.1534266388531	-442.5777580812333
2840	-406.7445795705816	-408.602944951313	-431.0624367797119
2842	-411.2400553336336	-400.5392861124864	-410.0270751118423
2844	-378.7129130899708	-438.9381337905544	-401.5083916603477
2846	-360.3116176542656	-438.1810509257056	-401.2662192031053
2848	-365.3100539270204	-420.434771381832	-406.798704864952
2850	-398.53074280098	-418.6054265626684	-425.8996773222774
2852	-451.2305105921557	-458.1792531459163	-464.0675276939135
2854	-409.5300193541847	-434.413437088101	-462.7224300966686
2856	-378.7344880837383	-371.7659681559338	-440.3307560687523
2858	-385.1316039625554	-380.2921504214346	-439.2699863858693
2860	-396.731182552974	-419.3649123928131	-442.8705307814232
2862	-368.6830614553977	-404.5608554546903	-419.6921182696453
2864	-331.7897026584071	-362.0320851765583	-396.841084595742
2866	-364.6308997405276	-367.2690150896803	-405.1121641026848
2868	-375.972763533667	-396.7941868725628	-390.7186013102362
2870	-362.7318362950791	-410.989341127791	-374.3921068545973
2872	-347.5597583290341	-382.8548817350417	-388.6233634635231
2874	-349.6983616029654	-376.61472317056	-413.3533022383296
2876	-368.6737179671771	-378.264191133153	-414.8698284450119
2878	-387.4949670242366	-403.1447704133091	-395.9508649705902
2880	-384.2947188651295	-414.4717140478681	-380.246100322861
2882	-356.9074241985983	-387.2593096821985	-379.9439453435585
2884	-371.5457644996574	-371.4301748442385	-352.8474473585386
2886	-379.6088505656542	-397.3831577319582	-392.7220548367194
2888	-378.5982545177911	-394.678390127871	-428.4598936256132
2890	-360.5237505490883	-389.4563050364141	-425.9267364657057
2892	-339.0175416641991	-399.9078310477785	-397.746359304543
2894	-373.7137949894812	-402.4114709867159	-443.1693948977426
2896	-330.5334620514188	-363.2971589736004	-386.0214367157194
2898	-326.8963081789253	-381.2446987265962	-380.1682292366262
2900	-321.910072529627	-387.1416832920576	-378.8306943069824
2902	-301.661340405178	-362.3844299984257	-361.012924655803
2904	-295.6681263185612	-360.5668601517926	-351.0963405345972
2906	-322.3819816545646	-350.9948527006213	-386.8997335557046
2908	-338.0599363648236	-341.7482407540642	-409.4696196296181
2910	-328.3585916106256	-341.5382862713122	-395.0509402044957
2912	-317.5858947309888	-348.4324611528615	-379.3178306970329
2914	-348.4799092569568	-356.3619596830695	-423.6119104252039
2916	-377.7262335589588	-398.663675544312	-424.4740573894168
2918	-343.9983327416206	-374.2327316457563	-395.9980384823786
2920	-340.3245019417115	-350.7488141057562	-395.8168423348425
2922	-333.8720381811426	-337.8146313109024	-392.9980551291603
2924	-288.215972077285	-334.7702848895706	-351.3361234415746
2926	-335.3914198486308	-383.6327617574926	-340.9588230489156
2928	-305.7001922466057	-299.0505641191004	-309.3006401205441
2930	-309.6129449303679	-295.2154579658	-322.1922712620099
2932	-318.1127363081433	-331.2489802087733	-336.5586353681225
2934	-302.1103424826185	-346.2843382590087	-332.7497438456795
2936	-269.4847037789784	-313.6770422746715	-362.3043859596181
2938	-273.9377619883114	-317.0485843323203	-361.2926087479569
2940	-295.3166982399448	-304.6524228066742	-367.1929442236809
2942	-284.086769119298	-296.6900108061543	-347.5627757337775
2944	-265.9734236539524	-317.5563197598701	-330.4320548936322
2946	-310.7636877925929	-379.9215288469253	-375.6289343031156
2948	-306.5874532180733	-359.127956449375	-353.6917822539241
2950	-279.0646728085173	-324.1518415494085	-354.1274273659575
2952	-284.1409400448319	-324.9185007188163	-368.8599298937659
2954	-308.6915577988869	-344.0538164068396	-376.67929932444
2956	-316.1036399100361	-346.1269134531364	-358.123387699252
2958	-266.7099187084256	-308.2643239048097	-311.6416103968025
2960	-299.3104803423871	-340.0788617819092	-356.4009799378416
2962	-291.2991756545903	-317.2236760149381	-332.3831780989385
2964	-295.7283486589207	-323.6282358196443	-328.1901304742115
2966	-330.771468976576	-377.1148871573738	-367.2196097182375
2968	-357.1975208554797	-399.8116902982745	-377.7161746664722
2970	-341.3031632322488	-318.0365351427236	-380.9412566605798
2972	-322.5608551382706	-340.5798499249078	-360.5193060626674
2974	-326.631395353117	-361.2258094484815	-378.1604417463514
2976	-340.4360087415294	-358.8821707985287	-393.7476894647302
2978	-341.8241569801368	-352.473248454613	-358.4951355855625
2980	-333.1236551338187	-376.7893868717167	-338.1802783523436
2982	-358.0135119109194	-375.4252458780354	-382.2244104507744
2984	-350.5161194604239	-326.0124111925447	-384.2896662119475
2986	-329.0534055167409	-311.3098371207385	-346.1340098548552
2988	-319.0495241240467	-331.2704973121537	-311.3283097651846
2990	-335.7425495212806	-297.1367139885163	-344.4073718465169
2992	-291.7413880501642	-315.3999312444293	-371.986426746191
2994	-336.9878680520669	-313.7301394893386	-380.170373214622
2996	-359.3011618819222	-324.3360336635054	-375.2165357189383
2998	-335.6470992530163	-332.9575810383136	-360.2430645135777
3000	-291.7121688865447	-321.7649265559013	-342.7922068819919
3002	-296.0721425705502	-303.9442723299007	-343.0525435071249
3004	-320.8190561803951	-380.3408021050461	-349.6457148044072
3006	-342.267871110708	-366.378998142183	-373.4493678834452
3008	-358.8558594367617	-366.5349480839167	-401.9499784909002
3010	-356.232809027292	-393.4235247055852	-412.8198194885645
3012	-326.6221047074175	-389.5594901844987	-389.0216582940069
3014	-361.0713296616536	-360.2187079936131	-374.9083876094343
3016	-322.1016750686738	-330.4666857796584	-353.6146220586311
3018	-305.8945636088168	-312.5738419268034	-336.2205758755069
3020	-326.8109696635316	-324.7926851992203	-348.2541772257683
3022	-350.6292881883062	-357.447411622535	-382.0818182495935
3024	-310.4799940550213	-366.7866825186295	-387.706840022717
3026	-332.8521837417676	-367.331609283942	-392.9776206539802
3028	-333.2861696842286	-336.1318618802521	-375.8064661491163
3030	-329.9495612277334	-350.2747913997414	-376.3297706453209
3032	-330.9595075404911	-384.707443410467	-386.0779244402543
3034	-335.615766478663	-390.0793553276716	-387.1011643948633
3036	-332.1991500131294	-347.0436595662652	-379.7051548921849
3038	-368.2760664918496	-371.4857530474911	-378.1069071286933
3040	-354.7260219838082	-365.1699718099709	-366.3505516933896
3042	-313.769886667414	-347.1984247603299	-334.728176189873
3044	-297.1067706408856	-333.5864520909798	-332.8166943074164
3046	-334.5859150836026	-337.3447087529981	-393.647041187248
3048	-340.0318859995464	-374.3602261349422	-390.78305834411
3050	-339.5862219112129	-328.0975430039852	-358.2277670333509
3052	-326.0811623697828	-322.903380857825	-330.3817979399694
3054	-320.7002406749	-333.6434554987711	-348.937074380061
3056	-316.2813071526937	-341.280626601133	-390.0302396517
3058	-298.8807520830806	-344.0621093181953	-392.3493403496145
3060	-330.0489794678236	-358.0789164649159	-345.5433131169637
3062	-291.2466300326745	-329.4585237078332	-350.7395454478844
3064	-294.6152208560948	-324.3620009671919	-348.0431867807331
3066	-303.461444663727	-320.7747615031491	-327.2897406933456
3068	-292.2039676450748	-311.0117819757561	-303.08020905407
3070	-273.712857913524	-309.2384179742838	-303.9237418142304
3072	-329.8658790170539	-327.6090986756141	-346.3300535353809
3074	-272.8080113240226	-269.2021366743535	-316.4412493385625
3076	-270.4973482101543	-263.3652201832138	-274.9475419274812
3078	-275.4435750304395	-285.1065966502826	-286.8890865827635
3080	-277.7765444899705	-295.1184667983878	-330.5109579193991
3082	-316.3140904433454	-282.4106536552658	-326.4383559390859
3084	-319.8662108983672	-350.5678415890316	-357.7201206528656
3086	-326.9726964509403	-352.4343679543387	-304.707585831833
3088	-316.1472013513304	-326.7982662518375	-301.5330949396537
3090	-289.0236184050175	-315.5153220810704	-316.1562373989638
3092	-266.9725729318679	-318.2088322818997	-320.1221389699309
3094	-276.5104918199033	-306.9067956674897	-316.2934912196656
3096	-296.9221975699758	-333.3049017645678	-322.7242659988497
3098	-276.7467333716851	-310.4039483149278	-298.6306196927069
3100	-325.6018506738038	-313.8424138965048	-332.7177641921447
3102	-313.6750062041655	-306.1112099869539	-330.1246014275429
3104	-254.511004396112	-291.7396541126374	-290.5425258819596
3106	-272.2154739448359	-307.0189652063221	-295.645677358178
3108	-320.0953171876286	-315.3434363752044	-339.3002855632869
3110	-237.3665623822257	-277.4013507994129	-288.1975504497735
3112	-225.1854518678873	-267.4593295554839	-293.0278676719258
3114	-241.5756989008808	-265.5521819975787	-291.3201301596641
3116	-259.2885504995323	-248.4256488907637	-278.6164266922435
3118	-267.2436549427711	-218.4604929885334	-285.2772425415646
3120	-219.6859915021689	-243.0856212294969	-276.8936408809479
3122	-252.5942020413155	-229.3703014499471	-230.7057075644501
3124	-263.5076309471207	-235.3367592301244	-243.848370427709
3126	-258.0273382246177	-267.0676293941068	-275.5902601249776
3128	-252.7183523741465	-279.7656972374174	-281.4733178657433
3130	-257.8157256188227	-249.3244223779511	-259.3372658015994
3132	-262.7808417929826	-245.9139821810618	-285.6087310103762
3134	-244.2962714846933	-267.4573955732476	-276.4128961794765
3136	-232.9440843932708	-246.152674089748	-266.1671028384743
3138	-240.022490472013	-256.5226370910321	-255.6686195102002
3140	-227.9024603901214	-247.4188682980567	-248.6624298738136
3142	-197.0594850562788	-205.1222014108264	-250.8793678341891
3144	-212.5972626367677	-214.4981829602662	-265.3544350173555
3146	-237.4231753516989	-225.7317352339333	-260.5044158583041
3148	-240.4952315133418	-220.151164038883	-272.3855366971085
3150	-204.607336347114	-208.823609772913	-244.0041833248205
3152	-188.2148892036681	-208.7116253981353	-233.5519533161742
3154	-187.5716141757194	-224.7694161722629	-226.8103582753834
3156	-166.1311844550987	-242.103096509444	-177.6181841781541
3158	-219.3771987557068	-217.139555500329	-228.9929471024211
3160	-162.5345089410718	-176.5620937655329	-214.0724230140689
3162	-219.8827840257474	-221.3329572079605	-248.0464558249732
3164	-219.190229607593	-215.5384131137876	-238.40362335941
3166	-180.9906886602759	-181.5066545542225	-222.2136601015129
3168	-182.4215682642308	-184.1864710701599	-242.8595859771293
3170	-197.7257201812826	-200.1892531014702	-229.8243059698947
3172	-186.361396310868	-178.8213062098281	-210.99601344348
3174	-153.8103604594464	-205.7461962746691	-187.775266778258
3176	-146.9805120543563	-194.6966932308484	-191.1680843399472
3178	-149.3708271421698	-191.2303022643137	-206.767227420534
3180	-153.5478320151443	-189.984433195443	-214.3573644876461
3182	-165.1294612419904	-152.3077896196311	-208.2730456930579
3184	-151.3912980399592	-207.6826767966346	-215.882031678858
3186	-143.5981118355392	-163.7776496641535	-164.3606796000906
3188	-155.6046621156273	-162.993562793142	-175.688316907454
3190	-138.5808173123541	-144.1620450952653	-186.9684073322498
3192	-133.6786955965573	-120.1933650102127	-178.9940774587669
3194	-155.2710069681168	-121.6805743086678	-161.5597931694038
3196	-126.3223167939955	-143.8280513758987	-150.2965747809914
3198	-103.855219511194	-172.4803285230644	-166.9435594577067
3200	-143.2454711252292	-137.3156692313337	-175.2234767508922
3202	-150.5444712885343	-163.2425113814514	-177.624092328709
3204	-140.6201455264142	-189.4200086618133	-188.6071396830407
3206	-113.8027380130522	-169.4482705852919	-180.7334445387136
3208	-74.21688181189337	-119.4766999455578	-137.1417830872236
3210	-78.20478663115456	-116.9224290802962	-127.595013797791
3212	-106.5977649743186	-72.84951132835819	-114.0124068113934
3214	-133.2929847632526	-122.6196652110761	-153.345367946865
3216	-122.6359103939665	-120.6289248974159	-165.6930709571342
3218	-106.9378649192269	-102.1206103719016	-146.0926693916617
3220	-98.24148990657739	-91.46648959838795	-133.9124982160004
3222	-87.03586447979549	-80.39694378791246	-147.178366863359
3224	-103.0698451880448	-118.8015003167965	-77.62495125363581
3226	-86.05554824112258	-109.4562884645667	-79.81019571351277
3228	-117.6714764031023	-78.00352579981261	-106.6933586124789
3230	-110.5311738724041	-67.46702140194854	-117.4748550838798
3232	-103.4137509088765	-78.56821344936253	-110.5615663381862
3234	-111.5399105081754	-91.07867124180966	-109.0073768689885
3236	-98.25321378963849	-93.45616969124671	-127.0946072363535
3238	-89.03417988831328	-125.9979126008696	-110.1335867462837
3240	-95.25171312538687	-142.3743396944108	-145.5523132111177
3242	-107.3258764236806	-97.00219395013667	-160.883471296497
3244	-96.78491702144024	-101.5043234369264	-158.8282095638861
3246	-89.18664819398254	-107.7597156325174	-131.4893617825784
3248	-101.5293761471692	-87.8112892898952	-118.5238900179122
3250	-117.4992695081951	-88.69007279016545	-165.4921918206323
3252	-113.1532576837735	-117.3880725971963	-149.5195731067849
3254	-111.1032879586648	-105.9780795722798	-148.0799093917351
3256	-81.96703512099998	-81.60247672025881	-157.1079505935049
3258	-96.56011813211509	-113.0639448634811	-171.8004876299649
3260	-95.90178342684902	-130.9460196121262	-145.8309088499273
3262	-89.11518167182774	-117.4127364724823	-109.4940047793647
3264	-131.6100325565067	-122.8497984005181	-131.4078041891557
3266	-87.59522340800776	-106.1265935010007	-129.0909150828539
3268	-115.4053014314864	-101.9749217484707	-145.8651053293534
3270	-76.91877193089702	-87.63120400427076	-122.9930268668448
3272	-109.8097439425925	-79.56543261847244	-128.7847517548706
3274	-110.0095926157219	-83.50945541121206	-119.408795416437
3276	-76.33124117837681	-96.84572254354657	-103.869794584211
3278	-81.00335727938855	-103.0734261437738	-125.8837084788773
3280	-51.34093208633355	-72.85080604624497	-147.1728335658292
3282	-84.26673386237991	-93.94236111749295	-100.4712126308897
3284	-62.24868041092621	-65.35215813983163	-71.64611256188945
3286	-80.02803118597673	-95.61288003647334	-111.2849223283865
3288	-88.86454405682621	-104.5541562945242	-140.4353681047174
3290	-91.22350362093917	-96.37179588146978	-136.980240533201
3292	-103.22726250856	-104.1661089166788	-119.2244767593152
3294	-96.52259174030149	-95.07118025209913	-95.78669191151394
3296	-108.875434036581	-79.5481326359523	-122.7398607769051
3298	-88.94512972319589	-123.9084153723298	-114.226194230099
3300	-120.5804303401719	-119.9519335295765	-113.295207213195
3302	-102.3785399291436	-98.58047818013861	-137.866281223143
3304	-73.9919029804646	-78.05210866925847	-124.7026296478755
3306	-76.45377471503963	-71.64456949250535	-91.93898131617991
3308	-79.07908290379857	-84.40330305414702	-108.9165824245369
3310	-45.67546870100821	-87.38253675762368	-50.69125097406555
3312	-84.8670384848196	-105.2486268888501	-132.0302352275267
3314	-74.36947869913611	-87.99616552314625	-120.338010005238
3316	-65.82889590603928	-83.52329786570479	-114.2025833659226
3318	-61.52062752662489	-75.07911926206683	-101.7511431597147
3320	-44.26633572691952	-49.03302989069939	-98.35923097666701
3322	-35.87541710075429	-42.39905063762576	-122.8348547583818
3324	-84.67223733243677	-106.5132021610688	-140.6860358935992
3326	-14.26976196459429	-50.267345862964	-79.06672362421497
3328	-71.49148626589444	-77.09141039531859	-109.6583137505824
3330	-61.18672657562726	-77.89494433349222	-109.0392218560248
3332	-37.35603818907438	-73.87762844578506	-91.38412344107962
3334	-58.36392158953323	-81.34704802028422	-87.74203723317012
3336	-93.49312112552782	-100.9226162497517	-91.69443875467388
3338	-75.39455040122542	-114.6997633926932	-80.37468932500545
3340	-28.23276287338106	-94.84876172591534	-70.77946183810087
3342	-83.50178125982858	-55.62667963689229	-86.64619335674726
3344	-86.65841638901752	-57.02868232743742	-98.28491224002904
3346	-72.02233424197908	-38.34411064410596	-97.39242400704241
3348	-48.79682527597966	-42.59098469537504	-61.05687751286143
3350	-38.03709355468271	-47.88371405762669	-50.27050440860803
3352	-41.73142208269184	-48.46341441215959	-70.92273376798281
3354	-45.16837243197954	-57.02809341303701	-72.38534056175459
3356	-48.45468435089885	-34.05477197767903	-70.98059979922876
3358	-34.52836293700536	-15.99235828642314	-44.04617202448551
3360	-14.96335661975062	-13.40790088293159	-54.89618619620859
3362	-33.49836691865811	-52.15663417574862	-83.33387044189085
3364	-31.97649766024374	-66.84539921804074	-61.2168614385273
3366	-41.01353328697546	-58.95888128549431	-30.57496387576556
3368	-52.88968891101336	-49.68237825044473	-25.19694709873207
3370	-31.47918098337163	-52.06182046671263	-33.32024520092071
3372	-36.15917463053644	-72.5584005176715	-58.89601489180717
3374	-41.39611238916567	3.837948563735012	-71.7042185520702
3376	-10.88866119793387	-20.17093298049091	-44.87337092874083
3378	-66.88770455669582	-42.28614409636111	-80.87518490169273
3380	-41.69908679116283	-52.13538473057906	-79.24388598377958
3382	-1.793632269313616	-59.58688144861788	-35.2280534265286
3384	7.524683880105101	-42.09509270630601	-8.503542550801098
3386	5.687314693689492	-8.826632376295228	-25.31041405528116
3388	-24.85083041486162	-46.09907278449438	-24.39494626220761
3390	4.114671814797155	-42.2204885961504	1.781829234272307
3392	-22.48995184025517	-20.42974985418394	-19.36190225422507
3394	9.802825877912822	-45.40588353768441	9.020935246302873
3396	8.104154734238566	-45.42435429159141	7.221995793368158
3398	-28.36950991437296	-22.59235941466145	-47.06065604055738
3400	-40.73443752019746	-18.04786858008937	-68.57201656035196
3402	-14.41511263612346	-37.81225488805147	-30.75101638167615
3404	-11.09639837316641	-37.15075403264199	-33.49619462504427
3406	-45.73978500988092	-15.75851698029641	-70.72769892969772
3408	-56.81510180107041	-34.61234826784399	-35.27727607838963
3410	3.623786037646083	-20.71028064796409	-49.70857727381318
3412	-19.33355467302881	-49.03561836216417	-44.86569440278908
3414	-57.28926116656012	-55.46018737130231	-55.17624443517136
3416	-66.0355422766464	-72.00395355769759	-61.78214365281224
3418	-57.41754247541024	-76.16607787081618	-35.24050575214729
3420	-38.88109316074093	-32.05306302721856	8.353246577269161
3422	19.69649462765383	-15.98636502108942	10.89705106484967
3424	23.26337977777767	40.07116424391599	-21.67473266941369
3426	-12.05671217393365	-22.32183933011763	-27.066426393628
3428	-29.81637899371176	-17.8765736894666	-67.99186775229192
3430	-41.59446996310015	-31.85316675357585	-54.45243727565099
3432	1.05976867347783	-21.61063604996246	-18.86762380922798
3434	22.79801906458991	-11.84285577935183	-8.661206075628346
3436	11.11616620957364	-10.16033620434357	-24.86407592540501
3438	22.07667004760974	11.48562480134751	-32.92107519407139
3440	-9.294203719125639	13.5014513041384	-25.11226185232851
3442	6.728007277257461	-40.35322446464396	-55.1871537550005
3444	-30.06008245975028	-48.66616437718219	-14.66889084416078
3446	-21.23956752201713	-51.48401951376798	2.875389752571349
3448	-26.70269218910975	-25.71907861500479	-25.65715005487709
3450	-38.59259667745036	-52.16329745957002	-30.83190443313372
3452	-44.20504323299596	-67.68020620006539	-33.97258335491978
3454	-45.02358401089722	-53.137657306284	-54.51108414239249
3456	-37.88321925626291	-58.72747842358704	-49.56181230788639
3458	-12.50537711811135	-28.5588065851551	-4.599696695839657
3460	-58.06542501880183	-46.61327535952147	-46.0842111998756
3462	-46.7347666726515	-30.8755277189099	-72.68176976576875
3464	-14.07743250359185	-34.61351508286597	-61.19551039528825
3466	-10.03885615580776	-19.05211524244817	-27.46113042486716
3468	-20.3775718759209	-11.53152377902709	-38.54186446260138
3470	-55.83104628645531	-22.50806472451406	-60.24434611453582
3472	-73.73455721552442	-30.90176664660016	-56.87914120704407
3474	-50.18960067651242	-28.04154513246297	-57.5546288255528
3476	-54.18497754789473	-36.59723875430897	-85.94388855442765
3478	-35.92761218502842	-30.92488482706684	-36.68646541595593
3480	-67.78074696556996	-76.79732516314216	-112.8302581065051
3482	-39.58062391392866	-73.0600782021064	-65.2768534537025
3484	-46.18885756342039	-55.01602664870222	-31.81373938093405
3486	-48.08167816099586	-57.9124269352343	-66.23440849363193
3488	-60.99006656746094	-60.01771385627107	-85.51551586115302
3490	-96.66462766216796	-64.56890265703757	-76.83238001637066
3492	-109.9192479180424	-85.52235373498111	-88.65987277790784
3494	-79.34437145794553	-89.1406947432842	-119.4971014986774
3496	-100.1809548533484	-24.78319180762272	-104.3972262863906
3498	-91.66885561643424	-61.23500876783099	-102.5127978048055
3500	-103.1368293378807	-47.26266643970102	-115.4800799970157
3502	-95.21368886565321	-86.46606792308941	-108.3838263146238
3504	-73.3073411677866	-81.18209761848482	-127.8376773732147
3506	-33.64295027233929	-70.34983275798055	-111.3305381363812
3508	-50.39351287213228	-80.24243122579028	-90.60488882666397
3510	-81.6791194966527	-64.53658899903329	-89.11939662378593
3512	-71.5468516939748	-35.96790355605953	-94.66015333568971
3514	-68.05031339688949	-71.50036573465712	-96.59310820969327
3516	-93.14045179601403	-109.9750131937949	-97.91610873200314
3518	-61.82984690871226	-84.97793953856655	-114.000580868591
3520	-130.19005472469	-134.3602555619943	-143.6526089942966
3522	-152.7788460077508	-144.1831578243156	-164.9841896578324
3524	-114.7732997014935	-120.3845650493527	-142.795154283293
3526	-90.4596287669839	-99.09598999790394	-136.551700266797
3528	-90.94944852899545	-113.9749739433288	-142.8804661560172
3530	-137.1974172784833	-149.2010186691642	-145.3021085917483
3532	-161.7573685951482	-160.0084833008423	-153.1974300910086
3534	-100.8153869551197	-139.1830664660619	-168.4917871721974
3536	-84.6079090801982	-131.1518163568492	-158.3289741808162
3538	-101.2773319923957	-117.1422492808878	-154.3474968041903
3540	-132.0990438624861	-129.4496459775255	-175.9792834630698
3542	-180.2984079339674	-122.1643024402261	-141.6358259540316
3544	-135.5181595919042	-143.6999071342868	-140.5415586300169
3546	-113.7466463982226	-144.2224148346343	-122.858431351549
3548	-151.5348453416951	-140.4744787997777	-157.4824139424067
3550	-170.6789061450547	-141.4612369462097	-173.7145707270746
3552	-147.1216039457468	-148.8647577695915	-159.9504389539307
3554	-134.472200461926	-155.7018726035808	-153.7699597205946
3556	-150.9336655621148	-153.9687441913669	-147.4224466613985
3558	-151.0550922036402	-165.2670326172477	-180.0812926177848
3560	-177.221418942615	-193.5406737390704	-181.9542726766331
3562	-142.4264904889131	-137.6073373153898	-157.3492641565016
3564	-101.7714099739778	-140.0979106513628	-163.8625413214665
3566	-102.2744126028446	-118.8371732659738	-150.2781697641329
3568	-144.87807055002	-126.2787061672083	-162.8785345131135
3570	-149.5953452058	-156.7029822748404	-165.678807062711
3572	-129.175336982411	-182.0963032639252	-173.007647906996
3574	-146.9279921312003	-179.2434558698192	-168.7074735387908
3576	-175.8149030795208	-174.6234485333972	-164.6140710736992
3578	-150.9156556809643	-197.1095953842146	-198.2339150546725
3580	-156.162031698803	-192.0863908798183	-191.0869008882991
3582	-211.9912559016413	-207.3093453707012	-206.983389733198
3584	-114.7486903761708	-143.5618708803544	-163.9775855950144
3586	-172.9813649700435	-125.6972504660745	-181.6899165601236
3588	-159.8295613741204	-169.0728340543475	-180.2164401281119
3590	-195.0572867011713	-176.4486839896251	-163.6339871961497
3592	-187.0684960619369	-160.0418827074738	-185.2188828049827
3594	-180.4242467005783	-172.9339485096226	-216.152606951589
3596	-194.3649618462073	-188.1770741406029	-229.1272743137665
3598	-193.8880812251874	-175.1243455305943	-207.2030884108879
3600	-183.1128679877795	-172.8867886532866	-167.8949396474359
3602	-200.5277143817522	-210.3002508626536	-173.3487007388324
3604	-213.2619490496986	-218.2818102312448	-213.6331741542202
3606	-173.701232938736	-190.0504280582527	-222.002030098998
3608	-176.3794315134803	-218.7542163643233	-184.1448709736665
3610	-184.401168168762	-201.9964800610539	-241.3850673907411
3612	-195.086894406513	-182.2872241102938	-192.1521214715905
3614	-236.235108788458	-211.0093132627906	-200.8092337434521
3616	-203.0471815214257	-220.3765532762075	-197.6668847927281
3618	-181.8602416207988	-205.6428941311319	-212.328960005622
3620	-193.0884362796917	-208.3445153483655	-250.1685990828253
3622	-200.5751347227983	-221.3816193908577	-257.1576887052509
3624	-208.8731593841047	-226.4277580715213	-223.2956234852912
3626	-216.2086693410106	-232.635883163423	-203.757207743196
3628	-193.171854011074	-209.6508031566398	-216.4536056533127
3630	-215.1780627044173	-214.5783987493371	-249.0397545324401
3632	-185.724665622314	-227.6250149352047	-228.6950270628628
3634	-182.8882009007392	-200.8832111759379	-233.3428865915043
3636	-191.3429955182118	-210.5246041761635	-230.2327728211124
3638	-249.2975110850185	-228.7369873343951	-249.2778572705945
3640	-197.0196539167998	-250.4793452900739	-238.849149049376
3642	-171.19456903286	-236.9115959930715	-225.357100377203
3644	-211.9131340014281	-248.6197465216799	-258.7010405062533
3646	-236.9250372698919	-246.9120380396797	-280.448762971916
3648	-239.6338345705966	-243.1130098645467	-286.4389066083731
3650	-248.2954119882002	-279.5435350744747	-292.2525304672753
3652	-234.3797486497554	-275.4302957408123	-258.0871323489288
3654	-231.3530952918879	-238.9443662989435	-273.2548654181561
3656	-195.3953412302209	-249.0680948167687	-241.6663065697799
3658	-241.7533997705185	-262.4170694974005	-278.2811013163407
3660	-282.8483133498436	-294.2619421397397	-291.5685814199755
3662	-220.2830735992688	-229.5886873265029	-269.9133707472705
3664	-240.6931219376439	-311.7264923618421	-286.7173166563605
3666	-266.2524855468195	-293.5771320543785	-280.4913601176199
3668	-311.9828704175012	-280.7605531868347	-313.8125197705411
3670	-290.6433897828622	-276.2429059819832	-296.4443326918641
3672	-272.471216228784	-289.2596072155648	-312.3336770321353
3674	-258.3384858904079	-295.7956759993424	-317.4517234448793
3676	-253.2276054984685	-292.4271273336539	-284.9491773033238
3678	-277.1188175452587	-299.5984348428879	-295.3224126757605
3680	-266.2829921303317	-288.144043469848	-308.8285703585199
3682	-315.1259687744985	-279.284549622537	-339.8346176227819
3684	-292.0459694601274	-274.8216471069452	-312.1765101923828
3686	-253.2639675014991	-275.7566628352938	-279.7806076501004
3688	-240.6998426382557	-226.0412526245375	-281.1030301136017
3690	-283.3768149938938	-288.6019416447689	-323.4087512278434
3692	-284.0438416183825	-285.2476262578398	-300.6303883155443
3694	-317.6122304813851	-312.5801771064276	-328.9960292452348
3696	-316.5771247101493	-314.6563430397134	-338.9490539622973
3698	-309.3795952385915	-309.3795952385915	-341.8236046168137
3700	-296.3516911886835	-309.7723310783341	-351.1779721431748
3702	-319.3917309235594	-327.5276849320108	-326.2429109763435
3704	-329.0253614824316	-343.3156011130326	-312.4406737535243
3706	-308.4687310448315	-340.1739287219788	-327.5156051859698
3708	-319.9267261701096	-332.964587946769	-315.0048446188375
3710	-333.3221741137701	-336.3757972830675	-303.6488657090953
3712	-351.1295107901632	-356.6774742560362	-307.6307563510347
3714	-328.6248722428524	-342.6501669851534	-328.6456401001058
3716	-320.1733703738683	-338.9301043545512	-326.5896247685532
3718	-298.0277740971652	-301.8013643680015	-301.6828520639888
3720	-324.2302329994126	-328.9010754366349	-295.0717301245477
3722	-301.3159843217012	-336.8994910284019	-336.779003346073
3724	-271.8032254496904	-321.7639404854032	-356.0747200348516
3726	-264.8489176189511	-329.4371481533337	-315.410114229201
3728	-274.3660521390762	-294.9628530271328	-307.4557328144437
3730	-295.8939560378666	-295.8939560378666	-316.3396520644459
3732	-323.745553458799	-311.5511318350707	-335.2872237191989
3734	-321.8148513453665	-331.1833139039098	-364.2255842845677
3736	-294.0373387394561	-320.6616987229839	-349.7992598070792
3738	-280.9364810734702	-284.4227386578388	-316.8730977808056
3740	-292.072177952263	-288.9376051652569	-323.83229537462
3742	-305.2871740271021	-319.6664520543228	-319.0647000947161
3744	-312.5927691693019	-314.6976229256965	-298.910219095874
3746	-322.4523131517828	-298.4095478480131	-319.5628049960455
3748	-292.6842803757291	-330.8829960599182	-341.4668501092132
3750	-312.1242279880696	-314.1429523638551	-341.4869955924559
3752	-326.1996800566407	-343.0364959264364	-306.9584869980624
3754	-360.6662817830472	-318.1498987485245	-350.5575063256384
3756	-323.8093998930892	-315.7612961960154	-347.9996760455667
3758	-300.3906260597575	-325.962663931584	-313.7253223284877
3760	-325.012352167329	-327.6311131799611	-319.5338553807335
3762	-290.1457160265051	-303.9113019913363	-323.4075131592977
3764	-290.7180045351794	-316.4866316464861	-317.3701362260197
3766	-300.3984089821157	-326.2248896585638	-300.3233883886679
3768	-296.7337219228223	-309.8394707810148	-317.6106348244807
3770	-295.8836190002778	-322.4997866625096	-346.7556787762525
3772	-329.9813655941863	-330.7353401085401	-354.6650714174228
3774	-344.0246876530941	-320.3694154572769	-356.425680784059
3776	-318.3904321612564	-331.4054712337799	-357.6852457757275
3778	-321.0246585680864	-335.52571113623	-346.4085082874942
3780	-317.509506704588	-333.2936293995735	-331.2807505527854
3782	-305.8552041279338	-342.9286036797977	-324.5985147698011
3784	-284.7959980859198	-327.7125058187431	-335.4874109228695
3786	-336.766289377009	-320.969443954298	-332.9689353540213
3788	-327.322548125096	-334.7201094529807	-349.884180541004
3790	-339.2036100662337	-294.7825717488702	-335.8222373462294
3792	-336.5080388596082	-326.9534897896954	-319.9366134385044
3794	-332.0905144976927	-310.200544691739	-318.0254094730775
3796	-373.2499862627378	-345.05210297942	-379.6590629765474
3798	-309.8870144682628	-301.9708288807323	-362.3467097152559
3800	-292.2931596832163	-289.1047203839656	-315.7673185033722
3802	-309.697615756641	-305.2154409335955	-319.1574258134439
3804	-299.7362989033364	-297.5591571866919	-284.4039367802521
3806	-342.1281151883135	-328.5799772683093	-332.2790057959593
3808	-331.1657432858538	-333.9850609787598	-313.085227238957
3810	-301.330863222285	-292.0280461128441	-311.0578071418739
3812	-297.7899805215957	-252.2321580200559	-324.263117349308
3814	-306.701483504434	-271.2337819303882	-314.0111854748043
3816	-328.9822734021191	-308.7300695980411	-322.4959765405904
3818	-333.5171803905261	-311.6504866331929	-321.7734757307484
3820	-325.3165338713157	-326.6270759549342	-323.9533043049956
3822	-329.6524920146988	-338.4761630968677	-339.1658527788899
3824	-289.5668796289044	-300.7903658898875	-299.030760927311
3826	-294.1365487168704	-308.0358556176591	-335.172004532537
3828	-313.5383242999442	-317.1366738413057	-330.5368788412432
3830	-328.1658281840913	-355.7429249017181	-337.8258988020481
3832	-340.5368610893438	-324.0766189330154	-341.0959846504169
3834	-283.8744759459524	-272.7001925022225	-283.8435704855306
3836	-349.455902405425	-313.5572412663738	-386.8595225371494
3838	-279.0769870346231	-241.1972438831293	-303.6935377826887
3840	-294.7495515644801	-299.1017764630773	-321.3781407656069
3842	-331.8738504576303	-341.8580319248929	-388.1198775675344
3844	-311.7752234394313	-326.6783878098771	-285.6953123310187
3846	-310.6191801887759	-351.4881361753031	-316.3074708201992
3848	-303.4803301527108	-300.3554838873326	-306.0208351740882
3850	-311.7092649631535	-291.581656569659	-306.8889487040277
3852	-297.0805878512775	-276.061817583468	-319.234178271759
3854	-294.5086618140304	-309.5576555370495	-320.8368217262494
3856	-282.7596457652261	-276.7577433964452	-308.0036876786847
3858	-306.1258038794146	-280.2847213891352	-322.180843407185
3860	-262.9375538877312	-279.0932155981975	-319.0564765700171
3862	-282.0224746555239	-293.124589961012	-286.2967504524832
3864	-316.0297643439513	-318.7139581836663	-302.7615185355286
3866	-294.9679834973467	-319.5746841707677	-312.1946778400425
3868	-273.5715734096148	-318.8511701120459	-304.6499655785846
3870	-284.0175324122218	-323.8556427912691	-334.3575657552619
3872	-312.8052458654474	-315.1873174464681	-336.5220758947292
3874	-291.1787377364265	-293.153323175544	-303.8055576322041
3876	-249.9429226092288	-283.9202158216814	-296.5708922140636
3878	-237.183176343766	-288.0907748414473	-288.8266219477006
3880	-249.2496351882347	-281.5706335266744	-272.4258864809117
3882	-308.1202370812142	-278.8648637774431	-316.9731517399905
3884	-297.1914221128967	-268.1469736850745	-313.3164301696669
3886	-293.9629968507192	-276.9268235275193	-283.9717687542615
3888	-302.3922973651496	-271.641440480486	-278.0707189028811
3890	-312.9092167260772	-317.3921228788107	-312.1418217333052
3892	-312.7564439965104	-290.8252032008206	-312.9801187787214
3894	-331.968621968798	-296.9548041289773	-328.8798144397144
3896	-335.5261103499741	-296.0117930038929	-368.6425580456269
3898	-235.1948651659734	-250.517168584461	-279.5848826088339
3900	-317.3565643596373	-308.702507317439	-306.7560767761432
3902	-290.2968086430302	-277.3862500979842	-301.802947040315
3904	-344.593031169678	-323.2753963095242	-275.5325978271855
3906	-267.3641958601999	-284.1392014011335	-295.9165068227346
3908	-280.2714305411751	-274.1163330353245	-312.285662000682
3910	-300.7226727675309	-307.4276833994796	-331.3171032670108
3912	-340.6512289494636	-327.7541858690734	-314.7769253071994
3914	-305.9319569785678	-314.2581339646985	-313.1070632113437
3916	-241.6899381575042	-276.1791670654623	-294.4112250374488
3918	-305.9646653618677	-303.5654522869629	-316.7496489105751
3920	-275.2869924306307	-300.2074320614674	-279.0177012333052
3922	-268.0288596742494	-295.0200440011777	-312.0715211763392
3924	-263.2502586112194	-280.9623147231278	-301.8214078057882
3926	-302.4934747539777	-288.927136124099	-310.9183611942518
3928	-291.0780440686438	-318.2253242421622	-296.8177490181996
3930	-241.7607411782194	-296.9093134309444	-297.3173407997183
3932	-275.5945772742799	-277.483267883452	-286.1981913047772
3934	-318.7583172444172	-285.5071901086546	-300.3567139330468
3936	100.7217555585933	-290.947853211183	-290.5425739260634
3938	168.8242062708108	-279.3499443071772	-268.2439460944688
3940	-121.9573251909317	-277.9744773670225	-269.7054226191362
3942	-261.0587826903835	-269.5641731907595	-262.3806652859408
3944	-257.3347328099059	-274.6590621763873	-261.2477000216171
3946	-257.8451963959344	-281.4011445169195	-285.0275391403979
3948	-267.1505472062067	-260.1650947528899	-269.7868215598032
3950	-283.2580227040199	-268.6537572735493	-278.8272304738676
3952	-295.1379878161068	-267.806689829951	-290.404541693117
3954	-285.5895787835414	-274.8366638093702	-259.3219526646609
3956	-276.5049965249342	-292.9889954686588	-274.1358350394477
3958	-262.6473055698189	-287.9411910219071	-287.2333800909369
3960	-254.1825367091208	-286.4587243631021	-268.0419330556521
3962	-255.8193499286299	-258.2215357452827	-253.3335828973727
3964	-283.4430736971015	-278.3699567595723	-266.3321000392892
3966	-299.7723910058135	-306.1931343298725	-302.2683880736972
3968	-295.1432643211704	-288.1795861845118	-290.0273648349806
3970	-268.2131813411423	-279.3535081785713	-272.8024830514963
3972	-251.9960504796077	-294.3577732901624	-301.5248530528196
3974	-256.9618562445251	-263.4344186123092	-293.9334054433351
3976	-269.9357167535039	-280.0173557201566	-266.2056871728814
3978	-266.5180121529374	-278.0714453436407	-257.3499906263459
3980	-236.2588161044584	-273.3569749850784	-254.6621190730713
3982	-242.2332582752046	-242.7864898680485	-259.8684188189369
3984	-266.6347305731404	-233.0953320371456	-278.5388600709803
3986	-259.2238181033963	-259.095692804344	-289.7067743672467
3988	-272.2635449426521	-305.8047362466985	-305.8643250963906
3990	-287.9735599400053	-265.5391118569745	-297.9299142808787
3992	-311.1409417884654	-275.7623888383606	-311.1409417884654
3994	-306.3579863393604	-300.8252027632834	-316.0766357966796
3996	-284.9674176670603	-305.5436898000856	-312.1746896165914
3998	-299.5637119419786	-327.6363190673072	-307.3500117540448
4000	-269.6439441814733	-299.1880702947511	-255.6750356633635
