# Supplementary material for: In vitro and in vivo datasets of topically applied ketorolac tromethamine in aqueous humor using Raman spectroscopy
Source: Data Brief. 2019 Oct 22;27:104694. doi: 10.1016/j.dib.2019.104694 (PMC6839021; doi:10.1016/j.dib.2019.104694)
Supplement: Multimedia component 1 [file mmc1.zip › Raw Raman spectrum dataset/In vitro Pig eyes/Gonio/High Wavenumber/5% Ketorolac 1-2.txt]

cm-1	frame1	frame2	frame3
2502	-693.9037858337708	-758.8210211529449	-751.668291799117
2504	-696.1906940494584	-749.8465089126437	-739.8877938696267
2506	-660.0284888831504	-759.0505689679602	-759.074811542236
2508	-711.1717274194211	-751.2947728591176	-755.205962142733
2510	-706.3679489747069	-768.869032560254	-762.8676595742641
2512	-696.9254076433715	-783.1815192873785	-775.9036647055601
2514	-719.3186569051438	-772.4111139421764	-787.9282658235843
2516	-710.7335551411931	-748.7118372062067	-779.1195055273718
2518	-718.9838092983224	-752.2789881971644	-789.703154902601
2520	-701.6853490082056	-747.0083517805855	-789.276750076543
2522	-652.1534739390594	-722.9360021607329	-769.0776030046582
2524	-663.6173961807389	-732.7734473671894	-771.2038746649239
2526	-698.9640212217842	-742.2685553574725	-793.8496542073563
2528	-687.1902122789572	-727.484206318187	-771.4280743498679
2530	-652.1789641707517	-704.483037308015	-724.4367398265021
2532	-748.5588998112703	-752.4351875035165	-790.4434734022256
2534	-721.7920582411307	-748.932252065872	-778.6211709116506
2536	-685.6753194497442	-733.2247079053669	-770.3478191866076
2538	-676.9666436278709	-720.189277248408	-777.9174231300159
2540	-729.8033013541511	-725.8863075984536	-798.8701238234779
2542	-740.7564217074464	-728.0975834948738	-764.5851354314526
2544	-728.4742959028921	-750.7648741000603	-763.1894002099393
2546	-695.1443545490574	-768.4153999045589	-778.4975200412969
2548	-645.6953771990031	-752.5833752795661	-785.842730536964
2550	-712.4498298630286	-764.5084534839086	-780.2241848055787
2552	-670.6627257976816	-726.9493763629585	-743.1141762970739
2554	-650.7072235642208	-708.289194121263	-727.6280890390722
2556	-715.073628344237	-738.7887952123017	-756.8358470645957
2558	-689.7371591544365	-708.5148151541915	-742.8723502526888
2560	-707.5909755423384	-733.1341100320858	-761.6725401774288
2562	-717.7098433599069	-758.0418019250528	-769.7943678658232
2564	-701.6679064203077	-762.025143716474	-756.7736337197075
2566	-656.3458132382775	-736.8494095099792	-737.5665190146856
2568	-685.7953988679809	-716.3705618169972	-755.152605427691
2570	-700.4548913650143	-724.9906791663161	-775.6093666683171
2572	-702.8751941104176	-747.0796446879463	-792.9289680130271
2574	-720.2415486604664	-750.2902825687908	-805.8606408949628
2576	-695.072481192579	-727.9705883327237	-749.9815926903377
2578	-670.7120167572882	-728.5999505147793	-747.5534722060143
2580	-679.371927754675	-745.8094451381742	-771.3613444092399
2582	-735.0251199693261	-768.0662962454574	-790.1256157999677
2584	-690.3791693804559	-743.2824049198958	-758.8114651658054
2586	-665.8841071975977	-743.4042584206727	-744.9716548999634
2588	-672.0249449549534	-743.3123367648761	-748.7131761554315
2590	-699.9622935679812	-735.3014197230359	-764.9652711567763
2592	-698.5210620154533	-731.0878452739402	-774.1701421467119
2594	-711.7581652938154	-717.1901952062774	-758.2522590622302
2596	-685.2235208847314	-696.6745535887801	-750.409424423103
2598	-658.7275582536489	-688.7998717630654	-753.9543716959371
2600	-714.9009257278193	-724.4789622938474	-764.3245758464595
2602	-722.1918376776437	-746.0135578772911	-763.0506152943708
2604	-729.3925433846453	-761.0072436649061	-776.6828342553122
2606	-734.3111627601652	-766.0978284923765	-795.7626130659326
2608	-730.7658347485013	-759.1813194043272	-804.0073396374663
2610	-685.7657253857429	-743.8448284060376	-728.3814512453646
2612	-674.2095559565279	-757.9631617045498	-719.4146612708539
2614	-665.6966073992135	-777.6447213844824	-733.9852787269299
2616	-662.189503232629	-785.0837127646543	-756.3080281354178
2618	-700.2937410356417	-753.1262205701108	-784.6005697969367
2620	-647.9432085991593	-700.4569573204076	-725.0835684088772
2622	-669.3908056698258	-714.7457364346997	-762.1783421757875
2624	-710.2044401848621	-762.8536643584072	-827.5160472633671
2626	-686.1164961059142	-789.9877447984286	-814.2241059934922
2628	-697.2575767684482	-743.501266761893	-742.955968313855
2630	-710.5131355026139	-746.9750697223856	-757.1628200444311
2632	-721.3379563126355	-759.4261564540072	-789.8361963869622
2634	-722.7828040916613	-761.9185291232137	-797.0779980081326
2636	-695.1819245420645	-766.5256077199462	-743.6188170922093
2638	-677.5428221845607	-719.9194044752989	-749.2126041307409
2640	-689.3336133308402	-720.0607640398457	-754.5925481639835
2642	-699.2810018232254	-741.6037650473398	-752.4608801761812
2644	-655.5199494083231	-719.1373605974309	-748.2115763213006
2646	-734.6503213796142	-769.8596295704915	-801.7053652291977
2648	-716.1325871687288	-751.6766986252536	-755.8248625875519
2650	-703.1272225519222	-746.8470124070648	-740.2932579167868
2652	-742.399236147126	-790.6235871069849	-806.939145516317
2654	-733.7070049679861	-794.2970328964666	-798.2032587413374
2656	-711.7905869196408	-749.8087370406151	-753.7252155706167
2658	-703.1740455914371	-720.2561806009726	-762.7443081435486
2660	-698.5116600713012	-712.500091306373	-789.3309047620455
2662	-673.5398489707834	-715.0491288665211	-744.3467862639428
2664	-693.7170876319661	-758.5476513563608	-768.3128758629786
2666	-685.4539425060136	-756.1956356046644	-756.8979380716198
2668	-683.0113591332487	-743.8410869445465	-751.0101578405281
2670	-702.6240198344743	-739.2214151705606	-767.2546907747876
2672	-715.1641688212191	-712.2632748697708	-756.709426396447
2674	-684.2811201690595	-747.9411258496273	-743.6299867590536
2676	-674.8955728969795	-727.8158566426471	-740.8022819480827
2678	-688.9395470795463	-700.3722170548609	-752.7578612034315
2680	-709.0054321112835	-767.6722852591345	-780.865806142563
2682	-700.5156378854583	-768.3713088962826	-778.8373301823924
2684	-699.2822429126406	-753.9697795840646	-780.8719282670716
2686	-707.152216600048	-752.475385824654	-785.6826951874418
2688	-717.1326972378097	-766.6693825248871	-784.2235731851808
2690	-700.3365949897637	-751.0004028081009	-745.7345810649952
2692	-710.61152713705	-742.8528072406731	-749.796291544071
2694	-726.0858376306981	-741.0157233221412	-764.2917475049908
2696	-715.0819763000056	-748.3224792703632	-757.734666293147
2698	-655.177316853548	-764.2846371794773	-708.594756295072
2700	-678.794706517509	-739.4669529711974	-740.9954658160023
2702	-675.9500929285441	-741.9012942032312	-743.4452764838891
2704	-674.8859442717912	-737.0136202461408	-750.9597902579708
2706	-690.4961901323241	-719.6092369172374	-767.1593561588888
2708	-732.1937570123727	-708.8211440267741	-768.8468662775797
2710	-742.3835341936594	-724.9281695798907	-795.0264772936005
2712	-721.9449590579408	-782.3980228482089	-805.8654827986142
2714	-701.0018200904167	-796.5475712783855	-790.2464570453301
2716	-703.8338469761378	-731.8252500311855	-757.5828620764632
2718	-735.0235818620881	-753.1518968844724	-794.7440745845738
2720	-711.8638625919091	-775.7031889684319	-786.3310671810274
2722	-692.3482688424724	-762.0124042911168	-765.0621302835415
2724	-690.9349512275298	-725.0801722609566	-749.1285838236521
2726	-708.7451471334185	-696.8572007335832	-753.8629801866954
2728	-708.3748334197107	-730.3746432291754	-772.1831050064741
2730	-693.8372993378439	-740.539771824825	-763.2822800982078
2732	-694.3885708032793	-746.726177683905	-761.6955655017069
2734	-714.344088257978	-755.8555142257555	-778.7083315725598
2736	-733.0349149827873	-764.1182760263069	-805.0353962054004
2738	-689.3014431851541	-759.1907470431729	-759.60595538692
2740	-684.3348117390806	-753.6426710188091	-771.9539384886461
2742	-708.2742529502369	-762.3936822825463	-782.5252826374651
2744	-736.3248690513276	-783.2397533035683	-758.6707796450849
2746	-709.1726505029052	-757.6904475671353	-779.2455007370604
2748	-682.9317508138968	-713.8413195706546	-772.5021155145838
2750	-673.2520610448161	-711.4190455677009	-776.584088886655
2752	-683.1857589869244	-737.5986378110919	-792.715157154638
2754	-709.577971724754	-763.8474086021581	-811.5683088777142
2756	-724.0852291740657	-776.0103771113589	-799.969582006838
2758	-701.511802172656	-759.2531843106572	-778.2911417705172
2760	-705.8945758017799	-751.7934424637499	-769.6648250019885
2762	-725.4152948104108	-755.613184441951	-773.5274501833409
2764	-708.0761439119968	-753.8030881002915	-776.2246077072048
2766	-699.1245630951289	-727.7120082209744	-757.2446998231288
2768	-693.1590691217948	-744.8000931473964	-753.740845309172
2770	-686.4544597926983	-754.5246187280774	-767.3756516568176
2772	-688.5855250679335	-748.0626709354862	-787.0922771659009
2774	-727.2331584185359	-763.5818576000487	-784.4362644181149
2776	-716.401703820949	-767.4179275516405	-752.4929854629479
2778	-689.6004170759852	-714.7946885133894	-751.7293113877463
2780	-687.3155674717029	-691.8962068764705	-753.2576524255358
2782	-716.2275994784125	-726.8836516575987	-743.1701622056359
2784	-709.6047546067932	-713.6284766116581	-747.0230360065874
2786	-743.3638930115483	-765.1161515458439	-768.4716696183917
2788	-718.66464090584	-746.8562158205224	-769.0571464370316
2790	-703.0995626255615	-711.3378115471983	-771.6151174589381
2792	-740.9793814877153	-712.5682977320024	-787.3292466521109
2794	-723.0763738164005	-735.6064877288687	-757.2412867091974
2796	-729.428489867406	-760.9624470226582	-778.7109588805732
2798	-696.0198511941271	-735.6913428763016	-758.2885177538985
2800	-656.9079189835389	-718.6071724576369	-731.0919746078296
2802	-658.1887668054583	-763.1031372980963	-741.8394643153748
2804	-701.3318297535543	-757.3828266535569	-739.4521006439471
2806	-714.3960372469805	-765.179186709534	-749.6161302776916
2808	-702.4008832887196	-755.7004035379988	-750.9731259885496
2810	-690.7800670745066	-737.5097487748476	-742.4573690234207
2812	-705.2597332852824	-730.1732957003652	-731.7099710498831
2814	-713.0989832990432	-744.1258437147285	-747.3293095571672
2816	-705.2276120477973	-757.9970168499699	-759.6324354370729
2818	-694.569093723874	-751.5470548698393	-766.399195825973
2820	-683.2464121672272	-738.0735093352998	-778.7168468733532
2822	-671.6140429861576	-741.510426201248	-801.767866106532
2824	-682.008049190975	-752.3238358676314	-716.7343214042305
2826	-678.4459307258918	-718.8108595425111	-714.6576965130439
2828	-680.9757483337111	-698.485478019219	-713.5142471390099
2830	-691.741354152729	-702.5854803660452	-716.0773187496745
2832	-702.4090491170248	-721.3228477157455	-751.7451459288793
2834	-673.3293715139197	-736.9510701087198	-731.1202977490013
2836	-693.1743613528576	-742.347479061677	-777.5104134212694
2838	-712.4980772469891	-732.4687139875518	-801.6483403746076
2840	-713.0223451638461	-708.0965233528669	-780.9148859860782
2842	-694.7064046065422	-679.4804994096701	-730.60397672862
2844	-710.6184506220826	-729.4838528656537	-750.3367228233908
2846	-707.5941585831587	-711.2097542058393	-732.5166535043725
2848	-697.6814486370001	-700.19891615293	-722.4078512780068
2850	-697.1413405779932	-713.6128198674439	-734.2488753408096
2852	-717.6389328674406	-739.4899280181888	-762.9316251775825
2854	-702.6231889878008	-726.6982098957487	-745.6348678917196
2856	-676.4562308874325	-700.9552428917311	-735.4726246540022
2858	-683.4603434831404	-701.7442343828068	-748.0760966975522
2860	-698.9234570559783	-720.0059560274067	-769.2764280767277
2862	-684.1466735460527	-726.7258977823415	-771.6192550392863
2864	-697.2000321245936	-685.7784254632938	-716.5979656049724
2866	-675.9530848860979	-718.5344229176986	-732.9124815298349
2868	-674.9274070282821	-729.0171847123737	-729.5756320274379
2870	-675.6656897643435	-725.5271126113603	-721.9871839381027
2872	-651.7944504590272	-733.7834488950487	-737.7343107117512
2874	-647.7363140107146	-709.0483956795473	-705.1259005436237
2876	-671.7419430459465	-730.9657933536408	-723.1117744764975
2878	-666.8087163097414	-726.5646331798564	-743.9033734522895
2880	-658.46186131154	-694.6248878103829	-734.1584173600954
2882	-671.2405092602409	-662.7145093984863	-694.4873978874743
2884	-668.1180715106336	-704.6959112575894	-729.1117729145336
2886	-693.1437991845847	-721.8635881180661	-725.0623593471516
2888	-688.6279941368603	-720.7387532233524	-729.0858426999205
2890	-680.5380217631737	-704.4011577518197	-737.2426379003683
2892	-687.6659182728861	-693.4841482092818	-742.5851281842371
2894	-691.8488515828185	-745.6686110637781	-745.0710376645603
2896	-611.3197611373292	-677.165869919083	-748.0475368786792
2898	-613.8097482910255	-674.0383730237733	-727.1756284136113
2900	-638.8655688212291	-683.3621090403038	-700.5643009006897
2902	-646.8799352713677	-674.9560928796786	-687.2003988092488
2904	-640.6930176386549	-663.3257358463403	-702.5088730674778
2906	-607.3683231420811	-657.8006454928336	-689.0525522276453
2908	-599.7043986014337	-667.4309401495073	-678.4803652996707
2910	-609.7992675867331	-660.9616242092266	-691.717098505482
2912	-633.1260341513952	-649.8736508292902	-710.3927665044223
2914	-666.4505036040176	-669.2650227813965	-696.796642875225
2916	-695.6868637586821	-688.2838384766108	-698.2178655919519
2918	-658.861721287083	-683.8634155247942	-699.873711865396
2920	-650.0076004739362	-676.7094102336188	-692.6182242568789
2922	-640.9892335937469	-652.6501239877977	-674.7735602136695
2924	-593.8282000920992	-614.2308180961427	-659.4197542908861
2926	-606.6895611665265	-684.6061946063784	-710.9793755607342
2928	-592.0917311809171	-640.0495577250686	-673.8513686072467
2930	-595.2627622055938	-616.1640075274734	-674.0566916746578
2932	-605.4758143630929	-623.398506468392	-688.1838742629944
2934	-600.7287791571913	-645.9316123423565	-678.9788181898024
2936	-554.5388684700256	-654.5135503468731	-624.8365759023322
2938	-598.7777724722961	-635.4281773823885	-627.5142452000775
2940	-589.6914739068988	-629.3487562140508	-658.9949276815764
2942	-561.6166534280595	-609.0735968223931	-667.5906459522249
2944	-567.4909860146479	-602.7151658949142	-658.4898629557844
2946	-649.8501770150186	-665.1942494780569	-674.6873009802314
2948	-641.0035571642218	-654.6263862508612	-658.9655606156044
2950	-610.0009368621543	-640.6717181724196	-632.1593357125055
2952	-607.5440738443133	-641.2925797925702	-633.2046452256011
2954	-607.321315037063	-643.0479726356602	-652.0390453112477
2956	-582.832363447247	-627.5386374830903	-657.6860154015162
2958	-584.8646561909898	-592.2149670299807	-603.9785928629126
2960	-614.9805618798832	-658.2551877057024	-666.1529195435652
2962	-621.7589265571249	-652.2740025558555	-654.0111787389277
2964	-609.9782112806801	-633.6480130619484	-641.0784346884439
2966	-597.169941879197	-635.3348472048956	-666.6356701906407
2968	-605.2128522931654	-636.1426929621781	-700.3662675013453
2970	-593.7351847710315	-639.1722469645911	-666.4698255282294
2972	-614.1095788730817	-640.4827790159246	-652.4945149308703
2974	-613.793809508081	-662.363440136515	-657.767009857337
2976	-604.0537368700019	-683.6698581122391	-680.2293695478518
2978	-607.0543459059204	-676.5854864403201	-698.6388652774166
2980	-590.4359102956551	-651.1736540409843	-626.8342784817864
2982	-612.7962970432932	-656.2350128746198	-658.845467768374
2984	-614.4180648616577	-643.609070413423	-672.9855081827099
2986	-616.6901641069098	-637.6695469836027	-661.5611181145597
2988	-618.0915766747798	-651.4697170228477	-647.2182824531886
2990	-589.1266556497412	-673.6724680994192	-666.5032688218723
2992	-578.3216191468722	-639.0160567105455	-671.4184703441187
2994	-622.520994479976	-641.3979129480176	-671.1941487860607
2996	-652.4915575021755	-677.2286599669205	-678.380864840534
2998	-643.5370923598198	-666.4540006864596	-666.979106574315
3000	-606.0936183167416	-587.8265724895152	-627.9498029890651
3002	-598.1060952946655	-631.7727002950124	-626.9572375265086
3004	-646.2691196319861	-621.4596911849288	-652.2712356973684
3006	-638.6993529014271	-655.1760825674777	-678.5938437766988
3008	-632.6151320367644	-665.7872032258679	-697.6885665157408
3010	-629.7623307211344	-655.4341356291054	-694.8692941380081
3012	-598.3878708563791	-667.8686054927404	-660.7898228561851
3014	-596.1554118193744	-644.0210404139203	-643.9648912855305
3016	-608.095430940149	-646.3051284051537	-647.5386137215401
3018	-618.883500576604	-664.8408204729431	-645.1666905961685
3020	-613.7402381466773	-668.4571983516887	-664.8784645589386
3022	-609.7546313374203	-651.999189409789	-694.3690041072782
3024	-655.8656292097259	-648.7852333972725	-666.2246189071042
3026	-628.1361823460883	-658.2384199053963	-700.4705435881884
3028	-616.1139984919682	-640.3447808943553	-656.4744816702113
3030	-614.4578278400975	-639.2774511634191	-637.7683494767526
3032	-607.2214410688873	-654.6559931943427	-668.2192889855804
3034	-599.7379976607559	-676.465074569581	-715.8083009777174
3036	-650.1246395648742	-709.2945994690793	-694.111744800381
3038	-630.7350123111238	-702.9697365541986	-677.2493602832169
3040	-599.0814053332863	-669.7779159214772	-647.8200623192803
3042	-602.0984268893568	-644.5136699648274	-625.8506028278584
3044	-619.0446665124487	-643.2699048105188	-634.1141415890768
3046	-617.6770017334495	-662.1811590720923	-672.8898668250631
3048	-655.424920826507	-671.9563500291323	-668.3752484438868
3050	-593.3375859567803	-599.3810325530615	-659.9061022936752
3052	-581.5688006769667	-613.9088883847855	-643.9486625800384
3054	-597.3790780429426	-648.6561201990917	-632.3372956723406
3056	-612.9184093183249	-657.8914742553687	-627.9400069222627
3058	-608.5678828141211	-637.4594570077973	-630.9913286608088
3060	-569.914686745389	-628.857585585365	-667.841050844558
3062	-559.4287791581829	-585.3781054011428	-610.7850071827604
3064	-554.0471763794467	-586.3638872154712	-597.0790125264862
3066	-557.1145223378808	-601.4005299739852	-603.8768841947983
3068	-559.3031218383217	-606.2455759532943	-614.8216048133497
3070	-550.5571837720374	-600.6921624716225	-635.1543910298653
3072	-594.836088176855	-615.6459441838459	-662.2268400205956
3074	-554.0433052892574	-573.7852822001444	-587.679880944464
3076	-532.66717469942	-566.4806933992185	-567.25306715427
3078	-544.0812978396007	-586.8697967006375	-567.8796636056186
3080	-566.8802332754808	-615.3485269771195	-579.7493357208332
3082	-569.6295272510639	-634.2287773972208	-626.8937909711341
3084	-582.9799461770397	-620.3181506422662	-640.1410468969795
3086	-591.8430544156174	-615.6784507234706	-641.40540559599
3088	-573.9711100909779	-595.9533007088145	-626.1574424425422
3090	-557.4452287239296	-586.1396272381779	-594.8340966509221
3092	-542.6966273121313	-600.0486864701483	-575.195889166612
3094	-515.238116361217	-623.4879863187405	-602.108498087504
3096	-569.645651223381	-588.2170908832743	-622.4948365631702
3098	-534.7392009987996	-555.5931079481661	-584.2204385050259
3100	-560.8389805844415	-575.6506372823044	-589.3007733360873
3102	-574.6349157013734	-573.8679526826614	-587.8782227522612
3104	-559.6290774184573	-550.1483862720427	-568.4524819477485
3106	-558.2477919214931	-567.723570987668	-562.4089514406044
3108	-542.6341894648739	-624.6552996745747	-567.525140234323
3110	-530.2489174928306	-552.3992538596483	-542.7550667894632
3112	-537.1228493828479	-515.6818679133977	-546.7638762258423
3114	-520.4650835352529	-546.2403167986445	-565.1361533880686
3116	-491.9693366849783	-571.1520642347921	-577.2094007659466
3118	-490.708694654524	-520.2399127793656	-575.3262261609478
3120	-508.1378189886893	-530.953650502486	-588.517538031281
3122	-512.3723527307143	-514.1914018277244	-554.0468734174979
3124	-510.4973020718259	-521.4573785743809	-551.0919211904253
3126	-518.7075215799636	-548.914300125469	-575.9839856635467
3128	-516.5112432556107	-560.6431235555883	-580.8724796357273
3130	-499.0022528843801	-537.5367032779099	-545.2001407898873
3132	-530.7174542009543	-526.3191843680683	-546.0008869195908
3134	-529.3898983929324	-524.3668346866523	-540.388585443267
3136	-495.0946397921491	-519.0805672053588	-528.8612960249461
3138	-487.9160443346594	-533.6220818401175	-524.7986479952638
3140	-494.6932110525336	-525.9096347477399	-520.7276038173511
3142	-489.0535004304459	-500.837992828744	-517.6196218408434
3144	-465.3062841191686	-537.9563733662775	-530.6976917028723
3146	-427.6311604267174	-520.0211244163575	-504.1162208887811
3148	-450.1883758279566	-488.7080026413231	-524.0633781996378
3150	-464.3441032550383	-475.4462376729466	-516.9293662203362
3152	-464.6414541216043	-484.8375500343482	-511.5306751988889
3154	-464.3167317336141	-479.0588157081127	-508.0172784344277
3156	-468.056748317699	-434.6879211731402	-485.5471523525629
3158	-424.8961690365616	-499.463601376975	-501.2836430963602
3160	-426.8219350978961	-469.0610558216943	-471.4589542818663
3162	-477.3349394874082	-467.1176569851742	-499.6121296977085
3164	-458.4648858932997	-462.8208323366371	-497.3234341767011
3166	-419.7901562798626	-452.5833668422346	-470.6205311487644
3168	-424.7312116293766	-455.1040735858351	-455.404123889352
3170	-406.6892354244653	-487.9177346035772	-442.9527340555033
3172	-459.3857876246398	-451.2827493672901	-452.541503786262
3174	-461.9933936293471	-475.6984816733451	-480.3745724820053
3176	-413.8568475566384	-436.7357974650073	-468.4200313387032
3178	-412.7800169820583	-426.202395773044	-474.1891301055241
3180	-441.4287373548551	-443.2833430885478	-482.5032961363819
3182	-403.5922991548742	-406.0705441753282	-430.2640635946791
3184	-404.227920129519	-443.7729000057137	-430.8911539888082
3186	-382.1573089732825	-414.9658869821409	-424.0014058861003
3188	-385.0063711646044	-425.6144675880919	-439.2097489937795
3190	-388.4793006796314	-401.0012167718624	-425.9230421695352
3192	-393.7238157878627	-391.5094471119382	-420.2821721478339
3194	-392.1390600421823	-425.5660431327959	-439.3845595344054
3196	-353.6197269422721	-417.2193465338151	-420.1624133758195
3198	-364.9400537397279	-405.7232367009718	-417.5018629135818
3200	-396.8199756048627	-395.4262227617693	-436.6390906688891
3202	-398.1674473266571	-400.0086316848189	-447.4839874139877
3204	-384.0991482395575	-417.3244503457157	-439.9080765805686
3206	-371.5234885023442	-421.8099299457989	-415.4453165266154
3208	-360.0699625935906	-398.1169142865116	-392.4717423975375
3210	-328.7276354388479	-383.4212351668541	-406.7460755466385
3212	-352.471832887317	-367.7271645755022	-373.8776711984711
3214	-349.0302292704001	-384.9244292730543	-406.6669067932243
3216	-345.3964291001918	-390.4896950949684	-408.353717269005
3218	-378.0931847359663	-388.4515419308651	-399.9110152269623
3220	-410.0201264816482	-377.4110545827276	-390.1434962460638
3222	-381.6728452834591	-353.1632702254941	-367.6404715857257
3224	-370.3707521566151	-350.1882462161627	-374.8951008016111
3226	-312.9488371204842	-337.5490295253736	-356.4889500855736
3228	-325.6572345895614	-334.9856126047108	-374.7802286582747
3230	-321.6423448418259	-339.010387694668	-391.9515391519132
3232	-325.1244980322553	-347.6478614352349	-401.6381167652024
3234	-334.6896858671042	-357.9833405357055	-392.9732783436963
3236	-311.5380975801624	-362.5720290014018	-361.1859872805799
3238	-316.8475279995208	-343.4117345140416	-376.7162576831362
3240	-340.9289354550955	-343.0709291985385	-390.8869154048131
3242	-384.3750928808447	-354.6205541544788	-400.7966091457993
3244	-364.6016418292055	-353.9979174310697	-385.7828041067255
3246	-330.073015540016	-348.6657456854955	-377.4334739375819
3248	-320.7132305281849	-360.664712842848	-388.4657633398609
3250	-322.8564785469591	-391.3977887234308	-388.5684903749364
3252	-353.0741751055501	-362.6709050505092	-341.6820570876768
3254	-346.0038945544924	-352.5091430844324	-343.5599002809647
3256	-366.5383673943907	-374.7325129261319	-362.0262168031632
3258	-379.2875377154461	-371.9730813970648	-362.4524806535422
3260	-358.9559058227412	-363.9707120786777	-368.7448584915909
3262	-335.3439561606843	-372.7497476224982	-384.9904025957334
3264	-346.6511375134579	-387.9010120367247	-385.1739753815629
3266	-309.9517463144637	-378.6012698732035	-373.1986445951237
3268	-323.0815811971677	-372.9019554393928	-359.0041203471416
3270	-325.3647491651933	-311.2250816544826	-367.2434138310368
3272	-360.1489097078816	-358.4815134939122	-393.977300372753
3274	-351.4685221316007	-374.9157490162494	-377.3290618411095
3276	-316.1638514924405	-334.9764289601436	-335.2527031615846
3278	-324.1755012958963	-329.6408930059582	-332.3331988564086
3280	-329.0883916659407	-336.0624500256848	-355.1704716075034
3282	-320.9056771696332	-345.0321512615035	-379.9926565508558
3284	-294.8835017944119	-332.5982049974521	-328.0697752102211
3286	-314.9030747570387	-346.4494609328211	-349.521767168324
3288	-309.0315840156375	-359.7941103271853	-364.78719630097
3290	-304.4500185938215	-359.8815239636677	-353.9093507997612
3292	-328.719553980551	-350.8621655527356	-348.9067752070808
3294	-310.9115394365296	-340.4430614587337	-358.0939991706598
3296	-336.0649061088412	-362.304276200091	-358.7331149518734
3298	-290.6222931022435	-350.7369374554559	-345.5092740052656
3300	-309.777285199061	-368.195587004238	-362.8345021339335
3302	-321.2449731443826	-325.322993903319	-368.2062883203042
3304	-313.1148819932493	-298.4256464407787	-363.6093165774171
3306	-293.9017303175795	-328.1162005437203	-367.5763124402197
3308	-270.4798715808958	-346.1369086413681	-375.0141773153828
3310	-275.5933881390881	-314.465455815107	-333.4629332067285
3312	-285.7850310083229	-312.0214698851509	-350.451336161379
3314	-295.1287551315496	-327.9969994123677	-332.5214509984274
3316	-309.3889348945654	-309.4420691437889	-332.6088808735159
3318	-303.0087856382851	-286.7604459653336	-340.0033344570237
3320	-285.5088420426144	-285.8362301815068	-336.2338706989788
3322	-289.919460966581	-308.6413437234176	-328.4528012046432
3324	-324.0495266944713	-335.6586840276742	-343.7323196232322
3326	-300.2387392074986	-311.8532353589283	-335.4244515488418
3328	-293.8137255988345	-302.8042604714096	-324.8335639261183
3330	-297.903548458945	-330.3890273721808	-344.3224897113851
3332	-300.2191977262175	-314.7737311719837	-337.0480993112745
3334	-302.192998161359	-293.9839037771841	-333.8269630822174
3336	-314.1261376873685	-316.3677245595191	-345.6964917011048
3338	-326.4792886012911	-359.4449310677599	-343.1015520813745
3340	-295.2853645217932	-331.2569918091572	-309.2021566621762
3342	-278.1919153392656	-297.8910915867087	-281.9235279410797
3344	-323.7387912746036	-288.1713990893355	-326.8512170773332
3346	-286.6766060951535	-285.1280289545398	-318.9853110774997
3348	-272.6997580716393	-298.5024689239621	-286.0502139638403
3350	-274.6048819126783	-295.8402109082922	-281.9506840135988
3352	-266.9580733321034	-290.813619603675	-302.8387560568341
3354	-262.7573692744593	-308.600272449128	-309.6436008553012
3356	-276.6074790102763	-274.8888959931455	-319.3911295851517
3358	-277.3910536108039	-273.6116271479679	-305.8208269955041
3360	-253.5847664996304	-254.7783880376463	-283.5706742561256
3362	-274.1635768659814	-278.6931451615879	-298.8130403021925
3364	-271.8991477122258	-276.9564454724969	-295.6978871840908
3366	-251.269870914077	-270.9799096021746	-288.2771212882923
3368	-233.2523498493495	-268.4914556971848	-290.441117115235
3370	-228.8233091933165	-253.5933006339134	-290.0231078942715
3372	-257.9837334100043	-268.1786820856552	-291.7246946113733
3374	-264.9668978537591	-274.4554280640404	-324.2380049037332
3376	-240.4300370413953	-270.8206253300897	-312.1926864823724
3378	-280.0132467464834	-295.6796814374784	-308.8017269247659
3380	-252.7425530854076	-292.6544624246645	-298.7342151433384
3382	-214.074051179813	-268.3518437291201	-303.2737018228074
3384	-204.4464095086221	-241.0242832890918	-283.679933239385
3386	-211.0927137334423	-234.3341009611814	-233.1533972552394
3388	-248.0100714301887	-276.7074616590988	-274.1666651685445
3390	-262.8614134189257	-260.1748225533387	-302.2514745641532
3392	-220.5670452542418	-273.8653255235926	-228.5796959630082
3394	-207.8372467357737	-229.3732424584364	-275.7477324178937
3396	-202.8162224937257	-208.2572892903957	-260.5494718054441
3398	-234.6943290873899	-243.9497822168462	-259.0035680817457
3400	-268.848595088131	-279.4140469900107	-290.1847424058552
3402	-269.003856440483	-273.7908566109282	-303.3500513356106
3404	-262.3957959162041	-266.4198276150308	-284.0306556834521
3406	-266.9833037755485	-269.0118828811135	-278.3969931611969
3408	-227.8258270545286	-273.5364745946772	-278.685297372634
3410	-221.2129595062626	-259.8277935611553	-263.9821636994578
3412	-208.7064484153456	-237.5466870690201	-279.2429415286105
3414	-214.0163676352129	-242.8645736308621	-273.6436689044178
3416	-254.6082173460264	-277.3522412759763	-287.3979425250084
3418	-274.7730864835979	-292.3315435661677	-299.7403549314614
3420	-226.1584300093763	-258.4219078464571	-262.3776582845366
3422	-175.1668194018799	-232.2512291780051	-235.404307588482
3424	-143.2590353259352	-242.7233203859418	-221.1887535607213
3426	-216.2975924901882	-234.5325267001233	-274.9770101670501
3428	-233.1131460691529	-251.8045054743885	-278.8989306344457
3430	-235.6985043721141	-225.9687391768452	-259.7465869908697
3432	-213.3284385048126	-205.2574333318013	-239.8334073654995
3434	-188.1685558687525	-202.4058929750536	-232.2979556863054
3436	-176.4911410715731	-217.017130284554	-248.7595446122946
3438	-175.9332652273208	-239.2438825539526	-267.208021762213
3440	-200.0062370171719	-224.1863150510564	-226.0842522177131
3442	-221.3962229545739	-258.5364851955148	-277.0014565015051
3444	-227.6391186439709	-253.5605310794055	-274.3856950682231
3446	-225.7900273536253	-240.7805661631071	-253.1473626791855
3448	-211.1968177118024	-240.017421103353	-255.1355829389912
3450	-223.5316345931116	-243.5040018854048	-278.835706995462
3452	-238.1230354774515	-253.8678442084224	-284.1437695194639
3454	-240.8807857487016	-265.0838428261375	-265.1154647564536
3456	-242.0772474124043	-260.8455260120002	-247.4274575841977
3458	-215.9205245767578	-247.3352757279973	-227.5788506936417
3460	-224.6358233525938	-265.5243478475416	-250.5811495008536
3462	-232.6827952217581	-287.5381818676977	-234.6022454834027
3464	-217.8678265905033	-236.1424815992774	-260.4297820093425
3466	-227.0970763346717	-228.5635746808739	-253.7031371714668
3468	-243.3179002305953	-245.4580525383078	-262.9023170464679
3470	-266.5153593988371	-262.5368609944109	-289.1274766935658
3472	-266.2409166855362	-268.4508531047152	-291.1925321964919
3474	-234.9200795420447	-274.2597279215398	-279.767494624924
3476	-234.8733166945547	-286.1806113591567	-314.588147712335
3478	-234.0518368333665	-208.6061473070356	-288.8292165552348
3480	-274.9922805171971	-220.7287778550391	-292.1867592257196
3482	-239.9947260107199	-269.8280326568824	-297.147072104434
3484	-254.9590306059931	-280.5520606356634	-286.1808727807759
3486	-227.9863903197422	-261.8150300650943	-284.562319067257
3488	-250.3235620319524	-253.4883549986774	-273.7315205778312
3490	-278.4594246536107	-272.6051848004552	-291.2296175392754
3492	-270.5639105515856	-306.835250714698	-333.0819080039306
3494	-288.8159811293882	-321.5301998405382	-333.3159375381576
3496	-305.9396540991747	-286.3897929344255	-310.0195756337777
3498	-256.397546049052	-295.2440119645656	-315.8790455287559
3500	-267.9168156341443	-293.3119927958044	-349.1078472127583
3502	-309.6462666048633	-299.1822333988903	-354.2360803012074
3504	-319.7963514906491	-318.7388678916519	-330.0278014160621
3506	-276.6687883256187	-318.4338757224498	-295.1401819580756
3508	-271.9141677027135	-334.9843342104452	-303.2942365458753
3510	-284.8765251855935	-312.7547306872748	-313.0010993424211
3512	-282.2575073417289	-264.5181175620153	-310.1362309055662
3514	-294.9525697989681	-288.1851547952217	-338.4013615181686
3516	-273.2320498903791	-287.2964566135896	-319.1934728619945
3518	-308.3274908686408	-320.6681181801215	-309.3691521422721
3520	-334.4415240194786	-333.8725680669946	-344.6090751461683
3522	-336.7902107684612	-339.9710722428804	-401.2943396476949
3524	-296.0588603211818	-359.8691232100104	-367.1275382428796
3526	-302.6591803186061	-323.2812467582368	-361.3224995787691
3528	-324.1708591147286	-320.8613745142255	-342.7379542561188
3530	-349.9177622665756	-359.9682377647424	-340.7720595830493
3532	-355.6094308592691	-366.3388652909943	-360.4502196646259
3534	-335.9775065552327	-336.9385654309356	-361.0509788836856
3536	-366.1718218732312	-349.0573766962366	-394.1760686768085
3538	-296.5499447936849	-332.9516411038286	-372.0788040368661
3540	-358.5590906653006	-350.9873856354136	-362.3659094452395
3542	-365.5080514609252	-359.0992221001409	-351.5682839126272
3544	-346.1499021284667	-387.0834321878767	-382.8038598584234
3546	-363.2435421661568	-363.6978650924335	-363.4670995448303
3548	-353.6666794574314	-359.6189169770717	-389.2371214719287
3550	-341.5146394416069	-367.231301901021	-408.4236517613872
3552	-351.7823621329778	-366.7706067431232	-399.3294389369646
3554	-342.0712509311002	-366.3135408807314	-383.8955282414117
3556	-305.6771578791212	-370.6926392558198	-361.0991686662484
3558	-351.6487144908476	-377.0862644221611	-392.6098401479157
3560	-377.1471600859774	-351.4908485118746	-394.8202876383243
3562	-308.0719728998329	-367.7910730283498	-377.472398085461
3564	-369.0316168645904	-343.4737955002001	-334.2260911058435
3566	-351.8102076558382	-354.3375247402635	-372.0782295488468
3568	-378.1608505506234	-370.8473756562128	-381.7890257006829
3570	-399.1458673986487	-411.5714906290409	-383.947676174421
3572	-386.8989716194046	-410.2514630817764	-403.0469418827101
3574	-377.8866839335163	-376.5777300332246	-422.0869452556959
3576	-387.5044662306441	-366.6015761016102	-416.766169493011
3578	-380.2878810414145	-368.7430819962946	-400.512711999718
3580	-362.5166665354384	-376.0779835902222	-417.9454006794954
3582	-412.1701863017474	-427.8528668514821	-457.5320522682475
3584	-337.780400590953	-340.7387833803832	-396.8213089321279
3586	-323.7083509516926	-371.4511802652836	-372.2780555673843
3588	-360.0204306368682	-387.3798127709135	-398.8422656807331
3590	-382.446831898907	-416.6466689049335	-407.8917868650932
3592	-394.9712833764757	-426.6087897381963	-408.2226403455527
3594	-377.1836378484035	-402.9057000128594	-421.9857816706151
3596	-371.1379462891949	-411.1355330110139	-425.3267806005424
3598	-387.5683331305596	-423.8019566360526	-417.9514044552722
3600	-406.5165560405883	-402.1811785150625	-417.9114248682687
3602	-438.3813863786519	-422.1930624983957	-420.3973034024294
3604	-417.1221072739995	-411.686632612151	-454.1319248487353
3606	-371.1037530131356	-421.2270798643298	-413.6469334302136
3608	-380.6276847671032	-373.9707961054894	-425.6827518762632
3610	-403.7494426201375	-400.3658558745794	-432.4913746641332
3612	-405.9575199453545	-428.8563619001696	-448.8679798966647
3614	-425.279911374665	-411.7994545814942	-451.8287201628102
3616	-403.6701786811242	-420.0402903500608	-440.464405046304
3618	-395.1968268376511	-427.9051967876868	-444.7422175829606
3620	-403.3452272228818	-434.5879472568654	-458.257529995044
3622	-399.5522686948913	-428.5574538101361	-450.0688522189923
3624	-400.7305352949769	-411.5987670379175	-428.4882429203929
3626	-412.2023273603738	-419.7657688627115	-424.1852606039735
3628	-385.5788101919804	-411.4463139627076	-417.7171790804551
3630	-407.7789548943376	-434.4960109323126	-433.3828698195498
3632	-444.0759891919515	-479.5725907249845	-446.9809266408516
3634	-420.8912307319698	-406.8686715280986	-463.4480848238899
3636	-387.5521575227581	-446.6172911513971	-466.8011461369551
3638	-429.0764933162772	-413.540404561547	-465.7394539407298
3640	-435.4190257000739	-402.8535231906132	-435.961471681905
3642	-406.4474247129683	-436.3753795528722	-442.1902513510901
3644	-421.2698752905308	-467.8902074630732	-480.9219634040468
3646	-455.0822206998042	-462.8352296690943	-483.5065587181366
3648	-446.7350010561487	-451.8595646979555	-473.1308733952958
3650	-440.9656413424126	-461.1064183628706	-494.2565807760387
3652	-481.1482629756287	-462.2520015338411	-499.1920613386275
3654	-465.6254046534019	-455.3103085761084	-489.3050430672296
3656	-470.9070283011994	-439.001999086309	-450.519166551048
3658	-476.3014859781088	-500.1572201474209	-526.2865225036707
3660	-481.5832454933814	-446.3328149809594	-497.0300106454782
3662	-447.7287513595144	-447.129573004879	-461.3589228742247
3664	-448.0853735127681	-457.8030907568214	-478.7127519859593
3666	-441.0307765863212	-449.2929512551931	-462.9397266331172
3668	-464.9877471055487	-494.1239894439884	-515.6852088310817
3670	-485.5033567768351	-499.6303866085049	-521.6045110721746
3672	-472.6206438611446	-464.1604277666078	-492.5475160227979
3674	-472.4793811466898	-469.1998067254594	-487.2608287164992
3676	-504.8244752697972	-501.814345339861	-507.2245532529037
3678	-500.4558735106126	-495.5130652360081	-515.9003650785548
3680	-458.2217824948574	-487.5323285689467	-498.4517836266796
3682	-503.2337818062329	-522.5675925244759	-522.1330439573977
3684	-512.3396891592892	-507.6154311995575	-506.9739200191286
3686	-458.4280982203237	-504.5546940792951	-486.5701735340862
3688	-436.719199779461	-435.3579612563681	-495.1843280704487
3690	-494.5116609334135	-528.7144890973925	-511.929095512539
3692	-513.8227360982185	-502.8724020891494	-507.3694940741249
3694	-527.5641967159061	-532.9618977664356	-553.9855845802561
3696	-505.3445639494472	-546.6865465466191	-570.9263328629913
3698	-498.8884519302069	-520.4264401078497	-538.122029622621
3700	-508.5252138571589	-524.6091035570474	-547.7485174372971
3702	-518.1965304987914	-557.1712841108702	-561.3919364624292
3704	-511.8314214787146	-535.813581896518	-544.0073402732299
3706	-495.2155954288543	-491.4619208016832	-518.3631820965444
3708	-495.5367546663636	-509.6165034564989	-507.7877534219116
3710	-512.3076728996815	-533.5947385087494	-534.1208036271996
3712	-525.819581975299	-529.7063968271723	-546.0788517076396
3714	-532.3002583664486	-533.6694301945473	-556.9451352668574
3716	-501.0795151259632	-558.8255361927178	-538.3265567639722
3718	-490.2064283636801	-483.8108216079494	-507.292062534665
3720	-484.1015555223886	-535.3514970357185	-534.9435851202815
3722	-519.4422976059848	-519.3190146988613	-538.2703859177423
3724	-514.8834699814153	-535.3049158825411	-506.5495573407648
3726	-478.1397440923502	-505.4897068714349	-505.2927232001658
3728	-467.5613747260327	-469.2109204793777	-510.8141985511516
3730	-490.2586925167753	-487.4447202056292	-527.6939590880115
3732	-514.060949003627	-516.1237414356249	-569.6299273639221
3734	-543.388776549543	-545.2572377720389	-584.623135311394
3736	-523.3307514905755	-537.9966312444168	-521.218532971169
3738	-481.8823033074126	-507.0449800027571	-490.4893280960269
3740	-496.0015623642755	-513.8965886081539	-532.7704988909875
3742	-520.8647315532309	-529.1692103061124	-517.1976767359096
3744	-536.0665789101832	-526.7577316393197	-518.4370673812775
3746	-501.561826679046	-515.4774212276211	-540.477778254803
3748	-505.0566575426335	-496.3695454687115	-492.0190561104261
3750	-493.844041210577	-535.8144992534902	-511.4443144271547
3752	-492.4800875210373	-556.5993309391402	-500.416693685931
3754	-534.2400080192982	-531.6979040627869	-564.0906586753571
3756	-483.6466351856336	-518.6392091314591	-542.2976843061946
3758	-511.3907156720204	-534.6989646173865	-520.1477274140324
3760	-515.9198838194119	-501.6796707469781	-508.7853762388481
3762	-502.9278658877794	-496.0804728091391	-501.3450446900772
3764	-482.5244507961077	-519.5550124476067	-504.8329161483912
3766	-465.6311721456178	-519.6524555400406	-503.3826811238512
3768	-479.0949931228422	-516.4447751037794	-528.7081669616459
3770	-516.9852147829701	-514.0245123480494	-534.060542974228
3772	-543.6866676073262	-528.3284781731087	-559.2260457102119
3774	-533.5997025626296	-536.7872776828483	-580.6300357949058
3776	-517.0643136986502	-518.1719680404863	-556.603013003034
3778	-524.7361019813494	-524.0809919179924	-561.528103761225
3780	-524.6602619245203	-546.4986492943983	-544.3764856278355
3782	-516.5826236827504	-537.1821959759174	-515.9716973757993
3784	-487.2212015956142	-513.6800245922783	-540.2384473428382
3786	-506.3818419384448	-541.9698046984754	-548.8079232163505
3788	-518.3530373444967	-528.8815495532252	-559.0323895256709
3790	-508.0543582791533	-550.1408010348123	-538.3424705273592
3792	-462.9383952079631	-521.9784807131322	-480.9741756930687
3794	-480.169307800886	-528.5027428499134	-535.0682002345144
3796	-519.112513976165	-554.5026301683815	-553.8416497242147
3798	-514.4649940153965	-522.3322224231126	-508.6291266644842
3800	-458.3350159410294	-480.3311053276575	-502.4302546412155
3802	-492.9583054974783	-485.4773330235265	-520.3357999598101
3804	-474.8930115353649	-499.7243436550737	-511.0141290152059
3806	-509.3763518402737	-539.8936175890493	-528.3484525630805
3808	-506.6746114060318	-524.5597199010377	-530.621211971194
3810	-469.8901049385685	-489.0933496180267	-518.7577422314731
3812	-462.1724921502707	-488.4436719224443	-506.5425829142292
3814	-478.6643991088132	-506.3779888307321	-500.5781022560643
3816	-505.9087749991909	-508.9118323365749	-506.8479948589588
3818	-495.2959390868023	-495.7029209881133	-484.5647788531383
3820	-474.695426245215	-515.6413339660078	-455.61914701396
3822	-514.6441991284941	-537.0350868984167	-474.3217090243478
3824	-506.0100077946677	-497.3022138876995	-491.4948024699071
3826	-513.7697399593193	-531.4850841781638	-561.2712423715062
3828	-481.6761317515982	-506.9284203878632	-525.1809899264345
3830	-489.632097692364	-555.9248289051725	-567.9273229765239
3832	-517.5357081225787	-515.2447095726204	-541.005596202659
3834	-438.9677638120151	-471.7887168802744	-482.6546990058106
3836	-526.2151229148619	-523.6028634037695	-529.6360727380286
3838	-447.0337505936661	-484.7882704187703	-487.8697541872473
3840	-478.0252742134185	-484.5110449550458	-510.2545641338326
3842	-504.0388598784915	-512.9922423573941	-586.335513384259
3844	-481.4938788884513	-514.5536476648895	-524.4375351409708
3846	-483.5229728614172	-507.4263734663587	-524.2091392700588
3848	-442.6601711080722	-468.5362384621299	-494.8588502216379
3850	-472.2023106307656	-475.8399409762316	-508.6320761254924
3852	-474.6161999764454	-487.610433644653	-530.2819060255583
3854	-475.8296130117337	-463.8200824635785	-492.6794441097252
3856	-448.3157329056074	-460.8915378371922	-484.0611198228003
3858	-465.814017121927	-489.692750440556	-482.5860766072321
3860	-454.2751500862005	-485.9429740329153	-487.8980255975087
3862	-442.2411210951999	-461.1531851235748	-493.4027531544724
3864	-451.6960848588012	-476.6013132982863	-504.4213389371095
3866	-462.9267140569777	-482.7125912450698	-495.778300534157
3868	-471.2096335531562	-466.0271976939676	-475.5310339335069
3870	-488.1865431768493	-504.3990352624485	-494.8853803247107
3872	-501.9207604801713	-523.2483478646769	-511.1251418669777
3874	-480.5506536147674	-481.4731823639688	-484.364305625294
3876	-461.1504680725035	-494.4364771758284	-470.8460377948758
3878	-439.5345862030678	-489.1156508729687	-477.6336323599204
3880	-419.4758728847635	-461.7212249086308	-478.3801197044412
3882	-457.274449771934	-474.5288582069946	-474.4284599600933
3884	-472.9870302867365	-475.6490142803132	-480.8105504894744
3886	-496.6282715409213	-468.7153334094317	-524.106618361609
3888	-482.8293805304735	-492.2721830643144	-468.1635744557256
3890	-498.8869571558889	-473.8058500022106	-513.1618624332027
3892	-413.0776286267418	-471.9312580032016	-520.3314941203888
3894	-469.4381611892568	-493.1443037689571	-519.2606694476693
3896	-458.8846378828866	-474.0927111986973	-511.4402205561601
3898	-419.6380380186366	-453.3010252244907	-419.1378891235908
3900	-479.9880195697365	-490.6135552746829	-496.2853462013065
3902	-443.0762635857877	-434.7598563321866	-476.3211324315196
3904	-479.8239425572979	-476.3412858180806	-534.2022992900575
3906	-467.7464748557757	-442.2137284155339	-473.4737114231167
3908	-482.3753612925531	-453.134255736328	-494.4717030935494
3910	-449.0645584421838	-476.5097670478433	-468.8649883758241
3912	-474.7962650456294	-498.3899352181234	-501.1395277447285
3914	-437.7301997678605	-489.6054340993038	-461.2742373923913
3916	-433.4081652211618	-423.4455018960603	-477.7136474692394
3918	-470.8343152530916	-480.4967177834739	-485.2558102410651
3920	-466.672159491813	-485.2621731623992	-461.1496677073104
3922	-430.5627776683633	-478.6737382310919	-453.0264968354837
3924	-463.5761552198479	-474.2605179435653	-489.2660240050897
3926	-484.7124420585553	-493.7709089276019	-507.8256581395914
3928	-456.663655418178	-464.4559622496631	-457.71354268477
3930	-430.0765072380383	-421.8726569710661	-476.160207836083
3932	-435.6936919896195	-435.0413419209472	-496.2743219136173
3934	-433.4575842538241	-462.5587167651523	-493.2372329296009
3936	-446.1900110968843	-471.8948903504225	-463.5400378130256
3938	-442.5133191416291	-470.0141233758933	-456.0029897748441
3940	-435.7356799759797	-466.8610737377886	-458.035117214604
3942	-451.7460095047701	-448.8262808446434	-470.3741592993225
3944	-426.2014387950924	-428.7844243443864	-462.7684534658134
3946	-395.0292689763405	-436.7144719253446	-464.9316672467745
3948	-396.2739758453758	-429.1457536166115	-461.0419749602737
3950	-432.7180130347914	-439.4322649408451	-467.5016837930983
3952	-424.5609790495722	-447.1575121436026	-458.7737120462316
3954	-405.7062800017393	-438.7244445238022	-438.0673706100792
3956	-434.9311013806841	-430.8490603626758	-446.54315650058
3958	-425.3364383718417	-428.9723024084415	-441.6645259274826
3960	-415.2896074468943	-427.6690723344665	-446.1802415586409
3962	-418.2885753909454	-400.3182044500016	-434.3027217827873
3964	-434.3368444497186	-458.3992704978552	-458.1876138047826
3966	-450.330452343588	-502.8290446587896	-501.2608717609701
3968	-419.6743095564142	-477.1526950553125	-470.550670652037
3970	-411.6827762837197	-459.9443156212661	-459.6145169360156
3972	-440.8463919265495	-466.5961695399268	-465.8802386884127
3974	-421.8456480686165	-460.6084262182466	-441.7566909357072
3976	-414.0439228648913	-437.9742489750698	-435.4982192508867
3978	-428.7440215368547	-428.3919377245866	-446.437626334782
3980	-407.2908657288275	-435.5998596023473	-456.6254984837012
3982	-421.630226497152	-444.5811499566431	-443.6185577910046
3984	-454.3928959457531	-430.5488720923429	-438.9356099110298
3986	-441.5173051739183	-404.2017442473971	-430.1931667604576
3988	-451.6254131068428	-428.4358828992234	-458.510765549498
3990	-454.0107514027593	-459.0157650671258	-429.1198655505757
3992	-451.3915496114377	-456.2530004931112	-453.7100412891912
3994	-469.3870577492867	-482.0999914832573	-473.0639980974433
3996	-440.8415378162894	-469.5490983852254	-434.2272559063322
3998	-461.2395446166361	-461.3238944947894	-463.9337979738144
4000	-416.487148382149	-427.7973589798149	-430.8947700831155
