# Supplementary material for: In vitro and in vivo datasets of topically applied ketorolac tromethamine in aqueous humor using Raman spectroscopy
Source: Data Brief. 2019 Oct 22;27:104694. doi: 10.1016/j.dib.2019.104694 (PMC6839021; doi:10.1016/j.dib.2019.104694)
Supplement: Multimedia component 1 [file mmc1.zip › Raw Raman spectrum dataset/In vitro Pig eyes/Gonio/High Wavenumber/5% Ketorolac 1-3.txt]

cm-1	frame1	frame2	frame3
2502	-603.1102990986585	-656.3868850539664	-729.5855688357287
2504	-602.7112281252662	-639.2185711315237	-710.4738195666314
2506	-607.8540418300258	-682.170818654633	-697.8155149692695
2508	-612.9298484640967	-651.1238817742153	-714.5163869067033
2510	-615.0539017895746	-647.0355468932099	-719.3742927608748
2512	-627.8445090010146	-659.0957347192199	-727.246600409872
2514	-655.8287123306877	-675.5060685782277	-746.3053458664053
2516	-612.034638040455	-654.8895603092651	-725.4580410269175
2518	-605.7584494307109	-668.8504476650853	-730.1865620785688
2520	-607.9672282817487	-678.5570364569369	-728.6147488391742
2522	-604.3735030074147	-664.4231056434209	-708.7295449834969
2524	-598.146663088726	-627.8507772759251	-697.0251112744244
2526	-602.6457325630167	-654.5752415085619	-723.8799153112369
2528	-602.590724704767	-659.0285513071252	-714.2208926475971
2530	-604.6778473027155	-640.7241402714609	-676.0683062574173
2532	-647.4096981069196	-687.2006556105177	-714.7681196231283
2534	-620.2098737273626	-658.0634491051676	-701.9503271930137
2536	-622.8806237766652	-637.2156507155153	-699.257142027318
2538	-639.2283402349838	-641.7791935464205	-714.0226935203068
2540	-606.1574184861644	-677.688791508763	-740.5322709443841
2542	-618.7730352839764	-683.0990504587942	-736.604855406472
2544	-630.2048567714205	-685.4529912461205	-721.2611231480029
2546	-631.0041622738023	-674.6096796958808	-707.8081338387293
2548	-615.4314499099464	-640.2083050274802	-709.3755220938269
2550	-640.1788709338431	-685.1216859973123	-709.3635535182254
2552	-614.549352910566	-644.1470384052113	-701.5955191238221
2554	-594.0989265615503	-603.5475441370072	-699.2996002389765
2556	-607.6055506346301	-612.7773266647242	-708.3698976232197
2558	-597.1369358252321	-618.094206024643	-708.0951928951702
2560	-601.6784281090829	-647.4658425720857	-722.3622481733513
2562	-601.7541605699496	-672.7404248398625	-731.1859599363704
2564	-593.7482883328732	-675.2834659353181	-726.1440053692365
2566	-587.9704806461224	-625.0503932838494	-702.0220973752719
2568	-598.1555304443233	-661.1379166105747	-709.4821908114564
2570	-608.0183028023283	-655.3215181055148	-710.2793513899021
2572	-616.1472432137049	-626.3927557493464	-704.1021007418419
2574	-624.3775366124488	-638.4112967666116	-700.3021938402524
2576	-597.2452930373644	-659.5885350481167	-681.9649651661366
2578	-590.7504861742682	-671.3039526811905	-684.1186099669744
2580	-608.2961820856225	-681.6544158716461	-712.674028932827
2582	-643.2901315023454	-693.07359646492	-760.4049588810203
2584	-604.8233763457889	-642.0702487348074	-696.2784062532353
2586	-593.7009699922899	-632.6722508291226	-671.4456406089992
2588	-590.8572099903654	-626.6655136929853	-676.3972126080965
2590	-592.8473998907306	-622.7259567375656	-701.001267367241
2592	-618.0612984860313	-679.1542969369649	-722.2078406962503
2594	-620.1556318285345	-647.6959270747029	-713.4670759648104
2596	-613.6722040206694	-624.3203443975335	-712.718517546742
2598	-614.3260032351473	-625.1495538375461	-719.9537793844148
2600	-643.9556295325522	-648.3091683832702	-723.7909702216726
2602	-651.9529464056698	-646.1474317538128	-718.30219129733
2604	-637.3913437650271	-665.817688639979	-718.3896463811211
2606	-622.4158856296082	-677.8341605886704	-722.1852002856122
2608	-620.4510939514643	-659.5272803070913	-726.1107959896604
2610	-588.7946249662457	-628.4539009855968	-715.0468003762155
2612	-579.6909700515234	-612.5901767778595	-707.0381036852127
2614	-591.9144217340277	-609.4642460133939	-707.8827667580013
2616	-618.2840930124436	-619.4930296106602	-716.5077692162947
2618	-639.2489724436471	-646.3695222555411	-723.8920093555541
2620	-581.3838661012168	-619.4423816349859	-685.4945918397222
2622	-597.5037391706264	-633.0271445635015	-688.0049942118935
2624	-642.556408789164	-676.2217987859087	-716.2059377734116
2626	-641.617925707308	-718.275435583095	-737.6901841301149
2628	-611.2466864935267	-649.129156802182	-708.9695513259195
2630	-610.702839689947	-659.6323827142093	-713.4976959197016
2632	-631.3824311082326	-670.542314034063	-735.6650013071043
2634	-657.1062394580364	-651.3486239917329	-753.8614490608923
2636	-639.772511193474	-650.1409222510453	-712.2619679628403
2638	-620.6847959948689	-649.9739885100148	-691.3880242941665
2640	-614.2128842832035	-657.9106482016068	-698.4527356201893
2642	-619.1371196093719	-657.2158776296913	-719.8313219627378
2644	-629.1268428610388	-621.6106353094372	-732.2336228700395
2646	-661.8228755422598	-702.8090745195666	-756.0333835754227
2648	-633.5076370618722	-658.3327357136604	-709.7549215253332
2650	-614.7977804470277	-632.2776945703099	-687.6227950559829
2652	-641.9479759871871	-687.6679958008999	-733.3849006763363
2654	-669.440468101297	-674.7003345492552	-764.5889383120713
2656	-627.1626304848198	-658.627673357712	-729.2226371860336
2658	-607.5702548624711	-651.119515743462	-715.0833088707998
2660	-607.6688821236303	-643.8536295377977	-709.7826229242803
2662	-590.2951393768259	-619.4465792295393	-663.2156547047595
2664	-596.3853127705822	-657.8775014170492	-700.0052878762706
2666	-610.6411391168467	-659.1384618497038	-697.7169688893464
2668	-615.9389980847349	-648.0879376593032	-698.2761997232703
2670	-605.3384312240933	-641.1233641000285	-718.6772093041673
2672	-597.372945504032	-636.0238826006453	-707.928151401242
2674	-641.4242316722169	-664.5255483165787	-695.3460492191161
2676	-653.9344770020682	-661.3827777771954	-699.0225280844348
2678	-638.6160599596717	-645.7359066327376	-704.8342122685507
2680	-626.3264354430241	-663.747929443132	-688.1511864022891
2682	-632.0311502370637	-656.9251793172861	-726.4058215144926
2684	-632.9955752021424	-653.7605989562017	-739.1364256018005
2686	-640.7066900132567	-664.0761744311704	-725.7043029619317
2688	-649.8345750332572	-677.8850968393173	-700.6891686241565
2690	-617.7616839168928	-639.3107020941525	-717.043687446262
2692	-609.5305548807002	-656.627202569572	-704.9911130976809
2694	-642.4903538663305	-662.2781691130645	-700.0056793120771
2696	-660.9686624174274	-650.4499365802806	-690.8712076165213
2698	-606.6082074350389	-627.5813810493171	-664.0263523599449
2700	-586.53606907633	-620.6227541407595	-684.3800080883079
2702	-598.1785336622418	-621.4258151227796	-714.1399284199827
2704	-600.2428504057687	-614.880549324258	-710.3135762254447
2706	-592.9117120425588	-611.0832703863698	-683.6433316423389
2708	-614.0319835631498	-647.4634059887068	-698.5908005282605
2710	-660.1725939403923	-689.1339633265918	-731.5295381883493
2712	-674.823299131074	-715.8049652576174	-754.4777022671967
2714	-658.7528133386973	-696.2983000927983	-754.3205996137992
2716	-629.4752958980349	-636.7852709372644	-733.1339555469799
2718	-662.3639263938235	-693.7238537827888	-748.445637170635
2720	-616.7109638122314	-672.0028897987795	-704.3051402131484
2722	-602.5841232799966	-644.322774754914	-692.5681884731671
2724	-623.398027414944	-633.2452853657031	-711.2737044155681
2726	-649.6412011349727	-647.0120048847277	-729.749171219403
2728	-645.8667686514802	-647.0609467390939	-734.3450726995793
2730	-618.3531287288737	-648.9733419572567	-707.9649776927126
2732	-608.7027493814087	-660.8292933274445	-686.9315346921599
2734	-623.0389737030951	-671.7880284955498	-694.3778814713105
2736	-631.9160669352087	-646.6801668550645	-748.1347347225039
2738	-605.9862921307472	-604.5561295403197	-690.3050569267365
2740	-628.1032335559802	-634.2281028479411	-699.3051728930788
2742	-653.5549421094021	-673.9126924351471	-736.8569899111377
2744	-648.8238831946565	-680.4809316189965	-760.4427013134575
2746	-628.3387947576055	-685.7611780611563	-740.9516259014959
2748	-596.4373596663106	-639.6869078423094	-695.8648015032622
2750	-589.6584172048064	-633.9923147323489	-689.8877699247191
2752	-604.9932237148393	-647.136449265161	-710.3370158191553
2754	-627.6936253043972	-643.8494921382376	-729.5469160692346
2756	-621.5355262025313	-701.9529896248437	-749.4966696904213
2758	-641.9002092037212	-651.0024818852296	-734.2020677511346
2760	-650.3579943528342	-631.9898126389123	-724.070629245296
2762	-644.8261675427507	-652.0840398725781	-722.1787399736591
2764	-641.6070749629331	-650.6606861788911	-713.0180510666191
2766	-617.3724902590272	-668.7732884469729	-707.9086535795211
2768	-619.2341813700207	-648.8335638262134	-690.8926485974384
2770	-632.5139543672833	-644.7373158100246	-700.516505235507
2772	-645.3435148011558	-669.1759967522117	-731.8829327940434
2774	-646.4934888199031	-689.6268192645251	-728.1041010327226
2776	-629.3071040112175	-648.2154448585304	-705.584861509276
2778	-604.1350042169122	-623.8123966736077	-688.8203457486794
2780	-607.0738891732021	-626.99586232371	-696.098928706023
2782	-639.539035657415	-647.297895092323	-716.09587485807
2784	-624.6781027889958	-632.984629723315	-669.7162936162787
2786	-611.0142207119421	-642.716443284952	-736.2189217969681
2788	-619.1264912686629	-648.6081041277826	-729.6621993896215
2790	-632.287311947299	-668.3163231623214	-699.6848337439398
2792	-631.5811810177675	-698.5974821706956	-702.2023405758843
2794	-603.2070211440232	-636.459262976298	-720.8191506942022
2796	-678.02586064403	-676.5510029430046	-735.415595641385
2798	-647.5104918465183	-669.1318624321768	-699.1918738052196
2800	-600.2151660382629	-641.1074218463623	-688.9899713480895
2802	-642.7552648295242	-643.1343421819711	-764.2398260642132
2804	-633.71558906122	-656.8558319308895	-736.8685070569929
2806	-628.066166109925	-642.751701998284	-733.3742252112954
2808	-608.9899973988227	-634.2795388526459	-710.1787418804609
2810	-602.4952598329276	-640.9726192481865	-688.4402540792247
2812	-635.7487668023041	-660.1015763050955	-699.52385338098
2814	-637.470710272096	-645.1591849546139	-697.3626736046658
2816	-623.1315891940928	-639.5329202808935	-664.7687493560748
2818	-619.5280036337199	-647.6176018173593	-679.624827626491
2820	-625.1112384129326	-660.9353084956615	-711.339313319118
2822	-627.0627196955214	-664.4552911373818	-696.735309560967
2824	-610.2725985187465	-633.1211749246151	-687.0437782234825
2826	-602.0696600552667	-607.6919595042029	-669.3248427260418
2828	-613.6072337819476	-621.3321682068406	-680.5467311572477
2830	-618.7805867039292	-649.0716913172482	-696.7432339326093
2832	-582.6287341944047	-642.7607222788024	-674.1268995070479
2834	-576.8164693760916	-607.4438841170203	-671.2510853981697
2836	-593.3022433195653	-644.3421700145748	-716.4215345662188
2838	-606.998563537092	-673.7534666834221	-723.383851186233
2840	-609.8380734412227	-659.3329762262151	-696.4661369153728
2842	-602.4610577101125	-594.8479360023654	-680.0307779057766
2844	-597.3829391631638	-601.5119279780309	-685.3713751987297
2846	-600.3966740704476	-603.9325006116219	-684.490892301217
2848	-601.7876678446655	-616.9494321942445	-692.9869579588446
2850	-607.5585840297291	-635.9314318137207	-710.9007170917355
2852	-625.3586574607589	-645.9831019022809	-726.672509990099
2854	-610.9818786032423	-617.572745665204	-683.0563109284464
2856	-597.34818949855	-607.1428026542361	-674.3363489886444
2858	-596.5177670083847	-636.9977044315551	-694.861024340232
2860	-606.4522143699483	-657.4768652138138	-713.6863842175616
2862	-613.9907072224198	-611.4769877687265	-697.389864873615
2864	-565.207172229623	-595.873695790116	-672.1981900564687
2866	-585.1116250687167	-613.1965354873905	-681.4831732090293
2868	-599.1769440515045	-610.4205537499661	-662.630316509561
2870	-602.4456628624291	-601.4762589141822	-643.3757352883246
2872	-604.2182599975382	-611.7836340167229	-662.4421892774898
2874	-581.4971439314284	-623.4133131215372	-677.5421941410873
2876	-564.2521841334074	-624.2100457323779	-678.2522546620711
2878	-566.6860552699768	-619.162555665278	-683.6830580608018
2880	-581.317966212532	-620.4948785430327	-670.6713334322081
2882	-597.1982163888436	-631.980534179731	-635.4493255049958
2884	-608.7993842534551	-623.8205143630615	-668.4363228247179
2886	-584.2057561835934	-621.6592990363581	-662.6976281790958
2888	-595.4196242381388	-630.6035515177814	-679.7596178168606
2890	-597.7679879503024	-632.9710490893032	-674.2477415572657
2892	-575.5881629497687	-620.8059950037149	-641.1171744137014
2894	-604.0601742744764	-612.0036570824798	-686.527617762824
2896	-612.1482659259769	-572.4048213305023	-661.453239721364
2898	-599.3434147411952	-578.5860391834065	-642.7202712269425
2900	-571.2081292188451	-588.736310415301	-638.7900518857036
2902	-540.4391827503008	-586.3707097404514	-637.430740894451
2904	-526.9790575795432	-593.7972484016244	-607.4688766580962
2906	-561.692366262389	-567.8346167806379	-629.1563717775605
2908	-553.3602421632232	-549.1526582349533	-623.1048895310134
2910	-540.930549410205	-571.4101073470597	-622.9689457358511
2912	-535.8140651221091	-593.4731825707635	-631.097807063775
2914	-534.8171858710639	-544.0244763087445	-632.7048911179643
2916	-595.8453126819144	-585.7526749880719	-670.456855633343
2918	-572.776901840928	-565.1464321031097	-655.4060575977142
2920	-553.8435170894617	-558.5118564825725	-624.4986789350917
2922	-543.1534543041596	-545.5632852086317	-600.7992761469409
2924	-528.6118393377949	-504.3252234524237	-602.4238731752781
2926	-552.3246918857599	-545.7050592781862	-647.7449925030485
2928	-507.9362567603388	-532.8598358745612	-614.1530236695585
2930	-525.1315820462414	-514.1484461431394	-590.1287825770949
2932	-556.3495223016191	-525.125528983068	-594.9807746322632
2934	-552.6087662487665	-559.7638641168793	-621.2907069296232
2936	-510.9616308695838	-542.0741717633637	-632.7141359472576
2938	-482.3909259622888	-527.996006010208	-577.2347541273848
2940	-489.7212112314325	-529.8292143087091	-592.8793595600574
2942	-487.5885795951098	-501.3381468656466	-581.4542751608699
2944	-488.3318164107749	-482.5396174597669	-563.2467765760804
2946	-539.0048253799391	-557.3542081756123	-634.6974469056567
2948	-543.3525731022953	-531.3614727746322	-630.4338617695248
2950	-504.3201665259002	-515.3543676098831	-586.6924947996998
2952	-505.2472697394013	-514.3940841476119	-591.3675143848205
2954	-527.4838054224831	-528.960786040282	-605.1733931283079
2956	-526.2819755497608	-545.405122052857	-582.2204294058239
2958	-478.7916997668631	-511.7379213220599	-584.827493365751
2960	-558.9235776044404	-558.2835079428123	-622.53846524653
2962	-534.2535342292185	-516.3939618733978	-586.5727040695473
2964	-493.9451996458372	-503.9208282162763	-568.0014061512495
2966	-499.6884252712043	-544.8182940536987	-596.6149469367543
2968	-541.9765189687291	-535.616407510209	-612.1207417361366
2970	-538.5035288083794	-550.0661176667434	-578.6719961695371
2972	-545.2214099494022	-532.6732593272097	-583.6677020484121
2974	-543.9287802381705	-533.5714170861586	-599.7218801837039
2976	-538.9136868153092	-553.9193603079214	-600.7297910584996
2978	-536.9206471301102	-573.0316639887146	-577.4477562816036
2980	-520.4038313290448	-565.7346853993703	-575.9394790567643
2982	-551.3545202751849	-580.6367044914134	-591.254103202737
2984	-529.1923360158944	-568.9657622443136	-589.9107174261887
2986	-498.7997560845307	-555.5424686421668	-589.5973026063798
2988	-494.0407858544193	-554.3709556530818	-597.0555893632263
2990	-516.6159524336198	-557.3319468338874	-601.2686822440447
2992	-543.0482453111615	-534.8848282248086	-592.2106914457905
2994	-546.7996210329114	-565.4525046324668	-629.9117316537215
2996	-539.8481100234246	-562.7811333386633	-628.7678329244714
2998	-539.5062556596863	-536.2235089152132	-595.6985119986421
3000	-542.57528505064	-526.8832527445399	-569.2595850691819
3002	-489.6803176032493	-571.4312177793954	-585.2051214191645
3004	-548.6103346109128	-510.374360839825	-598.1233205712969
3006	-560.3842561539259	-530.3482951257071	-618.3889217740972
3008	-572.4338120972417	-552.429338133782	-636.0876997282924
3010	-574.3430481369829	-552.3628249181872	-626.9426740248371
3012	-528.4531787027926	-552.7148788316616	-580.4969743138237
3014	-536.7073531956413	-541.6606361823689	-624.5197553485
3016	-548.2052203799814	-523.3724734574232	-629.5136588249163
3018	-523.7180906094433	-549.7298282622279	-630.4017677839305
3020	-518.7269610231381	-570.460682711112	-624.9645544506208
3022	-543.9463036209853	-554.4313356394507	-625.3538974300847
3024	-533.5553998874824	-526.5683690783216	-662.3721033555386
3026	-539.4448091389525	-589.7079921255173	-618.7079184176167
3028	-538.060782082001	-553.0913744023499	-605.4263189391917
3030	-538.2420882993537	-539.4635761648308	-613.2138126244078
3032	-537.3616409145168	-560.4360030469627	-621.1363887204122
3034	-541.2494295475718	-585.457367751647	-618.1500565131438
3036	-581.9251436107546	-581.7248456680678	-624.0383847420163
3038	-559.7219581390124	-600.5744015219773	-618.8544624006877
3040	-517.6137282652501	-574.3168842648794	-616.4099045375905
3042	-497.9458391605585	-539.5876875460189	-610.9578538208784
3044	-494.7200396649232	-531.5248259218645	-599.2944595331364
3046	-497.144384745326	-560.1219684942578	-591.2988689127105
3048	-572.953586571255	-565.0823529621365	-634.9901822392252
3050	-491.0155869242783	-550.0050364394001	-583.9642899044565
3052	-479.7990985836824	-529.3007745251665	-551.2225475759054
3054	-500.2600728456342	-549.8066806623658	-571.6122719132719
3056	-517.411542761145	-573.9072184877838	-604.3890931944043
3058	-518.5090851743531	-536.5617408176439	-588.3856273067956
3060	-505.1836491137366	-541.2703248988842	-605.894129819931
3062	-480.805631101419	-540.8367334263884	-548.5196644684129
3064	-485.9587960323805	-519.0005691355218	-542.865394904579
3066	-489.5756459128824	-516.9293183536264	-550.5373644652178
3068	-484.3247861639184	-533.6798195691865	-556.4410755826034
3070	-488.1889459247249	-533.860705496823	-575.9939680218943
3072	-495.6220415354904	-537.2091263302975	-575.8493519485904
3074	-469.264997485664	-493.5901416821893	-546.7267126388864
3076	-477.5953045196579	-489.1874800084453	-546.1853496858183
3078	-485.9578533280029	-489.1185411196268	-542.4906789775041
3080	-480.6022929238058	-489.7932373250311	-530.100152267752
3082	-482.6964331646781	-518.5377908239318	-537.748889835243
3084	-510.6806207729235	-500.6130802764213	-572.2692624848821
3086	-504.4862911675119	-507.4828330627202	-555.2941098464751
3088	-491.4942068203191	-492.9431269447697	-547.0884250334015
3090	-478.7433891838494	-474.2024356437697	-543.0699543860164
3092	-464.2013020230791	-471.1072127797594	-538.1249196867941
3094	-447.6935103345841	-493.3407422942906	-540.1312195860133
3096	-475.0282973596112	-539.9318740404536	-583.6092306710838
3098	-464.1731551878097	-480.4497631516759	-540.5865980212645
3100	-475.7485776285145	-509.5801639563387	-540.0756066622869
3102	-485.27649061529	-520.6051726321305	-548.0621347970725
3104	-478.9056608729596	-483.4435658410841	-542.6220395771785
3106	-465.0149901173988	-468.9042366073952	-535.5626650823431
3108	-464.4747308075196	-548.2133120051248	-557.6972679417112
3110	-446.8766264153439	-482.0387894141176	-527.7566692641969
3112	-440.632523492959	-442.9038831646186	-518.2485206948846
3114	-437.4509336860003	-440.0899826249676	-512.7105117123737
3116	-428.3970473575736	-448.7678909963062	-521.8029626923843
3118	-419.018444969569	-444.2720160505801	-550.7290035402267
3120	-452.9312213827259	-445.153574301347	-511.2799726282586
3122	-440.9289929529379	-446.4434961584306	-472.7786322744418
3124	-424.1040914289465	-433.3649933163617	-486.365904596258
3126	-438.7604389424175	-442.8614850899205	-525.0523367785195
3128	-448.2425111208482	-446.2915396280077	-535.0357550919064
3130	-417.1976213763765	-426.9800678246224	-500.2184916195312
3132	-394.6817659870595	-464.2331392823573	-502.8547286436943
3134	-435.001418807191	-466.4753141183026	-497.1592545438469
3136	-450.2284008263023	-451.6623193475819	-502.9633564898103
3138	-446.9551256396961	-427.5233850570066	-507.2641085883738
3140	-432.0447160692053	-412.1019273289101	-486.6352228009823
3142	-408.2863152186203	-411.2062197849222	-459.55990387983
3144	-376.6733459410287	-411.8690084910489	-486.952835703932
3146	-379.1914080303299	-433.524458283646	-454.2112563485382
3148	-403.995626740461	-412.0826427629191	-449.8339437378932
3150	-377.015246087776	-404.5837652797616	-466.5467582869689
3152	-374.7906028518104	-396.1088589181629	-475.5519942645498
3154	-393.6323489228024	-380.623991084127	-473.3918606239572
3156	-376.0863632317243	-369.8855590073198	-474.4599116081346
3158	-422.3129810088529	-368.9871793061574	-459.8198601458014
3160	-349.0272752211059	-372.3198477533612	-440.1311197246698
3162	-369.0344509413553	-410.7458739035725	-463.6341512416353
3164	-374.3964448653144	-397.8104389631882	-443.8213040287758
3166	-364.654075646572	-372.9132019868125	-419.4921711658109
3168	-374.0376656370283	-381.1596117345806	-444.2080041866252
3170	-380.7131530232359	-359.681982880406	-471.959900069025
3172	-354.573051016363	-341.0200258502358	-440.9332872932533
3174	-345.6145696288797	-362.9099532969036	-413.9725604095821
3176	-315.9134592286706	-360.8167477522798	-397.8610151053601
3178	-326.5290157973353	-340.684315874252	-405.5887287167968
3180	-359.4147928449484	-331.0564822330044	-431.6251923598927
3182	-340.6112705232408	-346.4611689728699	-448.7119765485965
3184	-351.3192459185734	-331.4084830748295	-418.5482709335407
3186	-293.7384255182998	-358.7234356666834	-399.1281597127845
3188	-307.9893262519147	-343.0356954805549	-400.817375092961
3190	-293.5719889492029	-339.774472236984	-385.2123127124534
3192	-286.1192336526664	-335.7660609033533	-371.7779754765733
3194	-312.5544612789342	-322.3043699489913	-377.7947831622082
3196	-295.329494150192	-341.0106257362984	-376.019252822929
3198	-284.6299324618381	-343.5084899402166	-360.7905888441948
3200	-298.3613958198411	-333.9448934584216	-343.2549417733786
3202	-305.9566497143539	-311.5983513227729	-377.5833713647397
3204	-314.7765122601757	-300.294867238784	-385.9634615293008
3206	-301.4536738024386	-303.4802087685299	-365.3567301968832
3208	-267.1836050923482	-310.7326671227211	-361.6758378511128
3210	-312.2848551189021	-317.7204049922418	-374.5248567320942
3212	-288.3877549218804	-253.7891699160048	-337.2345552413321
3214	-297.33034966652	-283.286621092444	-334.4601276826228
3216	-301.9245178544131	-300.5084064351237	-339.0125657632556
3218	-292.7065736012312	-296.7428364727751	-334.6561538836743
3220	-282.4399999073405	-293.3053189932841	-324.7513489447421
3222	-286.3572455067701	-304.6667224083718	-323.8149472387512
3224	-286.5384915071992	-311.2263291707461	-332.9455623708598
3226	-275.2049046516647	-270.4593798485313	-296.0074176723352
3228	-304.7408147498474	-273.1858952537676	-332.9269424604051
3230	-289.5818745010214	-280.4664223195445	-315.7736695504262
3232	-259.2787117179737	-282.1472428230825	-304.8526667937632
3234	-246.6944770833989	-285.4187598670507	-328.4538928516764
3236	-245.6147914937812	-293.1478138785544	-336.0540331590773
3238	-247.1460713044949	-267.0014732693735	-354.1828979900162
3240	-230.3228541756606	-301.378567277672	-325.7279167503538
3242	-279.478466499105	-292.820873012937	-325.7049195372899
3244	-276.1175828639993	-277.1010842354423	-315.5889771794152
3246	-250.5075692076781	-270.6716277120804	-307.7863697859046
3248	-249.7519715750051	-270.3877892416818	-308.1697866823783
3250	-269.3060059071221	-270.578458071602	-303.3696138437845
3252	-275.4797654698322	-299.4495005935426	-310.224239630241
3254	-231.9519818900152	-245.2178030884258	-331.2151806744986
3256	-257.6077528242475	-290.411187695062	-320.2221474306594
3258	-266.7074792639291	-286.7423717425878	-328.8022343883428
3260	-254.1018403313635	-279.979664227136	-321.7709537572453
3262	-248.8386850147647	-305.8473864867439	-320.2093391270452
3264	-265.2988979713793	-311.5844313656628	-360.0021281322911
3266	-261.1714072065712	-222.4907457083349	-274.6156207108633
3268	-246.8079383428247	-263.5612741708048	-307.277694702392
3270	-250.5001550323519	-239.385838318276	-294.1116648306377
3272	-252.8831074378897	-249.36151553079	-309.0636370581814
3274	-242.5325119661806	-265.3409120493647	-338.9782869449126
3276	-236.3603783321104	-249.170649541215	-345.2767190832228
3278	-246.5575506118544	-220.5207374421837	-313.257732492444
3280	-231.018945712612	-265.8285002470173	-283.5121638727041
3282	-228.6190824264686	-258.2078005781357	-293.7196449624734
3284	-195.6407424588322	-221.7060544496204	-272.6347476306719
3286	-226.9003253260259	-236.5916339892534	-307.5761768558363
3288	-240.2125187712387	-252.4117063253905	-314.7510150682151
3290	-226.3324720647161	-258.0665968465692	-305.1704326914911
3292	-230.449853492955	-266.8973276389121	-313.820628100697
3294	-261.4606798022072	-265.9875949140974	-300.4215115025282
3296	-225.5114390516905	-229.3786975346185	-306.3188054278857
3298	-259.876012153386	-247.3045151901187	-279.5333251536719
3300	-245.5289906215673	-259.0209623403265	-282.2874291719333
3302	-228.2407324121547	-243.5608042091455	-292.5360356364177
3304	-210.0790173137966	-229.1931423085365	-290.521527146434
3306	-209.3422316215332	-237.5287311868819	-289.1303908352373
3308	-246.7968022593004	-252.403016562876	-312.4520908907982
3310	-236.2941061875087	-235.9074926186716	-327.1132361451129
3312	-243.7368511072021	-284.8186949022202	-309.3091661598236
3314	-265.0397542877723	-279.6471443339731	-282.3574339190609
3316	-248.655999311382	-237.2591102000319	-278.4583781033922
3318	-209.9762947145971	-227.1589222649792	-271.6972692427542
3320	-196.8075049582355	-237.7198726507415	-272.0736064035095
3322	-225.4863213695841	-238.0558477035166	-293.2323207211021
3324	-246.7369742565034	-249.2599410616641	-305.4748749613466
3326	-223.5642787012638	-221.3728808185701	-281.6555453652111
3328	-218.4979107967052	-245.6440735445875	-299.4672103797585
3330	-200.9017521329288	-254.6614405655363	-300.7525421260382
3332	-200.1024722482056	-231.1940110578046	-280.1469118374673
3334	-208.5365452492741	-230.2900185671385	-283.0153827692329
3336	-217.762840567063	-254.4589736787937	-304.8668956152512
3338	-216.7277365362858	-259.7113501872595	-297.6656713240635
3340	-180.1811307518478	-241.3166990828886	-254.4131071757309
3342	-182.6256281438099	-194.1818560531815	-278.0861084323654
3344	-205.976710282493	-240.6996439113814	-273.1074447309262
3346	-185.2641404203602	-240.3544187383434	-267.0886181496629
3348	-180.6720878435482	-205.9720878277193	-224.9802893193939
3350	-180.0418894052414	-194.2534290935361	-214.1532562271883
3352	-180.1461836691467	-204.958501968381	-241.3741578164295
3354	-199.2134175662959	-197.5393695000036	-245.913196833213
3356	-208.8694791354193	-191.8042655330411	-245.3663262212452
3358	-172.5095107747008	-178.7525049371403	-257.7741649761379
3360	-169.2213539522408	-169.3901947777162	-250.7512688120579
3362	-173.654477605512	-169.9102167437495	-264.0806543294531
3364	-192.1704830914898	-195.0384952376544	-248.0372287826661
3366	-184.5668617096838	-204.7197970665028	-225.1497028150311
3368	-156.8806637854855	-181.118976274391	-222.1548318015748
3370	-154.9721839684082	-171.6871973155501	-236.708247727429
3372	-170.4496139922044	-238.9326660316311	-262.4204927770751
3374	-196.2286368971442	-189.2531510735354	-265.9403420625695
3376	-204.1152392774635	-202.906011683312	-266.0843989745094
3378	-204.7179750878471	-220.6170774733214	-253.68081657073
3380	-172.3055132589675	-202.2879067598475	-235.5188625112569
3382	-157.3877921416014	-182.5904236079725	-222.5594720675766
3384	-158.9250251859663	-171.8176408323463	-216.305320070735
3386	-141.7790107648908	-168.5104536089607	-220.0831975255498
3388	-130.3403465672507	-205.5399246966274	-245.7883978710471
3390	-141.7599884731471	-196.7083369408988	-248.7895580695802
3392	-143.1834199006902	-137.3538573497429	-211.7871853005285
3394	-109.2703414282137	-150.0135317617729	-200.4925360335593
3396	-97.8110553362815	-146.3707209919897	-200.1697456711144
3398	-141.5500704129378	-171.4758231509628	-239.9766095143551
3400	-166.7278976295786	-197.5955267905063	-248.7542455059987
3402	-145.8393643591579	-189.9587227534907	-204.6190583665394
3404	-158.5862748567063	-189.5070743593416	-205.6503334220611
3406	-160.3437728543202	-204.6058882060749	-215.4174396664574
3408	-180.4710955578924	-163.3932016319023	-217.8785801830944
3410	-174.271087020788	-150.5703690011438	-218.0463108776872
3412	-161.7538110807388	-153.7973795198576	-224.5946838986613
3414	-158.8181605864402	-170.0067009753707	-219.5905598369697
3416	-169.2594116641216	-192.9854808801742	-231.8102459887422
3418	-179.1142047560654	-188.3241340679081	-249.6399379184293
3420	-167.9659235976527	-154.6470728913985	-234.5717397723562
3422	-129.6841612233988	-161.1768326857219	-199.8671093423404
3424	-82.12721218615067	-120.6376827868339	-160.1142887735298
3426	-143.7814139518457	-153.7895763187751	-223.1763071194273
3428	-172.0977272434753	-191.6787383809582	-234.3771305864308
3430	-144.2803857159399	-173.5364419398175	-205.7999507428215
3432	-103.5106307243891	-129.573953336739	-185.4483030484689
3434	-105.7569105219918	-120.4014441687484	-209.0648405466616
3436	-141.187366347348	-135.0499872208245	-219.3768897088184
3438	-145.712460381644	-121.1548271534033	-174.1384205459395
3440	-108.2957204771635	-116.3092642363006	-203.8498390434324
3442	-149.8763129110549	-192.4635864753716	-202.1885181317529
3444	-156.1666210565996	-184.9135429742658	-206.0017671825696
3446	-175.5677423244214	-184.8697914819187	-206.9860102485763
3448	-165.6927568067883	-176.7299526900263	-238.369027982139
3450	-171.3607388311798	-184.6585743374217	-236.8417174115174
3452	-154.5921975516632	-176.8487822373094	-216.0061212111138
3454	-138.3769608437839	-170.1808598310959	-213.4357132880042
3456	-160.9425245091096	-184.2299797957265	-222.6052480696947
3458	-111.8834978327798	-126.3477351956383	-219.6235201440696
3460	-174.9109630663516	-174.8714007052344	-250.5762042057139
3462	-189.4082436561108	-183.5290590340104	-233.8673474056402
3464	-169.4794778863523	-188.1829124908753	-209.7561678920622
3466	-153.0210603444869	-145.3482534233241	-207.1770013404116
3468	-173.2824053607864	-152.7195236292252	-201.7575475549964
3470	-182.7369803923385	-178.9690153747048	-224.4037833509547
3472	-182.0819903779815	-192.8287574950861	-254.2640667931875
3474	-197.0729182458492	-202.7923193130397	-261.1168043400526
3476	-185.9046610294881	-190.333415037752	-275.6787327851413
3478	-150.6765638593897	-161.0213472134666	-212.6034168942851
3480	-187.8296755168722	-191.5429673058305	-222.5161857983454
3482	-163.5786552556047	-183.5204819228308	-256.9195026077189
3484	-149.0297033979468	-170.9404254313191	-221.7188720664553
3486	-180.6434529153025	-193.2447839769354	-225.0605175216584
3488	-192.907570648115	-221.3724781622363	-230.2780839102845
3490	-197.2351031299248	-233.1750616648325	-257.1181030808394
3492	-216.731009006778	-237.1877450621443	-298.417558464258
3494	-222.0152432440181	-241.37922587645	-289.2421429410069
3496	-212.9896049986706	-225.7177397820442	-266.5506356073561
3498	-219.6709928133741	-198.0890749658856	-258.1041053792311
3500	-181.0651136101096	-205.8503582483781	-271.8678039451467
3502	-207.1831190207028	-232.2575362493487	-261.5495280746462
3504	-197.9171661452865	-257.927709518892	-261.4892487964284
3506	-218.2959523072824	-254.1732381493494	-248.7788675550456
3508	-237.9290051405571	-245.3317096192779	-267.0189915961403
3510	-233.5363165680347	-224.0252441487763	-280.564120875718
3512	-221.9541630349731	-207.5127938514039	-258.755240503176
3514	-208.5568961887728	-231.7094996491758	-250.4347690497572
3516	-178.4797621808685	-226.2085886963448	-260.5727204560369
3518	-220.3759756855297	-210.8015847852693	-264.4060704923413
3520	-265.379906305313	-241.3454285938061	-321.6357552763231
3522	-287.4071103199943	-290.6179702189005	-305.1152148982746
3524	-255.997794632658	-276.3423815589543	-284.9428517739378
3526	-237.4010747692441	-240.0474391105382	-299.9010903219135
3528	-240.7150353630928	-249.5342324808316	-323.4974677173716
3530	-271.1281334589987	-284.6417510281399	-337.1400207774143
3532	-285.8321333508212	-285.5895402208768	-335.2860433443067
3534	-248.7456411249895	-252.5512570291808	-321.5165546667329
3536	-241.0237717657481	-244.1487737799479	-314.8031258642598
3538	-272.0705603695709	-250.0735571247851	-297.9122502146969
3540	-296.9673525587337	-277.2548281290329	-327.4820199357708
3542	-275.1291129110952	-274.7720895860463	-327.232472013361
3544	-278.6564014820939	-295.0836523378334	-320.8276993842477
3546	-269.6512456848379	-288.9834912845005	-314.4965491168
3548	-289.9984644770728	-284.6129782020937	-318.2632940247923
3550	-288.5626203329141	-299.013611495618	-349.4557801396628
3552	-294.2059733509842	-295.6609761116173	-360.9605761082943
3554	-310.5442762051171	-269.2109907047497	-333.1761935528598
3556	-266.7743000401904	-273.805013800687	-328.1776690938332
3558	-274.3959518771176	-303.4347259988838	-342.1188364852678
3560	-274.8982693287802	-323.5244778902906	-335.0411377337788
3562	-270.7537787919352	-268.5002532707098	-328.6043082252973
3564	-251.1356685450121	-268.1442536335829	-309.6200233045702
3566	-257.6025877004283	-259.7519136914737	-319.5714494512198
3568	-276.5295611817731	-268.3883549912458	-344.2405930956146
3570	-281.9251202644416	-310.2792299713148	-345.2887753364436
3572	-277.3509090595449	-307.5784091068843	-333.6550750924137
3574	-292.767990263353	-272.8835283350256	-309.7063180239708
3576	-305.5152429857301	-269.0472989129713	-304.0329815668614
3578	-282.0044675747915	-282.8133515883536	-344.8713563187844
3580	-300.8909971440369	-303.3438497643913	-345.1350550019757
3582	-318.3991025382556	-375.520708173414	-381.2402294711042
3584	-274.0841894230073	-274.7096605290827	-325.9178484897992
3586	-295.7565920839659	-287.8808590198931	-353.5708250101426
3588	-286.4342775006602	-307.2316784423841	-382.3670001445354
3590	-311.7641164061442	-334.1131938316895	-389.76048043965
3592	-314.1048399958949	-329.8069739817744	-370.9874126247589
3594	-300.3850352030308	-307.2818592064449	-362.2595140513789
3596	-289.5295400453505	-311.205777216204	-362.1674424808239
3598	-293.1920880441245	-324.2697817373578	-360.4488927552233
3600	-303.4590281862454	-317.2098462451536	-367.2212694749359
3602	-303.2305950734011	-318.2898442382575	-379.6685749644635
3604	-331.8743012243785	-306.1988699060988	-375.6101620244161
3606	-361.906735369569	-327.2625206267293	-369.7779122342217
3608	-295.0486552962551	-326.1482586594327	-353.3026254920112
3610	-346.4734942632313	-342.6105328534064	-372.2946938411852
3612	-347.1135123690514	-300.6270425924818	-379.0281565956396
3614	-351.6558954541385	-300.948671570604	-402.1408733869931
3616	-341.1599719987395	-330.9515045431896	-378.6502658979256
3618	-345.3856469604037	-344.0374406385082	-372.0267930678584
3620	-361.3731405398264	-358.7516897880049	-397.7919470094527
3622	-367.3592315754229	-361.3472274164009	-416.959819688544
3624	-363.8351803187259	-345.6964671706764	-405.8714182013009
3626	-349.0632459739435	-342.3563957726789	-386.1510524490318
3628	-320.4193313721524	-297.6872601602991	-408.4458058899697
3630	-369.6798245166826	-346.3834428768057	-405.9233906572271
3632	-350.3311280552538	-345.8085327078615	-392.2915726127349
3634	-355.9471745669737	-342.3331734846787	-384.7404914787198
3636	-317.9541717472207	-307.4255689302322	-386.1386726941362
3638	-331.7054334311433	-342.6808678228397	-449.5562526021448
3640	-364.1085386452335	-354.2488652261986	-406.0876403791255
3642	-366.5353858404955	-327.6019634165895	-404.8092121242935
3644	-379.2318310474234	-343.9183092398476	-406.2656550432329
3646	-395.8788037427898	-373.6652226301908	-395.0282914161741
3648	-376.8975278930839	-396.4589338996483	-413.6797363769089
3650	-350.1511466627759	-412.4987850500449	-425.2474440853721
3652	-366.693972633315	-379.9879369795124	-401.9820372441415
3654	-373.293156070447	-369.9716780710483	-426.9500545860747
3656	-320.6712713127405	-359.521502836582	-397.6326502862011
3658	-389.7014327715343	-401.5236827448452	-471.331881158853
3660	-387.182012844061	-399.0308713402836	-427.5842881492342
3662	-374.8062958987343	-365.8383059125388	-420.9633935625943
3664	-399.2696370408796	-385.2076954381779	-431.9297755951874
3666	-402.6078424523518	-383.9781093276732	-423.0728228939529
3668	-429.7066244869097	-418.1270683051688	-446.4348280359628
3670	-411.6911832266368	-408.7276864707322	-448.2268329072478
3672	-393.0186156428156	-397.8165439933308	-452.9709288241438
3674	-388.7133113306459	-403.2807777019245	-449.5740822928518
3676	-393.2554039380476	-410.8344782780159	-446.3894554322097
3678	-399.5929492025087	-417.338464296821	-471.0366307310882
3680	-377.7839214552636	-402.5777639833968	-471.6475657269166
3682	-414.9899166268908	-417.1633141016883	-474.0728104037661
3684	-422.2107348377951	-402.2947871806333	-479.0416820969638
3686	-410.6137611644364	-409.2092044234139	-447.6532340466728
3688	-374.979968299134	-362.3288548714298	-412.0861317860573
3690	-381.8334651860334	-411.7028497330355	-487.9255403166586
3692	-390.4379341121738	-428.6885595253035	-452.3731451380837
3694	-425.8173374988405	-451.2598198582418	-452.0727564542974
3696	-419.460646922392	-442.877241094292	-497.9757267881616
3698	-416.7533561366843	-432.0592736955395	-476.1466480554288
3700	-408.0613215762153	-423.1692296903668	-464.1006796626982
3702	-420.4729882754134	-437.7156574953069	-488.0683913354321
3704	-420.8826266530451	-455.0917528262776	-491.4831424406879
3706	-401.7257093434352	-456.3364378444845	-464.1999730551802
3708	-410.8682969806733	-447.4693841083279	-456.2289089996168
3710	-422.0393682100322	-425.993756057349	-490.3198061889522
3712	-450.7321753267786	-444.8259274785423	-521.3953405498805
3714	-454.1636347629989	-446.6762321735901	-536.8882320634596
3716	-427.0769240824982	-469.0592098321419	-503.8058189807692
3718	-382.9881332257239	-391.4872878834223	-478.0303645252611
3720	-444.9034915990591	-457.8610633882892	-494.0707651031652
3722	-442.7261670510073	-444.3064830452569	-463.2654622325919
3724	-431.5680673664326	-428.4557246730341	-499.220322397944
3726	-427.6942691914372	-418.1094127454879	-467.6039110746431
3728	-394.3998051813635	-408.9122524650842	-457.8607587551124
3730	-422.7808652506157	-404.5834786321633	-470.1025067343322
3732	-436.6995468747662	-423.1376279890967	-494.5489014548351
3734	-444.8009693213988	-422.5636484817032	-505.664762016051
3736	-448.4427652027291	-407.636125123317	-463.6874474253099
3738	-427.9884656536121	-407.8643294837703	-452.6670119331491
3740	-417.6002558781023	-418.1337636027362	-504.9599044109727
3742	-426.1399298613455	-439.4713727095327	-496.2865022504234
3744	-443.781654847179	-460.3870338121511	-474.8726905391208
3746	-456.9983696433914	-461.1272655768067	-473.8518512116257
3748	-430.56906632954	-438.0023398894457	-449.6905732345701
3750	-410.0309960943083	-462.9561001148398	-429.7441036144601
3752	-420.4986781109215	-446.0096390372453	-461.6941786273121
3754	-412.0426487010005	-478.6417049184724	-518.065967287444
3756	-439.8454676752889	-448.4954000468113	-474.2788813817004
3758	-421.7686836862216	-440.0600922889913	-456.8854963362733
3760	-434.2440616133796	-464.8809793184548	-475.048322411809
3762	-420.4258947482531	-426.2462574617076	-457.9148609758427
3764	-411.8674117273293	-419.9762238300182	-466.5400093531385
3766	-409.8753214600705	-413.6613334175206	-470.2093775410704
3768	-411.7477224844881	-437.0455986072457	-486.922810141107
3770	-413.8274859346127	-437.7038929237	-479.8401094004461
3772	-431.25033389838	-450.1830357810419	-486.7572422639649
3774	-443.1970587332417	-477.9757652899838	-511.3290161566906
3776	-446.2118031927622	-450.2741708973259	-517.0623767963209
3778	-466.9841698144028	-431.5055553075363	-516.7291903354367
3780	-457.5626784926743	-452.7484848588831	-480.4437448404143
3782	-427.8033348168024	-441.6805247370821	-491.9917304535542
3784	-416.0397735267459	-448.1366081664836	-505.1855760673294
3786	-438.842400996895	-428.3407615651501	-457.4574052551889
3788	-448.2178361995614	-450.7720396138988	-514.552165943976
3790	-427.8669730401505	-471.9183097766493	-506.4886758529111
3792	-412.9113414983795	-441.8819884991825	-474.5634204465529
3794	-417.6535396165875	-429.710431188201	-462.4092445171127
3796	-435.0728423060598	-452.2120255364945	-481.5178651795086
3798	-390.3065936146038	-449.2048057744143	-462.9782322408398
3800	-393.5142061575455	-388.1062846834224	-427.5688138310027
3802	-423.4850964169386	-399.5828343029148	-450.1274110898595
3804	-415.4756353910855	-407.7133249897227	-445.6345852934213
3806	-411.0745511685594	-455.6372200708086	-465.2328837395052
3808	-390.512853576812	-419.1359032202709	-466.5913962143121
3810	-397.0595533632508	-402.2187563786164	-456.408833088258
3812	-402.5611725596883	-413.8895860457601	-444.7216638268162
3814	-387.6083351043567	-412.9837225202303	-436.7023361154188
3816	-408.5412821369104	-428.668897052892	-444.4986414730573
3818	-427.6693879330603	-433.1366368013581	-441.4381814450655
3820	-412.2741294672683	-426.6261804938386	-451.145298436495
3822	-418.2208580011637	-431.6932846991386	-480.5130446312833
3824	-412.4966319696566	-413.3117655584647	-453.625984397398
3826	-442.868600217573	-430.8507534876776	-492.3443677774577
3828	-426.596598252923	-402.9145834789422	-462.99353469942
3830	-443.1064359060393	-458.5127924871565	-473.5651149195076
3832	-429.8341566366069	-405.3824120351159	-453.6993956876211
3834	-404.0074884809594	-375.8071117304909	-386.7133927987289
3836	-428.1674258706342	-440.7379706644082	-461.8856520830755
3838	-438.5499596190004	-375.3122705158124	-442.7420868612296
3840	-405.7632245232456	-372.6067183889516	-477.8566894472585
3842	-429.7403806124855	-438.6290279971756	-479.342840887326
3844	-416.2263679226237	-441.4206473413119	-454.6251850582916
3846	-419.4800601397924	-433.2119191425735	-434.7915236397192
3848	-396.2108717862759	-395.8483558858393	-435.2057484811937
3850	-365.455702194438	-400.1068663475757	-421.4834256138751
3852	-373.6320206302994	-402.4048864213264	-444.2693895736617
3854	-400.9966322757625	-399.7153027392727	-444.3015935689741
3856	-396.8549417970057	-379.2005248495292	-403.3428141168218
3858	-393.900811089878	-414.004535791265	-393.3256236902122
3860	-377.729834364359	-406.4020957881289	-412.3741204062139
3862	-388.7970955926767	-382.7051643414952	-429.1332515963875
3864	-417.7352398516035	-406.6257875304682	-442.0265381816907
3866	-407.9081290814124	-420.5028564822536	-459.2752530433446
3868	-380.4462332053467	-393.7237409410417	-455.8584214254569
3870	-398.876383179174	-398.5489406362253	-451.1298402250978
3872	-415.9940780332967	-423.2721646346355	-464.5886932720094
3874	-388.6284306129908	-408.8804149130383	-448.4622826872886
3876	-399.0726825519198	-390.1024000255314	-433.7928551549423
3878	-402.0875473599301	-368.9542547527349	-436.0342898570532
3880	-368.2188673002434	-398.3244606571377	-415.8428181836789
3882	-392.7383067825933	-409.5212146857817	-446.4864475479098
3884	-392.5656569419217	-392.4735050461178	-442.0522293763191
3886	-349.3738738273807	-399.9367262077853	-475.354023453837
3888	-348.0883168002367	-346.4513603098182	-421.2328287297235
3890	-418.4073045290437	-394.0448903702756	-423.5848438685126
3892	-414.6149287350208	-425.5997042751845	-421.8170068124792
3894	-462.3317041193026	-438.2349725118369	-447.6373331907569
3896	-409.4986888018481	-435.4382477453246	-455.528080730275
3898	-354.6730310761808	-364.5755777179792	-412.6686821189501
3900	-404.7659828795492	-389.8050692796863	-427.7291891429343
3902	-393.9034991903096	-394.7013834568264	-459.1594049506121
3904	-440.3765112060302	-426.9245810130122	-464.9849563726428
3906	-388.1757337746622	-398.3706679506385	-425.1410737302372
3908	-387.6123032603209	-396.6310963083919	-440.647010688353
3910	-386.0510200651679	-363.9354567201543	-400.0079572003491
3912	-421.5901809352924	-433.0278922723682	-439.7056478836998
3914	-377.3016897777466	-413.873257827105	-415.1361398735969
3916	-336.4621126618979	-376.8178208379455	-400.2011105713599
3918	-404.9370947600129	-413.2138855319613	-453.8710314403228
3920	-392.3034151716	-394.8396019863893	-424.2090853392568
3922	-338.5641542369286	-384.528453136213	-430.1583169692119
3924	-342.8099151788731	-364.546435513264	-423.685121525955
3926	-368.934198872856	-390.7346228361811	-449.2374171405041
3928	-385.4806889052139	-371.1707370740367	-442.0165417391993
3930	-369.3958976603029	-353.3962244951324	-442.4144953255051
3932	-332.0501715105177	-361.0816847600236	-417.7872801307834
3934	-341.5538088759633	-383.1678685348462	-430.8790867155281
3936	-351.1368693206493	-379.2487655072814	-416.4631624641797
3938	-376.2742395439773	-371.8899651272037	-399.1923145221684
3940	-382.2219263841124	-375.5302036608403	-402.1025592091362
3942	-358.7081646977175	-375.1236886932227	-410.8575878749055
3944	-354.1664577894467	-344.3569530508605	-417.7792878309058
3946	-361.1451557914497	-354.1882366535152	-416.7733789302728
3948	-359.1291490298032	-372.8796478487145	-400.1823417696515
3950	-364.6342062146342	-388.3042467878851	-415.2816745581753
3952	-355.1147185407143	-354.4565378650682	-410.2476469784899
3954	-337.8295457009178	-325.2852082515295	-384.4555128380404
3956	-356.7478886878109	-360.2337266256632	-388.502907192037
3958	-363.2186090322765	-383.4032322013179	-394.4789364840243
3960	-345.7466139584418	-378.2989856990661	-422.6815428933232
3962	-346.5331020278422	-329.1294857054314	-397.1625105443784
3964	-356.1688889074733	-372.0719965169486	-387.1484084427774
3966	-373.6923843411731	-421.1582599662667	-453.1793226969181
3968	-371.888526523356	-376.7151231950662	-446.1744626496299
3970	-358.287265046839	-351.9319568932401	-420.8742767282703
3972	-369.7248734272516	-372.337480661511	-413.9303124616432
3974	-373.6663975274496	-372.8456555454288	-416.9140773630743
3976	-359.8404963217254	-373.3290947178559	-393.2382910849628
3978	-335.6274318759343	-348.6476807708178	-376.9793717136896
3980	-346.5577003823238	-356.3419108941498	-353.6105160572704
3982	-314.9000563199161	-345.7022591377425	-361.8790696827515
3984	-340.834946196402	-368.2245738479433	-420.4580851386913
3986	-365.0702720319218	-360.6752272243227	-433.3947387830234
3988	-392.8363718226038	-357.021122242497	-450.2508074152724
3990	-388.6946517931052	-373.6469599839403	-435.8531524426054
3992	-403.9700115988422	-369.2429084575252	-394.567346547461
3994	-367.652927347172	-385.3989163482219	-406.4467929483258
3996	-360.7785232600215	-336.5885464558493	-398.404226012645
3998	-385.6539932061139	-349.9228467718812	-417.0690046576148
4000	-379.0405194948951	-356.4568937932411	-367.6532590197488
