# Supplementary material for: In vitro and in vivo datasets of topically applied ketorolac tromethamine in aqueous humor using Raman spectroscopy
Source: Data Brief. 2019 Oct 22;27:104694. doi: 10.1016/j.dib.2019.104694 (PMC6839021; doi:10.1016/j.dib.2019.104694)
Supplement: Multimedia component 1 [file mmc1.zip › Raw Raman spectrum dataset/In vitro Pig eyes/Gonio/High Wavenumber/Acular 1.txt]

cm-1	frame1	frame2	frame3
2502	289.660786730475	255.4586960148278	249.5942086874485
2504	268.3114401202953	253.928930728007	247.2289153396038
2506	308.2136335182997	241.5071935454263	242.5322733599034
2508	276.3747849964464	233.8831912665751	181.2065021076231
2510	257.3410154070273	216.1487985072907	173.1385812689318
2512	247.7293180265642	203.4850749710214	196.8563624393007
2514	236.883395001461	215.1688050920987	217.3315687016954
2516	214.1558894390644	215.5611259736267	187.5262223272237
2518	251.5917562426481	227.504467428403	214.4937268159004
2520	280.1634565880922	234.773860550437	230.0305373876834
2522	250.1039537699421	228.1273235927017	186.9386876276661
2524	258.1511909660374	265.2167816006456	208.6671585746562
2526	285.6232422119081	261.9714345446887	209.8427480045985
2528	298.1285910186517	245.3434157692198	194.7204837375253
2530	279.8084477699071	228.9792180381904	172.1157206131324
2532	240.3751625687477	212.5551016516874	181.984377009824
2534	214.1640304663225	204.8060330383187	148.0985859622934
2536	215.8273978929731	207.9897657759956	150.2292043497034
2538	237.9248020784578	226.5009877270203	199.5179701853438
2540	243.2494246417263	272.0470695963929	256.5065234880802
2542	275.7103813709566	242.7971469943199	221.369563223092
2544	282.2500320413583	234.7941871819879	205.540221773994
2546	272.5306627935293	246.9520377964373	210.5340927272897
2548	277.5503229743647	251.9659721245139	209.5619560933395
2550	295.272787443811	248.3756615701367	220.9166254789509
2552	260.1740657806907	228.6283758741766	214.4520452423509
2554	226.1487851498329	210.5164139009316	206.5855307646491
2556	246.794130049482	211.5294532787562	212.4946055398453
2558	250.652443760885	218.1463145455452	173.1356558752474
2560	257.752606192073	228.790011551561	181.1820823293568
2562	259.0069726881261	236.1880666999552	190.2640756204918
2564	253.8111458774315	234.5187324943078	178.1702063983615
2566	268.5100497258723	213.0487652231977	166.8956529896225
2568	239.8146358211818	197.4238422866325	184.567932263739
2570	221.687066573934	192.1560500153933	186.0446014685135
2572	226.9795427830131	195.1666115971408	170.3419277063385
2574	249.7781289538984	197.5119679061687	168.4009201674536
2576	250.6343919586959	200.4424328917735	175.8434962326111
2578	233.4733813862823	203.7596440957097	183.272510411868
2580	232.4059391778075	209.7308856146552	188.05277823102
2582	289.0762391600518	220.9321536893096	188.1129499868496
2584	223.7406170408265	202.9310964152223	175.5583599414458
2586	218.374880312402	214.8198346671447	186.7277293589489
2588	217.7751760520148	212.4789020202897	185.9603652497548
2590	196.8268994050392	182.6372973761096	164.1467428710406
2592	247.8308749172408	244.3903388172356	229.1547168275892
2594	262.8658882036265	241.9446523285754	197.8165644958784
2596	245.1235477060886	206.6552304257832	167.1781786681322
2598	220.8698457025988	172.617996189504	166.2556245819293
2600	258.4022886221072	205.7831006886638	192.4274302702418
2602	229.9654447978936	218.3234433104564	180.4038717867477
2604	233.7649900146423	230.3473580354764	172.0740287660751
2606	249.3936650457393	225.8236258610324	158.0044934438215
2608	241.0127691300232	186.4615663440484	125.2438463102102
2610	254.3483986316047	206.6975792599085	187.7307706925198
2612	239.0460788352502	201.5182113381669	179.0205809219513
2614	224.7660216162321	196.4064237762682	157.090083140748
2616	224.2022698731571	203.6368883802999	155.3747000821561
2618	216.8843957778642	212.3849902000659	175.4163821598752
2620	233.7608284905021	191.6750224536095	171.8346161835814
2622	227.7904899878378	182.9389094576829	163.128214487276
2624	208.6168636096309	187.0001867962075	163.5841898356783
2626	213.2122028294101	188.3881001807669	191.7636143788205
2628	252.4411022496077	220.7494130111207	169.2076891874003
2630	253.3193272906472	193.2649335023471	171.3920648476262
2632	240.4289036723167	179.9075928658135	185.7449982803553
2634	236.3833523390515	228.176711530041	196.9164870036175
2636	243.8324839210666	222.2681394030608	181.9462938555087
2638	236.3639342730155	217.4111974961232	177.0782226017287
2640	224.2120831258328	204.1789089079917	184.8296080096811
2642	218.9722263227067	195.1784829414619	196.1245376049176
2644	240.5740665061711	227.5357537900572	187.3081929871042
2646	226.82283881021	213.3876370415608	191.2642267507769
2648	235.4280488869402	206.5708074896228	189.2650285398759
2650	248.2411647172236	198.6656711314258	186.4610432902112
2652	245.6691905956266	182.4540278330333	188.1390345300736
2654	245.1035129754322	203.920164144917	184.9245130482998
2656	210.9943307543888	196.9134704016093	146.4862237103775
2658	213.1816524341834	186.869559143324	139.2123411328888
2660	249.764156289395	188.5590476730948	163.4156923423486
2662	251.1903384602263	216.3333303936798	158.4328425716567
2664	185.0481132286682	165.456740914238	145.5721882898342
2666	186.0386146388862	185.163983405824	177.8779171189533
2668	196.8381142104268	212.4213459471866	189.5599130753869
2670	166.3715210901949	184.6274417300331	131.8566000576588
2672	233.5754630235315	188.6267881523978	174.034823787365
2674	230.1495504533382	179.9448283903317	169.1229215616331
2676	222.9154056068468	186.3838451168575	185.8186465524248
2678	229.261126068568	206.8490063343103	217.0131284727576
2680	237.5936287638762	217.3785809539605	193.9592332678134
2682	228.2556537394059	194.2240028752723	143.4725997969894
2684	245.5775455731525	192.5998842097696	147.9551579017319
2686	253.6809337456712	201.0805161351616	165.0494317294997
2688	228.0432519401185	206.6717878734399	158.3947257343561
2690	211.9158423565239	203.5195222041299	144.3741292501293
2692	210.6818175602892	192.2895533839265	148.5268761259709
2694	204.189068259771	206.9293575572221	159.0965432899154
2696	202.1587193295091	224.0419646937806	171.7802411515673
2698	229.1661268816843	189.7655532483548	184.1447568145269
2700	210.6792191550025	219.4082204156916	169.9262486916709
2702	211.0686566218801	205.462029496973	162.5243645683727
2704	213.3855014171197	197.4489285411871	154.7134935396534
2706	210.9787749098122	213.1959265488711	154.3726145925674
2708	218.6681945362639	205.1071681898097	210.0269730457355
2710	216.5858785021311	200.3266915057264	190.7363494188731
2712	189.2060871789589	182.276603564941	154.7554523603392
2714	164.8164622882468	161.2076618819895	142.0809629741726
2716	176.4513923943005	154.6489731867819	181.7758299481903
2718	208.349728348963	202.9018935560279	200.054844403117
2720	233.4386330144029	208.9273155212648	196.4742355440532
2722	227.2694837715508	186.3476372140809	168.4006863275237
2724	207.7759033386894	167.3121749515133	143.2272589916788
2726	230.0910297079828	208.2127868953966	179.2925934175854
2728	243.1837899511715	191.9223722652999	147.4032803030253
2730	233.2601349201033	185.2389424554868	151.383239412952
2732	205.423639011371	186.1950928482088	164.460554627765
2734	173.9556881539281	184.5600037491729	161.3892659681028
2736	180.0919515285141	149.2071999370515	120.0427454683552
2738	199.0752274708861	151.5080283970683	124.6053265129282
2740	204.5765035584781	135.2004010621162	141.5053482407473
2742	204.62995170478	132.6299926054586	155.7238092602359
2744	209.9256921262764	177.3395411483943	159.5200961360223
2746	199.371551690644	183.7717523140145	185.1129818355179
2748	195.458165597459	182.5007004915226	203.4999393261959
2750	179.3863637107593	175.5088010350228	185.2354179884118
2752	170.868806339912	177.1995406359204	152.1507574829082
2754	209.2112885207044	208.515487545694	154.4016635295732
2756	185.5363854178894	184.8424036469569	141.2779765666604
2758	187.1471283016435	171.6691912209354	134.0272588576878
2760	202.6551641944822	163.5181192280523	141.129924952701
2762	226.1156546455935	160.3662829361687	160.6619017323834
2764	257.2781237493584	169.3447529887638	177.3297577955431
2766	220.158019372998	177.9219866224742	147.5275075161995
2768	220.1617857260242	192.749274434086	166.4180841878188
2770	203.5673512103547	183.5632426375043	159.1479617983733
2772	154.8415153902586	150.7931542962255	103.1102723061375
2774	181.4122565304284	182.3088107956067	135.7058537930832
2776	182.672340443014	159.2314089422529	127.540983701118
2778	204.374300889359	151.9986192866029	130.8411302743121
2780	221.819710201463	145.1336208529111	141.3340025214256
2782	210.8766766793689	129.5976803691291	146.9172354531405
2784	202.7466538701085	199.1560307378095	138.2707634520533
2786	213.3241498615183	201.1530620627164	178.4506140967084
2788	205.1400215148318	171.7859300523224	171.8238225105388
2790	187.9451388821906	153.6454801092878	129.7814122913478
2792	184.2936201031216	182.9620802672887	100.4176229199871
2794	203.6891462278423	194.0834519381629	176.1143535743677
2796	198.2545115885086	153.7279195575353	133.0285750902276
2798	186.5529512528792	168.9636409113582	120.6656083446251
2800	181.7048011986396	204.5052038434175	149.7991448765437
2802	193.5907195871124	167.8448874959468	168.8433509425353
2804	197.1675530586967	171.4238309914892	133.6598552042036
2806	213.3177536262627	188.4201655014148	138.0624878239888
2808	220.8306620980742	199.1198091548844	150.9293459306331
2810	205.9499424656259	188.1825763040873	152.4791673892771
2812	162.1053821021386	145.4981450595667	130.3975938400929
2814	200.7051864405793	187.4211408287886	150.7015897198585
2816	166.1809455187905	139.6401944521452	139.6656033878005
2818	169.977239252227	122.2202185889966	146.3452316106339
2820	212.4334622953055	156.965130806002	175.6888887510974
2822	203.5789679752682	185.7949040898977	195.9176132988072
2824	202.6398576791902	142.6894145215986	113.3686268053956
2826	195.2962974208176	172.9532116310868	148.2575463805852
2828	181.7800088675052	199.2901757228735	175.7800373444059
2830	181.2761122035961	195.5365766327609	166.5616242931195
2832	231.0887365922771	183.1519562512509	180.3046700749531
2834	220.9134112299323	204.6707870424608	165.5904068276593
2836	186.375004300243	190.994978071008	120.7326287509452
2838	173.81533377199	181.737136117985	111.3241441538808
2840	187.7052040892283	183.0583326153364	136.7273613046233
2842	191.4413786622704	168.44589207491	131.4771567561708
2844	184.9105872042364	169.7699817459568	134.0039478726435
2846	215.7560259555466	185.6484629184572	152.2303536771135
2848	227.2216984831503	193.1750765457244	142.1463372748275
2850	220.2671850149221	187.5626826354375	125.0923589100742
2852	247.7045541120101	180.9174623740508	180.0560458767656
2854	234.8707961426447	186.6013838769413	172.8692299275232
2856	231.4272471575665	182.6803852171299	165.9127888635884
2858	235.6979006263713	184.2490699859028	174.4786963011554
2860	246.6252496758985	193.7498542385177	191.742303051969
2862	262.2393812479546	204.2131939096441	195.4338230286106
2864	243.3010505704551	230.765790224366	232.0942311244987
2866	221.1408907348378	191.3607455754989	211.2245628314207
2868	219.4437888203925	187.3807707911188	178.0858985488658
2870	237.50677269405	213.1354283513659	161.3352442852884
2872	257.442439205679	203.7070377578565	175.6123028226416
2874	240.4264124449566	210.2014602068371	178.1214341935562
2876	289.4494993506721	246.6992801083937	208.8561805379138
2878	260.4900556675923	238.4042315846868	205.3186264759762
2880	205.7042060367976	203.9427054020346	199.0483809130026
2882	238.4448545851364	197.215970540885	241.8014321261913
2884	254.8667596439014	213.6736068463264	209.8132471404597
2886	246.7502864301158	203.6474430489734	202.0402053116815
2888	240.1052464121699	198.8145063774576	201.9551644633286
2890	232.4266874799084	206.463222670109	207.6668973494674
2892	222.1757609366442	221.8218446311188	214.5250407316826
2894	248.7336120684358	219.0522721620863	188.0680054518254
2896	261.6647808724302	229.2631442102677	199.194305024383
2898	254.5328393799582	237.5048136446639	199.1172674515424
2900	249.9330283728127	239.802918487363	199.466026844888
2902	262.2966984928011	240.405909338076	210.523210862904
2904	274.2081041839964	259.1312728044335	215.1185067736537
2906	221.7311186946171	243.9535876304915	195.9346304404556
2908	258.5293531305017	246.3445268322461	213.8017800290278
2910	292.2044122742012	243.0388790249347	234.2766687243804
2912	285.3478510453503	240.5000198843922	237.1838127853196
2914	295.9160789558513	288.825271919362	230.7796222213318
2916	285.7204590185021	256.5141363887172	204.1383353124178
2918	281.348238397693	256.2308456116313	209.4975787307681
2920	280.1740878141169	262.3758922645587	228.2966999330456
2922	278.9945941452726	277.5780596246357	242.1429431792151
2924	273.5295834030805	313.1814391336841	239.5968118713817
2926	250.1372176112311	265.873262896642	270.8429408464967
2928	285.3380812100558	281.9520376321763	303.2922853628917
2930	301.3538713661779	313.0509763572898	281.6947440818642
2932	307.7241505780398	319.9108615614923	266.1105867093373
2934	325.5499079792787	290.4989384659651	309.8313242212703
2936	316.1594771321262	299.8996022082851	307.8426363833228
2938	316.9746159289627	292.8122594719536	306.1146056449909
2940	342.1931549484843	291.6747920604229	296.1037753778609
2942	367.1016634481736	312.8297798846253	307.0441263985633
2944	366.6433588242582	336.7108662596316	329.8727532568348
2946	324.8274186067773	296.0103249857193	295.9910883382474
2948	342.0669242294281	305.8208288525267	300.6538849779399
2950	344.1421738085907	320.4453883030917	309.234720628985
2952	341.9433244557595	313.2598589416468	297.9490295035976
2954	338.0321265006801	309.7476437943297	282.1088386917719
2956	334.0732070581197	345.0314544105465	292.4683685543074
2958	364.3215122388037	299.9698697614485	300.2594494669294
2960	314.9279835744245	259.4198116762424	287.6079751209205
2962	327.6143354462163	287.4380863493785	293.1830783136353
2964	352.4303543338455	320.2257741676563	295.1649904109891
2966	337.3801831899483	310.2219519404266	276.2655221473038
2968	315.8353612621017	304.8587447636521	256.5068808361411
2970	330.7590109189817	308.307837269828	277.032347120753
2972	310.7242627085799	330.1466967027141	323.7541238313156
2974	293.9185138715793	320.1049404598068	295.4536904644173
2976	295.0810887048226	284.8880670972591	243.4692829704128
2978	303.8651488619447	268.7630718192524	291.7625290684863
2980	282.0865940198887	258.6181057255037	220.7664488105444
2982	295.7335732693587	268.269447805832	250.4299867756149
2984	312.0611417494013	285.3155516646989	276.6863428316396
2986	319.8843661198243	304.4629372230626	292.8401619868992
2988	318.4592731801771	315.1904610213385	296.5455535171607
2990	317.6076443880961	295.1503598658352	251.4986496370918
2992	308.420281596146	305.8658127476274	265.9467124729117
2994	318.2621032791728	315.4540489907265	283.172324551113
2996	308.134970986489	303.4244681648442	281.1590569632075
2998	283.9827768642441	283.9519667065916	278.430781010878
3000	279.3934534623758	283.3868287632364	300.3471025468673
3002	320.1460505887659	279.8040525756916	278.0918758287215
3004	279.0045733598741	261.6622122134608	249.6866714404725
3006	259.3984588020383	264.422158830467	226.6257410639859
3008	284.016188853231	254.8313617050621	226.3626156834382
3010	315.3604785373953	226.2974661688745	242.7748042470366
3012	270.3637898345775	218.6814097982567	243.2034377678537
3014	301.5103475738948	253.8876849921429	270.2294054567741
3016	282.1872184447531	243.4930456455297	233.6905960193555
3018	269.2965336403865	254.251156301688	236.4980529827928
3020	273.4909906761268	271.6357543013915	256.2018030871545
3022	281.5171281917735	272.9332919795718	254.9945436066325
3024	264.8012310679399	286.2656999192958	267.6948729968389
3026	262.7052004222054	289.4817881604014	272.6223876296014
3028	267.7251788878777	287.9278902606674	276.4539439209101
3030	280.5058759549348	296.9035532818392	270.6018604442232
3032	303.8546864921503	297.6133956096836	269.0961211283577
3034	329.6453116579015	270.1197737207369	288.6669510435236
3036	297.4598744537291	279.9223347122917	297.9407666639903
3038	293.2680859857417	267.9704832114081	247.5367392316209
3040	311.9974903655045	262.8777474129433	244.211271084357
3042	326.0266234414205	273.4014277535401	256.5304332131806
3044	327.9016714563555	297.7017805444896	276.3080931050777
3046	331.4231824126611	317.8155709074145	319.2202240561243
3048	342.9932064617833	251.9312806363699	307.5497057907032
3050	339.2499284984048	271.6048796038015	296.4858490854939
3052	352.0190000545751	308.5580454926887	303.4576581341462
3054	354.5200452723227	317.623855834202	323.0689572547324
3056	336.6110430000157	305.2646060843035	326.898022262287
3058	322.1579102250341	327.9672207611341	281.3719629622961
3060	326.9678616702003	345.3767455400864	333.8978614366224
3062	352.6724308134589	366.6855652865306	334.5491789199838
3064	374.7714364019425	368.2764168154985	346.1409415624094
3066	376.719259366186	364.8124501501986	361.3856922430326
3068	362.5732734942661	363.6364284454162	357.7211351569775
3070	361.046138286586	350.380105504034	325.4320724316619
3072	374.2207067054862	382.7762701447923	380.0177770279908
3074	384.5274699953458	369.6725785957892	339.3771457103788
3076	394.4168885016527	368.75753218754	339.6279369388744
3078	425.0226293334413	394.9106311853963	368.9553290900226
3080	458.0318514002478	422.2047576114973	388.1201706188411
3082	418.7118329998675	392.4576815463983	390.6443790544378
3084	452.8322300932624	404.9014642838603	412.1427136485626
3086	430.4533265786819	446.5869298891677	413.6209460928676
3088	445.7907579926673	445.3492764017714	407.4240575376711
3090	463.0045750823351	437.8915807273909	410.8106798822137
3092	452.171877259588	449.7978048360013	416.7513967635663
3094	451.1733960425703	442.2848497552673	388.5007578274571
3096	422.3992573147178	470.9850567902016	430.6088105770858
3098	461.5637410098664	440.4513883672694	420.0601670461505
3100	476.3276136293164	436.0091220213607	404.2676038136241
3102	453.0960686819109	444.4122124095777	418.8626485001436
3104	442.8020915579771	453.0336230301617	465.0110090517948
3106	523.7465896361009	480.7632758649305	504.2226778685439
3108	497.0503603396023	463.7496943828488	522.6281454352954
3110	511.3855024843962	463.9442244113025	506.010143718258
3112	534.9038923171612	484.6327437878472	507.6824971327666
3114	547.8778717637695	519.3073737243522	511.3889052084445
3116	536.0005654697607	529.2245711397798	505.5191184089307
3118	500.6196566080166	477.0078714918943	501.2921639225546
3120	517.6421526516517	535.6602148149522	510.3539852288661
3122	514.0116111512741	521.474720264599	523.7737865019666
3124	542.573402841414	526.5832286075402	553.9907781873776
3126	574.3422550120206	558.6554937640194	569.6083179137688
3128	597.7989910780024	589.5102939315776	573.3793584368253
3130	617.6722059648056	591.1106157724668	590.5233276168763
3132	601.6267993051952	609.5317221310074	599.7166030678059
3134	611.4931264674259	602.7952477190454	618.4046861618457
3136	626.8204793317153	616.913161570445	607.3140362248161
3138	651.7364346552697	639.0526542093378	633.917737715404
3140	657.5053904100817	646.8431075176218	656.3262635072391
3142	635.2358268884311	638.9028737554015	630.8419599485349
3144	660.3180107546973	664.1774861274976	659.3272817975666
3146	633.9301507000608	653.2467977694118	611.9159745274729
3148	644.7503507183661	663.1933172663657	682.3944710481583
3150	686.916921499375	660.2925722354123	704.7688891360792
3152	703.0551590393168	676.0164122168393	689.5746568586067
3154	685.8940769206489	714.912966776463	684.2002785204963
3156	709.7432449843611	728.7478345532535	699.0449510123948
3158	762.772090856213	797.8987971573794	773.8092677607503
3160	726.4051056062402	773.3452950170987	773.2894920471434
3162	751.0147255651125	753.9426955890062	763.9839494401033
3164	773.9829260707609	742.3227516395532	763.0749186344281
3166	773.0886198652459	748.9186821328756	761.2360417935092
3168	775.3314626667685	781.2261785038718	753.6759103676646
3170	770.2722728535532	784.911583536871	796.1418195282662
3172	789.7791836428316	823.6844482348053	828.7333009019369
3174	799.4690364805528	828.138823274222	828.3138319412972
3176	803.6049489584232	838.5962874370912	797.6359401857151
3178	813.5747165170835	843.3161301493602	796.1487427454922
3180	822.4993130003305	834.1173500687127	836.0934263251635
3182	803.4149141480491	832.9989974357175	840.8265747510013
3184	808.7196141767107	783.5746301582602	841.0875764537599
3186	864.2978412556029	847.5541004669591	867.744924287494
3188	864.4351405686463	857.3074031508704	852.3691535884461
3190	856.6295133107874	870.1882596230777	837.1697645942516
3192	870.0368825142334	889.6862223415433	854.4820369986408
3194	896.0178540554957	890.3838988666048	899.4497961597392
3196	911.4075066574828	929.9367070310111	928.7212390231206
3198	884.6930407386265	898.1401591937751	913.3617031822205
3200	874.9721638728067	888.6792409704502	885.7822672393788
3202	883.4966594105423	898.052725252008	908.7934846893024
3204	894.8864235876139	918.1464250137242	930.4631256765953
3206	909.3874483216229	938.5591170079616	927.2231875469078
3208	934.7266208966724	948.9587041854564	930.8833893163264
3210	920.5555656300454	940.5412039288406	921.1600332822478
3212	926.0797816231368	942.5387769036288	942.837121794016
3214	966.6736213411676	941.3662743209243	960.5163610677694
3216	965.3332785974528	969.7472069490229	960.5524037132759
3218	964.2904537680242	990.6044461356246	955.0610241118719
3220	975.6267022380957	973.0796210067847	946.9328629234639
3222	931.6355137718299	945.858868505744	926.7338543949195
3224	980.1697844309441	980.3104518166301	978.4677191864422
3226	989.7352040017246	956.5829810327542	997.8367461968518
3228	970.6971924422319	946.1636010934942	977.2639935219899
3230	980.9105321281718	969.750223565462	966.6407229578704
3232	993.4258898813652	985.0249847181559	980.9327414000991
3234	988.7611688512164	971.8302485047326	998.3581821520595
3236	1012.743003765535	980.0992157516812	985.6701247320234
3238	942.3504872815854	956.0601549850302	981.5661621055227
3240	970.7308949472415	980.8959039003557	994.2945749414473
3242	1008.860866905167	995.1803680953115	1001.557648831765
3244	1034.094208219897	1015.68938840663	1008.768874671639
3246	1028.442185243198	1025.318891223413	1015.129038568957
3248	994.7848556918204	1016.596165302012	1018.032985049908
3250	975.3007525342002	1028.120333679563	1019.888638176909
3252	1055.819115012581	1041.793113817742	1017.966382274155
3254	995.077483353743	1067.280927711312	1025.969190421122
3256	964.5072518840605	1020.755540999636	1033.820536493592
3258	969.2953792446697	993.1921493249604	1016.056040296701
3260	978.9813751199231	992.4361873930169	996.6030784114175
3262	981.3863427050653	1000.947790701593	1003.98771171564
3264	999.3761667015368	1033.582235333715	1027.899947904255
3266	1015.454771056189	1029.395274960954	1034.160233700874
3268	1014.518928063629	1015.026348546201	1033.360888278452
3270	993.1761403423595	1005.319182418624	1012.175085504689
3272	997.9972723608967	999.7755795887008	1007.165104499003
3274	1026.343154766816	1017.673841418033	1018.542356260367
3276	1034.87096148397	1022.954540620089	1022.714071053171
3278	993.9322404825315	964.1857937023863	1001.138562458261
3280	999.6889518303647	1032.466466760859	977.9235643783978
3282	1070.062616091712	1011.828246661202	1019.854740334896
3284	1018.462792039808	996.7772410241959	1020.266859410848
3286	1017.180146828222	993.3735455384081	1020.832934437034
3288	1017.05038716558	993.4392249759242	1038.819138113123
3290	997.3206662545811	999.4929046688144	1036.645298358586
3292	1007.222513384009	1017.491605119336	996.9285981175801
3294	1027.70707981584	1027.649136279988	1041.894050527018
3296	1027.363483194192	1008.023929687821	1050.206942597402
3298	1055.069885584406	1047.132336483496	1071.203091089231
3300	1028.117007546861	1034.494610050251	1046.790650984315
3302	1010.229113172794	1026.757471406131	1020.964677514461
3304	1022.985892086935	1025.989708523585	1026.652256515021
3306	1032.539400465454	1021.964843207699	1060.394037044986
3308	1004.413677060391	1047.370812033971	1087.252501831911
3310	992.0132995846558	1012.852198393546	1043.989158661418
3312	1044.251090474148	1000.399539266316	1039.022321084727
3314	1074.096722583849	1034.042733322688	1072.022030564729
3316	1040.02531206087	1069.735468020452	1066.94820830043
3318	1033.606148383804	1080.501995561829	1049.702293507219
3320	1077.088976471872	1092.894793924846	1059.170106919287
3322	1092.473762046977	1117.993433657986	1084.150027962216
3324	1043.690848177394	1048.069230759255	1065.474510042132
3326	1039.286572327341	1052.441297104053	1075.929498971622
3328	1038.741930801228	1049.637284470824	1069.388609665604
3330	1035.715859157701	1077.71390879511	1087.626626704882
3332	1052.513967376848	1079.846606870067	1077.435928381742
3334	1060.385934265285	1058.195934564206	1048.872883094415
3336	1045.473319232972	1049.871468568651	1045.041194102846
3338	1036.047013023074	1064.80654351169	1074.673117474459
3340	1023.000461280568	1041.410528517955	1068.835368374898
3342	1057.921871746664	1025.894211702535	1094.969550010382
3344	1067.741196116167	1054.548603918276	1105.99265169527
3346	1085.531126208507	1075.091782623088	1114.085430606337
3348	1102.556714995678	1076.481841748461	1110.826204038875
3350	1111.215247918911	1082.223579693188	1116.894189606573
3352	1104.495248199185	1104.793750345975	1118.859050373942
3354	1087.3025305845	1125.299640166467	1079.134783747494
3356	1133.520577015769	1149.25125463034	1148.393519300131
3358	1112.170305433805	1132.046910247027	1123.624533422721
3360	1094.013835941435	1070.9202136199	1121.697878282625
3362	1049.590249154333	1094.122202180379	1107.13539308082
3364	1069.29338144934	1127.255762385464	1131.719577770614
3366	1102.53521849327	1115.718118189158	1158.533174617511
3368	1085.718314021357	1091.970281747226	1143.078817961452
3370	1072.947184881478	1113.901021977184	1121.67428607214
3372	1082.788989530367	1109.211515117861	1120.627815510065
3374	1100.709126635384	1143.026418056342	1133.644866375303
3376	1082.730152960608	1164.200835142573	1104.696610944559
3378	1073.94848243702	1116.84519990228	1118.713893850339
3380	1086.360873950578	1113.051713161765	1117.133213549382
3382	1096.912088795131	1139.361892344041	1132.849632461443
3384	1105.513507252765	1145.18621194613	1176.380014109201
3386	1133.836314673001	1137.570624794774	1172.522748875377
3388	1136.9878165914	1118.189949792412	1112.064777272096
3390	1102.491647574224	1116.535392938184	1128.575947625426
3392	1111.385894055818	1119.05990845602	1157.73693856302
3394	1148.896733148738	1150.065943811244	1148.419999447513
3396	1129.103035352915	1148.368168518147	1155.72077172448
3398	1126.611181208343	1155.061675058182	1175.83915059535
3400	1159.64626883451	1172.844696827255	1183.753040450464
3402	1160.963435727248	1156.543597727188	1173.772250574612
3404	1133.588625533301	1129.256292970241	1164.460562750929
3406	1123.311245846135	1157.81904600612	1186.740046135222
3408	1134.246761673153	1176.358209716323	1169.77968741774
3410	1136.686733300993	1145.026954808326	1135.411007549932
3412	1145.574036308063	1154.596371470327	1144.746525820402
3414	1133.393352039433	1170.260433593326	1179.814163717763
3416	1129.700252939906	1172.266230094933	1204.260293644706
3418	1148.747880980005	1164.994890108848	1195.824882044921
3420	1151.553619842384	1147.735445510287	1167.162496823438
3422	1149.18834976969	1126.65357142012	1174.399856763235
3424	1096.147782338348	1122.155121581695	1184.88062588277
3426	1130.247991757857	1129.105507014665	1144.51741216227
3428	1126.725905295268	1170.544444901063	1147.17100897847
3430	1098.148135708498	1155.638528857959	1182.972286692085
3432	1079.479595376035	1141.216970651037	1172.094319732864
3434	1110.905367425709	1172.115202773256	1150.364417212932
3436	1145.375543056807	1175.079360277471	1154.855131785995
3438	1082.89360010727	1075.227473541731	1117.120826077204
3440	1068.15119289515	1100.683859132811	1105.612716444541
3442	1124.122017195734	1124.88066307336	1114.646833902682
3444	1054.694248473652	1095.264395258629	1123.388305126874
3446	1119.397520715178	1144.129666420019	1181.922083881506
3448	1089.917872542124	1106.054360719227	1132.075418456648
3450	1057.782645864221	1066.473768510871	1097.650964700682
3452	1062.622870788855	1058.558209122761	1108.116200685141
3454	1055.078090837978	1065.490300115009	1105.891540408283
3456	1054.806662708181	1116.706472429182	1115.048462736004
3458	1062.640807354947	1100.562602137019	1111.754241991253
3460	1084.548750300032	1088.168260012741	1108.106798926028
3462	1064.02085870474	1071.864174058474	1088.218903831197
3464	1044.836485772511	1034.607629008747	1100.131760206333
3466	1049.772755278621	1044.360707279838	1100.336695121911
3468	1037.451451649336	1048.038246698477	1071.246451030266
3470	1024.206351788216	1018.948806890234	1036.688222553886
3472	1034.57461741419	1015.011433441034	1031.899101144416
3474	1037.72737758164	1064.74233956858	1050.426556850142
3476	1007.977731011579	1038.578324918361	1030.934322902958
3478	1016.809759588111	1025.292242341293	1030.932824505272
3480	993.3642809629923	993.5724369402313	1031.57738793243
3482	955.5916007609211	1001.349450840428	996.9630395848583
3484	951.6321543510998	982.9175948270136	1000.880508982792
3486	944.1268919665661	984.674871231063	997.5878530128291
3488	921.8539274069719	980.6193212986113	981.9925778841491
3490	941.8757522734675	963.1010153924051	979.2134629659279
3492	977.1976245780562	937.052624712107	985.0938491395668
3494	900.7253129967887	893.593664893609	959.307973095091
3496	900.6264474077193	969.5067811361522	906.1854535508245
3498	910.4395199276975	937.3734488214676	924.2396292105931
3500	931.1161146089282	909.6344456149382	946.728231525074
3502	891.6229641770776	900.3139027503132	906.2188293867882
3504	880.0589021627393	872.4008271312173	888.2361760491499
3506	910.0838372345738	886.0744995611022	889.0373691046482
3508	919.1603883849407	907.4000282604743	904.3999169219558
3510	902.3404234849099	881.0848952706517	897.8003587595774
3512	878.3954439470926	833.2109539169977	848.768637647522
3514	809.6070753415347	829.5615929561839	823.0555931034783
3516	809.5826098113924	833.8612674697148	824.2938505596596
3518	829.8974087479749	801.770109770978	863.6698553394899
3520	794.9652282340015	811.2500566931076	772.6896211042746
3522	768.7736962725425	798.91811290816	805.5006558942441
3524	771.9785309647832	765.0593664567903	820.4610516789946
3526	762.531197615877	803.7023068092262	796.8962861696653
3528	749.3332044353106	802.6057895584866	751.4704877443451
3530	751.5114704276439	770.271623114282	719.2987596936791
3532	747.5568216487507	770.7854290968712	727.1602894539844
3534	719.0556705092951	717.2798584342511	753.1376639913572
3536	726.1974920652956	709.0933560974704	751.1184819440148
3538	694.34845000374	709.6567141810627	771.0824432673572
3540	714.6903817497355	715.3915866485118	717.4233780684724
3542	707.8042702304739	743.5903878282242	721.3473360356901
3544	664.2367625574102	695.1847139394871	701.756466176407
3546	655.0431777973761	687.1323879927122	688.6658400372004
3548	649.8997106336599	653.1567568103803	680.1444242050538
3550	637.6890047890192	628.4482985547991	670.8096343170142
3552	644.117484309138	648.7275496746208	673.1960440145922
3554	658.7481653022508	653.2158154527022	682.6320636994941
3556	635.8494854111361	650.3836661616086	660.2441998289295
3558	619.7000191357681	675.076908040282	625.3957859982049
3560	603.4411475156065	616.4759667220106	638.1572807542608
3562	598.750006312396	588.575243299885	625.7099657022627
3564	621.5230444613029	614.7752859721589	635.0185614395909
3566	609.9774770572726	616.4404000917299	606.2496748088111
3568	586.0862612461121	594.6551062081887	603.921150664495
3570	579.4564909226933	591.901412014606	603.0723680997764
3572	577.7767268095478	602.8323750658167	578.9816069178571
3574	556.0986096259612	580.7743751869745	541.6008543401741
3576	546.197780364256	539.7952660747877	534.3289047889653
3578	580.5466768056385	546.4762883213252	580.9312200151327
3580	507.6337107516114	503.8437645666675	537.4258985555513
3582	551.7183238775149	527.4389659507831	574.2758760729051
3584	539.3398903736033	565.3936100507375	518.7592905429915
3586	534.8518501033709	537.1419199705935	533.6021677285423
3588	523.2625718398633	538.0461787134266	501.2922847472781
3590	505.1647358483045	518.1307056349117	506.2447302821432
3592	482.870947729631	490.1370171817595	505.4622433468111
3594	502.2044299982816	480.4294220704726	493.7599870041264
3596	507.5619202189146	479.6868678623627	488.6828944612652
3598	477.524475087485	461.6727729372137	486.1561582991457
3600	485.9182559726077	443.9938561556145	475.3612828240786
3602	445.7087099571679	473.8416754885875	454.0438265453307
3604	414.9690114926185	457.9258441994004	455.8088734872236
3606	483.8981519589952	474.8742203064695	410.1854692748237
3608	478.3207659346726	432.4134522257526	448.6742286031993
3610	432.8780909416604	437.2296655581604	432.1320370536535
3612	441.2936987200495	434.883561779481	412.794668421703
3614	415.5015152333576	413.6016435288006	389.0172091288563
3616	432.1172895167151	411.8011875041802	385.7224464559792
3618	432.0359073645504	411.0677474087161	404.7802280574424
3620	394.8960988609301	389.842876453942	419.5228118990964
3622	382.1724149929966	386.2292167431276	411.6482774748549
3624	389.1360210776693	397.6454000467833	390.8527580060341
3626	386.0480009012944	344.4881716378686	381.8311455149006
3628	404.444341304072	367.8144362749602	405.2068106294258
3630	334.2470922311903	359.812562683022	402.2432083111652
3632	389.3079547497412	363.6505558124451	349.0956221808338
3634	354.6824693540304	385.9444491160348	342.2820125926118
3636	354.4034375293638	352.2117037403909	334.4278746305137
3638	356.9232508528413	354.9917714714665	347.6597598663868
3640	322.0931918497694	315.0384837511791	332.2647656130264
3642	327.2027067893226	308.4948553892081	329.5406657593742
3644	333.5256147978814	338.5511373460359	315.6877179074273
3646	312.9239553761986	339.6897220824214	304.5114201109905
3648	324.4761457380518	320.1624954718656	296.4573060830542
3650	339.8728022766403	318.916098742676	267.9505386679931
3652	277.2118203998674	302.061207140828	322.9726480284191
3654	315.4035386592985	290.9313334906949	307.6659913289342
3656	239.4547460261065	286.1757702668039	270.1242343562881
3658	269.9416425990664	278.6704688264916	271.0577090922099
3660	240.9344964112327	212.3675021514328	212.3964322103639
3662	258.0238048029985	259.558301339264	244.0453501899453
3664	256.8817292189505	213.3580058907031	220.841970857235
3666	236.9104501233102	217.6669554298937	210.6347712501778
3668	199.3178238474424	218.4828748777084	204.6109844607718
3670	207.454456017038	214.1333779587039	196.2953643894617
3672	217.842896407978	225.712065732283	189.0810110327747
3674	199.8761046814422	230.6358769509135	191.0761802279093
3676	192.4242755818324	206.2824367824588	191.9677903327536
3678	181.4884361788501	177.6892707454022	170.4253646589791
3680	171.2768158273544	182.541162775899	155.5759812835061
3682	169.5931725953124	160.4351903631001	138.9640455988227
3684	137.5789450315907	181.3607905755381	149.6743746732495
3686	159.8247725017016	115.383500291268	190.9625480684872
3688	165.1046927276938	160.1489396029849	135.6805301284027
3690	137.3377972296736	114.3863638001372	137.3382679024243
3692	138.4828961230327	165.7644677254039	157.3055689126861
3694	99.5796611984841	139.1889631859678	98.07034575856861
3696	119.5715402629963	122.3244875240011	99.91509850419558
3698	140.4742962673191	149.6544125705891	112.3500203622776
3700	147.021331190853	148.6476662753346	96.37546529372069
3702	132.3981255345353	129.9682874598453	90.8133099260827
3704	103.5176036886504	119.3539599761122	103.5994685827921
3706	88.37451253835999	97.83052028222835	99.67730795663493
3708	75.01466807323089	79.5072290707094	86.09050686010707
3710	99.47056034423821	58.82482593560955	114.3829371509492
3712	128.534349825967	116.6489627246918	141.6994329902301
3714	79.90500684361105	128.1099687325647	106.7114576240596
3716	134.1059685407813	104.0520587296506	87.1098840991245
3718	58.42141267488089	72.70709515755493	72.61605211321235
3720	74.67384955217464	100.0759310802052	59.28524991141777
3722	112.3606599525513	103.1444661618707	101.7667490118266
3724	58.11969095038734	89.37726756151314	66.88903735725981
3726	66.2081914810509	57.62417579161269	95.16538056831072
3728	71.5154817322633	57.34829778543472	69.68878321173914
3730	67.39371035954557	67.99942974775742	73.24001279526286
3732	57.88108220623326	72.14882106687287	78.20372461508029
3734	64.47907139353866	82.24311688956851	51.07642687240676
3736	104.0138421913771	106.8483878229776	65.7558000515929
3738	119.632115663962	127.4984584414381	90.48982837303458
3740	87.16371290376851	104.0025313098231	57.41557198338654
3742	83.36444766591093	56.96339273183696	65.38745664496034
3744	75.8416207501655	92.36487771323066	68.54622048927939
3746	77.75348261305825	91.94798815420938	84.87723798991382
3748	54.86309056689998	79.65750381122005	51.17391067490833
3750	81.67201781411208	70.98566672861641	95.9493964228741
3752	93.9050398778312	58.46325845124991	45.09345805653087
3754	49.48647110221224	16.1275643586368	35.2099817272783
3756	73.42934841895647	46.19800463864986	45.91842097455373
3758	78.46392990725173	62.16179877142179	61.11412136520384
3760	61.0392541832082	56.65254384504229	60.21363034562489
3762	41.16033414590028	54.00971632782881	61.5154878352195
3764	53.63986657121768	68.89157720770015	72.19594525288093
3766	60.65545972274745	76.72132560239055	56.61948949478071
3768	49.98707944458665	64.04520917899394	42.46950304955348
3770	40.74088112418221	66.1316240162773	49.96405995942524
3772	62.73844026469266	90.09926753479863	61.83912742454987
3774	92.74111490347596	79.44045669325266	69.19481773254294
3776	80.76871999788308	38.5525088201229	59.83219739543077
3778	71.01906220409042	37.30351036430194	52.25448516897943
3780	60.27409687097876	37.50956262145951	79.4483809600233
3782	51.54844542735121	40.76309184368692	44.358294495059
3784	57.06174193021892	4.140565795905233	40.95807346915153
3786	41.95776177168659	53.07152759534611	43.09241652810956
3788	75.42874593076009	60.2278446069848	21.42754586997162
3790	43.5934036399318	8.549392052344384	20.71801661878239
3792	49.50645388126941	55.78627826037314	50.50425792870085
3794	59.94786741301611	36.05062565874047	18.68678120744015
3796	55.62382319138038	62.98784723821878	40.73377425221771
3798	39.9008619130994	66.51352465866268	66.89489342732466
3800	34.47473601681259	48.29596773343104	42.83160746091414
3802	56.87635771982826	55.93153824177497	41.8229173212506
3804	52.16656407145079	41.97526929387384	38.85307863484563
3806	29.68892042630387	19.03134889585829	35.64384083296673
3808	20.16455429478729	19.4762349683991	43.49295403310806
3810	26.96413141416803	41.70460544151927	32.58797448476323
3812	44.02528472378456	51.2175585019519	34.42499792149215
3814	55.64381603244193	30.46983510717512	46.95582084806001
3816	57.12193344000787	54.55976597461287	54.45002905510495
3818	69.82690375138721	103.2421542292571	63.34410543126516
3820	94.44922976851808	53.72386190564286	29.71897280091654
3822	94.03656386344994	43.05237906871167	45.80575467986137
3824	47.32410436690363	41.82411953530713	36.84781186513504
3826	35.23367111428541	48.84710438918469	41.05454227280998
3828	20.92868086060614	54.03902036985673	5.798840403884958
3830	54.45965759529044	42.18321023205231	73.34186338340638
3832	40.18070077181144	28.70849454908343	40.91136704068584
3834	70.86810250108719	74.74204816963997	28.54495264682122
3836	12.09485706929326	-2.767181588191929	29.88753969712584
3838	41.67824959983911	30.11521422945691	11.3064263714187
3840	52.11570364072556	2.007013851956883	17.20615529668176
3842	58.92451430023657	37.88818621948584	45.0945774407485
3844	19.82243613348929	19.60531129294554	27.3384099244919
3846	-8.189212317545239	22.5374791269139	34.07240790565309
3848	28.89554762680933	42.42204612421593	27.73595584492973
3850	58.4533623523189	39.21765220430159	19.77440900254853
3852	27.99803040824301	52.35307857332379	60.00304763805072
3854	43.90053029758057	52.47649671405634	61.57067939668502
3856	48.26101557464993	59.54549134709211	57.62266867289828
3858	64.84024619252281	44.71163789784305	74.62974281044289
3860	68.26693019340078	55.79165845348391	69.39112975392655
3862	23.31959952898918	17.27776154009779	40.18730738625625
3864	7.836165666115253	7.232862226161974	31.84136090270422
3866	39.74328961117303	51.0602872664939	54.55264574230013
3868	60.1664883297232	26.37069161529322	57.57044750643251
3870	71.45752386304673	30.20356868235783	34.8527463634541
3872	72.44998001299162	49.52343000748569	12.5581614605478
3874	37.54797737743616	38.26349634703134	-10.81279083591939
3876	34.62697983969317	44.4695942265056	26.80591160163817
3878	57.89603316350499	66.11080883058091	29.59563879737537
3880	23.61205163129781	43.4108494784304	15.72287820363533
3882	9.3471807446419	29.59160467615187	-7.6971035492124
3884	-0.6481803666268853	-11.41083270354159	-14.44276281320935
3886	50.10118165404781	79.31149884772214	55.61153835440413
3888	43.10039468715733	17.93816085704715	59.06640384798068
3890	54.46829738756944	76.26885356227882	30.89905879300071
3892	68.8637924348057	34.73929503707432	35.33276463620619
3894	18.38639202673477	50.61300329333095	41.73115245210099
3896	47.89390961783171	81.3300494400536	59.80498547867729
3898	10.17102594842426	44.68066532636715	22.04483498256608
3900	13.67946129655703	16.62473812686452	10.26116935431755
3902	45.7648402111671	25.91128154680746	51.39690158671671
3904	58.93418004600866	52.74709184925595	12.97609669886976
3906	56.47669308228461	54.96335302730554	21.28822017611343
3908	100.820065424938	64.5953293671256	54.17187085700235
3910	78.03934068453043	54.30666433571881	12.80650151485336
3912	76.58675632412306	25.51153944975508	21.73311789735628
3914	16.13781613498689	37.57467843140181	9.693196106767072
3916	35.48640199328197	64.64530761112349	21.43878838508915
3918	57.654399837042	44.04151482116382	27.97325759646584
3920	35.8281545816872	73.74314064883376	58.15115812222711
3922	28.70273469635068	58.62312729023466	60.76857018168729
3924	29.92814069905764	45.70167364237062	42.32994665185463
3926	17.7983811773794	50.0708923255908	26.88836167959012
3928	56.91068634838268	49.29067898441232	46.49736492930521
3930	63.69656788612249	44.07322789806006	64.7317923210752
3932	38.46620791708473	27.00874393519237	38.76538877766753
3934	28.94562304919088	23.24675997825676	10.90395287603069
3936	9.856814729282061	30.75428659338189	19.71531883242741
3938	36.64228940294199	55.43148292582283	27.54421834290951
3940	56.77937459858049	58.43347611728729	8.207438733949861
3942	53.02340187989246	55.26045419964487	31.73641914147461
3944	54.29191168536978	40.33011187947356	47.43446574469764
3946	55.38702523991417	22.39792931108986	22.64434764143149
3948	59.30387479110023	55.62218742474406	19.78806670234808
3950	34.28028588459792	60.02333827295655	21.14740395690229
3952	34.48025050289016	36.11542005163263	28.67858767103193
3954	61.33603556082153	30.38190553165305	17.97905479875928
3956	57.62936453739612	31.29851555625064	14.38039867870449
3958	51.34940032869221	60.78652111588204	54.61176358214273
3960	43.61935097181831	45.97297412942982	41.11021219086049
3962	16.50974566635694	13.55287529792229	-6.437440173882231
3964	37.32621329623581	46.47004203082227	16.23164204099028
3966	51.61677454644931	53.40375450153756	17.53633779738104
3968	30.6439838768316	41.73582575028069	16.79253696512136
3970	56.38690169221644	27.43803785368755	19.24343686100197
3972	6.376134062083676	20.76733720985063	25.99102753283651
3974	61.85464960194183	78.40398887359523	47.43286953188473
3976	42.59688392706302	90.5152720241681	49.8487791348398
3978	50.99157971500414	76.60359957117451	69.07723776759399
3980	61.35279148517137	62.33260247392394	59.6268628306723
3982	50.58120056092565	77.24522893825453	37.01258768017327
3984	29.86891042608148	64.25180539387355	43.91824179823351
3986	23.79425785276155	75.1678503600337	53.11943189712373
3988	38.65950388551315	68.3174427327323	33.73318712833375
3990	13.18258603893209	40.03661383689409	31.14492545405811
3992	33.5393667392532	50.75019748608817	17.27745169189312
3994	70.35997745841188	106.7941073662233	63.0828506388704
3996	61.68798136995817	87.30661089168792	42.62446175021297
3998	-12.15465883223948	36.19796984279061	21.04813131450681
4000	79.10226789884442	103.4600732955465	24.2015830260737
