# Supplementary material for: In vitro and in vivo datasets of topically applied ketorolac tromethamine in aqueous humor using Raman spectroscopy
Source: Data Brief. 2019 Oct 22;27:104694. doi: 10.1016/j.dib.2019.104694 (PMC6839021; doi:10.1016/j.dib.2019.104694)
Supplement: Multimedia component 1 [file mmc1.zip › Raw Raman spectrum dataset/In vitro Pig eyes/Gonio/High Wavenumber/Acular 2.txt]

cm-1	frame1	frame2	frame3
2502	507.4047554916773	431.5347634942638	410.5453849522995
2504	517.101273724296	410.0559324329637	418.6174427592808
2506	538.9701924046293	442.0155982164325	452.767411723928
2508	519.5808563726872	441.9547759867557	432.5255082985509
2510	509.3939613381876	423.9578209610897	406.9341268826777
2512	501.1658195715939	405.9460866385892	389.6576415522087
2514	482.3468580123213	408.4837374451689	393.2865370816778
2516	482.4918954242828	379.7555342359093	390.4033944533286
2518	499.7387235406936	383.9201821609618	427.1096125112438
2520	497.93195155383	398.0907894282733	448.0472361199093
2522	455.2573424970317	403.0119701951113	414.490479419669
2524	479.269345510555	395.2160154397585	418.2086736058521
2526	499.2879024886723	392.6845251416875	409.9457646161622
2528	508.0659518099222	411.0314995654505	411.7773749972647
2530	502.8827542495877	442.1589504556071	424.4638965909875
2532	489.5064378102585	389.7504724345781	385.171878667946
2534	459.7035549955028	365.1079746176456	369.1730570746735
2536	436.0862757385992	377.6056073718482	367.9103245576922
2538	438.1622377553593	412.4778770188123	381.6948231878323
2540	506.2769245267276	414.3345264103267	419.4491918910704
2542	521.8255331104487	405.476105798327	428.17541779717
2544	515.510691709124	420.8791224178774	429.0472612259391
2546	496.1463505961111	437.556676936963	426.0763646570601
2548	471.3264743536253	406.2023193697269	420.804900581755
2550	503.155472901718	418.0931151431132	433.7005400465532
2552	503.2017301446164	422.0620806483886	415.697758071261
2554	494.4175829041606	411.5536176006428	397.317232768868
2556	501.1933483257099	385.0174414321204	408.0902138924108
2558	462.4726345457307	395.1539031822355	376.5438975094144
2560	499.3515735755952	421.2248638332252	400.3319389074986
2562	522.2416628384972	420.6839365921081	420.0344124551312
2564	495.6862554633067	387.3152582020698	405.9056888782521
2566	505.7695812791209	424.2682837242007	378.131456043886
2568	483.1523214806586	375.0695538307507	358.1537066458703
2570	471.9051069109282	367.1744967730193	338.1612270503576
2572	476.2159084988944	401.394478290023	328.4032261307909
2574	474.4836725028347	385.1860845505274	361.8752069115051
2576	481.8847550035055	381.8237790423904	386.0102232795018
2578	469.1746665396283	378.1140080727654	393.4620750573454
2580	461.9202047355907	375.8603190771216	386.0109352477167
2582	496.2124979758464	379.0607812746297	368.1348375328502
2584	452.2870579543986	374.5647987939591	396.3525153185623
2586	476.6550429361217	382.2541039853467	418.2077359052654
2588	498.0603088862767	384.6655691670746	415.0468279567775
2590	478.6007472579436	375.5689262873726	383.5964761919724
2592	495.7778879648529	395.1085541504893	387.0406444753377
2594	481.4009334214162	358.600023769585	414.2958299005594
2596	455.5130192170844	347.8626320419816	419.2532806279025
2598	436.0178260008973	366.4845399251227	396.6891418123286
2600	454.5190027621537	355.8746307835834	371.0798967112092
2602	466.5139283084433	393.6824887114809	368.3661025407314
2604	462.5789823734046	390.7655129239031	374.6633109343616
2606	455.0397167786827	387.2927500914303	374.4325633649697
2608	460.8389049087533	438.4864240276693	353.0190242303961
2610	506.5769841567332	400.6238988590078	383.0940726845639
2612	470.7031499395196	374.1755119671551	392.4815277133156
2614	448.1946735942762	370.3183168429962	379.9570391311493
2616	472.5509662553076	386.5676796771664	358.5077657215167
2618	443.5025950206233	381.1608626406707	394.3023507301627
2620	452.7720443566721	366.6619110907209	389.678749327985
2622	443.934082828058	368.8355301495286	379.1748261251722
2624	429.7213893959383	383.2459501498062	366.9152874614084
2626	456.2114377129649	391.0013862268556	346.8201358735512
2628	435.7706698992732	397.0637797856566	360.3888416346961
2630	438.3340035633081	378.4310802149837	344.181224112719
2632	452.7528336755443	372.3748201081448	346.978193562062
2634	464.8628902624779	400.3382816904659	397.4477467351206
2636	450.736305443813	390.0081059021387	399.9500319110691
2638	458.9332369112149	384.7021553866695	384.1636590891214
2640	446.8838027652724	378.7906345685187	374.1182349034111
2642	428.0777492132251	377.2934447293778	368.3283523226777
2644	466.7828291549629	396.3464998233623	345.1640791059747
2646	450.1022826639717	369.7306947322085	373.8844094039531
2648	442.4953952401004	361.7025738670994	389.3621563671447
2650	442.8911536660638	353.3055701109055	388.6766590022972
2652	444.430152690992	328.9252252854566	375.1177131827906
2654	433.0195337325541	359.9624843384968	360.5286423414344
2656	433.8314195935042	359.9388187633482	350.9729470623953
2658	433.4214460788101	350.1423841181877	355.2796340427783
2660	430.3437173426845	348.2039227899925	367.5908309084025
2662	433.3038080069317	379.6698311155391	364.6689254615014
2664	433.8955219508052	356.9125856051549	332.0899601268529
2666	467.0744954810984	375.4360429136776	374.0198830367441
2668	475.4206855938817	378.3251813650311	392.0657383950442
2670	417.7798173114452	320.6463737735339	310.3141054926734
2672	444.3984224743989	358.213079489974	373.2580293486261
2674	445.1407341148944	369.0202042975416	367.9583190887616
2676	446.9850708245786	372.73383804986	381.286270886443
2678	446.0196320050327	374.407388341054	409.2063304842191
2680	412.8998683351949	370.6254268271764	376.1379997394967
2682	458.2876692645394	357.0228530503707	396.7858337484763
2684	456.707624806479	334.8088273239052	359.4626446413125
2686	442.9289633543244	333.4106722166042	337.4433858437869
2688	449.443029016324	365.4670831396398	376.1739578859466
2690	463.8196323787765	359.2003915864947	348.2610255132683
2692	452.9466864274546	346.3669317580684	381.8512058846375
2694	455.0495838236037	356.9717740184158	400.6241702423268
2696	460.1325971057322	378.4111593495165	396.7669668368641
2698	435.0749037321332	376.1318212436144	390.6912169675031
2700	447.6300027839869	352.3246289611053	404.8588909037945
2702	420.5914519330493	331.6047411749822	347.3433140944084
2704	399.8310168745919	335.3412108816659	330.7334467728299
2706	411.6855062226831	363.9885274862797	385.0490345859568
2708	451.1201644834128	371.9570591098237	365.2400328772628
2710	451.3701337242929	366.2527981746397	339.9868145656161
2712	417.4640387529625	351.0991260345856	337.9130963635248
2714	397.3432560532153	337.2527543660129	345.7795295974415
2716	437.5678818093447	337.931779237573	346.8465713018227
2718	460.0146503921934	375.7014627254574	382.9758158723688
2720	454.2424094247382	379.2670796961036	398.7027314224757
2722	432.8301586507773	357.2526125448095	391.3530600325496
2724	425.8288764943288	340.4059076047139	377.7489812120758
2726	485.6771804157643	385.7803231764616	394.7580733692928
2728	451.2370549643322	360.3707184818755	349.5337601424576
2730	431.6753266792944	355.5393440249188	349.2731310103413
2732	424.2347871820977	363.5703583110868	341.7728013224048
2734	422.5790690481201	369.2550692555192	309.9665826104694
2736	417.6849164271362	339.2763895332365	333.5077895228482
2738	417.579215592721	351.5338339313478	361.7730714735226
2740	409.9840667287459	346.2550875498764	350.2778396504485
2742	412.8996872254293	334.6743171390291	331.026603075633
2744	440.7272302919251	338.1055849908401	343.336827961433
2746	433.2424971054554	356.9703213098488	366.5725818603032
2748	417.8056530717224	360.566542887949	367.8536790372588
2750	437.1477959624879	352.5316304344108	356.2883678994007
2752	463.4723129526615	343.2839880388424	344.6746001908708
2754	431.0381978356033	347.7424834044901	349.1841859970453
2756	398.018758932758	328.0876635397293	332.8123063613097
2758	375.9781729645035	341.4171137692494	326.4328955346593
2760	386.949502449985	354.8979465409324	339.2770540808918
2762	425.7636265429388	352.2015870722833	362.5167141936746
2764	452.0936404293864	333.2565738583841	362.2776154582305
2766	442.149842434102	363.2904893109751	392.6000326276422
2768	441.1557455171356	380.5363038857203	367.2778063842139
2770	437.2147908306869	369.8385153679778	332.0810166975952
2772	418.2280703531339	334.9771404669723	318.598472588853
2774	375.6537044337703	322.0483902686448	307.3119413603603
2776	386.3130183349749	310.2231160767664	287.1776969928038
2778	402.0788510990991	353.4862937872165	317.2108189310308
2780	400.066678771036	377.8709940616525	347.7966106104266
2782	377.0517403907796	328.6663591295884	333.4393382419823
2784	412.3359606622011	348.0069549464075	334.054500758559
2786	424.1288578466277	375.3796910305023	344.0892053092253
2788	406.3006957043334	358.7890485810829	338.9734433391679
2790	383.8034438173133	333.0607058956222	323.7459884487589
2792	390.9385601824353	351.309682637598	317.2589598746644
2794	451.0736871005006	383.8782883443183	385.6980697839338
2796	402.4293216507688	334.7529672786714	346.2442352311933
2798	384.0899814614068	338.0132210970379	328.2866727654165
2800	401.995278376944	364.3178972044152	336.6528457195785
2802	404.3336003955827	320.1156205101749	324.3053873849413
2804	390.726975385271	351.3694826597529	325.6565161609586
2806	400.8590843947103	362.5790145289446	322.2091563966252
2808	424.7665015635403	371.5494080865677	338.405561558758
2810	431.3603506824752	366.1607634139243	350.7083423892808
2812	377.5615535571646	317.8014453017147	307.1030012938866
2814	384.0453220396405	325.3848994251204	332.9759724016618
2816	386.5586157513955	322.2654364889074	320.0316909879437
2818	405.0927063539958	337.543476759993	335.5795239056328
2820	435.8707190081584	370.5738114930728	364.8534571952064
2822	454.3753717567792	395.3958452351969	326.4956022342032
2824	352.4520906815252	325.7911616682163	352.5291962309955
2826	399.94329758671	327.1932547718737	361.3526682267817
2828	428.4871453673733	338.3102420333797	348.5395945971204
2830	400.1024919801544	335.3535184595523	327.9754441777926
2832	398.8033444278844	329.2340877879578	331.2437323865177
2834	435.7108338706004	358.7862191797747	317.882065753462
2836	398.5582923036325	332.3953390444028	326.8997029403685
2838	384.7794903908865	315.2689326701691	338.0973362964036
2840	404.2433805273075	333.0059839111173	328.5574807827008
2842	381.2592868311381	371.9816212776332	273.2131058221009
2844	397.1169123374082	322.6767869511681	314.4002118505001
2846	416.5011578726993	355.0460239537393	342.8266619208636
2848	413.1284008401073	372.0261832804226	337.3732654838865
2850	401.7765236261213	358.1006061774798	328.0894357470106
2852	433.5941446778473	372.1224036489526	389.4906944368018
2854	435.171359796551	370.9475524206983	381.5873251375695
2856	414.3544433280384	369.1680428735145	348.5684377751754
2858	410.2775855653084	361.349441188732	339.136108393157
2860	422.2445268816262	359.909900987228	364.5507387341973
2862	421.577279186695	388.6907062805668	404.9504685914837
2864	495.2191186504631	391.6072778758471	414.0372939163988
2866	453.0093864103785	392.4751724127327	359.641515797373
2868	435.7778757493275	395.1949866849893	337.9780170979593
2870	457.8185421162024	397.5067493634056	361.3140457919969
2872	459.2792335631131	395.21618851774	388.5181003600584
2874	450.4967078521493	412.173797480903	372.8628524258255
2876	471.2687510263328	426.3259059931253	393.2917648810883
2878	468.0117009647731	421.5676097326331	399.8686800427453
2880	454.2115076670545	405.2215352039005	382.2865834837245
2882	462.8784092843501	395.6736496691461	355.7600005391194
2884	441.3932364462061	411.9592914990602	394.5952016889633
2886	451.4759700234076	438.7366669070947	404.6915768664527
2888	461.2949616549562	419.1852145071556	391.3287952908604
2890	462.4338884056331	379.9812092188246	381.2282220208674
2892	456.8981554920229	369.2282566082143	395.1423508025216
2894	462.586015850299	420.0361315495131	398.5748862253118
2896	493.5249043278222	434.9915620424287	434.6713580402355
2898	473.1027829264319	406.8841392286047	433.0261232226632
2900	451.3546070045726	387.3601205022931	420.9153900250942
2902	469.530906826368	404.5703483957643	423.3677443082114
2904	495.9843203310915	405.0331174311588	419.2842175938299
2906	491.9993049520011	420.9885118709429	416.7960496982869
2908	483.2462708783154	423.6505261976792	415.8565531843769
2910	485.0390073037019	429.2921955021268	428.0910161914616
2912	497.3941507781314	445.1957722824144	447.8693739253916
2914	501.5778547404678	462.3255426360682	447.1369348815343
2916	484.0131637517349	427.7484669436462	460.1928721485461
2918	492.5208438242253	438.4362066833731	462.5915970814699
2920	501.5806439850169	450.1749510517637	453.6172722137419
2922	504.8362035041864	453.7430242134735	444.2796170883363
2924	508.4348981211008	461.8254020269034	449.3670496511115
2926	504.2795028899124	453.1396558148643	442.9630137200823
2928	556.8140474824296	484.8894198491671	469.3441017796502
2930	542.1838243091054	487.5875781406775	473.8724313091206
2932	508.4446769351562	476.790726680537	465.7370863455903
2934	527.6874965687719	486.5227360031604	466.056849288914
2936	558.8439699860043	518.8015247992518	464.1343437858672
2938	553.2361975881649	477.622411652206	471.9744810829232
2940	552.5986902967825	490.4797631611763	490.6173372102933
2942	570.4906901003023	517.6296803647399	516.9256046867422
2944	586.6646011771628	519.0464998145997	536.0972913938185
2946	539.6960938135439	486.4288691198594	519.2431541768347
2948	557.4584923425398	530.5139597077484	512.9875698366034
2950	565.9642981514763	500.4397191614722	489.8735719137794
2952	548.2522844854169	454.4007217652426	462.9039647059602
2954	526.1945346952208	439.205444417907	456.1443376331038
2956	535.8760971531499	478.0934233282656	487.2818450917944
2958	549.6159325268159	505.5848399128429	493.5075166870172
2960	519.0934778457712	469.1921289605735	461.9138279208097
2962	530.436829733148	463.3032626716756	469.5146534718342
2964	541.6928566443633	470.952784508417	481.3555695675675
2966	522.0026543115282	462.6819031307753	463.7331509564456
2968	522.796107042397	435.2537880526243	438.0352118373165
2970	497.3603551515969	406.7561471839824	447.3888508857768
2972	517.1132124883603	454.6487140864809	484.8129950721607
2974	499.8710128832503	450.7182484924877	469.9308569080827
2976	470.7988122036906	411.5127449245519	425.9224268788717
2978	508.7193748533013	439.527820881304	434.674240340352
2980	448.4256697684494	405.9752505047815	410.3961043527148
2982	473.1435927733382	425.1790934308622	419.7799150498275
2984	495.1065908982302	466.3123861395574	446.2523695268284
2986	500.0496743778211	475.1841869218607	460.2550188401512
2988	493.9219813428134	434.4373130095557	450.3539656375634
2990	488.463221463502	408.6129619016638	446.6285076676722
2992	466.5854772722796	449.7480151411286	448.3441891503078
2994	521.1686700399114	465.6419730893576	481.4771599543274
2996	537.7502376209341	460.5253261695196	460.2083699668581
2998	502.2634066247629	455.430402100029	416.5346824398679
3000	465.4548220011819	467.2132210916336	429.923784732846
3002	458.8966425478747	445.487550649061	435.0439229776534
3004	482.1700357196949	418.8127233678121	414.6896681287312
3006	459.9209557815087	403.2928146769534	416.5012780899664
3008	448.8539487022445	408.227374880806	429.4282849095062
3010	468.6930628592577	422.9210052619011	426.9888135673725
3012	469.2800662579375	418.0567981010534	386.3306944246836
3014	484.1817217595726	448.146066040654	473.790150046595
3016	469.8854159643056	406.8698004768233	425.4534984417207
3018	456.5056798924343	398.3674837025484	384.8737542992167
3020	452.6557904592805	411.3273952016733	389.1224693960931
3022	463.5711427607113	415.0170859079026	418.4077403862063
3024	505.0654924273107	433.4027435550225	413.2181832127923
3026	483.0305625700357	386.0260911504128	456.3913222875627
3028	469.3999237578709	387.676586348332	426.5772575249811
3030	467.5238528272125	395.8214806370405	413.206078068647
3032	466.3626405957348	406.7657491804446	431.1292344201119
3034	459.9032131026752	437.6940703041559	447.7929161088918
3036	496.5282319008836	474.2405367477759	458.2238959371533
3038	468.3810859872931	429.1698016870761	458.3708294475292
3040	463.96494768074	391.8290717349053	437.2918910524597
3042	477.5244878721492	389.3620143185423	420.9520168766077
3044	500.6693433846011	422.3874937607602	427.2707199869063
3046	524.3865465211238	464.8945522666891	453.1123190301636
3048	477.6742410792302	435.4278080675053	436.150112305048
3050	463.2879763275029	443.0978646120437	464.716054262133
3052	500.2846741845821	431.9318420876986	458.6285180208237
3054	536.0246793332615	447.4372046016367	449.181968142165
3056	525.5659532086647	478.7363212486677	453.782765617344
3058	465.4626138643126	442.3333165256667	449.8606787097194
3060	478.6994407425919	475.8234064121668	466.0211592940462
3062	543.8672172401692	500.2567718287095	502.3765529316751
3064	539.6307479411898	514.4345157818405	512.5648864993052
3066	530.5739643070574	505.0883225027174	509.8538084416074
3068	556.3122921860752	481.4844725100764	506.6067300863165
3070	554.2540367404064	486.9367379851578	493.7813421628955
3072	584.2147300917741	542.577642420645	525.3770298305699
3074	579.1525374638447	480.977313286323	504.7235569596061
3076	583.3902811901219	483.9884401771526	501.9745942029149
3078	588.60059097292	528.0339928537793	539.0557639869396
3080	577.9915123493006	547.0951446993935	575.0874188121023
3082	551.2657105461809	517.420614771841	514.2286993002314
3084	580.9269365005306	516.9707845097439	560.8514707576981
3086	580.3101123237283	549.5905631657286	565.4635479806861
3088	571.8528191501007	543.7903606825259	573.2076130081986
3090	578.6074098152508	525.0788709305018	579.6972725182188
3092	589.4394546531028	526.519373487822	571.9874354527822
3094	553.3939918093731	543.5426012070188	552.3249242312853
3096	599.4233560468786	565.3979953873001	591.0985236565698
3098	589.8173260127787	543.3224601846	564.9080443995309
3100	569.8772572354835	537.6273866646545	563.6626508367899
3102	576.2895771653342	552.4910127173101	562.5204681950794
3104	608.4103333321867	572.7361682793387	566.6501318723839
3106	622.9167948595045	580.7678023875766	642.9053343447374
3108	622.0152843733686	569.421993103167	625.5707235637259
3110	631.5217828099819	616.9900688342748	628.7254250287133
3112	655.8981788686177	644.7148514381285	625.8477649851961
3114	671.1971341155224	630.2048580233724	642.6488738650933
3116	665.4261380281964	601.1014607459972	673.4975409887961
3118	653.9618239115947	613.8298434600433	672.2406030943391
3120	694.3359526398642	654.1827914262935	631.7893084414656
3122	653.0305299303975	656.2231933560815	643.5016283757659
3124	663.5324978782395	662.3349900483279	679.6514259153616
3126	685.7417962407242	661.287659731653	692.4054054462117
3128	706.2507154318409	671.1459691199129	692.6057911313444
3130	740.4929711625308	713.2797465584151	717.9658399756875
3132	743.450983394485	705.1790607724529	706.786503542581
3134	719.777650280161	696.2059706349326	744.1292404801729
3136	735.1276228787062	699.7393723170367	730.4015072856713
3138	787.0693956249895	727.7916851245752	722.5855643315149
3140	810.3702625470166	749.2040450713316	727.5934966763474
3142	763.4770384249035	735.0237631767178	730.8125330533462
3144	730.77301838068	717.2109308604306	750.4068260416873
3146	762.4818720842289	720.4811584064133	766.6491634520049
3148	790.6151332686584	767.6479221042828	797.7011693027109
3150	788.0270128565835	771.2021710755555	776.2110145926969
3152	784.0646492512601	747.4805949540338	773.6460147251817
3154	792.7610239095269	742.7577623535926	817.9127881016925
3156	793.2579783945735	783.1063504551049	824.4332887996885
3158	885.939006123396	842.2766201148318	832.0450947783518
3160	865.129733767949	807.8700773458747	829.9293021457664
3162	858.980047314067	820.8037110445114	848.028772406915
3164	849.5350608777076	838.8869840717822	863.7283892283751
3166	850.5555642302268	844.1530505451146	877.3650790619333
3168	885.8166979938731	847.8475991795643	892.6652615999575
3170	878.1452403175319	816.4631035352071	846.2343046828169
3172	906.9936666150122	891.1240600248957	905.287767042337
3174	891.9006077392165	849.9998976258801	911.4434349591243
3176	893.745106287209	847.3606912882376	907.5049902039345
3178	911.1715896496735	874.5055009566841	911.174386103672
3180	921.0875211722827	890.6612862832285	922.9937677974136
3182	915.1048929853781	910.9505782641049	935.6247498832105
3184	916.5999627709041	889.1754421493494	925.1629798692713
3186	966.6440276212693	934.7256743156815	944.4974137580596
3188	936.1097942932933	909.8503217654697	923.6985856652051
3190	945.034522198931	907.5369041042409	921.4886921195262
3192	967.0198222667616	932.3672049641466	951.3445092735847
3194	934.1492566846428	940.5070333577561	981.8392758694279
3196	1000.322919005556	989.6889591789372	991.7962872394236
3198	992.4521566311699	969.1899787497683	963.7089034434073
3200	982.0621751472722	942.4131077498082	1007.001332182
3202	988.2942381736775	955.5482840206004	1019.481653184762
3204	987.2451243392261	961.3888358214582	1003.671234707019
3206	985.5064510390673	969.5593001899927	1000.707101871107
3208	1016.390963205916	1029.54679214572	1032.199191616213
3210	1036.734415999991	990.0936340521214	1022.024838874608
3212	1035.880859171071	976.8937392426253	1028.826921834893
3214	1011.145667681	996.9973700512994	1051.45518695234
3216	1021.635556573393	1021.912018293968	1073.732765196656
3218	1038.597063639616	1018.30824869962	1067.912033817554
3220	1029.643084051941	1000.295779096816	1037.106164311565
3222	1018.900422632273	1024.705693058738	1026.234275527614
3224	1063.644750310804	1018.852797258047	1048.565012242276
3226	1040.539887196189	1026.167216563815	1073.852360242787
3228	1031.646712336891	1010.40123336439	1064.12312310401
3230	1044.165283380881	1026.394348128569	1040.944873673999
3232	1048.604258926789	1038.00643909968	1038.710283147536
3234	1034.057737192573	1021.794097141182	1063.001327371254
3236	1034.420553591446	1041.437109272193	1074.993687931247
3238	1012.248654538414	1038.555365725068	1077.219434543371
3240	1057.59741639126	1011.595586693807	1095.999375293556
3242	1065.099400159279	989.2993885773345	1103.800839685363
3244	1059.229690597882	1023.146831369694	1098.423834523918
3246	1050.839190748421	1050.94325595333	1098.613350377214
3248	1045.329510958369	1035.669391828403	1106.702025146505
3250	1056.767800473516	1066.011940535398	1094.192681870603
3252	1036.695164461967	1072.576281217988	1119.618217364616
3254	1053.060996394903	1063.191014111359	1091.780152172991
3256	1032.120241325627	1026.22551077799	1068.539266026612
3258	1057.971948792057	1005.220844552766	1055.539218064965
3260	1080.122446937112	1025.641969949746	1057.709166529273
3262	1055.595318621985	1062.734713166889	1077.423001059308
3264	1061.305381117469	1057.25450826623	1107.224558294376
3266	1102.118076134548	1054.348200104399	1123.844046719611
3268	1064.772367335422	1058.681269229935	1079.692169710475
3270	1084.938919809742	1038.773608731951	1082.649932456331
3272	1094.757765595998	1051.446603277307	1086.509205593106
3274	1083.852694848891	1075.822166015941	1108.800428121551
3276	1067.169434785211	1076.838859804407	1119.528556028594
3278	1053.390251088386	1056.407609327811	1048.042261041743
3280	1064.537016440091	1041.209335017917	1048.637799916938
3282	1118.1395674812	1086.60512015741	1115.109803297203
3284	1070.683630618795	1049.831873165727	1084.133480000956
3286	1064.724788476272	1046.444980287964	1092.267974348059
3288	1068.998554372345	1064.362053021503	1095.898725116066
3290	1059.522474169168	1059.016167344108	1075.076550969712
3292	1064.64542497801	1036.002990942139	1079.776479047228
3294	1083.882591191331	1085.648566991465	1127.209090462665
3296	1051.01141558652	1111.953446384615	1084.404495787488
3298	1091.526635704666	1050.63997977646	1100.781108943334
3300	1079.760635148395	1016.807515061502	1127.780792421288
3302	1062.852218805087	1023.700952158898	1128.914808872323
3304	1062.78681515363	1040.399830672836	1113.434954639332
3306	1067.178580813354	1046.928681355024	1106.557632811943
3308	1066.131577526712	1058.576908930291	1110.120117615029
3310	1046.961918893137	1047.439183841847	1104.259424612585
3312	1053.85788014669	1039.133940954584	1105.937343988996
3314	1091.730225683191	1091.374588571089	1131.273955159086
3316	1088.270530273721	1095.230173316855	1135.040352274411
3318	1099.055188181603	1085.858829584553	1138.380503924996
3320	1139.022820005403	1096.192509214683	1152.550217793547
3322	1149.666684843576	1100.74272772566	1161.486864925729
3324	1111.568328475649	1074.709231070904	1162.41398028541
3326	1128.12019771743	1056.821258791287	1105.422194376004
3328	1114.156873554093	1092.401014617911	1138.604686898166
3330	1108.778677276869	1080.943697743353	1154.84947758739
3332	1113.184366150309	1085.817069069441	1140.229512148626
3334	1094.940527874593	1076.758488790673	1104.122816178015
3336	1061.456233351122	1056.926926688477	1083.717929634836
3338	1066.838156157139	1097.475541734293	1116.591967591285
3340	1096.343611712798	1114.593830789806	1154.52747392248
3342	1095.926448730137	1092.383499399734	1139.206195605746
3344	1120.330501222668	1092.65038515747	1141.407032645484
3346	1096.253441186461	1090.301531380802	1148.412860912322
3348	1116.127851340285	1092.308369025154	1149.204087091319
3350	1149.244673994277	1108.589102975566	1169.396091479698
3352	1137.224813779015	1130.688758202843	1193.620191352802
3354	1128.366734321211	1141.630076572207	1167.194195648208
3356	1202.147314769034	1174.841549369478	1214.228132475561
3358	1138.255075210651	1126.728615904533	1182.668438148131
3360	1099.530841643829	1117.525495029135	1172.659056292004
3362	1080.880071435644	1140.632237152919	1175.414630057741
3364	1092.366396011717	1160.271959245149	1198.802375620385
3366	1129.626824368818	1163.640735649361	1199.943149957218
3368	1159.850351916573	1156.491273375335	1175.694215300555
3370	1141.156965365658	1137.322251024834	1185.428738386175
3372	1086.317829963569	1083.699250349784	1155.277836322718
3374	1121.550876924204	1144.566606606092	1199.417695795512
3376	1142.282510282032	1138.38007553838	1171.086765995318
3378	1124.138919413266	1145.04216060157	1165.195987880637
3380	1121.271893635872	1141.943499475497	1176.619524148734
3382	1128.431489509559	1136.759211342579	1185.7889139141
3384	1137.539102641616	1149.172730763666	1193.624258719692
3386	1162.708427641842	1172.527977493444	1208.782496321888
3388	1157.21889860536	1178.045411428033	1204.295507952344
3390	1143.670580332632	1125.367386945662	1194.916892747506
3392	1167.883771278176	1138.667340631836	1184.111734941833
3394	1149.717241533423	1157.188311271977	1218.171008295631
3396	1156.980764577417	1160.222366685177	1234.24164610489
3398	1175.115929010149	1170.698863235446	1208.782117836087
3400	1186.51827066244	1184.569492912654	1220.174855214942
3402	1190.724511325393	1161.195845135476	1280.472719306034
3404	1166.602473251869	1096.156228601378	1203.910948444382
3406	1179.703907550251	1149.371754725547	1229.098616527884
3408	1188.237903796639	1121.2158326813	1171.245919257841
3410	1178.35223038859	1145.770342873092	1207.744368140443
3412	1179.735841095452	1170.664011614291	1216.687701352652
3414	1191.722032836968	1201.419556383495	1226.794879301226
3416	1194.215600467471	1223.681942725942	1228.036552041323
3418	1188.17069988744	1218.037176254411	1223.65894875822
3420	1182.26955025355	1187.06582083736	1234.126755503382
3422	1127.935203521692	1140.081616883253	1144.82603731416
3424	1202.666460508096	1155.566229317917	1243.108532226596
3426	1169.618013922641	1159.727168432509	1189.403600509402
3428	1194.494595767185	1169.077413540502	1215.064158709139
3430	1198.160806079583	1171.231172637602	1214.923301392991
3432	1164.358595500415	1144.516804330277	1198.41147215655
3434	1153.701739230405	1132.195970447055	1194.182613481598
3436	1165.478861380692	1143.137068966392	1195.175460733532
3438	1112.537458884524	1105.829644779645	1182.535644959477
3440	1091.349808301524	1092.126114247001	1165.874511832374
3442	1140.096003080999	1140.150164580351	1177.784131566112
3444	1084.894467857474	1136.469776907861	1148.694680784566
3446	1164.947485231215	1162.707165789819	1203.654913417134
3448	1133.066662453995	1106.515910174481	1174.349784520038
3450	1104.924797503192	1087.279289993534	1137.419172151501
3452	1119.537145460629	1101.931107174315	1134.465651467515
3454	1115.537978549442	1090.459340422758	1144.249005730069
3456	1118.738785708007	1110.667940468631	1169.756202053689
3458	1109.299524867315	1115.989603000214	1130.000115466729
3460	1105.653390805568	1075.869621727967	1143.119271241449
3462	1097.478780762983	1104.116189276409	1124.971991036606
3464	1092.965654910338	1084.650732343259	1111.177176958084
3466	1089.978540632048	1089.502905107601	1130.785983727601
3468	1059.205442901478	1064.399748942001	1107.347600305779
3470	1043.530877476746	1037.00990723162	1091.068115973365
3472	1048.11230447877	1055.01066934087	1122.865594923376
3474	1027.458198493197	1071.114874874287	1121.324038377793
3476	1053.303860248735	1021.054596445236	1066.484404995149
3478	1046.683811566165	1036.550548533616	1098.287182681904
3480	1031.899655581625	1028.57426269145	1065.651355686978
3482	1030.894158935779	1018.706606178012	1040.337848537756
3484	1064.395147263435	1024.244963824837	1019.45368467336
3486	1039.555667235172	976.9435330682793	1018.236673383388
3488	999.8876729887902	950.9138588512158	1000.647087973059
3490	999.4886243281185	979.1552196873264	1018.882154060511
3492	1005.517071366996	992.8331060142746	1065.935426340469
3494	977.5492563907872	966.2774504259571	998.9630915701939
3496	997.5542361714779	995.5579677537205	1034.773975267095
3498	960.9284117942482	941.7015683372273	993.6564424069741
3500	978.7832865318331	948.7459400916387	1014.178439941642
3502	947.4139983009717	966.2360218605995	996.5732491217286
3504	940.8150125265992	927.5977941936328	967.4306369995954
3506	944.5910595395687	918.6359920394937	961.8092681901293
3508	932.8739347046537	923.0693281581279	937.3883047321901
3510	917.7395261849142	907.1388289989282	910.4245052937895
3512	900.6277806325219	879.7400812200406	915.7775156650561
3514	858.5964804435916	852.8508035550619	893.9790489646392
3516	904.601143766291	907.5280833803303	914.1323536786613
3518	925.2131922959412	845.2430852966328	875.4468443417587
3520	858.3129541599001	840.3518056462068	848.2584267066158
3522	858.8328842929122	847.3394591979702	842.4988835978667
3524	858.24198122869	835.9211509216998	863.983063333401
3526	847.0466465504276	838.8500632778259	857.9280451689224
3528	815.3400378105439	818.0500595639419	843.0034221834549
3530	794.3618240581182	782.5576194783546	836.638190635955
3532	804.1771907343276	780.9578815486239	810.5938513661672
3534	801.6512951226647	789.8718461582873	767.1618631463779
3536	795.140685957422	762.3957609666317	793.8010548915939
3538	771.1592427463028	742.9822609343255	789.9034765092284
3540	780.0386602552015	719.3587864838191	781.0674725037383
3542	791.884122853729	749.283371216306	803.4740982097438
3544	757.3447998781846	754.0375550353074	782.8801581426769
3546	745.2583035242542	720.8216346190288	750.6564435133462
3548	726.9560995598893	693.3140565046542	738.0069157675659
3550	695.775171773877	698.125066490973	733.2398024390211
3552	705.9493825145346	700.2368210873319	733.8798680987375
3554	742.6722051792451	691.3288481772956	745.8777672127883
3556	702.5049315796905	728.8653311291176	727.6109156622542
3558	731.2996273756733	672.4376119192272	669.4690599392993
3560	697.0227237254946	657.7572695521317	716.7482758988041
3562	685.870173991775	668.5075433871576	652.9494934344294
3564	688.5946590772942	675.9777239013824	697.1662224226689
3566	666.1006375010355	668.0991289256806	682.5599469372903
3568	653.6888694243235	649.1413696709001	681.810457595752
3570	661.6549245335522	634.3607800109223	665.4006461011851
3572	660.4767548174929	633.8925045524704	653.7512110550117
3574	628.1210300235482	623.1067589564302	640.0498593231938
3576	601.2904547370542	603.0346292930366	608.021391873013
3578	628.3666948362125	626.246360457446	640.8325190911048
3580	628.6240961678008	608.0295990200685	627.4269282150766
3582	645.1626182671545	618.9265878872405	658.0941216485909
3584	632.2242468813693	595.5217777573246	596.3933833996289
3586	633.5945157242253	609.7323584167456	588.9034048996271
3588	608.2640641016737	561.7254503123678	609.6772603712321
3590	613.3301615457802	545.9157695107797	589.8412697045308
3592	562.9369363934493	568.2892564182736	560.987683618265
3594	551.8076071674136	597.0314812435955	543.440123171905
3596	565.2934587606688	582.963045712095	572.399740986519
3598	558.8097253569556	553.1164592565831	594.0504008980322
3600	595.9300289313992	560.6813745693569	532.9113924605039
3602	557.4657847320661	514.612249441357	544.0735219322
3604	535.3240275121611	526.7089944453642	518.8027485594943
3606	557.1946727781209	516.8828934825352	509.7844867071925
3608	543.057156204778	563.2816468897676	538.5110487109577
3610	506.2772730621061	532.1731453599631	498.9726700714638
3612	482.5411765421055	472.7261420685521	513.8456171853351
3614	499.9166982100554	473.0226395575795	509.4532794916694
3616	502.7732864178935	487.866748814192	490.7833757947083
3618	499.6322885197964	468.5384058210035	506.7001801015118
3620	502.4753993413301	450.9381123944702	525.3750063187623
3622	508.4557951588246	462.9558671259541	509.3966211199992
3624	508.8010884285252	460.2526324229006	485.272600699293
3626	474.9587960085505	438.4724806158253	461.3164943141859
3628	485.1123409910689	474.1239970293952	475.8371997142789
3630	462.5670896730334	456.7775010979282	466.7539269204566
3632	458.2880954656108	435.9543985351722	486.4577134371501
3634	466.9562368004368	443.6167070299849	448.2778185715611
3636	443.3579418776903	464.0422626049426	447.848853681199
3638	433.4550545975257	430.503213588212	417.1251889415468
3640	433.0314538433896	409.0259290134565	413.1379280060165
3642	441.1759166820429	401.053987319303	424.3209343007142
3644	442.6048653110196	387.6395171564315	417.9505383051219
3646	423.7502514365912	386.130624368532	406.5570720410683
3648	404.8591187905023	395.1576377001858	388.7442775909458
3650	416.8701867741799	380.1070355543479	355.5746243534217
3652	431.2074114866433	359.4827197358782	375.1321314220963
3654	377.2060162407893	358.7969267236796	410.8865055863058
3656	378.1329918020265	339.1829703897402	356.4645681195814
3658	347.031745259804	379.8789805799147	374.357798016129
3660	338.6865981687458	310.7209515356098	336.9401314072577
3662	347.8160390791932	348.1097219458419	347.5740836360961
3664	369.9055410337713	321.3646122053234	326.3650803920164
3666	359.2048791296642	295.2159060562279	341.4691344201106
3668	318.0310427348977	286.7940987745371	326.4971133131353
3670	313.4890805689253	280.976009433115	310.6569480980147
3672	323.2210003506072	268.8422959229017	328.8289011516002
3674	315.1316699067266	281.0509452262555	332.6649132710452
3676	313.0692945482691	291.7420504176783	302.8483335084261
3678	319.4310356992384	255.4879355600249	295.4610474061845
3680	326.7686870019933	281.3026199018133	302.0410494253342
3682	311.0561189776068	247.8500075088169	282.8629038601313
3684	291.2462691000669	253.0423493840136	258.9588392958411
3686	288.4997330673897	228.6410782247989	241.4830323983969
3688	263.7690773069859	246.5591538551027	222.2744642479751
3690	287.5246569721009	227.3005676875224	209.5854860537742
3692	267.5178053570049	216.7074869838422	221.8680893783972
3694	222.6260895320536	218.7345984912006	211.3389788055156
3696	210.1244860995712	192.463786069937	179.317370335275
3698	203.8516770640868	205.0115427604433	199.3527962545923
3700	221.0062528002388	222.6586015055566	220.7592201587395
3702	244.4867677938536	208.6004696739851	207.4700477658182
3704	251.6907505259482	192.4026830470201	198.7481865053177
3706	254.0688857735203	191.7687761191261	209.488430365597
3708	234.7746768468712	188.500219336603	219.923673448354
3710	222.7233690446584	163.9673893808283	215.4735832884609
3712	257.5903807685681	170.5939788417829	201.0138013774789
3714	221.4508799453241	190.9222416644121	169.5264078547787
3716	262.0062070044639	174.1640469325612	196.7670744259622
3718	243.0134623057898	174.7089193718107	177.7989820394626
3720	195.6044802446521	194.2804222974661	147.7591065398699
3722	248.4703993940429	202.3777217589885	202.9150295836425
3724	203.4416707893359	173.5852662225539	154.9013782266412
3726	195.6997630443262	176.0588510002393	158.7847709478271
3728	201.446717002125	153.7954922648034	146.2678565314055
3730	206.9640911690379	154.6212834144816	147.0834847505733
3732	180.9935251892833	154.3895154089388	154.2697580543245
3734	165.7446013511966	137.1460010587266	135.6264631174302
3736	189.7378211195525	153.4227848955214	130.0135063468293
3738	210.1024806624232	185.2351927780429	158.1157803590542
3740	216.7266735845172	169.9665347015481	171.0711748371642
3742	214.2788982640362	153.0777951866695	174.4202429459209
3744	234.4639545210463	169.5238690117489	192.733050040906
3746	194.0182580037279	126.0099794239011	107.9162087727732
3748	181.8836727223036	140.9223023114754	123.8475774193429
3750	188.783907826904	171.3533988147826	143.3647420444495
3752	213.3650886805616	173.8963922191746	141.2139981679065
3754	180.8672562984712	128.934442953752	168.6199683456965
3756	206.0188955742454	113.070876368511	139.5754413936935
3758	215.8980236477794	157.6103113964357	189.0413103206709
3760	195.4331287448453	152.9217402952106	165.6690593909167
3762	190.8116117695841	132.7660704319928	131.0559010784801
3764	164.2206702329934	122.2202742754536	124.6430291543967
3766	170.1783713089716	131.6233248803811	137.9117804695937
3768	193.6729749090207	149.6427867397201	142.8093080968727
3770	197.4165141331731	156.6092456110052	139.3151537949195
3772	198.0658578209267	174.4716459376833	152.206806925821
3774	198.8778871957335	178.5111854815994	158.4431702263075
3776	192.8510197658898	126.5473605102116	132.0960181708053
3778	177.5427402491149	117.4325265110093	120.4554508417799
3780	151.347541313931	153.2253429549255	123.9401792204053
3782	197.3146363683809	135.7046967952848	136.7917843410852
3784	150.4131210728639	119.228223375141	96.16195297949417
3786	219.5897025532689	160.4715053443515	106.0165590079982
3788	195.5187656200694	128.0152955056861	104.6656987384227
3790	172.269588596282	99.05107122613175	102.127473080661
3792	202.1910608892922	126.9623063790177	152.8375837751693
3794	176.7558853743854	168.0500916321489	157.69742723646
3796	207.7750133203128	151.8559876320811	147.4425571548
3798	187.2157742592979	116.3074938119704	140.7355210287932
3800	162.0323796162371	120.22092552932	134.5730417121523
3802	187.6335938428513	151.8680997806799	160.54373125783
3804	174.7080840200755	142.3945659367937	100.3362304055339
3806	172.179323349571	128.6586287329586	83.54382142638755
3808	173.7601039344582	122.153654795583	121.3124945933731
3810	184.0723519564562	121.9928165788035	144.1442746585994
3812	191.7730296750574	142.7093959857787	148.9632131713377
3814	176.3346964585093	140.6475511586672	139.0540692336165
3816	188.2582115639073	124.1578865589647	137.9345271517068
3818	203.4282812180343	130.077445113985	136.075146244698
3820	176.2582097257388	106.4711080123716	107.0427574042066
3822	189.5748615618055	115.346553838038	139.3215026719706
3824	159.4464269404826	105.7784025590426	131.1301081895581
3826	183.0166987879791	110.2127300394408	104.5505429725846
3828	192.1050443076338	148.6208372986895	107.6298985363729
3830	201.3094912108893	161.2253267136264	137.2246761977499
3832	201.2582878547752	159.9415750897998	169.5370527680138
3834	194.9836685409287	167.369132525689	126.1685125965974
3836	144.2529962648446	121.5364673563883	63.51746246493905
3838	216.3214356094779	166.8774960060715	114.1133448539247
3840	202.5859021840119	126.1616667100734	141.0407627152821
3842	198.696285903015	165.2871349203693	134.764937893123
3844	181.6158522630543	128.4801032564477	120.6098065839139
3846	169.9305310580665	153.9499817225714	100.1120999842486
3848	171.3837394440374	110.6923323381474	121.3602847816053
3850	183.0798341936799	145.3118798075507	150.8661619624044
3852	174.6521477413019	143.999347423029	167.6793669461671
3854	212.0724531732406	144.665314408926	144.4643225989616
3856	211.8564904582623	142.3348059930745	112.9303945537341
3858	191.5558476564958	135.8348830609869	113.412510789689
3860	195.6075667405165	135.1100513633669	146.2841507726102
3862	165.999482191637	111.7467185920238	134.1333738706214
3864	159.8709025615869	109.5954704665346	108.8289375511267
3866	179.4556302595854	117.8418959418937	103.9529158485957
3868	188.2313733844823	112.1070590355592	103.5371258562232
3870	221.8295062555009	133.5356184211682	136.0227408508019
3872	198.8727536863632	120.1832098308622	133.1632577370779
3874	159.8859541774695	100.2632896841711	106.6012968389037
3876	147.7119604077032	128.689192923572	116.8695868262947
3878	159.5823090018432	130.4339347918147	115.1210900296485
3880	154.0849788272871	122.1168838752793	126.1033635432639
3882	111.1800320486115	159.2380657621861	104.1102202738975
3884	128.5626864830252	93.63840593626811	98.83462727120634
3886	199.9261434538843	117.0483773659219	147.4468794970202
3888	115.3875730941669	103.8949271209506	117.4344961040237
3890	172.3561839349445	145.9953371067697	108.1712232831343
3892	177.0770222786025	154.8456546277471	102.3057986099243
3894	162.8360760652719	126.0703276155138	115.771333661171
3896	219.3073308391277	170.8102181241324	133.1618933173172
3898	139.9180725365632	112.2851321223021	114.2941231737663
3900	136.1017475793632	84.61645001503219	111.3175760261701
3902	188.2686660515041	113.1867687231632	126.4311895671508
3904	154.8897277956274	122.4297625445825	78.0184512466318
3906	192.177401732437	130.9243333059499	104.3918860888677
3908	192.1870418909487	132.9300370747308	125.7008181190221
3910	158.0810007812489	126.2425522281759	86.92463324075524
3912	187.7388100273025	135.3453741812206	106.7008730486975
3914	173.0774195686095	114.1796025772762	118.9355545578648
3916	197.240363917671	152.2217260601938	148.03018946691
3918	181.6952431961496	129.855700130757	140.8644499177716
3920	184.6729240194208	131.8663207879293	135.7294399163022
3922	177.048319737597	113.5575906398005	127.9409392511534
3924	171.8284633427246	128.3145632771728	120.1078545083309
3926	163.7029301978695	138.5265403993255	138.9398738107946
3928	149.295515904805	123.7928100538483	118.3499490767604
3930	159.0158904614247	126.6904167301714	105.4105063540323
3932	146.409551587823	124.6963686418603	96.44735255403555
3934	146.8538526922372	103.6509874085045	80.8589133758141
3936	149.5630177884842	106.8719379389476	80.37240619713484
3938	163.2778654887731	122.6581561767186	129.8165138784236
3940	181.9165102739832	115.6204863309568	137.7240472348384
3942	199.6124676056397	110.6601350284143	138.6123233579139
3944	221.4429158157697	120.8419148038073	163.1146635453486
3946	204.2798212756514	127.7336295976739	137.4965482479245
3948	177.0284769409746	145.8365226417273	112.5439289737584
3950	159.8787123542315	151.5047182493395	95.07449354026497
3952	153.2966936217125	122.6960659561842	87.4024520210389
3954	155.3057660559757	109.9522170861043	89.8991840567986
3956	142.1426016131823	120.4629594772874	87.3552005169702
3958	163.3180274476533	135.5467964392624	103.2795301188617
3960	153.6260740815422	133.3506548682345	78.90345859802105
3962	108.5359745473815	110.9407917925313	78.46376776756762
3964	130.164591235532	102.7669863550113	130.459003458415
3966	162.0280179661153	131.1794749007777	112.5703974831208
3968	163.6765942134563	123.8287627439391	95.74225706519697
3970	154.1723323176014	112.9470329689954	115.6008178911922
3972	150.7109177453328	102.6246109085549	96.45753398331249
3974	182.9663396334443	148.8911395381966	128.0693653912074
3976	193.6848771167738	141.3768873706185	136.051752690543
3978	180.3271349935155	126.7305474008418	118.0511194045964
3980	157.2545121161505	125.5702840333937	132.5919299339284
3982	179.5260653385555	125.4020343213098	121.359672700863
3984	154.5035098115813	136.6170719523171	128.9390524354981
3986	160.3965154121174	167.8832765435034	142.0255692740083
3988	161.7710698462357	140.804494462264	150.4824191641763
3990	139.2092382752048	112.3944629989517	133.3609849752938
3992	156.7933997719921	104.7411660048796	96.07621586714757
3994	199.276183490317	124.9904848437849	129.8285611365188
3996	236.1343901930032	155.2989795006886	175.9734880211782
3998	132.9197921404486	81.23182202681792	110.2741027768322
4000	189.9230868319006	138.717248086647	99.5646873229736
