# Supplementary material for: In vitro and in vivo datasets of topically applied ketorolac tromethamine in aqueous humor using Raman spectroscopy
Source: Data Brief. 2019 Oct 22;27:104694. doi: 10.1016/j.dib.2019.104694 (PMC6839021; doi:10.1016/j.dib.2019.104694)
Supplement: Multimedia component 1 [file mmc1.zip › Raw Raman spectrum dataset/In vitro Pig eyes/Gonio/High Wavenumber/Acular 3.txt]

cm-1	frame1	frame2	frame3
2502	39.11815970079499	38.57056597473815	7.137015182526898
2504	40.21123032696882	29.55171081050834	-11.71633781559936
2506	71.66433172021648	28.51167839128821	-56.7716833298189
2508	31.64829489269442	17.95409232027307	-73.35659200278971
2510	13.28202315510302	0.7561196426359462	-76.65050057100913
2512	10.55143670023902	-20.10730774742753	-68.55321195893902
2514	8.802319092733397	-41.14750248141855	-50.56729130911014
2516	-20.93052255414892	-37.79561056681808	-69.69351126238793
2518	-2.388787454034409	-17.90334503750171	-43.64251876516209
2520	23.08222728755255	4.851642178992479	-23.73668213404569
2522	22.92580288739715	19.47046270581459	-47.00767842247218
2524	19.38565387329387	30.17992818589359	-41.80185669435574
2526	18.25489610846237	24.43859396794573	-43.47305952468729
2528	21.26904097830069	13.40991700115972	-43.93371200702026
2530	23.7949659125526	-1.660634222167467	-41.48577335484471
2532	-7.30223754601157	-47.38741670046666	-50.62245567139711
2534	-41.70076624651025	-46.38548976439721	-86.25503866269385
2536	-39.24715320550907	-40.71448342003836	-90.57687870451336
2538	0.410958942834295	-31.68854820644408	-60.46198953276921
2540	40.79279963424884	15.79506210278861	-40.1115819804592
2542	39.39682484822999	3.690867988995559	-31.76421789916895
2544	46.61705411213179	-7.118659223063151	-48.18034621796186
2546	41.56535666255465	-10.43680655314356	-68.30024158588898
2548	-25.20170977593068	-11.45840819287112	-51.94448720122608
2550	-7.176828614019231	-33.05446232190446	-45.17371456731211
2552	0.09852441422267153	-33.91781430944751	-63.66215237851397
2554	-3.709425624753655	-17.6565246950816	-81.95454222910828
2556	-12.57399288116103	6.396379931262956	-75.44172553545195
2558	16.02212495657162	-38.05469613668547	-79.20149421401763
2560	36.67058140289731	-21.20689045781257	-69.3979465257037
2562	21.78027635873589	-4.069336293641498	-61.39878050154976
2564	-28.41206516508017	-16.96700059080548	-63.06970070095235
2566	-22.62637139022644	-37.60777427741294	-70.26759263915878
2568	-45.1599908462955	-27.20657427328374	-64.08379221275268
2570	-55.70034757717768	-22.34007565667852	-43.27154343847992
2572	-42.15312480791749	-29.37903216103738	-27.42058756219382
2574	-2.350286290245647	-38.11323312230182	-69.58402620642417
2576	-5.287664149363449	-30.08036611216362	-63.54439481329233
2578	-37.85793103619093	-48.55496549840991	-77.27107402432669
2580	-59.56946792874992	-61.83450695825476	-84.62700349123281
2582	-21.02670819763035	-23.89624728559353	-43.46505403452299
2584	-43.19832853224087	-55.16885907698068	-73.61334433875587
2586	-29.78944973596983	-33.03579255614346	-78.16156767447973
2588	-18.84256538051948	-18.90866901601043	-81.81531675676871
2590	-27.43132325317351	-43.93887008918915	-96.15250968704278
2592	8.506195354436171	-31.54799499612619	-82.57890999936903
2594	-23.19813807771384	-16.53692752157646	-76.02957177481447
2596	-49.58531203569593	-23.78248886937538	-75.6346478439403
2598	-47.35123373301295	-38.08985414722323	-72.05867630125864
2600	-14.50251430265864	2.293575912947046	-40.85722035497069
2602	-15.50783580359621	-25.58446472977602	-42.40748911213418
2604	-5.816759671486743	-33.35180969490133	-54.87507920973079
2606	-8.356049251376007	-32.07675108570327	-66.53427231334929
2608	-51.88088042085371	-45.01169759363658	-65.71195189873939
2610	-5.674210936506841	-26.65505823602129	-44.16525570592164
2612	-22.04676359045595	-23.4590746031095	-78.05995674708053
2614	-45.12677462222823	-28.07334201713285	-103.6898307330841
2616	-46.98370481803307	-33.90706852115381	-92.78086819118363
2618	-46.97259490506451	-29.63767469845664	-83.61792043578788
2620	-55.16346962354272	-46.71581179959124	-72.27596100589582
2622	-50.99422227257519	-66.58716518994685	-92.25563782061933
2624	-39.82567122474219	-68.69351730794647	-117.0802130911815
2626	-39.97465337715806	-23.3003141914575	-84.52849202049094
2628	-21.78294348264661	-19.91781401103776	-70.60674177167007
2630	-20.911804489827	-38.9073693338923	-80.84519165250782
2632	-20.06998223493293	-50.52651048959853	-84.29199022943877
2634	-8.275911792174428	-36.59131486829527	-60.82946740568091
2636	-17.72752654005992	-39.06949503033528	-49.92263142468127
2638	-17.61328730845242	-37.60882412792842	-104.1556755431449
2640	-42.09731240335684	-36.29823305263141	-110.5333335888068
2642	-72.72726460981414	-38.19219697597195	-69.70342881550356
2644	-39.67616644510359	-47.4710846500811	-68.74158938769227
2646	-27.74068839573283	-25.99136636593164	-33.58871388090832
2648	-26.60788871231044	-26.68641058758898	-32.94755077349691
2650	-26.18218041981122	-32.9849479362081	-53.60845172405964
2652	-20.46330299114008	-25.30108383236625	-76.01435417691789
2654	-41.79621912750791	-2.104662596630643	-83.36687797849443
2656	-58.8513669020619	-48.89244995175177	-94.50554266327769
2658	-58.63738821229041	-55.763927593125	-93.52564647133517
2660	-51.9078227385317	-22.45115408377984	-80.96202393373378
2662	-78.28528146373122	-49.91563471341247	-72.94751299989488
2664	-84.80837129152397	-64.01854000020593	-116.9442417530185
2666	-58.949907971968	-43.07861211733204	-87.76170236075502
2668	-47.47898419083016	-38.78344674025932	-60.69634022726717
2670	-84.18432384795716	-87.47952515133999	-106.0476935518927
2672	-58.06267612247424	-51.09527910603222	-118.9609383015984
2674	-67.65563923731006	-21.9193984374979	-118.5854796501887
2676	-60.5198297317782	-11.04148671184658	-97.10848861090912
2678	-37.86686175415116	-19.9696068039451	-70.39686324687924
2680	-42.69714250392668	-43.23384642211564	-80.59609365746827
2682	-46.76772177922675	-49.70191235385073	-75.59927754954509
2684	-55.32900660763637	-52.96981279268907	-88.96102162334756
2686	-61.52457484919845	-51.57555340058845	-95.36068419457121
2688	-58.81552113606645	-43.83550411052007	-80.34749790076417
2690	-41.61908872333804	-28.79197024240925	-94.56935360791749
2692	-78.00913868720269	-64.2037908944899	-108.6411824649421
2694	-68.09250948053045	-69.49060236647401	-99.0418709205984
2696	-34.07736752889406	-52.05980300439189	-79.27495808253066
2698	-56.96371961746245	-59.76073304021116	-82.63710650463169
2700	-53.590826848648	-36.84029714035736	-96.61448172878779
2702	-70.85361823454493	-69.41154963438933	-112.4494468052316
2704	-71.660102376675	-73.65130256610418	-100.9438131780212
2706	-46.87701260971615	-28.06917605988275	-65.54789268725038
2708	-46.90043530612601	-44.443434838325	-85.66488237094487
2710	-52.66243416533386	-50.50833770004738	-107.7638378749726
2712	-83.28245115741763	-67.37898909804446	-115.8685583498841
2714	-103.195551219656	-94.93396225881764	-120.7534750826478
2716	-72.71441892152079	-120.292092415577	-133.1620929375838
2718	-29.19489219376972	-30.98969027875225	-100.4901697650847
2720	-43.14591588494358	-31.21486575862382	-82.8933459107636
2722	-71.79087203457158	-52.14094086729732	-86.35374833937071
2724	-79.10777232663293	-60.03536829001556	-93.7445184960266
2726	-22.38452410282293	-35.43933573287875	-65.26049814368494
2728	-75.4484240639392	-57.38682683157592	-112.7051990309757
2730	-103.8261158223443	-51.89375359797528	-116.9017219860371
2732	-90.03373462068845	-47.92007940213576	-104.0926034406964
2734	-48.4492510549142	-60.79939356105253	-101.0332873433866
2736	-70.59538755591738	-69.29376450394334	-135.1640070396837
2738	-85.52901043151513	-90.06803540983492	-128.5121295734464
2740	-83.78789709150185	-91.7573751790197	-130.6829969929308
2742	-83.67810085218014	-89.48675806870118	-118.6020987952696
2744	-99.14621265736334	-98.35916267815284	-71.98130686491656
2746	-61.28166641974524	-59.40138265168475	-98.68530850514186
2748	-59.50148271312749	-54.72751582602531	-98.98367600687983
2750	-64.59408897524543	-59.84070228794816	-106.5028654961783
2752	-65.01255927740813	-65.79268790963762	-113.2894791781603
2754	-56.8852877884812	-69.47089817491178	-91.48328407595415
2756	-99.5847267565903	-70.5057761945759	-121.4932113976352
2758	-103.2232169870227	-53.00574524286285	-133.8622071244839
2760	-82.21476001681234	-60.3955339049994	-106.2169513065022
2762	-58.41576650007884	-92.50909298526392	-59.97649178004427
2764	-68.83159845218258	-94.25075186935307	-77.5367151737763
2766	-61.26353785796949	-68.97283742838687	-97.4913357160912
2768	-65.6938106906986	-61.72018671620069	-101.2927013816755
2770	-74.56289904635131	-69.5303456232419	-113.0584446203637
2772	-77.13256151012628	-87.08257392903536	-135.1725185120907
2774	-56.70154850027437	-110.6249658831576	-104.871899528107
2776	-79.37817543628864	-96.07160384598173	-123.1865290089873
2778	-73.52268557606672	-84.42755329081599	-136.6976620724362
2780	-65.26716142182205	-71.4383673856115	-137.0150942651624
2782	-82.71230129335052	-54.31749775785917	-125.1169679874107
2784	-89.03321031173451	-73.31907761464113	-113.7936534025127
2786	-78.84257099321158	-70.14085296544488	-98.70853575411471
2788	-88.93487883669584	-82.68334003274399	-112.6149174818883
2790	-113.1125037202366	-110.198192563638	-140.6143481206402
2792	-128.3556201215586	-133.2476316841163	-151.0633599736896
2794	-74.08209495904141	-61.31950210293735	-94.02257698786626
2796	-105.6786061730296	-67.1318309220346	-142.2767121144539
2798	-96.58356055738358	-80.88836907997671	-142.1097252168639
2800	-65.02128138065493	-79.07194503626224	-101.3152673870413
2802	-88.80822402056604	-60.62864914274724	-97.61719012547536
2804	-97.94444942412108	-92.47085050935039	-116.720156914324
2806	-74.7460000316168	-86.75817780117009	-124.1290654832338
2808	-61.46411830267226	-66.77660164119217	-110.1778894500147
2810	-70.9135261431244	-55.62248666821058	-100.1015314814126
2812	-95.74361368567178	-76.56091509531228	-139.2700764876677
2814	-54.41068491690106	-77.35010765360677	-86.30381179377883
2816	-117.3572589276802	-78.5217041147958	-121.4238378646203
2818	-117.2314145477272	-86.63880969560924	-124.0164701512705
2820	-42.70675212737079	-91.60676962850924	-80.08165637005845
2822	-10.42339740672646	-69.93559338069794	-62.46968257910744
2824	-93.13235064795339	-100.8905111152397	-117.315473398681
2826	-108.422176095253	-76.99790566314569	-127.5283525654095
2828	-89.10434421226434	-56.28132237411283	-123.6872259461911
2830	-67.32452757049421	-57.27173383077096	-120.746190862105
2832	-75.6363132364324	-61.67903773778311	-119.4747603830473
2834	-76.26248024217699	-36.64450255495612	-130.2025512551907
2836	-98.26959443800513	-79.50531204983111	-125.8091589011258
2838	-88.32125809507758	-91.53441924557828	-107.5656558297178
2840	-53.01778546689275	-68.68495102409206	-94.85393586799836
2842	-57.63065724700808	-99.32355506642089	-124.5243448731974
2844	-73.59404521463564	-64.48803367959498	-116.9280956280404
2846	-58.1266759151228	-51.71654536945626	-83.08963085757512
2848	-55.06736116605276	-69.87556243439545	-95.57421915121252
2850	-66.32931854933491	-88.96902905915563	-128.8032029003586
2852	-55.62393012035913	-45.24412993306162	-70.01975319030818
2854	-39.68951351887176	-36.59262031618993	-88.2116958608726
2856	-51.91040840215703	-53.09415680369589	-109.7915701441933
2858	-73.91752086936998	-69.99596136289023	-102.5638736453816
2860	-83.28823012370198	-73.5602822203462	-72.01601207684718
2862	-56.90887096358149	-59.24604861374559	-53.20796828106649
2864	-45.43247209562563	-32.61130930585505	-58.01312109868797
2866	-75.62698971022678	-59.53761340792819	-75.7925670072498
2868	-73.00554969065939	-72.14370893463138	-91.01236842422566
2870	-36.0513511181065	-48.70345949009617	-91.95077850173854
2872	-9.580471149565547	-2.486185980728044	-73.00939587542418
2874	-41.69265730221981	-32.3372370405342	-80.50446698955392
2876	-33.80722682056111	-13.05890347153592	-48.8120431103211
2878	-38.51059950795562	-37.6917479084213	-74.23365460188077
2880	-54.9371008160996	-71.04168146512487	-117.7069754739006
2882	-60.89712279261827	-39.0712051846436	-95.61098927421701
2884	-54.91040107419064	-15.65429887672909	-55.82173069251051
2886	-43.10328595027534	-17.95014869272794	-80.5134883374127
2888	-38.86342618056513	-37.56268247210398	-87.91952511207634
2890	-36.97105446994466	-58.41088788326468	-70.73870199780295
2892	-35.88349873589576	-59.7425791177855	-50.54164333994148
2894	-75.87371104694127	-10.05829903716388	-79.81591516406712
2896	-63.32488645029884	-31.68626931716229	-35.29051018309858
2898	-46.74858537548491	-29.80209676159284	-29.43232978316547
2900	-34.43498178294324	-17.16622046036299	-39.84156219780824
2902	-29.12675758943095	-14.09108478365539	-44.95979845266801
2904	-36.21405325301011	-15.52903539585896	-81.47793733958493
2906	-42.19699103993833	-10.49027170205824	-52.18032762913497
2908	-14.83457603734433	-32.4478658516943	-53.20202065281565
2910	6.025591876746373	-36.19359536678028	-56.52392535022203
2912	4.699056915322852	-10.4173718294445	-46.77527272384968
2914	4.094838023074635	4.971243166351401	-37.14499665295874
2916	-23.11652668582377	19.15542221931306	-55.28391666124831
2918	-17.16617879524445	-4.298920756150764	-35.45757878887693
2920	-4.316615654986194	-5.961268386379643	-2.684655112989312
2922	-6.791210533566702	3.383504742384273	7.131797825241264
2924	-36.13959824761197	-24.8378428556596	-36.13501402163836
2926	-36.06030075407658	-23.62579551112147	-45.72850724809842
2928	29.2715334617449	12.24525543160614	-10.14243663594479
2930	14.70088234097529	1.208710169112159	-17.05287274634342
2932	-21.48299310734279	-11.46295786686757	-43.19621740447117
2934	5.2360287319889	24.56447688396494	-38.41690807863631
2936	37.31092845150284	31.0030965767826	15.86470457734691
2938	26.62467197101141	24.49461508672047	17.4627942339223
2940	26.17989931808744	37.17691260528554	11.53718509282648
2942	45.70298355084131	46.93630706883315	28.16779216466362
2944	70.94589779864268	41.71566882094686	55.77721471026307
2946	61.9926085505538	34.05723520067571	27.0717888092502
2948	20.37944481807511	33.06017679103691	35.79978112806179
2950	33.16372058535468	34.03974315001727	41.17848120804974
2952	26.49655081224547	24.07385688219099	19.59217885512619
2954	10.47232017240257	19.46518074788216	-12.80242168619132
2956	32.75871729847786	42.30828990597763	-19.51124948690731
2958	33.43779478416017	32.64602729949777	8.147843014187991
2960	23.38232700680208	6.172456905795469	-30.19466382440501
2962	37.9915405500438	19.91544436100967	-12.33331552180227
2964	40.06207427768373	40.56982348026795	4.05658239122991
2966	14.0453282332069	32.26927189490144	-19.91373942065688
2968	22.22088680930958	-2.849662748098397	-1.320849346255068
2970	13.7474183971003	17.50257792950884	-33.27526068217002
2972	48.12231564102259	34.60029894086473	-4.914005358471764
2974	29.75820473561653	9.979969937495346	-21.12386799608998
2976	-21.42754476257685	-12.90433307588717	-59.487982138977
2978	-14.25036446302307	35.70609985668457	-24.16910182194415
2980	-12.99477713700397	-39.5662414200095	-39.11806272971269
2982	-33.68857485669905	-6.134581617381679	-14.23334918893374
2984	-6.986932588542564	17.17031337212726	-4.842847673933447
2986	14.4556383893446	3.157594885639442	-1.643140544297472
2988	-1.757792781245011	-24.19369786292962	4.049299504176769
2990	7.775502125686815	13.82466267461386	-9.673686829087039
2992	0.9832919078478836	-2.988460134398145	-32.26239281816439
2994	20.54939833901847	21.79389951340341	18.66555493162033
2996	26.77010061085658	31.15882770585458	8.534115278281544
2998	16.59660068657064	23.92750553210019	-28.25204910312907
3000	7.877316592663104	24.35553843103247	5.647045819109829
3002	-2.616771810455757	-8.894247787558337	-35.76351531335897
3004	-21.60447037065752	-15.37856139542304	-30.42753279273648
3006	-25.54765258780128	-10.56576179891288	-29.65232162970472
3008	-24.16406192717691	-16.02947123833456	-29.50832358594516
3010	-26.18226453874184	-26.12299499487909	-37.62306099850076
3012	-29.53517900561598	-4.211274456639056	-79.02880165115469
3014	14.85001450418168	-0.2170708300310857	-46.39502152982114
3016	-15.39514904382893	0.3917195411184208	-70.9323134686536
3018	-18.50823946055174	-1.639644135750042	-73.01286839621406
3020	0.988789914604197	-1.364306635296135	-48.71950553545914
3022	5.729113728770266	5.076753399913775	-18.85844409213695
3024	-25.79008085474356	15.41627743924738	4.395162890174593
3026	-16.1781038871562	4.09497990069442	-11.24214112861184
3028	-7.388497394501461	-9.098374398532762	-15.59961027618705
3030	-10.00276875951903	-17.51441623854415	-23.47894632621834
3032	-13.61942211000829	-10.16869894882735	-30.48944253540399
3034	-1.959453147960181	15.14831505903351	-26.72584443555027
3036	13.41858196795478	13.94518299201505	-35.8035753609854
3038	1.06440360526267	32.12888240775174	2.21848298078789
3040	-8.963862431823552	8.524734805323085	0.5944557318700294
3042	-11.2157359920226	-2.543529281348423	-12.03387210452685
3044	3.54029266474604	28.44539246171452	-7.922357823222423
3046	38.89888365716395	81.47295681677498	18.54318446605557
3048	18.74125880881147	47.63540673674694	19.22607947697642
3050	9.950867079826962	41.42586671785702	-11.37947132877102
3052	35.49933306217219	40.20552425019755	12.62636143701536
3054	58.6719336114261	47.05957428878303	41.13409187568986
3056	55.52468693684462	55.99290153811945	37.39288077572012
3058	35.36146787895121	48.45980410198428	17.93620724393435
3060	20.32313939063158	47.84998246108491	22.57800880900616
3062	56.46730066609294	91.64550653492596	12.76869042725138
3064	69.97806490185656	87.85367690220329	23.42198531251607
3066	70.40462426584355	69.41502988246131	48.49127029538974
3068	68.57408175744847	65.15721332263364	60.0909688796858
3070	48.44312404679244	54.12077463074275	26.59162665098087
3072	50.51235413378847	118.1718834148669	87.55736431823422
3074	62.17113194620683	76.61028789686503	63.7739085255141
3076	64.26712639722501	82.07007615307775	47.67545483969791
3078	82.45177970021609	102.0955647551065	58.81692420541351
3080	112.6632014839695	92.93700313318422	81.91421748327124
3082	91.59486551990838	84.36582121895684	86.97688321002953
3084	89.48696858925652	119.0795111115613	114.4448724665906
3086	103.1518791475021	126.9649225155314	113.0406752972237
3088	115.4572033866293	148.2548806495381	97.13168380189865
3090	122.4799246118387	167.1414599116995	105.4679531372597
3092	132.3919245201466	157.9313226361467	135.1732922407349
3094	160.2018237149413	115.2761489005016	118.5986178676103
3096	146.4945273813998	148.8296032103702	130.3724069117845
3098	104.2736093201358	146.2090521044399	122.8974809416526
3100	107.8312395093937	139.6057699490644	100.1454392927255
3102	126.1486394964557	144.5889582856336	96.21034955382655
3104	134.4979842611998	163.2552470208936	124.0693510006995
3106	154.6394529630239	184.8584403682411	155.1139998091453
3108	165.1025629495903	190.4957778011847	150.9390948144582
3110	205.2910475422154	191.7701045421318	154.1972417400989
3112	206.0384860147322	219.7804072501384	163.8949625371734
3114	185.4639669260059	217.0389753995635	181.8570811774762
3116	173.5376685784942	188.2329642332633	183.2453551660313
3118	182.9767928280427	205.9059879332858	136.8157728371124
3120	182.6848109310377	193.9907564942478	156.708195813846
3122	225.4600587678773	216.2216664586258	201.8962157206994
3124	244.513851974928	234.8563989371313	226.3616942680546
3126	243.6906802756768	252.6424624107298	240.6329077524985
3128	242.5525374654664	260.9371280913807	248.3187954709404
3130	256.4878872430684	253.2687930320269	245.4727589921648
3132	270.1728599162499	285.4118638305772	248.7052621672877
3134	277.8654817404453	283.4114762225763	236.4625330871734
3136	271.8617009430286	308.3016664981667	259.1290367617791
3138	283.1975582168752	315.8533858746549	289.7760775691398
3140	288.9543717881102	314.4832571814407	298.6754927625145
3142	271.341444572655	327.411020484727	280.4596419865691
3144	295.9737243483761	331.7742560870274	277.491315047052
3146	313.6335118439146	335.1977934222994	284.6465333916952
3148	341.7965923262602	333.8096857880916	306.3744950282445
3150	359.3895160972153	330.4809856108143	330.2704340496352
3152	350.6516065561153	366.2421234328235	337.6240998395281
3154	329.9909255460023	420.9877068684247	331.2948261002845
3156	342.4791186096965	400.0743054597143	342.8528186929839
3158	385.9063620616438	410.5506167605138	381.9345557833457
3160	391.2346957060297	400.8449594157078	363.2805167883992
3162	378.479577640791	412.8672900192373	365.361814098911
3164	381.1020452932272	416.9216287981907	379.921980947522
3166	408.9103618887375	421.4934413204577	395.0929490013255
3168	439.0730661306337	446.1539671139058	405.0330376453203
3170	417.4789486640333	422.6775416391503	396.5993225707048
3172	428.9050688276079	466.762871829261	431.0147616423745
3174	404.7241086029381	447.6043730862989	405.3411994664768
3176	389.8337205075689	433.2165468414629	389.9574366595523
3178	413.7292851084156	432.0958869028929	428.7135410561011
3180	444.2115930696797	438.8289177348369	488.7485631417137
3182	399.9484451744006	464.2594986838672	471.295241243903
3184	414.8171184919094	485.397125190958	460.9825813691344
3186	468.6637675999801	514.8005619982416	493.6318431563694
3188	444.3020726409617	494.3595991305912	444.3753635781837
3190	437.752956846488	466.3029611090567	451.0829265886846
3192	474.5607382590471	481.3126832075482	501.2557748033546
3194	507.7636226949586	541.8996843196816	507.7903654277847
3196	505.3541794966777	554.0094515905544	542.8203736949255
3198	507.0022632631142	526.5138090207611	514.0755958514169
3200	483.5403502020566	540.9708895672485	519.8164739987145
3202	512.9604808057677	541.449200632745	516.8990870509663
3204	533.5544807641049	522.5132359722335	515.0347769405699
3206	539.3543934403729	518.2282764265333	527.5902724947071
3208	579.0900983072208	559.819250258118	551.2069963762174
3210	501.2656431643773	572.3269487369764	571.3356187397893
3212	517.4049763339791	570.9807823586843	536.3651279354549
3214	550.5451885578543	574.0011798435371	580.26962636288
3216	573.637119675656	591.9964719779167	581.421724933703
3218	574.7001494721044	595.3801939985012	563.5300854794876
3220	558.4518216958099	575.0191197213944	574.1800172414892
3222	546.6445134763749	571.5879938193731	593.7420681262203
3224	582.7744849008801	616.7003814010003	586.9861583287328
3226	575.4882110913271	612.9707532940021	573.9872001015527
3228	552.6501223339559	621.8852882725623	566.1366072887853
3230	570.2399186890536	632.4115844102259	588.5523967071333
3232	578.1996533488663	627.5801123101037	601.7198513721095
3234	558.3445301935082	613.7351312063242	586.625427878034
3236	601.1713511530286	619.5705223079746	594.22785318867
3238	553.7682341852462	576.0058305968355	544.902921046831
3240	540.808450723027	574.7051670305414	557.9814945065923
3242	556.6123949836288	622.3330896701981	583.1629832849003
3244	592.4915584445253	658.3389409594752	614.6864539857894
3246	603.4857295494019	650.2316989817747	631.5698276816198
3248	574.2530462791073	614.551220322254	623.012481307195
3250	564.0437385485973	608.8297289576544	610.8719886150639
3252	601.9587922995318	681.8583787445153	607.2651316733004
3254	632.039783963378	653.0849277451644	616.2038923263785
3256	560.5755873482161	644.7026437469247	587.7230642725616
3258	551.7584136481269	608.8265177823234	565.7846688951511
3260	577.8635903765699	591.2714203391754	568.0751083576862
3262	580.0675679033261	623.0661682572534	586.2324425650272
3264	614.3834778782366	637.9225841254075	609.9111921364353
3266	636.0815081995049	645.8919482911491	666.8534475329152
3268	590.8752381913899	595.6462902494512	626.002895724145
3270	577.7839813292808	630.5186622223077	604.2301239871962
3272	586.0315372245815	659.6504903285206	594.958421192182
3274	602.2987661881386	642.7157120684972	600.0133638968646
3276	599.5856885690988	609.1349900056925	604.7214328407688
3278	557.1781723189267	613.2219999264603	582.7087794956457
3280	551.5142145950961	626.1167757431517	574.4611633001774
3282	598.8719114671339	670.5794985250836	644.6309804394531
3284	574.2389030190968	653.0041176995928	623.9403215521031
3286	584.5317799950439	618.5273353112666	612.099089390078
3288	597.2927033607391	631.1371260273968	623.706534567826
3290	598.0904921352258	657.7841347841606	626.8008450558474
3292	606.0754286999139	637.2084380126141	603.3326392930077
3294	577.3209760835579	663.692329963306	603.5923808881371
3296	563.2660272372103	676.9768542137986	629.4544411037557
3298	624.1128825675495	676.5470505696084	633.440441291917
3300	620.8119368016743	673.7434753524773	651.9737459623691
3302	605.6755626943104	661.7493854364243	655.6101551624491
3304	602.1456354787146	657.7401283894719	629.2035677146544
3306	601.864658970497	660.305706599348	611.1310667475364
3308	608.7847330143236	630.1440861072499	658.2812081583209
3310	618.3177622878845	624.2731418136083	622.2907775827473
3312	602.2252552661273	621.8328521204638	595.5016478453171
3314	623.3877200491471	677.3287600786609	667.1090198268504
3316	629.7602592052974	669.9898451449884	663.1225436753937
3318	624.3390080841197	655.05707028551	638.0696893438259
3320	633.4190974528202	671.0623595205921	645.551011127708
3322	657.1084166525342	684.7169794810578	655.7408005265239
3324	638.1471273777268	686.3703926190427	650.92755419842
3326	592.3742414124288	656.8195137633132	652.4066431519791
3328	623.7192166228666	672.4804877060419	679.5071137717821
3330	652.2895884512781	688.8848706717115	693.0696487092738
3332	649.2476481793847	681.0930090990059	672.7253839436116
3334	633.1002957448253	669.4957046800826	641.1405880465812
3336	617.4027543228465	660.6042749097692	630.095589324616
3338	602.3739558092372	641.8259176518734	649.4964375127191
3340	645.5220704723556	679.805510785664	686.4278184022279
3342	612.2726581442754	680.7162040882607	668.93539356376
3344	630.7815499282951	667.5626142390131	677.3513906651748
3346	635.8940066818263	669.1068216482437	650.4277740639814
3348	649.5214412084418	683.0301529209046	659.5509685656165
3350	680.7361807990653	688.1563262458359	700.0524037492014
3352	693.7211239716651	674.8633280071126	706.71427094965
3354	655.6509436985975	667.9826203936917	670.6302315756185
3356	676.5144662458447	717.8487472816992	767.4935333085266
3358	693.7654015533599	709.7122254042085	700.9758137022355
3360	661.2646073090303	676.810034578358	671.6433108469839
3362	681.8154794727022	677.334680341402	702.763957773363
3364	693.6516780043603	710.5271180810952	703.5776533649096
3366	685.2498543264685	720.9687950210721	696.8650393385944
3368	682.1818503250624	707.3614406281256	707.3661487702042
3370	676.8192167517626	729.931420661416	678.1042558509936
3372	634.0923716366458	683.802628418255	676.5858075299424
3374	665.8151987754137	711.2981268196494	699.242590098148
3376	649.4835302473668	728.6877988534036	733.1724928818514
3378	641.2264964526436	721.7323946762324	675.9939067432839
3380	645.4532171332439	708.3300784887408	688.6914623937294
3382	678.3844048442237	719.7469000703279	719.1017871989043
3384	708.8524046452428	744.7390495742185	703.9156262599606
3386	684.453577550243	742.2740059896003	709.2917990086786
3388	682.7693981731178	739.6661323406364	712.8598394568732
3390	675.0287170439774	713.0377097875717	703.7081195128955
3392	686.9726936940243	737.7521598686965	716.2530142041993
3394	713.3027895114797	770.7021429684734	729.5397072773163
3396	700.5302254676813	747.566528144647	728.2012205461422
3398	694.2942236277372	732.5166502242587	729.838925657356
3400	716.4422707975357	757.1538152700244	744.8815945428316
3402	723.7940189590875	776.7011011130512	754.369339334776
3404	690.6351873976214	769.2823593803278	732.8317055227741
3406	716.1584460420639	791.4389113629449	729.4831827985504
3408	691.3534208542961	727.6791938034312	736.7325806999056
3410	711.5984094048187	774.6111874979731	739.2084062661024
3412	734.7635243951813	765.2911664079966	756.8715056796661
3414	734.4656182195629	744.2463638626989	753.9891889514776
3416	730.7774199558072	742.4780992743416	766.6333238651428
3418	735.1250267474851	763.9436847329799	781.4534701591281
3420	721.8383403326657	793.04871774407	724.219922150439
3422	687.9635629283049	729.2299379756065	705.6349954724824
3424	679.2764685331987	759.0783112593325	756.1881525460437
3426	705.4506921518395	743.4106615181929	753.8571190199207
3428	690.5607722896117	755.6282134448134	725.5904948560789
3430	684.41227258059	743.0810061775196	721.1388754138086
3432	682.0310825882809	703.0143664970082	743.9647629755959
3434	704.2349309176047	711.8805845612958	758.4773097643904
3436	723.8486724979074	758.1678546609317	732.2339280021879
3438	659.9221036071493	720.3281204006253	689.6734050528276
3440	651.1208277979218	738.9687198610634	729.8341744312116
3442	685.5181767381559	743.0246029024464	713.6763831008201
3444	659.7682467767512	724.4919094983623	670.1197536067373
3446	707.0985604418204	768.0554037964469	714.4251740442911
3448	668.24773252096	727.886140304662	675.0890903783343
3450	649.1912677801104	703.0932778527761	661.3310558694956
3452	658.3362736753265	714.0936059308275	679.4101354283079
3454	647.7189629173506	718.2727716506877	670.7268562701029
3456	668.8484399477715	737.8359706674265	686.9382175693215
3458	647.5545315659329	694.7160376459362	683.6168198445633
3460	614.2489985136765	682.5381174301062	664.1507624709245
3462	676.311479282805	702.5517044970276	685.7682179616887
3464	629.2899229438121	704.4949850559349	680.8678276602568
3466	636.8969993792108	658.8927401369699	689.7165950113775
3468	603.315282903196	639.9392334875079	648.5490141482034
3470	579.997279592927	635.1244526523561	602.8112929709156
3472	611.9361100974181	633.4865174901744	623.0823226361595
3474	605.206350308492	665.9645216050744	666.1063872502298
3476	599.956517419081	656.0992018024033	642.9432429011606
3478	639.2864518537889	657.8336232326175	637.2750635259743
3480	596.6913759374238	640.5007139624246	612.5195586846091
3482	587.6473720542343	619.2823860281941	597.4395742322135
3484	606.3659473090418	602.8260516677307	616.6221307201374
3486	572.2511391980343	603.4574663690407	598.0975981920191
3488	537.2588995488487	614.6170869286648	572.9541628850971
3490	544.0706212022004	640.6555094057871	595.7504071717193
3492	551.1056644159285	647.4736463768606	613.4264656335673
3494	527.7874906749962	579.6903307696255	540.3790642134782
3496	548.8957593505536	586.3935386611277	566.8613451921978
3498	536.2043431945363	585.6916942531178	560.9137960150071
3500	513.5191372310562	592.9054743893048	544.9841112828025
3502	479.3935841140039	553.5905774961892	517.001138059131
3504	472.6358338374297	511.8738332069394	497.1182079866717
3506	514.229636179281	510.3052222626028	506.3049334553629
3508	525.9767803754089	509.6310351246128	513.9956728064813
3510	499.862654545798	500.5775816212665	495.4954427022097
3512	486.7862227647146	493.9888267302465	469.1157489087563
3514	465.4882332813243	460.4074680709658	464.5096512888821
3516	493.1149864234762	507.9408948585993	479.7897869637328
3518	418.8850631256523	467.2240761046725	432.9000432368275
3520	439.9353505334213	464.9658923717441	413.5532773572886
3522	433.4143201380931	480.4521706396309	443.1926328071845
3524	403.1661130046266	451.375214083801	420.3511339206877
3526	399.4914447302192	445.3784625823911	422.6322980892279
3528	388.1192550597525	438.3810917991995	435.5334980257405
3530	371.0806765826102	422.1426118531959	423.9094802468818
3532	374.2610425327371	420.1424142897656	401.5846660963256
3534	370.0979728981348	409.4843437499333	385.9243451117827
3536	381.3931496110354	389.8427137592058	368.2389834801207
3538	392.0975502983249	375.0699539689209	325.6094872646485
3540	333.1962834299212	398.0386697435731	397.1535040477734
3542	378.6367141409055	395.3715342774528	405.8621741240011
3544	356.4263427132848	340.8705693413595	371.7997305915534
3546	339.2892741711561	351.9532408994423	347.7562454135173
3548	314.0383175957152	341.07806730204	321.5163337570907
3550	299.9844461229641	313.8370224356845	303.9060778489317
3552	304.3362596670672	335.2910791970675	312.2012154090821
3554	301.4190362218961	367.2096592691431	328.0122153005597
3556	311.5644643293016	328.3054769246986	322.1462364284179
3558	294.6837367905551	276.0935162412834	288.6458106923596
3560	291.6969268822505	311.5341683715016	285.6578651916685
3562	243.2521632896433	288.5445498111166	271.7554325317614
3564	279.0176427329072	292.1997085014134	295.9739232511031
3566	246.1426883038549	282.9657201956638	301.4235210565635
3568	244.6068767839655	253.5019842485601	266.3487418434789
3570	257.6464724390268	256.8165171987699	233.8701040317427
3572	254.0001640139875	289.7091266113944	239.8315445058343
3574	232.8372241322722	285.2768519201821	237.2266952228621
3576	213.1170308023745	240.8607243686413	211.8480065770576
3578	222.8884555485045	236.9354198272585	248.4387086399321
3580	212.8686968054724	201.9173172535382	214.6687566565481
3582	218.9769321205604	238.1792932661963	256.5083174255935
3584	205.7439308245354	221.7958986484557	236.9722865260531
3586	228.5323989105738	225.3839458443772	242.4699391567881
3588	186.3671687099249	191.1076689731575	220.4164959331108
3590	205.6633743482448	191.3179891020234	207.8978667326898
3592	198.949568161468	188.7363975799094	185.0508050073039
3594	191.6588367927311	223.0582396412144	170.8070786904942
3596	195.9200200829604	232.3777650523853	174.9413562821939
3598	184.3358444804427	188.7842797293305	183.5722112689133
3600	183.5453676719544	197.2116055056683	180.2469142307914
3602	182.7279937459878	187.9470991951709	141.7965509678731
3604	173.2728198162707	205.5890582696871	145.2875749727644
3606	114.4774768068824	187.4433889528712	149.0458706313929
3608	172.3555739272864	192.1948965982097	138.7741731088584
3610	148.3848274175305	154.550474846182	141.8894181582702
3612	135.9848973069059	112.7563531528596	115.1324435823734
3614	106.6677796776651	112.4967108062606	93.48835735092322
3616	109.7802190240904	141.249180088692	91.03004355095459
3618	142.5540991305946	143.5338255144302	104.2937934869147
3620	133.9992279252998	118.8085759207336	107.9181183557985
3622	98.15778380121243	113.0852709080035	90.21793984465708
3624	96.63437738343234	131.6465360906099	82.57326164986554
3626	68.35256022608698	133.8851951357969	106.1793020808006
3628	72.12067321094224	119.8173655472477	107.4641073587417
3630	82.05046642756982	101.4788480642171	82.23838156221949
3632	77.21296876803775	121.4732824469213	84.84218452300938
3634	65.96821362376117	110.9705397886454	71.71010415898768
3636	85.91414549931145	83.95249513986357	62.88866283572663
3638	56.85114788151532	52.73330550645879	41.02774073530449
3640	35.78980491576063	32.91994379649857	28.17535488586785
3642	41.88963144291916	56.62876851532087	34.56197044566054
3644	32.71850659023986	67.80381617823488	46.52431244904007
3646	32.27526683166008	55.17767417386616	56.38967807892001
3648	39.36023526506197	45.44698302327587	43.59011643919039
3650	4.600499151766013	25.84225038802575	14.2195040157722
3652	18.96235923401213	25.57494263345556	42.00551481897598
3654	48.71765915234226	29.39479918764791	37.43788876649487
3656	-31.31157022487547	19.60570841417809	-9.479927372500693
3658	-27.20733324370139	21.21030840473397	-6.205530298633916
3660	-57.02305324978176	-25.72092261138409	-11.54724610567865
3662	0.504469949635185	27.42669956860112	-27.34497513460827
3664	-35.65587693323955	-17.3643245035351	-34.60715098889394
3666	-29.04806349294226	-15.35072253217732	-26.18567285241656
3668	-46.76595017692711	-33.40557859279104	-55.95556465280734
3670	-55.03950371754485	-24.67070509437967	-57.5882256877093
3672	-48.70963615473757	-16.50171806045721	-59.30716864642163
3674	-34.87513468554545	-41.95930033930208	-79.64738128009452
3676	-29.59975688782153	-60.3935413276912	-80.9804748207512
3678	-71.93279710521981	-72.85471973187573	-87.3250954730639
3680	-65.8477426100152	-63.53357132440606	-72.83301826203544
3682	-81.69076542052537	-59.56715380390651	-81.62323716252757
3684	-145.9217781203349	-83.26236540340008	-77.76492164055499
3686	-116.0711185903133	-80.19292359552472	-112.7611082536555
3688	-116.1889399214717	-113.9147488164552	-90.58971499984862
3690	-76.423538890736	-86.792033586348	-134.9925233314042
3692	-109.6931564860567	-79.09393883469306	-104.5673834269952
3694	-124.147737980028	-115.7509572314629	-128.6907670662133
3696	-140.1080220557195	-125.8214615005248	-137.9724187786083
3698	-129.8420098130915	-114.3358527763724	-147.6444679132015
3700	-123.0817984212764	-116.5770386220154	-139.291767434201
3702	-115.794714417016	-127.8913668901403	-121.405669800134
3704	-118.5648566902242	-138.7163441569337	-117.5283576053687
3706	-147.0989078984696	-152.5000837361121	-121.3307810726462
3708	-144.4412944796622	-147.3706872375896	-141.6736561934786
3710	-150.2602163786397	-112.7960999781676	-154.7138985474497
3712	-141.3763944239439	-106.2454489365683	-152.1859161123672
3714	-161.0871481538608	-133.1396088885855	-166.1827792854624
3716	-163.4300512060848	-87.86316832660236	-134.1883690082792
3718	-174.2829512750568	-114.7027881479775	-160.123918928463
3720	-162.1266418146385	-155.1388383276695	-161.3835137184868
3722	-138.3047124827679	-107.1828346450165	-155.5927685519708
3724	-144.5548488450879	-110.1216593399392	-158.2582658344454
3726	-183.2715982205039	-157.2334343329309	-163.3986075446045
3728	-188.5258410304286	-172.3362651799108	-187.3936701597709
3730	-157.6655761124562	-151.892212751583	-198.626564467815
3732	-151.2413354180147	-144.8155176072931	-184.2399444815017
3734	-181.02580101723	-151.9105376521762	-179.5822471774781
3736	-169.7437672574748	-138.4316277251605	-159.231272365249
3738	-130.606180289646	-111.9305698228916	-128.7829361508688
3740	-150.5817144122344	-116.4563705464134	-158.26413090199
3742	-155.3133464602783	-145.0197710500965	-164.4591834700607
3744	-174.6388506563897	-137.0752644698707	-157.1516981590397
3746	-198.2608589413592	-165.3749232638971	-189.0886688898544
3748	-171.433781659746	-140.7381456619915	-196.3370875142935
3750	-139.4352715807972	-157.5461492231233	-176.9087364107237
3752	-194.9420638892835	-141.7432773808172	-184.0673815225746
3754	-176.539509196538	-198.0553725657486	-174.2151710328885
3756	-160.5388964998511	-165.570014738323	-164.4345963978489
3758	-145.4680346611017	-126.4596897642213	-186.0530694528309
3760	-166.6233086183772	-151.5151063061765	-188.1058159181281
3762	-184.8788467383704	-165.9434010345424	-175.1919407500617
3764	-178.6363976809116	-179.3172906455429	-145.1339088842428
3766	-183.169925391806	-167.6889710708238	-167.3548296563903
3768	-185.4225747841089	-161.4129523106853	-188.837380798272
3770	-179.5401800671385	-154.5403813169719	-182.9455014400062
3772	-151.353047106342	-142.2809179714608	-167.1203050558483
3774	-141.5981885410662	-158.0129306086193	-171.5834037391821
3776	-177.5123097615183	-174.8313918217035	-212.6720001563888
3778	-153.1121864929346	-173.7820428058346	-192.2939485613342
3780	-182.7687456797152	-166.5825098631807	-175.5594108847738
3782	-179.5109715517002	-153.0978759968796	-178.0408199789971
3784	-180.89530043672	-165.380287715342	-179.857444572219
3786	-179.3757965753344	-159.5584920995883	-199.8664823476675
3788	-175.1665817301632	-170.525585798715	-176.5049753826899
3790	-194.9057576765127	-209.1491631861058	-217.0216436242921
3792	-156.609241822596	-197.9598657313991	-210.459409834343
3794	-153.2501788397836	-165.7324294953261	-155.2252608686927
3796	-167.2834814765202	-170.3150754688203	-189.3437092152538
3798	-185.2138119397254	-169.3341237436028	-177.3837744406717
3800	-187.3414841496002	-175.1769869405171	-174.5088224589848
3802	-174.1123766000524	-174.0586390269906	-210.5433287455735
3804	-164.6170528446881	-171.2179858967908	-198.8931807893066
3806	-157.0116378334093	-180.0406152922951	-195.4963074887788
3808	-172.1332877330495	-183.5733152204583	-214.0368452668107
3810	-181.3101100593613	-179.369723430242	-230.3466229293473
3812	-184.0645191858642	-165.4311729182631	-211.2660588263373
3814	-188.9560427679903	-158.1116114396924	-180.1098491838494
3816	-162.8866055051511	-155.0251750952894	-173.3206739824445
3818	-153.5176512838581	-154.8359062741845	-174.6866001618138
3820	-188.6706586754888	-169.8868870791241	-186.1519531483511
3822	-173.7338978573082	-131.112992773125	-166.8470060818605
3824	-187.9008409673372	-169.1767393139209	-185.4358993407485
3826	-175.011865636039	-127.8075696871637	-202.77013308301
3828	-170.9035307392231	-160.5347417581107	-218.7913988745957
3830	-160.0996054112685	-168.099822249894	-170.2403812570088
3832	-174.5011507739552	-167.5318240093696	-163.0118432318917
3834	-187.7934487138947	-128.6285325074912	-173.22751100493
3836	-192.6334788301833	-241.8951364815305	-245.1217855239388
3838	-175.9874059077143	-166.9581735656446	-175.7258659059743
3840	-184.7931846897915	-162.1713536053968	-182.5203076714973
3842	-187.8985152040374	-138.393256202482	-168.9680186648089
3844	-169.2113127890174	-155.3502639257595	-167.0347166671077
3846	-169.6352921057381	-169.3308629050468	-211.5114080332454
3848	-165.690483761961	-164.4020889973496	-211.5315037981231
3850	-180.3299495606356	-163.4481476932074	-182.4918580212569
3852	-144.1900089276793	-165.6381120407168	-163.4040360029668
3854	-173.0703888776563	-173.0280092957862	-167.7459731371126
3856	-165.0626647526114	-154.3799690331839	-181.7377133768457
3858	-156.6339892320073	-114.6724360121047	-164.9034117336983
3860	-165.0144775239973	-126.7772279058979	-177.2382013432778
3862	-188.3599587836739	-178.9495667596129	-215.4271454248888
3864	-208.8002838017805	-192.464472674337	-192.8468222668368
3866	-188.4019632254089	-162.4422884906846	-163.3771613250488
3868	-168.8579342028716	-158.0175233107906	-177.5022919007533
3870	-160.1778369273634	-161.1338359909622	-174.2676949233537
3872	-163.0128750012062	-146.2940963255093	-162.0995471273483
3874	-182.8442077306388	-171.2533734577803	-169.6730656181102
3876	-161.4685416514686	-152.4777739987834	-207.1115971328761
3878	-178.9874641609164	-192.179433324292	-204.095291374342
3880	-189.108017064344	-154.2253554386988	-176.4842833627067
3882	-215.4493824744952	-163.8171555170916	-210.5973536145729
3884	-202.326309898156	-166.8300114094311	-209.8870287380535
3886	-150.0090861710352	-156.5380303781221	-140.581385233595
3888	-186.8087432661537	-153.8049434883069	-169.7059432122198
3890	-189.9030902270155	-166.7346832430391	-156.4596980388149
3892	-200.078785506372	-144.0552637246495	-178.2094337829144
3894	-176.6113951516857	-138.0180310418079	-187.5349106749486
3896	-178.5176822131305	-141.8330671561326	-151.6976081889023
3898	-169.3918838439287	-182.951178533929	-184.2894200353356
3900	-194.1323492849706	-227.6154270434407	-223.5954937070293
3902	-190.5760012779908	-159.4782998134107	-179.0691507287771
3904	-142.2649840907216	-152.9329051679166	-163.0073274952518
3906	-176.3732306730671	-145.3899114598573	-160.7148748588982
3908	-179.1551774904132	-133.5152988750049	-192.4337202975574
3910	-142.6038280873307	-147.6676117346972	-169.4139572181867
3912	-190.9413084967089	-155.8423255888462	-179.2015314633111
3914	-203.7770783363411	-176.0813413642453	-196.3387514947465
3916	-163.4528712764688	-163.8446440474081	-175.0101366470155
3918	-160.2075751799031	-157.4460900443967	-160.6009499465102
3920	-166.3847862608564	-131.8096559974944	-158.569642573188
3922	-190.2818364852811	-148.8354665397279	-151.3951072018606
3924	-152.0733724555452	-168.4662987111791	-181.0525262024258
3926	-177.1416558453171	-154.0980238670575	-178.7602668346694
3928	-204.3602570951064	-162.1250397233561	-173.9281699774066
3930	-174.5430540030722	-155.9725355402926	-169.8138915692742
3932	-167.9540481941338	-143.0060647237015	-193.5538336370419
3934	-201.0165992315705	-194.6813761184451	-202.1298914803006
3936	-191.8051739142543	-197.5254683537847	-193.2953057852289
3938	-164.3194006528393	-164.4741374382547	-191.8492817635392
3940	-184.8138408058088	-159.2041320723818	-187.0883435767079
3942	-175.2823009973356	-149.5201692701362	-186.9983671582452
3944	-161.0835255083529	-155.6729033976424	-201.0156626023586
3946	-168.0509080822717	-136.393711520646	-193.0996844949067
3948	-154.288196840576	-123.1814303581514	-156.4889726277125
3950	-158.1478315221108	-147.5107149928921	-163.9506718293687
3952	-157.6022571330648	-156.7125202208009	-176.851728917309
3954	-159.8484023116949	-192.2454303448482	-168.7412132517883
3956	-184.8774683990933	-183.9658899231307	-196.4932509485583
3958	-185.7843190342914	-137.656683850751	-178.8469050657884
3960	-171.7431130742432	-151.8451091184501	-166.2149767678927
3962	-209.4439601669	-198.6349887737363	-191.3742618226942
3964	-181.2670636645161	-200.5654881337312	-177.5434526740066
3966	-143.5480701381746	-165.9184645023904	-179.1297688812345
3968	-182.9731682687882	-145.7750248200218	-178.4310341256666
3970	-151.491327026533	-158.2912041821764	-150.2679684592947
3972	-202.7711733052283	-194.0663797557866	-205.6812672515174
3974	-175.3114376816088	-151.4901995325918	-154.4024477162712
3976	-161.0923785305944	-154.1111316274992	-138.2445085107172
3978	-149.5126592111787	-166.9379306986727	-145.2113735530632
3980	-130.3884876487178	-151.9208119963339	-136.2930976045502
3982	-107.4476898588368	-143.8492216631697	-134.0610251853868
3984	-152.5906250630158	-155.9524718216223	-160.731971496747
3986	-169.8151458776198	-175.2510979673528	-167.5790160892035
3988	-183.7273781115209	-142.3342823969089	-168.6760405183552
3990	-174.2352171679782	-174.9603729728517	-183.004495382159
3992	-188.9751166054273	-168.8766354074384	-166.0026194071942
3994	-175.1228535934441	-160.4000298616133	-147.2089485777266
3996	-139.4601416206596	-122.4707013705999	-151.9257319706244
3998	-197.4594990576671	-147.893196011397	-162.3322815038547
4000	-154.375817843334	-118.1652743101075	-149.4102730947601
