# Supplementary material for: In vitro and in vivo datasets of topically applied ketorolac tromethamine in aqueous humor using Raman spectroscopy
Source: Data Brief. 2019 Oct 22;27:104694. doi: 10.1016/j.dib.2019.104694 (PMC6839021; doi:10.1016/j.dib.2019.104694)
Supplement: Multimedia component 1 [file mmc1.zip › Raw Raman spectrum dataset/In vitro Pig eyes/Gonio/High Wavenumber/PBS 1.txt]

cm-1	frame1	frame2	frame3
2502	-362.9894280796544	-395.6729500560615	-439.6810574417699
2504	-347.0305970438297	-374.2886924818503	-408.1626015436341
2506	-369.5639499678867	-363.1432134041803	-404.6914255512645
2508	-331.8833384829896	-368.2038538438457	-416.9516659991629
2510	-363.4212140062604	-377.6424852094799	-407.8115096563928
2512	-354.1861888788597	-375.4431492638281	-392.7511655153986
2514	-292.0239669379346	-362.9113096799681	-385.6296328172996
2516	-343.1668742116904	-379.5337054832083	-423.1999934130778
2518	-354.9096686349938	-392.2488197398949	-446.2716585619897
2520	-348.5879064155114	-383.8906366251329	-442.4084073915821
2522	-344.9013216102247	-368.3667743317084	-428.7305890320795
2524	-387.9662278414596	-398.7511421394225	-464.1028252723089
2526	-363.6987128312034	-356.410677658342	-439.3178256309284
2528	-349.8081024498016	-350.2830485504013	-421.3909338807258
2530	-352.0984525599715	-366.816950845274	-429.2513629127051
2532	-361.8776313309062	-356.2693832299204	-479.3959614806086
2534	-348.4817890360416	-349.3684740828463	-414.6622927030975
2536	-361.7981891577022	-355.1040771382081	-398.8641288027555
2538	-373.3224949617699	-369.6097570885717	-418.2935759652241
2540	-352.6303919435003	-387.2353546308576	-447.9237479549779
2542	-360.7828724258459	-378.9709906263923	-434.160302137962
2544	-345.864498787318	-371.6530981162132	-387.1173694185349
2546	-358.483263826027	-377.7966557598711	-383.6880265726775
2548	-412.6183422262718	-398.5001629754271	-450.1711203528343
2550	-375.2735333283603	-383.5665708293149	-423.1274306003782
2552	-375.2475372561984	-379.3875740342851	-441.6807610604044
2554	-373.2886461424965	-388.9709775640224	-466.8084879642216
2556	-359.7380365220947	-400.6615143728917	-477.4355981855864
2558	-347.5102018030198	-370.9478802132813	-447.0533678869412
2560	-374.1355681686471	-390.1699518881078	-442.220065821255
2562	-386.4685773457421	-380.6535863052666	-456.1332583898693
2564	-388.036748336758	-357.0486685099758	-461.4871353662968
2566	-400.0791869140758	-366.894664516753	-412.8243361943507
2568	-356.5506840764629	-378.2563481804468	-418.4305779737757
2570	-348.5824491010786	-378.0999281098539	-437.4356724763585
2572	-371.3512131451657	-381.9565346707776	-449.2617963972505
2574	-411.3751589462764	-402.3706627538893	-438.6219684323204
2576	-395.1505894640058	-401.8869775139741	-442.5386931791709
2578	-385.8475734078185	-368.3005325681386	-431.9211123427833
2580	-382.5682559835867	-370.2518886903713	-443.8758279572781
2582	-380.5593097172158	-419.336471654726	-481.6358029079199
2584	-360.1437807622421	-418.2162034141264	-478.7287861193645
2586	-380.0115673431702	-357.3911719204551	-438.869811637671
2588	-381.2330860431057	-365.1419118669525	-433.9885267406496
2590	-372.0130051233795	-412.5434019100009	-454.0271699701661
2592	-393.9805943910685	-386.4531523276207	-447.7859027037279
2594	-398.5948319244628	-411.3939710489565	-470.5904909367115
2596	-415.1113721806586	-412.4682626422321	-469.8331970526679
2598	-410.494655489488	-405.4040153310523	-468.8366014023521
2600	-360.303381189904	-406.3260908379996	-488.4699179198505
2602	-385.0258587109368	-367.9324305822053	-464.3064103384347
2604	-370.0230124778782	-387.2683100682762	-469.1057856187922
2606	-362.2071726765373	-410.8989428879568	-464.7831420097521
2608	-378.3639114604749	-417.784881694485	-448.8348951780322
2610	-402.1215071382295	-419.5189569927421	-477.5202933138399
2612	-396.198017431576	-415.0545056647903	-468.3404146780083
2614	-389.2453311868425	-396.0810939632213	-428.0191732825073
2616	-390.6803300691248	-380.2433350587459	-406.0394420586321
2618	-407.2578408113727	-396.83619347058	-476.3193796759235
2620	-376.3653781647051	-374.4739476741173	-436.8436798944205
2622	-388.7343453013999	-399.5873541905254	-435.9458766088133
2624	-416.2973927707955	-426.5901600885301	-448.6503218975844
2626	-428.2340333625492	-423.1707143102523	-454.7730464683764
2628	-359.6037358034585	-395.4668968456339	-448.0825252796134
2630	-366.0840520189761	-395.4438221260509	-461.4286265047308
2632	-378.6197464499929	-400.6974928753307	-472.1555606416608
2634	-383.2702871021542	-401.1118513790702	-466.7122873893848
2636	-391.3186434449925	-388.2001042117625	-429.5746928837586
2638	-406.5818269667669	-397.3221737595018	-452.2936005444097
2640	-408.5330888111408	-397.0855484574292	-461.6660727868544
2642	-405.0518514856049	-400.6494258468146	-460.9006378756812
2644	-401.7066125051794	-418.7684464982064	-456.7662311069349
2646	-370.2143330460202	-426.1064882232251	-446.9683812690933
2648	-413.6357971082534	-408.0764736556749	-468.2515487522299
2650	-432.427632893702	-420.7963666084199	-475.2249358940732
2652	-409.0449746455534	-453.1717129528944	-462.657557653446
2654	-387.3021103865472	-427.0932603755335	-457.5856097137925
2656	-385.0784746843899	-414.4965915540367	-475.510544911814
2658	-374.4028933528629	-399.6903041221572	-449.3833552963133
2660	-389.4231720438702	-388.9792005606177	-422.5756493048263
2662	-452.0887934168542	-388.4842357120599	-439.926685292809
2664	-431.4830642333805	-387.789459001129	-477.1261109671096
2666	-416.2123549165045	-401.076703479554	-456.2405502734626
2668	-426.7089785312188	-435.7776767179707	-491.2833040840054
2670	-437.3914930059595	-462.8578707122466	-556.5208196503617
2672	-367.8628189114708	-404.8329598908738	-489.6658458258596
2674	-373.6647720606123	-395.9116624937451	-469.3909381705101
2676	-399.5552700222695	-399.7555676512391	-473.3662474410406
2678	-405.6494219874516	-406.5404109242986	-474.268019030168
2680	-375.3127111620917	-408.9638790753496	-454.5194892349126
2682	-431.5901907010543	-402.7614066792697	-458.5989891892977
2684	-417.9018100793715	-390.8633921578077	-440.1516674793903
2686	-426.8088339778642	-409.678636617416	-459.374097768393
2688	-449.8309888166654	-438.9909373947265	-496.0939057860506
2690	-416.8223628900885	-417.9267164558359	-475.617765302505
2692	-453.7350804856557	-445.5899032212978	-496.3294744924135
2694	-438.1151864353739	-429.2742566264099	-500.287737904868
2696	-412.522971498673	-411.039149289967	-495.285393034962
2698	-403.3521632276162	-419.0093650721373	-491.1261654027986
2700	-379.327808754444	-436.977579865247	-502.6278283898661
2702	-387.3903976346165	-438.9653698982683	-498.9931170275088
2704	-414.4029797505317	-431.1946136916475	-495.1205378917449
2706	-437.7583112334215	-423.0351388246823	-490.7775985966318
2708	-431.3542221266927	-425.4112922924147	-482.992686795834
2710	-426.8476480079891	-430.1939995351196	-502.0949222884552
2712	-444.7052959548603	-432.4140456736777	-493.2166426575516
2714	-458.3430096778805	-442.4157044249558	-478.7468669758874
2716	-458.1320045584364	-449.145922251624	-471.5686209390207
2718	-451.0625275139242	-409.295137739163	-478.6968658142074
2720	-456.4988224566873	-443.8852704814561	-514.0675883169146
2722	-439.4327268643823	-450.0089462629248	-518.7690531766302
2724	-411.6701133108322	-437.899680078462	-496.4301313673622
2726	-388.8394844793892	-428.190654827397	-462.2344935508803
2728	-389.3457164457345	-450.6422284441849	-461.7997212651112
2730	-417.032744204146	-431.6790213209002	-497.2369348711325
2732	-432.3346753501487	-430.0921304136539	-524.7018619453988
2734	-429.8114541474278	-444.3043338406743	-530.0751005390644
2736	-416.1897629056062	-451.8959993375114	-508.7429555152513
2738	-414.7576613095074	-437.3321212263674	-469.0023338359867
2740	-383.7904015205902	-411.2291072781956	-424.8134650123294
2742	-381.9992013964192	-414.4288316808776	-433.3287408356986
2744	-409.5055631074164	-434.9352305300407	-492.4305219542302
2746	-404.2485914294625	-400.5765473170092	-536.4672781676361
2748	-407.9019010706371	-394.047806955991	-463.8270655866809
2750	-430.996328876864	-416.9198059810379	-476.8945701903948
2752	-448.8725650305069	-436.0830030893166	-496.002215651491
2754	-446.5107002311902	-433.1599504109268	-472.0482445661482
2756	-435.6448399637917	-430.5724724147478	-468.257504614749
2758	-432.4575938667352	-440.5322378366373	-510.430167806894
2760	-403.49890383875	-423.5641824233819	-496.3010285426541
2762	-382.4499746063553	-410.5381601690731	-478.1317434843854
2764	-404.7992708486207	-431.9682909748925	-513.278086621121
2766	-436.9831181331656	-427.7992421940464	-499.6114270917771
2768	-446.9764782303913	-429.8585804309207	-464.8242855034793
2770	-447.0444142769238	-437.4212003243408	-470.0591249574978
2772	-448.3508101187755	-454.5970472444807	-493.4680227695124
2774	-460.2638113123047	-483.331203034001	-483.0725327871742
2776	-435.8452284360868	-445.1449622421055	-504.0327537752579
2778	-446.5551044185324	-437.3106039279231	-507.8118762970232
2780	-463.0838695896865	-449.1513288940954	-501.8890012805908
2782	-471.6888880270795	-458.8889616756176	-502.8099194469781
2784	-468.3080581667166	-432.8824487302887	-536.3972328620356
2786	-436.4618033567465	-420.2476561410732	-508.5535565418833
2788	-435.1022942556826	-417.8485775611777	-496.3880415410988
2790	-447.9101066527172	-438.4851855350608	-483.3764404389632
2792	-459.1121005550205	-465.4385256958054	-475.2707719555608
2794	-451.7698661709814	-439.2942903526201	-509.9452725872979
2796	-466.7145476499208	-494.3905526359764	-518.5797937743762
2798	-445.0777945762109	-487.0081167101869	-509.2834354855353
2800	-420.6819268642538	-467.8303552300204	-496.3826105752826
2802	-423.2847078192905	-465.4785769994402	-491.6126892968268
2804	-471.7620061873736	-449.0211940644567	-502.9036862776104
2806	-507.3583096723207	-474.4271189068122	-495.5789453004006
2808	-488.096837929341	-455.466871745257	-499.7668562725354
2810	-473.074514424043	-435.8953122833921	-517.196861364915
2812	-495.0480530458526	-452.4979133154214	-541.3707558141532
2814	-493.5016491594269	-497.0406320237316	-550.384660124012
2816	-483.5998836866067	-446.8219671943408	-505.4977864610747
2818	-443.6485796942068	-432.0459725087563	-499.911479144229
2820	-419.9279578202016	-433.427893586809	-508.7622395451925
2822	-439.6460945167419	-425.6816717264699	-502.8567990914842
2824	-441.0281200415602	-427.0909497534311	-487.978387319047
2826	-442.9049155874757	-440.4659617654105	-498.3284771491066
2828	-436.1078450859088	-434.2355307116686	-476.0567051313685
2830	-434.0577215873698	-431.1046076809571	-468.6736669975137
2832	-447.9760361209504	-451.0840818669726	-510.1409440232865
2834	-469.7861363962271	-475.1319213046019	-528.1412477459735
2836	-430.3779443751527	-426.489562330349	-504.2529141404227
2838	-408.258046835066	-419.9542987438668	-471.9463835499349
2840	-420.1671189923152	-433.8584433512143	-460.8010682740795
2842	-451.3683495655822	-436.4982438090733	-479.4509913630815
2844	-411.2416060819476	-443.2989760256205	-464.3766478359946
2846	-399.2419380147182	-411.651134756297	-480.1612658708679
2848	-407.0989917954032	-404.813698983859	-473.1853117288353
2850	-432.3317707398799	-410.7318856852268	-471.5725021825782
2852	-458.0314413419507	-413.5415777122425	-494.1504773849838
2854	-417.6561085139841	-424.7706431723988	-488.5004845531316
2856	-400.4045804796957	-407.7104968922549	-485.8257115926485
2858	-420.026246311653	-398.0989820765861	-490.3088805531721
2860	-438.5754048665011	-404.085052994885	-479.831196074937
2862	-427.8120129819458	-417.0006352716391	-455.2439638144551
2864	-402.1002735539944	-393.5412151417474	-487.433780254548
2866	-359.7101622799016	-373.7742689304635	-467.6943050080469
2868	-380.9914857513627	-386.1680814672706	-467.8295836142206
2870	-404.6212995081006	-396.9764796895933	-454.5874109252803
2872	-399.7659699703731	-393.2625939220213	-416.0622496114688
2874	-422.8312624325156	-415.190092818235	-401.4581530393085
2876	-400.6533448784572	-388.6653231002026	-427.5580935601201
2878	-382.6438093364557	-381.0013553200813	-439.0035622905239
2880	-377.28948196404	-371.2503997662258	-427.6364399861108
2882	-382.1229394091505	-362.6386166830218	-405.0783817567454
2884	-383.1332300631325	-397.4824979574824	-405.5039115687049
2886	-341.4700869204696	-319.8587688606833	-407.3846292373519
2888	-333.2770733523566	-327.5116255013226	-395.8648434869884
2890	-362.273315076728	-360.6608926188085	-407.7018534111313
2892	-394.4978751427697	-381.6145285997401	-427.2210418296635
2894	-369.1143064960613	-377.9276226199546	-398.1132538832003
2896	-344.7178782200547	-366.0241879953406	-424.8045005332244
2898	-370.5010110235762	-340.6292640247753	-415.8708690496982
2900	-382.1828802827891	-359.6185818171836	-432.6337245661894
2902	-370.2692173130587	-385.59454153618	-458.8652666010514
2904	-353.570049247382	-351.5281098256452	-444.3806213132711
2906	-337.6778787036224	-369.0939466137075	-400.7218525089436
2908	-374.0301756866193	-383.4779825111988	-420.3681540302869
2910	-376.5043432936488	-366.3776330261478	-418.5501342788543
2912	-362.0434489490773	-357.4456578537213	-416.6836414980064
2914	-366.3996855219174	-384.0680270010462	-437.493291455883
2916	-384.0685375517791	-354.629311479849	-395.0019082621254
2918	-322.526699375702	-349.492819727021	-377.3409693336554
2920	-290.9632054414873	-320.4596981456214	-346.2611715592892
2922	-306.404503286893	-305.494706477794	-338.9774551457665
2924	-350.291679993335	-320.3779463014279	-359.739032319718
2926	-365.2220420822247	-323.3635584674381	-339.9277552346191
2928	-324.9249728248702	-335.3619442867513	-347.0191129798669
2930	-301.7383628905576	-311.0548807386015	-352.372223488864
2932	-280.1132009060671	-279.8175355986009	-352.9831600370025
2934	-265.6117424980844	-277.0896979704311	-352.5141368080436
2936	-276.1158909959093	-327.7909789453805	-356.9863290475338
2938	-240.8558455480479	-300.57026165319	-337.2148581211927
2940	-286.3346173459144	-277.7909940734166	-317.5670247720593
2942	-275.5773170972926	-269.1928534108683	-306.4708994795432
2944	-231.6501948993299	-269.8105445477686	-298.0008872222929
2946	-220.3558704938225	-269.287781779313	-283.421823664298
2948	-249.8036919306402	-258.0902554083557	-263.0640869043916
2950	-254.3958651822995	-241.4509299961566	-279.2941765518306
2952	-267.5911987173837	-252.1719822653586	-311.2756219385094
2954	-294.2907518213724	-283.7595054715187	-341.7989829765726
2956	-312.7107577532293	-310.8720621513941	-350.5698246993203
2958	-273.6229165559705	-293.4490557100855	-316.7114261884319
2960	-305.5083113609773	-332.3047121998345	-355.6200432771693
2962	-309.0165279083057	-303.1925456574494	-382.3865749911004
2964	-299.4498130004463	-303.0459423561247	-367.3471556504683
2966	-299.4740358611525	-326.2193114524577	-355.6437018411002
2968	-319.5322530414207	-321.4504710211229	-400.2409888306545
2970	-288.0797572226656	-300.4108534423024	-382.7873775129539
2972	-268.64904479845	-283.6419588211386	-359.6889777926966
2974	-297.4972353371525	-309.1732402711964	-342.7193254290165
2976	-321.4869689060787	-318.2483229150129	-329.1224989805645
2978	-317.9316654301105	-301.8248081661322	-333.8543297769832
2980	-336.2308561493023	-351.5952156634542	-399.6403617936513
2982	-322.5128131196179	-310.623831340773	-351.744630766516
2984	-321.9362137780468	-300.1024216912429	-364.0307232218161
2986	-320.1786463663108	-311.2338946289812	-373.6766003784629
2988	-312.4282798758261	-330.8398827063878	-360.2277516025431
2990	-302.4440845895292	-341.3409824413521	-337.7505586076579
2992	-307.4617277850942	-312.6122305876609	-363.7186608230677
2994	-319.5962485484868	-322.2554951145125	-383.0856961862484
2996	-319.8548769057149	-334.8007120900365	-370.6068598982339
2998	-332.1630588340266	-350.7458465678899	-366.0800888173811
3000	-349.6470005773804	-358.5297473290008	-381.8744753130928
3002	-326.5182806179746	-332.4161659147691	-386.2245106023154
3004	-313.6676049658969	-341.7630687583245	-375.7478262916701
3006	-344.9746911593047	-366.8124813282989	-364.0267752472487
3008	-338.8624696186348	-363.8192701234982	-378.9667354536067
3010	-333.2871867694173	-343.7962001468451	-394.9624992249965
3012	-361.1062601053328	-332.0665334061124	-388.4747332412213
3014	-330.7321996016734	-337.3930132778349	-391.5020499199756
3016	-359.4349218214068	-372.3638541585461	-427.5555546172282
3018	-370.5592470407494	-351.1248814555733	-422.1874440131051
3020	-367.5413273385727	-352.4457176685454	-399.8959113397166
3022	-351.7302755536502	-356.5630282181435	-382.377974634449
3024	-328.8646587990953	-304.076923775009	-380.477081254306
3026	-348.4911689827351	-319.5678049277502	-382.9969111728798
3028	-324.235684904385	-339.8350256665073	-367.2879047854385
3030	-347.740669463474	-369.062258109314	-397.5434343254433
3032	-358.3029820934502	-364.6007937893074	-384.2126805135794
3034	-334.4306104124189	-335.8708113973841	-351.139574833789
3036	-320.5591318242512	-344.8276657480855	-436.9710299844541
3038	-302.9998797838366	-302.301212624342	-362.733834663399
3040	-319.8509740444591	-312.4938919722146	-365.4122123918351
3042	-334.0622256389597	-338.5241488765608	-379.4378587309454
3044	-324.0863794813176	-332.0338515801839	-369.8979451869606
3046	-300.0696895654162	-298.467280824341	-341.5282356281457
3048	-312.5492059151793	-328.6480486934715	-347.1007819022361
3050	-335.1611315226599	-362.5100314266308	-371.4106642896757
3052	-298.4526177602704	-308.8676295844794	-343.3637112508669
3054	-290.5750138699877	-269.3530842250588	-330.685547059929
3056	-307.413231265977	-279.3315032737737	-336.3611232630663
3058	-321.2439915918604	-314.6889827160311	-345.300027459026
3060	-333.6690825362082	-287.6030260592349	-359.6273758925407
3062	-305.8213260400728	-267.4946532473163	-288.7964156340972
3064	-274.9194531029843	-277.6327860366216	-284.6361691564431
3066	-261.9149732018692	-280.3863949291142	-296.7574082153104
3068	-262.9670509258688	-278.5228517855661	-303.1622234888997
3070	-268.8788546933067	-282.7882818868035	-308.7569169533251
3072	-288.5725510431076	-272.4634213759263	-345.392627394571
3074	-271.4262652863507	-284.3975187813592	-319.7505725317737
3076	-253.760286454982	-252.1434658437497	-269.9683333364326
3078	-241.7642769585374	-245.2074868710538	-258.5805669417871
3080	-249.9912811071062	-262.7581766553161	-276.5328118116368
3082	-275.8417735937117	-266.760309578438	-286.0560330411495
3084	-261.6751929030598	-230.2881301465664	-280.3169162809774
3086	-267.0111313113438	-260.604947735383	-283.4734507971451
3088	-258.7054285179133	-232.973475166563	-276.9977646378575
3090	-247.7020623099078	-214.9251553813166	-276.4219620567711
3092	-241.8993916891948	-210.9150858086834	-260.7669672098056
3094	-235.8092238753594	-196.6310662483575	-225.980014203585
3096	-198.3949330675843	-170.7801903094884	-256.3062487178756
3098	-174.008235353207	-181.8588512658272	-263.3713101407501
3100	-179.329400962382	-183.9824065839622	-230.8678974848132
3102	-176.4962579806278	-160.2241412268775	-200.4422693050725
3104	-173.2680420661772	-151.6207692180385	-196.9993340769402
3106	-174.2009182479866	-171.7407861158808	-212.1714668319
3108	-132.775363618271	-125.2936288391053	-192.2407285890473
3110	-161.7679360250787	-137.2456784135315	-199.2317841095098
3112	-151.3937586310086	-139.194202098872	-188.3781405509003
3114	-141.3805979083895	-135.1391496173649	-178.8443361694676
3116	-140.3204047799969	-120.1304502212392	-185.7058185592669
3118	-133.9008126198224	-99.17955337646822	-189.9136222015646
3120	-98.01505470277606	-94.81070178494927	-132.5904608964144
3122	-108.4389308305005	-67.21737285346313	-133.2448602753902
3124	-69.598947047366	-52.16823695637687	-106.6796336768603
3126	-54.33197407656304	-65.174453584381	-111.0333671759981
3128	-70.01238078322436	-83.6976445095481	-115.3916188234598
3130	-98.08852706882776	-90.86406515801045	-123.6317134280089
3132	-111.8941600133504	-87.23492522686931	-178.9515035635788
3134	-86.0056643566853	-47.74154359576877	-95.2652707314554
3136	-54.02951131320182	-39.5058356263523	-88.35255460697313
3138	-51.47509266017136	-59.41199931601717	-101.6134571710822
3140	-61.13210561180985	-65.7283378762078	-105.60173627436
3142	-64.83577862014028	-52.69020885861431	-95.20360402591901
3144	-52.25068293652421	-41.56938331644425	-77.36407323915448
3146	-15.44747743165044	-21.45310018093829	-36.84313348921908
3148	11.85243199097934	24.92794650700441	-20.74309990372768
3150	-8.987056311783807	17.74717250922057	-19.16429096590435
3152	-16.2096812315025	9.833564051537994	-22.81725682526572
3154	-5.198995060460147	9.561994503192686	-4.437520479211234
3156	7.026687206757178	24.07112358198095	27.83903954389556
3158	25.90731440469732	99.71960592183018	-6.293962885285517
3160	39.48942618828662	84.2667502920939	10.30248218738662
3162	58.32052678428558	74.91186925239273	24.29706974467856
3164	66.74819587123315	69.09807815648644	29.81847880647935
3166	52.99710292308629	76.51934170488873	34.87782725303829
3168	55.74327604153856	87.55142465096091	47.60516208521252
3170	126.6590204238517	80.08757703610385	68.77892951074207
3172	133.6832973659568	86.42936412995478	85.11332194798537
3174	130.2235968726377	109.459508083501	117.5675125905007
3176	132.0677355649854	130.4242287653425	87.7791216221614
3178	137.3220914333494	154.5167906397558	71.81998161472741
3180	136.442978074183	168.8150756687847	81.38328457316698
3182	130.9244352442369	169.6874689771861	101.9509140500062
3184	147.639358575615	189.5820709558415	151.2090079262858
3186	175.4174658019664	193.466939482249	123.7107023043558
3188	169.9720834044668	155.9364158556497	108.4313645441165
3190	175.7964319170773	185.031701705665	154.5239079038814
3192	185.2733413947678	205.1967332900533	187.3435449056245
3194	182.4561562012134	189.9252082381548	171.4851186039119
3196	172.3954482464974	189.8833422210697	150.3654682954334
3198	216.5360081905577	212.5284230806469	205.9030023994814
3200	202.8300291516276	203.3235902198687	198.617983073277
3202	225.8403553156118	218.6859985243182	171.0243257136877
3204	208.2203971961822	236.8387817748539	158.4803189693562
3206	182.3616425524526	232.3247972358212	177.4012262400524
3208	197.0219460752283	223.9385094003865	215.2631099436689
3210	243.9923100240276	263.1226538970277	240.1839178548393
3212	238.9363967061352	248.5187701479443	262.4573094033494
3214	256.1623909870957	259.7681497142919	276.761497180219
3216	237.5894626021404	249.5278362716838	231.300547481666
3218	250.1737172869768	253.0811982787298	229.2164197044872
3220	257.6028810509581	250.3634958690175	234.0158183312819
3222	227.117479732432	228.217935183807	198.1259841029137
3224	234.0950313290978	239.097463463821	200.5185377011227
3226	276.2977533592514	278.0994413282573	284.3185850189069
3228	252.1174165526303	272.1670408435008	263.5250758820823
3230	220.4883817488401	282.2512696258674	253.4051196323123
3232	243.830913068091	268.9500774919787	238.3752775302877
3234	280.5444851398362	272.4012223945986	228.9745045360774
3236	281.2535134128171	312.675212367808	239.7818571290174
3238	305.5304131686537	275.2833004842722	242.8266408886653
3240	284.8632687681043	311.8842301718764	288.3726915533209
3242	299.7232242756328	294.1980717600357	250.8648328251595
3244	319.9620588447723	313.9154794418244	255.6975970451263
3246	298.8908801921443	311.5932046899408	275.4485355930091
3248	293.9983729540808	308.3524007881218	285.7078514627006
3250	342.5713301078025	330.7006740290233	286.6398560282511
3252	320.8773233083389	294.1093033355891	286.8779170910265
3254	317.9028978738255	332.7014493203765	295.5411840686696
3256	281.0365224706395	312.2142804273708	244.0828221760143
3258	298.8134887472432	305.3287843444778	256.2379138661667
3260	301.5226901949578	326.3713478429742	273.2961407566892
3262	286.9512718876539	331.196987362771	275.6859051035775
3264	295.6671121040179	310.8728796451717	286.0390198608434
3266	326.3881218141769	345.4581228288086	314.1367001917799
3268	278.920320496197	308.4654910256684	291.4594534223598
3270	286.5410716393074	306.6217119592231	271.3403961561918
3272	276.8429172901881	320.830936677676	309.072660861737
3274	274.488976336741	304.6020203534541	303.2911486016214
3276	286.2632391828179	299.5525834427159	272.1276065968564
3278	288.7576784792487	325.4931256419234	268.2778645214958
3280	266.2600384251578	322.2485794973862	285.9755824168235
3282	341.1407481429992	320.0758707189525	304.8434190130124
3284	364.8061526452486	345.5976061527609	310.083057982483
3286	374.1218203178315	368.0551218402353	299.5296218578437
3288	350.635795467316	355.8885547256032	327.2878535816183
3290	299.4180640066064	333.7918416490486	318.3284625724405
3292	273.197304156724	314.3861621701432	275.6777749600737
3294	310.3775203601261	297.972710319606	282.3512019611062
3296	303.2354528921189	344.225294094956	269.5349714471592
3298	259.0911602572012	313.2931725005917	258.5932870617384
3300	316.9049297677142	359.5554761234554	338.0419071800507
3302	330.433381105235	354.051488125801	329.2146053112266
3304	324.9385820233566	305.5774783309463	310.6107311279286
3306	301.9545055803936	298.0013827850186	299.3034431126786
3308	283.4978303153803	348.3752456108491	274.8066299822866
3310	354.648906914343	337.2595731780281	285.6600952743944
3312	296.7449318514601	350.8936193436608	313.9120499002922
3314	355.4622998785355	347.8747360104391	372.6041395445606
3316	340.9821874600866	386.7603282160197	369.502941646299
3318	364.6424117894999	418.2643293307143	372.6352283775749
3320	369.3836405037059	415.0778883615872	358.338390430187
3322	343.4941854704003	409.0145159838876	330.720270983651
3324	359.2901010408195	433.2090860811358	346.2534805520534
3326	377.372140507264	405.6303347217147	400.0405130992651
3328	364.6262186769509	349.7493511293945	323.2742185126912
3330	374.2512920571986	365.7560196930168	321.8650576743829
3332	373.126763216508	384.8820951881744	350.3903865790924
3334	352.0878294761267	377.8844953059356	326.4440705864926
3336	334.6364391468102	375.3022005260875	301.314699969619
3338	338.7796577189287	370.2215727376698	314.469532079587
3340	351.4086792072157	323.9484850294642	323.7316375384282
3342	351.7036661967894	390.307777972899	412.0460983474472
3344	396.4609002028541	403.0436953358367	355.4598282794523
3346	405.7943569244982	422.8888583426581	354.2164931391824
3348	357.9570899860987	421.6700687203406	362.9073867846802
3350	374.6872309091579	411.6523565804303	371.5318721219293
3352	423.5340000091838	420.6082029216137	375.5344885226842
3354	414.6590489615201	430.3090427560263	375.4943373725784
3356	368.5049474290455	387.1582058666365	372.3192679340673
3358	376.115659011016	383.1353868166422	331.3979270424495
3360	419.5559726151894	416.9644520525699	372.1202478551161
3362	393.1582441256789	432.557476062755	377.87900402282
3364	396.0215375671023	447.510998504153	378.3989285712049
3366	390.2526000771318	420.2264007457874	365.8946685663477
3368	407.881576321509	422.3431633040384	374.9044934660016
3370	447.5442821146148	464.077167741236	402.3626055890442
3372	417.9266022898766	424.1431554049801	382.1608167163253
3374	403.9751757673585	429.4294042120763	377.2499643365913
3376	373.7626056229422	412.3580037464607	391.9967352641574
3378	380.6069616357034	426.3253268711188	401.8308118699898
3380	389.6397947886817	449.3411893077359	415.8190571622292
3382	412.4313123460376	446.9011223822636	386.6647426264615
3384	439.3017231068075	466.6937081942876	398.3560958244299
3386	445.0136379795282	501.1373960739334	458.5621906601947
3388	428.2520972752835	481.2214584728043	447.749808868726
3390	444.1445294335371	495.9251698400341	414.5504857084412
3392	478.6867341651647	452.2588200779016	430.129875709904
3394	427.714970465519	416.4307007212223	415.0763295794322
3396	417.2235234133776	457.6865755172278	446.8504949268
3398	434.1801087245477	454.7078045795624	453.5548964237703
3400	443.4024876984472	458.2825806075793	418.6655308295908
3402	431.2793247081273	475.7037146721114	393.2479169230537
3404	415.116262194422	453.6485862302786	415.1150648769716
3406	428.1363248951325	434.4917022056407	436.5533129066651
3408	500.9262600304607	439.6173436697732	438.8579328280025
3410	418.3589240284529	439.6927918478761	406.7760372222721
3412	428.8956057552563	465.5748202469503	432.1548154770668
3414	446.1392030547553	471.995570446474	447.647053487432
3416	460.5869956142044	476.8773108307776	462.3106014072749
3418	459.2820146667732	479.1757288015619	461.3227273750887
3420	447.5518749942412	483.113861320537	446.0373503451062
3422	448.032025070313	486.1712558178281	446.8441771596954
3424	434.2350056133931	411.9851948265124	438.0206385564793
3426	481.9323485350826	463.2493007040523	428.7138257406836
3428	450.6597801732453	451.7450090656233	415.8762823472492
3430	419.0887347347246	447.3436018944615	442.8839119091845
3432	444.2508495571636	459.5877582797305	473.7866302827336
3434	457.5120282421447	488.2871511300635	469.2115060852208
3436	452.6903956394497	491.15227010914	453.7251938816986
3438	453.7776588743679	461.9989277697979	443.9405178177302
3440	443.2167053811497	448.9696202219794	407.5892280362345
3442	451.4325909723645	404.3878387615737	386.3458932750173
3444	428.4682962019562	447.0673417899809	412.36555961314
3446	414.9574162401433	432.2883505734072	401.9595549567018
3448	392.1034841338398	455.4347807990667	414.3941523723536
3450	378.8302967097105	445.2098808437494	422.1132776960467
3452	403.5619295798822	429.3376662395251	408.0545287630082
3454	391.209993480561	418.5417568207532	375.4480625130699
3456	366.6436252652949	427.4460209312543	374.6562436544772
3458	445.5737544783709	472.4647063212129	430.4230462662122
3460	383.5370868419138	435.050079344806	387.8541272804078
3462	343.8481255209952	375.7759304584869	382.4855465055198
3464	400.8774250613702	383.7001371227725	378.009490447298
3466	398.2254221317797	418.1752873922831	370.753260509004
3468	386.0390042800307	409.7099018193399	378.4877662558902
3470	394.7531269543254	394.4036531266777	361.1881694015137
3472	354.4250355078638	361.6927760278119	322.2499706401385
3474	315.8246337694187	334.5067505252666	305.5563177328988
3476	371.9552925477769	360.2362429227804	330.5169526647761
3478	343.9313417378821	365.7007204316677	353.8994840318416
3480	342.5833169135539	354.0598454247631	346.4714815065291
3482	340.0849469371638	343.4389748773093	316.6067531506932
3484	314.2256614580813	327.9322099762009	304.3002433147704
3486	296.356202541521	311.1550701477542	322.1856159830699
3488	303.9736964631828	315.5884494437348	318.6633029590515
3490	296.8001170908187	319.3254448858248	276.8649137661388
3492	274.0848146013194	295.6248472136057	248.773872367421
3494	267.2416057145962	274.6966203598347	263.2073910196677
3496	271.698326348876	290.8765858987063	267.1483282541777
3498	256.4657764294826	239.5428367536435	238.2493387855991
3500	233.6818601966496	269.1225352656192	207.2294625894737
3502	213.1697282796628	249.8234760853235	221.6510200877061
3504	232.866941670651	254.6550930914218	231.2730509997171
3506	215.6206964566421	242.8024519269938	194.4735426428981
3508	215.3180722860424	230.1709605064752	235.7122772420962
3510	206.2289619675593	227.9962303140805	257.5167323257418
3512	184.5431942987223	237.487339119089	225.256829959076
3514	172.6930716776867	238.5472392181471	210.445531792642
3516	170.4613223795454	218.2848612220427	204.2137964024438
3518	232.661883257728	247.4882457950689	182.2978142690018
3520	162.2274407087082	228.0284566722066	131.5654904046919
3522	144.3160653697352	189.2246515406766	181.3936326403853
3524	162.8791690167076	149.6284186904862	142.9802019267757
3526	129.6659000916009	131.1361558764218	91.27374724682061
3528	139.0349123091934	144.8187411459919	126.4190531921911
3530	137.4400840167325	156.1509801361368	151.8748290929358
3532	121.3410675634901	153.4826627756543	124.7401385708551
3534	122.6633768153565	148.3510783317818	97.65354781859516
3536	100.3401024424078	124.5416209321211	88.70366613157249
3538	52.52639944700076	61.82150989855262	69.03188454577247
3540	106.6024267348998	110.2478942677853	52.7971291123008
3542	74.09169094461112	114.7672168814089	76.70531789585681
3544	-1.032322421940625	68.18059837809852	-2.080383766488541
3546	19.49004726699955	73.42653051609419	37.33194492388799
3548	31.10477569192947	99.47317957045891	30.20735541969385
3550	25.96760827656854	71.1148302989678	15.71806587497285
3552	18.72284297498482	39.52914745161928	18.28427912405708
3554	32.20702803342911	59.47026751329587	11.60348737096022
3556	51.62483909309405	76.22686422518706	-4.802377656666907
3558	19.87288737978158	22.01480069185499	-12.97020120819038
3560	-18.60737002839224	-20.82294754073278	-52.27721340807604
3562	-35.45710265151275	2.97486833040715	-40.07038067876757
3564	16.2696378804848	28.04867320054682	-11.87982706015741
3566	-52.36859863181707	-36.41559912542456	-48.82681768983194
3568	-47.63813098200765	-20.74542128150004	-39.8400822946186
3570	-7.854176259185755	-8.107842804897224	-33.70472804446037
3572	-35.74416138896527	-37.99107386656819	-40.83102106397994
3574	-47.58739767034087	-27.29794186105915	-38.9918780492842
3576	-36.39668453323155	-3.661065737485455	-55.58910917897094
3578	-60.21153538323001	-13.88009876334255	-77.09954395179938
3580	-59.34534032453024	3.63650234943256	-45.01979957266825
3582	-48.9506215697656	-39.50300988610573	-81.42507511456175
3584	-75.34312134767464	-27.36547494340797	-110.9886865420007
3586	-34.23875548561964	-48.5619887225683	-105.8876610335329
3588	-58.21826236423559	-74.97007429303991	-106.6948331734455
3590	-90.32631818651416	-102.8511944207061	-90.47452872228834
3592	-92.55565286046667	-102.1097702671094	-116.9275046979633
3594	-111.085013031791	-106.9685748528402	-127.2525357308677
3596	-108.9807357158226	-119.8437469702738	-116.7998350918384
3598	-113.4863755117429	-124.8143361271549	-104.1338149662464
3600	-129.157586701618	-123.6416967646334	-125.0122651603989
3602	-121.1956896566909	-122.8388700804706	-153.1287112788536
3604	-133.5767830764497	-123.0330595686786	-116.0514987499577
3606	-131.1631964647422	-151.7013294820143	-174.9865406523725
3608	-131.8823062364826	-104.353460706639	-103.0836760235603
3610	-154.1711242526743	-124.2040613183702	-167.6497657125467
3612	-153.7135924286459	-129.7108810803191	-155.8656389884753
3614	-122.6076385658468	-106.5138900009844	-128.8571496414551
3616	-156.5781187876459	-161.7361187289056	-170.8135603654578
3618	-189.2799178697334	-178.2786841694437	-188.466098014506
3620	-167.4171708610601	-167.1969613960474	-165.5069069008309
3622	-170.6202001736853	-177.9640928309547	-172.727851343031
3624	-185.4395377040153	-194.2825266129861	-214.1667327908604
3626	-162.4008366222012	-187.3455750668144	-231.125591850852
3628	-182.4552710542118	-177.6775721898927	-225.0577025789444
3630	-189.6018921825241	-181.3256446965212	-213.6231357151391
3632	-186.0438331135631	-178.5950772220821	-148.4623740449446
3634	-224.0787360723064	-176.9648233274706	-269.8988606140943
3636	-225.004225774287	-208.6423899012357	-272.4452247494285
3638	-246.8077348093567	-245.376105647499	-261.302948680213
3640	-250.440604227891	-208.9270594435133	-225.6946689089108
3642	-249.4550283578425	-211.201721739762	-245.201726564548
3644	-228.0359475597861	-219.9142268408569	-246.1999251565175
3646	-234.5370383564043	-221.0459544087267	-242.5709819540905
3648	-257.2376947639597	-207.7594544633721	-263.8529545527215
3650	-264.4377501656354	-212.3771064651204	-279.0034454968907
3652	-270.7703549652487	-241.7581860568715	-264.0642749942961
3654	-290.3909778325817	-240.2084697972131	-267.6455631626118
3656	-313.4490768554791	-269.410676488725	-330.4525213006089
3658	-281.7752950961606	-316.0812992246883	-347.384712161056
3660	-308.4526132278314	-301.8457784086095	-309.9023760171096
3662	-328.4314539470622	-257.7926060793206	-308.8060754149592
3664	-283.7156090331235	-280.5441082327544	-330.3797235381277
3666	-292.1048959875498	-267.2661682893798	-304.1351951806955
3668	-279.4768309525737	-285.8731152513228	-319.6413085267178
3670	-300.9689108487013	-305.1377138695308	-299.2321610985146
3672	-333.9767645467508	-322.9322866198319	-357.2424537054168
3674	-353.8369827827161	-349.1573992654156	-377.8045373935279
3676	-378.4636192522694	-349.0271330261249	-378.1384354223927
3678	-401.5838779584453	-367.242198563613	-409.2367520251464
3680	-392.6845787410742	-404.7546176143546	-403.1655016695761
3682	-367.3416553002761	-348.6267662795506	-399.3631707803241
3684	-361.3403308467458	-350.33268151492	-374.7340710220902
3686	-387.3075756397538	-323.2830969027198	-375.5088070215173
3688	-381.2490920186348	-357.6392959114646	-403.8244488532072
3690	-370.0526378887376	-383.6836446669434	-400.4600406049729
3692	-388.7165017085804	-390.1713902003219	-370.7679716509233
3694	-412.9696835958769	-388.825678932615	-405.2601533926022
3696	-407.5601073913618	-393.7247079945452	-405.7686151003554
3698	-429.5009840349484	-398.4655733663351	-408.1841880631625
3700	-413.6361885265667	-413.4459239440706	-447.0077272883206
3702	-403.8197896109621	-408.5721015642754	-415.6644462326718
3704	-401.1788770031535	-395.6277679751951	-407.0495103825431
3706	-408.6489100594037	-404.5906723951244	-449.0176225644898
3708	-423.6125807034682	-426.9327123935918	-447.5894345156058
3710	-421.9245449142086	-436.7823725398018	-434.9979358164179
3712	-428.8930193850084	-432.5568645970828	-466.3650685003709
3714	-445.7134911967273	-427.2112397263455	-457.5764091672591
3716	-471.2469959047321	-420.9904458416281	-454.0790299708576
3718	-441.7014681250925	-409.7163893037822	-477.5578255040167
3720	-455.3293091879592	-437.22811138374	-452.6103594186569
3722	-444.7296255056186	-405.2585441339935	-460.6802922203728
3724	-433.3695194757767	-436.1977132123067	-458.0074716718926
3726	-399.2295586912642	-378.7871493575243	-453.9228041453779
3728	-443.479632840907	-425.5646257732508	-484.0134480048291
3730	-462.5802930861208	-426.5299408817667	-467.3428171497255
3732	-470.4794096645354	-434.8497126306697	-472.0793323090251
3734	-432.7519961398095	-404.4278543534686	-442.2343964252827
3736	-412.3048315817646	-389.0863526786847	-419.7368033294149
3738	-435.9898517402277	-419.051830176827	-447.9001349063625
3740	-445.4084389873904	-450.1314184387699	-468.8390024322046
3742	-425.9729837840864	-452.2395737147814	-460.3208608934848
3744	-418.6499384924829	-438.6353383789897	-472.7320136109761
3746	-445.2691310921452	-451.2600074551905	-492.7242801540789
3748	-480.1967678013873	-425.8303518546668	-464.5768249715159
3750	-457.5971089647828	-400.6956321579412	-459.7106312080045
3752	-430.9063387053398	-455.8521887046896	-470.6118985515001
3754	-452.7406050875111	-450.5978402617491	-456.9213405216274
3756	-459.0854534872694	-445.9943374663276	-479.6874853939189
3758	-455.3959689111379	-416.3166202008866	-458.2043211660163
3760	-449.0321909347334	-436.3456339767905	-420.01447360417
3762	-460.8448875669635	-453.0695353664511	-493.0394739793416
3764	-482.4279125412153	-412.6280720143981	-472.7425149040414
3766	-451.1441279810702	-406.6062428283658	-497.3496274160812
3768	-454.0310109996532	-447.8547034574137	-503.0424627559828
3770	-462.4546752147294	-475.0792321725179	-511.6295302109823
3772	-491.7427427503379	-497.6499285880877	-521.2731748314698
3774	-502.8357243726116	-476.7980380991759	-495.6981051150807
3776	-483.5699170498094	-443.6130455251147	-481.4188136316529
3778	-475.7188198840833	-458.7931135390786	-493.4409260437157
3780	-469.4799458597528	-453.7667935376224	-494.2122504184995
3782	-461.3754320183581	-417.9367042976101	-506.6679860548743
3784	-450.9040564411305	-431.0748242793359	-497.2392811676981
3786	-478.3641958093875	-461.4914122672515	-472.1433291233575
3788	-517.9655652203174	-483.6499110259739	-503.8290121316962
3790	-483.019005124912	-428.4940865066973	-480.923795434381
3792	-479.951724420516	-499.8117310503023	-493.5713562020086
3794	-486.3989116780338	-487.403555434945	-454.7084440588027
3796	-412.5928825004909	-448.6948386815357	-459.4761384893499
3798	-452.5221777147823	-457.8782212944265	-526.6678016550487
3800	-413.307156634027	-403.3084009818446	-453.9940629334062
3802	-444.7447524997928	-449.0202383911967	-433.3566536321787
3804	-424.1347481161083	-408.2138780268876	-415.2151614165448
3806	-454.7318962579367	-400.5226802079883	-464.9477061028405
3808	-443.6750458312931	-432.1010811273259	-506.1816217872633
3810	-422.5668372982127	-432.1517571546713	-466.0456342275918
3812	-446.7601662208609	-456.7673708634474	-475.1820598342305
3814	-450.3049488578533	-459.0645369284521	-474.0172625663078
3816	-434.2342585324195	-437.7318746921418	-461.6694634242557
3818	-425.0599128074758	-426.0728216989155	-458.4477950357814
3820	-440.0820522416861	-421.3916448173369	-444.6246074731263
3822	-443.3676127765056	-419.6702279192841	-436.9066233765633
3824	-414.7191638934784	-429.361915122598	-449.881371061137
3826	-448.8231925709502	-457.867299190285	-494.9153625652112
3828	-456.4728381452995	-443.5195653619884	-473.9469223748803
3830	-470.0702721946197	-461.4965082484027	-479.5862750555841
3832	-453.2986547921889	-434.9967544569847	-483.8559129206251
3834	-446.1439683977711	-428.4677791626315	-465.463800080695
3836	-434.3495266845048	-447.2496974946123	-451.0295801994619
3838	-457.3619015012703	-473.7235807443204	-509.5507359904094
3840	-450.570278083018	-434.8628220060662	-439.4786025167805
3842	-453.739470837795	-426.0698372853885	-451.5439071341775
3844	-445.8615114801035	-511.1126573694726	-492.8285070608873
3846	-410.9386807774962	-443.5238407549248	-399.3140456243819
3848	-407.1105243983222	-445.9852342442588	-457.3646688849947
3850	-419.9735078864194	-487.3851102037446	-495.7639602668985
3852	-466.1026918964974	-464.5122806945375	-522.4529647113296
3854	-470.7751318066153	-498.9218757425913	-507.2852999389492
3856	-470.6460921937397	-501.0072957237846	-511.1781211334065
3858	-483.7246952955916	-466.8347681300331	-497.5495854651085
3860	-484.8606167260174	-446.6893154812277	-483.8208835338188
3862	-468.5327740223588	-439.4367470628595	-474.3601751963313
3864	-441.7394761748495	-425.0114460925634	-436.5412576811416
3866	-444.740203876804	-442.2571800719235	-450.3779024627882
3868	-463.7111233636691	-422.3841169502842	-477.8972091640202
3870	-455.0363230363836	-412.0452364367409	-455.539752046598
3872	-427.7194623074674	-426.4791846001193	-451.5643642528069
3874	-433.3380615736431	-419.711741703379	-483.361095234687
3876	-447.855859270192	-419.71060669658	-474.5680567475752
3878	-444.8450182306616	-427.9675313326474	-442.2419506487112
3880	-441.7820108749631	-427.5378940735174	-435.6576731376937
3882	-403.5415826556115	-397.9839009554212	-423.9932460435776
3884	-424.3116511648789	-436.93664059763	-447.4159117349798
3886	-444.8559379657543	-430.9544323584769	-459.1577084833415
3888	-435.1155931308298	-424.1418197030564	-455.7383888913768
3890	-420.6858020551318	-410.1650695686807	-483.1993269832715
3892	-465.4753119124535	-431.8301999762671	-506.3702603953193
3894	-399.3444137747632	-424.2242560602213	-427.2718935464343
3896	-395.8705510227956	-394.1455215188795	-426.5723576419981
3898	-464.8576484327113	-430.2817413959987	-463.9894232334318
3900	-496.0732793892522	-417.1565238042842	-450.2152191771636
3902	-431.7514346547323	-434.4649296916929	-421.4725666824788
3904	-473.5081206575355	-508.0551930607589	-497.3655911600986
3906	-442.3607859998206	-421.8699097004638	-513.8892625622168
3908	-407.2144925593324	-362.0525119074196	-464.3475576220046
3910	-448.6894767689828	-419.5180094026171	-459.7992158927704
3912	-433.5521683229787	-408.2385751187483	-432.1689497629891
3914	-436.7441106756721	-441.218097040256	-413.9206749766167
3916	-444.7137270312419	-421.5525617789841	-418.6513005850057
3918	-437.4406970876151	-420.4210575035797	-423.4004272981603
3920	-446.8817806759793	-423.3232144676884	-434.8510308669487
3922	-402.1904184183632	-441.2826356748878	-440.116580656588
3924	-423.121604311731	-383.1782436629695	-425.2368394520267
3926	-458.4022363632279	-450.9420266072862	-443.3662489316584
3928	-445.9544007007058	-416.5168316762997	-428.6290295005302
3930	-436.5130761716214	-419.8252751443957	-435.1383415109482
3932	-391.4787489284291	-394.0514681477147	-433.1321119486174
3934	-427.7855817179768	-401.9175896696341	-447.0385200050642
3936	-435.8015711850713	-417.8022169525468	-461.8103744913652
3938	-433.1361502001448	-430.5202347627367	-452.8338398749056
3940	-447.377481858392	-450.9914595484048	-453.4758202742348
3942	-449.2281421692154	-454.1074486294306	-446.9664524487449
3944	-415.2624231593708	-429.9755542109821	-430.8755394212674
3946	-407.9791099411917	-384.4787032286151	-431.6933970817004
3948	-384.5557359242195	-393.9909511527491	-433.3953169082454
3950	-386.894200106713	-394.1734485194943	-420.2583161457125
3952	-421.3220134228238	-408.8059252827832	-426.3442461792039
3954	-416.2095582653395	-416.1226636804477	-436.6357298612672
3956	-408.6666099566331	-405.1563709045482	-446.9094730889736
3958	-401.4033303294311	-409.644925157583	-424.3147773713106
3960	-405.7793978283836	-412.7036234200056	-430.7438398962767
3962	-429.7971314405488	-420.1550682068772	-475.985772162095
3964	-432.1686639578575	-411.0730478931137	-449.328623549612
3966	-418.4974588449023	-394.4144322897618	-418.8090832309825
3968	-407.5691733926481	-385.4767259743661	-415.7017791071363
3970	-421.6621472492103	-374.6285725901756	-404.883299598724
3972	-447.1538881261683	-401.0613744931806	-423.53821710449
3974	-441.2783533406982	-426.4482317395623	-427.0196914034208
3976	-452.9125735929703	-441.896954211811	-434.698131305349
3978	-479.6763263015034	-455.9985654817948	-469.5183588520717
3980	-430.8798364427552	-389.2861002736391	-464.9368189825383
3982	-410.0338180056599	-367.0058161579569	-450.2521559821358
3984	-414.8321122150121	-373.8504431891544	-394.6877362339039
3986	-408.1567371510751	-393.5288748716659	-399.0112944546584
3988	-421.6761610355204	-414.358772527293	-429.1793913584149
3990	-437.9107966381861	-414.6322907321184	-407.429830317022
3992	-417.5748309878344	-390.3757978130282	-403.8696477503071
3994	-461.7127895884071	-433.3918653192723	-452.0603574233693
3996	-439.5679424681547	-427.0037620358573	-424.902353780715
3998	-420.1395620446264	-400.8744830231973	-441.760037941172
4000	-435.8759761419443	-404.2190074249578	-449.0910891884337
