# Supplementary material for: In vitro and in vivo datasets of topically applied ketorolac tromethamine in aqueous humor using Raman spectroscopy
Source: Data Brief. 2019 Oct 22;27:104694. doi: 10.1016/j.dib.2019.104694 (PMC6839021; doi:10.1016/j.dib.2019.104694)
Supplement: Multimedia component 1 [file mmc1.zip › Raw Raman spectrum dataset/In vitro Pig eyes/Gonio/High Wavenumber/PBS 2.txt]

cm-1	frame1	frame2	frame3
2502	-617.4113648426462	-662.1633721723041	-675.4561269106064
2504	-589.2022156248949	-650.9333278415764	-641.0764207089565
2506	-581.2923675533277	-646.8141453048683	-650.829109157347
2508	-575.1678249770991	-621.7926458724446	-605.2692467104506
2510	-586.9584886739389	-648.5390969942998	-643.6800469327525
2512	-581.6555088682892	-654.9475122535648	-651.5794745827043
2514	-560.6965422653267	-629.2601813154295	-610.815190982207
2516	-603.2434543367334	-661.6328847011704	-667.0321497770781
2518	-635.5968755423952	-670.1818211863618	-670.9055686365985
2520	-633.398394894278	-657.6938297034759	-665.6028555386937
2522	-617.1077995143291	-644.9973583710345	-662.7662206253937
2524	-664.1361084383949	-690.3809373197213	-664.0197831021789
2526	-630.821545563822	-669.5821913892278	-660.5947099003761
2528	-595.4329094936327	-648.7550330693234	-653.0664955661127
2530	-583.1478831759387	-641.945928498057	-646.7765200827166
2532	-618.6208494776724	-657.5213141760861	-650.8246255269986
2534	-596.8230385263605	-634.3562855410095	-656.5730881082411
2536	-586.9714363813215	-633.1458048084185	-665.0879246234103
2538	-594.7374043301963	-644.0095397619123	-672.7944874295945
2540	-620.437885652482	-653.4185946605506	-675.2428266332211
2542	-606.5803785288997	-666.3264668708298	-650.4234534011792
2544	-589.3866270541821	-638.5105331696744	-637.6295937490481
2546	-592.3668939036431	-645.6149775187832	-642.4376618179396
2548	-620.9130566008383	-712.3009643385077	-666.9059411266627
2550	-605.5529179505013	-667.8299641704762	-701.6854246329542
2552	-609.8393570408987	-657.4751415602218	-689.1292692412171
2554	-618.117259086146	-684.4776227588582	-693.4675372888275
2556	-625.2893165206909	-725.9438149664051	-717.5926967113928
2558	-632.2287969764298	-699.5143479655429	-696.0759996020245
2560	-633.0880687720636	-667.5939746908753	-672.3931651211306
2562	-616.5492197380122	-653.5553528995945	-650.5533677913778
2564	-596.2636420652444	-655.7034330179431	-639.6321806203284
2566	-599.2584051227901	-664.1740685177986	-654.0574540435232
2568	-613.3057445100692	-680.4465416926378	-667.9319044572308
2570	-607.3916723717066	-671.3081590918803	-663.9774521694228
2572	-605.9371947250502	-659.7937228353051	-661.0996659604895
2574	-629.1720914719447	-668.5655210778087	-676.1579194270613
2576	-619.2499873740558	-694.0140641089364	-685.8634602828638
2578	-592.8841551009766	-678.9558832382113	-651.0696843598867
2580	-599.9804669204885	-666.6435420630921	-652.9202449169129
2582	-642.2743995841607	-671.9974969331895	-703.1682453378447
2584	-618.4501501465562	-668.0321321396904	-677.5610824226347
2586	-584.8681778662892	-656.7909867461704	-667.7015965339646
2588	-597.7001503888303	-669.7074551873192	-696.4361401787609
2590	-637.1303283476254	-685.0336234104299	-728.425059419309
2592	-639.1039878646924	-645.9394767574249	-683.3055644807103
2594	-626.3743641757108	-669.2743685719235	-707.9017262445119
2596	-623.4947898644462	-665.7042629977962	-697.1243843299549
2598	-620.7868553827771	-662.2667056542259	-685.0994248301024
2600	-608.3251208526619	-684.7350489772655	-704.3229827792951
2602	-596.1034015857653	-660.9386035473	-668.0810132508775
2604	-603.5912771262487	-653.4484904799083	-669.5797789611454
2606	-605.4290335772165	-656.4154419155979	-675.857557204796
2608	-598.8287802628121	-669.2822374404941	-678.0786338682127
2610	-616.9253066894148	-700.3809502711583	-699.498441382043
2612	-619.3906337915171	-682.2444558591164	-707.9026327052613
2614	-601.5390548316705	-664.9725400133227	-682.4138505535435
2616	-598.0894295052659	-655.6635292355006	-653.6833250750121
2618	-663.2517052274734	-651.973125802715	-674.709339318388
2620	-620.2064149673045	-664.4367721527525	-656.9599369300861
2622	-630.2635796881198	-694.8729697928484	-676.2946377993949
2624	-645.0583841920816	-710.3423465644395	-696.5115767526784
2626	-635.2010961136772	-691.9475630807467	-693.4228327437789
2628	-643.6503142519196	-667.5656873168471	-681.9661467829601
2630	-631.5312758493182	-701.7510660380831	-695.4344197021885
2632	-619.6060612436957	-699.8108506806314	-699.2266844409189
2634	-615.1528760424372	-664.440473700968	-681.614371504554
2636	-621.3783855614915	-659.3435322702476	-638.37327311923
2638	-624.7761012627539	-667.2792214459862	-651.0598236858589
2640	-606.3796431241585	-663.5533865574114	-653.6017386066933
2642	-597.3532668668692	-655.7037657411011	-658.8426925636251
2644	-620.2062820699547	-652.7703769552696	-677.3554344381405
2646	-613.00069629236	-662.8895909841083	-667.0707947509739
2648	-635.6125553094047	-650.9132410903098	-667.6172795667403
2650	-650.7338717409878	-664.0161496747896	-694.8953849324557
2652	-644.5555915195948	-690.78183408301	-720.8864936510447
2654	-615.1341911058373	-660.2562462399169	-660.1725111380553
2656	-624.7888008769877	-688.4029117816475	-723.5278516543501
2658	-614.099919617678	-690.7159705601505	-707.4084352385801
2660	-599.4541810191931	-688.0204621203818	-670.8126384944733
2662	-603.3057832212209	-702.2964239784917	-679.0306528427261
2664	-647.2036583975646	-682.0181857741216	-644.6719821176196
2666	-628.4748512178124	-654.6950838603593	-665.4201403058275
2668	-637.2903042266903	-669.4371635359396	-702.1179319137774
2670	-666.0184159742511	-707.8093566017128	-716.6659331926792
2672	-617.5341388100325	-681.7513293447267	-649.9444463108058
2674	-643.1367071437935	-663.5724311059263	-669.8553154799698
2676	-640.9170159033045	-665.2058428319149	-692.5677084290643
2678	-625.1860586668938	-666.3543967097288	-698.5844830803906
2680	-618.1435361998123	-651.6715660455436	-680.8082756274666
2682	-643.8152389367991	-649.619917533588	-677.6472283369894
2684	-627.9140514577669	-666.2426373496309	-652.8747148838132
2686	-644.8203050620932	-701.3768795631765	-673.8487350623848
2688	-671.9954166555234	-725.484809865285	-713.256062658166
2690	-622.3182324168499	-681.2826972045798	-678.2806973889213
2692	-630.4754407838765	-704.3192915164873	-703.6607881599946
2694	-648.3558673471049	-705.2478280179043	-699.5584884230234
2696	-656.8885136530168	-703.1302063930842	-697.4850961234765
2698	-647.4233982062062	-708.8677889920432	-711.3504157370537
2700	-637.8273468974148	-700.97124726791	-691.4632506143269
2702	-618.0672369230554	-677.6442541761783	-687.2182539734251
2704	-636.5468695207833	-689.244317701432	-702.978745687901
2706	-656.666561394761	-718.9777570128655	-715.4465633274497
2708	-621.8513380083159	-729.3368428494538	-695.2615260094478
2710	-690.4192462929905	-705.6399674344581	-732.7731824905154
2712	-656.8759890148983	-726.7934889811406	-732.0779195173166
2714	-628.9052017235595	-738.216933466868	-705.4443255664157
2716	-635.6494797451798	-716.0646574346289	-677.4811538642645
2718	-621.3361239896491	-663.4348935656308	-699.7485628644241
2720	-640.2404076906028	-705.3474103455646	-700.3799888066242
2722	-648.7385956800376	-715.8358060532019	-695.3831699748082
2724	-654.9649592208552	-707.1277159329432	-696.396705953492
2726	-663.0540847134605	-695.5714954031693	-706.3361817126304
2728	-636.7992106676284	-662.824921253949	-688.3699576692902
2730	-635.4306059707002	-684.5571036158134	-680.4107651471136
2732	-649.9083203580634	-703.2491204724047	-700.7200522244932
2734	-665.979183967757	-709.9741781035405	-733.4291284696603
2736	-666.3821796951845	-710.9824668940559	-747.6574571486414
2738	-660.7271271517491	-708.0968996863899	-699.3016151884571
2740	-627.8014594127163	-681.245191732585	-673.0830697623592
2742	-611.917069497935	-668.1548327907287	-672.3571281567708
2744	-624.8678996967694	-679.750329710734	-696.1946047901433
2746	-647.9267344698553	-702.20646440002	-738.9333290942561
2748	-652.8124812224527	-668.1395193867973	-679.9280267084823
2750	-658.3035720123187	-671.3607846235472	-683.5943264686828
2752	-652.9211267893343	-688.3235653465301	-710.185833334465
2754	-636.646529217845	-695.5318847470192	-720.8269976036451
2756	-645.6026907100317	-679.6024126470783	-697.136629579313
2758	-661.2739495092054	-684.2472408062235	-710.7403043902752
2760	-625.3083702753429	-669.1302049238605	-689.0621656477874
2762	-605.6740944703893	-665.3133076417876	-670.172399658009
2764	-664.9105104609151	-700.6198265781673	-699.3229561168346
2766	-670.2225268967976	-693.2160957289191	-736.4763617016309
2768	-660.0527695461049	-728.4717847058325	-705.5566658601808
2770	-675.5471962119359	-739.5844643243502	-704.0773098722902
2772	-694.2316007764127	-724.0909454932294	-717.8997429645
2774	-670.6552636285264	-706.1179546678654	-693.0036911553494
2776	-652.7891647288656	-720.3924185783397	-693.4293350045434
2778	-688.0032036078433	-716.8944602301376	-732.1822801171475
2780	-701.2014972556547	-709.9219356301035	-745.6512124909539
2782	-682.9922512617197	-708.3063876251756	-719.1258214794362
2784	-672.8726427173235	-718.0455991540848	-673.6576413038675
2786	-657.6985725154719	-665.4680608911017	-665.0101717274238
2788	-671.6905717791315	-673.2701120866065	-677.8886560557328
2790	-666.0953692736538	-696.6972131395751	-691.1479654215982
2792	-648.8059232367596	-708.0678383108682	-698.0490107704161
2794	-706.6389897684766	-699.5271677416413	-710.5234375342981
2796	-672.082423845618	-716.5144999632825	-708.6910302705627
2798	-649.5903831258688	-722.5179042991965	-709.7627112547225
2800	-650.7038115066733	-718.6072998178951	-712.9324926711626
2802	-665.514573610142	-712.7778123989772	-720.8591280795997
2804	-648.4954846589665	-724.6163637812188	-746.0170517722943
2806	-679.8311949542507	-741.4596909750849	-756.5515545437431
2808	-679.1381973328633	-746.5631529466141	-723.8880153390708
2810	-681.1464600472013	-738.4298359081503	-705.5293832606501
2812	-705.5105672704046	-723.9332030246635	-731.3572296907296
2814	-704.5562810240488	-729.0913138850355	-739.2935370617146
2816	-652.4996453190183	-689.6634605158295	-710.1973548457554
2818	-645.2109827114317	-710.0553406849776	-713.9663421528207
2820	-653.7895208450702	-727.7608241320302	-720.9625801869382
2822	-650.4186973329931	-700.4634583249278	-703.8075075352124
2824	-664.7442087401704	-722.4816172684185	-682.9724176112309
2826	-683.0344766867104	-711.625194043036	-683.6654225026366
2828	-669.6216512352505	-707.6987835714449	-698.6534407902782
2830	-651.782446924719	-712.6222974538383	-701.7986911342814
2832	-656.6602194245237	-727.4903512980378	-689.3091151864065
2834	-676.0072213073332	-774.3011384158725	-751.6898780859539
2836	-679.1199679789207	-718.4981736544055	-711.5198360092072
2838	-652.7565655581011	-683.1789608608872	-704.7369215122241
2840	-640.9930330847053	-679.2777749027241	-713.2678388833493
2842	-670.6365883929997	-694.5762378157851	-705.5584593183467
2844	-672.962557391494	-702.9847668591546	-693.2858165081844
2846	-657.3289745056954	-692.5536626978992	-659.11665680328
2848	-656.090677143344	-683.2958091601922	-685.296410812768
2850	-664.7610326740526	-684.0388260561298	-703.0159496355476
2852	-670.7958244979244	-698.1712755353318	-667.3217032672744
2854	-654.3578405083676	-718.7076099831884	-687.3215498100199
2856	-624.473853053564	-699.002460166113	-703.7393298824034
2858	-636.2607525993954	-698.4037029427832	-724.7935405354233
2860	-652.7624421490571	-686.7747059439039	-715.9240687221644
2862	-648.615764504397	-657.9275591753132	-674.4603094415145
2864	-661.6291241689618	-700.7364259684035	-695.3368653422257
2866	-625.6164745497827	-674.7983821000933	-646.8862688985753
2868	-627.0051892133372	-685.3538423649966	-646.8848825059758
2870	-631.4041251592424	-677.9546838038425	-669.0786590580134
2872	-620.6663269476193	-639.6824304831243	-680.6143168320696
2874	-631.7737601779541	-669.395031407692	-663.1387323719513
2876	-636.9051524331271	-675.8889899855911	-671.2620453454764
2878	-628.780593722053	-652.6636298684697	-653.5825089176883
2880	-610.3547705210118	-643.9406400383034	-642.5506370520085
2882	-598.7490108783703	-659.7175200355514	-648.3143307088634
2884	-628.8664259768952	-659.9082482998974	-644.57041764145
2886	-590.2982787961051	-638.9185341955842	-630.7991701941942
2888	-570.5048101686556	-611.8334226259915	-628.0273032994717
2890	-580.8627032432945	-629.1857079294572	-634.3216865947568
2892	-612.4109666500729	-663.9538421574854	-649.2449293494857
2894	-638.7278929813733	-628.5404710542821	-672.1547440431003
2896	-627.5647125650629	-646.8181408396665	-657.1193583347695
2898	-610.9474492343546	-646.5939610995927	-629.3329397943633
2900	-608.9926201218152	-642.1502924417301	-618.7701588783333
2902	-619.7345886062167	-646.1592446272532	-627.8700098196526
2904	-625.8035960569039	-664.9823040911025	-640.6688252210927
2906	-581.6195919435556	-661.0709319147301	-614.6352221431516
2908	-580.9424203502681	-645.2355063794165	-638.3802586042641
2910	-587.0271440832709	-629.49025633386	-653.9626614309245
2912	-606.0287874822233	-626.2536951392233	-650.2009472223816
2914	-637.3582688705656	-638.7191531601459	-635.0945089284156
2916	-611.3314063937837	-636.5301174819026	-636.8783462430179
2918	-604.0892684300526	-613.8084031843404	-636.7822908746196
2920	-553.7140282657538	-580.0325798353712	-597.0042616777812
2922	-537.3309706868231	-578.2339618011199	-572.9510719343887
2924	-578.7159104044092	-613.8543557077114	-585.8990502298534
2926	-578.7335809905317	-620.6891718359867	-576.8019627096248
2928	-547.5582279249534	-586.8321728743135	-604.1026036446485
2930	-550.9280805661823	-587.3823172775763	-600.2610331263428
2932	-547.8866888947794	-583.8560680541254	-581.490745594396
2934	-538.6329432722828	-572.335963440514	-567.879095499594
2936	-552.5181077032245	-577.1451652781358	-575.9404439052131
2938	-518.0622712944193	-579.8332291678656	-570.060615070225
2940	-535.5146738778752	-545.8192015085303	-545.0075571555448
2942	-536.8631510884885	-540.9602387122824	-529.0232709326793
2944	-509.5245689172758	-543.2558241290412	-534.6820819114067
2946	-476.4212588888363	-527.4607461001904	-555.3156905240996
2948	-517.8303961089522	-576.8708766929242	-534.8971027087393
2950	-512.5162429248017	-545.9793077759537	-539.1747282972558
2952	-518.9106944949206	-544.3071444042164	-559.2521207063284
2954	-543.6041411417184	-560.5728099685794	-589.141015310714
2956	-565.7693117272233	-576.1005258138803	-604.62575225069
2958	-538.8918398144585	-583.5301096656829	-561.6943499892687
2960	-533.2929795371024	-595.9227799853084	-630.5924888311708
2962	-557.7593144902339	-596.4373288476047	-615.3385120043376
2964	-555.5643064588439	-603.2900181201987	-583.7099619894652
2966	-548.9182346740877	-620.1382175239156	-582.7154672413537
2968	-578.938562347089	-631.9302433467998	-623.4282013027524
2970	-555.9646495256052	-566.8157859601737	-600.5197820181234
2972	-556.6120337062635	-573.3227227644345	-585.1479504021869
2974	-553.9867455221663	-599.7508186222281	-587.1100834366497
2976	-532.1861700446232	-599.22778032063	-586.4508746253757
2978	-510.6782157502909	-574.4441276925766	-584.0845155057184
2980	-556.7735372636489	-601.952056815771	-619.8549311498579
2982	-525.2418007597709	-558.2727787147176	-606.935253585207
2984	-554.4680033278543	-579.4531157476525	-601.341813153186
2986	-560.2592093390882	-618.1539974681217	-607.8584012639647
2988	-535.4881443839049	-633.4996475688276	-608.6912478867398
2990	-514.6283760659226	-606.8480223634095	-591.1256681197243
2992	-521.4074502913769	-592.1042362687564	-619.4401486208595
2994	-552.452675466471	-597.9344587314999	-624.3798111834756
2996	-556.1569974896145	-599.4147217181323	-598.0169103029125
2998	-550.5343229552524	-604.7310411529234	-602.0150633375238
3000	-551.4155274796526	-613.5986134218997	-630.8209820767243
3002	-557.1940101479697	-611.0523658677492	-595.0983651618694
3004	-528.7200534322996	-597.7977665429494	-590.5943943461826
3006	-579.272636777182	-626.4173111591139	-613.4798974176918
3008	-601.9460263868474	-629.6552197838275	-614.7180481748163
3010	-585.8913184300294	-619.2430384295801	-605.722786371868
3012	-564.6449607527055	-612.3536224017238	-606.8242003518488
3014	-591.2323797485658	-565.1895150964451	-603.5773728223783
3016	-620.195669103496	-672.2876692361123	-657.1004061083761
3018	-607.2998779320144	-642.2787704530442	-642.7683899552594
3020	-595.9701911222356	-618.5876989336595	-629.8011117434634
3022	-590.5660879160257	-624.6822642883244	-631.6710172383038
3024	-573.4853166473861	-604.1988117463022	-618.9705428037157
3026	-576.0384686115997	-612.6591941704771	-582.5788234145775
3028	-579.6026395774086	-612.5077143665575	-610.8030838077975
3030	-578.723679247536	-615.9636009565299	-608.4204966620263
3032	-565.8132393923686	-613.3610581761964	-592.7387637543184
3034	-559.1755371079382	-604.2218352566872	-588.5892781087352
3036	-593.4021956723412	-599.1151419247696	-603.6973946179231
3038	-569.6030812902001	-574.7044992338419	-583.4192725921225
3040	-535.7143480807174	-591.5989012878461	-589.2290686978987
3042	-581.9914613999563	-619.569706358003	-616.6220042026714
3044	-598.6114664546387	-618.9393198425255	-619.1341356242238
3046	-537.6557016753061	-581.5734941088211	-592.3269868189788
3048	-534.4750032260175	-554.9468242774615	-612.0478019851093
3050	-576.7458080886876	-610.8337108711847	-594.1162354983934
3052	-562.5495032653186	-585.9980777225899	-553.8903165534159
3054	-548.3890840386288	-574.0475502942712	-558.5232553234384
3056	-536.4515983793194	-576.2813087815244	-577.2335261971307
3058	-523.597245041179	-570.56873464867	-573.3534550638001
3060	-539.9187644174895	-563.7703121567785	-580.3262729445138
3062	-515.323159363017	-580.239420399188	-570.5553191791972
3064	-534.2422845675725	-562.0905019954969	-537.4546747876011
3066	-534.6759236706562	-553.8647092103801	-550.4908146985521
3068	-527.6658823942453	-550.4410224673682	-552.1910045353224
3070	-541.2735648448569	-538.3330356608516	-500.7468779511632
3072	-553.3034656153318	-546.1468418154871	-546.9298132558073
3074	-541.2283482324928	-573.095358627656	-559.7297181312989
3076	-507.234479951701	-547.7196910731524	-532.0312354375628
3078	-497.5132677960256	-560.4501810503921	-527.0393360897757
3080	-504.2422206261634	-574.7248211800506	-547.032618346854
3082	-503.4933877619869	-535.9016837598442	-562.178371804279
3084	-509.4196476309356	-528.4954724266087	-551.7071988697963
3086	-526.683435593159	-551.4354981592192	-533.7552980436358
3088	-516.6310353162061	-552.6121284285364	-548.4640240737198
3090	-492.5009267041731	-542.6011625189458	-547.0465352908344
3092	-469.730090092927	-514.0421657301815	-521.982678435179
3094	-456.3661731770105	-477.383988259679	-500.4701141474426
3096	-442.7165213693726	-510.2528424253108	-532.6901704568596
3098	-477.9915314578112	-507.7582679938071	-494.2301209307776
3100	-465.0873735089834	-488.3151998917103	-491.8196794679559
3102	-452.0536972773745	-474.5389068358043	-488.3238588081955
3104	-448.9460205434817	-470.9467928247786	-483.522830634274
3106	-442.4578108495542	-468.336062764578	-484.5114593528464
3108	-415.051759154414	-449.8967556093012	-473.9378500192523
3110	-417.4825874728724	-442.5378911947805	-467.1558220365859
3112	-446.4894217257961	-457.8131579127162	-471.0920078011498
3114	-423.2727383009807	-469.4687782260206	-466.8179704010765
3116	-408.2909257010763	-484.7722374298098	-469.7520043280934
3118	-432.7527547243791	-487.4577731818862	-477.2387038558751
3120	-399.5709576330386	-415.7994265516794	-439.728634108533
3122	-350.8749384974527	-418.6244943909942	-359.8104592450887
3124	-355.3098185903098	-393.9337064972175	-373.8843540240065
3126	-373.279377514752	-399.4668477228975	-413.3134047253291
3128	-382.3552107426953	-417.4137497268168	-429.7975983334217
3130	-381.4388731895092	-424.0662046347795	-425.4587760322032
3132	-384.4442671538781	-414.0731020935878	-442.1046858752288
3134	-364.01089338668	-373.9770071744429	-412.5387543723369
3136	-382.3432429463353	-371.4601905520821	-403.8199947840774
3138	-376.25997974245	-386.2674373665177	-385.4883515006016
3140	-362.4833153688495	-399.7339771221529	-377.8409639992942
3142	-352.8874640316034	-396.3488039849571	-375.3002684913944
3144	-342.6810023967224	-369.3133548392907	-359.5421062302384
3146	-319.9670626057146	-328.6700715058642	-365.8609145748101
3148	-315.2813750236556	-310.8273428211473	-334.1928124645525
3150	-313.1933388934755	-335.6849436317961	-376.162869912238
3152	-329.5037580522659	-365.0862584909788	-381.9450297690231
3154	-323.4682430930225	-354.0024614428419	-341.1697555505997
3156	-274.8320121254216	-303.178618179932	-307.2213948827758
3158	-254.9169634010698	-294.8177449290509	-330.838393491908
3160	-267.7193741550118	-313.9679278401845	-312.1220096403805
3162	-268.8256665372493	-323.9100188875702	-281.4940868027549
3164	-245.6155137377548	-284.1606865353874	-284.6106251045538
3166	-232.3350804969509	-269.6643348624857	-294.2960369149359
3168	-243.7786026720551	-278.1397259923575	-284.3168802266461
3170	-255.4844131790283	-232.8053043512252	-261.67131998831
3172	-223.9123866381	-262.4950894746095	-280.1392125930629
3174	-234.3036697761087	-247.5344730444664	-222.6583774304351
3176	-210.1135671696841	-241.3414876638863	-233.9976502890002
3178	-193.3948264417626	-238.1669323795132	-241.2089172341184
3180	-178.1733620898706	-233.4079942812303	-245.0447971410578
3182	-151.0595907670495	-223.2014314954136	-250.7334765678685
3184	-148.5116359009986	-201.1631294606986	-181.0038718353137
3186	-187.1389032786005	-206.469072660353	-182.5530274006193
3188	-187.8102581396128	-224.4438275452983	-186.3364887262894
3190	-166.8726277672539	-207.0888673428869	-173.5469872820365
3192	-152.0226765791904	-214.7698703616059	-165.2957706135377
3194	-152.5002282906382	-230.7612472840581	-176.2837252138634
3196	-156.6776690007088	-190.3164650395373	-195.8094575412576
3198	-153.1484710904664	-197.4785436897272	-180.8605021625782
3200	-184.5983405365745	-188.9460369961285	-199.7087368044861
3202	-163.5149302535486	-169.9647433961099	-161.9163723878142
3204	-153.7775880953931	-184.8064934495188	-156.3400183405105
3206	-150.9712606603687	-186.9257665384859	-170.9311879230386
3208	-135.4229439457157	-160.5329809731396	-159.3005795934025
3210	-110.6092379864191	-163.8513317576074	-110.1881044126645
3212	-89.3212615341974	-145.0619848827163	-127.0300585491368
3214	-90.51987697172122	-163.6348878966347	-158.6597402411071
3216	-105.1170289510709	-173.5520031209022	-155.309597065491
3218	-106.1319424696865	-131.3443729573793	-147.6926956271926
3220	-120.6469547298354	-111.3766606309036	-143.9093870689465
3222	-154.8073727137112	-159.3591537685563	-142.0675288407435
3224	-136.7987934119915	-169.8478160099195	-150.04019612643
3226	-86.77339069556332	-121.0889507940348	-146.7117870522581
3228	-69.34048282808598	-100.3258626536956	-152.3238750528092
3230	-94.19657161099873	-121.3452424993605	-137.3892392846951
3232	-87.70406140743197	-126.2479989830027	-113.989121439499
3234	-72.58734944086609	-114.8696577335752	-115.9770493555431
3236	-94.61265626376169	-121.1120940269914	-143.8713757466998
3238	-106.6506356223637	-149.215168363669	-127.1035656381868
3240	-96.69264223016052	-136.1333162758505	-120.4135364507995
3242	-81.6585534190923	-142.1230362288313	-149.5620557318898
3244	-101.5380326029343	-129.1082550365642	-92.62281091219855
3246	-103.35887304451	-118.7134430925053	-84.59419279846085
3248	-69.74192464653071	-105.5470553878934	-96.56253234603321
3250	-41.01010279453715	-81.61403885908189	-57.23950863396308
3252	-80.77946315439822	-77.88356360827515	-75.4562867872786
3254	-67.64850202411505	-66.69775544809173	-85.07566290140044
3256	-97.57680346272974	-114.3605595393962	-103.7855871349768
3258	-54.78645304051034	-119.4063893248454	-122.7497401555587
3260	-52.89842312211019	-107.5303380292837	-119.3343950693808
3262	-66.73257895246111	-107.6035049052017	-104.5164081040962
3264	-45.25687436049433	-116.6474834849479	-91.71370887124334
3266	-67.34544134952493	-103.2680287460855	-69.03468846345777
3268	-54.0448585685495	-93.93962105776728	-110.5782654196806
3270	-93.45627024103584	-119.1714877556575	-113.064702802857
3272	-47.71882016744852	-91.76380853213476	-92.35273308678529
3274	-53.00980104025041	-85.98616530740137	-80.92777561949647
3276	-86.10534571864343	-97.9928631282674	-84.44599353287089
3278	-87.53764329565343	-106.4203609578693	-91.51569931823752
3280	-80.90560396966983	-120.6403553729951	-89.98816828122152
3282	-44.16924290865793	-66.16579716058379	-71.06894599375455
3284	-21.47138969963422	-21.83637609498777	-22.85018413320711
3286	-30.55599793022403	-49.67106097155499	-34.20349809694451
3288	-44.14141959769189	-87.37588358686888	-55.74974780436445
3290	-73.77573147145806	-106.5466494979445	-77.98666630351451
3292	-85.58320423269464	-110.6045838459339	-95.85172160889078
3294	-36.71219381761236	-113.0048635220502	-99.71118909613584
3296	-34.71402488353519	-108.8017198373621	-105.9735902969235
3298	-63.17741334958789	-123.9074324898078	-99.86048068157852
3300	-28.67320619469773	-96.30988661501789	-73.53760281666381
3302	-34.58767190689535	-98.05225391270824	-67.52201886704668
3304	-45.65569338410323	-104.4188378884602	-92.57494357316489
3306	-50.0915929520561	-102.7989016890932	-91.89145493485226
3308	-46.8773135068651	-96.00918162172866	-41.14253957725226
3310	-9.177004830684837	-79.63119468578698	-30.50101484892441
3312	-51.71591250145399	-96.21677992827014	-55.68919600499868
3314	4.578761958340882	-22.7193356035337	-32.16292824234336
3316	17.72032717801599	-22.26748853171701	5.262724830865443
3318	29.72718824946324	-13.942233924873	16.53495476287667
3320	6.050870456921555	-33.95288428861437	-12.70659176133165
3322	-31.53125689159159	-60.52774899935594	-38.66723771785187
3324	-8.469958267804453	-21.47948921688207	-16.35981098476652
3326	34.45605570671968	-12.46922014947416	-18.87572072281935
3328	-8.464238768964961	-65.47642098474471	-42.2331286634201
3330	27.81806406240987	-32.23637538528201	-10.08176078108316
3332	21.69575592978121	-34.82668285268857	7.374709693309964
3334	3.154767476183988	-51.12526562453688	-28.80618538510142
3336	-5.54138261784551	-57.68788978254061	-59.29655537965411
3338	-14.36577106170373	-55.04335651168315	-47.31994573170395
3340	-27.34711129909704	-54.99945976573476	-35.13635936055128
3342	33.2995794981652	-53.99997911682993	1.107305960602841
3344	14.42479659530384	-4.730079902326393	-33.29678021291881
3346	4.115458223212622	-31.39437359705021	-7.370391349492753
3348	-10.78213401209511	-28.85726537457211	-44.97453768628281
3350	2.196106586107012	-44.34351030877953	-41.04092904521265
3352	22.50892419410965	-30.75414268795569	-0.05487353788248228
3354	24.36248611157328	16.9214605532145	3.628233847452194
3356	19.08645389703231	-21.20742713111907	-35.76529521241206
3358	-37.94361253911421	-43.5318843728686	-50.58801066333085
3360	21.52850557048858	-8.073982765941761	-14.439652291847
3362	36.77722504137623	-19.36652807695137	-4.284613696876983
3364	26.06293827311167	8.026291729016828	2.747845431184345
3366	8.648431299490159	-24.57494206683067	-38.22328817299522
3368	21.11526112095711	-25.57171881261482	-22.78311513736994
3370	48.91818143758585	41.22876095902489	59.18388025447753
3372	24.21038701733159	-1.110808034388792	24.73336180908176
3374	1.765403487808541	-53.42732348687596	9.676241811936086
3376	30.3545566759913	-27.60354655554274	-1.851791681581119
3378	17.56263281218501	-29.2183019105036	-41.47025060017793
3380	39.78337233644431	-25.2315087045974	-7.719421432438869
3382	13.78505759648221	-22.14034154999209	10.28394969042107
3384	22.15578597683647	8.867850473731634	42.88238217687854
3386	66.47704379910189	48.98154074870193	79.02871347144986
3388	26.59180068853129	37.94100205935462	25.65347739331088
3390	60.4064784840612	35.46045146864587	-11.90054592154302
3392	60.37949226308589	56.35350105869143	39.64732267530052
3394	23.64212703598113	-17.41379450733955	23.72634189248356
3396	53.75603963814483	0.4048287046639043	39.00071594820592
3398	47.07568055092166	18.28205244883344	10.77184206391875
3400	34.73993595661382	37.58278196527267	3.49266789568617
3402	59.62498437017272	37.4581597712982	14.44663838115969
3404	86.05887629181319	5.892646395112856	3.499894931484093
3406	53.89347186686474	37.82172675342223	48.52075571078044
3408	75.58393413875008	24.99322250879241	4.672187649817437
3410	41.10326738551775	-17.81556127657472	33.28088600704153
3412	60.54032779259904	45.25080752883399	36.71391580404142
3414	69.867857619738	81.87236764752149	42.44606806331304
3416	83.27585533287927	77.68181711139508	53.37875067315571
3418	91.13318798196339	56.13288612095025	48.39586871656383
3420	78.10751917554289	48.5177631104461	32.71357995114736
3422	64.81348976261808	57.84683947201772	31.63222818254241
3424	91.26009479183109	20.70277113012718	15.70599342309725
3426	111.9431626073643	54.93699366401881	69.17979486187656
3428	49.00541685517728	-12.17952797708655	57.29840422217092
3430	63.32399560927856	-6.386248004800878	17.25854645026514
3432	79.91982175234632	10.74075772649876	27.0308033154656
3434	84.56458340515985	35.71113142859439	63.19414676239025
3436	83.56962473742303	41.85631201669719	77.42125841220043
3438	74.95022721429679	8.49783753691715	59.04460710635948
3440	47.40288464146082	-28.73789572094295	38.9494022887401
3442	-5.426184950975642	-32.39953110283605	36.06049408888575
3444	55.82351340910644	25.17567488285939	7.087159303080915
3446	37.61410452149964	8.774930065610658	37.33878952467475
3448	39.4243236323304	26.84941600291006	24.69618235814682
3450	22.85291147008254	7.359932507652847	3.937331546704864
3452	33.00260506099641	5.25698565714064	21.63947317711162
3454	32.91605358788564	3.82987067224915	20.42274046177188
3456	20.28151986795767	-0.4658779439790379	-1.052675654208697
3458	75.76521096248686	46.87811552621215	51.65072388387047
3460	89.00751272385229	18.09283958847672	61.23159399609352
3462	39.84519449450155	-19.56126591553075	-9.16795321410933
3464	-13.57814636620551	10.05433127303223	-9.633446860624071
3466	-25.50685479092617	1.772620584252308	-7.490823333165395
3468	-2.549261385802749	-4.502876425532921	-20.13556533578828
3470	21.45054343144718	-10.32996718922739	-11.82627293685403
3472	15.89434081961777	-32.46363105203205	-50.17317928850287
3474	5.866453918922166	-58.67236546702341	-78.66585505610411
3476	19.0681620673437	-62.19301971855046	-6.840768787822669
3478	-8.052460299714269	-54.58725364094789	-52.6402842467743
3480	-24.17811445635804	-35.09097152920457	-17.85389110819998
3482	2.436492270176225	-30.68362594151857	-23.04107866523217
3484	-50.75275433763911	-58.53792686985763	-36.07723910457229
3486	-36.58231808487204	-71.32009949457481	-37.4109473867632
3488	6.975513549030389	-59.37049359830218	-52.07253213425757
3490	-28.8806896736266	-64.1840337058437	-70.54709496644324
3492	-65.07791554024163	-82.90540120854976	-86.24683888224016
3494	-41.55299060414265	-92.92422857435602	-89.15666219567915
3496	-80.206313218878	-106.6750218206193	-77.51159020088815
3498	-94.49686700585481	-113.2761294728094	-125.0612848783799
3500	-68.77613539234018	-92.7990081417734	-106.0846110591316
3502	-76.67779708103753	-84.73077436328588	-70.2413809352629
3504	-87.27884769883768	-63.86446295560835	-113.1157275145426
3506	-98.92531238809775	-110.226079860433	-135.6973089195649
3508	-83.1751027299496	-146.3655282549427	-135.9139941506985
3510	-97.2339136731205	-153.3932941209916	-140.8490072932389
3512	-103.2854802832674	-150.3011783886687	-146.513287031607
3514	-84.39193272756111	-134.9032128275296	-144.3187825788495
3516	-133.5808258880949	-113.2590851737187	-149.3955322402202
3518	-99.6563418018381	-163.1381269849657	-142.4392616237195
3520	-131.7734455859795	-171.7690804928344	-145.7175159714054
3522	-147.7432907028354	-168.6556086684795	-152.2474635187461
3524	-165.4464721763658	-186.0328829742708	-175.5092504414018
3526	-207.493670813487	-199.8443749814705	-216.9847611205177
3528	-202.7208135317868	-180.3944022121566	-206.1230657887271
3530	-161.6001204459081	-178.7205077203305	-175.6332925354613
3532	-151.8841914171626	-182.6532150006187	-186.7671218223872
3534	-170.7305234936384	-189.9638354086354	-221.8201141610641
3536	-165.3667562822593	-240.0811446418149	-221.7214806522748
3538	-189.8970192996005	-246.7442795885158	-217.6499313246039
3540	-174.8666220209967	-260.3818869470229	-213.1305615811013
3542	-145.9361713603538	-208.9277967981342	-208.825003742451
3544	-218.0972515742504	-260.8699740704626	-224.9464763768379
3546	-214.9880057040321	-277.8889710655576	-253.4393128580921
3548	-214.0504196512814	-267.7967868920949	-248.1316265804852
3550	-232.2495920578759	-274.8918870687828	-264.4019354801542
3552	-250.2321778129343	-285.3546022206208	-267.540686242038
3554	-256.3458262994061	-271.7417678225316	-258.2053453543516
3556	-265.3291930982162	-258.8200093226545	-271.6341053877358
3558	-286.4439114113116	-285.3485715523705	-274.8247112624753
3560	-273.0654723267373	-298.6079768741776	-294.7381664607152
3562	-279.7801877495419	-295.179382659694	-324.8519898177462
3564	-263.4741417800233	-270.2517821836365	-262.2846601905162
3566	-257.8567346373037	-311.9979378043608	-287.8578456844884
3568	-274.1919122756776	-303.4668846249212	-264.5089309595106
3570	-253.490776172856	-299.588449340025	-275.5786261149719
3572	-260.8824547766594	-311.1501284906545	-301.20382966557
3574	-256.9269840041563	-294.917533547787	-305.7758156750915
3576	-262.9769219279881	-286.4325054963729	-292.8727486838815
3578	-299.5945287386443	-314.6620230622206	-299.5148414007628
3580	-280.5698300723922	-311.8897688285234	-335.8053274272539
3582	-291.4449077225267	-308.3810502874401	-332.070195117771
3584	-345.891659275146	-329.6346759809857	-316.9539470406612
3586	-357.0014934992753	-348.7221432826764	-305.6552433770276
3588	-329.2308705531758	-316.0323557850862	-347.3536825535385
3590	-355.6784369738188	-362.2090479111677	-372.2439541498199
3592	-330.7223349258591	-365.5745977296959	-370.1137751082783
3594	-349.0419522385135	-365.8349820195406	-389.6833879616767
3596	-354.0669418427755	-374.4792061346021	-375.7725623480551
3598	-336.2231637462631	-374.5640272173629	-365.480112389893
3600	-345.7825978871044	-379.5725428117356	-377.0147317656886
3602	-374.6333093686339	-389.4261748194519	-357.0760450944231
3604	-380.679349883266	-369.2522007602165	-349.3040897015354
3606	-368.0002377536614	-388.9297052803165	-388.4391556101225
3608	-382.2512069096493	-365.6015809903241	-360.9466870616894
3610	-396.4026010855588	-385.4445208984391	-373.4726895295813
3612	-371.927263413057	-378.160925134617	-427.0982833691837
3614	-326.6191422314672	-361.1722111764826	-366.8787499458319
3616	-363.7167158237498	-392.3244790297566	-389.0682482494633
3618	-393.3879237774178	-405.9792434886428	-382.423925380946
3620	-382.1814640354733	-371.5315189996144	-385.3061166702341
3622	-389.1793137124557	-388.5731041326561	-415.432132625233
3624	-412.4284629980706	-428.4268565200564	-439.8666701483968
3626	-399.4199975561717	-407.5994918956571	-428.1232513980427
3628	-384.4345269127292	-404.1584211732146	-387.9171022122671
3630	-412.5603922093865	-393.2327962043922	-418.8145351950941
3632	-379.5447261234219	-400.3793846873706	-390.0225697388987
3634	-397.1449905106614	-445.2673009241963	-463.8150549399786
3636	-428.376205852004	-481.7097760421656	-454.6236729567062
3638	-408.3034166055705	-462.9707367715395	-479.7085470937847
3640	-382.7192084362416	-420.4459389436231	-438.9871683380993
3642	-405.114611675915	-432.5869813202562	-410.529076094644
3644	-418.446115652866	-422.2568886790394	-383.6807402521557
3646	-425.7732428867283	-417.7635671612587	-387.0493380834166
3648	-434.5042197989754	-417.7805073681673	-425.323322363259
3650	-440.8419482620569	-442.1711967331406	-447.3918825506144
3652	-445.6530435294173	-483.1754322189136	-446.9807627139768
3654	-452.3673623262415	-470.7138601157309	-478.5804291192678
3656	-489.1315516862972	-528.6737630318971	-513.7077718963658
3658	-523.951071401322	-537.5264522142952	-518.2137355090789
3660	-451.6147959583612	-509.5937256624386	-515.1986431005697
3662	-523.3747544673329	-508.6799885093025	-470.4400504878283
3664	-436.3997979648643	-465.7890247064627	-497.9572535253717
3666	-422.8005097939869	-463.6921540924072	-478.1018836101046
3668	-444.9222577577296	-499.5447536861827	-492.8749965673828
3670	-479.8022285058454	-504.3001793842116	-475.5688305986606
3672	-500.744327353543	-512.0046715625035	-523.4713081931416
3674	-502.9920596058566	-499.6397661077428	-534.1061344092821
3676	-504.9114595689214	-515.14087797871	-525.4377367854605
3678	-534.1095045395607	-571.1526876425672	-561.2237521712439
3680	-553.7009210395238	-573.6489363354498	-560.8130395970698
3682	-515.0377084338942	-534.0589781583835	-529.5938976268637
3684	-529.3281753525747	-542.9535619513513	-538.440528333767
3686	-528.0950760554197	-546.3191396919955	-516.4150512010674
3688	-538.9596847424305	-531.1794772096328	-547.3259709022167
3690	-550.515052920603	-557.4600688501023	-583.1634819831776
3692	-488.5689664834238	-541.2505199075413	-548.8243917853386
3694	-519.0499469669621	-558.1078566897768	-545.7832766846477
3696	-542.5252049372202	-572.2222561156384	-571.4438900170244
3698	-553.9513037689101	-568.8128666886121	-578.4654544000762
3700	-567.4695150047232	-587.5605567731309	-586.5768670140053
3702	-553.2472940311218	-591.6889478646326	-554.4018289908461
3704	-533.9392336767448	-564.4418927206825	-527.4913804206271
3706	-543.0735472318429	-556.2867831248226	-535.3718537414806
3708	-564.7727766859457	-573.7357453968065	-559.0795707170673
3710	-572.5807471476517	-576.336361224322	-588.5287286642273
3712	-570.7033362489024	-575.1808497087297	-600.0529720786046
3714	-578.1097280494591	-583.2572963540229	-600.1847062610043
3716	-609.8977097562952	-613.4698634059012	-615.3893586835731
3718	-580.391233944567	-614.4680828693608	-621.4237371553346
3720	-595.1216935144756	-631.0153945819897	-617.1119511945542
3722	-559.842209804426	-589.5674401841173	-620.1038413943293
3724	-611.0506753917185	-575.8512624268483	-597.321738561585
3726	-567.6761244117575	-578.0017932847951	-576.8155505039274
3728	-600.7269877173324	-600.0963068662386	-606.0045286336789
3730	-575.5784170200002	-608.9012302128447	-592.2504928229597
3732	-601.0396902278924	-621.4603475898707	-606.7082590287018
3734	-547.4531995111765	-579.2435828719868	-594.5386786234351
3736	-519.7225998086112	-562.2341704033912	-569.5743070989186
3738	-565.1913343813457	-590.6345662193875	-559.2215803979564
3740	-583.7442624781727	-598.2767641166174	-546.7387412286304
3742	-563.843135263047	-584.422200685174	-546.6507271140652
3744	-558.2893445518771	-581.6591784545233	-583.0828730699841
3746	-594.3131015013821	-598.6748067494361	-623.6293228013354
3748	-592.7713291312301	-612.87463688839	-619.8349980775042
3750	-575.7244657636861	-592.7464236793995	-584.8250875296168
3752	-586.6806217682561	-613.0879753948982	-585.8553405484128
3754	-610.2246181380556	-615.5176419267583	-610.0559356449455
3756	-612.7186537273809	-591.5398336585039	-553.2318434709155
3758	-567.0426191987198	-601.1187382787707	-590.4832214883328
3760	-577.8758944955285	-554.4599684374964	-570.8342674504161
3762	-592.2469131840328	-594.8409515139924	-619.9250217901931
3764	-581.0295394263552	-583.9577682252444	-621.9167194071714
3766	-592.0477224971492	-572.3248935632994	-597.9781899695458
3768	-598.9421355110778	-594.5287270909074	-574.6394225452309
3770	-585.1426515513138	-633.4211246721794	-611.9792364244104
3772	-597.0211107857939	-642.8665132909089	-660.4968069167649
3774	-605.8167122965092	-628.359598680722	-643.1511078196484
3776	-584.0302469405907	-611.6224744991595	-626.7109672473353
3778	-562.6388224149316	-591.4696992003183	-625.9556061351426
3780	-562.8952931270665	-571.5210689910689	-597.9952118568804
3782	-575.4822628555401	-567.6067168567786	-591.5316033348602
3784	-565.8886205147767	-590.7345576678345	-550.8781035081968
3786	-599.0727419267604	-604.2128667826073	-597.5649727393853
3788	-640.1962420431439	-616.4422708961154	-634.3943899020514
3790	-594.4393928868645	-594.1598426791717	-601.7401625453013
3792	-624.4168943210224	-623.2937119065017	-635.4877604013418
3794	-610.3293048565033	-646.9817293425907	-625.1965305255989
3796	-578.8258375093998	-601.4412614845428	-598.5081245184729
3798	-601.6739292413415	-606.4345017739372	-571.109115012228
3800	-552.0825640868555	-561.0640925189146	-583.9001118801562
3802	-547.3367460181886	-560.5459000012193	-595.0467342937826
3804	-544.0470095853493	-548.0383316486705	-554.5417810193962
3806	-568.8855737964863	-557.5631507307485	-578.0331700426716
3808	-576.2707615677884	-566.3646180828572	-590.6810814270425
3810	-528.4419485159369	-562.2339746634823	-586.8623930871647
3812	-551.9611524551328	-559.1911625263886	-570.417532967919
3814	-570.0898088489953	-581.0866423313674	-571.5813057901776
3816	-560.0185303101193	-572.2117626659633	-567.351867869477
3818	-543.0956554948313	-554.5723148640698	-555.6191653750018
3820	-553.3059203243994	-580.4021534858222	-561.7309803520594
3822	-576.4788942094929	-586.8773535131479	-575.9089564482483
3824	-550.0790622018617	-567.9938195536792	-583.7420063313391
3826	-571.1053873916064	-594.292089869779	-586.5387523305813
3828	-565.9694665081174	-616.3552381581951	-609.7920031529213
3830	-560.9661876531535	-589.7643373042357	-589.2277418835246
3832	-576.4587203058095	-592.9860150724617	-591.0295759254946
3834	-554.6323606574723	-583.7654003615289	-602.571007702732
3836	-590.3915532176762	-549.2228112532614	-572.4762125267056
3838	-631.7181218176509	-617.2957762276141	-602.9200854275684
3840	-565.894558058351	-566.5424451389821	-581.8381192320873
3842	-577.3847455444063	-604.8329772488994	-572.5379016443113
3844	-583.6575171088566	-600.784779381387	-575.5460031474452
3846	-564.457798270836	-559.3271530228226	-522.2864263776039
3848	-540.3809575647372	-578.3606917609526	-594.3883628427482
3850	-533.1734048856296	-603.8608607036535	-576.3439966393328
3852	-608.636638179271	-619.3346225417712	-638.6933402076109
3854	-615.7294346905883	-612.1341729126116	-658.1226970385692
3856	-597.837320745375	-605.3781498623062	-616.3685447489856
3858	-576.8487344152721	-594.8010424871275	-596.0436636638517
3860	-563.2907942373067	-593.1293641094346	-573.3636219412438
3862	-578.7181038726337	-577.5357840028264	-538.3204022780952
3864	-535.000587156155	-552.4884718389119	-542.4016639749159
3866	-526.8470550416665	-560.1323062364783	-569.7270412349192
3868	-562.8119083913135	-562.751338578683	-581.8827858684949
3870	-577.6132436738337	-558.1658903616856	-575.4788688191206
3872	-572.027136626341	-573.986688471738	-571.8295377444288
3874	-556.4230311007132	-590.6830096706578	-577.3816655618236
3876	-535.3500679576499	-573.5182073030146	-558.3676227907017
3878	-562.5819979751926	-567.8295553329231	-559.5490471193269
3880	-570.8337564858786	-591.224481465094	-589.7950473368601
3882	-455.8010186493348	-545.7387572843117	-550.4025865979135
3884	-505.2933996621568	-551.6800172025316	-564.3705472801933
3886	-558.0155440226115	-583.9904814643162	-579.6593317707044
3888	-530.1158381452483	-582.7839714821806	-565.0677939683961
3890	-570.7599340685827	-606.2481148126507	-558.8909043525833
3892	-535.0230336423687	-587.45768649553	-565.9621674729485
3894	-532.0012371804938	-524.6617097415119	-548.307655482758
3896	-544.5992963950906	-536.5360234630222	-538.0069525123352
3898	-559.7912131859795	-540.6143354571748	-551.3005446570434
3900	-575.7560411395896	-557.2526208768391	-561.7918985738014
3902	-552.3894544610794	-518.9662516928197	-580.4376494319062
3904	-603.3093184928661	-595.3754397173119	-629.1016666967897
3906	-556.379311339418	-581.2664130903004	-571.6024044935156
3908	-540.8901587295699	-544.736739139525	-550.8524808841539
3910	-537.0738225934634	-544.4740147724262	-578.915971903174
3912	-496.4364716348743	-521.2459224541401	-529.9394344609556
3914	-510.4503628472357	-546.393004677151	-557.8367083842036
3916	-515.2009386883826	-576.3678767813406	-537.359236992975
3918	-558.4092034365845	-539.1891804470163	-554.4200127925234
3920	-543.868404043892	-563.286386029284	-516.9701657789512
3922	-584.6535553498499	-554.3869727050878	-531.7911965686691
3924	-531.9592572632441	-540.5968781310794	-560.4955784704523
3926	-554.2873690770703	-574.5982372447238	-558.7897311159206
3928	-539.9324186473041	-582.1674139845943	-526.9795983402743
3930	-533.2158078610017	-548.6746726375272	-524.5739294385883
3932	-530.9228598393117	-554.8341527956058	-533.0148627329256
3934	-527.2198586077238	-539.1691077641842	-583.8257161742279
3936	-516.5078905926674	-572.0029281721672	-586.176206142786
3938	-532.6093295155043	-557.3062332307516	-540.6632775238263
3940	-530.3113376923509	-568.8861067419406	-557.5386150929865
3942	-524.7383605146982	-551.7631104053373	-528.5227567447619
3944	-501.9550460188606	-520.2654478139608	-515.9505919901312
3946	-512.3015117821612	-531.9955703022041	-506.0138005687284
3948	-522.4739218641089	-532.9454066502049	-512.8725874313775
3950	-537.4034461881544	-537.7745104946666	-529.0373738377668
3952	-547.533246035862	-534.2827566904643	-526.196652423816
3954	-529.97931256315	-540.0973121234672	-537.0423488976591
3956	-517.9882138891857	-554.3492132986775	-528.4891656663694
3958	-504.2881968493782	-529.6390776702946	-507.3552744770828
3960	-525.3925994586449	-515.2744638383325	-521.5026489207457
3962	-532.4539151133158	-529.0942597355313	-557.6859544538029
3964	-509.155405530685	-536.1845092407615	-546.2185664434962
3966	-497.473168609561	-539.7570810708879	-511.7398821796543
3968	-479.3487645820317	-528.6397354526259	-492.4092408001402
3970	-494.3549078194491	-525.6839089705254	-498.7346101357487
3972	-516.9880883635231	-541.4252890035281	-546.171885854357
3974	-513.4315490675981	-537.0779830757308	-539.1733351765453
3976	-519.3776485971864	-549.5116534525272	-547.6693639787104
3978	-543.8790056875856	-557.4683173582419	-570.8199601448705
3980	-515.1660076074871	-519.6327959815394	-539.9996537391467
3982	-505.4371889539404	-501.6324592462655	-519.0169132102277
3984	-512.3264355947654	-501.6037700100087	-509.009598124047
3986	-516.0993367221837	-524.8214762125527	-525.1417672594066
3988	-518.6539208128259	-559.8600728153534	-518.9383137637622
3990	-502.1060277783239	-532.3362290611963	-528.1163021056181
3992	-472.3833290974206	-502.4906303338526	-535.749719963838
3994	-525.5261530392313	-534.406594555843	-582.7805549193911
3996	-518.2924870751662	-516.7235796041507	-562.9740483386743
3998	-507.424526623686	-506.6361345681311	-559.3280117363328
4000	-500.6599113643761	-510.3839084622767	-531.5034611881383
