# Supplementary material for: In vitro and in vivo datasets of topically applied ketorolac tromethamine in aqueous humor using Raman spectroscopy
Source: Data Brief. 2019 Oct 22;27:104694. doi: 10.1016/j.dib.2019.104694 (PMC6839021; doi:10.1016/j.dib.2019.104694)
Supplement: Multimedia component 1 [file mmc1.zip › Raw Raman spectrum dataset/In vitro Pig eyes/Gonio/High Wavenumber/PBS 3.txt]

cm-1	frame1	frame2	frame3
2502	-28.51292419021749	-69.08062621389007	17.45015955120296
2504	-8.658497255614643	-49.98433966980485	18.08554270951731
2506	-11.52358378906801	-18.35574438877021	-9.293691593310987
2508	2.706770240688585	-15.22373338587882	-2.834884383316777
2510	-4.125747841648756	-49.83133970711938	-27.70502618956012
2512	22.72173014462059	-49.09076036536338	-12.77330344561146
2514	75.99650040265864	-3.845458578793899	44.0052275249965
2516	7.092107390387	-19.39359128723609	6.179085709360647
2518	-34.29760420393352	-49.41557412201124	14.50191536051422
2520	-38.22274141878996	-74.7855372031873	9.594770287303319
2522	-20.80561670189119	-88.8555523824037	-12.71465100137496
2524	-36.16433872730045	-86.58498003129895	-20.34644589854212
2526	-21.99170271585607	-84.12755960051774	-10.77291544273827
2528	-6.476086163463002	-45.02543170690088	-18.54243993331675
2530	0.6533430705070895	-9.341752684929769	-39.43123379140677
2532	-10.62748936544277	-55.13824689529202	-57.73158601898017
2534	-26.73859621765843	-47.49773359654151	-4.312541488003744
2536	-16.36866245307686	-44.86689525499724	3.696170686183233
2538	-8.838597160543106	-53.04339330015627	-10.23306086629275
2540	-33.97225344757234	-73.87596248556928	-15.31936385761091
2542	-13.32871998615351	-71.79504540483566	-18.18976703550116
2544	1.31731822520443	-52.49525558870675	9.945516117881393
2546	-11.5444590218015	-65.64780952800385	9.881351470834108
2548	-52.77284948314674	-122.1046594884693	-42.70888664578921
2550	-28.67511420258757	-70.03027148068651	-52.47964056764247
2552	-23.29979026667574	-68.08155524593349	-40.91856615281861
2554	-19.54691052135754	-70.13254700804903	-40.3030223445753
2556	-18.88631688157185	-66.51674747335343	-50.92737508122596
2558	-46.40409198634683	-78.17095550170498	-35.93308092519441
2560	-55.36325033945651	-70.84245768966412	-36.89034520164695
2562	-49.1274372807732	-71.60980303173514	-42.043159781863
2564	-40.42510212195472	-78.24695757452466	-40.71318910800466
2566	-50.54614641139722	-79.17635025972039	-17.7380028958408
2568	-64.30088168112221	-73.22396403283858	-50.76786723641886
2570	-52.37553242050029	-84.64097140643682	-56.06151151024265
2572	-34.62013588938869	-96.88289768889891	-50.37898896201221
2574	-31.52728581521592	-95.71703500821721	-53.50585638823948
2576	-52.76083905499782	-115.9603535241087	-76.4021386000659
2578	-40.63542901590995	-96.06472387550791	-56.0536316260898
2580	-49.50647217866499	-87.96177033383661	-48.38322072820614
2582	-87.87352537796396	-105.8816275887526	-66.5964828934008
2584	-75.26257376813186	-100.7663987490581	-48.11548410666666
2586	-65.54040216018539	-77.49104629925722	-30.58299377055453
2588	-58.65960979025851	-86.08403502361701	-40.88554353880545
2590	-58.87589007447879	-112.3613749274156	-65.46346854270263
2592	-74.53548725942872	-106.3432707604808	-65.47853422784381
2594	-70.07898364393496	-146.0592564404664	-101.8790002315849
2596	-78.89513977544445	-140.5611801418912	-78.15370012924581
2598	-85.44956694038677	-129.6582634907372	-43.63688938083702
2600	-75.68354848476677	-152.2843347971784	-50.64953175526592
2602	-87.44534737853924	-143.8621872419399	-89.40342437157558
2604	-82.77184900460412	-143.1385312118374	-82.51476997941316
2606	-77.5941673983284	-130.4371852927285	-64.29356162965429
2608	-84.69886840032856	-108.3939202229828	-59.5717886197689
2610	-125.8736131730071	-121.0670634549688	-104.4849375336989
2612	-73.14233425785042	-118.869565659246	-91.28545541785894
2614	-63.55636133006798	-84.68520351681205	-55.19154812883449
2616	-92.6337668763112	-73.54511664714954	-31.84561099711699
2618	-116.0965585496729	-173.8627462521956	-66.68004468769954
2620	-65.18244875476202	-141.7586160397693	-88.93703475527916
2622	-85.78007509134838	-153.2037595611498	-100.4735471399357
2624	-129.2654783694549	-160.3829471782176	-109.1321166612663
2626	-150.0718033572871	-133.8827627980582	-113.4253444788263
2628	-87.27138442971346	-112.0050666903476	-64.6142988731207
2630	-71.33292864648108	-141.2986671686993	-73.73470120604569
2632	-83.43327058061495	-148.1759816062378	-82.99505224941963
2634	-102.4917078230646	-136.0739488386924	-76.38137216370238
2636	-93.61184359983847	-157.2365737198388	-54.09983705869728
2638	-106.0415084776207	-153.7889505323075	-98.53932616071704
2640	-104.1287879439255	-119.7542542730718	-97.26036914445774
2642	-108.3181449122596	-100.503114125687	-90.18876340294324
2644	-130.7713284242441	-128.9309781684339	-112.5467429381548
2646	-93.16694509359546	-127.412933096435	-96.97926837928203
2648	-90.46230220487655	-122.2372998904237	-91.93458280272171
2650	-98.69552006860437	-142.9558591696036	-112.8773200989235
2652	-103.8482495127283	-176.5458219479426	-141.1017406580967
2654	-91.44040245740028	-163.5572947738698	-115.2032025119896
2656	-92.58464969703842	-163.5997893115929	-107.3935691145501
2658	-69.41586215456997	-132.401760607665	-93.07767626683501
2660	-70.59063983289843	-112.3790736531931	-90.9040778452173
2662	-131.4605118989785	-140.3558929390232	-114.7774963657995
2664	-105.0312811251003	-139.336346780671	-105.6187132602645
2666	-105.8533245770963	-125.2719671004282	-96.31077421955197
2668	-133.1940467818284	-150.2962572823494	-124.2336269267874
2670	-157.8311198837856	-189.5826627371173	-165.503585057731
2672	-108.8292075340369	-136.9160654482469	-129.0156625941592
2674	-89.05339386114451	-151.1448287591475	-120.157540503348
2676	-110.9952492918907	-138.1319292596141	-109.1981314675756
2678	-122.2008159653175	-134.7633894542261	-100.9451767814432
2680	-90.46395978935999	-169.1985176449809	-101.6218352338773
2682	-138.8227616662766	-160.4720837333198	-114.1290873593101
2684	-132.693003615369	-157.9838495111818	-89.89823584057695
2686	-149.1321645347816	-174.3483256853326	-100.3830172925667
2688	-171.6827735121615	-187.5197029188535	-130.4120156682885
2690	-123.7866172810701	-147.2423552151516	-108.5625661705309
2692	-171.3429491927515	-153.1058963218646	-146.1700824057419
2694	-157.6710941376217	-164.7136919445348	-143.976921364089
2696	-124.2417498123956	-168.6597748423036	-134.0207494692846
2698	-107.8366962985558	-162.7938106698396	-135.1498421853596
2700	-128.7513097000706	-178.8594169086514	-117.9327160016353
2702	-111.5311393407408	-176.4857369373285	-122.8225442731231
2704	-117.3857481932096	-181.8276785662108	-132.1476811721284
2706	-143.3653296306869	-196.2544497137618	-142.4468966952552
2708	-167.4406519271435	-213.3323320967367	-152.6687256616667
2710	-160.8481242110539	-205.1761148244889	-141.6751545985445
2712	-161.1474631472728	-201.7765730577706	-154.2151919111014
2714	-159.9354041893996	-195.3730592636874	-157.7880264401325
2716	-149.8413586892443	-179.7996321356998	-148.8321519070998
2718	-121.1556263976963	-147.8114806800534	-158.4003248041296
2720	-146.3526450139532	-169.1690626953203	-160.4143978624503
2722	-159.6833992690253	-188.4759229489596	-161.6465408161103
2724	-159.5116918970535	-194.5316623198394	-141.1449092007819
2726	-150.5834923409557	-182.8236766298495	-92.05993472404943
2728	-141.8502059996792	-159.399209952461	-81.01892613900711
2730	-140.7225195664908	-166.2145945472093	-142.5249234805601
2732	-159.8896083204941	-197.7457196579977	-157.9911469095708
2734	-179.6701867588643	-215.2697971514031	-147.826008128157
2736	-169.3228271589385	-171.2303713948475	-176.247143248435
2738	-167.730863788591	-204.7193727063203	-133.550605882587
2740	-129.311437541817	-171.5916695414287	-108.1180339660956
2742	-111.5879654189932	-144.3240799734651	-117.2990065848093
2744	-130.6541518221538	-156.3992490970805	-149.6698492341666
2746	-164.075099919484	-211.1908534373588	-159.4815671767942
2748	-151.320301944077	-191.5142657235128	-158.9380627567551
2750	-156.9718889732386	-203.3797854290682	-171.8705108646731
2752	-166.9184573623339	-201.9239476917726	-175.4741896334484
2754	-172.3503528993168	-172.7657472531499	-158.0936748235831
2756	-188.5957423107852	-204.9457015419226	-141.4069135765257
2758	-171.1535986324158	-212.2659858463555	-171.3273794386466
2760	-152.4658132097756	-185.682949282973	-153.4124763347006
2762	-152.9921969546189	-175.8266213343726	-131.6526898368097
2764	-183.06692413194	-224.286503288388	-157.0467044434158
2766	-199.148783664202	-234.2433912200879	-156.1236428000918
2768	-173.1428714034689	-220.4590341346323	-170.2754456942494
2770	-170.215452437994	-195.9562751184377	-184.3575644702907
2772	-181.2082258077727	-185.79194056611	-183.1392566124427
2774	-169.9736363651368	-215.5185754155483	-153.4511488687965
2776	-174.2010118941454	-178.3899096407837	-145.480387340753
2778	-166.8710942637736	-208.5452602656717	-176.4543478285706
2780	-175.3617204832275	-222.4912869094677	-189.5512939919769
2782	-184.3962460551276	-207.717565574788	-175.7748301283957
2784	-144.1862020430996	-203.927879602782	-161.5141780434198
2786	-159.9691302789841	-180.7060966783428	-150.362793738119
2788	-163.0736334248727	-216.3138644296521	-164.7051280270849
2790	-171.9990161676317	-235.7173689716723	-173.1412632741304
2792	-186.2474855410554	-214.4246003482884	-173.5946352594854
2794	-179.0067162141909	-192.7971515540771	-203.9578678509133
2796	-213.1127236712849	-237.484447627349	-200.2486556927408
2798	-206.2098486151205	-238.3331842461962	-183.8728963860909
2800	-200.9992832491248	-214.0747673534659	-166.4781718603978
2802	-216.7580447489058	-195.3287041933072	-157.0267818805355
2804	-216.4035880111191	-229.3840473336172	-161.6691984434833
2806	-198.566348769947	-220.6630506280024	-182.4374648231012
2808	-193.812451103723	-214.4795689012652	-173.781201302859
2810	-196.932262707445	-212.7170403346867	-157.9039824397032
2812	-204.3291696217164	-225.2969280241256	-160.6257132305183
2814	-226.6133641465111	-298.6797536638667	-205.1174838601621
2816	-178.3257736622164	-262.4295428868225	-150.2620792865723
2818	-183.1244079297783	-225.2480147816476	-156.522095347276
2820	-191.936080625097	-202.544829148556	-166.4476642581055
2822	-165.7463072133185	-197.1896577010968	-134.045735233544
2824	-171.0015721025915	-211.8432248532501	-142.1451206255358
2826	-175.1197293717139	-219.0305560063959	-171.0472553455448
2828	-175.1190679969638	-206.1578396339618	-157.9751630435661
2830	-159.9566568114319	-192.1777915982481	-148.9889440457814
2832	-135.9977892714738	-202.2459156329977	-176.6977985225248
2834	-178.5297000329305	-269.4433423468321	-162.9140968143816
2836	-164.8887682401086	-233.4787941114761	-156.7140685283816
2838	-174.9557643461143	-197.6627323294044	-171.8080729444652
2840	-178.4181662902069	-201.1765318247329	-180.4370809075383
2842	-155.5390669552867	-243.3743315169008	-162.8061842051944
2844	-190.9319341089731	-219.3818872734207	-151.8482236309941
2846	-142.7228182974349	-193.6524336972519	-160.9596000578986
2848	-128.7416775400773	-204.6516348084438	-181.8415992566378
2850	-150.9078505679832	-216.1914318417158	-179.7880105026945
2852	-182.2614948589514	-201.7112534517675	-146.4369177213389
2854	-162.8411635458733	-204.1368309020795	-171.3272042737448
2856	-166.9295714456186	-198.0776821438298	-148.3977255865431
2858	-187.5330905071779	-227.1616597404342	-161.1440450096165
2860	-193.0974224470668	-234.5947111905981	-175.3839724213327
2862	-168.6335404761506	-193.6326900441819	-161.731726800891
2864	-149.7496875521371	-189.9213442173598	-143.4122671941657
2866	-112.1540097885913	-180.1503253578667	-112.6416077108162
2868	-147.9109941851941	-182.6475661119747	-151.8649433210636
2870	-172.0259422104538	-183.8808092157692	-161.111139790398
2872	-147.730367123948	-181.5644133589206	-115.7142863690249
2874	-166.3760067047768	-201.9626776914417	-173.6874080663211
2876	-180.6494938295384	-183.5221244644418	-148.8989856316239
2878	-178.9577334081983	-179.5921646933375	-123.7108603965337
2880	-154.7935865751254	-170.9218051634159	-104.7506683059236
2882	-123.7566609384016	-161.6551897916185	-99.54358506052523
2884	-130.0775335511449	-192.7392407766361	-122.231002808511
2886	-102.4012825052133	-139.6264873766356	-112.020004318641
2888	-100.7150326772953	-121.7603872970842	-101.9851939810319
2890	-121.2249971270517	-150.9303318235413	-108.7417493270416
2892	-146.7412435860744	-183.7942809211419	-128.4630039357341
2894	-150.0158919923925	-138.8722614997672	-138.6941711958601
2896	-117.6301343186908	-148.9593441799221	-102.3091941032439
2898	-112.3938058316292	-122.5916712425523	-94.44832498001249
2900	-127.1729172278663	-144.624048107311	-122.488266655042
2902	-139.9532596553998	-184.7759775452198	-146.7381271750636
2904	-126.4584744239832	-167.6791218799187	-117.0858867999453
2906	-109.379719441843	-157.4149915029324	-105.1088050879775
2908	-101.6796983143011	-169.0592664853846	-118.9051822871615
2910	-90.16672566096102	-162.3742587750569	-127.2617857214942
2912	-91.0238911746103	-162.4914048330132	-124.4596717262584
2914	-118.7952373155256	-183.8318424354329	-111.6239892571772
2916	-152.9172079503458	-130.5502325103561	-86.71886333468238
2918	-122.1956003447419	-115.3711163404349	-101.4779825797696
2920	-84.86685012975192	-108.3061844892369	-58.09056207081719
2922	-75.05446469595734	-92.92121416826832	-21.33649289229415
2924	-88.45044745071439	-78.2891816969958	-27.36083846236837
2926	-60.22390405153104	-114.4166739068283	-25.35810669759881
2928	-72.86110034121278	-81.88929419765664	-25.65999302053352
2930	-63.59373908144328	-71.90637372519672	-36.59428679660649
2932	-51.12460178354776	-63.01286671821067	-25.89165264700804
2934	-40.0789088970151	-59.43374229585631	-4.344962337846409
2936	-24.51163719107242	-82.59093263714024	-13.72157254860403
2938	-40.4406802601163	-72.29719715079486	-25.07251562798547
2940	-20.03269083153437	-40.76609587375662	-3.4241201365624
2942	-1.54855471543627	-24.59512058102446	15.64218821036984
2944	-0.5371867217550026	-23.80876671884677	15.75174999011635
2946	-15.74331420566116	-26.36448973986317	-3.551669589154392
2948	-14.90421023159266	-26.09532414499273	-10.72771039594905
2950	-11.08597687212713	-40.7196337600203	-3.894291267917242
2952	-26.20218372738207	-63.24236069666031	-36.36642786359508
2954	-60.06102285621788	-79.66139664391493	-50.03680132730423
2956	-88.9029860395855	-77.65284830660048	-20.34584257736697
2958	-64.64247826925664	-50.12431316760907	10.15803967359429
2960	-70.65997268057981	-23.21441450627489	-44.7421223917929
2962	-62.50832689356165	-75.36652830862867	-35.61052200913779
2964	-40.2661786653088	-75.44722160135316	-1.856565522173801
2966	-34.0433828804229	-45.63087549951563	-0.8975740481818306
2968	-62.77984084367463	-63.32353012951627	-61.53831322640829
2970	-3.189232729550338	-44.79560369451929	-21.60931357028212
2972	-29.33662720649282	-71.69990143268166	12.21001223551085
2974	-26.38085817382708	-98.48442689970386	6.905443277800476
2976	-19.31375489637175	-87.51432195539938	0.4618024643579579
2978	-28.80243313049047	-40.43213731107725	8.265939589853094
2980	-31.28416661394673	-16.66875567857024	-8.696990188482847
2982	-2.248602756731304	-20.68820828647455	13.97474632505181
2984	-20.93327240281806	-34.09672637093811	-17.48542579106226
2986	-29.01509831191525	-29.79334078399857	-18.66964489648678
2988	-11.62651153631812	-10.80876866399741	8.631790904544044
2990	16.26462298655826	-0.1726259439863953	22.07983653929203
2992	19.99894327873674	-36.00765806760449	15.92255672490803
2994	26.43776197289179	-26.26758619248497	8.206497331291693
2996	15.54800700456092	-13.4419401513802	15.84587263098372
2998	3.183903817843437	-19.56826775546908	24.25056959974382
3000	2.553067961625832	-29.14729607186872	22.3370957677774
3002	15.71560546966435	6.831787170004484	11.23748284492672
3004	33.45532135689967	-18.06966487249102	23.71792691479806
3006	-16.95626806697277	-29.5538438659534	8.150289302326604
3008	-25.38965319306021	-27.23543122700243	17.67479289768911
3010	-1.554515571880866	-22.23425632416697	44.18471832663218
3012	18.75316783714886	-15.00101828443094	59.59083784548586
3014	48.24769745619955	32.03620051442324	44.02396166218117
3016	-4.712461597702147	-9.016510867253761	-1.894617529687899
3018	-10.05292751851486	-7.045955015473028	22.85038645557758
3020	-0.7084254367890921	-1.688416207683527	46.95785228116681
3022	17.32406508650661	7.468605916223121	57.99859308395909
3024	53.35946521982095	41.57694425171626	77.70018211497245
3026	68.62031904341202	53.8847999202459	50.47135733229627
3028	59.32071650592943	29.86709437778516	88.48725912836871
3030	23.66924908728986	20.13549682180013	101.8230081139522
3032	39.6850881574706	46.12406166670114	100.961437002809
3034	92.57566150593982	85.05488491944713	102.9122918036047
3036	74.14082193711008	80.93174722281376	116.3160475313453
3038	146.0863473372274	91.23092551786766	173.3079595584629
3040	113.5414897278157	89.35031599864304	154.4233376959294
3042	108.6703222455671	71.54676770670668	137.585708358754
3044	133.2714118567282	86.50716465100211	137.8242458991538
3046	152.853814460816	137.4594186852173	150.1187082731002
3048	135.5148543301161	136.952640182171	164.5205150962267
3050	119.5303254647569	120.9645912398429	187.0868483195446
3052	186.4963197411186	141.592819680325	195.8067364471377
3054	202.461331078901	155.3438123408996	215.6161501131357
3056	201.791948640755	149.5304929554799	226.9214809361396
3058	226.0273199191811	143.6650974665843	220.9036643739152
3060	192.1225707132475	195.5337663016654	246.7967760407155
3062	232.7851064849589	202.3868010864192	297.0493182693585
3064	237.8360393886444	218.9133162655384	303.6388757195858
3066	237.353732629472	240.7203661241189	312.8727622556598
3068	238.352532543171	254.2399884502303	314.408819322416
3070	241.6576828016676	252.9650598289259	295.2797963920073
3072	263.0489072051431	257.5556067972183	306.5997178294392
3074	307.3518733589269	285.5589879714565	331.2500267073357
3076	340.9333109988687	294.4935780746009	364.2105620895944
3078	339.8332468634673	307.1788343001986	349.0396314274574
3080	333.8889640048936	321.6665806126349	333.4835938498765
3082	352.8752812071535	325.8069705460261	368.6046475927246
3084	351.4037420711769	318.9555625480385	365.8975054288644
3086	374.2688139156474	344.045512404234	390.5304316703322
3088	364.6944819356295	348.6844152164832	425.7051477669168
3090	381.3067768335927	362.7485545657169	443.1629055594425
3092	406.1855470412746	396.9744002447562	471.5788668896356
3094	414.476447906425	443.374364784925	524.7852938936709
3096	469.9964910408052	478.8854318176943	506.930774686219
3098	483.5917839267626	494.0964095339688	504.8527012670705
3100	473.932037794416	484.8235564102819	552.7657131626602
3102	495.6991141774695	507.6617080638773	590.7413056388449
3104	527.1351659993527	521.3897795363586	596.1356145892171
3106	546.7965866124101	507.800627575809	594.8353576039651
3108	609.4859986641945	589.6825345025868	664.9434730792422
3110	589.8541214685686	620.6197083749988	654.3717288474844
3112	594.9147302050759	628.9717499973672	648.1973301947733
3114	634.3595227958092	655.0181477986532	676.7559321674876
3116	665.0268823981749	654.8894013987352	705.5494561190981
3118	671.2089298696683	633.7148782078832	715.4034600905928
3120	710.50340884781	712.1014852477554	750.918484301493
3122	764.7898733074738	753.514293605173	811.3834303776023
3124	776.8103653689377	773.6151508900693	895.3022821139865
3126	792.9380120265791	761.9042361600958	889.2170365721113
3128	806.3763758751848	760.7943387403208	882.7429670806484
3130	811.0111472560844	785.3859046603196	905.0028675907321
3132	819.1105561430501	806.8083301643518	872.9702837700859
3134	845.5604894269494	850.4893942271453	912.4651244800962
3136	848.6309688829508	860.8057142955523	943.0376535201497
3138	888.7371278006804	882.4039806497945	956.9902388922911
3140	913.7918855915843	900.5056114778894	991.3470360007736
3142	926.4197329242011	921.4981786671219	1013.682450605035
3144	960.1637163148636	967.9075366184331	982.298084041106
3146	944.0238494171551	1032.087314152723	1044.618225963018
3148	1035.788100419467	1073.658738983178	1090.299297635992
3150	1035.140484386631	1032.901028414445	1092.344181270742
3152	1038.464757321193	1048.748908440312	1085.045387888139
3154	1071.763983751413	1108.727038426929	1122.897648460399
3156	1113.327733605384	1146.865990556981	1204.661959863278
3158	1141.04273430213	1164.663258225125	1221.009590167957
3160	1161.149340744086	1207.254648294854	1258.170236428084
3162	1171.073728304452	1193.312906439382	1288.52039138424
3164	1173.051110605987	1211.17173074707	1334.740811200358
3166	1200.046433608095	1244.617433671446	1359.314214678897
3168	1251.463999453464	1282.488203441985	1359.81262593972
3170	1291.711855437416	1330.169596669274	1376.40524259139
3172	1333.936040042568	1295.51620568049	1387.463031747506
3174	1314.535257183587	1344.801073323024	1423.487296547131
3176	1312.063107684839	1349.916525255513	1470.969946910291
3178	1351.371843178445	1372.994505015475	1503.11789842584
3180	1371.469010180923	1395.16642549777	1505.617831483681
3182	1352.876158558883	1398.949936591068	1508.759064578102
3184	1428.747540671126	1466.531636032461	1593.903600905477
3186	1414.312739560434	1469.661781406935	1544.196630128176
3188	1465.559697646864	1453.698754941093	1578.429546860654
3190	1500.818430441243	1486.621968764514	1618.715804287564
3192	1511.685220990099	1524.811747435111	1631.848418998018
3194	1513.891460010021	1516.824999531708	1636.178740902316
3196	1529.271544283218	1474.588559004486	1667.722857572449
3198	1580.445938222142	1556.781005153131	1690.92527550748
3200	1528.589100521318	1570.541647465348	1695.479274154163
3202	1565.479129180772	1627.077377347439	1731.120707731347
3204	1589.498904078485	1621.541276099077	1715.862568779666
3206	1599.754370047286	1613.262026840434	1698.320514602169
3208	1634.125305323385	1656.948111328512	1728.817780587808
3210	1702.099356587195	1703.461539301689	1779.821739003427
3212	1712.379259362025	1698.488498058515	1805.290205203875
3214	1690.33099038955	1732.97217899951	1826.382983413727
3216	1677.213047090083	1726.459111636171	1836.420477765006
3218	1715.838614349773	1750.574256188717	1840.558707286366
3220	1729.030186917145	1770.266201353141	1841.162599929548
3222	1689.125954327938	1750.33408586549	1828.88582948775
3224	1737.622727093938	1764.517616290558	1794.244826621365
3226	1754.924453885006	1820.833903880763	1877.419198026708
3228	1719.127489251909	1763.875984220225	1874.07949796224
3230	1725.808693355321	1765.16347170575	1869.579702397482
3232	1748.675110526291	1775.352400483356	1904.5441714207
3234	1771.239496048869	1789.113597533501	1928.998099500717
3236	1801.004180736817	1814.256558255751	1901.890628985224
3238	1845.037543534524	1800.099963527966	1901.181115026936
3240	1780.217213288331	1858.870697108809	1944.72126832042
3242	1771.537711702616	1837.39209573658	1931.472869395641
3244	1800.571699191701	1859.554221629461	1933.270872554059
3246	1808.187055651991	1870.254628221774	1931.960117690497
3248	1801.683836042566	1859.816308873234	1930.757206908193
3250	1812.281106363415	1851.316449007824	1947.489348216003
3252	1820.487081920577	1835.481666654841	1977.406235018042
3254	1838.718617548899	1875.203520196233	1992.049513873817
3256	1801.346943554811	1864.458456694074	1953.473724723033
3258	1819.027302770882	1843.363846502413	1927.960693404215
3260	1840.517080625637	1863.237286002644	1949.157477885272
3262	1836.75281520101	1888.954552539747	1962.466635244053
3264	1820.338362772323	1888.00815022826	1943.253545094896
3266	1819.983195108611	1912.48503115373	1985.765634457483
3268	1851.185331374039	1866.13635281994	1990.453311465394
3270	1806.626782804956	1867.720517839364	1974.821771146088
3272	1851.619278057004	1878.561442117276	1980.879085711985
3274	1869.998429409147	1869.905880749434	2012.196260857802
3276	1847.674314848529	1844.518640340817	2012.338447538968
3278	1822.285587374233	1837.123131335373	1974.593514040117
3280	1808.88774039826	1877.889845818507	1982.060217869461
3282	1851.976803300712	1874.935986874122	2019.495164431495
3284	1896.830121970953	1955.131928005444	2051.916786553773
3286	1869.223299971533	1941.854140468636	2020.940537579702
3288	1857.207544683428	1929.024622116947	2021.042492192576
3290	1855.652209267798	1922.49627173024	2004.090679688837
3292	1839.879771100264	1907.90974726083	1971.323228070182
3294	1831.711532110561	1893.435233869902	1990.999810596706
3296	1916.562916519925	1893.596776052714	2005.200417274387
3298	1898.896319861734	1877.94881775819	2004.001745365646
3300	1904.050273175674	1969.325431855824	2067.828377581478
3302	1899.26732743581	1969.097846264745	2067.161610541953
3304	1899.917388114755	1929.842030448085	2034.641814853379
3306	1913.375595519841	1912.099750573101	2011.103731689374
3308	1927.668276706906	1925.199763277495	2011.45711750076
3310	1928.682659515873	1944.886579904252	2034.97451855484
3312	1956.698160659166	1920.090655115628	2049.144455747577
3314	1983.157308730259	1967.969757622707	2067.282316076376
3316	1938.347457829433	1985.01080387089	2113.521719890977
3318	1941.013121431276	1980.801711416221	2110.566315168081
3320	1965.792067819713	1956.826926003818	2075.195999909445
3322	1966.634445087924	1959.505270478848	2077.567988374448
3324	1963.939874920427	2028.749778928422	2145.775712499627
3326	2017.527571919103	2056.619046701628	2173.245572925158
3328	1948.155910756948	2029.67988141606	2121.999906919563
3330	1987.621218679338	2005.278297669143	2128.704178432541
3332	1999.289486096448	2057.39888469151	2152.765739001503
3334	1995.172821083223	2037.331787489031	2169.24935718027
3336	2001.591001015192	2002.797455032391	2181.709939234167
3338	2018.279072683624	2027.247078207625	2180.378939702919
3340	2028.755831548162	2049.506576418423	2150.037706685604
3342	2056.198783744894	2090.640854255087	2181.89909169296
3344	2002.553390619557	2106.162907548949	2194.453617854909
3346	2037.176278914841	2048.00787601433	2186.209454862813
3348	2050.596793347463	2045.992369265116	2187.164194448852
3350	2056.147951296563	2068.72048333186	2197.961210681601
3352	2069.1147550737	2111.133080876509	2232.289126622527
3354	2078.563258612764	2154.085736204424	2258.591157889623
3356	2068.567225831693	2133.860333552865	2217.741918960538
3358	2059.210191720839	2121.037482619622	2269.227334253125
3360	2085.169864107131	2114.021611986237	2250.456730519024
3362	2081.621935677124	2150.490727433032	2249.413217281524
3364	2142.689561963588	2150.110678985724	2263.705130381784
3366	2129.396119706677	2137.110964722863	2243.302993183745
3368	2112.64248080168	2164.670964670953	2264.259685057332
3370	2152.910002990615	2218.044825015566	2331.208250503058
3372	2118.327735927441	2213.744533402587	2299.591314280334
3374	2100.263581727174	2180.169407785012	2294.493484441287
3376	2128.802801903208	2185.18986547247	2305.044600924327
3378	2116.468528983874	2173.766417714041	2314.581445004007
3380	2151.537853955266	2165.701450071667	2360.858603758006
3382	2143.238981206212	2163.148476443484	2360.907002493948
3384	2153.775972050629	2208.388221318902	2368.332018467973
3386	2209.080191194495	2265.736635930654	2392.242953655802
3388	2211.097425536932	2241.596480682374	2351.959692724066
3390	2190.074116447282	2220.106522006018	2358.24220436077
3392	2201.158248553127	2257.848971596069	2457.197837107428
3394	2177.215984474216	2214.058406887658	2376.869876886559
3396	2200.295928518185	2256.306698710554	2399.158215200892
3398	2237.485984364609	2284.1434207478	2407.820412815854
3400	2232.747900692141	2271.177558226777	2395.966837137614
3402	2207.844683722359	2241.422606759461	2394.036101663854
3404	2221.977800832966	2238.008253071588	2395.236337299284
3406	2253.925939615213	2300.965156949772	2381.825463125117
3408	2232.68738637541	2326.19785415456	2415.440033369555
3410	2237.959682615953	2303.806106861219	2407.437689853339
3412	2257.888372675893	2339.563483286454	2410.210723841325
3414	2236.891960339072	2350.589736061638	2423.678104886985
3416	2236.938361051547	2326.882648346256	2409.09791024184
3418	2254.946744966609	2301.127614421897	2409.271573960897
3420	2269.129488994877	2301.124569204343	2447.08253451859
3422	2275.182744699063	2314.218550132671	2452.959946701444
3424	2213.486203618064	2292.735615608763	2379.013156274043
3426	2224.520269586566	2277.391166012785	2420.656483935446
3428	2194.429957338408	2277.85506162161	2365.042747106891
3430	2188.487321336022	2252.836117479113	2384.844760398102
3432	2161.98611639909	2260.956385851387	2405.405097718409
3434	2197.62464430174	2263.354085727536	2397.093688857375
3436	2225.673132480697	2240.5752411773	2376.649899553018
3438	2197.611683561264	2227.447400123168	2377.027818009478
3440	2218.080570397196	2244.571705218011	2394.986431245772
3442	2191.423057876645	2211.659561515913	2342.426575680891
3444	2190.507065185738	2197.061569624269	2305.72917493689
3446	2183.884591083745	2216.647769959043	2345.54141719847
3448	2182.207103540241	2252.196420490031	2320.246713042284
3450	2117.355432250811	2233.964174706997	2323.502534299649
3452	2114.073673367163	2228.264234836805	2339.756831106174
3454	2111.781966366032	2213.234495951883	2305.345960046705
3456	2084.46127366154	2175.421814270866	2262.418297559216
3458	2151.458613424199	2187.821621305586	2297.633402317243
3460	2080.177496288412	2181.626353387426	2240.680776500872
3462	2019.778000316327	2155.782499666458	2218.629949673851
3464	2053.780408605091	2133.943564875961	2235.480065875277
3466	2044.497189957264	2133.365459146316	2201.705804332074
3468	1997.951398188563	2082.445460603714	2155.139044914102
3470	1973.207397163072	2055.020810921772	2158.069255291673
3472	1945.341463955835	2022.930594317696	2146.527342336647
3474	1928.986018018506	1965.592665911194	2109.687932838431
3476	1964.733476278939	1942.637484833973	2115.190552044116
3478	1948.368397562115	1964.807793618405	2103.363107082617
3480	1932.74991133542	2039.401368498099	2101.741983048282
3482	1936.761534578524	1977.712548866743	2096.356752352276
3484	1894.194998318838	1928.067742546561	2041.59052600574
3486	1876.440304409408	1898.817373421339	2012.396595081963
3488	1847.099943470443	1909.640926505027	1975.097767443137
3490	1815.193841454853	1868.679778369695	1955.767912276535
3492	1803.519964267217	1805.183525650556	1958.636753703901
3494	1793.746885195896	1807.803454448508	1946.973885289914
3496	1756.543551243629	1820.60935716879	1903.719500564685
3498	1741.305886558681	1721.539679684256	1863.505271882318
3500	1656.952348691166	1741.170219558266	1879.445394377166
3502	1671.872191251586	1721.173599305455	1806.018295495817
3504	1669.529747869361	1716.389492836444	1823.961390659136
3506	1632.816481998782	1684.98539529727	1777.922601111355
3508	1637.124089797001	1679.384881997357	1767.121191083084
3510	1620.38968866218	1644.65669466672	1753.612123870469
3512	1558.880039480892	1584.267445182374	1711.409912453537
3514	1512.130592076819	1562.331243460474	1682.3989076643
3516	1513.135618465797	1570.800289972222	1674.508197202592
3518	1553.880792680819	1570.162847149938	1669.684147793975
3520	1515.728582493604	1544.201645842233	1573.136350557119
3522	1471.342391993427	1501.522152765767	1554.839031758168
3524	1434.573639374746	1489.711334299127	1576.378994597621
3526	1395.581748657004	1403.851016699178	1525.029380363526
3528	1379.676055275013	1385.690006272212	1501.818392847914
3530	1384.947176693559	1418.872289210039	1492.801349898414
3532	1365.965562346305	1420.008906199944	1475.674517491747
3534	1310.305298473611	1371.630701495023	1460.840833853752
3536	1266.338967307432	1316.578986178057	1430.500716923198
3538	1250.266712857227	1281.607448181782	1360.765172003005
3540	1244.465612755455	1292.734990638489	1363.24194635255
3542	1258.602275383244	1294.44293995841	1296.156711907014
3544	1167.202246010578	1214.304383997378	1321.741956481611
3546	1169.526175772626	1203.145711231737	1315.596499306291
3548	1174.055391718939	1212.390916212421	1281.96932303215
3550	1156.876430397558	1194.343055962931	1258.922084157678
3552	1141.883590266335	1169.638702426583	1242.708799605937
3554	1130.896564169268	1143.839528437971	1211.420221753399
3556	1086.731504527868	1111.072896988983	1173.611838858543
3558	1006.876845681321	1086.500125119157	1156.470307977611
3560	995.7899999928844	1028.980684860416	1139.439748115307
3562	1004.341371627839	1086.020146172741	1101.593571584167
3564	1033.828532319558	1034.747551055078	1121.714851456542
3566	959.0768426090515	1011.188712538947	1107.969226101768
3568	953.4009180511977	991.6548196205042	1112.332715179939
3570	934.532891900134	976.3487005435868	1056.552527255761
3572	916.9601608522366	952.2626845542469	1058.866935632526
3574	930.8893004716122	952.7804909377048	1051.200924597049
3576	944.9881929524524	945.6718793391514	999.7280058066747
3578	921.6242528176317	920.2387465424578	980.5836410076342
3580	879.4499623694341	937.3543085026406	980.3458139146725
3582	837.6889141838972	889.9354416706858	936.8216691426417
3584	806.8963273626239	829.0219856969784	894.0679413283781
3586	819.2691922701521	847.8105350463417	941.6940773774032
3588	799.9135163654617	818.1709909350258	901.4529157897816
3590	758.1527728180308	772.7313175810627	850.7188438651401
3592	741.8956057845883	762.0144659124765	795.1273454875172
3594	739.9359240420324	752.5279279447369	818.080186346343
3596	702.0167107921798	737.7752275655766	832.2923597888889
3598	697.5829533213733	722.4809721505295	807.5548342578063
3600	695.7071952266867	693.6907469421767	771.7696683787873
3602	640.5111267740047	671.8298595279824	738.7565562572949
3604	675.5839283528128	691.6276588576592	735.3148840368051
3606	663.3435489091694	639.7673236170112	719.4372662122814
3608	661.426985746544	639.340715867174	699.6837444292137
3610	633.4238476351926	584.5089542964298	677.3705420038839
3612	585.2132488177972	596.8024973391417	702.3823676360714
3614	599.3676380337952	606.7453584989232	694.5161128817366
3616	553.6504957305187	560.3243455746643	627.2699298697712
3618	527.41523242965	563.0525632354592	600.7892870653164
3620	543.240530560621	534.4479791490021	595.5476522196007
3622	537.2225794730452	491.5689974237185	593.9493582395689
3624	490.0299998036176	497.0312786965755	593.254495883278
3626	470.1603545824204	498.7754466111363	576.5363527417314
3628	496.0919791554454	459.5564329191467	546.8958704003485
3630	463.6409738236629	481.3502147910587	519.6842502241038
3632	469.0201255460917	478.7921222713798	503.5155964594204
3634	433.3819800093724	418.3796486491053	474.5260992701726
3636	371.5788791661653	413.7296860030723	428.3985453978559
3638	364.1753100799688	378.670523950825	465.4998802096905
3640	380.7752792606367	379.9718123159991	456.2287402753997
3642	368.1830565898684	370.1362579962216	413.8707036248138
3644	369.9807940041616	353.0521034280998	406.9511421646682
3646	351.7344645002534	350.0037406987776	419.2483908184708
3648	337.812975148859	330.6110698238641	390.430912627382
3650	316.2749784364152	298.5761244433333	347.7827434188731
3652	269.6020902527739	288.969941058884	325.2790168256565
3654	253.5519189989481	259.2417425604762	277.0468944404896
3656	177.9528866695729	180.8546038759135	249.3615584237959
3658	145.2303016508774	199.011822450829	233.4753963681604
3660	196.0817778409941	186.3812837242339	238.2172975799276
3662	141.5650246700313	150.4385099734331	194.5178103314094
3664	178.0640105107362	133.9830915059648	215.1668848926195
3666	143.2530200547334	124.8293392133548	171.3622340983996
3668	139.4912118198432	99.51418758746171	161.9664632318419
3670	116.0560764319356	84.13604926635597	140.686490380438
3672	71.16552564378404	45.94938085845313	77.25848248825719
3674	50.37197676736801	8.157804747554984	43.5419215882598
3676	14.72329039747201	-4.264372704618644	20.72717309525925
3678	-54.7819027671262	-23.21247377442569	-5.592987725757656
3680	-72.51092256209699	-53.64421594553467	2.711248781755958
3682	-20.26996250238333	-45.31225619580339	3.848677014356391
3684	-13.72054650158694	-39.93007411922187	-1.961209619133197
3686	-40.89260247441127	-103.805887911061	-47.82197863610694
3688	-67.79349943051543	-51.70882226820268	-69.73639929523635
3690	-85.64196299482674	-109.4087706784443	-65.91719191012122
3692	-118.8095035038996	-102.8292987704644	-78.26243469550754
3694	-95.4919606631711	-120.9515028926456	-107.9427141047443
3696	-137.6363074391718	-163.528979495081	-128.6454321009346
3698	-168.569687139892	-173.5024496600117	-157.7852875566045
3700	-195.117826208466	-164.8538839696385	-139.8843300138181
3702	-153.2085923603139	-150.259260900116	-135.2485332487671
3704	-151.5797850506534	-177.2167122626601	-139.052733943032
3706	-189.2149460748072	-201.279690389488	-158.3232963096321
3708	-188.3992738819187	-189.96614202463	-185.5879594577568
3710	-196.0981810904956	-190.998780946574	-191.1945330659792
3712	-219.4975425713992	-206.8853133552918	-209.3821708966504
3714	-226.2386969827695	-251.2530396575243	-209.4697780382253
3716	-270.4442141629698	-265.2503843039347	-240.5823285298647
3718	-261.341012178432	-276.6563319664998	-269.672184239133
3720	-283.9278511100265	-276.6043542276687	-264.2834262710791
3722	-233.9338204116824	-264.835838546913	-248.0494760035449
3724	-254.2213473829786	-263.1029410722446	-253.5716478106936
3726	-217.1144305701025	-275.3456851589082	-226.0190259958597
3728	-259.9557407177308	-303.9667027044353	-252.4944075854182
3730	-276.0307207953086	-273.9727765399675	-276.7889107841185
3732	-279.9589619520773	-283.3739129116273	-276.172864647247
3734	-257.5680715341163	-260.5420768282699	-240.7452804865852
3736	-242.4215890802522	-266.9162183675276	-239.5955588910346
3738	-251.4970303598489	-291.4585663950912	-267.6381658167534
3740	-275.8553313250211	-290.8435631538137	-271.5849726866259
3742	-294.0735825859998	-298.9655078922085	-255.5822663212512
3744	-287.3246947190643	-306.0627170315134	-247.584929390621
3746	-304.4227325576679	-322.3773999115934	-271.9178165383171
3748	-329.4080125925963	-330.6703630292327	-305.6881064231152
3750	-291.4212247785152	-283.5642114596102	-285.3631151681215
3752	-322.0053962761727	-361.4955911698407	-286.9901281497339
3754	-298.7386993550318	-372.5372251020306	-334.2230113411237
3756	-288.8529509189135	-329.7043065007439	-309.6906586087181
3758	-295.5165293622636	-300.8703160664962	-307.9204141733437
3760	-301.1030090928837	-321.3769926764257	-297.7850729696643
3762	-289.3512946831496	-322.8038545760406	-320.1309847399668
3764	-318.1270380780175	-334.4511938632188	-333.9681800651233
3766	-312.1340225897964	-362.7016517407729	-309.7419802956626
3768	-300.4776417698707	-329.8862753453626	-315.07824894934
3770	-320.1840838310282	-333.828397766552	-298.4906234798593
3772	-347.0005175182233	-367.8525922456473	-330.7913281061207
3774	-326.4206698290491	-362.9535775664918	-346.4760406338558
3776	-321.1524747486897	-347.5352580184714	-323.1572939054512
3778	-337.1421611403976	-340.8470288146506	-314.982964423639
3780	-302.5911251709525	-337.354378267547	-302.8461745344238
3782	-294.6907299103384	-351.0188140280113	-315.9762476503998
3784	-311.8636790319652	-325.6101202989267	-300.6064031192486
3786	-338.2378462521292	-339.9815340720585	-322.635594476706
3788	-362.6652927217902	-360.5749512676687	-356.8878796421884
3790	-351.5726870146301	-315.7013688576698	-324.0822076197937
3792	-349.8445081309263	-395.4102051379826	-332.3948318592964
3794	-346.6286118132269	-352.6045349027314	-296.0942945930718
3796	-325.3071059566223	-343.6169618743836	-346.6269231816173
3798	-357.1769328797087	-343.6372638872967	-361.3171076913724
3800	-310.7450889617275	-300.6722808607455	-322.1567457294848
3802	-336.2607751040581	-319.1786086042233	-319.9967643284949
3804	-320.0781711419704	-345.8247661192265	-254.5587636741333
3806	-295.2987076803416	-345.2350693354162	-291.1183644304986
3808	-335.8386181244314	-346.9849808358451	-329.1794746136759
3810	-321.2486385338117	-318.5945848927172	-311.016699401893
3812	-327.4706302513195	-332.0474444610621	-309.7587921914193
3814	-333.3863104584484	-332.6868445855264	-297.3560797155294
3816	-324.2376836766537	-336.6292536229978	-300.793042410325
3818	-325.2904717855264	-343.5186622617299	-318.8866960129062
3820	-318.5878591087599	-320.3477067184285	-321.8758821883045
3822	-311.5211500693467	-320.8039223288277	-313.6730406049693
3824	-323.5906503960626	-337.6658583122755	-303.6942014705774
3826	-328.3695872804881	-349.9428284084894	-344.267462530099
3828	-299.6421884302305	-377.2483411520535	-366.3135778234904
3830	-302.126595575093	-358.295211397847	-365.4561294363685
3832	-283.8469660205399	-342.8957175914461	-310.6098883487297
3834	-328.4451470841791	-322.2439242521927	-309.5748021888264
3836	-306.8614449202993	-342.908168375959	-321.5076978665351
3838	-361.957500898081	-378.3985434131392	-359.2947673550895
3840	-351.2336978357965	-323.6542634488504	-325.5662227104886
3842	-284.5980653846635	-349.2324969634222	-345.1956125128488
3844	-312.5368116842437	-369.8792314989523	-350.0525637702776
3846	-320.2197052533463	-345.9659330806756	-293.2797116205507
3848	-284.1567478158889	-318.6410450389415	-290.8823902301442
3850	-333.2201971354017	-332.0699999050726	-328.2496098668546
3852	-362.2088717164474	-363.0817422064915	-353.07257434013
3854	-375.0873908140454	-394.9574104565717	-381.7010973723421
3856	-356.5202019329342	-410.3354713884484	-357.2791464326043
3858	-330.7499401784634	-376.2252767372844	-347.2403129718557
3860	-332.1591944722337	-366.8638174499933	-350.2091662210861
3862	-326.4174340919872	-347.9341897051534	-331.7915006314833
3864	-294.2190165094266	-328.874742206807	-276.0688117919851
3866	-309.1384719795213	-350.1655614363659	-275.8268846591229
3868	-335.2934955399016	-380.520242559609	-313.6348881942404
3870	-334.6627251472783	-355.5893389379352	-328.8905831965726
3872	-320.9537574438007	-324.2164898992833	-315.8846211563332
3874	-333.0482624304829	-345.1805003607428	-320.0012138139109
3876	-345.124396393345	-341.1972450396464	-314.0665318854021
3878	-319.1501144264431	-326.4696706552887	-284.1414861133006
3880	-308.5839037903689	-340.7075215263441	-293.280267512971
3882	-280.9743215461846	-290.8563172348154	-269.6001866989196
3884	-298.2455365321139	-298.4820511832493	-301.3772061484602
3886	-320.1306916906019	-333.4706423288361	-306.4681609349012
3888	-326.702609948096	-336.2751580916653	-298.5484451892595
3890	-326.3204575023005	-335.0527365300457	-314.521243059762
3892	-308.8769325472185	-340.6974852302868	-325.3523604353202
3894	-293.6314029404826	-311.0733510669368	-315.0114669945206
3896	-320.1654803546185	-323.9163339845966	-280.7051143085703
3898	-330.7021030225541	-353.1103427391506	-326.8138100334285
3900	-337.2039971040363	-360.7420768374188	-291.9895315225971
3902	-282.8873612508618	-342.7279608704223	-294.325879720029
3904	-358.2394146831759	-357.2320665043209	-380.3274067210003
3906	-361.9470545446922	-316.4633830617609	-305.6906510198361
3908	-285.0510252506815	-359.2705182655597	-313.3043499240501
3910	-370.1551113790918	-318.2088445743781	-308.6243422266141
3912	-274.3795825075875	-313.525361311715	-319.0302022119716
3914	-283.1764156733677	-310.293326333429	-348.2838971358793
3916	-316.9568375160918	-345.9067893429157	-326.7381860666379
3918	-323.8827907892811	-336.4987001578012	-305.348419931025
3920	-294.0904047355268	-332.3390551844099	-256.63920885647
3922	-281.8266315250609	-304.096559734123	-283.3413150145485
3924	-263.7149720700162	-329.5023037756401	-268.5674534406784
3926	-322.5364435485318	-310.9838121488211	-330.9664664640552
3928	-305.6372648921763	-328.926880440002	-295.5853586406478
3930	-320.2295757757117	-318.4960952201453	-287.4175050273962
3932	-301.3527658013706	-293.1983258037986	-294.4089853874007
3934	-294.9844581319029	-320.7425356064549	-307.4787958609118
3936	-331.546430859807	-330.2913819434416	-328.1713935948459
3938	-326.3083067072245	-335.7858041875297	-332.5093061062115
3940	-339.8824039783431	-326.1216362643014	-317.1953105188129
3942	-329.8442323925075	-328.9049156280738	-305.9509564151687
3944	-293.6781431563959	-321.5209119070935	-301.2334797567836
3946	-274.3975854348764	-315.2675332937469	-275.8184609144727
3948	-266.9326324085468	-306.3500890409303	-270.7175410806628
3950	-269.3430740488972	-320.1224735929213	-280.7692714870022
3952	-281.8365889186165	-307.0187973855707	-297.1086043306762
3954	-292.9136831959459	-303.1240384429915	-285.8506468614368
3956	-296.4133737375949	-298.9096592152298	-285.9124219604112
3958	-273.3446632715504	-279.5025323988378	-275.4995305880492
3960	-282.5780604153509	-298.6096409283886	-274.6236659729923
3962	-315.3020088207505	-338.0404435743286	-308.8225401394745
3964	-314.5551362005876	-340.6739162692927	-324.2444001208245
3966	-313.1719301944548	-314.2398978746965	-318.4784949651628
3968	-297.2139559859086	-313.1188283533085	-288.2256746261791
3970	-270.3182058670184	-313.7626671131346	-279.2836097552718
3972	-284.0219392631352	-327.7932843242753	-293.223941223417
3974	-303.0073434388376	-356.9888132245853	-289.7065073641076
3976	-298.5272816289818	-340.434127412491	-314.5135716130379
3978	-301.9499240788883	-308.153081484931	-333.7749738694025
3980	-290.5393996992917	-309.3520075597381	-290.8375239915638
3982	-296.2756381171849	-299.049709773017	-288.8662930224177
3984	-281.6976435745394	-267.5292415196534	-265.2115411779849
3986	-279.3264977568464	-296.3113264403377	-278.6610231412119
3988	-315.7293613425415	-312.1308041166377	-288.060505904863
3990	-313.1297804131576	-291.9170505509759	-298.6344125848872
3992	-273.2744688192921	-283.7084328175532	-274.8473043059379
3994	-287.6042851178926	-338.6717458093058	-302.7527634766857
3996	-304.3419711318163	-335.1825362124217	-286.0655864835081
3998	-297.1066299640968	-317.9403436870122	-292.7900322416413
4000	-296.9016341565703	-314.3748961185572	-267.9543965676277
