# Supplementary material for: In vitro and in vivo datasets of topically applied ketorolac tromethamine in aqueous humor using Raman spectroscopy
Source: Data Brief. 2019 Oct 22;27:104694. doi: 10.1016/j.dib.2019.104694 (PMC6839021; doi:10.1016/j.dib.2019.104694)
Supplement: Multimedia component 1 [file mmc1.zip › Raw Raman spectrum dataset/In vitro Pig eyes/Jena lens/Fingerprint/0.05% Ketorolac 9-1.txt]

cm-1	frame1	frame2	frame3
350	64.53155592329492	81.01334310682229	59.13408216305393
352	60.05850231519864	75.04981142979948	57.45447155199854
354	54.08333726354508	65.93834895233657	44.52702877798106
356	46.05583420017339	57.90837261897799	30.48469865774192
358	28.82893814179066	46.88078957204413	39.47810627014457
360	36.20152673416184	51.21587279512519	45.0836612948144
362	53.82417248783684	65.99558427263187	50.57482593328579
364	64.4530063819589	84.02504595743197	60.13645725923905
366	54.20408285001906	69.92047942942604	57.17277732259117
368	56.59707511605177	70.56179740569932	59.51119488722722
370	64.15207137964998	78.09919765312807	65.61556772215177
372	71.18665601653478	85.36670241877795	72.00755840040138
374	71.93643494658197	75.8478504313731	57.37117677285684
376	63.16511907324576	72.52620447277897	61.64045867656557
378	62.6710473815961	72.95491682795836	65.90588150454983
380	69.8506932839101	74.96034066619826	64.42081874577738
382	54.34517271906908	73.51848708819453	63.41815371479274
384	62.30086354973091	79.49832390188861	65.41511720284203
386	71.11868130472149	87.14666475256735	63.1975814691466
388	72.94101219811097	90.76487382938464	58.72713647214067
390	60.7292054439715	80.65269736473323	59.34166042705968
392	57.71498527370393	77.36328011237308	69.51659635653317
394	58.95355353556343	78.15804899639522	68.14213094777598
396	59.76136509321321	79.20963388538644	64.31577790632036
398	55.26070394887939	76.23685909400216	70.14403787348404
400	53.19724381046406	67.34674923026884	62.11163561558031
402	56.08042570473813	68.28814158601861	52.34788259697153
404	56.43845864927083	71.78800162514885	45.41720129732623
406	50.89936059539577	72.62326307276337	44.77998768623682
408	50.27681230349906	67.74852457673308	54.37060404329525
410	55.50965936761797	76.57995996318664	60.58070846944415
412	55.02948980013335	76.31481034347505	60.10888426124409
414	48.53630558367788	66.00979482060632	56.00195195579579
416	46.46619703789491	65.16456698636139	60.72013191131621
418	53.2522303582809	73.59626215549393	61.32164676152485
420	58.35757701969679	82.63500788054276	63.32865300675518
422	62.32670513381723	88.56022979318584	65.02254352225341
424	67.91171689690923	87.81642956443463	62.96747127715918
426	68.16718270037374	80.42685866685041	69.12700526568678
428	66.48368570632894	81.14350972461199	63.03196132173225
430	64.12222001009718	83.53094028542765	61.56258695899386
432	62.40931622883883	82.71380428322172	74.06709521706301
434	64.41034445433299	78.34564275946444	76.91757901868181
436	63.22839350481553	75.58768067500401	65.33095861998419
438	65.74043961644833	77.88581676931713	57.89344389958747
440	69.48919871209455	82.49663890700029	56.8867311001526
442	61.2269639838317	78.51957641036024	51.57892628682521
444	56.15140890416157	76.09461841002221	52.59570055151933
446	59.31610118234248	75.26190032369864	53.49063148121385
448	65.64952746877628	76.12274861823761	56.80383383948691
450	68.06318908527292	78.82626693385689	65.88704005045867
452	64.42577852076494	87.50625401149519	63.09878634033553
454	58.97169923899723	82.56118929416681	64.71561727054426
456	57.23972965459966	76.45886024665548	66.00433194162596
458	59.77197804543695	75.2040636785346	64.98295011972363
460	54.27215448252293	73.53965473586032	65.02366961115692
462	57.30878021121534	81.86480342138083	63.79064154435656
464	59.86396619292037	79.2219969656845	65.87953435644353
466	61.39504303413001	72.26435755690702	69.07987718847595
468	64.33042992403635	80.71747076004947	67.72973738659468
470	60.49114896340613	84.94328135571676	67.96845307062743
472	60.33953877909731	82.34702109606971	64.75533623341801
474	62.37392089358686	75.42242996268583	59.20490566637653
476	63.60205468164313	68.41425788774671	53.43093394527975
478	52.62066445570186	76.70854672516977	55.25702401413975
480	56.5973670683977	79.25398216514391	57.0136433306202
482	61.06742211987998	78.6400503211585	59.99773145277644
484	61.61016646101695	77.82931844991109	64.74871756247475
486	57.72838253116592	81.6519444223451	71.58076124224161
488	62.2229412343868	80.78321816585741	65.93674771112868
490	63.9788420602545	80.54814828350017	63.40607353888974
492	62.38506884794358	80.59417962658154	59.64607629161074
494	58.429673053888	79.88319589635978	52.44894228254038
496	59.62826779202648	74.2328957271922	60.52884230431983
498	66.87565827062335	85.37720714152908	71.52561939222683
500	70.18249472791909	85.66597506163791	72.65369425543155
502	68.11312883656822	74.45492500918022	65.34161015071238
504	64.46869197619435	69.51133557446835	61.69926312150231
506	54.61539946522253	77.34583793885935	68.34974940024668
508	61.19119008167618	87.46968835810327	66.6325332955511
510	68.60728166179308	92.04398719163555	62.7172967709611
512	63.75115176774406	85.84141016549764	61.67005444567577
514	52.33529755186528	73.21779338388691	56.77900228974735
516	64.79721664442064	81.86858216610617	54.92474081555478
518	73.4161657170804	86.5965243548402	59.96410939158808
520	72.77851506894658	85.09552217753323	64.93917502744563
522	67.17749765147308	86.0186103917446	54.98847208697981
524	59.59139520124845	86.69106605181632	58.87920918366734
526	57.33171762304913	80.48527746120344	57.66927353215453
528	62.59194508458606	78.43628011498313	59.99347202326822
530	72.21655868713819	83.99801398838288	68.06746387759903
532	65.26095672800091	77.49232487818399	63.29232032896072
534	63.86005275289344	80.3297991278446	58.77166846131387
536	62.44943000595512	81.43489268660076	61.14849218343774
538	60.77813019284019	80.38516557675865	63.36462155070151
540	59.95474923315281	79.45207951831944	54.91039108450768
542	61.23246576535475	77.2449913635601	56.17869963519819
544	65.63450228580742	75.46406393008849	63.58131255779421
546	65.00610474437492	78.84715339013796	63.51719873085311
548	60.09560698236979	86.18194330554587	54.87915989815451
550	63.62838477360246	87.93915023067042	52.23515003464385
552	66.38596061654741	87.28506935924312	65.26968660789444
554	62.33522408267467	88.98296243235663	73.27386256032941
556	60.07354828765011	90.35638447905744	74.89372396032596
558	65.34030925213658	88.16927238231084	70.5447462580178
560	62.74433496615966	78.52326351957895	59.10911979070225
562	67.51051889764827	82.48506594703414	58.0195939822589
564	61.88756742390201	80.08068125777442	57.85671300548247
566	51.76298549972006	74.92756083930138	57.66246820101789
568	52.66754271218514	79.74426066201609	59.18900877206048
570	57.2726377032995	84.80819258609333	53.14002842435335
572	61.45264736468207	83.76016528849254	62.03621298394224
574	62.08968297848193	83.93998597015118	67.30713387149794
576	58.91767715902017	86.21598430584481	62.5844832820647
578	55.17333538072891	83.3671904415358	54.83515264283446
580	63.18710580638217	78.00347114140854	67.67167281202703
582	63.88730015906955	75.57478762625496	62.88831840614762
584	63.90478271275691	78.38503518046758	57.45442801012555
586	66.23288171422396	85.45111854825458	62.37622179437927
588	54.11237574153238	84.97309906901779	55.18392647188043
590	55.85380830095372	78.4680975228703	59.12607798319788
592	58.99166345366405	79.8905001273872	63.24104822408501
594	61.59836486844637	80.26591199696009	64.31187334897045
596	63.50667111866503	69.1780821359596	61.23194113675768
598	59.42636557030056	80.31530580294448	57.15826793920607
600	57.25616430746781	80.40959855735784	57.53163394310252
602	59.69778041316372	80.02140724350903	59.4474263700551
604	63.22471388502758	80.28009301169584	60.38215069724953
606	60.4359516960907	77.71262980578845	57.85650058440768
608	49.21956563183483	81.42239927489811	62.416436572307
610	53.39963960854497	75.69250301447246	67.43227320697724
612	58.25168757570615	72.71171243112978	68.0115731566106
614	59.9651646847795	77.47991168768201	64.59647373155374
616	66.37040133075581	87.95117961158265	63.75038922859358
618	60.18116548870096	82.31548505026741	62.14295358998229
620	57.91170643486127	80.17659885684773	62.29683890243483
622	58.79245518695029	78.64217879704854	61.91071936082503
624	61.16297375242661	77.02026822741979	58.73529653645058
626	62.74412286150677	80.87684929286682	50.32687235046796
628	53.28674881231758	76.22349922725911	52.33676944693518
630	57.0681661643217	80.75964578725417	50.18616253652932
632	64.30204907501422	84.40228587678212	56.28070875874911
634	65.87548711435399	81.16092246622131	73.15924233931419
636	64.76701569947387	86.47402069008244	63.39325933324257
638	66.48654205469244	85.20422110056549	67.86254663361569
640	67.58207717726245	84.82008768191119	61.71568278801929
642	66.65431247668434	83.04314875757176	55.9299729775652
644	63.23761888075141	78.99759380180174	61.21855382854852
646	59.22961139945967	85.97614092854916	59.50363500940273
648	49.65671723528361	80.23932824183177	55.80778261896992
650	50.12111334521696	77.84073024019848	57.6297682945246
652	53.82035017026138	76.93590051918611	64.44009772414381
654	52.61711067856694	73.95087636098664	70.99867906991341
656	64.52003333983205	80.84677095070111	55.32728715362884
658	62.3368422318686	80.29865668800719	60.05334210969991
660	58.65366537978161	80.50007673520466	62.37436130877265
662	57.41349585344746	81.49444938878372	62.04301920105682
664	59.07728041559732	81.59980007736927	63.71709855498255
666	55.9180501858705	83.57255616590446	60.56349655049376
668	63.11122120194045	84.8825018760493	62.28188370670237
670	59.7844531388733	79.44856071300291	64.01035531693682
672	51.37881286699263	78.00741375470389	61.9332017536909
674	50.70648555719114	90.66320984551999	54.62346227645672
676	60.20093578552124	80.16421638199134	56.22278055738874
678	66.47558188797555	81.37375721251625	58.49239455507129
680	65.11826556400754	83.49197540089222	61.3393753276201
682	61.14514219587137	84.22926024396028	63.63095974166248
684	61.64740268720369	83.36232345710076	64.01274759253647
686	65.12261714462032	76.56583283902856	61.88322354304824
688	55.76963945585801	78.43751245512485	61.64196211070281
690	54.24406261138944	89.0473397907538	57.97428698046278
692	57.06128913256465	93.12362724634427	53.393184323789
694	55.79301531251628	78.96234218683871	53.53144593567297
696	54.7800206316012	81.28655850318732	68.9788338008958
698	53.25782137668347	82.23797396556206	63.95554023966355
700	60.1051049670648	88.53415759838545	67.43267911337479
702	64.15686388111692	91.87447717997661	68.83388384738379
704	56.54786582858666	84.50117230419758	56.88507923087742
706	58.71630333994702	75.76037547484992	57.16513785329132
708	59.15584783295492	75.39030557062048	53.62771156694968
710	62.3678382356497	71.14395889437138	59.30508724636439
712	66.36164290069306	71.37740400738599	60.63265242195294
714	67.53523090857338	81.67404134975043	52.33987444808712
716	60.63117269475753	89.42624540035413	67.68637897494153
718	61.67297813162882	78.13179379252016	54.76134148671082
720	59.58691207812254	79.74247506529784	55.61684908210431
722	55.64874455835683	81.4671968077141	59.21919465279874
724	51.83109558887995	76.94112591241157	54.83117857100557
726	48.81623652426733	81.57494571792316	43.24798217826573
728	55.97020268463177	72.54487808060091	59.68340695212747
730	58.5125483433079	74.10978934768622	53.98833608910117
732	61.23567076118948	75.62828132054221	49.74569877401426
734	63.55574582159952	75.15323401811844	56.19522594326881
736	57.75603899198915	82.64574843985695	61.298630683433
738	55.65206747994019	77.66772362655115	57.27635543497736
740	63.16289351739741	74.52162333791927	56.93952800463275
742	66.77358927064928	79.32784744608753	60.72092703074232
744	65.08493053465256	85.63333398391323	63.64118617605041
746	64.22625879861801	80.41420713082896	58.92895773454927
748	56.8683523025917	74.98289507160496	61.68906652716353
750	51.01641132323798	78.63251458501185	52.36287989996079
752	56.2474640033893	78.58860070949154	49.89648093791558
754	63.55552261921605	74.57692343334718	55.50273446152843
756	61.91157986529083	71.22205716413166	63.22757410594119
758	62.37457101510965	74.61515260129596	64.66282061573907
760	59.45592255582143	88.05317137084697	60.10915198562516
762	61.26184430909021	90.74950545901106	59.97615979420573
764	64.06070575770812	88.30522910573444	62.7186235383744
766	62.76395310835517	86.93591557873208	64.23749482347593
768	53.5627133652644	85.065385602175	59.4146227604672
770	52.9579624137258	69.58572116594894	59.41195222207566
772	52.52564632206175	74.82171221575321	54.07147037881221
774	50.24969347594896	79.03747025567175	50.6892036640113
776	47.62228493692107	78.08848767690354	50.54148706637407
778	49.03824344589364	84.19323150233012	49.31367828014463
780	59.05680116517659	77.11165889856849	52.97186800804666
782	58.73912965982512	76.18230789793525	53.94339293003448
784	52.95475898620231	80.64419863130436	56.93215692302257
786	47.67769027902097	86.45957372393713	59.90225976848282
788	47.74430010784718	88.57924610147947	60.34194027278912
790	51.94717158166668	82.99357791745673	64.07181184459881
792	52.73545714243998	78.89552782404442	57.60715326762162
794	54.28675150189098	76.01807041192942	51.9450718112027
796	54.68933831851669	79.14115417183983	54.61021072340778
798	52.77593860214708	84.76180600813119	64.27423399894585
800	49.62141551382539	78.24025896747786	68.32644672661951
802	53.3671185832319	87.98530393099242	64.14717659881318
804	54.10142485863757	80.14653249406898	58.89878798226876
806	59.56170326777738	82.52885720682238	60.01579567269477
808	63.03504597507536	90.72544233325903	61.89242956396458
810	55.64557525469873	87.31500941873264	56.31686489263206
812	54.97137904321021	76.16775856242789	56.1429280682426
814	58.28695614572706	89.30405598145779	52.74168686552623
816	53.13094012891796	85.98500047951134	46.53424877212279
818	48.64002089093771	81.49723423326854	46.81006962577321
820	50.65488080963957	83.8406192772257	53.98988366115178
822	55.09025259482475	78.32652200474885	54.42948298807322
824	62.42269576850638	78.09962714912663	59.23778656463506
826	63.84443862004065	80.39516658514992	61.36430336508681
828	59.39661405286259	76.34639182263192	63.41201191895051
830	56.23141994939007	77.74080712860548	67.98427045775033
832	60.12769376448526	93.72435551447072	73.98551327511207
834	59.23840115593777	86.22385813801799	66.50221581225934
836	54.43596226687666	79.12048146811755	58.40759499099278
838	48.21695433179789	76.6342372294167	54.18772200902173
840	52.23654468504576	79.47454117999909	55.50233492917708
842	61.25889067423039	82.98651857447925	58.11474259392989
844	54.93540710411339	79.56570060512983	54.33196256151118
846	52.05152402828086	84.4256845051471	61.67496747474343
848	55.95220166497311	80.36066928880373	53.71473196842601
850	57.0058029383386	78.45502236454831	56.71518989061622
852	59.0812003091456	80.39106948635856	61.62155243259804
854	63.73594666379292	82.61572261215675	56.86304248476907
856	60.23782926091221	77.08902684338251	47.18717824131814
858	61.97764602708244	76.77712177236006	59.60602016878353
860	65.55976317964385	87.9947895522936	66.76859657340121
862	67.99386204049242	89.33504969151274	72.81620594358869
864	66.81312069926173	83.53203276551284	72.56069556431389
866	61.85461598786898	82.49096602347822	62.53866887202541
868	59.620210207706	79.77399143965302	64.98008261444625
870	57.01720466945623	77.60816748673186	56.84118143149556
872	54.39241496703041	73.30134105182745	53.25982320894092
874	53.01451030950803	72.30817622907409	55.8851327696099
876	53.54315720650971	76.75928574661869	60.4686185187476
878	55.76639698078096	83.84391908175455	59.26126038506304
880	58.23715285114642	82.68742649965904	46.01649412543396
882	57.78543863253873	84.67180936461011	51.33249191335998
884	58.23931775179021	82.55655788514477	58.39047076292502
886	60.92107473875056	81.74286317979286	59.33044881078762
888	61.65683484179684	81.46792322016876	53.91641129068165
890	52.93679717207557	73.53209330783975	49.42741516673457
892	53.58925756441963	77.88683677011802	54.82987158983184
894	57.29386673445346	87.05694468064543	58.74728849381837
896	60.60415159840284	84.47562676566079	61.53125186246436
898	59.88809532252718	78.79758044869848	62.43435555758221
900	57.13966670363333	78.58358061759941	58.57562905411013
902	60.84953524489252	81.80091064354195	46.18789093280046
904	50.19591024551907	82.92609394620715	51.48258898021822
906	50.68057118991833	79.4759091122225	61.23755893096216
908	54.917161562835	88.73675930972789	64.65098014794359
910	57.86074175771539	93.26961364871418	59.86290332074294
912	58.04102012147206	84.07224805703524	53.36905064907916
914	58.67549343149513	82.65836449558466	58.2381122615701
916	61.44483982712824	72.07959440008898	47.56327979062703
918	56.29171189456165	72.33579083548354	48.64840844738951
920	56.674561284329	80.14440757091062	56.87603638075602
922	61.58733904040319	85.21199545797725	63.36212801662215
924	65.7246506894009	82.94064740344052	63.78374820121168
926	65.79242661933601	82.06603139060874	63.52932921551407
928	68.45684721301413	87.46587459793449	56.98808939745709
930	59.69812260123626	81.44288732449003	52.61505715221222
932	55.80706009718261	87.21280048313737	52.64824420731424
934	55.71416588983218	84.60934899110859	52.80225756917967
936	55.61988430144753	70.81804789942444	52.26895578403602
938	56.52148658345544	84.28005432673626	57.2572971706717
940	61.52540528944451	70.7371932910165	50.83175747376646
942	56.81204690324665	82.95960683532245	57.02227958605165
944	56.47401694846332	87.60971050832836	62.79270739631524
946	58.98463996117052	86.26882327004392	61.35002121335566
948	58.19840880328911	84.12714782620623	57.26766183457793
950	50.38426690202103	80.0359218985988	62.64288313581407
952	54.8258087938849	86.14712267835888	47.28228276051314
954	63.71238202384021	80.65368167614012	57.7479203973986
956	60.36538676278242	85.9619343008695	64.15609442557386
958	59.53722713295092	92.10888741472273	61.4106976016012
960	63.58986509783625	87.2317866576339	55.18938994590867
962	59.91363977974454	72.36112129036457	54.92009393690768
964	55.95230840727979	90.05177502280515	59.29826512427807
966	50.51048325017651	90.4003987893563	60.66730759396977
968	54.00546426433854	93.07589703897463	60.20255474014756
970	54.60106288965914	90.01786771748117	58.17251748967158
972	53.35650246435671	81.35988387186777	56.61513635420207
974	59.02069477049202	78.68629910780722	59.67749809502604
976	69.45022377262009	103.085232474496	74.02557441783647
978	63.54505203740875	86.52469060653054	56.12146736637492
980	64.44951960995167	82.01452524994768	59.78463049656104
982	59.44019022834971	77.16517965816004	62.53882549957881
984	50.4549549990145	74.29687530017145	59.41171578984034
986	48.65129339660862	78.38224071671186	56.47436477030863
988	64.74074262196621	84.68895086815273	60.70459534926914
990	65.33543129478117	83.06883312190692	60.72450848657582
992	61.44802138001259	83.28406333754685	65.03965188356844
994	55.35991423457716	83.08516639828187	55.94372382154986
996	54.43760788982488	79.24249258124057	50.11771845864635
998	59.72287993685619	75.21878486947563	54.47359592278639
1000	65.06831783601812	79.60848180145848	58.5421826613764
1002	68.81491907485354	91.92441099087348	63.99273826130929
1004	66.82315305853076	88.86173989487109	69.62924278189632
1006	62.91224414825304	94.56974510285366	71.56319540590908
1008	64.00288845555033	92.99303242340352	62.58078236080743
1010	65.47047258313171	88.34485936354642	56.22573720979391
1012	60.65485633417509	90.14342187229072	61.95475782440822
1014	53.79123443831701	90.15568711705055	57.4769521189295
1016	62.44919362295878	87.2650584951151	54.59806080331185
1018	59.58369071026881	89.21499762678867	58.94039612851047
1020	54.83512265382497	95.16269166179151	66.17866011451324
1022	50.42088284026522	91.71382347309077	62.43145950397974
1024	48.54092483348364	82.5678777887378	52.27624128886181
1026	50.52426147453231	83.95737687663134	51.96218298785738
1028	46.82660944377462	79.09993597266384	38.94663931893042
1030	51.3343271455162	80.24457429813519	58.82593378601408
1032	49.65734409996952	87.04224825033516	56.06657010004191
1034	62.73659856920242	86.53148237043931	56.53090687946377
1036	71.15979775391767	86.43613293403907	57.60745788979838
1038	62.48713047549082	90.19026405862492	55.39909296343135
1040	61.63428278474094	83.40608278425096	65.01576556514256
1042	55.31147909289926	90.03243460689239	74.56990158242284
1044	52.51847794076836	82.04810540049155	66.83945520932343
1046	46.17378712492437	81.67992547918945	58.63974437307633
1048	49.94737091676429	83.88438976082645	59.44976522046434
1050	60.92964472996728	87.78826460034186	68.32821854907328
1052	63.47970936954831	91.55822947429863	74.36262717240462
1054	47.02232157540523	82.52107122546694	62.27593463781241
1056	57.31351237435521	91.10014654826591	54.09979778815641
1058	48.59076679621373	82.12467933962398	49.75488849609285
1060	49.7153105663572	84.53820824045793	54.46746742979023
1062	57.98244353996014	86.41037290182815	56.92675398286231
1064	60.78877503795398	81.71669472385855	55.76733853961638
1066	57.11788000524827	79.38558742274947	60.41899841150593
1068	78.2104034867078	92.40663509710632	76.93000862918247
1070	58.62007644037433	81.24656252045968	63.34695535025919
1072	60.25695089160758	79.57662028825448	54.58403283761914
1074	63.44799910826136	65.80784523261377	53.5791481475379
1076	62.44354899156492	67.71230434300841	60.68163379036098
1078	62.13263073191284	81.58204156151454	67.86847075636695
1080	66.05945179320831	80.63055995051428	66.34670871229534
1082	57.85794733832231	86.62240968960084	63.73093762196275
1084	46.59341132451892	100.2701042717977	65.23257877361736
1086	52.73273184391881	94.20525841005599	64.00359284569574
1088	61.32217462334975	91.46249211675074	63.29300071061324
1090	61.43461201036399	92.90726953042866	62.16300051873443
1092	56.89968743583116	92.99034970676745	63.79627670027572
1094	57.94620321975076	88.54905397622389	69.97521740407115
1096	60.39390081862786	83.13088962458974	67.74084084757855
1098	71.28874095078577	87.23379767831868	59.54986934722114
1100	57.38694235367865	82.06842704921264	54.26067667636439
1102	56.83004242238306	91.76414191049207	50.60400064133067
1104	54.79686279761928	88.95483799035992	51.72616677090228
1106	50.96275781899773	79.03918881977361	60.48894118537361
1108	59.35366534421997	84.74725196291486	71.62012475484634
1110	76.63044150277297	90.87296147121276	67.77419504010261
1112	63.44004661505227	86.41563305727925	63.9329967467571
1114	71.81784070072752	87.85100354920468	62.61411006315693
1116	65.29661967271869	84.63073593437494	61.75795787127663
1118	59.88697613536107	92.23375869240863	57.33939333764967
1120	60.01583485543986	96.3903161312351	56.64520562453541
1122	60.52105423676991	85.91542746750859	65.35297218032662
1124	60.71650840020344	82.83184847365183	74.15734793291479
1126	58.33472571399253	76.08700256324944	68.02237510978634
1128	54.74947183784688	78.87732404148204	63.64935536718405
1130	58.16014410962821	87.28225334460696	66.94141096685684
1132	75.1291723085689	88.96770877963469	75.04810041035158
1134	74.06128609592844	90.52882951066347	72.21316366498581
1136	54.28011450255004	95.16967448423908	59.94720798665769
1138	52.68175136878532	93.54680199954321	57.61252498970875
1140	57.61836451756589	79.7431771574137	61.2768230829546
1142	57.15915550940775	78.65772713150244	58.89993314024695
1144	58.66251658749117	85.07282989384419	54.0592899135052
1146	70.87908277345264	93.05315215148066	70.59012405806527
1148	75.86811856552534	93.66631236703925	76.70269685524573
1150	66.50004803563499	82.27855853004148	63.75081083736971
1152	55.95170717433532	70.79868162848899	51.41948493716663
1154	63.01380241158686	86.19281246077051	55.63194826854856
1156	56.05410964815713	109.6254264834228	49.32233815099986
1158	60.81444045682123	95.10493591512611	57.17821301116275
1160	52.32523413989671	93.13857960534688	58.17274321377401
1162	53.04604281339393	89.81570079402954	63.62896974657254
1164	52.69564198455531	85.29379091011829	67.20546116186068
1166	53.32727872138609	88.41916336872777	66.55006726529464
1168	67.81672645865807	98.80602562772043	67.50229006336048
1170	72.29360653791929	93.66655626500267	67.13243478722178
1172	70.37418974332374	97.0040924650101	67.18063971568878
1174	54.97538216633375	89.8800918644852	59.12440970738881
1176	52.42224551762654	78.90523798687525	66.50191880666222
1178	54.45326629205353	74.83543719381609	64.09012969897306
1180	53.79421794225647	77.21509292629494	63.81985186573839
1182	54.61648256670082	83.22477531039566	68.35387986229776
1184	62.55759325340421	88.5373137977312	58.42298084670379
1186	58.638782799297	73.83164058593084	61.14439088878609
1188	53.59963663439604	90.78423076459002	62.76704311329785
1190	62.78373875590579	100.6391956288299	57.278625626327
1192	64.03099669487109	88.00548229450419	59.08765957003561
1194	62.46793967699318	77.71293189654003	54.09884440830653
1196	63.78208555560114	77.28185238506457	52.4450019124758
1198	66.74092377408746	86.01334508915252	60.13360903026
1200	66.4877625315968	100.8509771716375	62.63610383090085
1202	64.91306673346207	93.58067278370135	61.22043765725083
1204	68.28247094466424	100.3077898109561	69.32372162945696
1206	70.94704892139436	95.49423058206841	81.57410263550943
1208	61.46653697064278	84.95836109319325	73.60916814014371
1210	62.26467545315364	83.38630377160349	59.26600940330552
1212	65.62777592447715	86.82669383060846	57.23155593807225
1214	67.79504103350929	91.69914575990157	67.97093837776684
1216	76.63604473904388	98.78685017095742	74.20559196534948
1218	66.59655756015052	91.45472022690014	67.90945588545144
1220	69.51837260422968	106.8209667507383	79.76009570339355
1222	55.62203859798859	89.45528871693894	54.51450611599946
1224	65.95836966721146	91.25007766492297	61.50301623972239
1226	69.88634846385833	90.0271750707839	72.7951282059643
1228	64.06109898634765	84.65296884600816	69.1359469653128
1230	65.35698006968902	85.78176680516322	65.88082173612
1232	74.86285058024996	93.46165013985753	78.74330757612285
1234	63.35545286347579	91.99418280970311	79.60267735780266
1236	69.76823428879617	93.54909916117687	68.63800450134657
1238	76.42173188631313	95.38876670252856	85.04199305874049
1240	63.98527968566692	103.3380855730178	73.10096798256112
1242	71.45741554618972	99.91625886360203	65.77877570100719
1244	69.46401486049408	89.77048057176049	62.82187580126741
1246	67.0085859213758	86.94493361170987	66.24483802217559
1248	76.48000286308701	94.03877470540338	71.31514429208177
1250	73.07422848919308	98.04097246450117	62.44186302482229
1252	65.29462960486903	95.57351627289543	54.18991069603021
1254	69.62087616913489	98.55668617189251	76.19941788521351
1256	55.85282395813823	102.3128491530911	62.56267580380944
1258	62.29129053304359	106.143929853794	64.22098608829863
1260	72.33469198037295	99.70274533592766	67.62990165608342
1262	73.4351240784514	91.52659721646423	65.76373591277883
1264	71.10760285655388	95.44521411161554	67.02512932798975
1266	68.13560809905749	103.4934208288918	71.52797400432502
1268	55.04016469302245	91.90076406556032	62.86801990410051
1270	70.79853009920321	105.403920326575	71.26036480889253
1272	74.72096804102255	98.60907469542927	58.58902431865302
1274	64.17998233275847	82.40576733224629	70.18358521071359
1276	66.39533452516871	92.93896058763141	71.92605864354256
1278	66.77534055499372	95.88721793800957	70.62004874549152
1280	57.12652761457846	92.82776753295613	65.80094947330018
1282	53.62633392493444	92.066831043001	66.15570110599774
1284	66.67832389450888	93.91241092317833	77.9644591439417
1286	71.53659316764667	100.5574096823211	80.08499776743065
1288	65.80764433449606	85.95359657278664	60.31273468315035
1290	55.48107512220819	94.76767991468282	60.97706824897942
1292	65.81541461749892	93.8551519641365	64.46477151692093
1294	72.44750930773499	93.22880921174215	65.1277149472822
1296	66.62927844639766	96.30402968153116	71.58129568491628
1298	63.83453081610853	103.06702229869	71.21509285943927
1300	71.07178093190314	110.4055002196988	67.77878444352596
1302	80.51771637464107	112.7970740355027	71.05570901858906
1304	82.1303203450795	103.585549950973	68.43244624479706
1306	63.55043023766497	80.47368563785757	57.59894478413486
1308	68.39576296661018	105.5824811800767	75.11873789829612
1310	89.82504992529493	107.29476459616	77.02933660901611
1312	63.95334480191072	108.0470399877762	69.89823383266885
1314	58.07916660485489	107.182359732315	74.98934729852718
1316	63.74957215877932	102.5680866806303	74.34632964002927
1318	61.27269149604246	93.40991097471948	63.93680776207702
1320	58.31676905121968	90.86562025398467	63.17940954754341
1322	71.15821034807942	101.8581834612756	77.14838509746853
1324	86.275789014906	100.4745703433007	71.93084229075305
1326	74.69423902690953	101.8610256047434	74.72186862732366
1328	57.32045200352876	92.16868535348002	66.50094688759896
1330	69.86762686034544	104.8970681179027	75.32372617358209
1332	61.19489328634799	101.4657288578488	65.45507908957814
1334	62.14280568660811	102.7998292500741	61.84745116404648
1336	68.70412243613927	99.19076801567078	65.28401715040855
1338	73.61123441399876	96.69875181036943	75.55050199788352
1340	79.50890677846586	102.0087908577571	78.82408949372653
1342	79.76459907649489	98.14623580357301	60.41656905321906
1344	63.8084681087227	98.33593669671406	78.30337953549584
1346	81.4893833780008	116.8703698958326	85.91651850233778
1348	56.03901385380743	99.20532352155064	86.56214411318111
1350	75.1509930963496	93.93160416716648	83.54956496462583
1352	70.23186872784501	82.95433319845738	59.35817827396065
1354	65.23352118061388	87.58353216721422	57.00968631289288
1356	64.17810399695713	96.82788083452881	65.02903510494761
1358	73.49444860644113	99.68644400758275	70.88784931739579
1360	82.2642000175012	98.54970864382725	78.65565040478346
1362	64.81867952187442	97.7896355189273	82.82873151698951
1364	58.39411458506218	102.5629397370897	72.96512600017768
1366	71.89665087629236	104.4794644912969	69.4713293688462
1368	66.94563152316964	107.5511792015629	80.42365816020386
1370	78.52388716244478	109.1005027535332	75.42348915656795
1372	63.54378581508736	98.87587933776351	64.17025250775762
1374	67.53443547756231	98.36756281481192	75.55175957231316
1376	69.20203556034464	102.996848269167	68.90270263909741
1378	59.5959364195766	105.4600566198711	69.42021380869471
1380	55.8768711356318	100.204188863117	79.69265010210798
1382	67.57181713078687	93.13140353614227	69.09109030602825
1384	79.18205827624311	103.2974909361158	78.61339500719002
1386	60.80998255791415	106.1823610126173	77.0788602197451
1388	92.58723265329164	110.3401357252582	63.33742674390084
1390	64.67492554277392	99.96425479280636	80.96690094782905
1392	61.04257812318565	114.5095299818451	74.97463789896682
1394	65.64952287042456	106.2548834253092	73.57181369524618
1396	70.93312571220392	100.4606175525663	75.5969411994313
1398	74.54010376614258	104.4810115556026	83.79534760978714
1400	67.11174550248973	107.4798417806275	83.93087757048286
1402	61.62495151433893	107.4538377778075	73.57314644672786
1404	72.14223912157807	110.9250320261951	70.55286620705189
1406	67.47345059003794	112.6915027120072	73.62291758558024
1408	69.27452815203519	108.4347406080345	83.19637705146843
1410	75.61869566185416	114.9145905362697	81.26116175730343
1412	70.03565035106217	91.41798640070886	70.61510190384662
1414	63.66250613699602	108.9101128948379	74.04247820978307
1416	66.25177456603525	92.60337322927049	80.43437689653966
1418	69.12106069339436	98.483350584421	86.75059682256307
1420	74.59522385474624	109.9964820850418	85.40713018902953
1422	73.99595883018938	106.9516776494585	71.32488985543444
1424	74.11489376015342	103.1980855517932	63.2312824051253
1426	80.34035449669429	101.6573527987758	74.66938623483945
1428	70.97343904895848	88.65665546019872	83.23999043049633
1430	65.24451123289066	104.0247941443971	83.41793802877849
1432	82.17454433869141	111.5202339466068	82.92588558218789
1434	76.74892897552989	94.18377194191025	72.38653978306735
1436	72.37468011009904	98.88219876588731	75.77873474967328
1438	82.47887682973911	104.0029981303111	71.06886498557373
1440	78.88245331727899	106.481212440539	72.08843790948539
1442	79.33210119744126	108.0850827844597	68.98430939246617
1444	68.73757684044281	99.57519551672661	68.69960143306014
1446	58.91677578125498	103.5137560089981	76.80309078193181
1448	62.15379834992307	109.0424790561109	72.55299955670117
1450	67.3601611633305	97.13963853763158	61.8342223048486
1452	71.56531510068685	109.4368867057082	83.72410979166463
1454	65.01478999513091	118.9278206229682	77.7223690602784
1456	72.19937803158531	110.0586098408531	67.91456019577991
1458	82.78136691765944	97.93008046744295	88.12177525439279
1460	89.58197195557023	121.6334387955858	78.41176705852237
1462	81.56229736585311	115.1972817122155	82.82059871807647
1464	76.11365426664844	119.3941115878747	82.9934562835338
1466	69.9948758630709	107.0578827072237	78.29618418467283
1468	64.34321755315639	97.16808974715875	77.9357172015764
1470	70.23115509275273	100.1117634960867	85.17852420371806
1472	80.42330541772604	107.2422255992564	91.74655548733506
1474	83.05537933695409	109.4611636454768	89.4464351906451
1476	78.57438195555429	105.6461936647727	83.64576764843008
1478	69.42008452285009	104.3577044139962	83.41291544785634
1480	85.34288928079343	107.6966724711865	75.73044614842179
1482	69.092219780587	92.4386938636388	60.98101333646383
1484	65.29567084239088	114.094087876796	75.25755554943072
1486	89.19416245431427	111.4458511509548	81.78871043199777
1488	77.43124426163922	119.1264568347927	80.33206393506558
1490	63.39642433791002	108.4237428035978	77.25264608846071
1492	65.58879443796306	98.83469980623657	81.03275889034967
1494	64.21061057794404	99.9403461655784	70.88077618974819
1496	69.77094827013954	107.7015018502238	65.14825949059605
1498	70.91613860753526	104.6807873570211	72.84229912703864
1500	67.28238956659894	104.7650602066611	73.82511923862145
1502	74.95797237495287	121.829617481855	68.77295235438862
1504	69.83116644140144	116.9982363013815	75.47349943304258
1506	63.51880588246234	105.7516188905764	72.87975208579763
1508	75.57087048482018	133.3934102147233	89.6461354252219
1510	93.20737342796731	118.4934212121986	76.64351987052599
1512	54.12440344775834	97.16661734552397	65.4913775735868
1514	69.49512764145149	118.967492648807	89.58709965744819
1516	75.30832919212763	114.3311955648615	85.09720033476157
1518	68.89812074365622	103.6954524871992	84.11911228944459
1520	74.78776751531325	106.4678085700277	76.06071379480881
1522	71.58335254155168	100.7964859416609	59.60884650040903
1524	82.69366852847118	109.5196353856311	64.20338125677722
1526	96.63064074782665	115.44242047062	73.83795667160049
1528	88.64746799172505	109.1851990616174	72.71533774104972
1530	71.72578665228373	103.7352327958079	68.66151953088847
1532	66.32676042167618	90.55214201466961	60.79984971242908
1534	80.34439078808414	99.4392719054882	67.40759398303828
1536	81.76905473798286	109.5563375543883	70.48053509425245
1538	80.81414438411696	120.153409793917	95.60161735742426
1540	86.47710998115414	98.90080530127217	91.62888316180897
1542	86.71375643325177	116.5634966787754	92.84616625050107
1544	81.7111959734265	118.1399847789774	70.72391221718264
1546	65.8471299095954	108.2566688286207	59.1023927906918
1548	77.41957469406884	95.38284704213234	66.01564718194815
1550	80.54392048568418	108.4620984555999	82.01159724002962
1552	87.90953901614009	115.9693179075178	78.67756943258905
1554	82.01824918187259	114.434153132122	65.66426344871159
1556	67.45089061285347	107.7855129384872	56.97074990289339
1558	67.21526825730604	114.1174228861836	68.15137072628414
1560	66.46869050788249	114.057068917931	82.43390117981983
1562	64.78597193422743	94.043132082212	77.00153895829148
1564	90.25201431380154	107.2399732858556	78.3370370614448
1566	85.43357814943614	109.5707761591495	81.47582301956477
1568	72.98139032706617	101.3395689951139	98.59202598154474
1570	94.65571288035548	128.0320150704859	82.20475324724757
1572	86.00479434456251	123.124632207931	90.52879731657694
1574	67.52285188948558	96.64271886309574	85.10244976923923
1576	85.5669547042402	118.3040013239681	98.91802965583956
1578	75.90354096366201	120.9067014459479	96.01342491756033
1580	71.0448684027989	123.4113419931315	85.75700655113405
1582	79.52531603399777	128.579371253879	89.28450972380767
1584	84.45411374079919	109.3075476460386	90.16533830853817
1586	84.46669445723754	108.5351125245008	83.43735218727534
1588	79.3569690874463	112.7239458429001	87.24652744009046
1590	79.71681396190797	118.2721874418369	89.35311315322772
1592	84.86419629025787	115.2714676450833	87.52558028928468
1594	81.57822330049729	106.3368013874257	86.57323912789754
1596	82.96230650215361	117.434448429495	92.10375235988026
1598	89.094905637705	126.899093064067	96.98633945666714
1600	69.23199667812527	117.1638510443887	69.65347220903115
1602	85.09141491718779	120.3157008824545	95.51666619804533
1604	78.63106736449186	120.5783621217981	93.47445951303303
1606	82.42844281407889	105.4057251891468	80.89067112312908
1608	62.32336842781165	107.1762512615235	81.15831172344629
1610	88.64029812993702	114.6329058913756	107.5178142342837
1612	86.30584790726076	101.5352824251516	90.77622212370001
1614	82.67765103489256	123.5281737850626	106.5273648101668
1616	77.1919060641913	123.5918387777863	84.61528090960027
1618	55.90927000038114	123.5982851900602	77.46055087981398
1620	63.13018374613036	113.3637634487502	86.71715400348467
1622	74.76412654114007	114.0079335260528	91.11845270251165
1624	79.60742306299973	115.0295155465065	94.52509697925798
1626	87.37107362857613	119.1435085456305	90.71512903749401
1628	85.56819053151349	121.931814055128	90.14523654933383
1630	81.02761026146274	119.9925886172146	92.90934700559916
1632	85.04183673964732	114.2657349583235	87.76335838227985
1634	93.25072251654001	110.9836915341064	87.7840722350978
1636	91.8881830336417	114.553742993342	92.80977276615855
1638	74.87294452454816	112.6501546672927	80.90227739290364
1640	75.10016177874057	107.2974136535221	77.16595425420323
1642	76.21737647538828	109.1145452506373	85.99109693486184
1644	77.96663015169403	122.6626631288286	81.59420853988424
1646	92.29026306560471	136.1310101190315	96.33302038161403
1648	84.60308827246533	122.5461921242176	85.8415217875823
1650	79.15842717122548	132.1537946500602	95.45282415462994
1652	70.18577478395388	122.1431358656559	90.91918809045407
1654	75.13844751168983	100.9640949843593	79.5277474160296
1656	98.87715759489966	132.7845374969092	97.10009539316982
1658	90.55667300055971	97.33418240875572	91.24628201606831
1660	85.56518595818676	108.0982840139113	79.04108354122151
1662	93.55685579379805	122.3440439387736	86.2688866431817
1664	84.4449269525682	126.9148518547029	98.30582778760633
1666	90.37333815239268	132.5175214333653	93.42797825294518
1668	78.73060626576792	116.4681234634897	82.58236119043708
1670	75.28857543219536	116.2344678104072	77.68584283106566
1672	70.99695666797962	116.8019198583393	80.84089769793096
1674	65.97783765196505	108.8690389588621	76.02376760419605
1676	73.79049531387209	108.1753110544572	67.74070195342503
1678	86.62656979723136	110.8337741744119	73.92732700682807
1680	86.67249205743499	110.2623562158825	84.83302122207908
1682	83.9506470199569	114.1298765291211	83.40670185297823
1684	86.22755776774127	119.2007260084485	76.56466267149617
1686	74.62155116614885	110.7818070702938	73.42204588018501
1688	73.39024639466292	99.53943365997887	73.8976113008207
1690	72.38218691794806	103.3787178129043	78.10067066194306
1692	66.11949289247114	107.8913841098316	77.13711078885144
1694	86.53207406705934	104.418606802068	99.68098154668444
1696	93.3302324561428	110.6221070558223	76.1075087955799
1698	88.95382044755483	110.5480712304477	88.81449794683979
1700	79.28198772962089	117.499160239671	61.95121705047801
1702	75.27533603023969	105.7604752398759	95.6866185563846
1704	83.81901405594601	114.567123454966	71.87964760273873
1706	67.71419594027904	115.193695948347	77.08989066329781
1708	91.53577664310696	110.2986176696596	79.22846685185877
1710	77.19961403606324	112.4415633158395	81.71970734535877
1712	92.62459463289861	131.7754864448952	86.76677272448572
1714	91.20720362941934	96.88872046576917	83.79529296378327
1716	80.75542415014763	100.1807343557579	86.62118770983271
1718	62.76717428947977	111.1998855604989	85.36112631746184
1720	72.38166664260284	108.140078150473	83.26564760817038
1722	89.48667391360546	111.1966176178998	84.65221624231899
1724	87.48264967873718	109.9505130391603	81.35649970434805
1726	58.54573886916275	108.9588865796554	79.18675387800887
1728	71.79633362101492	109.1573955027702	86.37767787397567
1730	81.44552396624506	102.2247871310911	88.06549113485724
1732	65.29636843963692	101.7632451165457	80.49178866630962
1734	71.90145672772371	105.5558004713462	91.48584890208988
1736	81.97714995191416	99.98355882492177	82.93188568206777
1738	92.84127739420529	107.5287448625378	84.82825510069756
1740	101.266285283136	108.3321879881995	90.40476946006866
1742	81.41709002708575	106.8330261925427	72.47808649631983
1744	68.07259111350325	117.034026745102	72.38213160989355
1746	77.46056461518569	112.6974548473406	84.45229043986316
1748	85.06196665799607	119.8910397615561	91.75781926222447
1750	78.7403233698995	128.1223588038012	89.75581744597561
1752	69.45793467182173	117.728098774349	79.52963225859796
1754	90.17061702371615	120.8573406519949	81.5218293869015
1756	91.41583409580163	103.0559368300789	82.39994612059752
1758	88.20790795448515	103.2978613698474	88.59099444681269
1760	75.12402310634047	114.8439199637811	95.89059409110149
1762	89.09539197641156	109.681257859112	87.12626444624453
1764	77.32208302491219	126.4404369780078	80.95412589804325
1766	89.15141509285819	99.49360956170882	94.25481542916424
1768	68.41691696854885	113.9226569022723	83.90172860900032
1770	55.26165834145442	117.2903579124301	69.35227549099781
1772	76.89047503490482	95.57116633326058	63.4892614566244
1774	88.3739281611324	113.6179949100982	77.75246035894466
1776	73.9157876268557	128.8453852457372	86.80534503704301
1778	83.36321676525212	101.8033737460944	83.76502332185302
1780	80.89525894135092	96.22541480845412	83.77612737052304
1782	107.2212376807641	114.4246312626375	98.13807842574146
1784	83.37589776241704	81.23104465446356	77.8051020535017
1786	106.0401712906722	137.4968425135717	95.85065847558205
1788	105.1461558986955	116.6726512443016	74.70576681473033
1790	84.24214641526282	128.9256468653587	81.53833094457517
1792	86.64920171538952	119.4962228219903	85.27446834795116
1794	78.53581493829061	105.9304236505897	98.54060184543998
1796	76.72905934859767	125.1317012530097	70.83334882561911
1798	78.3195334982054	93.70198726201467	83.23026749276852
1800	73.23760943692628	114.1260955259418	91.66139953710619
