# Supplementary material for: In vitro and in vivo datasets of topically applied ketorolac tromethamine in aqueous humor using Raman spectroscopy
Source: Data Brief. 2019 Oct 22;27:104694. doi: 10.1016/j.dib.2019.104694 (PMC6839021; doi:10.1016/j.dib.2019.104694)
Supplement: Multimedia component 1 [file mmc1.zip › Raw Raman spectrum dataset/In vitro Pig eyes/Jena lens/Fingerprint/0.05% Ketorolac 9-2.txt]

cm-1	frame1	frame2	frame3
350	107.6575278951561	60.24859911477977	68.51107086119498
352	100.3640482808282	62.48449605279992	66.4379447928622
354	94.95044520013873	63.20797509931828	58.25636140149842
356	95.93964730828802	53.45947674971185	59.25321886913096
358	93.52545700310574	52.28519838209706	58.49346973454608
360	100.3059136720473	61.07890429965443	60.5951583577978
362	111.5699657094461	70.36242222320668	63.18181025753151
364	121.0896808143498	70.28225925568246	63.56043406729704
366	106.1306716291429	68.60499968469644	62.73981240575523
368	115.8701220294548	70.36896919527612	68.72050492929833
370	130.2296637557305	72.24591414806547	80.12160554781505
372	134.3612151053845	71.36042350131346	91.75066908510456
374	115.3999038040824	61.85306864992664	66.41371543526111
376	113.666332791575	61.21911123409368	63.33968088549414
378	107.4434108709305	62.6483605030054	58.77437186015703
380	95.70541270224112	62.46123642070016	49.91595478767383
382	108.3081951904826	56.34463424463567	62.57447068622066
384	111.9698717273352	48.80504518452413	58.84111678466496
386	113.1030742995035	55.5670855698452	56.80175156425314
388	113.752648906116	68.3465476291869	58.99394870895834
390	115.5433252817918	62.54316673476291	63.02117411318629
392	115.3942736838025	59.54376438626515	67.03604977038309
394	114.9594526271272	63.03399961561698	63.93872916227371
396	111.8793806495445	65.19163509329772	56.98729114255669
398	103.5663703881447	56.98984880868778	50.95229257300333
400	101.016988319065	58.32430863955119	56.11947806668448
402	102.2811922379539	54.88682137787802	56.81763830315949
404	102.7897167615985	49.92090738679524	58.37228989611033
406	102.2844515776604	46.72565615180839	63.82241062125824
408	120.8223892619587	53.76305280589643	70.01156065208333
410	116.7870786892228	61.18130970232593	70.07582970136915
412	113.2012981456695	64.98176002882406	65.7828080471767
414	111.8404267642265	62.27246412695249	61.67889201088445
416	95.53482457105289	48.24294389771952	69.78541986842254
418	104.2838953195751	51.89643415535107	61.56568179738704
420	110.8300457719799	58.4248245481371	63.25661829537576
422	110.681891100648	63.19467432711146	68.04856311225591
424	102.753406002826	62.41076983731002	61.32673021934163
426	118.6421205522191	57.98320505824439	66.19890907484583
428	110.4062302052412	58.7443605280444	61.20091003284229
430	100.817434320459	56.67130815597233	57.29206865560305
432	105.0978942499048	49.56706597342046	61.09484542598294
434	109.6474128815404	66.43009055241336	60.97268083454154
436	109.7468604596951	59.99304199767802	59.70470835574413
438	105.1615527662266	57.67390658195821	57.92553942842798
440	99.25301801301674	63.37133674533725	57.00666833834805
442	101.6979790101053	62.76093440227093	60.21530036343322
444	108.6745779555697	54.87076031649721	60.02171636661997
446	110.5677775864489	55.51215859817354	58.26371451981363
448	109.3453199078315	60.14384055544292	55.61096086253884
450	108.8978225027717	60.89657110050741	52.9408912787721
452	111.6353327405767	56.40898296329483	59.49456381196444
454	110.0789335267269	53.83577419447042	60.50540672792262
456	109.8759291491037	52.80841473299621	58.46807014706585
458	112.1751472006393	53.1707414614714	56.79061843631683
460	107.0999977955554	55.34284328587779	64.92951721393607
462	109.8317257180394	67.14290267829489	59.44206349189896
464	111.5341521388059	69.10026030905274	56.07624288715753
466	110.9053489611314	62.8746893504178	57.55262595695704
468	109.0214368095176	58.98095269662057	62.63077619275719
470	106.3592952179564	62.49323746163697	58.42145021867236
472	108.956459057918	62.69403107192704	54.61789209693173
474	112.1667291632289	59.37397065358455	54.58167895497722
476	112.1251578830024	54.02661174707501	59.15817337632043
478	107.7196917924984	56.28262000811723	58.00662391308088
480	110.3503423670897	55.66964752500194	56.07274831060116
482	112.0681533278987	57.92282984342911	54.97167674155749
484	111.375915465207	61.16142958879051	55.3278502498469
486	110.0319335126709	57.70859147755306	57.45130778058586
488	115.4829935897059	65.08719508911904	62.2229412343868
490	114.1163210538936	61.83094403801522	62.54692075684261
492	110.6551150265901	56.61079067105001	57.82516521374694
494	109.1709808881306	56.71466190408369	49.42546112703349
496	103.5820289313112	51.44669588572172	48.88173678889163
498	117.8373125336125	61.99383511344085	59.63763123671321
500	123.6044720511179	61.41076153762437	67.91392696738414
502	117.8971822908258	51.06050020368774	68.74321113660838
504	113.7837494763218	52.60640414717442	60.78373044572002
506	106.8238049561677	53.29380506184326	61.46463675947018
508	110.1769927559936	58.74314873941082	67.95742210154506
510	112.3595973411647	57.20628730410165	69.92547273855158
512	104.8320988141947	42.63756923533537	61.30034335580234
514	98.39217213150489	41.58164623639614	58.15006916668341
516	109.5582363595555	58.01738831026316	58.75730419078802
518	114.1237186228559	63.33401793230152	64.51541994797617
520	109.9493327727178	57.51130111360584	69.18816699743583
522	105.6268474771943	55.40634651274705	60.54093269433531
524	107.9266247284159	53.01509700969902	55.89467160185523
526	109.6279371607122	50.4648766902112	47.48257106738025
528	114.3646733665493	54.02877764796324	47.69005868221525
530	121.3224053755197	62.97314985439149	58.50898197362953
532	114.4206203492053	53.82241213943991	49.3533518102395
534	114.9579873659951	57.80346448524238	56.36248146088904
536	120.9472656418074	61.15427976964527	61.92789735970666
538	122.5168401701084	59.57962101507675	62.35147637725541
540	108.0068711763063	51.35310628722986	57.72776453703386
542	104.9727470963464	46.89288201743818	59.4414736543356
544	108.9961317778128	51.90681598928346	52.60558561626367
546	112.4709086293873	56.46708476955784	52.71402496136221
548	113.2871102268863	57.02357211982128	59.41257252827496
550	115.4750717052496	56.58544790450136	51.47065507716413
552	113.6169015941155	60.3068429802762	58.38417683144688
554	118.0431721064544	55.55086579993998	57.89101370618147
556	121.7188721841967	51.35627843012034	56.75438039380607
558	118.0154630105975	54.952261513328	60.15669851920922
560	108.8464171142614	54.99792720275989	51.36271202730247
562	105.0564881618934	58.72959542165243	57.73979875768209
564	102.1494473723213	61.10952881112094	58.97254385975294
566	100.3845338698643	59.17190186940061	55.70993178535547
568	101.9094490935317	50.81244648971888	56.47173124711242
570	114.5346272734869	48.31144132232753	54.86194895724758
572	112.6940901570657	52.06573233230061	61.51438783367725
574	112.1151224627789	55.97932702588996	64.91288597335642
576	117.4733294929799	56.46938913936177	61.36315222545704
578	120.861815576499	51.83440559479884	55.83897645826421
580	115.0618865608262	56.00538466243652	59.96509891843416
582	110.8419153688657	49.38329085609155	56.35243637981069
584	112.1766373432828	45.9080144050447	55.53390344300485
586	118.6347339153627	53.65925928949913	62.56304931982768
588	115.9099502946658	53.18798484981153	56.71454865363275
590	111.1269525198157	49.37224666050734	53.38990015022799
592	113.1482397783374	53.40108380683781	51.97756061912411
594	115.6432499770878	57.1082398123134	49.92008129235499
596	110.2706299893516	50.22127539158205	45.66410845903045
598	107.846219357203	51.10837374476313	54.18152656002799
600	109.8001601561571	53.87117602562132	56.23445945914121
602	113.6147809664166	54.88757095323816	58.22912436732825
604	116.8511477268216	52.30206813137824	57.54936241232674
606	116.6571501704669	45.42545137126763	47.01756577752683
608	106.4890979804362	53.56055901597771	48.39266013776592
610	106.8662853074351	50.95340371399077	48.19701397445456
612	105.2603600764854	47.534725710762	47.97957488830747
614	103.4143128419977	51.43153140159143	48.74010696809634
616	119.758331708111	70.52685366818925	51.0752993897362
618	109.4726143978594	52.92631462317254	53.96056460864503
620	104.5871734735518	45.78502169240804	50.96720222688086
622	100.4433101052605	45.04812487679966	49.89108538763405
624	99.26038480206054	46.72099675779602	54.32162015596634
626	121.2857364737047	50.56753242777255	59.07874558716954
628	111.6703622764226	44.21993696037617	62.0619718990035
630	105.7520561313516	48.14821217950097	59.60900351529644
632	106.0520595563745	55.13130117651573	60.04009624147579
634	111.4308457932199	56.47797642709996	65.57453973761784
636	120.0011289881982	46.2213415972567	54.88011401637243
638	116.2200996448079	61.24861864981878	61.29120436206011
640	107.7077889779546	60.87384741073578	59.17412453780963
642	104.7281612503256	55.63411209471367	53.5432434519744
644	111.6143126099325	57.15298270553731	51.89165102090961
646	102.9848141231243	41.2341224151031	49.26756843547106
648	113.1207780686878	51.6004709265122	49.43380175974755
650	115.6174937624116	52.33554692220574	50.48752157130662
652	110.0037492372774	47.98246098570459	50.36522613895824
654	103.4931412014417	50.01765460236211	48.04876259872466
656	112.3099862664677	53.62648340160304	49.35032663305498
658	110.9030723649548	58.45713741916451	51.86833362721562
660	109.1842347754642	55.33507545008641	56.6679226348655
662	113.5093058043729	52.5563204229999	58.09284405873672
664	124.6321233518056	58.82232254718855	51.13337448974307
666	109.486839000065	46.8456328711396	49.82075022889747
668	109.246665552852	44.86341091719678	50.28302709932704
670	111.548866950327	47.37380064125387	52.34909791104225
672	112.5250354875663	51.22482903908971	54.17869504926263
674	111.2124878170637	53.57257535635698	53.48704928699446
676	109.5180506218074	50.06607137770692	49.05213178407668
678	111.0127940045492	53.08625524740094	44.85187737210639
680	113.1161520441373	56.41168848539729	51.41187189681942
682	113.6418853049902	58.72330153560922	57.49972631540857
684	111.698351070172	59.52468725140891	49.44979638293845
686	114.7169715073866	53.1902945112813	47.31721463470435
688	112.5486767941544	50.31215782555281	46.25433238355274
690	112.9387188658354	48.8243140731295	42.78286147335735
692	114.5723486038636	45.54849279211325	42.99581937567046
694	113.7391976319542	39.83101545757111	51.75247931446043
696	108.1327211584819	47.72550382048036	51.20218438369485
698	106.3806720847442	48.62254115829384	53.40945206516362
700	111.1012674823185	51.90328104645762	52.4946626710828
702	112.8838275058275	52.71874020903151	50.87139803164574
704	104.8417430830567	47.45490593824352	51.84471022859768
706	103.1399648714272	52.00083563720892	54.02237815428859
708	108.9535021518795	46.42773780528822	40.64328964976465
710	104.1558439234987	49.5695682672887	40.77563221308969
712	98.66336971987995	55.21596006871141	47.93762114292719
714	102.8611963055617	54.96132439928658	53.99903972752301
716	114.3814045122428	46.64802733835361	65.08581480323575
718	101.2496492058787	46.67558513203911	46.13568528804038
720	101.7802357675351	52.99727514682772	43.41223297123549
722	110.984937969939	52.26218288253205	49.65743929931453
724	117.2335390328926	43.88873725021717	52.28202604652825
726	105.246871238746	54.19858463724454	39.7434320856033
728	109.7657971026421	52.71494718299324	46.06630221396682
730	106.8336119636663	46.75384925304857	45.03106296069541
732	104.0862776654081	43.42000689616145	44.80913075511488
734	102.4295483971318	45.88353162133279	46.96211591801344
736	93.45665872971006	52.40885414291036	43.59399655419196
738	103.8318684143641	49.3444935614387	50.12270115627788
740	106.7852623611297	39.22157945053139	49.22824772408434
742	108.2800498033178	41.60531257273289	53.79571356525091
744	108.508613036682	49.40977847908811	57.33177765559346
746	105.2061677836466	41.54625879204953	44.48996264966282
748	115.1915481624681	51.53403265364435	53.99582506633195
750	109.4516095789755	48.63849595941062	45.42416659760463
752	102.1152825428501	45.2662910193075	42.19126147303278
754	98.15340793831885	47.17656893295708	44.20795627651357
756	99.00334911670386	54.01561442138871	44.5081018939712
758	105.37249155562	48.64507341133318	43.95882306158605
760	109.9969060887306	49.02763365582077	45.71484471327148
762	111.187383532945	51.66286432506381	48.03464282542684
764	112.07581556122	57.25785704231578	53.07754768644167
766	113.929269601669	61.87431272725665	56.13341450458553
768	112.5865271892321	51.21300369081014	37.68353573692081
770	97.1062302825528	38.7831137850785	44.81621750413059
772	104.1661318641722	33.72063673182531	44.01738463354845
774	111.6144797390561	38.16933397773903	44.28276542485438
776	108.3213574697043	44.09598166656448	47.75906543123566
778	97.97903733091725	37.70370493427113	49.18865211906156
780	113.9029231244507	49.18219999986701	50.400385812334
782	117.4566413552148	43.08009071339804	52.14657632102838
784	115.4326796156568	38.97851568572314	46.97617768227291
786	113.2565444473798	39.5486261534777	43.34354435226243
788	113.5879201935712	41.92065514780977	50.9902509003521
790	110.0115879096042	47.59227691547368	61.109425924339
792	110.6025923946681	35.42595282910054	52.93465891281326
794	107.9149299580015	40.67918733936048	47.52310190648993
796	102.2251488643943	49.94788451532433	46.60387655042493
798	98.88000955970321	52.52336391660132	48.01706628954638
800	107.9014328643138	50.69954524554051	47.70708682144049
802	111.7231323982762	45.00678402948228	44.99143510202126
804	114.423042075743	40.62473390177527	37.30444267377035
806	112.5683709655863	42.6407874742578	39.4252705875838
808	108.4201310029446	47.38740991136006	47.12118254493718
810	107.3931030900481	47.77330785087339	48.74994457443112
812	115.7516493327046	42.59548145612284	46.57151500332397
814	119.6205573059612	47.24559631633186	49.72271952076211
816	115.7174390291967	44.42589546661598	46.6032265133173
818	110.7445666062678	41.28814277034461	43.04802681205226
820	108.0084840472199	41.13299723413822	42.82625614055488
822	103.7095566331687	36.58281557820713	42.96209998149882
824	112.581496534516	40.87710279760849	59.87868040138385
826	107.3993363067071	45.34123363945611	49.14275302137251
828	107.854221681474	46.02030470585012	45.46803513193895
830	115.7760263186457	43.07942202601168	49.65542098770088
832	121.8422611283975	39.44634686021043	48.40394868089003
834	108.2416352996707	40.60028451958763	38.91773324761262
836	112.5151452662519	39.19591086130268	40.9616267465643
838	107.9396605011536	31.84596495167927	39.61779463135619
840	103.6425761310237	36.58112541965902	40.67869324188679
842	104.749809667719	47.90420291068283	42.85242785854567
844	107.896090118868	38.56285799046306	37.83237023877173
846	110.2821518925902	41.25663107437106	48.70692580297796
848	109.2426368855288	42.57272943796711	45.20284526183471
850	110.8046010589323	47.29740272476629	43.40932154114336
852	112.4402430441545	46.5828229541187	42.99073039166309
854	110.741565284596	39.60468990451297	41.96607953782358
856	105.7695986115837	48.92117523200227	44.60421348362171
858	116.2010790270664	43.08578027745759	43.31699854198635
860	118.9936013746762	49.76846529072462	50.61561970274178
862	119.981587062114	52.78005259858229	52.81775683042802
864	115.7251848530582	46.65990461649082	49.36433130915631
866	105.9395334717306	38.0776355212988	46.99950190313091
868	121.9628036770877	53.46038830064704	50.4519815756862
870	101.5244912792918	50.53328998379353	37.04595827178201
872	103.7274570438522	52.01028115680769	35.61759041449763
874	106.5095052479387	48.52759982558318	38.84742521213187
876	106.4310370514662	40.09739322532015	44.2943751184602
878	117.5503109766693	36.17311244045931	54.03387368021348
880	118.5389928178623	38.61533102997459	51.78592245881475
882	111.4306124322759	39.07826077940212	35.84068523096138
884	108.5492997752995	47.39640186339879	34.55651434385604
886	110.6647944860152	49.32672817303854	38.22683561720774
888	111.2083344098068	42.79748216006023	39.13346431175525
890	100.9540529849177	43.08742122455428	40.14585811003727
892	106.3738324642119	38.98539442342742	39.73820137786581
894	114.7454267364452	43.85506014712612	38.78589961200935
896	118.1141616159564	45.78140043202646	45.42356309055859
898	114.4091691765392	48.7711379282861	49.27160982986003
900	108.1959107839836	49.60909656623517	45.61959351119342
902	109.3818500403074	32.19383015630903	44.29876092854757
904	97.79006060606885	39.05041535798766	35.20029958334963
906	103.4804709944592	35.18945993901023	35.04370008774251
908	109.789668946067	33.91332489971869	43.63759997195759
910	113.4933887821356	38.6603699787409	51.24863730931459
912	114.6118268727745	44.6795860731605	50.49537529763155
914	111.6995509739704	40.34921367518349	43.36995704383944
916	104.9989090373037	32.83020132925746	29.94814578286297
918	108.2240726576265	40.70097677386213	35.02300346178491
920	114.6062653944746	46.60586602557234	46.94165785295072
922	116.8036039691973	48.04124161158468	53.56614968495909
924	114.6087481167214	46.85318376064497	49.72648601837017
926	118.6514809778437	43.95923780931081	42.13519641888762
928	115.4563178828306	51.45611006488785	34.47320391003823
930	118.9524137702221	43.92255446819315	41.24093240159832
932	114.8595941530426	45.76980744298567	44.41858795116587
934	112.7865416946889	44.74219361270708	44.49613863891811
936	116.0968449119845	38.40726226031937	45.33950235528639
938	108.882044830818	52.34348216606607	46.0691242226151
940	105.0960270146357	38.85104011982818	37.48442911676293
942	106.2489588318963	46.30265685002421	38.17564393421141
944	102.6797456267969	45.02884889748569	40.40835850706682
946	99.47412773193818	42.97789955333057	36.75826017698776
948	103.1425000527557	41.70900300621223	30.47474946211485
950	113.5011743989034	26.97533029668697	35.08263292737139
952	102.5750799552003	34.15338415496886	36.76307800635062
954	107.7963662223347	37.96346846396139	39.44885772820152
956	112.602829269785	39.58405085767683	41.28270164571958
958	113.5325162955587	43.15600347111764	42.645826760749
960	110.1597236661104	45.54882692660361	42.43665443930809
962	105.3628509528481	39.77035687920652	39.75261547122098
964	116.3468608686921	39.16674763714063	44.70467440046889
966	113.6569090733961	43.74021927062667	45.57986486202708
968	110.7050004509537	44.69488587801728	48.63882681633629
970	111.6430700066197	43.20206681660464	48.56949083519207
972	111.8952184604749	40.58158551219088	41.64320455724663
974	107.9404164770294	40.35917243465339	31.9055831105818
976	116.0584619419548	54.73558788652363	39.57523819466953
978	128.2943915961786	48.34344041733094	36.87060533871063
980	122.0351895281526	42.42761983221585	41.99259176394476
982	113.2201394312654	40.87043295507032	43.16343602718914
984	108.7190442428309	40.31443639776754	38.19646473598711
986	110.575740109864	38.7068287576008	32.82245079450576
988	119.9841807818694	41.60562744129609	36.05185469451566
990	115.6197510063545	47.79977343803883	37.71023768346791
992	105.743334870038	36.86989077134909	35.88471278316405
994	106.108655008954	44.30343880007586	43.92366308598613
996	109.9842078952174	49.89877185024403	44.12286470837734
998	112.685682475438	46.37541382028989	37.65360473691641
1000	117.9481707359699	49.88893635907203	45.31355652912685
1002	129.7341081829231	50.76823979212263	47.32859355459912
1004	127.7842167596058	45.88435704021491	53.81048878269125
1006	116.4258803633011	48.64936793783788	49.04038895467359
1008	107.1824712352711	44.88460745708375	46.75602960869848
1010	111.9306374967165	41.2845915898631	50.7896425167562
1012	123.3829095748241	44.8927631734197	53.79162014549499
1014	101.9090116495871	37.27226105188781	43.16004934754393
1016	104.2051485666338	40.74516638805211	39.70952393659182
1018	110.4185860057888	46.96701053022191	52.34398175640801
1020	109.8785063429674	41.25730073281831	50.62931624005112
1022	107.2231578022451	34.77377005872166	40.130018213643
1024	106.4602782199529	38.37231010143158	35.33826506341236
1026	105.5715919271468	47.88168752822026	41.48123168659689
1028	98.38784048535665	30.20648395627196	31.95841820811454
1030	115.7719453137035	38.65853439677878	29.48067275823568
1032	113.378230982541	40.26327623206218	36.38230754885976
1034	115.7481222739814	40.58359363664729	40.58359363664729
1036	116.6885633845557	36.79827960611592	43.91642412206971
1038	110.3147202829851	32.0904584031838	47.62814420017683
1040	113.7711675530535	40.88225530093509	43.4382079495762
1042	120.417303129426	33.95797784102749	42.39512783264331
1044	104.4427918153942	34.2971528038231	44.35376432456511
1046	94.39351275040411	32.76196318167699	40.11536766885656
1048	99.17843973340381	33.8689548673317	34.44222919473356
1050	110.9384705550187	37.33261988042703	35.91306247591521
1052	115.8334510893067	38.74026124944821	44.42952119374199
1054	109.2668715130246	35.58110918592755	41.70616325012749
1056	107.1624407180501	39.28220207061567	41.83993292311033
1058	105.1072825374039	28.16953165428835	37.01850831203231
1060	116.2723075042103	30.82832244551469	34.90260043504382
1062	120.2289237284288	37.61823065261588	35.33233957263036
1064	115.2123074970869	42.11876922215747	36.4027139830158
1066	114.892350703029	47.25902104870465	40.29603239802093
1068	115.9635390532383	54.03260716338237	58.0569868721617
1070	125.2632338460249	52.43857226734688	47.45468227176256
1072	113.9139694775932	44.9145159311599	50.3971197540783
1074	109.0274350513595	38.76010193715068	44.50379018982099
1076	110.3324020642064	38.58894860691036	40.78709504537321
1078	113.5909637583621	44.1782614415616	43.90216435450444
1080	118.131994079309	49.63035427199736	46.49027684107315
1082	123.7658608544217	44.5652075014152	47.39380226402257
1084	107.5899164173655	45.47226688037362	47.69075436383761
1086	118.2996051878333	51.3696811642036	30.69299256554178
1088	123.0647624430151	50.82114252531692	40.88938079148235
1090	122.0432496786269	45.35738159513258	48.28457795469551
1092	117.8775100413313	41.41319724185532	46.38609246140158
1094	112.4471071705261	44.48195124821004	51.66516140612107
1096	119.7216592385988	54.14546639898879	40.24708941294028
1098	125.6353593336345	46.58313793235895	48.08428713909675
1100	115.9956815447199	41.88298231971696	39.59229635521193
1102	109.7392364319901	38.40307611583161	37.13475512015447
1104	109.3059352009213	33.8142429950359	41.56996062221711
1106	110.0497011165589	33.89316266940542	44.78707283501697
1108	107.1211207949524	44.15944665566211	45.28862215117815
1110	102.6214346104202	55.4476140403881	57.61639233596909
1112	126.2238672293648	50.97903296158904	40.67915384837983
1114	127.7450100201434	43.9820964033659	44.1755204479729
1116	123.3358876681325	42.37415360217196	45.07533935173365
1118	116.925341571381	43.17462251901354	44.62716012428354
1120	114.7187627054444	39.24232570149053	42.35317802485787
1122	115.9121512076208	34.69455012362679	39.16608120214963
1124	108.8586261521731	45.94859176098416	41.78091169227797
1126	107.224984965224	41.63792018383189	46.2938635206796
1128	96.51594951118264	36.14584455979055	41.26073077047563
1130	111.4450605532989	47.65854810806883	42.75215119937062
1132	122.7994635590808	46.74365302951011	46.49523596413062
1134	122.5837179168337	37.28986334813492	49.81139354788729
1136	116.8040566700962	33.67972406726646	45.02537665306416
1138	112.9649788300389	38.46402361153788	28.27610760835434
1140	113.7143062045178	37.63538475300536	28.21759033459135
1142	114.5699118419302	33.32385573918663	34.77994764611922
1144	118.5255447546898	45.88154565363943	28.93503651274113
1146	130.1129215101289	46.10635299388174	40.63568184435376
1148	134.3765138959516	47.51341699513876	50.92839367045164
1150	122.5653613251791	44.44124720649065	47.26876523264135
1152	108.0499697830598	33.89125676913207	40.09055599649756
1154	118.7766511830654	45.63747819562438	48.86411037805026
1156	118.2612164735429	50.97571325100901	41.91059462435133
1158	112.4603342233703	49.5364033561806	44.14680528138914
1160	116.2103531068	44.29760011268615	42.41225146074515
1162	117.9199785277505	42.38951336175815	38.67140777748612
1164	120.2741026995421	44.32926275902426	37.35253030786782
1166	119.9414378939267	43.35252138260491	43.63186168093497
1168	110.8986674090652	37.61839937545302	52.92255339217851
1170	109.4049634705979	44.75167722672981	40.70755271808489
1172	111.4342384618162	34.94811173448584	39.43554235803947
1174	123.9088736980954	34.90605120928623	38.39258554316422
1176	122.71953780696	40.57024869109057	37.06508420159168
1178	110.0422623434507	38.92635300486644	33.73856216391393
1180	106.3872875896413	33.95712102222227	32.33945923364411
1182	112.8566071856731	33.08272341659921	32.88534776432676
1184	111.1497875975333	36.57787270907723	30.36259205576083
1186	119.8910524569069	44.15906095653705	29.65384285355423
1188	126.2411772047237	38.43770297314353	45.2248628930344
1190	111.817404884318	45.16858898435996	51.3507310305036
1192	103.0845412081643	38.18735646326741	41.04130831210879
1194	103.2647025660261	32.97813210068453	35.32045013355246
1196	111.8350702344454	35.86615898177751	44.18699437058533
1198	117.8336513055527	44.70485291177057	52.2554246900356
1200	111.9530283020755	50.52548864779885	40.17736721060196
1202	127.3187159891864	25.42749704172001	37.95408060042396
1204	127.9375335896336	47.07520542273885	42.69557477189945
1206	134.6213916570775	49.22760814315333	58.79683653325968
1208	130.1313351471586	44.64776915441627	52.9452541834131
1210	128.2594945066982	43.70133712820801	45.36836358082476
1212	126.0512220201831	47.34182441121857	44.82075007546423
1214	125.9693775748096	48.96589718609425	44.6291353177263
1216	133.124510779926	45.5746338990979	42.30154841661644
1218	114.9550241435716	50.13544613856187	56.89042117961508
1220	120.1072047320265	50.93964705540991	53.59964560479052
1222	126.0349600481383	47.65188322534947	42.3896243051918
1224	123.2263245194272	48.5626082464119	44.76794681741971
1226	111.622840321998	49.85736347984179	51.53552635135996
1228	109.3561661442951	50.64261503784395	51.79724372034417
1230	124.268762609072	53.57684039415918	48.07977776260083
1232	137.0534854432387	55.36827148544361	48.51766871612707
1234	120.1861547490014	44.2110357167364	49.653601499321
1236	127.3126989188489	48.5316731496324	53.28069699524923
1238	121.9173793550557	57.78707398967318	48.2496980763499
1240	118.682670237986	47.54122901732929	45.65344714977194
1242	120.275707807026	52.5948045234305	42.75188322874907
1244	113.9910730923806	49.60834441353592	37.75907533540372
1246	117.4804757471015	46.99439089211978	45.45111463149367
1248	133.6423567221817	51.22747219181534	61.03618263635169
1250	130.2627005405655	40.7471465987838	52.93243460168407
1252	125.0887521285322	47.37417324587899	35.49935912762771
1254	127.4353976982928	44.57264933267004	34.79414955358373
1256	129.2074721107312	38.68568654419916	45.37313401483593
1258	126.465459511546	41.97540023544472	37.80661181272397
1260	111.748424329366	42.29066533821867	37.48238845583814
1262	109.0651411670941	45.60130962046651	38.34461834533117
1264	120.2166055239266	48.27523337223514	39.24325437419292
1266	126.0344081174717	42.18532444754027	42.59931657331202
1268	124.1045540576971	36.1116748805181	36.15373483137164
1270	120.7950215966983	33.26334132131109	39.03972804211663
1272	114.0471717887055	24.08362885242848	34.92836300974096
1274	106.8708015107141	38.65109481044491	48.08658830257627
1276	123.1284423585378	39.33677103347199	46.06254482553635
1278	125.8142894869861	39.52896409546576	41.03794617934236
1280	117.6525566376711	38.65026712140897	32.48964130581782
1282	117.708581478883	41.29949657530355	32.41764718238972
1284	126.8156867646153	49.18345131371898	46.8576101117242
1286	126.248930653219	43.41195288677486	46.80622246030191
1288	112.8655830384977	41.97776438097797	46.35338433876122
1290	113.6888911970021	30.84527376477132	46.97549027841089
1292	131.9285047773789	58.94100586185729	45.11448628208779
1294	117.8582298585558	55.05966312836486	41.5981575848105
1296	117.6853880227338	48.94728041600027	42.41565196896972
1298	124.3401106150305	47.02642672425618	48.03295949636949
1300	132.4494238096424	44.78502875651184	50.80747010173522
1302	137.278854986808	45.6089327846838	49.50663058704748
1304	120.0168843869811	53.14372147482553	51.6408780120037
1306	134.3888637909906	53.1125612135236	40.17076925456925
1308	126.8880072277369	49.6844835580975	58.34971870250416
1310	125.8431777814164	56.55630296530283	62.39364885985334
1312	125.8710964069038	48.16765548427849	42.14973796811314
1314	140.0951171275204	46.52057635147102	47.5063682754226
1316	129.6841191291643	46.78575640996485	46.01343740404565
1318	118.8553821624738	45.64011309325451	36.16286888081267
1320	125.9197923892381	48.76878949493944	38.06204027970477
1322	125.7041042711024	54.83499340573046	47.88206521124995
1324	139.408645178194	48.7253602422057	50.29171304909647
1326	127.3244196630473	55.20998728721914	27.29856915122513
1328	123.0219311732538	46.18747184192018	44.91616240265217
1330	122.7935473108907	50.17344384984031	50.51779041405958
1332	121.8807072388463	47.34441241957224	47.34441241957224
1334	123.3144590050318	45.30600909770665	44.29180982354195
1336	126.8459122935617	44.80144576993025	45.19724198572486
1338	134.5315249430257	49.74416755772039	47.28377573278824
1340	135.4935426214266	51.78380099137194	44.23157084716689
1342	120.9917618744828	38.67284868947222	37.48578799802778
1344	135.5507226416023	48.62469507007648	46.11845337546856
1346	130.0832606590494	60.83349902114762	59.09861514155476
1348	132.9835986581759	44.52803474734797	45.1098829055829
1350	128.2138990349793	38.74095090680152	43.71580552250564
1352	114.3222997273344	38.94345229022124	33.59963855166149
1354	112.813936397222	42.27627034253837	27.70944572622955
1356	122.5074903943367	47.59853196010555	31.03929972498397
1358	134.927433140818	52.56769629867446	41.04387572657574
1360	137.481046555396	55.57975287066417	49.28327183610476
1362	124.3446684071876	53.58149095706335	47.34706906109249
1364	126.9268553615567	39.4352020042761	43.51167049587866
1366	155.8849613582148	41.36077523102198	49.96194225383226
1368	129.634135417475	50.66315264392905	45.76022431364676
1370	132.8324559546052	54.85875979982768	47.96531339723828
1372	125.5427071541138	52.02631831657335	52.65278500924363
1374	126.3953648768013	50.14938457348634	50.33899661229265
1376	128.0861335226055	42.36013291674323	44.87171712860662
1378	129.2416042175122	42.81678475413612	49.03661620102874
1380	128.4412441878414	48.1815059087299	55.63750624575015
1382	124.0332817704119	44.82385988583629	51.89505529124378
1384	129.4515622037304	54.04641624315636	52.14359749439992
1386	138.170577889597	56.47053979805064	49.00144075601409
1388	139.0916675734812	66.29549184251027	54.75798477606875
1390	132.6401787875128	40.9318299913915	64.16741228672055
1392	140.6620446155205	51.20215237379409	62.68815169369873
1394	127.4216418032417	55.55344335638285	52.02345012151612
1396	132.4198887339149	46.54305830729615	40.07486323585925
1398	129.2215384760337	52.80264912526432	45.49868686610985
1400	121.8423017644207	54.95151844493279	55.2195783213603
1402	119.1102693399365	42.79519556624295	53.94522819951722
1404	115.2286438864824	46.05491550014303	52.86040216743893
1406	139.1763089577771	51.28093360856979	57.50483423390335
1408	139.2053641360662	31.73779805768466	52.94992535736181
1410	131.6348754571484	58.77095636222523	36.75295931572065
1412	140.7428551275752	37.11992440644174	41.26920004940487
1414	135.5171009648475	23.5529148680682	37.57724989614529
1416	108.1918863425055	26.2311423200604	47.79270381549895
1418	127.4133691608134	44.1095181234015	61.04622470689144
1420	142.7927718950099	56.97635446196037	61.83242687903079
1422	128.8345134286927	55.49323362896283	54.49250964417354
1424	123.3192794866876	46.94092706744646	52.12654876016225
1426	136.2563825007635	38.07070249885433	52.78149768840531
1428	127.0012474905688	32.43194801078405	44.81968067196542
1430	118.6199937310579	44.15696360834222	42.87191639925678
1432	131.6776537845055	42.29999708592077	66.69077660791109
1434	132.2567487732403	40.25329644357564	70.62950008789012
1436	126.8162246909198	60.97173501048616	57.07848799846039
1438	136.0900703262535	59.62016723613777	55.37177533482725
1440	136.3723003222646	58.84658349979618	52.09405352580419
1442	140.9584236324397	53.12636501111363	52.17674381333663
1444	139.395349941756	46.72393431840851	45.98144149203661
1446	129.073013342678	48.25531917647712	46.08690968896631
1448	124.3290299770835	46.91841053118863	52.3958242071193
1450	127.8471656766063	40.02509527492281	53.28844840510577
1452	128.9572814305659	49.45226878812279	59.21124307811422
1454	135.6721240961628	51.59687644416315	47.79693019805619
1456	119.1459066059906	50.69882013545274	47.15217409802558
1458	137.6758828376796	48.99162678859753	50.69335885750459
1460	135.628712214631	60.302136331936	52.91816790111601
1462	128.7917706097986	51.35025650458221	38.8967487686963
1464	142.8210358082287	56.61308125192315	50.17221918525421
1466	135.1780546039723	47.16287769414544	39.5860636941976
1468	132.5971548987627	40.71627855435338	36.59046451143789
1470	126.7734991252887	42.43010947649525	55.70123549373045
1472	124.5820472315455	43.72883404371316	59.47819297543295
1474	135.6064446262618	49.96429329560458	47.66837428186577
1476	137.9831691276671	57.96107428629414	50.66735625546777
1478	140.9851728568187	48.62684138483694	38.63929590290484
1480	134.3770085596253	64.744859811005	50.68670446253004
1482	115.2888087079413	31.8368893093618	30.48296067087082
1484	148.8129592320248	48.70398846794914	63.64147820180609
1486	137.1849950557613	54.47652035261272	66.6856612737428
1488	131.7425768232233	48.87696603004242	49.52856160970607
1490	127.6597193892427	47.69780428732529	51.51784005492605
1492	131.2781600594716	56.37535231202683	55.11181165705163
1494	126.3893509846902	49.36183035444719	39.79132494342943
1496	133.1067514680012	44.39772514423923	41.24355442601245
1498	141.6069236391115	48.11687909041717	52.30362352386672
1500	138.4297920100996	56.97641037391401	56.75053141940762
1502	138.1213027126445	61.2962736996512	59.69354523127809
1504	136.1828596803126	37.15182438898972	41.80114824654309
1506	134.7665142423937	28.31478056745235	33.57034129705663
1508	138.0894503787204	42.69499485604167	39.04283398348792
1510	141.4997371261982	50.79801220815737	50.68046161433892
1512	120.2157877988989	49.85034333443217	42.27612533325619
1514	130.6406485474888	52.53944670252557	37.46986680263951
1516	143.1085403338649	51.27763325276594	45.71620799538144
1518	130.2726415211892	40.73272244966098	35.48208582248442
1520	141.5798790555152	39.35973013024307	38.70963896874796
1522	140.7627061144673	42.78428540051311	46.64073382912281
1524	145.3565840716094	44.09487600463135	53.50727807407017
1526	150.850744822651	43.23638228718872	50.78297084637078
1528	145.8717005536537	48.84933580249921	40.53737252162253
1530	139.8212213760752	57.41855577234536	35.62699219018565
1532	131.3176657508579	50.37476426790995	38.83592900516809
1534	137.8498339200099	40.08158373076141	52.61212580306658
1536	140.4785538574877	55.3133013569066	60.70593877234668
1538	146.9857265681144	67.69059811747043	49.33578242735892
1540	153.3625258943743	49.47655079931254	48.42028655622544
1542	144.1251479206412	66.03433855391789	58.21187547174674
1544	137.642036595076	61.1725265739006	53.8101585332679
1546	132.8331701970601	44.25311856812198	55.53476663973454
1548	140.7513291006774	49.407717866675	44.78231539617563
1550	149.0461223975244	60.37407902585493	47.50570261579089
1552	142.3344157035224	58.582565154711	46.31860449194873
1554	131.246956999473	46.70340266844642	32.84512490364463
1556	123.4982156092255	28.69296770087025	33.38494640202806
1558	126.8943797653477	34.18731988056653	44.64801131965945
1560	135.5121206581652	48.70885829280886	40.28448473846699
1562	142.5793007337107	41.89371782979888	40.13003063556425
1564	153.6616508603094	55.12619827421793	59.15498961819607
1566	142.1132093673171	62.28684850845271	42.76909065611342
1568	148.3492315052658	59.33515919639925	48.91595020303843
1570	138.8768317229677	56.45579335425575	59.97495446729625
1572	161.7551199121097	62.67174631753425	57.54825133944552
1574	149.3620460572964	49.18967141350103	54.10155911472192
1576	154.3905176101376	58.695137073869	55.35026389626042
1578	144.3270888072794	56.19484191097623	56.43892032496152
1580	138.1234801414666	65.48862348708528	66.56320954134941
1582	135.9786670183433	61.64170915553758	70.58351259476767
1584	138.7459178025464	58.54644428590025	68.94982853994554
1586	142.217232396485	56.80001528653392	57.82713913578243
1588	146.8413275627361	44.48918240322804	59.710648498545
1590	150.1738779171648	42.88827115968383	67.19642460045597
1592	160.9752144028478	54.67562367364447	63.77609065966967
1594	161.9517369842246	58.98584738166111	55.51110557422457
1596	148.5526486692	62.49873539744691	58.93337191848811
1598	145.8729927999448	67.93195580249956	60.59258197720632
1600	128.4501849074558	58.10566416980186	37.85111186364993
1602	148.9432819674831	66.19704549311206	61.59553664288576
1604	157.5272732246978	55.2824612080105	52.85133833437207
1606	132.4003662605367	39.97400354810898	55.80366298823399
1608	139.3700673864161	64.62928213902366	59.34406788731201
1610	149.0063407382269	57.24181238795813	60.37205479736618
1612	150.2780685516845	67.50532979043345	61.58946798006417
1614	149.251996656162	58.99188250308536	38.63543361496155
1616	150.4704690594033	63.71956742549779	51.55559284315866
1618	135.0381816974011	53.41356843853262	49.43388949862909
1620	142.8320097157572	50.93802665854322	57.64242417715899
1622	146.8376442436114	57.16633741971924	59.65077207769221
1624	147.5321809526906	60.89730329176313	64.02057863204026
1626	152.8732867954758	64.99529373234535	66.70223677507082
1628	143.6692737598684	56.62745655389875	71.10279294457953
1630	142.7754829097877	53.82081650281806	73.23000457906767
1632	154.2861761809799	63.55910726116581	69.75939935528677
1634	153.0046987303007	67.27504516591431	72.85171715249399
1636	140.2976450177701	61.72786970592749	72.6390514279164
1638	126.421614522213	46.42378356149332	56.77984900631945
1640	139.6220988606423	41.52200861122312	57.77911401106167
1642	151.7539402470626	50.78050789011917	67.72032601573555
1644	148.4535960480608	50.66032118979243	63.67429889111722
1646	160.0774312929241	61.22604733957944	59.20466868157477
1648	152.8965409631951	62.1934265328327	63.43186004794966
1650	154.6356663166314	62.78719062688246	78.54371068371694
1652	128.0837813118098	47.1661598920478	51.89616210070697
1654	126.570615274726	43.12373328033255	38.96497108708755
1656	144.7915872679702	65.25402155408318	61.65452979017741
1658	126.9634977699559	55.73758098915728	47.20401662490035
1660	136.9879200071036	68.76209796406944	58.4472230341812
1662	155.0508052215374	73.33819083937878	55.46347866583565
1664	141.8424610174441	56.87393935964049	60.4145716069743
1666	159.7187291106463	64.23931482427035	61.17333996046659
1668	149.4910776341513	50.86412566398215	56.23136698103068
1670	139.2861870687545	48.73842109997844	49.9955344140751
1672	144.8702821084517	54.44245251421288	47.84284121828337
1674	134.1135563889608	57.24513447966721	48.20292141127912
1676	129.6081614655548	63.06010213709295	54.1739797080316
1678	141.5018212249603	62.29650906947317	57.93623470445203
1680	144.5725277646272	49.78840915506024	52.19673443811155
1682	149.7321641198654	44.71194203231175	54.71057243123266
1684	157.3120229753136	48.11626080087616	65.45580604924331
1686	140.1302749102079	38.33869759829695	61.89978533471389
1688	125.8293123697947	38.77539493843819	53.4512816784665
1690	135.6443611677718	58.51964921580224	49.77054383156087
1692	118.8192534441893	52.78063448130266	57.33903198551322
1694	133.8172109011707	54.93641324032877	65.54821647040387
1696	143.1382074033923	59.60416189285603	46.56283656194909
1698	144.9504180268296	49.41702784580666	67.90648244532697
1700	116.7591509605438	46.04019855866087	73.47158285272396
1702	110.6380975134177	64.80601183450213	58.53323329529908
1704	119.4069159975575	58.30717219809461	74.10893089394938
1706	116.4918705104206	52.78519519269118	62.71382183933143
1708	154.6191827286548	57.00414362529338	71.48430080564464
1710	118.5539370342794	74.25561036986211	45.03518326594443
1712	144.0733993244294	74.0501388172801	67.00380442430416
1714	132.6904152586404	61.74462173168977	65.44306370082896
1716	110.1328468598733	55.95124030303398	66.01332281464781
1718	135.7603885671933	45.08104981703534	64.21216290416332
1720	139.0518761600857	41.78875562044108	51.51184242214566
1722	134.1577112954169	53.53029070192048	59.78604056803388
1724	136.3643568338327	64.40599761327042	55.4749490307088
1726	127.607367425206	26.39809705830035	41.25953807827877
1728	135.361288459536	41.03317575201553	61.73043730654327
1730	129.4537131551267	46.29567481673263	67.41554660042357
1732	105.2463084009997	40.04883652239432	48.09692147616757
1734	122.3927362975332	47.18164030081647	57.04500500609253
1736	127.7939703060403	41.13712630436979	70.65755483905869
1738	134.5959506931444	45.07591535420595	73.96811833904221
1740	138.4334821649841	53.2481825551272	64.15921160375906
1742	122.8671220638781	50.23583756680608	46.66501750780999
1744	135.9409100509729	62.85840435656043	45.74947755107813
1746	141.8810034263181	66.92117545557085	54.06205816333826
1748	140.0030793791159	55.67686329574499	57.97676787826184
1750	150.8621054913096	50.20932623021059	56.0944206366115
1752	140.1517139780515	42.14629829867436	71.48240678065852
1754	137.705210206796	50.35761512969999	80.59463303915055
1756	119.5065718819861	40.04489084106267	47.67483076545479
1758	145.9468429348353	57.25364028640303	63.07355268073069
1760	152.1296479346369	68.31256439238678	54.83401143028107
1762	132.2939699183534	63.554452730614	49.14134589199639
1764	129.0701164504471	54.39920164985347	51.47815462237713
1766	136.6834925068464	52.15968442757951	43.2638168917283
1768	142.6553800222125	68.7331486310925	48.33510695963567
1770	127.9800422229816	47.69649422184557	54.83474077384807
1772	132.3249910956956	47.35753174651961	43.1814276886918
1774	142.916944530172	36.2311993766045	57.73654441008381
1776	121.5987687759385	37.42041000267178	42.96507258718203
1778	130.4011578494266	62.25048435318467	59.9797154785604
1780	129.786677507498	60.09908486372709	60.3129660753306
1782	151.1415028634802	64.0254525792965	52.54116213031603
1784	125.5590098962308	51.84778881682267	47.68707018619371
1786	159.2862230936858	61.510752726023	54.84272225417359
1788	145.3853313471622	55.77641002970581	50.08579452472652
1790	112.9755287517317	61.17976370616815	42.26246143585459
1792	150.5483153869819	63.44485814244668	55.17691397622714
1794	141.3098575585778	43.32727670201041	49.83413753666942
1796	127.659689123465	45.19015826163211	32.23593914165814
1798	117.3050745936093	41.53818489846032	46.12875200875526
1800	134.9812810395401	69.74889790923804	46.80477471794375
