# Supplementary material for: In vitro and in vivo datasets of topically applied ketorolac tromethamine in aqueous humor using Raman spectroscopy
Source: Data Brief. 2019 Oct 22;27:104694. doi: 10.1016/j.dib.2019.104694 (PMC6839021; doi:10.1016/j.dib.2019.104694)
Supplement: Multimedia component 1 [file mmc1.zip › Raw Raman spectrum dataset/In vitro Pig eyes/Jena lens/Fingerprint/0.05% Ketorolac 9-3.txt]

cm-1	frame1	frame2	frame3
350	69.6512539873662	66.57616473308835	69.33849802148112
352	65.24824675315469	61.03909822384983	65.51669455941061
354	57.57376793824385	53.88405668903194	58.95373948397345
356	58.14099490181442	57.46046380245546	52.21453905898124
358	57.77800626035146	46.46747643670256	46.19666414846206
360	61.42466648684938	53.16032846968782	64.88738528779905
362	67.02016546196269	68.91846064590338	85.13024019999368
364	72.23073846170622	82.56005905770861	82.13479430499943
366	81.26767264012894	77.45519087564338	82.60120280140929
368	86.67217428489582	71.82460525083076	78.2464492219644
370	84.55881305480983	72.97625858942719	77.4106586366436
372	74.66650481030356	82.60489391981082	82.92846136935478
374	76.6955511790255	73.51568361004928	71.27473767151437
376	71.53844962733089	67.61693209728264	69.49793850025711
378	65.00284350587897	66.65429088524188	70.0664405047651
380	60.86655136056916	69.58695200230956	70.70720421124491
382	65.41089494006457	69.43071930579782	73.96048950336487
384	65.64431153765	67.89707342191086	66.33189454207393
386	68.413989769353	66.10243876888019	65.7645426237054
388	72.58217898470946	65.17816522093504	68.53492033661223
390	72.74391638435547	67.06047182967679	58.89132874327968
392	66.53615866982138	59.3729185926036	60.82832991280846
394	64.31065065198597	59.73685456345449	63.42488653622098
396	66.81442787108307	65.42739089575481	66.26853842222502
398	73.37337265593274	71.34943443224549	69.79397952477152
400	59.81173552906422	68.41566268432584	72.81234455810726
402	60.93010740233174	56.77175886093964	61.96343401814234
404	62.7180020400185	54.75599398058731	55.35921844320116
406	57.55256440790517	69.2059724536426	61.85200054694565
408	56.9311594643026	63.4794620104424	59.95455742600496
410	57.71682952157181	71.12072467832405	62.19700921270735
412	57.04179235395108	74.4913983560247	64.08626672728771
414	57.01862554359992	68.72143691126625	62.90312135014406
416	66.84168469687808	56.37532598557895	54.83094961790484
418	66.05359030524906	61.34343369963654	61.00026276311334
420	69.47166007493354	67.60810497765402	66.84923343305417
422	71.57835774248355	69.19906342851388	68.67828191253734
424	61.88930431153678	60.78030592109795	64.08087415685748
426	62.51471407253798	69.45944707116084	65.99518532099971
428	63.62906624961153	64.72654155424122	62.75901920897024
430	63.57126601433953	58.18705648057481	58.61268005252049
432	62.49510810920982	58.12798315920816	57.87497990177931
434	70.8656529466269	61.40284580090211	69.64252546995299
436	69.59198233262367	54.65512537537187	70.74921088214049
438	62.68482826002636	57.02555739757901	72.39728631958091
440	57.30388617154358	67.4244254534845	72.94091979000977
442	69.88094281010487	65.11922332622004	57.44711171037653
444	58.09921609735704	63.26588038497886	59.87379831822782
446	53.72708638732837	59.44333230675022	64.11516179455097
448	57.08924703878426	57.23848838271078	65.81183830125853
450	63.71089101564441	61.06268925630594	62.11754014255336
452	61.77179415990614	62.94557879460284	62.30175571855594
454	61.12753976380816	66.12622915168096	59.42748646551715
456	62.18207188557453	64.48148077487385	57.39700175023272
458	64.24661661655314	58.62887569978617	58.37656054684431
460	63.00873560945464	68.04634273632424	62.25333945077671
462	53.22980227053211	66.01768311663827	62.67712075821572
464	55.06135427703025	68.65883854982434	64.13065679072315
466	61.95898878448021	72.55843494107181	64.85312917437538
468	54.65493308788578	65.65379850748133	60.10115578780608
470	52.24533976719575	54.4997376790224	66.51554603051454
472	57.90500327184312	57.354152995318	59.73563101450678
474	60.68708415326684	63.34890441885311	54.36939443802716
476	54.07214528973211	64.01497468826784	60.57906756682296
478	51.62024531222058	62.02301472649364	67.56417594186958
480	54.00356291524935	60.27895560614637	63.24853003078478
482	57.56597012327061	58.47312873816685	61.74845745108112
484	60.95321729986295	60.84715590230376	64.40473858574389
486	63.50146694102567	76.68328567460122	65.23607212294603
488	62.97580880726069	69.00185130598628	62.17678757287862
490	64.01975868810096	67.90638845411486	54.34406876666981
492	64.47046775952343	66.76632219187766	52.57158602856671
494	61.75280969942026	59.55896871703335	62.83391290357836
496	51.3250222317681	55.15868969648996	58.0096292483702
498	63.32371705325055	60.99411082471834	67.58974704828228
500	67.11811939009013	66.35457039127047	74.98536937429407
502	60.31498723473739	67.66210799054439	73.80772333401788
504	58.83371483376304	64.4494680895849	61.52985508275293
506	63.92844883358445	58.74168367015125	64.49456465936555
508	65.13322502207507	58.28281231890045	70.09680093835601
510	57.81423456438348	57.69100053089804	68.965319608475
512	43.29104238534706	53.94085040063188	56.11025265888376
514	53.56388355924434	59.9053610756982	45.96695957290902
516	65.86978097155441	60.31115030071582	57.93422619861094
518	74.43060356111337	56.3126392656367	65.4476409876066
520	74.28340587379033	54.13112546546785	66.82333858982419
522	59.53443943775547	64.66003903249758	72.55145274446298
524	57.34783425910798	57.78831724085715	63.88502631700408
526	57.69376214784705	58.11102569271503	60.01343952983724
528	59.46444612925148	60.95561972307772	62.4221694771749
530	62.1995125847411	62.118276884285	67.17614873506945
532	67.03196258671497	58.64761673440629	52.34900279137382
534	59.63477175413686	58.08868804653503	55.56696775391668
536	58.73975270784422	62.00999647890847	58.6576535886424
538	62.03493875593732	64.19763564398846	61.1436252773167
540	61.56144065519564	56.59184380072272	66.51608525083412
542	60.64142363015477	57.86328834525038	62.96443274600873
544	56.83734594671033	57.25935989151952	59.52355659193734
546	56.26949504151253	59.36895946656688	57.94087965205041
548	58.54507170856504	62.68256637344415	59.60848105984582
550	54.57559546305312	56.94609479936795	66.23086204912939
552	64.63980874725415	62.36411403935269	67.55302079686972
554	65.20138760647909	64.7480136615284	67.25128707670953
556	62.36659210451904	65.17717154668642	68.72834353480128
558	62.57824733592871	64.80137153823002	71.88841964692414
560	60.42134879459083	57.33963652335083	57.35835967237295
562	65.26360616263519	66.87572295337469	59.83843823705492
564	63.90350161412567	70.15824036845679	61.54199780978327
566	58.44055858278195	65.85434859329735	58.69667294948007
568	56.85174696483117	60.90109518066474	52.66754271218514
570	47.24894761378982	55.74118472305627	57.2726377032995
572	54.92840907738085	59.173536238862	65.79994318362469
574	59.96680608482423	62.67622216746415	69.64448831352215
576	56.94519052191879	63.15769530371036	65.12174308114713
578	57.20617211463767	63.41990343335689	53.3672005742638
580	60.39955919616487	49.36697903754241	61.76611869094332
582	53.34331864486953	48.40824191844278	57.94127527208428
584	54.42471211148383	55.16965573597546	54.62328417543139
586	70.2068641215684	61.48990161668827	59.78676629925494
588	58.08551501893315	56.08957339686425	54.38679942083535
590	56.7001292871882	60.65480505286689	55.81584884623766
592	60.59422507130208	59.79014548466979	57.06659157620501
594	62.82916040810436	56.29286779144096	54.6841961499708
596	57.05317230604102	56.27879147944848	47.5428557161802
598	50.30331856059276	54.45986370607507	50.67806714272662
600	51.23242295646671	57.80710357873723	52.049786835128
602	54.48890766628838	56.99408825819327	55.46801169684537
604	56.77994150892147	49.52973266650184	56.66392332025632
606	55.45220436081607	36.9982200778533	47.13608241552515
608	51.88888506480313	50.52270470328576	55.72658996728996
610	46.05509944733205	47.54367418402413	55.61306942457472
612	48.18170867515377	49.86450454609515	53.36727873107128
614	57.938848584551	61.36958819521608	52.12074392408037
616	62.98630938248457	66.4148601132885	51.73564207660223
618	48.43585643449379	59.74329422237349	54.09365250798173
620	46.83855417319901	50.62246093880646	55.12618130504199
622	53.46051321935816	52.29365674359707	54.28288224061907
624	60.0473918937556	64.30227239911871	53.93752122297364
626	52.5474725756001	58.16586852575826	62.78083366599931
628	44.94312506389319	51.50573911150365	54.70072626765656
630	47.50683834510514	51.64201875588282	55.44742072327593
632	57.50899052911542	57.17859594250639	58.97917777266659
634	66.74196504750502	65.05249720340113	57.96809312482239
636	52.39837627179387	69.87611829087661	49.99673711764093
638	54.34020528037495	58.76203411533433	53.84203139597811
640	52.30299851348885	51.45313707702577	54.92481735549424
642	50.28186357654343	50.63034168366664	55.63411209471367
644	54.00970766869888	54.30864780910301	59.1994887763456
646	59.17497207446431	52.59923242079742	59.77765861934577
648	58.77273514625527	52.8860090696554	51.20571711230302
650	56.5870609142128	49.71455372587376	51.00283346826185
652	55.79820563018139	49.30307230017023	55.46856305352805
654	57.77640268821103	57.1105404012398	56.6254911146495
656	53.1189667600141	57.05526549860353	51.96496306038742
658	56.72347364230247	60.95343696987126	52.81571724928433
660	57.74868379426508	56.8182667249164	56.69303400256308
662	55.48693315409378	54.25883908274072	58.15634120673677
664	52.55699275169419	64.16524395885328	53.62035351880951
666	54.03045859172974	59.62000396023343	60.19977513538117
668	63.51383537816774	53.31106736687714	55.23975624827122
670	65.34836514866865	52.34909791104225	55.46555637387287
672	60.08642706960846	56.40261254503357	56.44258317014619
674	53.82915356444455	61.31461758470789	50.06504003697224
676	53.1078901585976	53.62392301238867	52.59638883329451
678	52.6464586195149	45.77926168536158	55.78932490123611
680	54.63835454701976	48.89700996402338	58.46122621686836
682	56.5933640578026	55.26981631173332	59.98287239614955
684	55.18376931067985	54.07466805821272	58.84063058067537
686	52.11818563416843	57.5482925122815	45.49955028223022
688	52.11839060943068	56.94518431633992	52.31198308754916
690	55.9756422342499	54.69798524394149	50.18217867759071
692	54.70405419434179	54.90686957039391	44.39927656242297
694	43.06842113348069	59.62426111984122	46.90881299425835
696	53.79161594128928	56.26648635983685	50.11262400869108
698	58.32421421248178	54.42927732198755	49.97239190687304
700	58.06266315106337	57.47128152643819	53.95388273868487
702	54.24903798955867	54.6717638520368	57.79102393589359
704	49.99449452401892	40.71352384789488	55.94502530197292
706	55.95122783118539	47.63233052730003	49.14798984755505
708	54.71789173571465	46.09829143075243	46.93626064716197
710	53.4246478147544	51.35323120591121	45.80323656778194
712	53.07124196325725	56.608162230906	48.69013708618673
714	54.79018168274097	55.0654823201774	55.75741464117712
716	63.5105465755136	51.0104812965149	55.96023185016135
718	50.92802756208063	50.50889905666931	50.12167713734507
720	51.44111852019171	54.5924011097886	49.0129257529825
722	53.2554141938521	51.6345321129331	51.13572016175992
724	49.2472252961993	41.45231734015191	53.67791423298107
726	50.99148451742114	48.42583343491611	53.99869917005121
728	55.12604924983353	53.22251008948875	52.12457520144275
730	53.29760078305237	50.83749050145436	49.95128352389145
732	50.7712940300664	48.74117313608039	49.56393447256362
734	50.03981925976522	50.03695374611581	50.75027891660406
736	49.4719556680006	51.84894473025663	50.69582859303619
738	49.7651936757995	52.62232572271608	55.30684805932509
740	47.81855136122447	46.33945813159768	49.89986772849032
742	48.23047623983213	48.45177856693626	50.46933264690525
744	51.0916178201768	54.7254505782682	56.02482050101012
746	53.35697823662486	50.25313738569829	55.1418354980715
748	52.74469115066612	56.86797851277096	54.52948130511913
750	55.23404605141094	53.79377273889628	47.83022338216954
752	55.08262297294953	44.30543245941254	45.49097758666883
754	53.19970120172692	36.4765168571259	46.93610926106513
756	51.88094105656519	37.25959151049651	49.51287923843629
758	48.44305458210484	40.56821163407487	60.11934265403905
760	55.97047346507758	46.63401787833102	54.79003296013406
762	58.64470887031796	50.74436734790374	59.79098162679643
764	58.05802270974193	48.52748785567241	64.14678879621431
766	57.82996498639155	43.34672981909466	58.67744199874706
768	59.80449452584077	53.5649287544689	49.95614462016264
770	44.45829979861496	46.01590738824174	45.12689687324509
772	43.19167705611727	44.62404002469693	47.1444477023144
774	48.77398966393884	44.79399635408105	51.47970961978508
776	49.85100088740189	42.70477084899527	53.46068919582708
778	36.22764167375444	37.62868923762129	49.63912357882884
780	42.32309806585313	47.63931068243942	47.91552772920182
782	47.75365364805107	64.64015074090268	53.16945810971549
784	49.22085213465255	63.59624952319111	52.60929687467663
786	48.46063959557675	55.74785641771555	49.78586525555155
788	48.95068786387693	58.09408341620259	50.78632560665364
790	53.1554367183687	54.43139162131145	46.61965712866034
792	44.02233838333018	45.528707868048	48.49563096776525
794	44.57349380964928	45.70745748986015	47.59848239712191
796	47.27168423140179	48.56773579580106	50.66022555387073
798	46.56498353076385	49.82424906871302	58.21332827827002
800	45.32887176911437	52.07838900092102	59.73419937949115
802	46.08796578381238	57.81463702024044	49.08486653462871
804	52.87675280515719	44.03745996147312	48.37800693951835
806	53.50513677733646	44.40851700666349	51.85978743669915
808	51.47002123821158	52.12984271172425	51.88016861038393
810	54.42466086264148	46.49227194257195	44.72315464771182
812	48.75175787827411	45.81159723423066	49.53885470060735
814	52.91165941429377	56.3309687654735	50.68561398366876
816	47.89240597349656	51.01830729890786	47.28444487625583
818	38.29091831106246	42.27919932512155	47.49680249177138
820	32.96859840840198	41.91801791952053	51.92302647405718
822	40.34643095419951	50.75723227777033	48.90283398948099
824	48.68074531809114	56.57314981812752	54.21303029007873
826	55.55558567429021	55.2835100885091	61.67984980934316
828	55.91446932263168	50.73201773378208	60.33319483493168
830	53.53409263040543	51.58826254842615	55.38183474927402
832	53.15857988331536	60.44955210544544	54.71792336821149
834	46.70603500852498	48.92763136644334	46.23881064179642
836	44.28579756561189	43.78539678313367	42.7263602176479
838	40.03038611337306	36.63348432110981	43.21991863626235
840	39.55960125897065	37.37630871590862	46.85521061159108
842	43.82472242130493	43.98325834872767	49.03503340086483
844	48.3609852371781	42.78701259096296	43.86686916764937
846	59.26647701691199	53.67612637424103	52.20199061973722
848	50.12549492886683	53.18928457173237	50.46451632976964
850	49.13147393722962	45.91299725630505	52.20658752122651
852	45.67670626359757	42.05456913001455	49.66869676471541
854	36.5266639326715	45.373099347983	40.41529364016184
856	55.09037488893645	43.39032670712535	44.59312839757144
858	46.76952646750427	44.11288962991962	47.91491951981417
860	48.46132337178831	47.03038500431526	49.39100874949664
862	54.3197889103425	46.25984855204938	46.04093006526841
864	54.18645092828756	42.27990614082511	42.43427110390188
866	43.78526028292767	39.54374199310225	43.12080753946935
868	46.71260343799683	43.50231473222246	37.21716735487556
870	39.59271433589603	49.0842130137053	47.51778721830996
872	46.4814238986245	52.13294853025826	47.95914945943833
874	44.57111660284892	51.66760362298887	48.76363950921873
876	37.19505298259901	51.35488931179349	50.98129570286163
878	46.65757218413125	55.61770437256829	47.02936893925006
880	46.49495915198033	50.22793750559614	44.24719536628447
882	44.81021026755275	52.1900638988123	38.06400476065565
884	46.35533683201903	46.60230910356163	50.34077707103974
886	46.37366912049058	41.03120052046978	55.43685330050066
888	42.3533332081692	38.26104695666608	46.17598773956647
890	37.88741939816713	32.32018166760489	44.96165899768798
892	51.73253100184245	38.77270356532567	40.33235387789051
894	48.68956230051538	52.82450158317146	46.48448778974341
896	41.21367846258607	47.12869085911912	45.49676897072965
898	42.21643257473274	39.67801850393342	43.19383788511351
900	49.4061945351944	42.29707659306922	42.25336656022277
902	40.91611523678665	41.25543370030118	33.56267184983966
904	42.46667800632959	50.80032849349578	42.55444067453475
906	41.78003587618974	45.57800277455567	45.74644768005406
908	46.00801218426964	45.92895326356343	47.05486517918979
910	47.33865104760334	47.21820138446262	42.19805535568804
912	43.33347154323346	44.51596748094372	35.04708612957327
914	46.77559584202943	44.83018594517864	44.27502396247905
916	39.28186306858955	36.79110214532987	38.92224797869691
918	39.98656029385838	40.09272032115166	43.57869158802277
920	42.38784274709218	43.0006072085253	45.51882341973347
922	45.8539759978288	42.82033565215092	46.91228622257018
924	49.17227476832915	40.88776015934086	50.82774498304545
926	47.42599172969395	40.17086790529493	53.42070327571423
928	43.02107852255499	50.36733264385287	53.89794158914092
930	41.25173881216318	53.25883204621024	50.21363850540281
932	45.37853277353061	49.00159073794563	42.41786573302693
934	50.17675326965779	43.70298886367381	40.23290830729579
936	49.70563383315272	43.42428796444876	46.39217360369274
938	42.05038584123957	49.05761384496003	48.89246675505267
940	31.29521677778126	35.02615466571216	44.65695123616489
942	35.38510486063234	46.12318274082057	50.21310258186708
944	44.88048790899977	46.69884691264115	47.64624170225679
946	50.50863300608268	44.68773376731109	48.90707996676035
948	50.69068167057499	47.47648413061683	52.9919812056484
950	52.24885114146172	47.08438924020769	38.82754939283354
952	46.78661339970874	42.71942311582507	46.56340629068647
954	50.11813518126184	51.53481073705865	45.5834525105545
956	45.98524792314191	56.53163016562243	51.61871792703872
958	45.13452589727659	52.66704151812287	52.17759294619278
960	47.01950771913353	42.3700371117167	44.7391839671527
962	40.47932494428169	33.98564992102939	40.94822784822414
964	45.98607064624085	40.61136965299421	44.78771307052183
966	51.0263331188232	35.42304051823383	50.73201521752303
968	45.42912210427923	38.34085998521505	43.78877156215434
970	40.18628078937111	42.0160057023589	45.45849660213303
972	38.12032313694702	42.1118096331932	50.55875877839343
974	38.36072495254587	41.79464563858888	45.50070762754942
976	52.74007203845679	52.80937461011931	58.74972043987816
978	50.1908444821191	47.99345023280514	56.18495209665291
980	45.98653526185829	47.32461886941861	48.42932334536884
982	44.19631445093218	47.53473665214564	48.60523719194349
984	41.10360827138163	44.67870514446422	47.47173703114249
986	36.03357065179002	42.0002494351947	40.41876548388737
988	39.00959627024943	52.65813726135265	47.25938325943812
990	46.89372617156533	52.09390867170966	45.55184772640612
992	34.73604503049432	39.25003100925011	34.00215709424967
994	38.93353124342673	47.08510475890262	43.91659007806707
996	48.9386704840684	54.3861577133316	57.4109529145164
998	50.27084028854496	50.17255776194816	57.31833348248111
1000	41.73165459548664	47.61857225862264	46.27083397751839
1002	42.03211808591311	51.9171115327464	50.56795736178237
1004	44.09719696092514	54.23446193572882	43.19263797654566
1006	45.60530860760542	51.40771104344686	45.26568173054194
1008	52.73836489819286	47.83896821836592	52.43627637518107
1010	53.90080290588303	48.29713306983739	56.19327806610233
1012	45.15314960438425	53.98794269598503	52.93190400045042
1014	56.65645167184857	59.0404240233289	50.5491450694085
1016	49.74042071550647	42.31833912170275	44.21208402484947
1018	42.09904185059347	50.05673826491085	45.05447755008173
1020	43.4353936776637	55.43309994481542	45.27827183838159
1022	45.7095266992535	52.21778042960477	40.5985389990397
1024	43.58321103165475	45.1367543707279	33.31960633136802
1026	39.96177111727249	40.87713414026768	31.38954225833023
1028	39.17445554657611	31.9366123801777	42.83096484581921
1030	37.59789996017647	45.77635271009262	40.59513662000625
1032	36.824690194356	41.16508380961716	44.16980834510838
1034	44.62661269437001	38.18793326086555	49.26991805830362
1036	49.59716522178572	43.37561277530706	50.35982356278077
1038	44.78331562512902	51.664908667679	46.09685854688296
1040	43.52506192242347	55.20846589620219	42.43619437248428
1042	51.88928969580375	62.99235254754742	54.32743195473624
1044	40.81743433559779	42.78597500850739	37.69939321848005
1046	42.46907469117707	42.64363385918525	36.7540900795458
1048	47.74536351469374	50.09828032424282	43.16007600056181
1050	50.76497215099593	51.26046841196491	46.83923345862961
1052	49.719625940678	43.91823131769112	45.89163569222841
1054	39.48606663720597	39.4002114907	46.51257321867702
1056	36.63091138942654	50.86820101532349	44.86652785192022
1058	35.06581133939721	41.26421863681956	41.37141036024028
1060	42.5736748463123	39.93019698400493	52.77194795695668
1062	46.10344592368067	38.53133679522515	51.16683542971991
1064	45.8405039747384	36.293301225205	39.85422967806296
1066	51.58308609448476	41.51171827524514	44.07156338017171
1068	58.56284120104196	51.09321416684485	56.11196856771325
1070	38.34696187850195	42.88572017003807	53.31876773871381
1072	41.88885265031087	35.37832998417122	44.0769113190087
1074	43.34995333928045	44.44675465118448	45.60059150172504
1076	45.25181942680903	49.51124929471446	49.10498624666853
1078	48.07807782541656	46.94057541740584	49.20730171848177
1080	45.53979915669799	50.58083195637251	48.98896337380982
1082	37.68606474914574	54.41368464135225	48.00008755671458
1084	52.58452407973514	49.84079660936988	41.60739496586307
1086	44.01723267760335	47.14623035305191	46.39694143263348
1088	54.03399192007252	49.56188503010583	50.02332554188791
1090	54.59350621408679	58.08393690918383	53.54845168612489
1092	47.47509288091872	64.6548947399813	52.54368575776263
1094	56.29633341099296	58.34187408105474	43.19264619170964
1096	49.67447921714063	41.23917557561868	43.06121899141096
1098	35.96208026263945	58.92246921861869	49.04936043280529
1100	31.47425929425908	44.84100027859739	42.98115345163299
1102	40.50680655988722	49.11922387200421	44.04486748511127
1104	42.8684752514387	53.16645988380466	49.52221898633751
1106	39.69326607740941	49.81282040860967	48.45467445502876
1108	44.37645556204855	47.9662806337884	39.37056572897861
1110	50.09761540137372	45.03697200939887	43.30192526759118
1112	40.63959640155156	48.04669183347994	53.79270174921334
1114	42.65686364680416	41.25048303796032	61.77815720464326
1116	46.60122743314911	41.32376954292936	52.56571017233883
1118	48.98788576132878	44.99321279550908	45.71675787956323
1120	53.80167519706728	46.05795962563633	45.46403034822521
1122	56.61754091305841	43.4375825532293	45.45728265128849
1124	42.24653529926427	43.90292464016664	44.29547847639188
1126	51.17750318226283	54.73087331903242	45.02865008864755
1128	38.58613577600414	50.02910713165005	47.58881591543644
1130	43.37591905846375	52.53629831414076	58.8246878788288
1132	43.77825235713887	53.12555118517538	58.61938955034754
1134	40.64436293261798	48.90572771727694	51.71682780339379
1136	41.96312368943688	46.36854256510365	48.38533816057501
1138	47.07219208613836	50.17959086520411	50.58410404369131
1140	44.95230188378279	40.55600826716873	55.87648309538554
1142	36.80541100086504	34.3263399907853	38.77659511777693
1144	43.86228697052769	36.11630708775316	45.15427096596482
1146	46.95565273415534	49.16383205886668	55.2499995154751
1148	45.47951057898295	46.86058083814004	59.14560652871496
1150	39.13847487967369	35.09958870259287	48.5192737975142
1152	30.78998050319666	38.8957410442278	34.61706298798013
1154	32.27201244691199	58.8980861024546	50.15749507353227
1156	45.37840356956322	48.05902933913348	41.26283434389878
1158	53.57170356268524	39.00556538271398	37.22247675640004
1160	50.79679802329704	38.57689071481054	43.54765250882178
1162	48.70463752592667	48.72633016082606	43.9130925139574
1164	43.46994950657185	45.74245246025596	44.5591151296997
1166	41.67004163637888	36.93763885098029	51.77146257747093
1168	51.3787676882341	45.84225985827834	57.17262259735485
1170	46.1964426947144	39.4566129117757	44.15617387228461
1172	48.86415856069039	42.77877958071024	50.76148130718854
1174	44.01461497824522	51.11852200138598	46.2765105878161
1176	45.11412461265017	39.12283528869971	49.38971627375124
1178	44.39125486779982	36.50820568194158	47.25277982589407
1180	41.53390062351183	41.74169875691538	44.4623065957074
1182	40.02473200996703	42.96000070835837	43.52111418721781
1184	39.88403555292267	41.70891524548015	37.31851428472122
1186	37.01787939627594	44.31505944425946	36.99559389802988
1188	45.27232363136108	43.25515995072448	44.58411549170666
1190	54.14552441544792	58.21072852260274	55.16182544223663
1192	49.36056666630653	49.98146809468766	45.39406865760395
1194	43.21934447970459	34.44561435940254	36.72526184795289
1196	43.37795794095327	36.83490843577207	40.02134102227164
1198	46.98910983995739	49.14863437713204	44.75544626413912
1200	47.34858518437953	42.37709282589038	36.85780793752033
1202	46.27635167098867	47.70141858404698	33.79702694630853
1204	46.28047152316475	44.32511099125	52.05906604491113
1206	54.01222233820651	60.17427756354183	58.70335765616174
1208	46.48660756287946	61.16763463286972	50.87322994427452
1210	41.25299024781735	49.06003340562218	39.63537783571276
1212	40.87746046249485	41.07202627865851	29.04759162358672
1214	45.30096423753984	47.31075264425578	29.8944859036259
1216	53.30302208559559	57.49108718057119	49.86330863328138
1218	39.07907738780104	48.53833035923137	55.78325902856845
1220	37.09829328557731	48.65041007315824	46.99676434884187
1222	38.0300603196685	52.91414214550712	42.33202551696212
1224	43.20247081773117	50.19061596233324	46.33342281710826
1226	44.15092758136197	41.91337708600442	50.41675110368118
1228	41.10147617292668	37.31386942986318	51.14581241445261
1230	49.38207645844458	43.6248563830375	52.52966088683061
1232	66.94048691055973	55.76517029957854	55.65107865329092
1234	52.92223346432597	55.4273701677846	52.05864555900067
1236	64.89410068814149	39.5876829449949	63.33492316913357
1238	55.35271854221363	55.09728234437464	59.89212781365129
1240	49.63644431100767	51.83211554679264	58.11450065687386
1242	51.39499812356286	46.52206936996506	59.92936891421157
1244	50.8894711064132	34.88854488543582	47.5443923587879
1246	53.83726437527469	39.51225492055934	43.89240956604402
1248	57.16392547873383	57.68493217620797	53.75637244976538
1250	44.51939552158034	48.00213069953996	41.0366603436207
1252	45.77686296569859	46.43550079498652	45.81831169042199
1254	42.97144860766765	40.7980414255934	60.01489351261911
1256	44.25682496558206	45.11346174001989	50.95027121129285
1258	45.83197166587823	28.89586827005228	46.47614341098877
1260	44.23265367614233	36.24106934994103	37.78274949687735
1262	50.62704237750899	49.33940557200205	32.95026613003338
1264	51.94831918205531	49.88892018229038	40.86887321670846
1266	37.70929854946171	44.78864984396964	52.67651351866839
1268	35.9411575321289	42.72601744993249	48.29964227104746
1270	37.57101353281364	46.46651096886662	40.82638552054215
1272	40.67046326578733	48.87159264057129	44.65730528043198
1274	42.32552170411353	43.99571574669017	45.09622467972659
1276	44.89908236386823	50.46139369426447	47.89641303987773
1278	49.5464066785599	52.10184556770247	47.67705580281069
1280	42.54482547834004	51.4725928751362	47.01011341513912
1282	34.08901349729864	53.65975875977884	50.1813459682174
1284	43.22343411651265	53.71038071387541	53.48192883135319
1286	53.20940415642107	46.80622246030191	46.5276594830951
1288	40.82473360241277	46.28590216875578	33.63693581245836
1290	50.96997023695396	43.97246394195456	52.56644914425723
1292	46.09139068712248	41.14673879461769	46.57984288963982
1294	46.75873607547435	39.75923416268497	32.42379582363034
1296	49.37306890964162	43.04198043282641	44.68652393505697
1298	52.28079426744473	46.91785199754972	54.54947795525764
1300	58.31716901311656	46.35066481000035	54.90412109037403
1302	62.81989465418339	44.07510099271134	55.85453326787481
1304	54.08570181917904	46.14412693051727	41.71913025845147
1306	46.53612891189285	40.38184189887641	34.80697877117085
1308	59.51598810124059	47.35194476062464	46.2328434826
1310	67.43638813848409	59.08825335781483	59.65326027908341
1312	50.47104726786917	47.83784160996933	52.35805206197672
1314	55.69023379666595	45.36784484340514	65.99698516356429
1316	52.70264653423983	46.38388805532102	60.44928046785537
1318	44.8744430706966	40.00620599854362	45.64011309325451
1320	45.95912611385536	36.58844799394235	46.9168540762548
1322	46.4090300139846	47.31228953825267	51.92830498148749
1324	54.62226519744255	46.71306531382779	55.55687635521771
1326	46.7321666234896	43.36452351834981	48.40792954260538
1328	39.21823527679872	44.23396130220981	34.03272792290604
1330	41.33801375153691	45.93324665422539	52.33687251728532
1332	45.68145429748546	46.97646677570809	47.37832589407942
1334	52.08442235300198	51.07022307883727	46.29458123057539
1336	47.05953596421456	51.24586012559711	44.85219288180504
1338	44.08441559635146	57.71480816038981	45.98310203183318
1340	51.12777964235441	65.76395864991186	54.23240650801891
1342	49.48427738889431	47.40854845099054	57.1041324202106
1344	61.07839800870547	34.19860097989141	62.43074488497651
1346	68.65332296865188	65.79834952564664	49.03188491296839
1348	46.91828139088707	44.32358668974972	64.01193602605804
1350	47.32076524415675	54.31451970189273	51.82632740712034
1352	37.32873896331442	38.44970640784227	45.13210294589172
1354	37.91446587760931	39.96729502082678	45.06710876149738
1356	45.8509051902321	46.74760085211507	43.27777206453066
1358	54.13439505711662	51.34123961873177	49.06666485314103
1360	55.28240076735359	57.75529806475699	58.34832330576099
1362	45.66570220466218	53.0657370743329	49.81442091810851
1364	51.14066794587695	41.9251966669777	48.39273400635267
1366	48.3624022555121	56.94276007034965	51.80078814383894
1368	56.08865685220086	49.57403078528105	53.96631574642419
1370	56.53041447653269	46.42731039744312	59.67324631457794
1372	54.83395610405919	50.64308525582972	42.57796924440961
1374	57.60758637852688	56.95365806941341	39.55889333862882
1376	51.65459262155123	46.89002089576635	44.84780417742647
1378	40.33524527384067	47.52037633035254	49.27234275746416
1380	38.72895235140397	54.50980437915625	54.67912378391094
1382	44.73742594170605	43.49693032302075	58.52970310532145
1384	42.81787141451126	53.0364482863321	51.27791067426485
1386	55.36830890675526	49.83557118080449	44.54777365291935
1388	50.5592465929348	54.77953990767615	62.49677661121207
1390	49.37036740456546	42.75207459133272	53.99943866474807
1392	69.31330907092634	48.38307208587312	51.52072498456398
1394	63.37309272690726	50.41724245576043	52.58137760451678
1396	46.49710592110048	40.57941520216558	49.89203680850378
1398	50.99455727757592	44.59464094226564	52.04634797263869
1400	57.80210791269566	51.20630570875795	50.29806172188214
1402	51.54941898810623	47.94027960865675	48.0174074203217
1404	51.50065580549703	49.68615957677751	59.43851390134602
1406	55.39781748832708	52.12241951787763	62.34349755978627
1408	68.69162699457414	58.47752785063002	59.90929731434592
1410	55.88025055338569	54.79114276226886	51.23130146499057
1412	57.24505184905941	41.55979094712845	50.19851844217403
1414	53.19917855280536	43.89506827944232	42.14054983123886
1416	36.99422787006061	45.4944509978025	37.59891190534449
1418	52.68877352597262	42.96772021706761	45.98825950215691
1420	65.44533750183743	55.05899573819899	63.19423350509432
1422	55.5219857096639	63.66828452005886	55.70191323982088
1424	48.75197942076184	64.04728445373354	49.05561349977354
1426	54.63649512867994	62.83159088565464	65.75100750925098
1428	48.73687136739399	44.46374152043718	49.28024481070646
1430	50.40057689270734	45.73749534414652	45.96945209955391
1432	40.34388177206213	49.1383003985393	37.64299541662651
1434	62.16244700552409	56.47308191450994	62.01664010607056
1436	55.25707879210624	47.10205016809166	60.10234321188817
1438	50.04535818657196	48.92864703435663	67.37228508170298
1440	52.07331080890339	46.45657385569379	57.66454073338379
1442	53.84364497874973	47.68548939723551	58.11072827892426
1444	42.91320268560957	46.72393431840851	55.46530169292726
1446	40.33118971623038	48.25531917647712	53.91735058798848
1448	45.92382040457152	52.49576108508346	57.47349037119339
1450	39.19740304511297	50.0227888899919	54.35552090817922
1452	39.46977095561229	46.60784744697317	53.27307678724653
1454	51.71497813375655	47.67882850846279	56.34853360005668
1456	57.79211221030703	39.88917949633866	36.85164103940936
1458	45.58816265078341	50.42454499463354	63.1431110655961
1460	70.00159608800115	56.29715263816588	62.05211415227385
1462	42.01709687758401	59.66905006029774	49.03896413355632
1464	58.27382055884979	49.98820528395593	54.43646276058043
1466	55.46418601574737	46.80743110235866	55.83323374561469
1468	51.01568919950803	44.70204471881602	53.49117762525733
1470	43.0736360859855	43.40630668634831	50.18316788093292
1472	45.56368130887288	47.73988175216655	53.59973310859171
1474	60.77847441978189	55.04339542715911	64.07523000082217
1476	57.97609972321089	57.3794295800698	64.79241953475969
1478	61.5109546765184	55.37370939446527	55.26318157263964
1480	62.4687071842711	62.69445953969328	59.32724397792807
1482	34.92668197643009	28.87945910596	37.52011540474909
1484	56.33411798273955	44.82840446760572	49.88470181835378
1486	51.92397497449643	60.08135096101155	53.72459638841413
1488	57.66667086145959	53.36315174705882	63.79002050797444
1490	43.58400554992578	38.61108537764645	53.3602383549601
1492	46.52331286710095	43.2347483911243	52.1425458405698
1494	39.50138821504289	51.04414413983287	56.96040942347544
1496	40.63740136286259	55.74509975463893	62.69397102863498
1498	51.84795379015788	49.80787583722727	54.66036011664203
1500	50.77962082431212	43.75600816263089	46.95456029702733
1502	41.88652566419805	50.42453279855889	56.78434108328825
1504	38.10071784602413	47.35352186569953	51.64128021493609
1506	39.72816742569032	43.27310886091286	48.68468459938661
1508	55.30739099610313	41.18637043933488	64.88608827036246
1510	48.60644328328939	43.81078379768918	64.69899990795723
1512	35.5379633909234	43.78215566398681	57.25283242458791
1514	56.81508976799342	55.30476680582906	46.38250970112605
1516	35.57296750170638	55.30990845691765	44.83887908434287
1518	38.86996252734768	44.76406520352001	38.39759092184295
1520	43.06233305477439	53.56544407269767	36.31629704837171
1522	50.70124688601546	54.13769205304982	42.99131853004842
1524	60.14529928767711	47.48392423936414	56.89005779981779
1526	62.16957779268992	53.72670063617358	58.45097518826069
1528	59.27251204812608	58.88522233013529	61.86807927747498
1530	51.98072664110111	49.92873483505365	68.33080226863633
1532	41.85121018614464	50.60298073435999	44.61632272458306
1534	49.95058446084654	55.10106485650903	40.28953084622535
1536	51.47474482943293	37.14918156994656	52.36536024276144
1538	67.03487698730149	59.24109566907349	67.38736143362435
1540	67.91777172731864	52.54246714801273	73.06573467165639
1542	61.33909053179364	63.31180277021445	66.50150312570156
1544	52.25847798451133	51.74016919279769	60.13915481685768
1546	45.03032903099346	52.42210488509829	59.23129121731201
1548	48.63798611260257	47.88227825065975	46.34281474251489
1550	61.86266107230572	54.84734762901721	64.24824728089816
1552	63.6666084408299	56.62042206257038	69.6692399621889
1554	48.28147436842547	47.87823977360787	42.35170530324575
1556	34.96973177866512	45.96273244657746	44.37217138209286
1558	47.03685330093722	54.75321261942654	74.17266583239564
1560	58.840989141671	49.19405863549008	75.405813074549
1562	48.0627677641758	39.51351116667098	64.0999844462892
1564	54.60976415627741	61.69714154796381	73.01867348272047
1566	63.13768963362561	61.47039940103804	64.87376390172963
1568	60.2099328542462	51.85443596547446	52.00023157511562
1570	61.1966608113903	55.63806548512173	56.20754371775135
1572	48.08298495628956	64.61990454935464	59.51665752314893
1574	50.65203809650214	42.10370013283879	48.03983107409444
1576	59.86818287174034	75.35347446657606	70.18070585240818
1578	63.60979984512326	64.6113695504976	68.14911400562725
1580	62.22104178154014	73.63103554690696	62.05500847585877
1582	59.90864287776007	63.16583155079238	61.19306378169422
1584	52.71684320383358	59.65429155307872	64.34645123938502
1586	59.52732861779101	56.95397294288551	70.37712851475203
1588	60.95324557558505	56.84844129350887	62.42132625569275
1590	59.06955062436829	67.32324445356504	61.32971824360499
1592	59.62392370161685	74.32014347496377	62.79272360470947
1594	62.89239962188002	63.98562987851491	63.32540172202577
1596	69.54653975160832	61.19697391149773	78.81236951496931
1598	62.27744276466293	71.94628042211949	76.73602688160786
1600	50.90144430391116	54.34355288211282	56.85682182231614
1602	63.59073267289767	62.69778450121594	78.04823595110871
1604	51.0220437502659	74.67416753610489	80.47598285614704
1606	35.76487412192436	54.25221108310385	62.70815245730348
1608	51.11675254217143	52.76005958001559	69.4745553011434
1610	73.19465037791926	55.88001531173898	75.79256705414055
1612	80.02702713903223	68.4504299125782	90.45907267048278
1614	74.1772465474447	67.91832204707291	83.36577590450482
1616	56.32412815829098	55.35238297041715	67.99524625214264
1618	59.33603439169853	64.53667699441812	66.41517494533156
1620	58.05656269075482	64.76611572759921	76.65282444821808
1622	53.6377125309305	76.36827342351	70.35272261462275
1624	52.31333805232326	73.48692713427303	66.52294469831686
1626	55.34823842145624	65.86921938394129	62.78755010948873
1628	66.30613165363378	67.05364292543582	66.75530100363146
1630	67.16950305023721	69.23853762759825	80.84228204091895
1632	72.86474864307951	67.00109220282798	81.38954522049191
1634	78.38778251344267	64.11981023219377	78.91758772631459
1636	64.75098583766717	52.07501786743893	87.18002000872079
1638	66.33615747036679	39.37492928327188	70.65779313367517
1640	55.73880820206676	62.3152368135684	51.22817206602778
1642	59.22327555608283	70.54507998382258	64.87278349225684
1644	55.06462779055084	74.92635797073839	72.07550779511642
1646	59.20466868157477	78.96074883541114	69.13034699678374
1648	62.28188606962677	66.86996986170617	68.27941638980518
1650	63.90167926509371	68.62857228122364	59.44372471224875
1652	47.17741696617976	55.22415081162811	47.13238866965192
1654	42.02355567204958	42.44696509185158	59.62639740457701
1656	77.78419168708423	93.58424236235187	93.23549545439182
1658	49.58561576189101	68.08170397259926	67.76415742100051
1660	53.63893885990348	48.30395417858034	61.76714986655793
1662	65.1733116152966	65.61591109075494	70.11732798503682
1664	68.42469005550559	61.49423963798652	60.0555997456088
1666	71.18146098775604	63.05922181794188	54.93414895731493
1668	68.01777454868115	73.40602884696995	59.68323732636475
1670	63.98320788316708	75.77461282864697	67.76668147823013
1672	62.52097207900295	73.65281258028101	70.10652222083949
1674	56.62611468748668	61.49432471555706	62.4479168023519
1676	70.35337730058217	57.73680946239433	70.29750541566092
1678	80.39467530665954	57.60770031590111	85.10675420505442
1680	65.67456331160736	53.59351923870064	69.37152904130899
1682	59.37781390477426	59.12010788561407	54.45286641207248
1684	61.95052064115708	65.27910523621762	63.24014331221571
1686	61.47076735185425	61.73341333969943	54.65897928762339
1688	55.3400498585978	47.73623966798215	53.42691294342127
1690	53.08491540057469	56.72595297670526	63.31714454617728
1692	55.8812868710104	47.60532711624726	72.06854709578926
1694	56.3600048220964	71.05930687164772	67.9619820100009
1696	60.79108179553393	78.81058986754131	47.22131909516028
1698	45.77777154840325	74.9208781497769	55.62246932367372
1700	59.74584631053763	69.65643540809866	43.99010644832881
1702	54.60037057142967	65.80570058791713	67.29975217501563
1704	64.42934580876634	54.65826649314246	62.06282117189441
1706	60.11747271518433	50.30904866063571	63.67542914354844
1708	66.69958903353076	67.36017405451831	65.72394935251914
1710	46.88382753678267	61.64098422783218	62.56530636325129
1712	66.1903367281076	60.35648917884107	56.12560266282132
1714	58.91889004087254	69.31153970742525	54.85032654210379
1716	57.56569990704111	60.9547890569663	74.5159307260037
1718	57.48741696576817	51.78869597294439	57.80804738648385
1720	48.14501007520217	55.0243847189243	56.56268912191317
1722	53.58700477578856	46.36367530579287	63.32595262366538
1724	50.60781535739948	48.40214728925622	54.94265590967559
1726	55.45680104382535	43.42496248461831	48.5589556489703
1728	57.17947586049634	51.49342483018717	53.27331382133615
1730	51.67616454699542	50.56600573905836	55.62637968998126
1732	44.0782086670454	44.59253952065568	43.55321847790621
1734	61.04338020092698	62.85305962205977	56.69445610076085
1736	63.20173639059095	63.07959231533593	63.56816861635605
1738	54.78956373026817	58.18712781165913	51.93876117840252
1740	63.4641284423079	56.46188559868456	48.11545299875458
1742	53.78359469637084	51.37942250286208	44.09771713404181
1744	42.78840442997922	54.56524531915625	54.7505960737373
1746	56.99077310575574	62.84820299059068	62.50751570683836
1748	56.91650525622718	66.70745940949843	57.25501632635969
1750	42.35633435958982	49.92582281606813	68.16473929833316
1752	46.11265369768172	48.0545369878523	62.27373054159754
1754	60.74965582163782	54.68796285741331	59.88596783981757
1756	50.15136418197719	44.60757197872928	51.36587513766922
1758	47.57481194950791	53.14711689154186	55.62084121871995
1760	57.5218716741396	56.62249343664832	64.10440213653369
1762	60.93913500053571	50.4371215063115	45.85607146055874
1764	46.3470564130792	69.11581049842309	65.56083127014945
1766	42.08333913670701	59.34337585245316	65.62231552928154
1768	71.55068515873434	44.71535201405614	51.73327985395655
1770	56.23121171595319	32.92772840234501	41.75385060099423
1772	56.88991430653026	57.81173342520436	45.40913974770555
1774	67.72373438981623	53.08794195031031	72.30343611913182
1776	58.0542200291209	50.78130813394871	54.28349426040394
1778	75.87509760093026	65.72360542455455	46.21503176583362
1780	53.4416580876382	57.86990133719814	45.44069643493236
1782	70.23268604945335	51.72612203891158	63.8443325589844
1784	34.67867607733027	37.49883023390304	50.00081111947254
1786	73.25790844871946	78.38612968545735	74.50314176848579
1788	58.62171778219544	57.01022026960889	57.06832600386788
1790	70.56316664532521	57.13814953688662	59.82315295857434
1792	56.7373149787642	63.41554220006267	62.07989675580298
1794	79.24474877663509	58.01834101601759	44.63434539133247
1796	39.8525908141817	44.38311154072183	51.83005955198149
1798	46.44891889302345	59.78230459751629	52.32015354039115
1800	44.21928013722662	55.37457854799504	47.1301027531037
