# Supplementary material for: In vitro and in vivo datasets of topically applied ketorolac tromethamine in aqueous humor using Raman spectroscopy
Source: Data Brief. 2019 Oct 22;27:104694. doi: 10.1016/j.dib.2019.104694 (PMC6839021; doi:10.1016/j.dib.2019.104694)
Supplement: Multimedia component 1 [file mmc1.zip › Raw Raman spectrum dataset/In vitro Pig eyes/Jena lens/Fingerprint/0.1% Ketorolac 8-1.txt]

cm-1	frame1	frame2	frame3
350	168.9807878152778	134.3623591276508	122.0865302293024
352	166.3554377014129	140.9973877279133	126.0526762714987
354	153.7569753745752	132.8547892084364	130.766403079977
356	134.5345820552461	121.8024419519614	124.4419935391253
358	126.379715798469	114.7897993642542	99.83927606840712
360	131.0568734417181	106.1152399524628	96.38348967251346
362	137.0976181966813	103.1184262373177	103.4994475976828
364	132.8953363941492	112.9133794285519	107.982372911527
366	141.0795353337824	108.2392693703679	108.4506514376256
368	150.0437021669735	122.1322250452578	119.8570690954047
370	162.8579729734897	136.2996948995699	130.1871564659087
372	178.2894998616906	138.3144313134626	131.6228755442676
374	167.8396223902468	125.7604944561115	125.4850509542412
376	157.2171506827801	120.3982201911117	114.5011929701673
378	155.8836201361193	117.4633968385165	111.8988134218911
380	161.4330452752833	116.9214814272411	119.3589327657525
382	149.2269352299341	126.0875588974335	122.9793609769358
384	154.5224002531252	123.0597723842132	116.9522126889335
386	163.7676065982838	120.2235110776179	119.5269069927499
388	167.899285100246	121.8539569259062	126.000027274183
390	153.3750974005343	131.7357124118832	118.3812872743882
392	159.3229112265408	125.7215040257925	123.6016184475999
394	157.9422396373223	124.3560105884537	125.5301985369487
396	155.7434670258388	123.6840705086235	121.2002961126496
398	162.3285344086378	117.3864177149887	109.222288283783
400	154.1798952279558	111.4195094486918	112.1909375248462
402	158.4474505623728	112.3225490927502	112.3072559453435
404	155.580546117008	118.043853198108	110.559894788906
406	139.4768505539376	125.3851486346621	109.184979920027
408	158.4467720693895	121.3706619189833	119.6378489169517
410	163.3614838326502	118.034656893832	119.4849183260953
412	155.9312352842919	114.8580154525738	117.5917179987747
414	141.8163176667979	112.6214745086414	117.3193386062318
416	136.48848208828	114.1912300056685	120.1520651058205
418	151.690478509264	117.8876205834136	119.3932153164934
420	159.5289769164307	123.3481969747028	121.2781121091632
422	158.1044513198305	125.4444255489397	121.4585059570895
424	150.2509437535373	117.1145948812439	112.697687439613
426	157.6732353877492	126.6490169604665	120.1117314695359
428	162.4832903951025	130.3715868213977	122.6095047187264
430	161.8160399835265	127.531561822739	119.9435363059436
432	155.6282149560785	119.6376181012696	113.7879364946174
434	158.4800062083832	120.7902950164212	117.0636913830632
436	154.5818734889985	121.2648100652736	121.7122573941953
438	160.3203228703905	122.8814841868446	119.6384310416339
440	171.9670588440217	123.3942696669002	112.6723627547272
442	163.918160673609	114.8184441837363	113.4420224702168
444	154.3162786729486	119.6279404238473	113.6588529442685
446	168.8351684531643	119.1967583564351	118.0197973131344
448	185.1808435377918	119.7727978473478	121.7576207538735
450	173.4153807976696	130.7922073755532	118.8123131403548
452	163.4190206704397	130.1345312099172	122.4003011621349
454	164.3691933481728	118.6507303174895	127.2957175175217
456	161.8442572443473	114.7002103069177	124.7916086483349
458	151.7311274672114	124.0594523777261	114.2039290760435
460	153.474138306811	124.9508581287577	115.5218305230379
462	147.3983627465343	129.6523668963513	116.6534998785295
464	145.2676711705141	129.3038274505439	116.8092618489907
466	150.5727660964066	126.5123095146684	117.13100841154
468	164.7973578449151	129.2808157284277	119.9235567566086
470	162.9601877406701	122.5672570951103	123.2170345824558
472	162.4689790952799	123.243042261419	122.9943743583523
474	162.6357973817029	121.8695317543891	122.2432549950269
476	161.7473023535537	113.9586602678586	122.6636650833334
478	153.6491714954985	121.5432218386927	119.1480572007489
480	163.915922310468	122.1354321684178	120.8724483442644
482	167.5428633656546	121.8923624798976	121.7625145368061
484	163.8677014991906	123.3159110207644	119.1078966864883
486	167.2028521285183	127.9647094042489	110.9004040262997
488	173.3020273176571	127.9710743609427	114.398294934036
490	168.0995131857002	122.6055251705059	118.473459905899
492	159.9526087819521	119.8995402723042	119.4564021483256
494	156.2232650471493	125.5381634762785	115.9000436037778
496	151.5946011633911	129.4625156325691	117.2190197397316
498	159.7129820971456	134.3660104752687	125.816025993377
500	167.2268378585185	129.7244531828467	130.8711864796973
502	170.2736929769229	122.479518782743	130.2984302908861
504	169.5724212482251	135.1894487360894	127.0385602056246
506	169.3957547548064	137.2426684435509	128.3761504125406
508	167.3327822641372	133.6032337251822	134.3441724233784
510	164.1570080847178	128.1847727555245	135.4592024016158
512	160.3600492430902	123.3088394365007	126.6480187776037
514	153.7335302523967	113.0312913443536	126.8400610109951
516	158.383614897761	123.8813967578877	129.0955850573712
518	162.6626821328206	128.64004898759	134.7117510286093
520	165.703153339715	127.0870195940335	136.4360624176974
522	171.7919336837716	132.7694872458782	120.3333316606631
524	158.8923967347744	127.1244686427043	125.4263536719689
526	160.8870003553664	121.7785142713637	121.3060317064257
528	167.6335000102845	122.0050912469291	124.3845410213777
530	171.1844274348359	127.7126946685456	139.8092230410131
532	169.5813014027942	122.565917445984	137.2977095263273
534	165.9433886869032	125.2398566324027	123.6601521582119
536	168.6086674305925	129.5623085965146	121.0790956999213
538	169.1499306217025	129.3465091502297	125.2012464542866
540	155.2968788540097	118.9401646301893	124.2758663585528
542	158.5129973445137	124.2892061386352	121.7122307959013
544	160.3793905976843	124.0042329597401	122.5128111019321
546	160.315780839461	121.8758431715318	124.1396152913172
548	160.2568284060288	121.7890942243262	123.5707250679123
550	166.398540815857	129.7112149829795	115.6037406609041
552	158.6394503189057	127.4209537139191	121.69486463672
554	156.4270160603362	130.9587501272894	123.4849324636143
556	164.9930040249265	133.7463627619487	123.0751080553345
558	181.862573909913	130.4845464666372	123.8360001326872
560	170.5562865789395	132.3871122406691	126.6154109400745
562	157.4141176677801	126.2684994409815	129.8915743984695
564	156.9708903962272	125.0314174382777	129.9535838579934
566	168.0143440224018	127.3606878504797	125.18416324076
568	182.0445381559958	126.6284752627245	115.3507656947551
570	172.9540928539809	135.2705241911074	123.986663230487
572	169.7652514696628	137.4659406136818	131.8618716889201
574	170.0367280188198	137.5589442827594	133.5057694538032
576	169.7967863725972	136.667178140671	127.3413885849298
578	161.6235434947865	132.0480280728104	116.0442093237447
580	171.2171307434385	120.7594419277467	121.1890463412382
582	167.0887932998003	121.4220021745143	119.8211968746041
584	161.1537211855109	124.5905468071858	119.7395923733971
586	162.3485403961515	124.7260949444558	125.0113442923831
588	159.6144823460744	137.2301409652595	119.1495944413593
590	166.6537358377542	132.4782308550756	124.9363967869429
592	165.5431954183824	130.6217506312059	124.0324657307295
594	161.2426698092767	129.6881159652884	120.2018724835914
596	162.9524037375818	124.578981088725	121.9665585341161
598	165.3030588334058	131.0740668910964	131.6056864637925
600	160.3537849176769	132.6337206691805	125.7568458465378
602	156.2999753456112	133.778942481982	125.8201131355626
604	160.0990111953837	133.4082419388359	130.6261315711042
606	177.9213542991169	127.7405255432193	126.9431583056367
608	164.7562758108313	135.6391046883706	120.8603955313455
610	159.9928519944398	137.7625644663062	122.9304535660659
612	161.2626169674145	130.3610367595391	123.5892716719207
614	168.5983654446345	120.0031078714187	123.5340527914459
616	184.9007955933857	126.3700391198246	135.3350059385043
618	167.9938902886642	125.38633307937	125.7642544034473
620	153.7475527910785	122.4669334279647	113.7849253670002
622	152.9557833465389	127.691900409952	118.2304316849786
624	164.1316643752219	139.9333355121047	138.555735655255
626	163.0227420686128	134.7300761558386	135.168159284298
628	166.869634561204	131.5308441545585	128.3143346341434
630	165.7911279092057	131.0642811953298	123.4534772605436
632	168.5491490709244	129.9862260124969	123.0349436441918
634	177.278466369457	127.629902146926	126.7343701096967
636	166.8131046884795	133.4947359386302	126.6635873368874
638	184.2590041083395	131.0567094523597	147.2600837763781
640	183.8222702255376	130.7961417534874	141.79618407243
642	176.0368502234405	133.8269712245281	127.9356181649265
644	173.8750173619231	138.3223236548342	127.1468979675597
646	156.4883048553226	136.087699020933	127.6709507406312
648	161.8948786388392	129.1455984655264	121.8869762898416
650	169.591094648016	131.8505818850069	128.0418782715471
652	173.1869505385461	135.0951140382699	135.6730090513394
654	171.4388256131033	128.4185530333955	130.9496941095586
656	175.3738737122171	128.0944646316357	121.8849010979051
658	170.1698477128154	129.6748113568355	134.7427508004603
660	167.2817528676166	126.9577428218609	133.5189403458894
662	170.8332098266514	125.4078159998472	126.6622465803623
664	180.7319688522109	131.3899571667254	130.598965985411
666	182.360914414447	132.4949889950455	123.3499486800161
668	172.5148936054131	123.4321703611475	135.6480092535745
670	173.6576481355464	126.5806951011262	135.1973688315241
672	177.9953450533016	134.4378043530425	127.5223919440115
674	172.2680243869749	132.3914075027123	128.2788045569722
676	177.9538745012671	127.4307943885772	135.3916363733302
678	182.3599516307192	124.528142273725	132.8416034349499
680	175.270802754273	133.0309734597671	128.1604627253922
682	164.2979226537079	140.4407390491712	126.5214826976986
684	161.8508380754899	132.3497743656508	130.7390315546458
686	171.4194297428702	132.1030103618446	131.8932381386535
688	178.295301486268	130.2708673843346	131.8641160507582
690	175.0432094184789	130.1821140666771	128.0005151044596
692	169.6688673080453	130.7408123419184	123.9072043906073
694	171.6670878444866	129.8921955707248	125.1872047866654
696	171.8163370070303	127.6095238109411	138.4194066473581
698	173.2547480927304	138.1080850668447	141.2181044001432
700	174.4086171788597	136.9023251560309	142.4639143046912
702	171.5910125958403	130.053702329419	139.1768244897796
704	164.7592527976044	127.8949671568569	129.4079694591449
706	171.4346072990411	127.0918032189436	126.7141190287025
708	172.207192795397	130.0366987206644	123.1661713335387
710	178.2666037242921	128.3667325661217	129.3758823420411
712	181.5518243442202	129.1508020721614	134.5543989016655
714	176.1470087426108	136.8206770390962	132.5301652351157
716	171.9935799664586	140.2696714177982	142.1336417470322
718	176.1033889134588	138.7944909252461	138.5252408714993
720	181.3706843732075	131.3008869665813	132.3820561866058
722	176.2919507723833	124.3401227411127	129.7935251443514
724	165.6760163077639	123.2161458485447	131.9995088758995
726	186.6045161471149	129.3325469281245	131.9353792572344
728	183.2588992025669	139.5988567521914	134.1752156588215
730	175.6235224820185	131.2412690945167	121.84342496031
732	174.497485065447	124.0602618314287	119.9005073600401
734	178.3881095946768	124.5831921709314	131.6877887393197
736	172.2407746693783	121.2416450125963	133.0932930119635
738	169.6769708926864	120.5878969641821	131.0024152128192
740	168.5743065994737	131.4011369451207	123.3340507925808
742	168.1508592960514	135.8084686359474	128.1383187139277
744	171.378067556386	130.6789045398943	137.9558674539803
746	180.9660119616477	124.6173441766509	131.4820947885818
748	166.3767047739948	140.3836039467755	133.7576749635183
750	181.1810932280848	129.2175417517811	128.2892801740476
752	182.1834529451238	127.6464978832647	127.1764206517255
754	177.5962111180886	134.9884911192396	128.2060442463273
756	184.7258288524471	138.7481909692131	127.8777889165188
758	176.7734589707075	134.557388545488	141.1016256357855
760	177.7037455752875	141.9722912213233	144.6925217137149
762	189.309618063346	143.6593676593626	144.2564435078015
764	195.2569817048754	140.7960645004312	141.3932515512704
766	186.6941460825203	138.9908724531444	139.3939283892244
768	175.7387548800677	146.438909100597	145.8701190077608
770	173.1203558857904	132.1502715799991	140.9774083461836
772	170.1223771020203	133.013422214584	136.1090053231144
774	169.8340358582547	133.2190440893427	128.3325668723713
776	176.3063694903824	130.6604608366547	123.0738997334817
778	191.3831794147177	136.1865501171218	131.707595311402
780	178.5048803872768	135.9909764947427	137.8694657898116
782	180.1832776427531	139.1071818845494	134.0561595277292
784	178.9111919286659	137.120227704506	130.432824852014
786	172.8114608512807	134.2732989949465	129.334930122475
788	169.1901948825357	135.6283685866398	130.4512926692557
790	187.8675866158979	130.1159182488353	135.2754771181938
792	178.2039567233159	133.2531137090975	139.2969179958562
794	175.1457880955462	135.5774567457581	138.2239147197053
796	175.7388516145816	136.8103828863094	136.8103828863094
798	177.8777213305881	138.1738147754689	138.7656481427758
800	186.772170689156	141.2623867072059	144.190406411949
802	187.2188698487307	143.1402474517636	138.6195561911158
804	180.5516217850631	139.1403864445443	130.311749982317
806	181.4270777129632	140.1074339885516	134.0022274108469
808	185.0508283629968	139.4160692337872	143.8706620226525
810	181.1682064403055	128.9950884868434	145.2859303955356
812	184.081342096967	139.3680611713918	134.1797100192984
814	186.1689727871441	143.4780736183635	142.0035334695633
816	181.4988169960813	135.1669039181129	138.1634088101418
818	177.6802971785364	126.2131412018928	131.8051352807783
820	176.4983331308079	126.0924980158672	130.5619865467079
822	169.0732640655303	135.6666854766153	130.7185778856541
824	187.0647765173498	143.040923280279	136.5759710130164
826	192.0619822892535	147.1744500406948	137.9989215527342
828	183.2275100300975	146.5807267192909	137.0083587357279
830	180.5320999209032	143.0406838498832	136.6161361547714
832	195.6407322907337	139.0447623480514	138.7573968769837
834	171.8497549927834	133.5299830284234	139.8247974710609
836	172.7114189824206	139.4065637205253	127.8420579655308
838	185.2603952130232	142.3277110759962	119.9859540186538
840	189.8082077611406	140.1636458214569	123.2481972957217
842	185.4063893404135	137.4647737328697	131.7762570496597
844	189.6794497322956	142.4833041773898	130.35078471509
846	192.817248497895	143.43669435304	135.3599903605937
848	189.5547402584434	139.514520676544	138.9890732798504
850	190.8793263676849	139.9690967899713	141.1551544718308
852	193.4889450968082	141.4497744622956	139.730004423137
854	193.0513787716982	141.3934024579099	136.4120509266067
856	191.7965338014535	146.2315091926313	141.2429410540426
858	186.4502205783169	144.9987902945214	140.0082729078939
860	189.0974469896204	145.6486222479239	141.8570601352695
862	188.1865219768936	145.149025069276	147.3151195138268
864	184.8833778804876	141.5233106696767	150.6025244200441
866	186.773604060389	135.5933559058875	146.2069517008001
868	197.7471456300506	135.5681558862196	141.526095812465
870	189.0655826090047	135.4689508367389	137.7223348375851
872	185.6623253583683	145.2170046316503	137.3715101426265
874	187.3879416384675	149.8864705619678	140.3072036121739
876	191.6932756586828	145.1000937356841	142.6029121362492
878	195.2988619019581	138.5117762632264	140.0361038184613
880	190.1125382307243	140.5790289394677	144.7256787078576
882	195.9699553913118	137.819909794409	140.3836186607474
884	192.2481168033468	138.2635035863684	144.4843847048011
886	185.7186747817527	138.7481928456816	148.5167793689959
888	181.3005835768784	138.1095878620687	144.8348379236953
890	177.0293998059264	139.4506582001361	134.3274513312943
892	188.2817482540779	140.1322042176997	134.4793665163828
894	182.8594284274142	143.7118882996204	138.4459067653217
896	190.9538329009167	138.567293717569	140.7576254699443
898	197.3329074764994	137.6800823310989	141.2115940407904
900	190.228136387572	144.6853168395545	140.6083937188199
902	181.2807424690832	141.7027089828919	139.2817228284442
904	192.259659828438	138.7222507916154	139.492273946543
906	196.1780897138666	132.8086534504311	129.6164110113667
908	194.1798677674496	134.5665359595935	135.2235438118546
910	191.9466403669809	141.3341393713353	138.9596769235436
912	193.02232362077	145.5455710010839	133.4231367754915
914	194.564890432689	140.1855754696565	146.502300240916
916	187.1148206717677	140.0493695078855	123.2699141583687
918	191.738167468666	141.3120959818528	132.283015141247
920	197.6110548963364	148.9967952664869	146.4785790552787
922	199.0578264938303	149.182336396168	147.1905983727565
924	196.4120848941413	140.8323298849297	135.7065498071395
926	196.5188422454102	151.5999093592429	139.1675017476727
928	199.4167365937553	146.8397762000413	148.9995000488346
930	193.1015204007269	143.7585816501305	149.2105970430298
932	197.1926404170721	148.3912382014095	149.0328757594107
934	196.9988857989622	147.4339404319877	145.9394164104525
936	186.0478467581787	140.1771446175002	140.1022080415972
938	185.1657923763131	150.5410498190058	140.4371944843001
940	181.8035482886107	145.6008547730962	142.0434059161555
942	189.3482007041803	135.0419553504669	144.5765412325098
944	198.1545035278379	139.8974871306462	148.1510201397989
946	202.9348249607259	149.5670737483843	152.8411464454978
948	200.386286063778	148.6773931020303	152.2493847747182
950	190.9609572248731	132.5248311595937	136.8643236453943
952	197.6928815834664	138.6693673243933	139.709961188762
954	196.8379049683615	154.2262066341698	139.2839979442379
956	194.6564996237621	147.4760809084059	135.846422662615
958	196.2682009835677	141.8056026527842	139.2947641125022
960	199.9566753902109	145.7515730777324	148.6109468640117
962	199.1166875283435	146.2294815344402	152.160833185162
964	196.0983213018603	155.4974285073251	149.7547566388888
966	192.9946284667083	154.2826193658263	151.7805997882262
968	199.7257985564793	155.516660123027	151.7296546017011
970	202.9567893114316	155.138130728098	150.4348547453902
972	201.6391457178133	151.9437501625768	149.3503640221058
974	202.4584599227601	150.0016426476492	150.8554499010757
976	202.0388998379855	158.6179162721037	160.5903312629498
978	204.8710085115789	154.9880485475595	157.5354329813993
980	202.9871888706396	159.1856529013637	156.9572058324938
982	204.4907429305847	153.8861867593116	151.2530711143957
984	203.1429019286998	147.536412261216	141.691194861398
986	197.7335847502297	150.7067130001389	136.50955386654
988	205.3566229708735	154.6368620171938	145.6928534346575
990	197.2341398709729	148.0919685245698	148.1726550004077
992	204.0080214563893	150.6319046056555	141.7345732290082
994	207.4410042283795	153.5131392612885	137.3013996548997
996	203.3500975376618	153.5246680220353	141.6794516241552
998	202.9444283306209	151.60055962508	150.4515881899228
1000	219.2788473164492	152.3154969041285	153.4506789543532
1002	216.9144852510391	164.137539542506	163.5631036721941
1004	214.2888778779304	152.5607290447289	162.1134438216852
1006	203.9179785072863	146.5857904663377	152.6789421521381
1008	205.904365872321	143.0759388150401	147.1132381859896
1010	213.2591117902296	142.8919295190409	147.8676743718238
1012	211.908539160579	146.8245457341622	148.6721057852004
1014	209.0574339478752	148.0442365525975	139.834640383652
1016	199.2027830611411	145.7095922842395	136.3493921081764
1018	201.4156629591793	154.819524558652	145.7625942364964
1020	206.3167698293198	161.5206319007164	151.0740603765138
1022	201.7548746684423	156.6448785262485	152.2256719421206
1024	193.470819087955	149.7914601056395	151.0089402279891
1026	197.3320334288357	155.8527903177957	147.0359442908555
1028	194.2386056945258	140.5231775499607	142.1878884900559
1030	198.4443206721028	148.1169180164393	144.5582563612952
1032	207.3955999511456	155.5828363478828	143.4180169821542
1034	209.7572339110381	152.5053372983632	151.6473940171149
1036	204.154649935089	149.7234434843794	159.2498487418366
1038	200.0625000163382	155.9210266534761	155.8913435969008
1040	209.9605682181313	160.9623632502908	149.8514192092185
1042	203.1464502960442	154.116321543774	158.8728749657248
1044	205.2707345444094	151.3747041833612	152.7828563356516
1046	209.7178260247594	143.9082234069956	149.110897497762
1048	205.9667853971332	151.0640627535329	154.7444380858433
1050	206.9817061466496	162.8319266917349	162.1312749956238
1052	218.6326014620205	159.3023711394534	158.9749710717618
1054	202.993871085085	148.4572863786767	144.1096499311826
1056	207.0642343166201	149.4233277060599	157.5990188474415
1058	197.9169734863491	146.6843568371497	141.9199275239113
1060	210.6697269187159	151.6728853991579	146.4861283276002
1062	210.927491567086	153.3330386665305	152.5001776518635
1064	202.7004273721915	155.0158071664367	149.4671839010045
1066	213.8170823173366	167.2357742032893	147.3598992902479
1068	217.9081919542612	177.0029212802382	156.2581592732502
1070	205.7038889874141	153.3303946522277	146.9809057343104
1072	209.3726510288379	165.4227682046394	150.4039784347323
1074	207.5278878501761	160.7473057486313	147.4897495442247
1076	209.1079596389449	161.9675271369	148.1114805451355
1078	216.499351296315	168.4618040088434	157.5423181340495
1080	222.4770161021951	158.0659314101828	165.7612347297215
1082	230.2275440815315	158.1593648059029	153.986842474522
1084	216.408892178138	163.8511244425935	165.1545429398444
1086	219.9244715201026	165.5318295470375	154.7039907805884
1088	219.8812151578302	166.5955105983468	154.705848418038
1090	220.1149210335114	170.3817536463469	156.6548429290631
1092	219.0237653873759	171.8504634291812	156.4974177802274
1094	211.4865052232461	164.605096695266	159.7101441161915
1096	211.1418310033597	157.7797884590499	160.5939180375205
1098	232.3527874041283	166.7337381221528	167.6988114158613
1100	215.9471598113815	169.3557168123757	160.4555643734623
1102	210.1008028051706	160.2116086223745	158.4262989324687
1104	212.7271943156908	152.2764860639076	157.9764653262317
1106	217.2616183620549	152.7052867309093	166.011997402869
1108	219.0787268823081	160.7698441973916	179.0463185389433
1110	208.9696650562611	174.4839688863499	153.8433359978603
1112	221.3834669217146	165.688927836352	150.6529444045864
1114	231.9134772277882	153.8383427264717	174.6815615135773
1116	215.8773839797683	164.1304259039369	165.7046148122357
1118	209.9468919121308	160.5170338356572	154.7138872623565
1120	217.640621855061	153.7463429712662	155.0010320000632
1122	223.1140798215705	161.4343151223589	161.9947317148359
1124	222.4853106249662	160.0441758970737	171.7621084307418
1126	207.2465582914425	153.487233213219	158.9238496634455
1128	208.4738897051303	155.732124369921	146.4664298941632
1130	228.8405025792273	170.6370600193773	156.6926115853244
1132	237.5077554747236	172.2317405592264	159.9930460413597
1134	234.1107321684859	167.8846691872445	164.9313523747085
1136	228.4080015203208	164.136715630676	168.5839035218482
1138	224.8665719689336	156.8194445909272	153.6599495337611
1140	226.5621134543457	164.4918190792021	160.003375390374
1142	224.9278798452463	157.0591681929517	148.7280293867816
1144	213.7276015351745	169.3150645045878	157.1284233277394
1146	226.6315448357024	172.6985173004993	170.3029016218448
1148	235.4583879644135	171.7187215948515	172.2182307189877
1150	225.8755400258411	164.0120066130879	168.116788373838
1152	215.4729167046519	152.8966768123143	170.8242610659406
1154	230.4193939942681	163.4735482962656	175.9104242667914
1156	229.2083618303219	177.8163839787191	158.5516849096923
1158	232.4409853292379	178.5428799824981	161.3275820603151
1160	226.6035132362618	172.5616590902502	162.8762620623347
1162	223.9266701451094	171.2847529181456	163.6970744058077
1164	220.8478430249803	170.1012681209103	163.1610889731462
1166	223.8171974930511	168.3015948088576	166.5086769852977
1168	234.9605772933987	173.1724745230797	176.6602646859878
1170	212.7846778156004	184.0047018731122	176.5237161908696
1172	232.5650279905416	173.5842555427546	180.5411056132478
1174	235.460795257904	177.2180927732082	171.1819333006689
1176	236.0557848005228	168.5817528256462	163.2772856209911
1178	226.6676600422337	172.6851745674351	167.2202727045017
1180	218.8657073820485	173.2292093325057	170.3039897570732
1182	223.8582466352488	163.7571482106015	163.9065917978714
1184	233.7832310430443	168.0112067550632	158.3026940120968
1186	227.8522241966054	175.5081119846489	162.9736500132498
1188	231.6603985443653	161.2780769069238	160.7156479540104
1190	224.7066088316269	162.9693865007035	164.3244086181223
1192	230.0249588491166	159.1628647666455	170.6840545566985
1194	231.7842890250717	161.6487757074737	168.3964360430973
1196	225.3001484360748	168.1146485317215	167.6669233820927
1198	223.0793120703096	170.3219808244271	171.1249772641602
1200	235.1347788195145	168.1715522299696	165.5666898944626
1202	237.2568167654084	166.8360788602742	166.7888200262504
1204	226.3028545796404	172.1561603443011	170.7571964733941
1206	244.5960365785648	173.3354581487152	170.5805760881509
1208	240.9267875260295	174.50148291223	165.2430903432041
1210	233.0424591467061	174.266065073086	158.9268365402603
1212	230.7468658265547	171.8716649857847	158.5620867303832
1214	234.2788970305465	168.3292528787688	168.2254239780316
1216	241.3820668351744	168.213687318097	179.2497522956591
1218	242.5817788358256	179.6884944889532	165.9316609977417
1220	235.828534719164	174.7723609739435	165.085753663324
1222	237.675110756159	168.5169605471236	167.3838704595705
1224	228.4168227863691	167.4792699376268	176.9286227897545
1226	223.6271059842054	168.1281707015452	177.8630591362809
1228	229.2407596514806	169.3882012384107	168.2804366835549
1230	239.2190078182347	172.9744495998849	171.3973825197251
1232	241.2701578839146	177.6205510979042	192.89966410159
1234	231.0762293068709	177.1674940232002	184.2216804953854
1236	257.7074382146612	186.3984682457612	185.806544118814
1238	235.5287799279926	179.1970251563194	176.3656649158011
1240	224.2167633380678	190.9486914475389	180.1461331673005
1242	243.179710975758	186.659740903268	175.1492147463088
1244	248.6989797641479	176.0134491689385	171.7316627119986
1246	241.7122585513565	173.143257846787	179.7210283887247
1248	237.2797012248164	175.442570666506	188.90942215845
1250	227.6075624635949	173.9018255901821	181.898153022088
1252	243.744769121989	184.0142108567041	175.5790475927176
1254	255.5897758683395	182.9623150926618	181.5907299665873
1256	245.1926837358782	174.070653681793	181.0953933772355
1258	237.4549965114853	172.9629711805424	177.8638544767136
1260	238.8550127429109	167.9959152877104	169.3306223184648
1262	239.9964782721025	169.5390022121706	167.641472253525
1264	237.4257893315567	176.8040889151726	171.6138293021492
1266	237.9452212241673	177.2068919394088	173.4809628074631
1268	244.3211144299521	173.2150719745571	179.8515832918858
1270	240.0249433636249	184.7138998550136	186.9321117603548
1272	240.8564545130761	174.5535728857111	166.6771388124386
1274	233.7443576040541	179.2340220098484	172.8803946695897
1276	241.1659204643371	190.4590611950094	180.313313197096
1278	244.1388497993214	195.4623124332505	179.5033980968653
1280	242.4112702448332	191.2500442373625	176.9843219045166
1282	242.5549173775042	189.4486480228484	179.5787228933143
1284	244.1415921571833	193.3801047227868	184.4611330521213
1286	240.8833812512688	185.7345324416817	181.60203498116
1288	224.8103144736324	190.3676010409255	164.6310342232954
1290	237.7136203073757	169.4103058620509	167.0786050796901
1292	253.5179039210426	181.6460748644623	180.3194837108168
1294	246.5552011822694	184.3972193474052	186.7579970729533
1296	239.8119591887553	180.9623708717618	186.5499099400506
1298	249.3072952647946	187.7227995426217	185.241520630605
1300	255.9094713867217	195.4032821187224	179.8775523960548
1302	247.3104987061508	192.60340619922	173.3318549099972
1304	249.8282214010789	191.784168403955	179.7733571495451
1306	254.1801525906132	176.2272502707252	180.3866700207121
1308	247.2853349683142	188.3685776207815	192.5490403895515
1310	269.4929973897013	194.9216144092719	191.3956115279416
1312	255.8004795750826	187.6781195938094	183.2633322233162
1314	256.6930128921625	191.5037732711122	184.670854014774
1316	256.3941063334872	196.5190023861283	191.6224920001471
1318	246.6700476804603	197.2160724725586	188.1373920843138
1320	245.2576667126471	196.975384443932	184.7077821766329
1322	259.5249605007076	196.1006314930213	196.1199015127735
1324	261.1867949804093	192.5049599925425	182.5271067656751
1326	243.5981194113872	186.7313309100859	199.3697780378401
1328	260.8837568302084	192.4627006182619	176.9051532944119
1330	257.6487645957015	197.4262844429852	184.1464164383943
1332	256.8366107902761	191.781667886328	184.5974249572956
1334	252.9689056755529	181.6296324741862	185.635175288253
1336	260.9581769788058	185.3200644769352	182.9452871821676
1338	272.8622711858883	198.9501819757527	183.1989851024486
1340	273.7809384727649	201.743019590947	182.941916296656
1342	270.7805451226576	189.1938292385824	171.4450958051193
1344	261.36190512376	185.399598941416	195.6831469165473
1346	265.4965736837924	204.9041027914064	188.79525412603
1348	242.5739822602191	202.0653593227328	183.3206482565364
1350	257.2330666128958	190.3977967618	176.1586903529943
1352	260.2029639511217	180.3356571519585	173.3501672922336
1354	262.4283751175119	191.2834692113531	169.8559698194297
1356	257.2027476282868	195.3323431372679	171.7520941200575
1358	257.4257682809227	198.6158181456809	175.9440284851775
1360	264.0675321119456	206.2299517078007	178.5896086266747
1362	254.7225646476585	191.1365869539325	185.6200871037393
1364	261.0692675540049	184.0307551923341	191.8990062000939
1366	261.5752613806944	178.4751600318163	193.0856989062087
1368	262.5910261139527	201.5880213310798	192.3666094144492
1370	267.1268549509274	191.4325961993538	197.3353466705967
1372	263.0677170840945	195.0808681508249	197.7467439333773
1374	253.2102462531036	192.2076337144264	196.1214897423987
1376	253.7194176341999	194.6821083717879	184.7004206988198
1378	256.7223368847796	196.9023139200236	185.8464123166044
1380	259.9647537010688	194.3377570578026	192.8607506678865
1382	271.853975825865	197.9522721925515	185.0676637892478
1384	275.1492251194594	203.0625453027364	194.2783185201037
1386	258.2951818141821	195.167792997651	189.3752005609968
1388	273.0938771570617	192.0511109810747	216.3357185181699
1390	273.5641548951975	192.7129097593874	199.5915703135985
1392	274.9451379361213	211.8126861179933	207.7540677652905
1394	261.1198804257003	208.2446516675539	196.885355521699
1396	259.1391068224968	200.9094175296022	196.1846402880626
1398	273.8239787880725	197.3829571063533	198.2870030301976
1400	280.5599893357237	197.6460811464469	198.9400700858074
1402	279.0679968966205	195.2569842420342	199.5267781736683
1404	276.9611939705442	188.7209949277454	195.0739833474591
1406	249.1903673946212	192.1426990419188	191.1976187064194
1408	275.2865845905106	186.3624247677723	189.29090298967
1410	296.5014960281395	211.4330411502426	205.2112847786775
1412	264.0619479153917	191.084791996474	199.4337937151273
1414	267.4056497388011	206.1085373869125	199.9054594789432
1416	267.6757536506391	190.3875746523107	185.565158268835
1418	280.9801664012061	206.233513802994	199.9819681398334
1420	281.1253458499012	213.9290336285827	206.6315122359088
1422	268.0009746248575	203.5906229635033	197.9642176784074
1424	265.9134748303231	200.8329289900892	196.2001130222108
1426	270.2037511984747	201.3027411124831	197.9957714909487
1428	259.3357667219487	188.6331552536658	189.7577610043711
1430	267.9632177141076	190.4943593269131	196.0720741201373
1432	278.7206606785372	185.6756702874594	190.2730902734274
1434	281.9698381958879	214.4249267239043	190.8971864644972
1436	287.7329287344545	213.3238059819327	184.8681449777415
1438	269.8552352261553	213.7153704738551	208.0806172169089
1440	276.044278441009	209.5718008542682	198.7100103824762
1442	279.9386290730047	204.7692664272037	186.4496938360883
1444	277.6616450416466	203.336041180822	183.5465481554207
1446	278.6986403670551	213.2607623152248	184.9438189679951
1448	282.4290712295926	218.3598175741377	188.6445418376804
1450	281.3166648395626	206.7515033674728	190.9111602135859
1452	276.2531129646377	205.2813643456435	186.542078947165
1454	277.6948276530337	201.3387237483479	187.9196606318736
1456	263.8629899072701	197.5710571408191	190.7747444879219
1458	268.5924694885555	187.3199729065615	197.1499235455747
1460	279.8590634934314	202.873237968118	201.5421091668129
1462	281.9486620538698	210.8851995046983	204.9363584152717
1464	291.0211342074122	210.6461555827104	204.638206379678
1466	278.5753352052493	209.6867171602258	197.0756198551597
1468	273.2421869794914	202.7928569650415	196.3278212592961
1470	275.2786777977275	198.2991566786221	199.2612240698784
1472	275.3895889464665	200.8710398614281	201.032412195287
1474	274.5062519343924	204.9260966164583	206.2549216142939
1476	273.5059548607259	204.9539585283434	212.2924423460965
1478	283.9033806631136	201.9086355599104	208.3239201040619
1480	299.5065966884682	214.9509820117639	199.0681787473994
1482	271.0371043966482	186.3636188232442	176.3028526541309
1484	272.6382386349356	191.2213031191639	199.2252227450492
1486	290.7880125172219	226.8038103009586	224.3650525425118
1488	276.250640192353	224.7487940028874	222.4123240979866
1490	272.8682064076471	204.8979472817298	197.1448040535121
1492	283.2915582048168	211.6773149333487	207.0432859043724
1494	280.6182570306734	222.7898642368562	202.8366739863774
1496	283.1729893407896	219.4848947322796	203.7093405761147
1498	281.0800979373586	206.0708862843075	206.0708862843075
1500	279.529830272616	202.4115172340199	206.4588958704805
1502	296.7350810608503	210.7284337472204	214.5434314577336
1504	287.0726763478444	204.2031213561359	194.9062016594072
1506	266.3468846373344	197.8978673224657	200.1058188223122
1508	291.9477854462372	220.8715097613377	219.0454293250608
1510	286.8775128021187	234.5399692113799	234.0403791876515
1512	287.3016521931215	214.3613847083443	182.1709582033465
1514	302.9098999058611	218.9070868805236	203.2184208405073
1516	284.7933474347213	215.3654617453012	218.5185297306117
1518	268.7690472105662	215.1377517898627	196.9517999089166
1520	288.9449050048125	210.2587133120483	195.1414133955052
1522	291.2970154284719	205.2841952519032	197.3731707689056
1524	289.7811012994955	211.743064716664	205.1719468764938
1526	286.0135686023986	223.0178426389065	215.0170935648652
1528	283.9879236945714	225.7540752752141	214.7545635150956
1530	292.3493605693623	219.8283720296744	204.5125246577685
1532	287.9519931937626	211.3004826481997	197.1029813598302
1534	288.3985805746366	203.9798082552995	210.9600415313263
1536	286.0989772241421	208.2322545473574	219.761309985159
1538	319.4402473733691	213.6966599849901	231.4170036717204
1540	268.8140643549551	214.1770728912673	206.0051061977172
1542	294.6830900644682	222.5015665488995	230.73165919545
1544	284.2488145274527	223.5439039973544	226.5120077007664
1546	295.9869322095983	205.6578387139367	203.5182816642024
1548	299.324437134104	213.4040079089326	204.0760715612211
1550	303.6306204136366	216.4680643805234	212.8784171112073
1552	303.9429231480001	226.5686039855291	214.197205454553
1554	292.3118232228051	216.9271982359344	197.6361197398697
1556	289.0204442052441	199.9791004167314	194.725745979702
1558	300.1527438834395	209.342484013073	205.775214862739
1560	298.6517122646088	209.2020588286989	199.4089484949294
1562	293.6342075024008	192.0137161757269	197.3009225129865
1564	310.8418030718494	218.3351892416769	226.8805095274769
1566	294.2803210472809	216.5208769702719	233.4861114470925
1568	292.6186502094039	213.9621758738841	224.6729760865272
1570	317.3427198415236	221.2685573340377	219.053852443926
1572	282.9523095696819	222.8761882146462	219.4376280938985
1574	311.8263290989906	230.6151204280389	215.1258747281454
1576	327.7710347872578	248.3240312051826	236.1460020514546
1578	309.0469140895917	235.1778729899984	219.7644096838313
1580	293.8335295855489	214.8295428257588	214.8122614870472
1582	305.5045339158177	226.4170225935228	204.760053500367
1584	306.485477905941	232.8738997352018	222.0081625031355
1586	311.7144090337217	227.0669802055286	224.6498006076884
1588	308.4439890425906	226.9516534378969	229.813860642933
1590	294.8575986621473	228.2425960288501	233.6303168097874
1592	299.6330782202114	222.65590861006	230.8272945921811
1594	313.1286264560272	223.414584267718	226.2445895943895
1596	318.3927579377646	233.5162222463264	226.887146192878
1598	318.9004936978628	231.9734978317917	235.1677282423032
1600	288.0278792747796	225.5783202327003	219.4707334821676
1602	292.9322756269779	241.5008558875521	236.3272931394958
1604	318.6695495147813	253.3736486009937	229.6508523769982
1606	309.523192588102	241.776294243194	214.5658801342914
1608	305.2426498332604	234.3028186452897	212.3667274106719
1610	304.7195930205748	232.5659904697868	217.9542943938766
1612	315.7516576984701	248.8264388072536	217.9848801800452
1614	306.6106360566532	232.9252958219327	221.121891960346
1616	290.7982500080691	231.7935654303165	198.9701297687529
1618	299.2184710446069	231.2664421396889	202.8452601856455
1620	305.2901453246934	236.9728214883766	226.6962671580834
1622	296.3167241489461	229.7341708778286	231.3383177601986
1624	294.7979310525709	231.95569880656	218.0464629049223
1626	301.9367588723924	234.0462324691036	210.6159573077444
1628	308.8383090167861	234.5406257118563	218.6489934262504
1630	306.6492182724915	233.3206512670692	229.2056321685706
1632	302.4039425852472	227.6929638630042	227.4694677713301
1634	303.2414842218442	228.3554128280202	221.8452028631197
1636	304.5283992835945	232.4983828198033	220.755588223995
1638	296.529791864634	216.5353588460226	211.19080383074
1640	280.6019678808021	196.4272049637988	208.1227008946628
1642	312.0981602341969	222.2608953685344	230.5408146534308
1644	307.1960958666946	230.4296435074661	224.6803426781384
1646	309.4819576530832	220.5992212640639	228.2793366973374
1648	294.6877938639894	204.5183896846945	224.2772183508081
1650	305.6282493833105	234.532125229811	229.8436519941503
1652	278.1615610744776	218.0223812577437	211.1187482049982
1654	275.2566669312684	213.8019265737421	191.4354520482525
1656	336.8689036659241	230.9787844736035	256.1681308331395
1658	286.7407162382208	221.2994766819125	213.3417150474081
1660	291.3160185751431	227.0884644720555	204.4037258158066
1662	299.6771673524107	220.3085057511282	226.8364313552314
1664	303.2984790559335	203.2515341582402	200.2363999996454
1666	309.1064187607129	219.6403781631491	224.2365067680419
1668	297.1580178653965	223.9982390210025	228.3759564124484
1670	294.6087074181212	232.8073643051742	205.4350139927648
1672	302.5821241333124	239.1463626875517	211.4548688894673
1674	294.2941424858608	219.0204744827994	215.2090265068873
1676	283.8996750226609	201.3538017276426	216.9044744330569
1678	295.8341652698186	210.2145507306093	220.7369091517338
1680	298.5272984690467	222.4409276761949	211.3173519087811
1682	290.9617549926845	220.7880038878366	221.1486107424138
1684	301.8733169405114	211.4834234985255	238.059383279131
1686	295.8908647602755	206.3920352969399	217.6253261836896
1688	292.6878261360272	215.1386714429404	204.6313632598778
1690	300.1099206879325	217.5343813913544	213.0206359897469
1692	268.9061559939916	215.270146589936	211.3900823253087
1694	280.6868926867309	204.466537985392	212.9147173739816
1696	303.5127584112198	218.1794110908722	224.3593073332006
1698	298.1128423513661	230.2377464859491	224.437819843593
1700	293.459622850719	222.7352387559679	230.3307877574676
1702	322.8146664124857	206.0813070699384	230.1508063012396
1704	331.4856689985794	222.2167353493035	213.3773092184033
1706	294.9667315332457	236.3084979207846	204.8878895934497
1708	316.3278623597669	249.3093623191072	216.2249212072784
1710	300.9562428689631	207.438951700464	218.2262652220933
1712	305.9567918971081	221.8648369631534	226.8175662177719
1714	303.6819760443207	209.2801588035467	211.928343093228
1716	300.7689446354929	196.0617705749243	204.6711584475542
1718	286.4451438453988	208.2192061449119	218.1716595158759
1720	300.8676510909974	212.4856101766453	210.0181118990843
1722	300.2904057961284	227.7103889177774	210.3644315142641
1724	295.3892708879151	228.1291138096522	226.4302403345387
1726	280.0821805159671	219.0366687607662	207.3538812016766
1728	302.0098948408092	229.2950484033565	214.1085699841601
1730	301.4294096625074	213.6809246224477	220.8322975588324
1732	283.5633203505328	204.9492675618328	200.3309492148692
1734	297.7331924326439	226.4448332434259	204.671745295358
1736	299.6643462782075	232.7737918047993	205.013243925365
1738	276.504182451635	223.3955761880578	206.8831115654956
1740	288.1529167542649	217.1560090980373	223.5339019595875
1742	301.7847264186646	213.3294439264993	218.4174968966129
1744	291.315062758471	216.8784216784088	212.1811756417817
1746	303.3096457864199	227.1431341181252	214.7269766155103
1748	314.1319697963664	236.3344678812138	211.5981372937456
1750	312.2897616307494	241.2853667311317	212.6918069552959
1752	311.3521768883432	245.8181296035008	207.4305410544735
1754	286.0718093705173	238.4856156401188	211.2774595763451
1756	275.7912679149071	214.2994000294011	215.4281924375332
1758	295.1376884805093	220.7741039197277	217.4594543330547
1760	309.7136474354807	242.1372664163375	211.9807033652364
1762	306.1084952033763	239.6645958602522	214.4263804274548
1764	296.109778548145	226.6127155353762	234.3222961263902
1766	273.7073845401689	218.9916157013071	203.2653564746754
1768	296.7673791848233	242.0443639910194	206.9922775322999
1770	298.3979794570848	221.2791252490823	191.7667751557796
1772	297.5181773709808	234.6742370477273	223.7032548065527
1774	298.6145875897805	230.359830773856	228.9940319018193
1776	299.5131188925874	225.4814038461619	209.2336261705292
1778	307.9934885070338	226.8817444112668	229.2895162778152
1780	303.3446865932289	226.5618634823294	238.4513447216701
1782	299.9573204100282	227.3166227596197	238.9134677588839
1784	298.9982402727739	200.9980084582113	224.7110933658416
1786	317.8104074963561	217.9863343621784	233.420094058283
1788	305.3851617519567	229.7258403461177	226.8514797264985
1790	305.3696982730529	226.5922146676126	215.805170858362
1792	309.1379077383122	216.4182532544874	214.9848880022811
1794	302.2088940951889	209.4545879959098	214.768310589052
1796	294.0267965971088	206.4686019332076	242.2589522089492
1798	312.1218529879727	207.328874951837	207.7500509071774
1800	318.5471479141979	217.9140310411934	224.2964354841963
