# Supplementary material for: In vitro and in vivo datasets of topically applied ketorolac tromethamine in aqueous humor using Raman spectroscopy
Source: Data Brief. 2019 Oct 22;27:104694. doi: 10.1016/j.dib.2019.104694 (PMC6839021; doi:10.1016/j.dib.2019.104694)
Supplement: Multimedia component 1 [file mmc1.zip › Raw Raman spectrum dataset/In vitro Pig eyes/Jena lens/Fingerprint/0.1% Ketorolac 8-2.txt]

cm-1	frame1	frame2	frame3
350	56.57366410317711	46.27589764223846	46.04831623927715
352	55.37458838429694	42.03221015827171	56.22374492553557
354	60.22293031387063	38.99610609480782	58.73238590895061
356	74.54233774930751	43.86493796325564	42.9680005296252
358	66.85670583190438	46.1481774531986	28.74911339591468
360	72.64786977285883	45.96678966451972	39.83851131723621
362	77.02136306062307	50.62597130342894	57.14085656400926
364	63.62349828116231	66.50091856905461	59.4484249487579
366	65.37425384944869	48.10946308726945	51.34194989963434
368	62.34402035070427	46.36314483181197	55.26809276073513
370	60.40761407880722	48.61322502926	61.87111042130902
372	62.66454681247878	47.33253998565049	63.7221329035
374	62.1391972728177	50.6661474922868	50.37467630888533
376	60.44925249167906	59.5126666433676	48.2489076954674
378	60.25882376694018	57.15797821398579	47.01637053100136
380	61.69900915223385	44.04408013691935	44.11087449787912
382	61.12601720797225	48.18253928043179	45.2647310093349
384	68.30822857442652	43.56702931137603	40.94802137480197
386	67.14412999275754	44.29274350992013	40.88425689584907
388	61.53668566699102	50.78270751113515	44.52005146976612
390	66.83906627252978	57.81197665218799	46.44132725808765
392	55.78497541378324	58.43636779359488	44.74900883232525
394	58.21276492950501	53.65640708518222	40.26290070078437
396	66.41120893810154	48.35493564418616	37.50431268987632
398	68.54121297900974	47.91511618259951	41.44065662203533
400	63.91093202494303	39.0607176626113	42.79472268083725
402	61.81170389095605	38.16407102162966	40.56597214931655
404	59.70493058710933	38.23383816604446	35.20537409993388
406	57.66799472951227	36.41813856416704	29.98135515997683
408	68.53760291366871	45.58172559934639	46.37890588853146
410	66.10349976542432	44.19327079266526	49.48646676652798
412	60.10888426124409	39.88575169998482	47.9525900424191
414	54.73110997104064	38.55653281080117	44.27158301937794
416	53.06819092936387	50.56293234987558	37.5319384733087
418	56.07494681301583	55.73177587649263	33.53407901472794
420	58.70338902777657	57.69156030164341	40.63142558061013
422	61.1455612147081	58.05825441900328	46.7335837923857
424	64.60527600880371	58.54028669392287	33.18307634865264
426	58.92173427074894	54.11657965489891	44.38263622607882
428	57.81745642140601	53.10902875141183	42.8221263707822
430	58.18705648057481	53.90475493832545	40.88877920668493
432	57.5760200355861	54.8205768011599	46.21545196008148
434	55.33062729070409	52.57513988564661	46.09304884723115
436	48.84376167388354	48.13398045328842	48.55542803194965
438	44.76719228211107	44.03281927971894	46.73407259558058
440	46.21523558094323	41.59900814710035	40.62396487459995
442	55.7885425627005	42.22070863698422	36.55973260163406
444	59.65039385787319	47.65549549978493	40.82420665378569
446	57.52837222786138	45.1993591681412	42.76219087344182
448	54.35274044281221	43.43179526157131	47.54962464408509
450	55.99469850031537	53.66350585342248	61.56381295655829
452	53.2053640296184	45.77754907330152	40.51310294752924
454	55.13077551974158	50.3782773474461	43.44831354955122
456	56.46359993779652	48.65243298018661	49.49718198631619
458	55.74533222811123	36.03428562474598	47.65081668214961
460	60.47460280996823	41.61654759852861	42.15134775497824
462	53.03053888682825	43.02057459957238	44.09892702167797
464	55.85229725867071	46.98493285818621	44.64058092628852
466	62.14697070126361	50.27633175751811	42.34210084933728
468	51.42976747583559	44.70854892872257	38.07440130686361
470	46.01975064163213	46.0857222070815	44.06550213643476
472	48.98482688898394	43.5653625802768	40.37582812170287
474	55.97741838238343	42.17764970024882	37.18069974821178
476	62.13625057302568	44.17484943385345	41.4263108240602
478	57.99823162958215	36.55510120205085	44.06985352638332
480	52.7264240536101	47.11034356933022	45.29541047327115
482	51.37306091097253	48.42101931572893	42.87734981888809
484	54.08509402659959	41.38469491645623	39.93502990634496
486	57.92395722195739	45.23224313802908	44.64084737498038
488	60.31988433450768	48.0326533033962	44.61638161591543
490	59.21260119827024	42.76601272432107	38.3475310647889
492	58.53279117144161	41.84829840643957	36.12107733913213
494	60.86743872273594	53.29365914481453	44.00486841708882
496	58.62422330561341	52.7580374007564	38.71027958959463
498	64.86753653681109	61.4225640913137	56.22850777487221
500	66.38541917112366	61.00549800366936	63.36802190238505
502	59.95012990473873	54.31054406384574	52.48260688266223
504	47.68271080929281	60.16856607421758	29.86585364695228
506	55.59217128182635	44.9594999397553	36.89234942237466
508	64.03813271357227	50.68540281665905	43.67800152308598
510	67.15658322803294	55.77069427074493	46.95837503510207
512	62.87691627727338	44.53734487213961	44.85583577457592
514	64.08980214128486	45.6679864047019	33.3552449747798
516	57.19166415611406	53.13909925778957	40.77380160290012
518	56.00603040587389	54.46818333522758	45.90642703507987
520	60.21433018954156	51.62939009382053	44.09199060875219
522	62.02738925124433	54.7556388073725	37.64157701293755
524	64.41811687710515	50.74478534520927	42.01549389013002
526	63.92246345553676	47.67271674328296	42.75726687895228
528	60.05749400656379	48.28310655952755	45.48038451517785
530	54.06303517907912	51.44375301012502	49.75146896862776
532	52.76855254731575	43.59138313338498	34.03122444365818
534	54.77145404694433	46.98122658470223	45.07489712101206
536	56.41889993766002	49.70263898471285	48.33117721540872
538	55.62906424562623	48.77024557283811	46.44199245096122
540	51.12157174284922	43.64089727440297	51.1138701458788
542	56.34412816653033	43.12760355864855	39.61086331263125
544	54.6957779520917	41.75799171777443	36.57945218012816
546	50.96708469567815	41.92672567267739	39.55641228591053
548	49.02220666191097	42.1484732785529	43.27405490205531
550	53.44200028667452	35.09599040233147	36.22113225467778
552	57.90542016450799	46.18403218961555	41.54882403523479
554	53.59176842047484	46.33587577463641	42.20007425230732
556	50.51757818428102	44.72688981605404	42.36242421518472
558	56.32165570300165	49.54939989302859	44.92800041086837
560	58.58033727058448	46.49279333968894	35.67403487956023
562	58.59593571811622	47.52425885079513	38.31526689458222
564	57.60582014853665	47.23332759124242	38.35740084096595
566	56.70713672034195	45.73300879465575	35.71421234964549
568	57.01518675210203	45.26552658607404	35.8326982538665
570	54.51756485066873	46.75810803776174	43.9811548808084
572	58.60908652753921	49.49483839685047	46.02508737938963
574	55.03382247239467	47.9517694141021	45.01477950699302
576	45.0905800267598	43.01505684412672	42.4446577757026
578	50.69017155932693	44.16344660576257	38.25198452363492
580	49.5477639813754	45.28480263505884	41.16666138131918
582	50.52669377480756	54.95609035241629	38.02075101194281
584	51.891426372711	58.29865766659096	35.61320157221005
586	51.76929644661739	47.17255562111158	39.26517905984125
588	49.95458869203031	40.87937547545515	45.51612997431294
590	49.09445339355922	44.52121336994233	41.76657076687836
592	54.53766333475815	47.65144509302129	44.35960142059635
594	56.71932751036387	47.69049378098717	48.41085713465288
596	45.53982118618149	45.09542596355362	45.27583270300976
598	44.64832613310886	53.61450215225437	40.80062143417828
600	48.86913952294682	49.83739524179861	42.13452203224296
602	46.74138611469189	44.63486880973678	43.66692085011857
604	41.928385209574	41.68168647796083	42.44621992993848
606	46.52389742481491	41.26608036416915	36.78340867148133
608	52.40714616889612	38.11675287109009	37.22995688727345
610	48.22383220779478	35.78121380186514	30.68002862358529
612	44.77796191461398	35.52137133183847	28.07340036953658
614	47.33224000205655	37.71890332574063	32.00100397463213
616	56.01065116745619	41.87321906421546	36.1589678462089
618	52.53112810471052	40.00863402841585	34.73691363810148
620	42.74301214869703	39.39210354534666	35.85365878571945
622	44.16573827663634	39.30057798580789	38.63380285680155
624	57.08574793394107	40.11387428348266	41.13516208337143
626	45.95256728753149	45.32032421874595	39.53142668943966
628	50.28592375573147	41.59702053669786	30.67375550372307
630	46.31151714891148	38.24066725916077	36.57533638449888
632	44.4018769210419	40.00959414869003	47.09120645580858
634	52.15271058648553	48.41837435987468	51.57621489060191
636	58.77565742239511	56.8594419423942	46.78686386183434
638	60.50350026697339	53.06852253830517	42.81055946472155
640	55.14389602754535	44.210437256242	40.85112180628755
642	53.47078376492404	37.20702439535866	40.08369632014124
644	60.77847788782742	38.22032637539816	40.41728519323102
646	46.23161839309264	50.73090413166491	47.42655980883623
648	47.22044332217113	39.74329353700148	46.07058512541207
650	51.30882376234481	42.55204046390264	39.96339739272514
652	52.58521101173751	47.06880037242488	34.32474514096644
654	48.72122824282349	36.97619122104065	34.29293200177295
656	50.94538897051154	42.39156183118274	41.5426735574025
658	58.71281841023453	49.04982714195822	43.75425828757737
660	54.58076207075536	45.555733467153	41.63414659658135
662	47.31816210455202	38.83190531500998	38.51081153178436
664	50.01736390941423	39.61301119161891	37.79389733901057
666	49.16744643302106	45.24732045095261	36.46509193060563
668	46.57873813908547	40.9457602974498	29.52671581163187
670	50.15575664615153	41.81840401998355	35.41619135407936
672	54.06954926826734	47.05472592183105	44.35425467696634
674	49.83303591663416	49.77208393502113	41.01553268043402
676	43.54400410852288	36.51949857101172	39.84000923804026
678	46.50154108408514	41.50390617585357	43.20136094531543
680	52.50173343068653	45.97487941981048	44.87006424743626
682	53.69036102354817	49.13323995537915	42.93802964359628
684	45.38250111050281	53.47148787732518	38.11866186160235
686	49.32140344921191	44.80030953826005	39.2534214815864
688	44.79109962967548	41.95586675579574	34.68388791264582
690	41.53945335033291	43.75920447302939	33.31249849514823
692	45.16787968149388	46.98135121828691	31.37867522325089
694	56.01145155669987	47.61644427449188	24.89972822240851
696	51.70593349043804	41.41320521511931	29.94316633445995
698	50.96545304890202	43.68101489618074	33.31630619171909
700	52.49116558127173	48.09368853620278	40.17822985507867
702	52.79113578277543	50.21193060700169	40.83251204354112
704	49.45432425933214	48.192003004752	30.75812636718932
706	46.91739087250917	49.43298119761327	42.41576419672608
708	45.59797046320443	32.18636206348889	33.87050237063373
710	44.9362808262534	36.30941453422801	31.22130366079842
712	46.5716100282075	45.46247939892436	33.85541769101945
714	51.23625873019671	43.87544045289003	38.02497300369188
716	56.17428532817982	46.92683704740389	44.86635276697504
718	57.7050391801252	37.79733204091787	44.33839992780767
720	57.72593178800152	41.60797392882329	41.02300954035114
722	51.46440609436381	44.59714223789254	39.32543195775774
724	41.46967622425358	41.33958472573985	38.8945855058725
726	45.58593439200799	50.69403454458212	30.15009019447097
728	47.52295758659331	41.38758627411843	33.87265791401602
730	45.71977228035979	38.68278310220574	38.58352777666036
732	42.51880249437997	36.04003303866652	40.72020224355286
734	42.67929938143451	33.4404583288803	39.37719337988393
736	53.01454735944446	40.0181075508351	36.37562392365223
738	51.38948163083668	44.627271215295	31.3895573024207
740	53.08094735163956	42.5532148580904	35.27595885445737
742	54.6619357494193	43.58032839634983	38.63013075447537
744	53.10356252431659	43.78847287844297	36.62211514072794
746	46.96779283530939	33.43433261888298	29.80250160639412
748	48.76474980800873	46.79501684600205	42.19972084762792
750	53.26495721299374	45.27603617637467	39.32186729322712
752	53.60722049026177	47.45716139771234	34.89706544686012
754	48.79615876554929	49.14540731336617	35.17827576283364
756	41.15595190278566	43.65306954506934	41.18176306761662
758	37.6913890135087	50.36902949771051	42.5621747247359
760	42.61668131707556	45.50489556228992	31.93647786793454
762	48.17194205243673	45.04926358323212	40.13218877161651
764	51.51977769008579	49.25427964502753	48.20125908078703
766	51.86685622558269	52.70054485787301	42.72066511632939
768	50.91480647837241	43.97004647936284	37.86466945358795
770	52.44995640515628	33.96020271314428	33.16145812689558
772	46.40465624784788	37.09036195705065	33.00839024256493
774	39.80527295126436	36.61578559718034	33.15008513024134
776	35.58194668501201	32.1756017419459	29.32661723576298
778	33.07471873525169	38.17918162625502	20.03869259329474
780	47.97491066008066	47.21163835587735	38.35473359617219
782	44.89592329838871	43.4955820875344	33.866076675984
784	44.61163487812686	36.98981671731301	37.54297526308671
786	45.26791193220812	32.62292689361823	42.01527007684241
788	40.97030490294263	32.87274697758663	33.91858460455629
790	44.17742598492755	38.53028839020857	34.15910569843233
792	42.17254440152787	38.537098655529	29.19210994591229
794	44.838139607044	36.37435857150936	36.37110225077843
796	44.97143636552968	35.9263116535346	38.42934806719408
798	41.55353653261739	38.8702630233521	33.11693330719136
800	44.74326782816574	43.55774023085583	44.05026602162232
802	46.99210403594194	47.79237160951021	40.33617530789014
804	39.95107894843312	38.80995146804825	30.08440621897067
806	42.99315637723777	36.87762145461751	33.44832921915322
808	48.90706716447809	40.42595734910452	44.07037415361208
810	43.2584365375954	39.23069870999541	44.17210804226686
812	46.07396284167509	39.04466869148077	29.49583178948707
814	46.11272930465767	44.63818915585743	38.13951555103304
816	42.72712908377295	39.93327789082434	35.37596209834146
818	41.59647559161526	34.01034100570026	32.94520809497456
820	43.57345270191077	33.36957836366928	36.46464291959264
822	41.53092316916836	34.78323608933148	32.82833666878371
824	47.3420550648711	41.60038673394476	33.58736085452336
826	52.90680948258939	48.58287435834838	38.15641052829204
828	50.20366093769129	44.46404343516431	44.2384668342379
830	46.74317012535896	39.8354120400659	46.40853145381414
832	50.18167189706897	47.31966503242801	41.11297645875995
834	40.18760513196038	47.45413754704288	36.69613688969427
836	36.54782824049926	39.40120698442229	32.04618602655125
838	35.60093208770209	29.2720990667187	31.37884733140509
840	37.95736617103222	30.73494538210546	39.26585820866674
842	41.88143225647735	39.84963358951793	46.7205271113599
844	43.29517472674833	36.64134550384679	35.46620652034354
846	42.42282138938671	38.30660650121956	38.15088071733163
848	41.03165725876477	48.54915273878594	39.47223036402328
850	42.87127738988768	47.82954550327948	39.98270884700752
852	46.81398130882796	39.14436363902727	39.90485658106636
854	48.67437884928344	32.95503925494809	36.92586344781541
856	41.55656394198883	40.20596110420586	24.13722077244629
858	37.6435246321065	38.43941572003977	37.54663747292648
860	47.18573657182756	41.98872401505787	40.45947712240587
862	55.94224059008766	43.93563027582212	46.35834743899966
864	54.99875417012147	42.46499719000929	48.35645014525583
866	44.50851344848034	38.19523636548747	38.34485343074717
868	43.80134849197505	28.64700624236095	46.97588508346509
870	45.19716143161427	34.34888108929506	38.27747233764782
872	50.12453391979415	41.80552117518854	38.13954283639149
874	48.43502757534287	37.89581376682511	36.52390084005474
876	43.62480378565225	32.49666750760523	35.94646218288155
878	46.72452952203796	46.03298494813345	46.56092851225173
880	34.50954455277786	39.58121728015502	39.06188896241549
882	41.33069667798495	47.50148679829671	41.72031166238757
884	45.63574167499046	48.74193072256581	41.12869001752105
886	42.09624534648296	41.72798062879656	34.36436719898934
888	36.32598326984651	31.99574199370495	25.15941249314633
890	40.95277054178767	28.70833100186686	22.3811739111124
892	43.18492724123037	38.32708919030715	32.52571336398405
894	41.23988500263717	46.48448778974341	33.97277620581259
896	41.08897281945954	40.63898901068854	31.94267582197095
898	40.40911094565507	38.30839946238408	31.06183248838757
900	38.35074450975259	45.08265935057256	31.42995858771935
902	39.2247923909062	39.70562215956281	27.83268761607022
904	46.09986721781956	42.85168958379339	37.3422840338167
906	37.31842569221013	39.28908287629148	32.56529580569504
908	35.2764135774637	39.77051772709949	37.1779217264105
910	37.96799380680637	43.17260455615575	40.43679311894192
912	39.7383936947822	43.92993163365242	32.73119468291252
914	41.77445208292868	36.45839388148193	24.59817270041466
916	38.56263288880427	27.84867948273811	26.6957702072081
918	42.68065876448167	31.93296859303771	30.33487114501746
920	42.18636765066515	39.66398185338096	38.09849151706031
922	45.47932871961503	44.86631093736055	41.65355090381328
924	53.98647951424356	44.02984139363417	39.291739596837
926	48.07315220309036	37.37412155171165	45.12112864519602
928	43.66939480661807	41.61160288424492	48.83117423633313
930	48.70918214596468	45.33669795287581	39.76889527385477
932	48.48513462421747	37.34702536674694	34.28477238692375
934	41.87617305653132	31.47147010453238	30.80134781618256
936	36.80015417174619	35.97786598348383	31.40008558944928
938	44.92779722799734	39.05895569194789	48.24364050321024
940	39.61013160721356	46.81146592937573	30.94823871580103
942	46.39239390462605	41.04976834767204	31.27672987542502
944	46.54231037291235	40.83791514418376	34.58747972067889
946	44.72431582471844	47.99765602305003	33.04740028733178
948	42.98564479843545	50.93912718340945	29.0162357762224
950	34.97531022310438	33.72819568342379	32.52329565616592
952	43.80927212295366	34.85750479983987	26.49825456708597
954	42.95294029389699	41.37593275173244	37.53158387421424
956	47.83961300111239	37.32055659424871	43.36315578360316
958	49.49669550245447	36.177943368149	41.41254689436245
960	46.1056711850383	40.13412491146346	37.53438513087502
962	46.18183885219372	38.94371294789519	38.85029247930713
964	49.45943693834278	48.34126646265244	36.02553602525043
966	43.51868730328015	46.97803360147722	34.2457689130331
968	38.09798552342134	43.97092740849962	35.06015890096527
970	37.61768387181574	40.29476025247185	37.61768387181574
972	38.58584226406779	33.99362692664791	38.58584226406779
974	38.36072495254587	27.88999647402979	37.79775067437385
976	52.74007203845679	43.40456389025734	48.81834291398562
978	48.54279879513363	58.44583107624488	35.20780149252674
980	51.10802897608539	50.87211142887938	30.42167439031395
982	46.75418586373855	43.49100789463469	32.56826992076727
984	41.0584641679331	39.37311565919846	35.0088469125018
986	42.70066526476046	38.51217337639545	34.43603604892616
988	48.52200691729399	51.08883887231398	36.23270989685922
990	59.82044732970794	45.43280412225496	41.84895829427987
992	45.23179286049522	37.7194326237757	40.0945773067826
994	43.35399951485154	37.79066759719801	39.90418955240821
996	44.5673308763966	40.07665853770172	39.34864968235763
998	42.12559718711605	40.60078535193991	39.30230986252155
1000	44.00046987706899	42.12056660933232	44.67433901762112
1002	51.71682910240615	50.97549120681071	52.39140618788817
1004	59.61790006306734	46.02183089246797	48.45015384790951
1006	62.08887402548046	46.04017422621006	37.00575148972162
1008	58.39625545599778	43.80166884741631	33.18549059624043
1010	54.39361188982942	41.270680528281	35.61136644590693
1012	53.17576679514894	42.05322830732146	36.67795434123149
1014	45.96310210288454	39.935620339275	37.85328698247717
1016	44.81867525046656	41.67724006603402	38.44210195718409
1018	39.49015106821713	40.72040904324369	45.22775000863769
1020	38.64610042835233	31.20213550821622	45.37068949248687
1022	36.28266625420373	26.14202456904971	37.50356105582831
1024	37.24490272321553	29.56725877198334	28.40087196165321
1026	47.9483358368883	31.03360453967041	26.0859609587034
1028	20.95503660278879	20.34447342055708	24.13181768742127
1030	38.03340883836141	34.09996884998215	35.97336551313215
1032	42.09813557920341	37.74354005847349	34.98415008502727
1034	41.57858764320449	40.65760133046223	35.8416113476271
1036	44.93330191006312	42.67769933984391	39.12783117441257
1038	50.38813533501477	41.03074653483179	40.10462122503753
1040	46.24723079727144	38.30576821404485	38.80164139302853
1042	45.79393404847249	41.96296981151894	40.10735324099929
1044	49.41479852513551	34.72662756364474	28.90883420125883
1046	42.62089989286593	40.22253947339006	27.66077740386426
1048	40.11333875864462	36.43332626836732	29.76639603611451
1050	44.73119369953304	37.02402504231063	35.44798956876219
1052	47.32237461007561	51.26249953721832	41.61742687546224
1054	38.81400088046256	26.53840533422627	26.92071660177243
1056	36.55416881452327	30.81635788341217	40.1515962752384
1058	33.50740200314009	26.01969086346424	28.70699185199437
1060	39.22015709035219	36.68759822101814	25.38756636826148
1062	39.68129319017062	40.76502616707933	36.44023083785954
1064	37.37086461834686	37.42557099725226	44.28383451942086
1066	45.24771000740741	42.70763452747509	36.4661495531282
1068	55.84328236794841	47.53804975970512	48.91614868987222
1070	39.83020586207744	36.92254042554772	37.100593107167
1072	41.43187650029974	31.60966421809838	33.15154248293025
1074	42.76515002935915	30.90165990718247	33.01641368448036
1076	44.31525142679598	38.33236967298376	34.82985550175909
1078	48.28101138323667	46.87569040311432	36.48490626287081
1080	51.75307695853291	45.9375928699997	34.37350175294679
1082	46.69369055462374	43.87447843368705	23.49617772775547
1084	47.5992474652163	45.9982466114119	38.40465351411724
1086	47.79888964254282	37.04761754736637	41.73169677526956
1088	45.54691010499148	39.68186458581905	42.78257558122873
1090	48.01261105983342	39.41170455330506	41.88436537260255
1092	53.76613072230182	36.45288431821719	38.52136502655381
1094	52.15059522367049	42.83208143945222	35.56612954710505
1096	36.2240065874849	44.25294514776516	39.91977469096094
1098	53.91217022510651	41.62375248555895	36.06390735606384
1100	44.62841014950704	46.12785881185936	35.04614491266614
1102	45.78080329104348	44.27813868814661	34.39740038035249
1104	45.69429922398507	46.55140106209684	35.29643648914275
1106	42.1156474294123	44.89596752944078	35.66369471822381
1108	43.83209767280971	32.6653931153101	35.5490214296577
1110	48.14576314603656	41.09675157854077	43.59091893448755
1112	54.89727435310779	38.49401397435837	34.13083311866969
1114	46.80549959932959	44.01242714862353	34.46202355058738
1116	45.01288254728183	43.6871336762252	34.1953707520317
1118	47.89984441666671	39.90116002132154	40.27421654032642
1120	45.52583082995861	38.25495856859268	42.94710730226899
1122	38.70187889222703	43.4350488324512	36.15383362920896
1124	44.69458442523729	53.42577445518499	34.88928369610493
1126	49.21462694143316	37.14461707893812	29.28973173841081
1128	43.58433202893198	34.62610352071619	29.71588666747798
1130	48.95898894384375	42.41381471102973	35.51598063856168
1132	52.54057824052286	44.25575128581786	39.82438479397721
1134	47.19982201275347	43.6365961848569	42.47408997869965
1136	38.33371030855329	43.38040874231683	43.68016401361254
1138	37.01911380911723	38.54676505959993	39.53046837452149
1140	40.58672495790676	34.01788177526736	23.69842995502515
1142	36.27702925614874	34.183997128832	24.49811957458575
1144	42.2037035863292	29.11537416219774	35.53974960029432
1146	47.91965714028945	40.92024645826899	52.28964871046219
1148	45.57347626958404	51.28695425868617	50.92220442197116
1150	36.94958872082268	48.53265138237747	37.73140465902998
1152	33.31126245495469	40.03506320611973	32.76609446469232
1154	44.72254752999615	41.12964874408003	34.94998056719987
1156	41.00514035158899	38.70753027080535	37.70544075092682
1158	34.13391205749248	35.59859231465953	37.93995788639308
1160	45.0088979752652	45.69165492897334	37.2449721324724
1162	42.14275086460775	44.26367477822335	32.90598079805567
1164	37.25588077422622	34.47410939926385	32.23815974897198
1166	42.76787994598159	34.05012782281311	40.4000560007846
1168	49.47292169704068	46.8618859797116	50.35914156680085
1170	42.21338447789676	41.71536055149349	43.24584546691795
1172	40.94180104927003	45.03816761755606	33.44185304325529
1174	38.10929386109075	43.23015910971719	27.42738050805879
1176	38.8201254184678	37.0798380343517	32.50645444727206
1178	35.14161354076297	37.15430916596992	37.85583485439445
1180	31.4091472284727	36.64256477265319	35.09204476403418
1182	31.68135156751623	33.7256061345503	32.93327982932924
1184	34.72245106618004	39.3304632230833	43.56433688837734
1186	48.81370916357831	49.5969123641672	39.34841426177338
1188	45.7611856964764	47.21116886358335	26.29676327222972
1190	48.64068679566602	42.4582692397255	37.54681342558924
1192	44.97748167177056	33.07002954492496	32.57042671270705
1194	36.91616900750715	27.56971740854234	29.63563720503156
1196	31.39155089255838	34.0543157676231	32.78708288054264
1198	33.86414759463853	44.81004835779901	35.47014047410454
1200	41.83714684714278	43.02046185863384	36.50830601986632
1202	40.48156635070782	39.28462984543466	39.42640634750607
1204	51.30398590900982	37.94228649817077	42.13917811089167
1206	51.70961393599318	53.39361098088887	45.30836218982249
1208	50.56493953405894	47.52261968244875	44.62899300953121
1210	46.02306834735118	37.84729323789316	41.07140303001308
1212	37.57812286208586	33.25122246637134	35.31738975614677
1214	34.52970342195923	37.45643735990436	35.67588533599572
1216	43.85161288639971	48.0365136948342	45.70667056034768
1218	44.24074983945017	39.20633228227999	36.46090711705202
1220	50.51591955011971	52.3284630889199	42.70857648207654
1222	47.65188322534947	39.22074919545127	30.96889510734392
1224	49.64593510294732	45.18756424434004	37.36018424589732
1226	45.15822022472016	39.5638054584436	44.26258969497678
1228	45.49365009423735	38.99894832596912	43.17276126812132
1230	53.31517147371038	49.3876185393115	43.88753295455302
1232	54.91917074390834	51.6613739068739	50.53741107909987
1234	44.69803015037889	43.6084861620439	41.84622808377019
1236	46.23758892649116	42.36645436219374	46.16609763789811
1238	54.73412913610456	46.69860578499761	46.57242533412515
1240	46.72453839666082	46.24085112974664	46.03667847457952
1242	53.09180377753886	52.98889983171341	47.02490878241306
1244	47.58002190881163	46.39390734933095	39.68050919005682
1246	43.15987093389302	41.74143174146373	42.75450211965546
1248	49.93487077842794	48.64226936504055	54.99267129432805
1250	42.97974683214991	43.43157641846275	42.92278480501896
1252	52.68472460490585	47.86423383368692	44.1795526855182
1254	44.22883678102751	54.98167573868408	41.37024788266526
1256	43.10170594133333	48.60122318780051	34.17564159711482
1258	36.35934014628268	33.07029605292618	38.28057666130799
1260	37.01190942340919	34.81297439432948	37.19212604803271
1262	39.81656487996577	36.82659437841466	36.50405235244126
1264	45.01153528115892	43.53015757533663	43.97586976504631
1266	54.05733440913517	56.04686613890038	49.12583122889666
1268	53.85109834424812	36.36631213061439	35.13290828601146
1270	45.35365017954543	40.58414325835356	36.68525486429427
1272	33.32473499866902	32.86984430767969	36.17435028584033
1274	44.35952016592871	28.87467253133075	44.54941520244211
1276	45.8876635185306	40.82087663380186	43.96150140479473
1278	37.07183174079992	48.02972469016066	39.29000155163779
1280	37.5214461072819	43.80312773830632	36.45104664326998
1282	44.27944579140358	41.50202640673597	40.15116725639787
1284	45.51808706754915	52.04884103430329	45.50795294173488
1286	53.13509669756822	60.57373611609337	38.5875347108046
1288	45.54911662571028	42.36578685850923	38.12513124073684
1290	46.90262462896212	48.11267519939518	37.98851135866826
1292	53.07403320396053	42.7869387764751	32.04747006687115
1294	57.2501669553575	37.71874888480028	33.28158655331814
1296	49.46558130110068	37.79691083263342	38.08076982839432
1298	42.05931467101364	40.69086614321212	45.51321189417939
1300	42.57746258416179	46.08443577882614	54.69014438408686
1302	49.42029171897504	48.6279741725199	57.7823427282458
1304	56.87808096335589	36.9048113911843	45.54970192316527
1306	37.50956772305973	27.44004993992207	32.51826402307545
1308	52.6857433090732	56.01717990503132	47.66918798654914
1310	63.54482420878374	56.51397995251634	57.12130988657141
1312	44.66397591473208	42.19567719398683	39.80040695864878
1314	47.3916233106405	40.0162544031167	44.2463885080642
1316	51.79340199132861	47.92289870540037	35.22582723539891
1318	47.03360286199084	47.58500396750883	24.95500271115644
1320	45.17869958782314	39.68641383788344	33.09887893510354
1322	51.04431547697161	43.2073977779752	37.84480876083991
1324	51.2430484898761	52.17765964765127	36.93464311466268
1326	43.36452351834981	45.04258890416676	36.56937317383958
1328	44.23396130220981	39.81349518865631	34.37434110421322
1330	49.32326658214646	48.96823087507289	47.9351911824151
1332	42.93416726891719	41.41406576955721	47.93744708457375
1334	44.90814600996117	41.33282140908874	39.567422257872
1336	45.27336265353703	45.63109853542554	40.43750671698597
1338	44.15703028650388	46.27783459576966	45.75671035472227
1340	49.97254329764327	44.15316767050492	48.64610263174731
1342	55.30573739273336	41.05398958388062	53.26561643545078
1344	55.97972088725641	38.685922023878	38.04850135294779
1346	72.86634993738211	46.21116877486022	56.44918552793199
1348	41.22564584825672	48.31792177951498	54.07341133274471
1350	36.97466854066375	42.74229810053737	45.87847536072816
1352	30.87447523962581	36.40435195495043	31.7988622479898
1354	38.22973762081102	34.47517300735717	30.7976449235006
1356	35.04392050086237	31.08506427887647	34.97781614523987
1358	41.02744061648596	30.75199020444962	44.00715220421033
1360	58.6775952212502	37.67980447907071	53.55204424541807
1362	43.71410423037661	42.65990881331299	44.11641985509348
1364	44.33898172359204	45.43229320768956	28.86847996445664
1366	36.2083987005249	60.37074135469012	44.73673349543059
1368	54.24958873675343	46.64584081118561	43.70571832823981
1370	54.20219306075575	50.13549112981886	42.58547798815752
1372	45.76972138069733	59.79305564989241	36.84724866226893
1374	50.00231863102729	58.64073876525299	46.5005189503063
1376	42.03688704431584	40.47821717760942	46.38965077200771
1378	34.45438835950866	29.22771968235882	38.63627027885313
1380	38.56937575814953	38.8486347963448	35.86447067969917
1382	42.37963116145711	53.93731000194522	37.24696973379477
1384	50.0964976089543	59.4578489383437	44.97362718714533
1386	41.37179683386763	52.21549235614288	45.94793403599519
1388	52.81551689720483	53.09573360810109	46.82519675645879
1390	39.37137073570183	33.81924614800869	42.60895969330366
1392	40.50679251776452	50.60960695204051	32.88305421305198
1394	42.03966560223536	47.61184545063373	41.96598476932943
1396	43.46979412326255	40.31963453495415	41.92519520626446
1398	47.96024259823955	45.3912945635086	41.12620201810738
1400	57.03606629511192	48.61832783003705	43.83628945615818
1402	56.55567296952313	44.62290359946717	43.07153337416983
1404	44.92029245239446	47.41766402101221	35.40131737906932
1406	55.10330537656019	48.44569260207162	25.31394036394057
1408	48.65461696621411	41.56226143483308	49.6936456776693
1410	47.43248320755556	54.47250681539326	61.79930277541901
1412	41.60764601586148	44.02116236446532	55.45970724330439
1414	41.84829895273528	44.42759948896999	30.42385004444831
1416	45.37999003388153	44.83404207043767	29.90593788456747
1418	49.1250608154229	44.95736370664918	43.13407338330683
1420	45.13638677459529	53.20663077796411	53.78900840979859
1422	41.58743764734184	55.49323362896283	48.470082172112
1424	51.97391358135877	54.20079743724857	44.2297245978508
1426	59.25078033775142	53.55660368428151	50.25737019328544
1428	40.58440968908901	35.93641125856375	39.0754706387951
1430	47.6584692692916	40.05129511698893	34.98424360777586
1432	44.33891472284915	42.80644139419312	20.75248792576197
1434	47.40808743085995	55.25066751732898	40.85123784485959
1436	49.87243909742182	48.59040516597015	47.49695210520164
1438	60.92915678123237	52.26569333366685	39.30264048892126
1440	67.76222161902059	44.96984011718499	49.03761518118339
1442	58.85251858920333	45.07713714825975	57.67872627549974
1444	47.04438248988343	43.33524734050657	51.0739658107352
1446	50.61789207610998	40.56201797445533	49.01161395594655
1448	52.39343488060713	42.88888692248202	49.75585958386203
1450	40.56185362675421	45.8355238107938	41.23763471698547
1452	49.14645275770587	47.72301901469363	47.19367944175763
1454	57.65512436137674	48.50841424938302	49.93540583130959
1456	33.32193106132183	59.37879664284837	37.64917452883539
1458	45.59898536376491	60.31087638638297	41.17664652720285
1460	49.83706127947303	57.39088877587705	47.60070084209252
1462	51.43824664747685	51.19431136653615	39.5112344209922
1464	60.88033837053926	61.7521911843923	57.6629208804947
1466	39.50309599834588	52.01263713433002	42.95464487976324
1468	32.88101298834746	44.01314867315226	27.80889383606362
1470	35.27818822575772	45.79028043659415	31.77671907969179
1472	42.19347080825123	47.98426631675697	37.94734279041546
1474	56.30473532219818	50.20792534764304	36.94598372843476
1476	54.17256045355406	55.0675656682657	35.63257284837098
1478	46.965484642384	57.34159720824005	36.65888189205253
1480	49.38245545276975	53.81560138817985	41.38147416155865
1482	33.81953965026855	34.79431951276361	31.80379869344518
1484	51.60058992771535	52.57957246829256	47.76535208933739
1486	60.87786429869825	48.87168974421391	54.3627327329432
1488	57.3367855814581	46.7749606136656	44.90333219564313
1490	40.63417495446304	35.14134842635254	38.44147783812214
1492	43.56770103362319	42.88814176562134	50.10386803656428
1494	42.92364654253055	41.58954858581318	39.61729807204097
1496	50.07258759069683	51.18881424136518	36.17484504270471
1498	48.72199576674935	47.10205803833146	40.3307421452522
1500	43.21687501168033	35.14768197407442	34.27329123669479
1502	57.67309944955736	46.48585241264355	34.51649448860832
1504	52.13692077279099	30.83393209452427	39.31948942051267
1506	38.70169501627614	33.04170525703287	40.78543950573784
1508	44.60615874925689	40.1882467642581	50.80439555416601
1510	51.53379797702236	42.67826477468692	38.47145281567863
1512	33.81049067758512	34.25902256686492	16.99558968161133
1514	34.58409444348573	42.62232538081688	43.88453317661836
1516	43.70007039330558	47.08240276306567	40.54700240799503
1518	38.6630500897136	38.45159190486081	36.80483591461901
1520	38.34827866334091	40.04613601639767	36.31629704837171
1522	48.47137848116471	40.54847999315765	42.38209314645191
1524	57.50472517871872	48.76135684364723	48.83452872606912
1526	51.46793049426149	58.8346927199721	45.15037526456513
1528	46.61346391617325	51.36623473521872	41.12290616110332
1530	52.31327331504338	41.74637937452555	43.80020059226312
1532	45.3701430198272	51.16917454770054	41.72612586487558
1534	39.67532899802072	50.36326552571202	44.40348883063054
1536	45.82818576454105	49.14132425445664	47.56047165572905
1538	39.31409928835358	62.26908715299953	57.17543675361308
1540	56.62654537662925	54.59403185311368	50.42993866183855
1542	58.71175783526849	63.43677336109489	47.66687660587213
1544	50.19173447042551	31.83883684716457	43.34767522150646
1546	55.59921585304466	47.29751120629786	40.94456257145523
1548	58.24821018057587	48.39777006872963	45.52399936598885
1550	68.0420556090191	45.8949500582071	50.89118882630215
1552	60.41974162519115	40.44970396897358	50.3590929211671
1554	48.72285916296987	28.91737899334268	41.01340110040229
1556	43.87317307497469	31.28961134257774	30.25696060125619
1558	48.32844590924118	45.76985576909181	34.76053964351196
1560	49.50553048093927	44.35470992773504	44.0114711729567
1562	46.01735324831694	34.54469378328026	42.05291230673332
1564	57.08925314643398	45.87040281122336	49.04601871852606
1566	45.54722131958467	52.77077287911474	55.53170753370687
1568	44.99898746792781	46.10374132504293	46.58322044877991
1570	51.03338502801484	46.36549653050113	42.83656449824664
1572	44.20691644453182	46.99754210502275	39.62216961686831
1574	65.84822389786142	48.56168591664198	45.19589629800341
1576	63.35430601768645	57.72936973967101	35.20580335760723
1578	42.19255189454047	64.18492859985186	51.31605872658449
1580	58.46462102428045	61.60073210156739	55.9395587616367
1582	66.77939277127416	44.67377830427506	55.31789041248469
1584	54.78456709528089	54.81973776350767	46.21773024367241
1586	41.06305802796614	50.42164268591017	45.28158659824022
1588	43.9436485886522	55.32701891148314	61.49028373229517
1590	52.57892171662178	58.9427307712592	68.19062999602886
1592	60.59155837999136	52.52165557868345	56.97827207917575
1594	59.85780991876956	50.73139912953381	51.38090227975243
1596	60.14809551874914	54.11182353739014	58.39025971214072
1598	68.25425732485292	58.08123035552537	57.76212714573001
1600	47.35786290429102	50.85070789320191	42.43279784530285
1602	74.13596967583	68.31502429015588	37.24577308927456
1604	51.82547541590137	62.91877808134181	37.13384208203902
1606	47.43676687187551	52.57403139830214	38.01500787560345
1608	44.18284117465571	56.96914535991841	40.66817143723159
1610	56.76423797833343	52.72463740708752	46.92107183572797
1612	71.61274504901346	51.77550780075739	61.63527748470619
1614	57.58931249431625	69.62246227323152	65.13950229907928
1616	67.92919925637258	63.48710697035514	57.72268283888222
1618	58.99528805505652	58.73227433981757	37.54862691513495
1620	44.33716376832641	49.01211286479196	41.98680042452208
1622	53.55949819651244	50.0308733077237	42.41366687859205
1624	69.39411053493888	43.81653080914752	36.81365161762792
1626	73.26762281150737	50.33814823027929	47.79818779642429
1628	67.72574048314121	58.43075982305405	57.9061767589597
1630	57.02487045966538	52.48525682709838	49.74452342161058
1632	50.76150591358274	50.84826644741621	51.15852307292384
1634	64.09525434884827	58.40856065713111	60.56509510355429
1636	75.69557234710166	55.31149250401907	54.40148641340536
1638	57.57450907393597	43.80814613217793	44.14458866002506
1640	50.08776969878416	51.62159099032662	24.14998751060871
1642	60.8484308734298	75.92317395155121	37.57083985949274
1644	60.01816021607679	65.7960213322547	47.38302652541937
1646	68.66330259222457	50.52320189764771	71.46184837695199
1648	50.375284966064	66.60754428162701	41.20207041220823
1650	74.39311437462627	78.65897002512479	78.50529090324766
1652	60.99594014580257	55.32546447881576	50.75306130800404
1654	50.45064364969092	40.24660987528566	34.50377359398397
1656	74.33993769083762	59.65772677402145	67.53506843143222
1658	62.04354503108905	51.92224790883834	43.12087844415987
1660	58.25969308092066	61.40801383901	43.94655021108589
1662	66.60139881372264	71.54541518346288	50.04619618910368
1664	68.72907065671849	63.84602133400293	52.83372843018605
1666	69.53273120787156	68.71120000874214	71.54002279495508
1668	67.21800539001094	62.56648130667156	64.96578878268218
1670	50.07350723362375	65.24638802365028	64.51429851577959
1672	44.88502468056228	70.30268016141297	50.51414455970372
1674	48.84700360198369	61.05658245557933	43.33471138320875
1676	61.36947907290863	59.52520832519086	58.37950232076088
1678	69.36788023029726	68.3525012933581	58.47044713097621
1680	54.55098754419348	58.98239379216923	48.97850286115635
1682	54.57306869693153	46.63608645129209	58.77073271025314
1684	70.67719469239495	54.00372877997738	65.12276638126852
1686	61.72468800948378	55.81471024227969	46.52508827372175
1688	63.08455149371329	57.72399857736427	32.60172549188651
1690	55.21064215658208	62.7442801788487	49.45460684403145
1692	52.68522088262316	53.89638045768542	60.53509797390047
1694	75.36005022488745	63.29122252690226	50.66563849502589
1696	73.24307553234631	61.84795653446737	57.45256850340021
1698	57.10728160944151	49.55012401320461	76.67395821477963
1700	46.4951710617493	36.96463099890667	65.91621143184337
1702	56.3251020595466	50.38189874279923	60.92807831437533
1704	51.05510790341074	74.03268570191534	49.7422287585169
1706	51.43893959378099	56.70375939733016	43.00081165656089
1708	68.58785746354918	59.52252137535995	54.17071121520274
1710	58.36043098257465	39.51058210386729	37.97715576164794
1712	65.40084339105738	55.51935924096661	42.26840498934541
1714	57.50602419546392	48.85879508555515	44.61268418565047
1716	69.61916193334535	55.84446034176002	43.14553347847537
1718	52.57958941023053	53.52011544337144	58.42794299890908
1720	52.52822299487802	63.26769036931495	57.9266201285817
1722	55.87576685819738	49.90358736142437	65.77153849624266
1724	35.38168526943885	40.70461647977094	58.71970481291501
1726	30.66109797937354	32.96548868295416	37.7843547929917
1728	46.4166596992069	50.49393790025157	42.25174755067335
1730	60.21682639164688	48.02557234384437	53.59685922303471
1732	45.55724521470286	28.3791169222913	45.57856388576064
1734	51.23695039012529	41.4589880265608	50.47891768498755
1736	61.51413620890716	46.91906793605254	50.1584008592663
1738	51.81807819044535	47.44398595424292	53.26996212964943
1740	38.53093041158487	54.5216391320559	53.90436246792049
1742	36.51239641557401	39.52337738981779	29.32420852015913
1744	63.11120670636006	33.52314753680396	20.20682050739625
1746	70.32406327509841	44.53344093292833	40.54281780837324
1748	52.08835314299675	45.62084348696507	54.62884157614764
1750	55.22925551088803	37.61990849305485	50.09885584121282
1752	45.65980227777757	36.69091102940057	44.1867333381404
1754	48.64214698467146	55.09797584753477	44.32370707557014
1756	45.82208293442132	37.18727619187875	43.79789800826791
1758	55.15716479460899	56.41271502690803	52.05858417975313
1760	57.1938909997232	48.45986028221593	59.2257898947489
1762	51.44035895110423	38.00672305583126	45.54655721857345
1764	44.02563152006962	49.53360444145837	46.38980999160609
1766	31.12199575578504	51.88889683510243	54.71879221748095
1768	30.15068692598449	50.41652624537363	48.84964215028089
1770	38.1772312967468	40.43772686327069	38.70967761443316
1772	27.44774828993173	41.6590389805808	43.28618145015767
1774	37.3761248089334	57.24006804854432	52.01191724843933
1776	39.14865931333371	53.42594346141636	43.90775402936126
1778	75.34242299851948	49.82515582912757	65.72053795149745
1780	58.31774629607046	55.53879783878377	46.54022629644785
1782	58.70182467057236	54.60204782377739	48.350825273365
1784	66.08758480814689	59.33507482731832	41.26229823283348
1786	89.54413357746347	59.02028608649033	53.54839294851639
1788	43.91674332521114	58.09876617386446	50.34727032889201
1790	62.55518650276188	46.44516597263556	54.30264972319949
1792	67.52019834078843	75.53407100634659	43.0681571507379
1794	32.72831412767731	44.9191715108456	37.55783231764718
1796	38.22467351055802	54.46741529893696	41.0480769493562
1798	50.37209455214694	40.67869331672796	28.26883257082111
1800	63.85448551897511	46.39811467399381	53.42261033703533
