# Supplementary material for: In vitro and in vivo datasets of topically applied ketorolac tromethamine in aqueous humor using Raman spectroscopy
Source: Data Brief. 2019 Oct 22;27:104694. doi: 10.1016/j.dib.2019.104694 (PMC6839021; doi:10.1016/j.dib.2019.104694)
Supplement: Multimedia component 1 [file mmc1.zip › Raw Raman spectrum dataset/In vitro Pig eyes/Jena lens/Fingerprint/0.1% Ketorolac 8-3.txt]

cm-1	frame1	frame2	frame3
350	46.43693267281601	46.49530300561209	42.28003062516303
352	46.1664804596482	42.55357321805481	34.47581765791398
354	37.83019974281181	38.22501277287251	26.17072050956788
356	30.23586042634051	25.9030890650617	25.45518024853917
358	27.49202534523904	27.93667653119315	16.77722187697077
360	24.82023210324557	31.25799061026101	28.56839032065472
362	26.49113502335392	34.31530681799479	42.44037610884361
364	36.58904769526828	36.04816521713943	38.08556670192426
366	35.76647469839912	36.08267731072701	29.5489839740285
368	39.07642157384024	37.81076606864258	36.45154411829955
370	41.51038536069397	44.90916942340529	47.88007312811992
372	41.08289351957679	55.96550045210924	54.5608779736939
374	49.55012665677801	37.49591536294766	39.08406829393229
376	44.81373904406865	39.94841328391144	42.51921990497384
378	40.6559571458913	41.94040667751428	48.37092752900763
380	41.74021752032745	38.60046094983227	50.03923502287761
382	45.45512065873572	43.59826626679081	46.4959136370034
384	41.14035866268884	42.39457706059422	44.07032708119445
386	40.64965853628155	45.55541229268106	45.12064816874845
388	45.0962910698955	50.95316801711134	46.36549417178302
390	51.70963639311568	49.44910370328726	39.75027684201846
392	48.32430573072266	42.3507235729002	42.69241516022331
394	47.86743781300611	38.22344125409911	47.4970435099769
396	45.7433663011245	34.06647138913321	52.23566406134754
398	35.90316369389767	25.88356943754952	55.00016902037779
400	38.11423713610279	26.8322391447202	38.91162375616124
402	31.86994974856662	30.85926251714597	35.64042538812979
404	27.00637512216144	35.47416719806463	38.24923077924588
406	29.26614683089424	38.56578720316278	41.79139902270539
408	33.74698901615395	36.66434236319257	44.14643194297184
410	34.18056798335838	33.79238180032198	41.08033287829315
412	36.6991877537376	32.68198127470926	33.99051196330718
414	37.87926294211403	33.74587582229333	27.62626669554223
416	21.36851539722023	35.55079746390087	34.98300342964703
418	28.59677491641618	42.35519810535334	44.64627061214048
420	39.41306708621693	45.28708404063404	50.87774933247256
422	44.93635820009491	45.50142044602238	48.86099058624279
424	36.47924009515267	46.38828561786373	33.19041716408513
426	40.9183744759177	55.94500958500619	38.45143814217872
428	42.9244972855529	46.16577298702653	44.85791948921357
430	40.60616091683906	36.06141528810716	48.651767447802
432	34.21887783405745	37.9066635549858	47.18937867166388
434	35.37018545963931	37.359492900505	40.27284158540654
436	45.92663754072164	38.35226307016324	39.66704771395537
438	46.58385771988663	35.90722657180209	38.29778736776725
440	39.16055924622196	33.52412767150125	34.82936715714739
442	46.59013314142666	45.62587068066218	32.03049986862445
444	32.87284073048053	29.99999922086845	35.25785815795178
446	27.31262237428748	30.01753663598194	39.32724780706695
448	32.25811060242235	38.36729763573967	42.09621568497456
450	45.41988789496973	40.04596257025348	41.81650614286295
452	37.53303048103724	36.83018836248692	43.27259569056565
454	43.37595319526265	42.059326769203	41.35734832710575
456	48.01354184203633	46.19575199525424	39.78937513123564
458	44.83936972930924	44.7157886472952	40.68398984105571
460	42.74964183654551	41.77364967563928	44.13507903934951
462	49.19766745690397	44.09892702167797	43.77073698234079
464	45.82246113885527	44.8800645723085	43.15319452186655
466	36.86463166043333	42.77947951995557	41.79025960797679
468	36.87680183767451	38.08407585411406	37.52397430852133
470	39.62595524033796	46.98617042696932	41.01125203394791
472	40.73106798322671	45.9909028454113	36.22668905468822
474	42.51577967466486	43.65982818713913	32.60831883007489
476	45.68712252194126	45.50374110222853	37.16549912617914
478	41.92427609243241	40.02828586247436	46.21543096033422
480	43.73668879823001	42.23164859054458	43.35993896587736
482	45.05030375558299	40.31574054629082	43.81896952964411
484	45.49186186142755	36.17314544016809	47.66701112762626
486	48.05068457798251	41.31017438642969	45.50931788860913
488	40.56326441452367	49.48785706151642	48.85101154760542
490	36.01557248572631	44.9343369262407	40.1476377503332
492	36.1446058939252	41.4827211501957	34.30016626126833
494	41.15302325956208	49.18153644057246	42.0383942362464
496	46.62407472068314	46.05211381058285	39.32487364683783
498	54.0058703182154	50.74823776827343	48.63314726258575
500	55.0881486389181	54.83117905754222	49.2794749029636
502	49.96227768250158	53.1952021675374	41.77850884435976
504	44.60569976884958	40.50141967370301	41.60558427484414
506	42.9183023053067	34.35875908487282	45.51168488702331
508	48.20930124662512	46.67055996916746	47.40086931667869
510	48.86940797173898	50.94899114307154	43.8070688539819
512	37.44747853841679	31.38550825747597	33.60377479671652
514	29.39853664262174	34.19960595008013	25.97320468846379
516	39.5794425894746	43.76559609883702	36.22816099703541
518	44.95928097227088	46.56695038697776	43.97722373743162
520	43.46072810307986	41.97433997195888	45.92139138551648
522	43.10866541777038	35.96109272302245	46.43858956031962
524	36.8903184560921	33.49204861488011	40.66525432279195
526	38.06269309490184	35.21531412790354	35.83520692604427
528	39.56001305138519	41.19141364494772	38.38869160059801
530	37.63747869744457	48.78878785624369	47.53760611445831
532	38.51000024297446	45.74052053283713	39.68095534533463
534	40.03534686658421	38.02780705045441	42.30935469530775
536	43.11242050367216	40.05031832371617	48.27565869028901
538	44.01582440276749	45.25805811953119	51.70765716884254
540	38.2154819930328	41.27934224877404	46.85428011848864
542	42.9738218870798	37.24047592617551	41.94551928824859
544	45.55061288381504	36.01768430992292	40.84546294976856
546	45.42136955382235	36.65453758890149	44.69183684064647
548	42.60451306496606	38.6183481785414	50.37683340414488
550	37.7585754936695	41.71817256075487	47.73458262525859
552	42.82509603996959	44.44551980139612	46.77964016204074
554	43.90524403206753	39.82360550975972	49.36548306181837
556	41.55935705885865	37.0267968618776	49.36650488654872
558	37.98793531505785	43.56350074900816	44.07671766214744
560	37.12932039675871	52.44163311220412	52.51316136885907
562	40.38467926974693	47.62655371552356	47.25693944372273
564	40.04433412435735	39.53375707580859	38.97144598134479
566	38.31921878414035	32.41486244200767	31.85101297263118
568	41.21617837024047	29.17843736683359	28.44089711445983
570	38.26587092849528	42.20801265479044	33.92091379257556
572	43.91208175261775	38.43808288362108	37.97580182975975
574	48.34572964472514	37.74014749034127	39.87612066010163
576	46.48704168899398	42.72282492686082	38.9614211179492
578	37.39929532650096	34.52449379371182	34.32298096931745
580	44.6647015492559	35.9443870076247	43.09889434124014
582	32.88121501300029	40.18727456739268	42.58260234770903
584	27.83181727175346	42.12312789402567	43.07687057035054
586	43.63450410648012	40.0892233957161	49.88656279986819
588	40.47768795547643	44.10027565541169	42.69691731433511
590	37.86279564130585	40.84433087121177	42.31008021683881
592	37.71916268299866	42.16317312043753	35.53272406430687
594	39.14558102076673	45.65536242059411	31.40500408128136
596	40.42167872688995	45.87751375888307	41.12235546395266
598	39.54510646314625	41.84860892931823	42.03598322038516
600	38.65168051968967	45.09314883826425	40.03766320611494
602	32.42395860512145	45.93848150532296	37.3992114152963
604	28.65168627994534	43.32677157058127	33.66694418356354
606	42.40156286709089	40.75019014183254	27.30217506376908
608	39.25519309573475	40.75612705918452	38.0957391077346
610	35.22037505613186	31.37806546958275	39.19988274294517
612	31.58510666287801	31.15812170206313	36.49873841780461
614	31.84036564377936	40.47764769193275	34.4453585903251
616	42.79377539515329	39.19392858534295	36.78967134471981
618	44.21565122403656	44.15977846133456	36.18361533642062
620	40.69109803211788	35.11453656852356	28.92846319430684
622	37.99148657224789	35.22880974287038	31.39711181554253
624	37.09565388839879	49.52284215928363	44.61191397526802
626	29.13409024154956	43.83557325421969	37.10687719149547
628	28.22347881534937	36.78301743820628	33.28579553996853
630	28.34956099655964	33.42949130387488	40.24225151144253
632	32.74186413557232	38.23690620212268	46.97482345879155
634	41.03667795104936	49.5604006121732	44.1727744706775
636	38.50793730983782	46.59269439217353	32.0651276474166
638	37.62941700950301	41.58641760985013	37.51089993523576
640	39.45073819720824	36.5055019138173	43.48899276665209
642	41.06012603649266	35.27055234340234	42.23063726918435
644	39.11714679661055	39.7351165029616	32.47677454531878
646	31.00368517066423	41.24538107408868	35.82600451468212
648	34.42930262575555	41.15749104084696	28.01389793498281
650	36.11844302006129	35.93328858999169	31.35551776514854
652	34.98198928642081	33.59019287097947	40.6632212140601
654	33.76598114365122	41.38581780065065	45.01936552171616
656	41.47470195141078	44.971455654403	39.40686557647747
658	39.0365773588172	44.67799752869739	41.28160311781929
660	40.50316270178661	41.35759743577341	42.11191081510448
662	44.36121286429611	36.48719908881794	41.56481051565302
664	45.1138820429242	32.30173234640133	41.01009721644466
666	41.47365329672135	34.21468854178244	36.9008299323966
668	39.6330472517884	44.58134245488709	34.99455027932918
670	36.61862965624916	52.28982753478626	36.3815481512252
672	34.00842250866863	47.08009428155867	39.13163312411484
674	33.70750593971343	24.93276573819455	40.13569789905932
676	28.82375388693266	25.62672881326514	35.71117924561889
678	34.71493981281839	28.46049947782323	29.51390541967966
680	36.78802450136814	33.0671898548888	35.6840888110541
682	35.73648454833882	39.64047943596759	46.26088963136415
684	35.96067371401046	46.43566751866923	47.28147716909475
686	32.89105387515449	37.29590898031824	34.87217571942858
688	30.86670265640265	38.74997778361274	31.05203070555428
690	29.28486342863346	33.27824962786427	32.67171835339655
692	28.72753424272415	26.89642196227845	33.38320164032757
694	30.94681313931319	28.68779753550345	28.46936129131984
696	43.05810719757024	25.74133177194407	28.81541891310722
698	44.92977851910649	29.67408711535845	38.89111932254778
700	40.18872112451189	39.58976247196272	42.52918514603328
702	34.00483655397134	44.55257502923949	37.9695483627844
704	31.20573421671889	36.85785976165318	30.31943453370056
706	32.95197893331721	32.45793112529279	38.67442846071582
708	29.61162274073142	28.44010621262321	30.60816373866454
710	29.15694738426062	31.65125136540999	32.56795856250396
712	29.20936679408755	37.37924243493075	38.56694620663864
714	29.77380313694902	40.24463613134581	41.39785666634535
716	43.71919149528983	39.04060351633161	47.29018777240903
718	44.62430314285059	29.99607916478404	34.45115900338821
720	42.25659059211818	30.08747830401727	26.90069189165249
722	35.23303770307328	32.39374869207358	28.33824904650633
724	27.49263441763371	31.8626673923084	36.73550721243891
726	35.4023039443311	32.15802257790283	43.7035249825597
728	36.57073636852068	44.01927485978985	38.8826101540843
730	35.18960884111115	42.37446801439107	32.33652923010047
732	35.70899971209109	37.66067754077885	28.30414768374202
734	39.95825862492684	36.76262292597681	29.1748348741979
736	46.45597607729746	39.98481023892209	35.19753480249702
738	40.99193157353925	40.75612922934929	31.17072314957045
740	33.65513137857778	36.69447675547421	38.61053477473536
742	34.43752765196133	39.62396770769989	41.91397341646898
744	40.55399416844298	44.20471155627899	37.79399525735428
746	41.42687158218277	36.53817346980956	32.15609881284958
748	40.33323227624538	42.67172948389721	34.91721421036847
750	35.95940751019116	38.32794240043932	32.40191493802931
752	33.64634953153369	34.85565725322705	29.52764503809789
754	33.67751058511601	34.09761242039123	29.5473455198221
756	35.18708253523264	35.12491814567299	33.68459512590334
758	40.91300285135034	40.36619280484653	36.9843231112095
760	31.60986315303267	35.78583067636725	32.63634909126889
762	38.52508312801091	40.63878806774692	31.86782850857206
764	43.33132505534997	40.88095177284414	32.79764591726728
766	37.36983267822063	32.39368118751398	34.10322182083766
768	47.57883061366911	41.62255219411309	39.93109177622637
770	33.43540192261564	43.00460691021906	33.19819370029
772	26.65260800195058	37.18414807007422	32.04954660181571
774	30.12389485136465	33.047838944396	35.18433899534568
776	35.27839611456022	30.47425664652564	36.61621147588345
778	27.09507271666689	22.64112314316375	29.02160743695085
780	30.73780759429533	33.13059332850671	35.11205144517702
782	35.32980447345357	40.14455717922877	34.09600766836752
784	39.80013411416536	39.37766977378252	35.88184108069103
786	38.64279983748252	35.09160322727976	38.10255590436031
788	30.52940273889758	33.03766563305961	35.91477247639309
790	36.67590178924356	31.30639844032523	33.20277393720222
792	37.17495189752238	30.22915855472178	36.10125059293819
794	34.48496182461305	31.98926483192985	32.44480409645276
796	30.97213018252472	33.79425809791049	33.31691140596637
798	29.40004241401971	34.27728140008179	40.6066031449264
800	32.57295811598871	35.12300975326647	39.82932085397448
802	32.81858329642601	43.81815978292506	38.09706716192486
804	33.21806166073036	31.44949664284981	31.79609743954798
806	35.17918869930665	32.51360270198167	32.57257113416101
808	33.325644161093	41.91250807205744	36.42105296767225
810	25.56347198547135	38.55846117118139	34.3489369435278
812	43.36000211553116	27.87648581897069	34.15945172669168
814	42.63302304459739	44.13603360824694	42.90308109496885
816	32.99169782805662	32.70722781427201	30.12458936941021
818	28.8868598574586	20.3837450727154	20.07942138393663
820	31.82367027963639	26.31228354267222	24.42015885255073
822	24.45466296488118	39.03402820726537	24.43639003174329
824	38.33308743048596	42.82482748774602	37.30528627569094
826	43.11668103819973	45.17259270270913	45.10738641499626
828	38.55157122711788	42.44683628309327	40.18936351079721
830	36.2567633825753	39.85128010926086	30.87797681380097
832	43.79490396598657	41.76430814863237	29.03288016431208
834	32.28749565408447	33.2964828655173	30.70219411772046
836	28.51573667020602	31.63461136613401	34.48897252423505
838	31.89190286301236	29.83538662312117	22.6332856700399
840	34.83251320433323	31.41391718733036	23.74494757522814
842	34.09108948101703	34.5679962239762	36.01589856900368
844	31.95666462068438	32.21075103886262	26.81146815543058
846	27.98239702726129	32.32869446297261	39.69937323549169
848	25.7170273050362	35.43240421012675	40.41155744397599
850	31.57033569464284	36.23208938756977	37.71466148989416
852	36.55777984463297	33.18758727272865	37.70198362551984
854	33.00191500510208	27.83262867956295	40.48571521379782
856	25.34741252025923	25.31046223342501	35.92594964265952
858	31.64194529851787	29.59842486392773	34.07271300674072
860	27.3176613585871	33.68224182626857	35.59865562401858
862	30.95601683786084	39.58152067384005	40.2455830384764
864	36.1516623045222	38.46493315305455	42.35184518592229
866	30.52866428132971	27.00800447028187	37.07235367914979
868	32.91294767098686	43.92920010324146	32.71611797213028
870	31.60104826749154	33.82081137541303	43.60568211649009
872	23.48134656061013	30.43958403844563	43.0379119891012
874	22.33180950242737	29.20892766576591	36.61647309029505
876	28.31262159530782	33.14036687872791	32.25812677976877
878	30.79703312739708	47.52017196860876	33.76395296756089
880	36.37554401780511	30.59016213737158	24.67421360983218
882	31.09387539266867	31.74763279590108	29.48618980729966
884	32.20824815747238	29.17871451822325	31.50781685252536
886	38.31327558235657	27.05606664226239	32.13227403577989
888	40.92577186417545	25.63523814050476	32.56676653130245
890	30.7063568041041	17.68916105256524	30.50141948331005
892	31.87925183859653	24.13676405778566	28.50679503773506
894	33.87792883075369	30.51110093485769	33.68823408063589
896	31.19178096399143	32.40351268934976	31.42491266233279
898	30.81551961972846	35.12361262750138	31.36932654191786
900	32.80817995552221	37.6540792898161	33.40285509881701
902	24.63679569125332	28.13254753751908	17.92253068926971
904	34.1379877338931	29.64949280663522	34.86660966208299
906	35.62432711134247	36.56694138164082	32.17821112329506
908	38.18524526097754	44.08196754871145	33.08865569317547
910	35.81926978184124	42.84157737364339	38.54750076732763
912	30.01962753024239	35.31630903555867	41.35373113069465
914	39.44414675654387	42.51737586559084	33.99281249552556
916	23.85609913342352	22.63983079140918	28.59958919576556
918	26.30807529460713	27.06121993273292	30.98185575584997
920	32.48704340202471	31.366421613448	34.32533678632408
922	34.13690480702738	31.89540193147337	37.40390210237279
924	30.41021738250007	31.30931055822644	37.95500824940323
926	29.24481420664607	30.65657518320491	30.21751916980616
928	41.58685204145538	27.84552730692114	33.35967564621372
930	38.01125152104337	28.59006427355324	35.08184526635771
932	36.36632717847213	31.95285470682914	37.75403037283772
934	35.42258317421815	30.17711329230949	36.33876043635694
936	32.03503233795395	25.61976079520223	30.75197802940361
938	29.25836010989673	35.83009675210881	30.3185838230342
940	23.42122757651432	31.07099848474634	19.5819360210182
942	31.47465912878947	36.97215193606606	18.9639083492436
944	36.84357091268008	40.70140509548969	23.66832537344282
946	36.53950033132557	40.57740124130194	29.99062243831657
948	33.12789347530912	38.66477805070569	34.52578319664517
950	31.27260827006494	37.53822034073023	34.82934585283503
952	34.60146092897769	37.0191218772128	33.20797546419132
954	33.08851948143131	41.39883732121355	32.09062511544418
956	36.81784716507546	37.80754292467022	33.10499664724789
958	40.11426008202836	32.2430379195856	34.17869280355151
960	37.76497805602745	31.97107798936295	32.15725936278781
962	30.24094067915228	39.02590599816028	26.5719104978777
964	27.42658475006065	43.42327815469693	32.09545704785735
966	30.78705744793313	32.92038610753663	35.57083430198102
968	30.19982589003903	24.51931760805034	36.0727677751173
970	29.75638690436087	22.39651877813454	33.34832574151088
972	28.6731879060659	24.01799663485825	29.27237377282669
974	25.72258257153525	26.66087303515527	28.09634623909077
976	32.2814476089786	38.81766281643056	36.89144954002623
978	50.41971917831862	38.95133619318266	40.79874025797082
980	39.97213967072567	41.09968988703925	34.86460724227618
982	33.18579153960356	41.17292341181267	34.57132324149535
984	29.00437376051901	36.62522787596872	33.01209378664738
986	21.98291494472685	31.07841276510614	28.60185760302771
988	27.1561562683857	35.20261435630221	44.17245939631609
990	24.27097109001298	32.90157090487915	33.41213023058586
992	29.10624048268918	34.90453034987311	33.25827804821676
994	34.91052120588928	28.4962304354934	28.78106222106069
996	38.33709813968873	28.569721479247	29.18825703038992
998	41.00223651579108	39.00330175399915	33.97619355695516
1000	45.59851365583329	46.59044273327125	32.72105027064893
1002	39.05979751918355	48.03655104513786	47.26880172883354
1004	36.94970194685363	32.95255393832408	48.56452450760579
1006	37.91932732869982	34.82387385869512	43.14274777729099
1008	39.97812147916246	31.3435139513977	41.00216907528586
1010	41.0381870978899	31.35628698693414	40.5778372576351
1012	41.00545142991987	43.78092241554361	37.16981083969503
1014	42.92057483105234	36.69353097036648	34.30955861888614
1016	32.54881941791841	23.44013046792472	30.86221206172844
1018	34.25828670634192	26.19119588305661	38.03028944614448
1020	36.98805757584501	36.12731777799163	40.49622381679666
1022	31.45967994784742	31.24056778018457	32.3581287425172
1024	23.03897052707479	20.21193652953141	23.28004377556364
1026	26.10085170603468	29.33617511101611	26.96799982736457
1028	34.04719782728706	16.3172650463876	21.51969819776443
1030	38.40917717764757	32.78849218517205	26.48294109538036
1032	36.590717156686	32.92099846240355	34.54744820171855
1034	35.76760365381217	33.77761564069776	32.81825552773322
1036	33.75685033468128	37.31592259265817	29.30562992464551
1038	31.6365881455591	40.23752651636757	31.89110046618874
1040	39.58887814792769	42.81718742088389	33.42639867756761
1042	42.07100931680003	25.89896611789551	36.49246801460793
1044	20.82076335342642	29.05410966354127	24.38264093185069
1046	26.55171852392034	32.942205841265	22.37934896646352
1048	34.62313906269122	37.30787514767651	27.86584460696786
1050	37.09704109146893	39.89356320515025	34.08927887188227
1052	39.17979599583291	36.63903440589821	35.44825263575682
1054	34.3483202367831	27.54180752284302	29.72032219308845
1056	25.51377652103392	38.98364039789819	26.84362617507628
1058	25.26709642861556	29.9070943897808	29.44084507758819
1060	26.7862054757344	32.08924171022358	32.5184817483901
1062	27.37691164585969	35.1476910284255	30.82678083069611
1064	25.99346051896892	32.79039198824567	28.79512534113774
1066	25.03085288119195	29.755209015129	34.60803849954419
1068	33.15350205651205	29.57391163121188	44.59865676316761
1070	39.34480241111142	32.15538976874504	27.36968832823892
1072	34.99770152203115	26.73673192093324	25.67119422238407
1074	34.54636415185695	34.750190729577	27.90970116500265
1076	40.69302133066498	41.73648415048531	31.22044651072714
1078	45.39720589375491	38.26432340412395	37.03710043698512
1080	40.98457326808342	32.91330610234353	44.52244441230933
1082	38.6171560844093	44.4057025930136	42.35228067317052
1084	21.89320639399849	34.97499417616067	37.78790662859467
1086	25.60356024338931	39.81138804787535	32.47777413181437
1088	35.66258111377495	40.27267768466604	39.76380443026591
1090	41.97564969530422	42.70403820367466	39.001868137769
1092	41.37669053162277	43.69947803409536	33.97272785639812
1094	36.3013014952385	36.28023782981056	42.83208143945222
1096	30.54406615865205	40.49841067850754	44.11512842272123
1098	50.08406893510529	31.71845181491262	36.56253994533456
1100	29.28703895461925	33.23064049635826	26.49726871417266
1102	33.34660756250908	35.41563474360828	28.98995261829256
1104	35.10954215624401	35.77653419344355	33.85935884425385
1106	29.37911503981925	35.40103882781906	34.93017439422145
1108	34.2432967447936	37.8478321377281	35.58948114669605
1110	42.97641568051101	46.7358644111659	41.06059723850012
1112	35.38653661752298	41.64104877802204	37.83438083463388
1114	38.15171035032235	35.13488310975168	39.36466691455919
1116	40.86103431775989	29.50556169588507	36.95901330604521
1118	48.26745349850989	28.27852456323511	38.45406985321324
1120	45.91926868544533	35.01799028563784	35.73552052651578
1122	30.16140991084577	45.72145523376793	26.55160687635374
1124	30.06297915860989	45.74248667394129	30.78812128553964
1126	40.85724707045299	25.65673167426858	34.64333788405612
1128	40.9393714552715	32.5219888301122	25.97441711729901
1130	38.46952214976556	36.89797329455153	32.16900337759631
1132	43.52983529175938	38.61390295556352	36.81844817249731
1134	44.93212142500284	38.74812636954196	36.3658021326636
1136	36.99996328668407	36.35868372858729	32.48070298208362
1138	30.72617183383521	31.87076101396935	28.00183512511801
1140	36.16995354746734	35.42187959932932	34.67380565119128
1142	32.49749873582671	31.10897560146504	29.72045246710336
1144	28.00372781621724	39.24128802699723	30.02298649932897
1146	37.90913447253401	52.51905804218323	35.69656104635054
1148	41.10630925221786	50.87522157667062	36.6156508122014
1150	30.10894734667059	39.99857164576643	30.52611431517724
1152	22.30878364754199	36.97186656860465	26.54938207536932
1154	39.24809433497986	40.84239344355011	35.36794024853382
1156	32.94563654448788	42.94842119294663	34.88891738584555
1158	30.85642517683053	34.52237061966996	31.24488373900801
1160	30.29060291938941	37.21137680739427	21.45341226246903
1162	30.83270446111835	39.81844972364054	31.67681171968509
1164	32.75796072057221	38.81528368902691	43.67625895039019
1166	37.57425422127514	41.43943016672496	41.1600898683949
1168	41.0967241141799	47.42420402999299	32.1200500132675
1170	27.09400058795088	27.81050333164215	31.5997358867844
1172	38.2890022719385	38.34934648699645	29.0124199495415
1174	270.0573089832226	28.83940107140924	37.39025717025512
1176	263.4813324902407	37.5278835587086	32.55071594555214
1178	123.5892724866486	34.86450251878209	30.23093372179133
1180	26.89505715929702	24.5197174105899	26.75758720261567
1182	22.54564481984438	22.87554547234222	21.16119155780599
1184	29.65249243045656	29.24781198850762	24.94521901495968
1186	24.77633966405238	26.67702853892107	31.58002798864579
1188	31.01929877315732	44.24238720218754	36.49885774092125
1190	36.69973518921713	32.80361611758048	38.47808979247431
1192	28.51295475688206	29.829815359291	33.27434398747272
1194	26.65503162258175	28.29349603494868	27.88886118333328
1196	29.0900972974969	36.21699895396119	34.52298353289103
1198	33.48995042160198	48.68476996175944	42.8258495640051
1200	44.07681416272919	42.30576492105923	30.87775152636713
1202	29.82084486595446	35.15120560833114	32.26927860286875
1204	44.70653350426202	48.00525970663593	28.90461953772328
1206	45.53449901899797	54.6775731340731	50.79200692763133
1208	39.23452272589444	44.43335946862594	41.10152535168523
1210	32.47748192838971	38.56808459306564	33.97403619529146
1212	30.86169895792017	37.25752706820121	33.38001286888341
1214	34.33507667273098	37.80823204841948	34.15917932847342
1216	36.69229122656626	41.95879961732765	41.42116011270529
1218	32.4475440513004	33.96617855085556	43.2494030131033
1220	36.62159984212583	50.50216478450489	20.00261400527326
1222	31.69231010018743	43.99647185278592	28.79235490313316
1224	37.54174453235929	40.61619967773999	43.74111681488068
1226	37.21369530300012	33.29762291753595	42.69662746495609
1228	34.96173785198421	30.1092407669434	38.45287673648193
1230	37.08162189521728	33.93957954769819	45.19587755679704
1232	40.14620430490158	38.34980133876054	55.48236313173123
1234	38.80355220177491	40.37493646466204	49.01081551791503
1236	36.86465099029535	23.83505235558127	39.42682754566053
1238	45.92305963932147	42.67930646139711	38.09373275691755
1240	44.47863918982255	34.67183019989313	42.02856732781716
1242	43.64881794947997	37.9023151085098	42.65481944126324
1244	43.36949455191919	33.71430684262972	36.53733122589932
1246	44.21993104135964	34.21265769803055	37.90691178323696
1248	44.29976099622897	46.77235868535429	45.15303602410717
1250	37.82159482148202	42.99302068124896	38.1899146824658
1252	29.35514830081009	36.47303590622074	47.78778078126296
1254	33.5938598565812	39.31225934680423	37.19472894758876
1256	36.74555192042831	41.703320242229	37.84545536972175
1258	39.16596035082541	32.74680034033263	34.9120684798414
1260	40.15180251734681	23.24787306655385	35.12999329369338
1262	41.3806662791642	28.03846130450235	35.07818325008859
1264	41.07383126287284	42.88001571304737	35.08866027728215
1266	35.7366972773663	46.12798557804822	36.11174566043272
1268	29.34670616565375	29.02784021678964	32.21877725040584
1270	40.75068481360822	38.29023064607834	35.81463633716168
1272	40.97372372644689	37.06269682696712	32.41495361669035
1274	42.32552170411353	42.13562666760011	32.10068245520532
1276	42.1179266986701	41.81916428024749	37.65837114256986
1278	35.67655600044532	43.72249122105221	38.70991997724381
1280	28.46841017984952	34.49955474960147	37.26810056920746
1282	26.92080666844073	27.13218791417573	36.08973839108099
1284	33.38052078994402	39.80757587800905	35.14575934820523
1286	44.20133464684932	43.84846421078966	36.62341373972076
1288	37.05093484766417	29.21070422717103	34.08692213298077
1290	25.90354036339419	34.18396287827542	36.87342652731031
1292	22.14614030839531	38.02915623174197	37.85431285743659
1294	43.11217718842697	26.06487880616777	43.01370194597023
1296	41.25550743271541	28.38359714295617	44.47046877754441
1298	42.81250641414519	36.91124473992698	39.32469473001517
1300	52.86885867727639	42.05558389966562	37.17082519535641
1302	49.94268713706772	42.40848924138668	41.92817270491572
1304	41.77357557643506	35.92926915794712	40.57204710194731
1306	30.6889464415633	46.78858897657935	35.39467374130256
1308	42.84130514687219	49.30713859240331	27.3929933310099
1310	49.29585901438423	54.45339814034058	43.07179056507047
1312	32.03330232599694	40.74390935570256	45.02618438514817
1314	33.52757004112485	37.28308670058143	52.84232112934857
1316	34.46476295299785	37.09824347162611	43.70773510980615
1318	28.01768280138809	30.25326123334278	35.06006666977672
1320	25.5536160699242	29.42152826168523	43.75536772619947
1322	31.38289229878119	43.71767953014917	49.8461121409371
1324	40.53001513293582	41.35500224389232	48.52902199743413
1326	34.88900532132145	56.8466082724149	39.15094032019799
1328	38.02976597742753	27.9962634022614	49.1647966633801
1330	38.62599780920006	33.15920935310909	30.86636397497171
1332	36.93599366988781	35.3069490223082	41.35344154524096
1334	40.98621260393519	37.59700597628752	45.83873587608498
1336	33.41717515519774	34.18339403084955	40.57706127464162
1338	29.15334933135806	33.65765697207674	39.35371627852187
1340	39.00421136024501	40.86080073667552	41.18881141118428
1342	36.5474727479082	41.33834300582666	33.88899794307329
1344	37.19594047443085	43.0783611378088	27.71351243687357
1346	47.04863557287171	42.84417293036574	46.09126820772044
1348	41.47733792769465	34.07065392491929	32.13640939989615
1350	43.17513806295001	44.29292547238917	28.68341417825029
1352	23.39523949752195	34.66209082373404	23.41627441631993
1354	25.88233350176539	28.74481578028313	19.37275239913189
1356	35.84400210452785	23.68688897190116	27.09061340386306
1358	35.99531981770488	25.51139977620933	44.00715220421033
1360	36.64159056590941	36.62479117701151	50.38700433924048
1362	44.56613148439313	41.8532568625019	37.56841223943927
1364	41.61376399290968	50.04735646177941	36.11789611386113
1366	32.37463786071597	23.89832608574213	39.38666948919248
1368	25.74967284641717	40.32278759652458	31.98102592300774
1370	33.47942002081911	32.86528711391559	35.30911838072048
1372	41.96296488126972	36.26195363559722	36.43342497699888
1374	39.47380114593427	50.04486472737457	31.49902314753068
1376	25.22449797604282	48.98979710953674	36.76485551571736
1378	24.34002553776958	47.46875234228994	42.58242564176219
1380	37.14200632804726	42.80184708864251	39.6873348132432
1382	39.86625528177374	26.61424644244445	42.4142047391092
1384	38.17371106866042	41.28510685452451	53.28938531020973
1386	32.35690704128309	36.93304424341064	33.00733231752427
1388	42.98337126194577	36.99305112119973	40.38221885195727
1390	32.67490936050294	38.29198028425898	29.9833355432108
1392	44.90541502882473	50.67563829941433	42.91983729995413
1394	49.87862205368728	40.12553357358807	32.28657712213615
1396	45.53395437468351	33.1480685843117	36.03844750540868
1398	48.03183746664038	40.43694069946568	40.04316892326109
1400	50.68925496175233	42.92532132558959	44.61867593589854
1402	47.01871281087815	36.75939585071651	46.60354494195435
1404	43.56504932884348	37.21206090912973	33.58231791195889
1406	36.18880903697983	36.98824452029484	37.24392861346704
1408	45.27156368305472	41.82201861269688	46.76827244123657
1410	47.36875601818043	58.06421170735912	44.7068409438936
1412	43.24856029408606	41.94609198231808	51.16340590881676
1414	41.46189318245941	38.7050822430488	49.16840982723945
1416	29.27188581336358	24.53456235788877	32.65902337818871
1418	36.93797877555932	38.40114588570133	41.68760331918568
1420	49.76394598341541	50.26121070112092	49.16815558451262
1422	47.39377046259475	35.19774006901574	41.76736517749883
1424	41.69920666294931	31.56147396680272	36.7206825822231
1426	43.77261528286261	47.58858610444282	35.28047020790403
1428	38.15722861191416	29.09598962274837	26.13489981828114
1430	39.07492621158851	41.21287100460035	41.42984187246711
1432	33.89942960298312	31.52624250584137	33.59495098443283
1434	30.99389276065428	40.55226714421762	48.58925642995801
1436	32.24790521123376	48.98530710308014	54.16362573133772
1438	29.95879573750528	44.10284438767155	39.27704174098648
1440	38.24281717192219	40.25119767519219	42.56903346238699
1442	51.22712261555962	39.72187872530959	51.52057069398553
1444	41.72967750064932	36.79904175892953	37.83966607060231
1446	33.91286352524958	29.37509484843299	35.47569050963719
1448	44.38316143891986	31.54148003830061	40.84376491398525
1450	48.26060269491913	45.56392253458343	26.76174214473985
1452	42.42473099558402	47.94654255721269	41.45079048248477
1454	41.74155619460898	48.98599405253613	60.62376051830365
1456	31.82009789219681	30.76801061252186	36.35946951825113
1458	32.71241062850793	49.17045816587343	32.88041929280234
1460	49.99532305520236	51.11930191881996	45.77159213389001
1462	44.8749199057544	47.77136788144464	50.88242109044403
1464	45.98792838741755	43.54734321728699	47.63962706447451
1466	35.93140247461638	38.60767894983867	29.36516283033822
1468	33.98249043830278	42.90789010766343	30.40552456259817
1470	32.42024568918204	45.84679971098096	39.06993851639635
1472	30.95788509697773	43.32772927286783	41.07782085405071
1474	41.2435758767765	38.8295579331438	41.45346537741672
1476	52.11426582639375	33.7830817189277	39.76418753960836
1478	46.30231771143021	40.71771153850524	40.24710844197919
1480	22.46380072821562	44.74868972332387	39.11788781551795
1482	25.41051766289579	23.16314239465609	26.96298999688649
1484	53.11474722724948	42.70905473858933	43.80907576506301
1486	43.79120786067465	51.19665988299115	60.83327492521015
1488	42.47552898943449	48.31670375168658	54.34463260672395
1490	32.65488834021289	33.95465422979082	39.59436224280069
1492	34.39522085669915	41.56998517862988	39.00194191966727
1494	30.33705356119247	34.80314894522824	41.82169247159205
1496	25.52735268857074	32.66838291382955	36.20452125206633
1498	33.34935613991655	35.38210518700829	29.53989351594475
1500	45.87985484045672	37.41359320979936	36.16769811468369
1502	42.32127817380003	46.95689346556502	46.06813509929592
1504	24.10863059631064	41.07974524828744	37.87495540562337
1506	29.55886732700271	39.44794540643608	36.40033617667827
1508	49.48881585951916	37.93674904328955	40.27333022119644
1510	44.57595721500878	37.72097322258635	43.61976408273419
1512	29.63585750743376	32.08866508831138	31.47405141207584
1514	44.63368577881525	45.00946385569075	42.24654730394138
1516	41.97762796677765	56.60979412570089	51.95979148270675
1518	26.20010644144885	36.17500710727935	45.24098255624344
1520	31.98176032467504	32.96597574808256	44.41698746475385
1522	33.03964776422122	43.8046085419279	39.32706072471226
1524	37.45058628203924	50.79980059167503	44.15551086908292
1526	49.3935813670015	46.6417103430544	46.6417103430544
1528	53.98019821454619	37.48093057436861	36.26387267046061
1530	48.90914187294536	29.84381050316826	32.55723683372001
1532	39.36153283396219	28.639060027099	38.92042334189071
1534	30.22222249886347	44.19554171516661	40.30238351047493
1536	46.11766649408128	48.43770121367697	35.35456488790895
1538	51.49318735887169	44.31262891723706	47.01275983607862
1540	23.7900793860628	45.35055997120817	56.60368395872678
1542	53.80223671115737	59.96441403210882	52.89177449522028
1544	38.04555904219082	57.68611407877491	47.60992799101042
1546	30.30995323504385	45.35512169964417	31.60785060859653
1548	41.09674126297362	43.71627202971185	39.28200198063182
1550	47.38353210465789	43.48845855750932	42.44837859212935
1552	34.46460120106129	44.87385663989672	40.57467059063405
1554	35.61875056886623	45.51113222363927	38.6462935504337
1556	38.1150446429796	43.87317307497469	38.10926895513207
1558	41.18530635369731	46.0281742907526	39.53083103936072
1560	41.70831885718149	46.23197747980162	40.33958207775385
1562	29.25748744602066	41.33026318655043	40.9954710392814
1564	41.3908664091261	46.33549612939086	45.54800975253681
1566	48.77656655896103	48.06535267734513	47.23170756105134
1568	35.87242023613678	50.00118533495292	46.91690396287574
1570	44.8030197518539	36.37749142400925	39.48290314287575
1572	39.76390528004946	57.60899519509459	47.05828596067181
1574	52.36559897824687	57.17428883482625	51.63441563674632
1576	59.1096940012157	62.42155293115637	60.937589437775
1578	54.38248372003238	58.50377561303505	67.40004139738259
1580	54.01752484025413	54.07862972171845	63.97704239724135
1582	31.92785504155146	58.38452048250527	44.46483442175237
1584	39.72419382315609	40.67849390778009	36.98138151396942
1586	45.33216634345286	38.49413919448801	49.24277960102375
1588	42.96776002120231	56.54900353526194	49.2377082458504
1590	41.67666030163821	57.80358840070448	51.03326225764423
1592	44.5217712050173	47.19888758062982	46.14550209802787
1594	44.43380199960613	47.68846775487963	37.91136214806184
1596	40.19029060044364	55.53796892897367	51.88968284625863
1598	41.57081155953058	55.20930146736715	54.97954299605161
1600	41.03174626568941	40.4580615026558	49.28186283622883
1602	56.14014251335028	56.832182133255	58.66273545890529
1604	55.06002995517527	53.95828762936517	40.36839662131291
1606	43.54613595522513	42.97418188634775	34.39151273247655
1608	46.23967001094086	51.87478732287182	46.58957307116015
1610	53.55858908319516	62.36671958774574	65.49696199715378
1612	71.36748397151271	57.64556010648465	65.07879788650044
1614	50.75356782871006	59.56870266831977	55.64940272462964
1616	45.4164384256373	61.34926755703272	65.89551825638809
1618	32.45260405192664	39.66325146317914	48.09486253724768
1620	34.56797154357084	34.97695453893806	48.79988808976543
1622	41.8133574287661	33.83546707731379	53.35773420515343
1624	47.97777643447126	39.55876270242237	58.10393096626798
1626	42.00797431898396	48.96342199855221	61.26117668029578
1628	41.93913075925711	51.60786705524529	51.60455412066301
1630	45.05046960525708	45.14313371552898	40.54174400944738
1632	51.43199418860518	48.03998427095021	49.39415033517602
1634	62.74193286279296	53.56568655141281	62.98653215641343
1636	57.97470120096899	44.14196384784098	56.05312851914103
1638	45.51414436617093	39.82465196777078	45.51584333722503
1640	46.13459141313311	38.97521828477579	45.66471248943101
1642	57.43527185766862	52.69986573130322	39.19599517683972
1644	38.44211189226935	57.36625214140526	47.97985282827066
1646	45.00271084807685	55.3431263403798	59.33357642892395
1648	46.04962675406375	55.13438177112545	38.81366291876836
1650	59.29004559037161	53.71760239931543	47.95306030591281
1652	42.5599854988402	42.50370012818039	36.73191079400594
1654	18.67787765822047	21.97841048306937	23.87633039977672
1656	61.78353588371132	61.05981039366601	62.33288791977663
1658	56.58596328046525	44.34132319937768	54.57165214625056
1660	52.62142719854877	42.43822739542189	45.47483850051288
1662	53.41459220193174	52.28157132047792	66.27566586521701
1664	39.49832568388693	52.87535998702943	59.18408949881351
1666	51.05514396682018	61.29474969007481	44.68887585243468
1668	59.32537870951018	58.60966147580103	50.99084148719378
1670	50.76661033172013	65.81646506603711	54.55008392678317
1672	45.47864764532235	63.7082180085231	51.68594306010492
1674	45.18885038848309	49.95389045119005	42.84392395491569
1676	53.01430573237132	51.82669581425041	42.29788052682251
1678	46.30541676709714	57.93623470445203	43.79349238280385
1680	43.92080044884524	51.68195216738555	37.52375495258499
1682	65.10441258361487	47.87878196899263	50.25520239875088
1684	63.15688339522201	51.61136522992409	62.39736316324044
1686	51.10423776103943	48.02228854862263	37.22674097494816
1688	47.74842403550476	36.40363058719434	34.46612493697258
1690	48.90320051587752	44.93549693263021	59.11933613209912
1692	29.96032177696561	62.07692661376908	56.22328600913045
1694	39.2169686250112	67.49859577812585	56.97669837186127
1696	57.23032208750021	54.63423586624439	42.40448854533201
1698	60.07483073653805	55.07970743188676	58.86243711888326
1700	44.25505443405804	28.93419828462807	51.05032778550184
1702	56.7645356894875	46.89943273491868	43.9003664746737
1704	60.64319875815292	48.70383230494562	59.42181384369994
1706	46.82321378752658	56.19890851054534	45.597160780708
1708	60.1831063963475	60.68719385238601	65.94345784947299
1710	52.01302505287842	53.14038192389761	44.62911379474428
1712	54.8694395798069	37.52717248805645	52.79980880059591
1714	55.90809758524053	52.00956812392887	49.3839239252841
1716	42.0147737464255	32.59815607179208	37.65668982947359
1718	50.72847146240084	29.61370761407449	41.04534916469424
1720	48.23219677336234	36.01294824761148	50.40947150995766
1722	48.36886701886132	44.23173701355251	54.6246168849747
1724	43.05371755092065	50.38788677038262	53.82707261160222
1726	36.78972296835862	40.40387255088677	56.2074242197792
1728	38.21828632337312	45.63625763799352	53.44858171631393
1730	52.67749756402522	49.79645554996627	57.69688583593796
1732	28.8294917627282	31.14398060397447	40.74571745410746
1734	22.19667731028912	41.64849620284522	44.88883869254194
1736	33.21514842676854	53.76416600824514	45.40347543130798
1738	37.67368416792013	51.57302413081297	42.95289881380135
1740	48.09776970391009	48.76809625257896	48.12252631669237
1742	44.44788026111202	35.39229632750936	43.3508431024787
1744	35.58524240770859	40.59707437899566	40.99044792959067
1746	45.74012463047576	51.06095546321588	37.93353864493587
1748	58.77196484478785	49.52338290497123	46.18769750529434
1750	59.44658230198891	55.05622248574333	53.9075539458774
1752	58.38996396125639	47.22344150139557	43.89905955556866
1754	61.59746671197541	55.98944873944971	54.68796285741331
1756	41.77371308211451	40.81635776910237	43.79789800826791
1758	45.18751521105671	33.87588780647851	53.94482835667341
1760	51.41590052044712	44.53015248935083	66.43951860026161
1762	38.01690869930901	42.9210538450174	53.07960095233047
1764	36.2389872841982	44.1370052312576	44.5138799433484
1766	34.91446295533021	32.97944249199905	37.9523874465655
1768	37.3150913355782	50.6005555558496	34.04912079332502
1770	25.40273788492695	48.37464289180274	29.31093549590678
1772	43.78898552296828	53.34233281749769	39.12405388200903
1774	65.8340944151781	53.6259543012458	49.22559002224204
1776	70.28902771914852	52.56839266242877	52.48326201923712
1778	32.85215460970775	51.15837607168307	43.01284920525477
1780	31.76987662793504	44.42300400963698	58.86751122682821
1782	47.19553968146413	36.57286025378863	48.96275080432958
1784	42.25529968573873	15.21564739824166	32.573472956742
1786	48.61655565534193	41.80123722581995	57.48047685137883
1788	56.80685019970239	47.79249124769736	51.52297483453609
1790	47.62306225473006	58.46654221098054	47.54781405873035
1792	51.15043368185874	60.71493536915929	40.3089184350665
1794	56.42644620718239	40.59920887556102	40.17196969629132
1796	41.69924387080567	33.22903355441113	42.45977866875529
1798	42.65380998760724	55.34686192356369	20.48651462942777
1800	56.90275701444234	49.9595933601908	46.47088183250258
