# Supplementary material for: In vitro and in vivo datasets of topically applied ketorolac tromethamine in aqueous humor using Raman spectroscopy
Source: Data Brief. 2019 Oct 22;27:104694. doi: 10.1016/j.dib.2019.104694 (PMC6839021; doi:10.1016/j.dib.2019.104694)
Supplement: Multimedia component 1 [file mmc1.zip › Raw Raman spectrum dataset/In vitro Pig eyes/Jena lens/Fingerprint/0.125% Ketorolac 7-1.txt]

cm-1	frame1	frame2	frame3
350	-1.937124477420026	-3.815373147656851	-4.181839901439558
352	-12.29445716854037	-4.963357380839929	-8.654373418232218
354	-0.9954645492371554	8.480458538070474	2.650325884704989
356	33.61614105543136	30.44990944556664	23.17956721145755
358	47.17608046729701	54.48328423731293	37.17432234933229
360	43.67013042294418	45.04577720710191	33.13837443175753
362	42.0040345117547	36.50247088249001	34.69565218257665
364	49.32564826531563	42.68623655041432	47.44256656022144
366	53.57717916888455	46.53328786646726	37.08019551658623
368	52.86694788740763	47.4637111191119	45.31595002740161
370	52.32755727173704	44.99602684640508	43.32218519538563
372	52.25305802928834	43.83209990492073	33.28309347465793
374	48.9952302554804	58.92572872078593	47.55690241734025
376	56.94985024523041	59.34826585242799	58.60141855416715
378	62.23893922752323	56.4471605067488	59.12161867268872
380	65.21834848050702	53.29085626799572	53.83616200044594
382	70.06234008495872	52.32607482080765	52.87048269877605
384	63.15716098059685	56.39028635516054	51.3320079429317
386	67.7433424497857	60.66728884083452	50.59456290600373
388	68.15486303637653	59.74741370388151	50.85923523192747
390	49.72329225715461	49.9852328992047	52.19837183555394
392	57.49962212241079	64.42343536767386	53.72797254497107
394	66.97149374772492	62.54390361825294	56.34515864158175
396	64.95003552074266	52.77505572850686	53.66254546959542
398	47.35218856508305	41.12370265712962	43.32415525260787
400	34.28872919987443	34.70030259821314	32.75473658917483
402	34.62627164264885	24.028037142898	24.37945566096479
404	37.62323176295148	22.12083258941576	18.74663048352586
406	41.49129050580704	31.78942952750086	20.68889573274979
408	49.77148131377678	50.4357321992989	43.05470569767452
410	48.97214479063002	40.80567365610405	38.67135719006856
412	50.45373965648591	42.03694116082644	39.77045198100326
414	55.41019659209043	52.87630684346914	43.60578204031433
416	63.52871620534287	65.1490820851125	41.42471087188141
418	62.53426327467766	64.98705486001856	56.19315539141272
420	62.64099839587516	67.36803840395201	65.08376405383484
422	63.89755660295322	68.36963328407188	66.83575374521539
424	65.82163216949461	66.02949862422443	61.17630084363216
426	64.59850291567776	66.88010992123087	51.24333422631364
428	62.64264397777106	64.67024161039758	52.87913400379627
430	67.13577928449624	60.21899583020294	54.64851526449989
432	72.32625072680601	57.28238823518262	54.14643275328017
434	54.51008859474982	66.01487709946272	55.4059981803403
436	59.93038295103863	59.64355732148231	55.10033036471208
438	70.63211135376253	62.66054347331316	60.28938603732442
440	75.70826959693822	67.8403243566937	63.31549212759653
442	64.55204365915763	62.30531511074818	53.72423761397639
444	70.53750473847168	62.50259980977333	57.27066869257949
446	63.44423527727547	65.12713742023087	64.71309596723195
448	56.23042784961176	65.7493693161189	63.1610103902386
450	56.33981266682609	62.29590795455856	49.79053656421175
452	60.26966086428177	58.34185140317883	52.87945579730061
454	58.56257108131123	56.72638411247725	48.96701968715792
456	61.08338947537182	60.45970845953949	50.12020056415233
458	65.25287034080178	66.59562799072474	55.3078475317714
460	60.7287808347423	67.4788859332526	56.18740197989283
462	61.92143987074339	66.92517321448688	56.02639483251464
464	68.3016696050066	66.79216845380307	59.6185770669988
466	70.93879254975525	64.08779182105174	60.3155041414386
468	63.06191227615059	57.15268146008652	53.25748677617186
470	55.535710323323	56.28889159498526	50.72089885222307
472	65.31410540065575	60.22442496040882	53.32193798160513
474	65.55488654121281	63.5913354083987	55.43849449889052
476	56.88106567267495	63.41430658393218	55.58502380083572
478	67.86529024558477	56.85771576093703	55.28661920437018
480	70.10893842631535	58.50661473404838	55.12552437820739
482	65.09168601691371	54.05485006523592	59.27554959832733
484	56.39954391905831	48.65007017628548	62.87512421434569
486	49.10157958947407	49.52158869387834	60.52659772664597
488	61.49152194227781	59.81604025555024	55.73574970370162
490	64.4588104563355	61.00719039374592	50.21904386891305
492	63.95150488513178	64.70230256554805	49.3129302967931
494	64.04718871257663	71.14743957774677	53.45837971520174
496	69.45678903895174	66.05347929640736	57.15906299437517
498	73.71519600501362	70.53975304753774	63.96249206811712
500	70.37465432308238	68.19711042662055	63.56522784269026
502	63.68663066774226	61.62752452381393	56.49853560154322
504	59.20778158683225	56.22880788723072	45.88814448195699
506	55.9329532146343	57.59755968105053	46.40678413971675
508	61.28356928389179	61.37019446676158	46.33851294083988
510	69.21495299388114	68.41640269669725	53.29877459775324
512	73.42133224400419	72.53647208841834	62.45511334300267
514	63.27944880432917	55.5767245560258	51.83852589599373
516	77.42754415856346	61.34881248623708	61.23285973754268
518	79.35260943057962	68.24167637481743	64.65002562644492
520	75.19750105087159	71.60995339380322	63.41960241291699
522	74.44487730829393	69.6438646358059	61.45622854948257
524	79.40962006934079	69.49003709696039	61.30176554263283
526	72.12710551906338	67.73470634471026	62.97848218917716
528	69.52774633319871	60.22406533875616	57.94037998081655
530	70.12012838358194	52.48473372772649	49.05328067247697
532	59.37632613134013	58.83611582208467	48.14034328252141
534	76.96080564749225	58.70478461132053	55.22933755037739
536	75.10414388778358	57.82058884172381	55.54110596851008
538	65.4686578219803	58.39996470565097	49.43399153668275
540	59.59999478601134	62.73271479493211	43.47844731265431
542	65.47060822503299	75.48953107220652	67.82786184272757
544	70.38832143304236	66.55942404534066	63.11007994499698
546	74.88638947483699	59.33279657880539	56.37367449110339
548	71.60495050475869	55.0642783787391	52.54016910445997
550	52.47343439629236	49.38267305692241	51.00315629028565
552	64.93797724043169	51.91019896760272	52.66773458209318
554	69.17150437393663	60.0004539100821	56.28263631954432
556	69.00404686998579	64.26345118977343	55.77302998149746
558	65.86586939296846	62.20387814169362	52.03751291136546
560	58.78612137737416	58.57980167613857	54.88566334932382
562	64.36093417072648	59.89410795728439	47.25493633039682
564	72.15674474600841	64.35824494352691	50.12557087483499
566	70.18831580937382	66.3099798082599	56.71254067696954
568	54.85559809286593	62.47788221804798	59.93712084298729
570	57.54819094738584	59.96370852732542	59.15853600067889
572	72.00476544304232	59.16209430667873	55.63492968938233
574	68.8765857737864	60.93573186820169	49.08608736988457
576	61.50971753991237	61.83730156111972	46.44786148616478
578	74.59086778740277	57.4482991023369	55.37279188484704
580	73.35454148958382	56.19056930433334	44.94547174220801
582	65.65954686685944	50.86995584367779	44.36353129754144
584	65.41627350792882	54.33801556833197	51.89659172885379
586	68.89644513325005	64.49648357517283	59.06949849325685
588	55.78358150134353	65.43337572444708	49.02531290315706
590	66.05781679402651	67.94550874354206	53.82340406238366
592	62.76285216406479	68.41768794869239	52.5880164704969
594	60.25123319665161	67.13255408920755	51.07647036887342
596	65.64698697681641	65.10775386692616	52.22209269773165
598	68.54870558693295	64.93714556642284	51.64720010343967
600	73.37169613493708	73.8899042989041	66.1406292322003
602	72.34459762654387	72.30005952964511	65.02644996033764
604	70.94352015287495	66.1942053629558	59.64976145049573
606	74.18027295792086	64.63919776296706	62.22058521481814
608	76.51808315726653	75.79766650656021	62.33867304657093
610	71.81531414857578	71.61730761500637	52.01528401271668
612	68.17321156425993	66.03863872541248	52.39017411348131
614	65.84466548871502	63.68797388673283	54.6651554310223
616	64.02506466338652	66.76316369342537	45.41823251971262
618	75.54420023905453	77.39425453782646	63.15364632191671
620	69.7108332176871	68.52099963619357	61.02887464754733
622	66.13264103822378	66.25449274583077	57.15030444726816
624	67.20296782644681	68.18539506354686	55.48423331226283
626	66.55190215065682	57.80937354022296	53.27697699479191
628	60.20829047658187	59.47778130236895	53.15985882111385
630	71.76358478695246	65.0101008104599	60.67922334653739
632	73.72522849276122	68.77844685756338	64.83675953165459
634	62.94675819905919	67.77421475154304	63.40189175929261
636	57.00183229092209	60.94726134592533	61.48477990415154
638	63.60226199665559	56.39750927599526	56.96085885327032
640	63.3706196896199	55.87278610322402	51.46943187434056
642	65.77027519244527	57.74937551943357	50.06795754071737
644	69.34579376776726	59.51869296290536	53.49786223008879
646	58.14133880755394	57.30726957618229	57.13137021448049
648	56.48526892602881	51.99211288882564	50.24604230431555
650	63.51777067703971	64.30596456476295	52.39542885011421
652	67.10168037555732	67.56462112112151	51.0665761275665
654	62.78030281086495	55.98881814581649	44.96845776464819
656	58.67221447550751	59.99135302805228	53.00369547429791
658	57.29277703429238	62.87590701443881	42.26884681455681
660	64.11228676939709	62.6812661130037	54.84399157845884
662	67.27300594079135	60.55424094263435	61.14274561214135
664	63.07241411049994	59.41488937408705	50.79626569802301
666	64.67474243057568	65.56159295609254	56.47015010133694
668	63.69728498963497	64.40520134989315	59.17047403073553
670	67.26475729257953	70.99398144350491	60.37488920899628
672	69.83152502382119	70.2473942871202	61.96372304124893
674	71.03655119909593	59.64830164601337	61.73226317566684
676	82.71723436309102	65.40355754216303	48.80794356961478
678	68.80195276443817	56.28724122774103	53.70141307823769
680	68.53573978630709	58.96469816961138	53.31758535676833
682	69.12024389285205	68.94192771157736	51.65302130953726
684	64.86568604281452	75.35028379374455	51.41366167322598
686	70.19368762419416	58.6889415122651	49.39596421437484
688	74.7178691359603	66.4913232893157	68.38863569569364
690	67.76600813952874	59.27768879849715	56.66801268669804
692	63.07257732392205	55.86194376266389	47.47653280802736
694	67.69602555545633	64.62916556227343	54.43789115308218
696	75.87213584726123	71.88036840543167	51.53172440800575
698	69.55032929167788	61.51433073616126	51.53708107422575
700	64.04445309845833	55.51324204124452	51.95059814506226
702	59.47141797140887	55.17286546533196	50.25814421964418
704	58.09741489595211	58.20388939364317	48.97774799720293
706	65.69813919300466	58.84923470437398	57.04647257641462
708	73.96750289949705	66.60688711490184	60.30132077102875
710	74.33368393646936	68.92786542936466	60.40105554477455
712	69.58306943632012	61.08454699116726	55.37567370174708
714	64.68997126002604	50.41544295396433	49.34956298990149
716	66.14107050870628	54.50947359191628	51.73784147578062
718	69.22139542518218	52.92484830482947	55.26775722968282
720	59.23040023296606	53.90598447982488	54.09762365803637
722	60.22490481331538	56.15534211668579	52.14877556844504
724	64.66370303288258	59.83367687007425	52.60203009447694
726	50.23199154029898	65.26606457338446	56.91629627881635
728	67.88997799771072	63.2585074259319	51.15988284285017
730	67.0342157282809	68.15721231339197	48.46753961919953
732	61.54783781306925	65.15952358898852	52.08736977561907
734	57.97767185392181	58.49035735588349	56.74221097526582
736	59.17132823209871	56.773027954523	54.30510256442633
738	62.76830446824377	49.0619405325812	39.99807308354863
740	69.27304037604355	60.69590040367863	56.13197135366157
742	67.01379394658284	65.6832300960194	63.95042610264193
744	64.16550877641518	61.97898965110048	60.24471290570499
746	67.90871891873576	55.91936741004246	52.61063018843633
748	69.50760394665896	62.71954897394559	57.04644000089446
750	68.16104785125749	63.49895625863592	57.66199229518028
752	73.52279781781283	60.53306290620376	58.64582007164515
754	74.76452427407362	62.54384146024257	58.23236032350328
756	68.16761717204416	67.44783717704439	56.36119945199997
758	63.27569696791782	56.83801161879489	56.20344956631597
760	70.37269728359597	60.11321323813354	55.25429820868142
762	68.97318297714662	63.27158205390556	42.85080240142354
764	65.94894079015818	64.36041445279199	48.6888313479166
766	64.78104266420289	62.90235540202389	63.96317793551567
768	65.0438999061581	59.32592666476717	56.21883736116742
770	54.76826549365993	51.44251921944827	45.94672465241303
772	58.03040392651591	57.4974765408635	53.21765018543579
774	61.33284189131211	59.29304014895001	56.92579602149516
776	63.81594106848216	58.00190122359779	55.17976001976133
778	66.22836776307581	59.48501548825285	53.06154764851416
780	60.67372530083192	64.02776844736339	58.08262582203128
782	63.7198301349691	60.31019266992443	55.73501594000138
784	66.5581447811139	57.96252717453299	54.82798161117627
786	66.06720161350923	55.17550721946407	57.77849733613173
788	61.83261145707373	52.4223612149165	60.54016688887918
790	56.46130437840913	54.66598718917118	52.22833768984043
792	63.20334015120639	60.43569982781565	53.62923558635418
794	70.32090351115195	54.32477618197358	51.18556501614413
796	70.10435323974399	58.66329525443076	54.49567401631109
798	63.20773713618438	64.11206679645032	57.72798849370035
800	57.52198672108787	54.14366691604689	50.94028273853924
802	75.12089498155413	68.30953647700621	47.48213084942604
804	64.71967832729679	65.81022205140224	46.98059312596222
806	62.20552126515359	68.0370322966108	51.3101123711584
808	65.64472090294292	71.31936086189509	60.78451282017089
810	68.23508419869391	68.61994133572976	67.4751389163759
812	66.58956694120124	55.17841464793137	51.57462031869095
814	77.1932874148701	65.75233654924013	57.2075876597902
816	62.14255565594782	61.45102616154946	57.57383973742826
818	55.62855227524541	54.9854809208464	59.34919277055781
820	59.41888271843837	52.73472460628699	57.6526815717261
822	59.96040898466897	55.80512435801227	47.48418546096198
824	69.50340514758118	60.88616754135962	59.01863939532847
826	73.5563130197166	58.23678893916107	53.90511812531861
828	70.65093866065334	56.4665254122253	59.79806403724913
830	65.22669482107112	60.82879887716521	63.78401436076511
832	60.26340056241183	65.61196534113486	56.86602467582044
834	55.19062541894486	52.81306568537318	45.53964050814502
836	56.95119667439379	56.56949781654737	49.79008229388475
838	61.20042760982227	52.70383338077676	46.82226545598729
840	59.11842647203283	48.70827423659674	44.71304490427697
842	59.27920682514503	54.57111413750631	47.5955319683396
844	68.7981341876019	69.94166011950702	54.63181036003685
846	66.65438047021928	59.74375149101827	55.47849451833974
848	67.06624276437432	47.36736078438376	53.69255302798517
850	67.40243662261302	51.54931290457044	57.76828866255586
852	64.30303851041197	59.29907764944399	55.99614498161701
854	58.73713469252385	60.10758002216205	48.15701995995124
856	55.22729556965522	52.56526271798246	45.1052006071091
858	57.26757142975907	65.74511653989231	57.27302811494723
860	62.47752682491667	56.67110683684356	58.33976074864465
862	69.52801543548614	57.11436599274639	54.49857620139021
864	73.4480787192343	58.60714059994055	53.9902376970889
866	72.49780281113789	56.95254485682177	57.03481022528936
868	70.34146725201036	64.2745954283626	52.74221091619953
870	60.35663526362568	57.87008752171875	52.9866628538288
872	65.42939294184848	62.7119379647072	55.15088317836286
874	65.94743315849735	61.25487239047607	54.4490695105261
876	59.7804449662534	55.23848508846439	49.6274051233807
878	54.45378884798842	52.59390180247869	45.61417728942845
880	63.40550505365443	58.4480381351906	57.144330518845
882	64.67450222603775	65.82561755592694	63.03937050995715
884	64.61780653938452	71.98532394839153	59.12602718044725
886	57.89206122661018	66.70325318096181	53.04414070345426
888	52.11765266799046	56.93843795704406	47.79860597656691
890	57.70162417180641	56.70339729591584	44.55400077248742
892	72.35208406161566	72.91375819292894	47.73325418804757
894	68.01328739812539	64.16174065809739	50.4242228538074
896	69.64856809902841	54.00345625126482	53.94608504141901
898	66.58276837239306	49.14595274024434	59.15908937234795
900	60.87853887194004	52.53061534682017	62.31295336332607
902	60.32403927904527	60.43692304231055	58.76549334338822
904	55.42963853756596	51.86308802509571	51.76523918994518
906	70.55401240280614	52.46886155140935	52.96171147293134
908	65.7679590781169	53.69144322711956	56.26267567466244
910	55.49107707671634	55.42306456189613	59.23050243665857
912	54.79947158645742	58.10897543334943	56.31585976614583
914	66.31397879174401	60.31748996671716	43.89328123536089
916	55.87704666736651	52.50599488347458	36.53498528876866
918	51.84835160003946	48.65910778187718	48.04243537667706
920	50.43422512842369	55.39096514523455	50.29603234929208
922	51.4132595624273	61.89905859336439	48.23239423631012
924	57.79032460642382	62.10812860024387	50.87488821249167
926	69.92548932652262	56.57947828836464	61.97613649280658
928	67.3207357533294	49.66457793849843	62.02356586482533
930	63.35585555232005	50.41270161844247	53.22206291037073
932	60.67787337025931	59.40210958995138	60.19109150592577
934	61.58926756675446	55.12005171711715	56.98241811358477
936	62.59117758510767	45.54759953990309	50.14649824028957
938	59.70464401267407	52.4659582130985	59.71923861210986
940	62.41952905055504	62.70154303116631	53.83227374656213
942	59.8602790118893	56.90894185803465	61.11172697564504
944	59.28703350930007	54.18139777462389	61.93401671907147
946	58.07086856766949	50.42832486525902	51.79726975683019
948	58.19954641647229	49.90156990863127	43.48563403769751
950	61.23390881664435	56.05597625460125	50.18379052225019
952	58.46147167549187	53.2799189744988	58.25934242016749
954	60.18858347905538	56.59914207227393	60.18858347905538
956	71.51426829674556	53.19541749554105	60.32119244250647
958	75.12786361814125	56.90749973978606	59.49909325220378
960	70.70317963019161	64.48393472569785	59.68199164585053
962	65.57003007674834	66.82640879398706	61.81853204642845
964	63.67568238653308	61.73014179156589	63.42263103088445
966	57.62256622523744	56.22177783302973	46.36547214981847
968	66.10486457382999	58.83474524510898	58.96635991160581
970	64.38073500193777	63.06221772931437	60.14631694452614
972	57.84834264404603	56.47327717237733	53.90690766783384
974	60.82165091947879	46.7862850368888	51.16052103206863
976	79.3768003659812	62.9825722976721	50.88733392361001
978	67.83819358327625	60.27083080176567	53.13248054888886
980	58.49539269285826	55.85269562080894	57.65718285696298
982	54.54205377743357	53.22189998780357	54.71847384777234
984	59.50562771459781	63.3428338183567	52.36802006840127
986	67.733794638452	70.60097664913857	53.87305599199977
988	69.26476693754883	54.24318823573479	55.30990778986273
990	68.38063911990585	68.40673467879243	53.84196441549484
992	76.74468058353247	69.3595700938309	55.17367824952973
994	58.93341527512612	64.81395897713932	49.99582344222391
996	53.76707384833058	58.13204420892059	50.77797762038117
998	62.07194320316586	56.96865360062653	53.53732120461946
1000	66.04860136113251	62.51192342374475	53.69082204032597
1002	60.10775651717354	60.80978754855779	62.94304119557477
1004	79.98636720955656	64.28643272025468	69.8173377359095
1006	67.23450954544883	59.83236765431936	61.97625684876726
1008	63.84398735980327	64.31840209352419	63.07643347748294
1010	64.41349733087465	63.0028368733992	60.0410700008932
1012	62.09243661568807	56.87927659358583	49.96363015088001
1014	61.55368983598962	63.19414789616379	47.7981374097964
1016	66.83000785123141	60.48549810166956	55.92425155547414
1018	73.47577482872481	66.72707653475615	52.32425705727564
1020	63.18890444547674	64.84382423036892	56.36392930290609
1022	58.73149943372557	55.96941598341996	51.23500370750863
1024	64.27457617891096	54.44447586055135	46.64074763060189
1026	70.41751965631875	63.63038670250351	51.95973796627276
1028	67.34948327575162	60.83655782180457	51.02588533810787
1030	72.61964066378089	70.71895228749482	55.70892715130822
1032	72.41978358622507	65.9532802680735	66.13308125758677
1034	71.89302910092994	63.7224383643664	61.40309473803163
1036	69.74700256180095	63.10549715437854	57.14562443625577
1038	65.00393904793543	58.38027675192147	56.34228207863735
1040	60.86465498272973	49.96053799191898	51.4357709542567
1042	67.88222868986566	56.9632779879456	51.4982672878354
1044	65.48583161648881	55.71358089516744	49.65649140995622
1046	67.72446178219479	66.38202982360107	52.44806643195087
1048	67.59112095872007	61.5816580236631	52.50393907924136
1050	65.59407423144994	59.47973113226858	53.89679380276144
1052	62.964079285121	63.51860220050494	57.36708267650096
1054	60.2954566760861	56.3416371458821	58.72031023799029
1056	64.10466551186983	71.34884804325226	66.06476514973569
1058	64.50341064344794	57.25740614940196	60.2943429979344
1060	64.22229926400654	56.19484992590472	56.32806798663773
1062	70.67645092913435	60.40176423996174	57.5791789710116
1064	71.96652346951198	61.48219960959392	58.82279036296485
1066	63.34090102204578	57.94200770329118	54.68712260451191
1068	58.37340347933457	56.22220859291205	47.75459342029451
1070	58.96962099177996	62.16977214122743	58.44452787841518
1072	66.75558825841748	59.49199395220973	62.23019352151855
1074	76.09176332256497	59.34412681876732	67.25347274632004
1076	71.82122026881829	71.72382169633532	66.84468771166593
1078	70.19316957435429	78.49668121862609	72.06290738508596
1080	77.31891128768916	67.26411444184764	73.86048901247402
1082	70.35980921284678	53.61426633455002	42.79015574025135
1084	66.59455945610837	57.08762443665723	62.51726719482482
1086	72.04900514429755	65.19002970758154	66.94998900700637
1088	66.09904920690993	60.69935601712467	49.11283417434508
1090	71.16907076182974	58.37626746409086	47.82131712419522
1092	77.19293288082321	56.01800645548235	57.53800733860086
1094	74.52182864282634	55.18499121490049	60.37917228278494
1096	74.30263844075554	66.31036333367521	56.41290315867311
1098	72.88495978742625	57.56318908317908	59.24133445329491
1100	79.16190183798878	51.16609331620475	56.24033933079449
1102	77.44404698960071	54.19422792791479	50.59646418400985
1104	68.69337811339679	60.48047119722646	59.29308120848695
1106	66.97973964222958	61.97702106096568	61.87427232553615
1108	69.1663402310426	59.53079546542189	55.42717864627528
1110	59.3410585741543	61.0625797188555	63.01774354982213
1112	67.169852416353	61.49355268565354	62.21635997107331
1114	59.65400180342268	56.99365652814989	54.63875698541301
1116	68.82053764910503	48.51776702124303	46.67779331547003
1118	65.86919496656678	51.51433889595936	47.97431393199747
1120	65.18823313764088	59.82097033414748	55.41922717824937
1122	66.99229351536022	60.32381210063345	56.04408958365578
1124	60.6764935169172	53.13634967054335	46.09674233117517
1126	68.21898240004131	66.01973981809654	53.67738349639315
1128	61.28063279147711	58.45610412343934	61.75987433479478
1130	71.13733994575804	55.4051370171517	58.81392017547078
1132	62.21284949165199	64.67362177008126	55.15371847157492
1134	68.34123818739617	65.14040315789273	50.58688343255416
1136	76.51891783469731	59.46676364566615	45.77229667511456
1138	64.49082861317872	58.26622613045175	45.92816500249707
1140	55.30045725652519	57.14188447649946	56.78860228842352
1142	66.75853756105876	65.43007026512376	61.90801723377673
1144	67.37231571942577	66.51537231035034	66.50473280072961
1146	69.86643995567499	58.38292922826862	49.39014948288128
1148	75.36450992100096	56.69543541627658	47.62905871573114
1150	78.59311504816859	57.33376970510485	50.16428503343671
1152	75.02017838490727	57.58479950646549	48.7371804840955
1154	64.50312554262872	60.12487432464744	51.51325825438526
1156	51.5950175451969	57.60101538140939	50.53264023186214
1158	65.09452119234985	56.92618844474016	56.92762623107892
1160	62.00630079006171	57.55540924088875	50.20498328056571
1162	60.49125220352919	57.99972410619827	53.6409444115092
1164	61.89291162415071	62.74480062975815	54.32365685576214
1166	63.7555932463787	64.86199296678464	57.53134093568499
1168	65.18518649152858	61.22977302584532	65.51365071262948
1170	67.50787615810685	60.79313540694098	62.36918411257527
1172	69.09624755110767	62.37869409034993	49.70809818159244
1174	70.82311846818868	63.43251465186085	55.29317504081185
1176	79.53212975356182	69.23252399311426	67.33616760845263
1178	68.98269610052233	61.89529444646951	51.62095890399326
1180	59.702588246544	54.81329439883546	49.34419328088361
1182	60.87576799974355	56.98295646193027	60.52849738381525
1184	64.51592477043836	65.70938667818245	57.93446485717452
1186	64.01067467591128	72.97778863055261	44.4728231593019
1188	66.17963058011084	68.55205812124345	53.22020542507366
1190	61.49123596164134	64.41045757597561	43.43051205925364
1192	65.16757357963368	54.77790658099349	44.49910375948515
1194	67.90593581951666	53.15374519573172	51.2467604388012
1196	68.34433006807248	56.47116034920424	49.0935704351169
1198	70.08473162029982	59.55235746828596	51.54892283229837
1200	70.60135161470438	58.14654073049124	65.90058834604227
1202	62.12732504203009	52.36281152340781	63.46793595522911
1204	73.57737359155507	71.1999668611878	67.53763748592122
1206	71.33464764829034	72.35916064396298	49.25463217143773
1208	68.59171159956712	59.81755895354486	51.44338746475401
1210	66.59430462583154	56.67458498859098	58.67621253567114
1212	67.5549035512249	64.09179415626086	68.71110938036678
1214	66.4665977150115	68.590788153425	72.92130354754372
1216	61.84478535694975	64.13668671998431	61.24762919217102
1218	62.6986783909506	61.0138167224433	40.28856842927539
1220	69.53905381378506	57.26993927544617	47.47836256312093
1222	67.79244763972545	63.71061603082823	70.96727517728793
1224	62.04718214740153	65.56230170801736	64.04785365663857
1226	62.06871864372478	67.00195271868034	62.33720738752692
1228	60.65439759069594	63.65785991528193	60.23685084479193
1230	66.70617770202352	58.1881300735238	60.7230210659455
1232	76.66220705098903	60.034193021416	63.83251839793635
1234	71.56141547974482	66.69504794390554	59.11522744551432
1236	62.84471219827498	47.07138686167036	47.71151065843853
1238	69.27277120712294	63.1412977672959	61.70364912657387
1240	67.9708063848995	68.95575575432251	61.54017227625261
1242	66.53441649208054	74.49541756181048	60.22157932875474
1244	62.32900095689821	64.19438766380455	54.60916136132038
1246	67.53244150097466	63.57961555470595	63.71918013952535
1248	71.92700298038879	67.39722642240091	70.66737609332724
1250	66.0370833951762	63.94645168493514	59.88094149018523
1252	71.30615735167045	77.4129952373863	64.5368949790484
1254	70.90305248095	58.99723630514376	55.75894805083566
1256	85.17303671890817	75.37799493466736	67.91299605772984
1258	63.1707351770683	70.46572352130127	65.60893566357399
1260	69.89149856102672	67.45505462444683	65.59504119229145
1262	77.55504826619881	65.73016476938365	71.1439032846444
1264	74.41762530721836	59.36867833776944	69.43998198548174
1266	69.55064802753748	55.04882119236815	58.63869071606575
1268	71.65034090485237	60.10545616682615	54.89207148756481
1270	76.45582319140478	59.98792241319467	67.21954348930838
1272	63.87235050361593	65.28167873716059	65.36467833365563
1274	58.9538437899358	59.86083687974047	71.21176041755329
1276	64.59119953854571	61.6714790710747	64.07215912071426
1278	71.86000909480217	64.61259313561271	52.63675264640524
1280	66.38547001011538	63.20255641443613	58.16685617220836
1282	62.39561155605571	61.90532785707084	66.19594614573008
1284	66.96579283731128	68.45493707276393	65.62265062347487
1286	67.37125560510611	75.48745134724886	65.96820158468611
1288	65.31425899914939	60.54952705493316	66.82891046501221
1290	81.80246753470662	71.18973295691978	75.29823520922102
1292	67.40330819725958	69.09746217220477	57.92273719913366
1294	68.50550516169551	70.51486288163204	63.11606712143248
1296	72.8547841686122	73.9488981492529	74.79588835844653
1298	78.70419738838652	75.81982523454457	66.96129939524198
1300	82.02477678633127	70.23385592343158	56.47324777664446
1302	78.10310001338802	63.94266188950876	54.76747259761373
1304	72.4343636572001	62.71320907761881	56.41991464169563
1306	75.11849602310305	55.61613382087721	65.64108364017807
1308	52.07252746680076	66.83476625918782	56.14594663202288
1310	50.99831373930727	58.31650498688934	52.09419715656337
1312	63.43774904906701	74.86677168051166	58.83161799970787
1314	76.54215976745505	75.4225811673882	62.39663492158812
1316	79.61974704447789	70.89859636487645	70.16468607052548
1318	72.59142536048537	63.78639636191541	68.81743480303389
1320	68.13368452788764	67.5722912748958	60.10425955546134
1322	71.86827609778919	71.86939745808158	53.79555807181338
1324	74.63330471524847	51.86364339926317	51.02334987424516
1326	75.77474813421397	61.41189483451743	59.10896512570444
1328	67.87475689071592	70.93545939447716	53.45917352915998
1330	70.30525591220376	57.27105604365216	57.3977087506764
1332	75.24721090826336	58.64045563627526	59.86418223422943
1334	66.69480735500511	67.54709880384199	64.94047441655545
1336	73.53038185840779	70.63284957172438	75.20584060212003
1338	78.00383899100872	74.57456139381132	75.12310753220459
1340	78.30550918292965	77.56756555903667	65.81120838351197
1342	81.86597746284025	71.5154311007193	61.71478583368747
1344	71.11666476650932	67.79583948909931	63.25087170835478
1346	74.63644978250183	82.75371456527708	65.60054831565753
1348	61.53494512651338	53.38240864504508	47.04226116184096
1350	68.13200882691051	61.01891806153574	79.1373895587589
1352	79.6635515046309	62.70959611102237	72.21603243685473
1354	74.66525127717384	74.75431013873448	66.10471470860088
1356	67.55037163403654	72.05977150850097	65.00171648036606
1358	66.17506276514681	56.55090729569996	58.61974247256154
1360	73.77119877903519	54.89214405369319	58.77136139075521
1362	81.22278204526066	69.03885159642407	71.54262357905844
1364	71.73147116725266	69.90969416504098	69.91986650389866
1366	62.48351156174032	65.13959072524568	49.43301188944022
1368	65.6046409859662	43.68961906499553	53.32609809281681
1370	89.98635376068165	75.95022580144382	71.3069024891055
1372	68.70372151143468	74.02081099051574	61.44035515547051
1374	72.53235819107457	72.78189021947688	69.38086956388347
1376	81.24687544868154	73.86672634265794	57.19173985136923
1378	79.89558026936534	66.89376569123468	54.79145599367161
1380	73.82796846153678	55.95223450979903	69.21835337739361
1382	73.05695195826118	56.52692121325785	73.52230136678881
1384	74.73677582798507	69.09854099837324	65.05873521509972
1386	68.14306963118126	70.84495317059705	70.70900114955271
1388	71.68527910503302	63.78716740414974	63.37512487020972
1390	92.12311838782509	72.82030286848098	79.72655045054567
1392	97.60562117337074	61.37261786028537	76.40554214864729
1394	80.4233860056539	67.88272847880602	72.77138778065303
1396	82.13025662271795	79.22874223188062	61.67331079238726
1398	86.61413865552181	78.82761129679463	63.02336743066758
1400	80.51529161672177	76.65360111410149	68.5489237670991
1402	77.25745553188659	77.05127500589224	72.8758005909084
1404	78.6668411186278	75.04778234895605	71.72201881524241
1406	76.15052611166522	68.39445424802126	64.8338134224794
1408	89.33970114703718	60.198636532443	72.04136332494431
1410	88.44444504560973	74.80893472474071	62.209391525956
1412	83.36121479365185	83.04298091668825	72.91664758804637
1414	89.59525423684656	78.95810587321674	65.58111919560773
1416	83.12469556827004	80.03386015516067	61.84661187303112
1418	80.93040788189545	72.77320640516086	69.93020838134027
1420	78.1299579200664	65.91355075583883	67.27741058273267
1422	75.09087601772913	63.16305083550904	71.693514760029
1424	78.23726326907293	59.0863399895181	76.09314048608081
1426	78.51168063344892	63.87289241997327	70.37878412870407
1428	74.43663758597214	79.46397261662868	69.26853068531992
1430	82.04098994560764	83.92363935665483	76.09463537843354
1432	68.76127039859291	96.91299413389892	65.47474119012614
1434	66.67042732089807	68.29725810785072	66.34409996573639
1436	92.89239405737341	87.67258179166923	83.14448033726903
1438	77.26315144997635	79.74203070780118	63.71751961131378
1440	74.86239991793188	68.33845121220294	68.84805709442901
1442	78.88544505525121	59.61313586441023	67.88931896632448
1444	81.39116197262815	61.3085689245798	71.89867537679736
1446	89.21263015464646	75.80684002646764	75.02944023315723
1448	89.26895698028176	75.52686632911001	68.45339735426924
1450	74.29622373122939	63.08138118457904	61.18581069471306
1452	67.11291226478463	67.63579333778407	63.80990905518824
1454	79.19466558926648	76.14423641229416	65.99884200378932
1456	79.39681043306115	73.3835704568324	57.45201550049107
1458	97.39543999642085	76.80306926489328	62.7416593183736
1460	93.26925779997481	79.66386437564218	69.96671258199618
1462	82.80923006815598	72.83430499470275	65.83084086495796
1464	74.51850917824156	71.1549350523506	67.5531569900815
1466	84.69330921415339	79.95079576801177	68.60831746369124
1468	75.88707835967307	73.26262354050972	65.75522487999035
1470	65.82235037323645	65.97113374210821	59.33044222072553
1472	70.50922379873023	64.70802177010378	54.56035681399356
1474	77.60430645746237	67.46830742006003	60.76038330117856
1476	81.49992703551949	69.00403397902952	72.69483130549278
1478	89.23669324531957	67.50232982405251	73.98778403974697
1480	89.16974009538157	74.09355945777456	68.27787113344095
1482	81.94708711523634	76.71482503434784	66.01895516692538
1484	80.30012884222055	72.24765722595646	55.23259609977851
1486	90.65815639297895	78.05492654130275	74.63959460475871
1488	69.79985628206529	75.47903339224655	68.12805928550459
1490	73.43381401195856	61.11708431549989	63.73608265884732
1492	80.25142611849702	74.51672328691498	62.51527554481382
1494	79.486057822048	82.16209139804501	67.70082191026984
1496	83.59532526196917	72.46581804071153	79.23689150346974
1498	85.49280670529487	67.31186477931588	77.23958225395843
1500	79.13335030718079	73.74117388265158	65.67534445678871
1502	80.37499401651886	72.23851438868489	65.51345124448287
1504	90.69433817326514	64.75042396182596	70.56442734551364
1506	84.7855127980455	73.39888382364093	67.73228251804098
1508	75.71861073064535	74.52904017563911	79.82607687288558
1510	86.86745864099187	81.0374229624032	70.91845525850594
1512	79.20530125496573	84.49700612188107	55.44592280373692
1514	79.39951690089379	93.13948908760823	67.78298589845441
1516	84.57327006075661	93.33362956514222	75.24402312896385
1518	70.58049663296811	81.17588203450183	67.28816359401918
1520	72.459118810825	87.46168716086856	81.14427501230296
1522	72.90154645409844	72.4511927393379	77.44899239918391
1524	70.97687363076645	72.25835251424653	61.92458875159718
1526	70.30746784507139	70.15089346619772	56.6576972687548
1528	69.04407157621915	71.30544728980114	62.18873654228562
1530	76.64381600797198	72.09495150388854	68.33269371464429
1532	89.09218824814701	71.30241943088332	69.82576123453305
1534	83.24066711673127	80.74526114922057	69.65348720812651
1536	71.77756465257151	65.12182747918307	73.87700527684866
1538	79.26259533287107	70.49176424961132	70.75492342997526
1540	88.96607495467761	78.22196662194062	62.42258176075571
1542	99.72435944827512	95.15050059234282	76.7794165353544
1544	106.7327004338917	85.60032281816429	79.85628575925411
1546	86.93582410128282	82.79438588397272	73.82755852269185
1548	68.13360263679162	79.96215740261566	62.73375945275344
1550	69.84151718635853	63.52816783421685	55.17374290434076
1552	61.67880246770702	62.47029602524155	48.28521489440199
1554	40.91274640678707	45.18936698447295	34.77117555887531
1556	62.30042633747604	61.15337863060529	56.06184056661265
1558	113.9571305513977	95.38333812474828	87.29715798776229
1560	114.8418723593175	92.3774593057646	82.19651128034641
1562	79.14023257851012	72.99313888746903	73.02297662555911
1564	80.46568180259496	76.42911267881708	85.94220324844341
1566	92.16272862713565	81.57465386105507	78.47020611324288
1568	82.13753115086306	82.26086334613996	67.99168889852567
1570	93.82302228774751	82.40277260450684	79.35443906065297
1572	102.9124097637717	86.33937445392724	55.05576441971618
1574	108.4247581260835	78.71238010071797	82.51794592051876
1576	93.5158768722488	70.79792673516155	64.46975690388474
1578	74.9503904995005	83.40168300169746	54.84121484045922
1580	90.93702967264535	80.9646834208796	73.3354820507747
1582	82.9849055430665	69.09390869686088	76.25700529925175
1584	95.62302459142182	88.10303562916936	75.57058893220895
1586	92.15381220500814	73.69620561750958	77.08031612280337
1588	91.78030592277929	76.27463085185315	76.62240591944965
1590	98.03882911001439	79.95284505918838	83.77811966504268
1592	89.87645195647167	78.07192240108626	79.01193054297514
1594	87.18112094001654	79.68356126764604	78.91231541331315
1596	83.79410687679112	80.07270383656399	82.88089369828542
1598	74.44894850444538	77.87866253264704	74.84033770522548
1600	88.27845731061866	82.74853178011233	73.67897930396951
1602	99.11712276819065	95.37178742617354	81.91915562450495
1604	101.8120686115299	93.48568365558998	97.7422330201027
1606	112.9025562206866	72.76884098648102	87.0796476415872
1608	100.0705282721839	72.94152124677373	80.25037291762894
1610	103.3265399639913	92.31798184332345	93.87386334991685
1612	90.33278830809125	99.14005413809643	73.46230080484872
1614	99.45994609906772	95.4845542377289	76.07345538646224
1616	89.01445357545404	83.48807935212987	65.37994065881212
1618	101.9282159096451	92.41286401770175	78.26254142474316
1620	71.86256789055361	74.53453618833117	60.9763427848026
1622	79.44686634197581	74.73387573602915	82.75742164002745
1624	100.7338816438023	81.42386815967441	85.64623184536465
1626	106.6495544616979	94.13367164576235	82.04050005506812
1628	97.17240842549086	101.6064483874811	96.77427579904737
1630	95.52338403019309	101.0674626573603	96.6792380658613
1632	100.0570582173783	96.40207487056614	86.71100785434174
1634	106.2430028199251	90.55240393145976	87.94561638940266
1636	99.25433667991769	94.92633654876693	81.21886394675853
1638	87.97800832528809	96.53152044901496	74.9844346652568
1640	99.74337650651461	85.87988620395328	82.63834823787587
1642	101.2739251857334	90.1824666442423	66.2121756890775
1644	94.53934304481794	86.12290128942222	61.22773132313677
1646	116.9081315963002	83.55258763848299	90.63991597523125
1648	106.6546627295093	92.22796839210477	85.36050830570071
1650	76.70907739299466	86.18526627524133	94.11148938226168
1652	79.77039421985775	105.9527089608565	85.74214605745982
1654	87.77678481008286	90.72308198853614	66.34681635851646
1656	98.98245429899086	85.02669873171173	68.46563997681686
1658	103.2362636651365	71.14612334820926	75.89696241282891
1660	88.96061331883152	86.96031518259333	72.47538799626797
1662	89.51464897985781	88.64467929176328	80.25206815731109
1664	102.0694972102433	89.08979361888925	80.96794694868581
1666	92.9629996305306	83.08216005206907	83.16516330033487
1668	87.30799049210208	89.63648597874442	85.78901933577058
1670	110.0323819202136	94.08045939451074	91.47924698539258
1672	104.5266524127192	84.17666763466467	89.37534368881236
1674	89.51641302672525	73.77756809140843	77.65170953571821
1676	86.55347528740971	75.66843267625295	80.42703954818346
1678	100.074943952079	85.60922793620233	80.83018585140788
1680	111.5344091431588	94.64562728462948	72.60612949235599
1682	103.4656647801906	97.02117056129403	72.52512384977953
1684	96.6870251279307	87.85990337557107	75.92929477908197
1686	92.08725545184282	81.81405526472454	77.89726511726869
1688	84.13275455366394	83.6507860436773	76.64181988697395
1690	91.3973814542727	85.30153484458305	71.02168454697281
1692	92.84652321943989	100.0852330786109	78.77595763285139
1694	95.27736214602099	81.76180475016892	76.89327063322635
1696	75.89390797534651	50.57876536211767	58.89059430095136
1698	79.47562597697169	72.8099334121885	69.5781309583947
1700	82.02884519138783	80.94967677777795	82.83671437987971
1702	87.49435393077995	98.43044207373795	91.15841421817007
1704	95.5144642251353	93.71721231872571	89.94183649761011
1706	99.44014956011372	70.60875350880247	87.08668962826849
1708	91.4648126611643	77.61477688601758	62.98080174466547
1710	89.4392105093232	72.02466806820769	66.96581067890314
1712	86.71728114028699	94.74200956082294	64.16656773078098
1714	88.74657980912039	91.62462030165469	77.97213329710674
1716	71.68952643794748	89.1151502293247	81.11835079923131
1718	93.92879547941671	92.8248392692778	77.44389167398923
1720	87.03652904726241	85.39372696287632	61.31929793457029
1722	68.79692172494409	64.37946573017526	42.07257840535206
1724	64.36066004488734	79.66611500681279	73.18509985741895
1726	86.72807314482347	86.6261914214534	76.23939274679779
1728	95.70932923083812	90.25434499911043	54.69440281274869
1730	87.13608162089827	86.5736488490879	63.06963767365927
1732	95.18411717490434	84.09772539083751	80.14229992758544
1734	88.61587867632061	82.05086574320612	85.90093717327564
1736	87.8542082022867	79.17532107831899	69.58650495788658
1738	83.99460911843147	74.96033106070425	83.65645939754378
1740	86.86124878678243	81.102877310211	90.43655260683505
1742	100.9711115696156	87.72333965270943	90.21492472373757
1744	92.74401622102735	83.60501727358003	71.92803021080748
1746	82.230456127588	78.88385875366427	64.69741510848189
1748	82.5808070785034	78.57090134255478	82.37895852818701
1750	82.68317404062202	82.58663910829566	82.65295564572639
1752	85.56320363177042	78.14625548652583	72.84898434505234
1754	87.86125534593529	86.0066920961838	77.88514358144883
1756	89.42893341150784	100.1202279385157	88.3767424097779
1758	80.75620978506225	78.94152887042354	79.10222016363547
1760	72.60708551505773	71.37724969228351	76.87460546992605
1762	88.19293667282651	69.01430117141247	92.62152955270688
1764	104.8841146227833	81.83107586553126	97.13539656594233
1766	83.04023150491167	83.64544869071662	85.65841031105595
1768	80.16523337677776	61.29090279753169	80.41018589517481
1770	95.19417193070768	75.99258339870562	74.67292755342619
1772	71.4745955047142	95.53116905796372	74.45952283754565
1774	95.32172122899827	70.58971532695436	78.91311740272666
1776	67.27982030558708	70.54618143719551	54.24159474925254
1778	83.92112209661535	86.33444227068813	67.5652998339188
1780	99.61701486817518	91.95192613254098	84.88468311965734
1782	80.00616539729839	85.26500017517908	73.17721990160095
1784	77.20502361524862	66.99393275975393	70.35211109756108
1786	84.79046706375236	80.97883820440676	76.91192202801969
1788	79.84555061151352	83.09577375281468	62.71945455872023
1790	103.5870279146077	66.67924039779516	72.22814991477011
1792	101.7907342553292	83.32039129901379	88.13808077716112
1794	99.64809759477588	79.13723258551691	75.2235799292372
1796	80.93773825008928	86.68063400314547	86.17526287204295
1798	84.00087630895321	92.20665428596425	82.37956236278519
1800	72.77266878653248	75.29131476437581	65.69967850775407
