# Supplementary material for: In vitro and in vivo datasets of topically applied ketorolac tromethamine in aqueous humor using Raman spectroscopy
Source: Data Brief. 2019 Oct 22;27:104694. doi: 10.1016/j.dib.2019.104694 (PMC6839021; doi:10.1016/j.dib.2019.104694)
Supplement: Multimedia component 1 [file mmc1.zip › Raw Raman spectrum dataset/In vitro Pig eyes/Jena lens/Fingerprint/0.125% Ketorolac 7-2.txt]

cm-1	frame1	frame2	frame3
350	467.3762643853673	422.3793636858067	416.4866275433517
352	454.9869552431016	420.0170387130332	413.5075412354134
354	455.6700001174631	426.6461671120022	420.2970163657441
356	476.5515425922393	437.4500394020719	438.2208189600512
358	483.1481819246947	469.2314407070609	464.9761248351925
360	491.443877111631	472.3774391024745	463.0885374894058
362	497.2401641164244	463.6640665239652	466.6888038675422
364	496.9211842146957	453.0923940349116	484.8367895797741
366	481.4909472932906	451.1137737982932	473.6069857786067
368	483.3320356449909	448.9808593100904	464.9845593299149
370	493.2390969694974	447.8037710661922	461.7623003975861
372	505.9470021482679	450.7399408156599	464.1605215243917
374	513.3484896244506	466.5503845182554	470.3663301465576
376	516.2649174906308	462.3733975134709	469.1557570064412
378	522.7976924408114	465.9913228039914	475.1928226064048
380	528.8951368981882	474.9525414339347	482.0823018249691
382	525.4820049778663	477.8729538351799	474.9994117824659
384	517.664768273457	477.085762632724	485.8242272066377
386	518.692612116173	476.7603068252643	478.6767829643573
388	522.152549019653	472.6753805699294	465.4371491273711
390	521.0090493611499	461.2530006348504	459.2768141839669
392	516.4985645703993	459.2676370574962	448.5484769690918
394	520.4384871798532	470.0010997355432	454.8159118471298
396	517.2157393920054	478.3519247705068	467.3775613918469
398	502.5592811904902	477.0898329670775	476.2958937782259
400	504.149955434406	474.1861109984013	458.073120451755
402	503.0203666048071	473.5560801242783	455.6485913411169
404	500.8748719540818	473.9183611931998	459.8086053445176
406	502.6086015728968	474.185094427769	464.5623781127199
408	520.3545795712323	472.3673828630693	460.6527602458495
410	521.3900432610819	467.1318848884622	463.8964432240241
412	517.147685985822	468.928239846628	471.4840322254955
414	515.9560873221271	476.0910106475344	481.7180390009869
416	527.1466953468239	484.5038327730636	492.5868379264775
418	534.926451535549	488.0867234832986	487.8698959994139
420	536.1336066303784	484.0723085913533	490.9474436663661
422	538.7027105285436	480.5768754866326	492.8364741192041
424	546.6857334289184	484.0118309400752	488.9419597253677
426	547.1377864213611	498.9779079375336	493.9542817289433
428	545.1170178033847	496.6014602592608	489.2746172548174
430	539.3553378074844	495.4590655375463	495.2116325632251
432	531.2818838444682	497.827024696434	506.2563896291259
434	526.2972323115284	492.3995846582648	486.7253417604704
436	532.6245320301096	488.5223470178795	499.1994649681359
438	539.3629587211449	500.0025347750997	506.1971402483961
440	543.1181320685964	510.9544691772924	502.9039514300711
442	541.5608442177467	499.3920079063919	489.8397548967402
444	552.1598454900031	504.3712516737961	505.2122513163529
446	551.2013245816739	500.5741283552543	500.1520660029675
448	548.7352572661762	498.1905540685987	494.7797867701308
450	549.0690221838905	502.0479962543093	500.3325310701986
452	540.8790139281715	503.7558176453232	509.5153587576052
454	542.6821559854598	499.6232124491326	501.0615190061448
456	538.4662308417923	497.0701955413811	503.111709319527
458	535.5308169678976	497.4536926464984	514.7363409572988
460	556.9478112779793	499.726061858313	519.5098760547096
462	547.5760606451788	504.9965596233668	512.1677864390356
464	556.6479626424953	518.3603947039416	508.8600133407405
466	564.3350966261862	519.5818514399896	507.0720215639366
468	553.0341300554293	496.1874806239558	505.0187597162804
470	546.164115469335	503.832673052975	515.5940468871263
472	541.2506802701545	510.2237383307987	512.3890180371049
474	553.1001100565757	515.824629380775	507.3533102432978
476	570.7902775246685	516.4235530884603	507.5955934714818
478	549.3643453891248	499.9482356624964	520.7751839694984
480	561.3302614856871	514.3061415790548	523.6019005538019
482	559.9649280312644	510.5074724163709	522.4775770535541
484	554.4070359377627	502.0225846521071	517.3092165630719
486	559.1633125515187	507.7911908499343	508.6073602920418
488	570.4386718514912	516.5374394755837	512.7434989865049
490	563.4487206666609	512.162846601175	519.2607239440011
492	563.9860660451583	513.84724211297	525.9209213231828
494	573.9670643059469	521.1477314069954	531.9864152908335
496	565.8804880476258	507.8835040692824	538.1065304776023
498	570.4376868907059	523.1581223538502	546.6249607370928
500	570.2389739506416	529.3265068668297	537.1872043097891
502	564.7951534542301	522.3076457787895	524.7941270705535
504	556.9375751692156	504.3477696052624	526.8755024683849
506	562.3749326999135	499.6220514477213	518.3612449858574
508	566.5068289445028	517.3986009373496	513.9580437307029
510	571.5169496627875	526.4273063323153	518.6041478917205
512	574.0439159387385	520.000306099607	527.4355651264627
514	562.2985276702455	514.8281794238715	521.4448080102955
516	575.1842951045137	528.2609362782015	532.8347754707527
518	583.3717283551578	524.8711583909919	520.9778178901121
520	587.5978224477295	515.3712729254796	511.5342595377291
522	590.018625826623	513.9173922226939	528.7667061573819
524	579.2422743681652	526.1670238622346	535.8992926202404
526	573.1377715543929	525.5398386679681	537.0341473661855
528	565.7184251958345	521.6338441471643	532.281175451772
530	564.9761392657154	520.349633128023	525.87025654557
532	591.3590304533543	527.5071317173855	526.6171743912566
534	569.9431403031587	529.0244518486022	539.1326282814061
536	569.542011820114	528.1455452289063	534.4329540058061
538	580.5872585941274	528.2932608108287	532.9072574338327
540	591.2324540439217	531.2996045066273	545.7339949956211
542	587.3828340176112	534.2645685649035	550.0058470732877
544	585.8957374464371	541.1236398507847	541.8676746573408
546	588.8524931219492	542.2752478534162	538.7037587929617
548	589.1151599466506	535.4112782364512	536.6113921434026
550	577.8441633346176	521.2965049265112	526.8391435020377
552	593.2177267829956	523.6770303066313	546.5015385465279
554	597.0490551031168	537.8671958275002	538.8959547415637
556	590.5045496851368	540.4488917061362	536.9647882462909
558	582.1772378750212	527.880681922563	545.2045648736989
560	593.5353225648769	519.2052312605266	535.2678307689804
562	588.7189989427611	526.3760957581751	537.0444324242778
564	589.3949686762674	541.1327356979355	542.6955094634513
566	592.2790671377477	543.772397606186	550.1566781131295
568	592.9351905559721	527.8526249233138	554.1286149613561
570	588.9925355995056	545.992790526382	531.0006698759253
572	596.2447359113667	544.5546890788755	537.310374272314
574	593.3436892157042	539.4029674668814	536.5589445292657
576	587.8297867768479	539.281708799655	533.2021392881435
578	594.6532403223978	549.9010386358799	542.4369327283661
580	587.5183859361011	543.5833560261614	542.2212633805673
582	596.9812020454122	548.8357056964004	544.7670944496888
584	602.7554093259406	549.2803748408968	548.8735306984272
586	599.9604759632153	542.2484058152355	551.7826585315306
588	595.9121052964076	536.4128850279084	548.5869665552428
590	601.0582723254316	537.6893443661578	549.4995116683499
592	603.7830203400035	540.2122969171523	551.5789032259954
594	607.3309511981215	546.0146998872942	556.7537099761221
596	610.0546415994976	554.2766364482066	561.5275811460411
598	597.4333328994171	557.1750080756381	548.5983208146712
600	604.7301457423271	554.0761606657517	562.5244947860599
602	607.0616361529017	548.8002788351898	553.0330997332396
604	605.5601487062938	548.4087738133823	541.5652060771049
606	604.3693177978837	555.7816389701346	549.4265449809017
608	605.9206300265699	551.5439210908435	552.6881677129323
610	605.8929019207152	537.0428396224609	545.3228862186065
612	606.4226673190337	538.3485271856245	548.4724947671515
614	605.7589577125449	550.876420127282	558.2155000568803
616	601.1118563083929	560.3950142041143	564.0206046269478
618	590.8446038549733	552.349984564972	567.9616491658102
620	605.3682978371535	559.0681191625233	565.859379224835
622	614.2204706908667	561.8117452955793	564.5625142668946
624	611.6463054338374	561.1254026399425	560.7209435732495
626	604.6263321669663	566.7356824313795	546.4860487020156
628	603.6050465075236	553.2108821437673	550.3195986613123
630	606.8892366898758	551.2329044701868	556.8051008572331
632	603.9587990439111	549.9515814287014	559.9557327972327
634	598.8499178322443	547.744804223547	557.8383371621595
636	608.6399590547304	550.6885925344523	551.8608140077608
638	615.2389197357546	558.9976252382767	565.0295322879247
640	614.5890934202541	554.807269215868	556.8374029328539
642	613.2427442900084	557.5474887083211	558.6674271896525
644	613.9918754405469	569.1099859047646	572.7299594884258
646	615.0057735609652	568.8430697635713	563.4791358786545
648	614.7730215389112	554.0791670081525	563.7123124020609
650	617.4469020697778	561.1995503639417	573.7070024114287
652	615.6140534125019	564.0734159761505	573.4977128117804
654	609.85769488431	555.4468051644478	559.6057408150584
656	614.5991629819342	561.8337681112027	556.0674385158557
658	617.9185239421659	554.8395517524903	562.8381605502318
660	618.3533641635779	564.7209256366728	568.3230060424617
662	613.9200521622031	571.8850701371266	566.6534637816178
664	607.0743604140149	566.9472672056614	558.506948825323
666	608.8793219600054	564.1182720186846	556.115870945205
668	608.528566115917	558.0641828330606	564.2524609468558
670	612.1664850750141	568.3584050348725	558.9420085395948
672	614.1699183717299	578.1543270101621	558.9771160533348
674	614.8250387631358	577.6854024893883	571.3424621042042
676	627.9914761987988	575.3529601259759	574.475958803842
678	613.0443442213057	574.9294032073007	572.6318344751794
680	615.7852541599555	573.4978020810848	569.0594164429632
682	627.0469634493513	573.7508151278889	565.3915263486102
684	635.4317770581554	575.7241936299465	566.3163652858893
686	632.1293659332582	573.7406502826746	583.1149617166548
688	628.1889250395363	570.666266928924	574.8552542038941
690	631.5324175822277	574.92068668807	582.7097915544
692	630.9827123292628	583.0483910773532	590.6524286035683
694	627.1370128797687	584.5513610328046	586.2141128182159
696	641.7056874388123	558.0279009249903	567.5351459082314
698	631.8748872236921	562.4589697315856	569.1033197445358
700	628.3937450000756	571.7701772396111	574.1830149184438
702	628.2130794430707	583.516701733151	578.4255001675925
704	629.3622987854576	589.3095829163019	578.9672194950975
706	632.9834249914804	572.0836597887796	574.2657777173457
708	635.4028238423935	581.7574946213906	588.1802886808995
710	639.7518564672353	591.3901517191682	585.0055583557725
712	637.795916298184	597.7486206121375	585.9287534966965
714	632.3679748035324	594.4793155831491	592.4058151603324
716	636.3825934629518	573.5505995090339	587.1047614001097
718	642.4083266326331	579.9733327248038	580.5157205138447
720	633.1175902987379	586.7335897804408	572.7794674317011
722	622.4470815240499	584.1685421029582	580.0036962930517
724	623.1107554548032	581.317733033532	593.7687576635483
726	642.8347040645903	594.0109608789697	591.6852410914223
728	639.1103519311243	569.6671133503128	576.7072478171203
730	640.7430726742285	585.7717510454817	594.0854840574536
732	642.494366114624	591.9136362683275	590.9767870488734
734	638.8743050770779	586.3605343441755	579.0422267563516
736	627.556366735442	584.1360005898893	586.4168408592644
738	624.7998196825567	584.2241120834793	586.0328288516862
740	641.8370640969106	585.1539451092906	605.8252205500542
742	641.1527751389135	585.3797448406684	602.5546414801543
744	711.2835341823636	588.3621836982319	592.8908915601306
746	847.1381378266008	594.5441443327295	595.7508507426452
748	687.5036265847506	592.3689048604118	597.3585379144456
750	650.0016409137832	609.473936827718	589.2279572707234
752	644.2365603809335	603.4408839280477	583.381749699182
754	649.6723049506319	594.9624797031465	587.4243022960254
756	653.5271508226656	598.7907280288398	595.3674825053359
758	646.7517325382933	611.4097178730136	582.7317850378938
760	656.1499591157123	596.2197569520281	589.7376201123173
762	658.2982263737641	589.9829147458047	592.0818793326718
764	655.3900428792476	591.3279908617919	591.3813235760512
766	657.8319234083147	596.086773530029	595.2416941638649
768	675.06951192913	598.0445972658739	611.3849866245071
770	646.3868591857196	587.0782761143155	606.1492103026981
772	646.496806994151	603.6427896107774	598.3479246872727
774	639.8073979326834	606.4848688361293	597.8670261058787
776	637.5812472280235	600.197395926942	593.4454817967062
778	653.2159409268763	600.2017232430106	582.0533588839749
780	655.597437347566	607.3710743536535	613.7442293001352
782	656.876602480319	594.8330867928896	608.4275040839799
784	647.3642363731352	588.576204568421	602.6128113130897
786	646.8206091074246	595.8933423430561	603.9559951212432
788	659.5653246252755	609.2871129900001	604.1607080026483
790	664.7581765266681	605.4456095246889	579.8512352648463
792	646.5055623854121	591.9742398353518	603.7028348542538
794	651.3353556466489	595.8710694311077	605.1655199595153
796	660.982892636181	601.3165340127345	608.4654413149289
798	663.5269274900156	605.1444603881325	606.5925161470173
800	654.5766397780116	610.5005201786195	586.7255495961565
802	648.0605989517294	615.6307579428188	598.1644103950912
804	665.1298432051212	610.0470430171949	615.494969780838
806	672.7842450686485	609.3075484649962	611.9678149059706
808	671.2959569996888	605.6844203658322	609.1063958206231
810	666.9168292438545	595.9551822350841	619.4609903026839
812	665.5079691169179	591.0193721267038	625.8587279603278
814	675.0762216875115	624.5748668885723	614.1271580524389
816	674.683978818598	616.0631612441571	615.5533834163784
818	670.4702351173328	618.4836354076515	615.8178378669604
820	670.490979336339	629.0849108928793	618.7191673980624
822	679.2400499573147	620.7916544773885	631.0675206642958
824	679.4924996834077	618.1019962935569	617.9549714210132
826	677.9944163414426	608.24685109226	606.5907138404846
828	677.5315228767774	614.318368986716	620.9456703299547
830	674.7546140876833	618.5032391080777	627.2484125344305
832	670.4754321786892	610.7229740821332	613.9978103064836
834	672.1034030292281	601.9514324109009	613.4239723882013
836	674.8211039545167	615.6040206026437	624.5880415672075
838	672.5094889702385	619.7844374685915	618.5895661778268
840	675.2762917414046	617.3317537247112	614.2113378524648
842	678.3032121388742	618.9146900449354	620.4273257806956
844	674.8363659965725	627.8695418219863	632.591649764508
846	672.4997347580436	614.3529061508932	618.0782014681863
848	674.173561410746	626.9505911647752	609.208010756282
850	667.2285219885653	625.4236449159715	614.4933161787448
852	677.6303707547161	622.0311943214241	620.6284042684554
854	693.0092508813207	620.8158308832537	619.4281901148625
856	677.4300359444341	617.0221737902601	612.4254733541017
858	675.8724467820259	619.52045372857	625.0508296027318
860	688.5469911405434	628.0216755799484	628.0849644510629
862	689.8446554256357	626.7958317686989	627.3908141126053
864	691.2205526829551	627.3273681856877	636.7006384087257
866	698.7176524949406	634.3020982853448	652.0779572861935
868	700.0923487439534	634.9605019216434	644.6710488709681
870	693.6871527479511	624.9177059896772	629.0021716822396
872	701.6501560873853	636.6264517301026	646.5417769332281
874	691.8650753152638	639.758118334076	645.8716207233787
876	684.056266503223	635.4711769440471	635.268536961506
878	699.1931535696401	634.199087523695	634.3115044412078
880	718.6471123652442	640.2144203401604	637.7459814228054
882	699.6288441734099	642.4452765973334	638.4097954446149
884	697.5187596054462	652.2978942168643	639.8102831962892
886	696.670526464472	644.3698109718837	638.820170273733
888	692.4969938477699	628.2673006856148	635.5307796892084
890	687.2234682937761	623.39829781768	633.4130711421242
892	682.5570978249828	619.1528386766761	640.6339308598456
894	686.602513306406	631.3064610293033	638.7984618401936
896	699.0166171697567	644.4481395217371	629.7295165052506
898	699.2712911646419	644.1979223266291	626.1361882356739
900	693.4201214694905	637.0384969407203	632.0180462208691
902	697.378122514175	637.8208260626395	641.6467854485069
904	690.6326560411083	638.3128805079565	637.9413333248322
906	690.3807047184699	636.5784289598436	654.6746421231362
908	686.1942719839027	648.8119520990142	646.6486891105194
910	690.6328627026707	649.3086224062926	633.445420945403
912	700.8410598196847	639.3790648961581	628.4260645066427
914	703.8477575571383	638.4981467093326	633.5433301171638
916	701.1978543381086	640.3164305245296	645.9532224363713
918	698.4836506657045	645.3055407104332	638.3324876850963
920	694.046159893506	645.7685143570908	633.3814740928912
922	693.0136032100428	645.3310928655192	632.2219334332694
924	697.4009393442634	651.9438869572003	638.1130141693361
926	703.1628732792034	665.4668315910866	650.2083209304957
928	693.6254155756263	641.4014158137834	636.2594284113071
930	703.654174985455	637.4344786437081	642.4579009416518
932	706.5498465721377	643.8148156498359	655.0535867303707
934	706.6022898082699	644.7724486315997	652.7283945982533
936	710.2244575860857	642.6021626054185	645.9166761011106
938	720.3029529549854	648.1341194416832	656.7221936340937
940	730.0103430688539	651.8686146592045	662.0765726054914
942	727.3825344983453	654.4109178282724	654.4483572319733
944	720.1646844723719	661.155997281573	656.9326892834874
946	710.846080170679	665.8269747335201	654.8765261339366
948	713.4717759923051	663.8077936306095	653.9413816306931
950	732.1233021863801	656.7120614700955	663.6422474318333
952	724.3920583807615	658.1554515760744	664.004911290224
954	724.1966393186168	648.9114797286223	664.9044450125682
956	723.1544129531959	648.3577116424742	661.3986692953067
958	731.999125855931	650.895005388664	662.9477021587212
960	734.6746266615876	653.5063172714197	669.2031287292394
962	720.308876044885	659.7874212452512	671.7655314961411
964	714.3019151307042	681.0327340290888	658.1618419947783
966	732.0662622409917	671.1961421194665	647.1612632588402
968	748.2879097768007	669.9567148424372	655.3521161802162
970	738.5423949055682	672.7205457952455	665.0693885530127
972	729.6334269953352	677.7952612484304	674.0477148760988
974	736.5293971077647	679.658386036568	684.7896128211434
976	737.0264954912153	670.3744848577919	695.9124917866103
978	738.4622405397871	676.0563709760802	675.0461135427888
980	752.0153980906106	687.0505605215565	673.7046104410781
982	751.248265015825	686.4120621857262	684.3584751826313
984	744.0813799870223	678.334467823487	687.1149926454597
986	733.3489587408874	672.3260136932261	678.3798509140534
988	719.5012353420796	673.838724864396	674.3481375314477
990	734.3210597401433	669.5917198368413	701.3689374053266
992	741.6054626120562	668.94987690901	673.1469163970402
994	737.7942017256187	665.1256981257588	669.4083067999729
996	731.8176032423239	671.1946789575361	671.5576167946488
998	736.3408120451634	686.5743208183933	680.8378288165422
1000	748.776108304218	697.5450463680069	699.5042325892764
1002	739.1250436175041	684.7569052650397	706.3241495702096
1004	748.9252130835104	686.5394523869297	696.2676866052771
1006	748.5286741160925	676.1888819647821	679.8561294805342
1008	750.8132028564512	679.32716953892	679.4248825884531
1010	750.5654329983441	685.5462730537726	681.6840533485378
1012	746.7735943701899	682.0600134635417	672.5377870097849
1014	745.968364756757	671.0593924672742	656.6337759047246
1016	746.7845024242672	685.5532174348257	679.1106483490598
1018	733.2972488330346	704.1646920327778	701.3604216211847
1020	745.5788122574625	690.7547310736666	706.8788197093509
1022	753.3300403902711	681.7111629715937	697.8639162658246
1024	757.3818025432867	686.809676753172	689.0346415233021
1026	761.7371726381157	695.2433943427978	688.042593523091
1028	747.3323977719955	694.9749956219531	683.2995890567875
1030	762.832132308034	720.2519417855707	706.2611932882014
1032	760.9363048691341	693.9056949860963	699.5308405383055
1034	764.0807553208774	679.9188706674058	697.8973703324239
1036	757.3883092701987	691.4069493637492	703.6830568634634
1038	742.9967097703419	705.1368460092203	701.7098972492026
1040	739.6379523459935	695.7808651100644	682.6237601359158
1042	755.4448372036727	691.3132997959867	676.974911853957
1044	754.8098980408271	701.0571879422845	686.6942184570776
1046	762.3851729396573	690.401577295763	683.2912906350994
1048	762.4239433169648	689.4861056461963	687.2920877549283
1050	756.4720978163115	694.3070600252821	695.3228993721682
1052	747.885979059716	696.1532151400561	695.7479280920702
1054	741.6528972565808	696.195990033461	686.2335928781794
1056	768.7150936702903	703.6543942837834	701.3323413153804
1058	763.4365385276269	718.889134917034	704.8197053580741
1060	767.4120162171067	705.5841414045025	703.578997354683
1062	772.8106709965357	703.6650536586353	713.3441899743004
1064	768.2469279154096	706.7485898820712	711.9781022581936
1066	761.6860742009631	705.3518682258186	698.5492864759214
1068	773.3692921426242	709.234879827647	710.3481706193461
1070	752.3244289940359	697.5712144196993	726.0623921731626
1072	782.7419825344232	712.5492971300128	698.3909749130221
1074	774.9930611409229	703.8718981121109	707.4068903247915
1076	775.8718605428362	696.5407033365848	725.7142384638898
1078	787.551429980761	704.7593899681326	735.2809107435818
1080	790.2800658394139	716.6312699524575	727.3706962288591
1082	777.1213819266818	706.049535164606	704.0528450685655
1084	770.6800967886614	704.5078645770467	722.3630212770536
1086	783.416004167154	714.438631049267	719.1471661822779
1088	781.7044270317374	710.9617616225684	728.9181141025598
1090	776.0184487092188	712.535477329384	737.1719445211052
1092	772.2501296022242	715.6710421567142	731.5997883031606
1094	769.1989562610022	713.7895881885866	721.5370019021561
1096	767.6213041631952	714.165277760113	728.650350742858
1098	799.4342484557714	731.8802545372924	714.6682769300362
1100	798.711078679608	734.5666910678191	726.0787121524925
1102	778.9236115673567	712.6930907749429	723.8894594985512
1104	777.2071082515689	722.0513452575543	729.9430010674264
1106	791.1546354569831	733.6347892343536	725.7779409848736
1108	799.8079207133412	726.8185114277817	714.5199930119916
1110	790.7098294480778	726.7357139889116	725.6483274809366
1112	784.6272593380171	732.3438323662186	719.5418269570995
1114	794.8522985457657	729.0364621414452	732.7254789998069
1116	781.0927685383902	729.3576875358086	747.754525211733
1118	784.9550177424892	726.9796784109853	736.1729757578078
1120	789.6940792613802	728.7769896509935	731.2746137733167
1122	784.4747408364885	731.297331841047	739.8066681275755
1124	785.2315101739151	727.6940922193733	739.0672093881565
1126	812.3770366236392	733.8395518822125	736.7435881090333
1128	788.3891716947104	751.1669996423759	737.8011258716292
1130	812.5366224121549	731.9001905001237	746.2147234884417
1132	814.1263239683902	746.940945764479	734.3065115413103
1134	811.2772504382731	751.3140277738821	724.74252016597
1136	809.5597380375061	740.1775907845762	731.673727908961
1138	807.8683069800509	734.6616148568816	744.2528436927331
1140	816.9396381295416	736.0593069512489	740.1911054434202
1142	808.994055296356	757.3094899939548	752.5661082221445
1144	797.8470356495135	761.8873309972079	753.7109971765649
1146	796.1428324937474	751.3633451583554	749.2166408117372
1148	816.8810741628215	749.8263255115114	740.9838827394706
1150	816.7351308242394	747.9645285230622	743.2643621230926
1152	797.8355910447547	734.4222061285859	753.8887338345323
1154	803.998494104295	714.9107699498325	752.7625407337556
1156	813.0218351146287	708.5855416368602	732.9777990255063
1158	815.5713914248021	738.4438089619157	762.9401804867123
1160	808.379017692627	750.8851154315573	753.4235206492781
1162	812.2565330037489	751.2681208758845	756.7165091457107
1164	819.8697715727034	749.4459608106654	744.4431565241849
1166	822.610094032491	751.2235225171378	739.7182387350646
1168	822.3691907439035	757.8574040708628	750.6485520112782
1170	825.3176060798664	765.0201872593758	738.1146625175962
1172	810.8141088856094	756.3336270348991	748.8719432681414
1174	823.2649389220311	765.3561716265217	757.8719758358537
1176	818.3870769902296	766.6211999364108	749.5989946753346
1178	823.8064438549537	762.4526913023956	745.8658432592683
1180	833.4987582860944	751.265069425563	750.6459324424664
1182	834.6240924368822	752.0507268243197	762.0215359597569
1184	829.2877949356845	769.2517675585868	775.3599077382897
1186	836.3620345879401	769.0428441131169	781.9549356676126
1188	850.9534474076033	759.0793305661726	766.7244998751985
1190	852.2317378366058	748.9183304111597	750.62288066138
1192	832.4920635888391	768.8705642210489	776.3441931845241
1194	836.6702086177681	771.7228898987858	764.8950621457778
1196	838.087175725952	774.9366404916402	764.8279585155215
1198	833.3111329663086	779.9411051208447	775.7196071921733
1200	835.3907226499373	774.87099472074	770.3145601026356
1202	835.1598292353939	769.9091106376019	772.834241571712
1204	842.6353428446375	782.1328846366437	766.2720687656747
1206	850.64652640814	763.534245252792	768.7120107654663
1208	836.9079907379276	757.4736921045148	780.2497108874832
1210	845.7102453923975	775.0735149934408	788.8914322853419
1212	844.7516181862486	777.7717592864229	780.8506672200301
1214	835.6131782220015	768.4859381492364	775.0907565829167
1216	836.9124333830312	765.2828294318197	782.2755997184465
1218	839.8173892069937	760.8190484156136	776.4524738275429
1220	843.124110021478	772.2258922768247	764.540278098552
1222	863.4520569411776	773.5044802959824	769.9133538359605
1224	852.6078813364986	770.393353391292	766.6837444475329
1226	842.2671786264144	770.6010401676574	796.2339434523218
1228	854.3223889452191	764.4244964433779	797.7750104936529
1230	861.0922914417429	766.0897321860216	782.2314724352505
1232	848.3535770880392	778.1628354130655	780.8908443089493
1234	840.0688538618247	782.4523423763648	784.7181737608981
1236	841.2109261817225	785.7652530312985	774.5243898810907
1238	877.3047892741117	777.9326961151962	785.3684622688961
1240	858.0886460707227	795.4229859374636	799.5320379063487
1242	859.8842756825234	791.4518373151316	797.9644681768841
1244	863.6922908793499	787.1065982427294	791.7376855695073
1246	868.6110256086822	779.4523244964146	786.7069757845177
1248	865.116602750305	781.6329880205667	785.7760539900776
1250	854.780576477045	799.9261973400019	786.5065317053271
1252	866.6733508472884	801.675001047684	785.7807469012166
1254	861.780706016586	796.9000149825239	813.5979947772454
1256	881.1320520557661	783.1345874769374	799.1314049087442
1258	872.7267105826754	793.0623143057585	815.2741126626471
1260	866.1956186613414	795.8437492327548	817.1580431875455
1262	878.8809665213452	806.9342590741605	806.5276903354338
1264	890.0670291084407	804.5130344497268	797.937424542391
1266	881.8174444443177	796.4130604546117	799.1570078242746
1268	869.0065560563996	810.8455613015245	802.050117513141
1270	877.7380953748067	815.1236860854258	792.2564664509046
1272	858.6508309595573	818.772965243607	800.1296524007136
1274	876.8384096528572	793.9605812974555	799.4923969897511
1276	886.9421499398576	820.7772584417133	816.0161957208453
1278	892.6169257886895	826.4645646220874	828.1705051822074
1280	896.7316204889951	812.595913734226	818.5858934557508
1282	886.1429078808312	803.4173431624924	811.4864040271772
1284	879.3146542896786	810.9222593919251	814.9707580402908
1286	897.2830239162394	816.9579665019785	814.006552632118
1288	890.6661601775097	794.6716064537512	823.3633420175199
1290	898.4772261724264	833.5822091698684	814.2144015719231
1292	888.3624239391766	808.9312149503234	811.0513503631707
1294	898.4647514732014	817.7593446067652	813.7483948716581
1296	902.9304747078529	830.0631696623102	825.1365503113432
1298	905.1820267717396	833.1408641547075	822.064106495176
1300	908.5732851030866	820.2859199465697	821.3886944614148
1302	907.7344690817798	807.7518225497479	827.8092781382665
1304	899.2890701786387	816.1004846585549	830.2599020459705
1306	893.5292388829359	828.1655609924629	839.58865267587
1308	899.4130441354981	801.9582995688257	827.7967117955861
1310	893.8342793812786	822.4357829703229	821.4768655151289
1312	910.4930339173377	841.9799238247285	823.6859151289092
1314	913.5691492665173	833.2629980961731	853.0740421791621
1316	917.7641254263865	835.9808374493955	848.4506692362565
1318	909.8744264943163	837.3267781050256	841.1263908205324
1320	900.6056552013768	830.7223703931878	838.9797636103209
1322	909.0062578832922	831.0792169861111	828.8873930059013
1324	921.6527651234468	842.3826844700517	825.2161757175346
1326	912.0414111543654	844.0125511570373	830.9315373518894
1328	901.6174602006482	854.7232174954553	863.6186627498264
1330	889.8585669886903	847.0010912539052	833.9246738163455
1332	914.4525828266503	832.956244181203	844.6170904945205
1334	925.5859713418492	833.4611960519048	850.7172205800873
1336	920.9973927015208	841.2865431229959	855.0144677515922
1338	925.0521886810218	844.9094713125392	849.5552641677386
1340	936.0627683129918	850.5470792989704	847.7670970025441
1342	941.1425717480211	863.5863243605119	852.7314869875498
1344	947.5957052974575	867.3718748535572	835.4943577691593
1346	939.1016454132305	855.1850909227783	839.8772003009683
1348	898.985152787288	849.7425764196973	846.804683266207
1350	909.17419726149	857.1127292520459	860.5645046121098
1352	919.027957262177	850.3170329424775	857.3113070981545
1354	925.884171054402	884.6360103575131	860.0641628808116
1356	935.175781593807	874.8246797601005	867.6594110626431
1358	935.3093140013486	851.3727302317988	860.7547037569782
1360	930.4270688198706	852.755564993768	861.5575181149652
1362	931.9028565828198	859.772756078198	876.3228206187049
1364	935.107148074022	859.5592987711387	864.9177686449522
1366	938.20770631456	871.1955172728731	867.3663109892434
1368	902.2939110770305	822.4908952830863	832.1323829852588
1370	957.0231504616882	853.108395984448	891.4237387881215
1372	959.1341392205582	852.5480079450597	871.1427755685238
1374	935.1177732815652	861.1216989398711	873.098331972923
1376	935.1102200623702	865.8320557892198	859.7739462715963
1378	948.1192190223885	869.9870899280159	861.0682613745103
1380	951.1178944807201	866.8615138586536	868.1528846610638
1382	945.1735470263656	867.4036010992786	865.503150423453
1384	950.9702529792573	883.7775094107318	869.0306325188856
1386	970.8585827894383	879.2949834227339	871.5597043345281
1388	944.7177291885798	874.7850494174625	882.0625039932863
1390	980.2836916366697	893.1031686002414	875.1873785281507
1392	958.2533654156421	892.3592030718916	876.6674751252914
1394	960.4949601006567	882.0705274020061	895.0108580253129
1396	963.7375033133246	874.0857639649728	878.5484235167476
1398	955.8334643424478	869.5196473304	871.1673625638371
1400	953.676999343489	876.1237411526033	870.4425943387337
1402	957.6549824198197	883.6457753215484	882.4192846346618
1404	957.9284183634168	883.3750587559146	896.3456144064394
1406	963.5868066860808	890.2670332896892	891.4395735632432
1408	977.3054078789946	905.5446435968828	907.989208062877
1410	940.4416907486462	872.3957403523783	906.3615385791594
1412	977.4245002739929	890.0274351299212	901.5462705900732
1414	949.4769221851307	903.0267531639707	878.0466622007255
1416	936.8583107973752	891.8738219747213	883.1322086473356
1418	959.7263404533992	879.5701729753719	877.8692457810016
1420	966.1348018981745	883.1877550456442	878.7843762471478
1422	949.613244767274	882.9843017222435	885.0490610600934
1424	949.6154514899372	880.2907057436466	887.0079874760446
1426	960.7407057258841	885.4694948106314	880.2394682290633
1428	954.5711483819903	895.7520726777196	882.5152953143097
1430	956.8113354321424	900.2777307291576	905.1111938126726
1432	970.181502244224	883.4125718291705	886.6125619351636
1434	966.9112668343809	897.7124563325624	883.5111651090807
1436	991.4684375297834	888.6679996502994	894.9795387937352
1438	945.1963722540554	879.1472712530836	877.7321243821439
1440	973.2317239455419	871.9724422348871	880.1703718874355
1442	969.5509202113085	892.1242828304439	884.3513511811041
1444	976.7609033989303	909.3070396276111	879.3321254316222
1446	986.6741562318025	899.1704503341852	899.3030019611704
1448	985.4420281439991	892.6735934228666	909.1854804441063
1450	975.9918490421376	899.4083212928158	890.7989638921461
1452	974.4029427920621	905.7589257526702	882.3083584460292
1454	987.9560935203864	921.9469337354535	884.1869220453415
1456	960.4324142181005	901.9946996203563	889.5894839135297
1458	979.1931575848412	886.8287908936919	892.7546564730249
1460	983.1466330108254	909.9183739907677	901.7932460976651
1462	968.1950861572029	915.9892105220058	920.1457232515844
1464	982.1834844772468	900.3022665323574	899.8258586596012
1466	985.6101622752005	912.3832870692139	911.1646970689957
1468	972.8747875021247	904.8262441574941	910.171544875812
1470	975.943056576902	901.9031834957048	893.3283081789894
1472	981.8064298476031	908.8466108404593	895.3205198236174
1474	983.6022931214507	905.1253358717441	909.9687487892961
1476	984.2374283446727	899.8146138323477	912.1740706432593
1478	985.4016345788575	909.5481466702237	906.2158166149987
1480	1001.256898107735	910.6528231332945	901.289948676883
1482	979.1731505081586	915.7166505985974	907.9002609627252
1484	991.6965504002923	917.9637344134396	911.5079866217782
1486	1039.541580175882	897.6074426768224	921.11063334818
1488	989.0543643233341	917.394632058338	906.8114795469262
1490	996.7484531156747	926.3801362873232	905.9352314141109
1492	1001.721868730119	927.4552683847142	917.5215108679552
1494	1000.310528532317	914.5885766368754	932.5853596937668
1496	999.5105742311996	919.596051986263	937.4298052817454
1498	1005.060509748862	918.4973900298639	939.3924579375523
1500	1012.630086446356	908.2832389936401	929.1207040386955
1502	1021.506887362845	915.8584635311797	924.0636791402743
1504	1025.889727060669	931.2543656182581	937.9251874582864
1506	1018.251968617575	933.8894892870397	927.6189145667843
1508	1025.890518348936	953.593708735722	908.8432760507751
1510	1018.758740695931	951.7132315048938	912.7427581055664
1512	1000.974703034166	943.745476544564	943.0316462106397
1514	1017.937229438292	931.533640902011	940.1941332765315
1516	1026.825723321641	954.1049127377942	942.4850786801665
1518	1008.309340172321	939.0913982888709	960.6724323612681
1520	1021.367136860975	952.2848688076889	955.719454379321
1522	1016.940023736614	951.1589571069011	950.9507489833953
1524	1009.696457607433	947.3135541046243	941.7995684436086
1526	1014.49517310684	955.3950788605469	948.5457377801822
1528	1028.883515971043	963.5821921149807	957.9990843613224
1530	1030.065997869836	958.2215175672764	938.6035225664912
1532	1026.805185748321	951.2914466748257	931.4776876863373
1534	1037.668788760237	950.0463723499233	970.9110090996495
1536	1022.654685903138	935.0011772124703	968.3409989907837
1538	1022.935815526322	938.3574024908284	940.0272934468235
1540	1044.384655584961	970.893496293731	976.068424519329
1542	1081.241782026205	974.70121030203	980.1405795821079
1544	1096.651864966114	965.5991856370888	980.7833034681059
1546	1057.732837815565	963.4905947225485	955.7482902727996
1548	1047.626474460152	966.5040281494041	950.8407165703508
1550	1027.715652759522	978.8238772287803	976.5938871460836
1552	1020.063088141604	965.9987085815369	955.4458605996896
1554	1010.418733940318	938.8708546088435	921.7234823621484
1556	1051.171424449334	960.8848192707478	946.0484817851167
1558	1080.424941411246	981.7523310309857	984.5407907354755
1560	1070.445784667029	981.2517857369717	978.5956553690558
1562	1057.055733726676	979.660150340111	963.1057530264031
1564	1055.044743336169	984.1596742527631	975.8872810584774
1566	1067.337398656736	995.9047986172894	988.8869484132642
1568	1068.476639095492	975.2941935699174	996.9244472435506
1570	1062.611534132768	977.2514514923154	996.9873208230521
1572	1063.912567556502	964.6030611618755	964.8526953418798
1574	1077.369417274845	982.5728144985204	941.1509369773938
1576	1037.600132302858	957.6774454396373	969.8864341733479
1578	1045.593452141824	983.7872589117023	968.6329078564916
1580	1076.105173273461	1021.134686045165	998.134776216819
1582	1078.354811570296	1002.048425412471	955.2060080080115
1584	1077.566020799748	1007.605369335064	969.475848921232
1586	1071.61337998286	994.5162263500688	986.8171169802556
1588	1055.643932655316	979.4839033299129	970.7207950450268
1590	1064.143876284882	982.3875047242789	991.7460913425509
1592	1073.670882424914	980.2074149674593	997.6506932745438
1594	1077.205527333083	983.9048833164809	973.0710290939612
1596	1079.200521149381	999.7526731818127	978.6055613111464
1598	1069.025367433578	997.2693742216128	1002.96664448675
1600	1058.073565307037	978.8678340138949	998.1965395231744
1602	1062.986259674379	981.9583937019336	988.1305531588635
1604	1083.674140274326	1007.654707922831	1000.978363496692
1606	1092.240699507334	1014.051880784309	989.7033689713197
1608	1075.499002446241	995.4474026157504	982.6548089852324
1610	1085.772443363884	999.6106234606004	985.5779932156123
1612	1064.839211745612	980.2989510336191	1007.890525257505
1614	1111.763023432578	978.5988064734372	972.1273534853284
1616	1069.136158348505	998.6292198945561	1000.996671314361
1618	1093.691764169976	997.4408551977665	995.9708314749963
1620	1075.727276393004	990.5501858885132	983.7045536484879
1622	1072.956544662329	998.244220049776	978.1952880169357
1624	1082.450800349104	1000.819375420149	971.2833900310766
1626	1080.097093585853	1012.290916382436	985.0215474859974
1628	1078.400241463327	1009.383857484895	982.945626463166
1630	1080.026863962838	992.421586175739	1004.102422212315
1632	1101.944408447623	986.7588215513182	1009.328445070957
1634	1112.159749699424	984.6508916265285	981.6278028930527
1636	1085.693244431302	980.1476644070154	975.925764454946
1638	1076.373104637095	995.8173368800666	986.3254649173405
1640	1092.852091022459	1004.198024813293	977.4809957465277
1642	1083.131556505415	975.0914430037088	973.3296210202072
1644	1070.233613437047	967.6763757799909	988.2520719029503
1646	1060.475548685981	951.7398692065424	978.27459328788
1648	1081.085645929187	974.3762819896965	967.5663791582338
1650	1070.287212134728	985.6192854664128	956.6726013179334
1652	1070.718355467464	973.1935020175482	992.4317429305048
1654	1059.695220236561	982.7261325371094	937.5707877562824
1656	1080.725424580656	983.2204114978995	955.9616497610289
1658	1095.822704409012	978.7792053678824	994.1846361629148
1660	1052.186115926817	969.2591562716433	977.3491129326116
1662	1067.802718877628	970.770677883256	974.8083438001878
1664	1069.201990598292	975.1458202796465	989.5228272234549
1666	1073.744799923639	971.3762119631696	994.6251785588665
1668	1080.454206095441	985.1124651192068	996.838210102407
1670	1085.145909376073	1010.848271077756	998.6212234317095
1672	1062.895088742994	1005.430384102375	975.4789700880522
1674	1048.611668193018	982.9785541165186	980.6171393463792
1676	1056.84240357099	987.7038858289966	996.7293446819813
1678	1068.22610424651	985.7740198005301	996.7453421680018
1680	1070.51280844808	976.6580302934044	974.2520435225938
1682	1074.120367064922	990.5525723703699	975.7160685756869
1684	1070.145381954615	997.6577647697916	993.9791903920691
1686	1072.358485890397	992.3801738624791	982.458127790046
1688	1081.782112853938	988.2021819316719	975.014831981866
1690	1071.058555703756	966.2629144580901	991.9729081941457
1692	1078.182746741264	975.6642821856593	1001.564282606469
1694	1061.194390572512	995.8490348422686	973.9991863626674
1696	1077.12743199727	961.0341353832082	975.2968703668978
1698	1067.193696200386	999.9506630113091	997.223813023615
1700	1062.799087543683	985.4496346228806	989.5120912080049
1702	1061.978276743057	974.4998155506919	989.6930813393451
1704	1082.46767900787	996.3623039263663	994.1411012430285
1706	1071.010732854908	967.3236689290815	1010.795329452078
1708	1098.622291408905	974.7223862733899	980.5810212201977
1710	1035.948584888768	972.1413307436113	967.1595787568068
1712	1087.481223529788	971.2418496366704	971.0999461203012
1714	1054.63345044857	982.7538341663935	1018.178429244111
1716	1080.582855728861	970.0842772321302	976.8722147557163
1718	1094.346955778696	989.3951694194811	985.385885059864
1720	1071.239864612885	981.2418736078398	977.2476814673854
1722	1037.83122175901	974.1333214727747	975.5570051708133
1724	1059.513757913731	962.69368907683	991.8274066609068
1726	1062.253863778486	977.6897185061332	961.6062560112945
1728	1048.399804747579	993.9843687994708	987.5671177140607
1730	1070.35716914605	989.4886104412992	993.8798266695303
1732	1080.631874375526	992.4577281740747	1009.095753000205
1734	1071.446601135004	995.5488744460621	1003.87153289309
1736	1057.628491305215	990.5152977860951	991.8101241406789
1738	1073.709282391928	997.7074999888976	1016.397692476052
1740	1085.20180958552	998.7081647830551	1009.670221551
1742	1078.778964334972	997.2266651721911	990.2381603725588
1744	1067.330824952499	1001.144501308502	995.5692580581846
1746	1067.720757033715	989.8695223997634	997.9270029924223
1748	1097.18383381964	982.6448255540931	986.9238626904635
1750	1101.217976278766	1003.10088973	990.8460134154934
1752	1081.812364830279	1016.867277492167	1002.807451940443
1754	1085.103336292139	1002.684637468298	979.1113328155711
1756	1082.724532360471	988.0648416942422	975.1209537177796
1758	1089.091345747875	986.7398339676846	1006.595555539691
1760	1094.935378327932	1000.584510321828	998.2186713612883
1762	1089.350154209177	1018.944367919426	1009.622666129728
1764	1095.813044262615	1012.359767434635	1018.352043695916
1766	1080.413963418738	1010.54713530874	1010.791471455517
1768	1076.652807614302	985.9844298959033	986.3126436649814
1770	1096.53712657607	997.6133817764345	987.8634045349609
1772	1114.854867954836	1009.133663431105	992.5327163755152
1774	1107.024124162111	1038.263012366593	1007.83557050261
1776	1071.962686250869	999.1591221521429	979.2297841663101
1778	1109.936318877781	1011.429303277195	979.8713662838165
1780	1115.862616205479	994.4190836854177	1017.740703782446
1782	1114.650566666785	1003.709781697366	1007.807148994784
1784	1091.455029744317	977.4374996950633	982.3028163784812
1786	1071.544491116845	997.0541234861383	1004.313610820557
1788	1097.229588636846	1011.366762256958	1003.02883289731
1790	1064.416597878776	983.8630179959434	988.5720518564432
1792	1117.013468870779	998.6805219742942	1017.599075337166
1794	1106.465981821933	1041.804060499398	1004.2285170687
1796	1105.391774614423	1051.295344574384	1017.431924221365
1798	1109.523355211653	1013.308637268887	1024.638807712976
1800	1084.217281709784	1003.415129363273	981.7894857328485
