# Supplementary material for: In vitro and in vivo datasets of topically applied ketorolac tromethamine in aqueous humor using Raman spectroscopy
Source: Data Brief. 2019 Oct 22;27:104694. doi: 10.1016/j.dib.2019.104694 (PMC6839021; doi:10.1016/j.dib.2019.104694)
Supplement: Multimedia component 1 [file mmc1.zip › Raw Raman spectrum dataset/In vitro Pig eyes/Jena lens/Fingerprint/0.125% Ketorolac 7-3.txt]

cm-1	frame1	frame2	frame3
350	49.05611097297856	59.38160064562582	57.16816608196375
352	44.59068886481956	46.08679962293667	41.63415942012297
354	47.0221691392052	39.84572148526105	30.56004379000321
356	56.99497683219079	47.60520898876494	40.17038539977164
358	65.91274451837855	64.49354274427734	61.25759315131298
360	74.53123603805	72.8711573890935	72.24973020003446
362	84.53459019765555	80.86688111147907	78.83510934837551
364	95.26350692531221	90.55028666507793	84.97614420140866
366	98.17099438514892	90.96124076985385	97.5099087600439
368	91.35460547733042	90.17365090050205	91.76662604745592
370	88.14046672657639	88.54603578435913	80.73883072496929
372	91.79646225683538	86.55111261416617	73.3211242176444
374	100.5747715561732	85.33244002103153	85.45828471685262
376	102.0643761784409	100.4704935910277	95.8345651817001
378	98.60207604828244	101.4033792051636	103.164115404567
380	95.32206971498005	96.90297702704319	108.4094072937852
382	100.5328102005603	110.0211020420402	113.598599271802
384	102.4608283210453	96.65601794879358	109.9289667909959
386	104.5105421759443	98.24262549075863	104.7876269797761
388	105.6699176914563	102.7082030785264	96.59217873356651
390	104.7170204417368	96.62055881128546	84.23654405283259
392	99.56101089559921	93.13368818693181	84.08623824558913
394	91.53050470941142	84.93949092453894	85.63702648914055
396	82.07402325110043	80.87296058396314	85.27945362500627
398	74.41078290823995	84.93744443316687	82.16246403736433
400	83.22927973833041	91.2464696677242	83.50912602463305
402	91.69216249477468	80.93182980756575	81.1058895395968
404	86.45828443495816	75.47642846733749	80.45808631056863
406	72.42507496742887	78.44030671280595	82.23845431718505
408	73.69563326782719	82.62748532101939	83.94014085789193
410	77.11460344326537	82.54098223004962	75.33976843238658
412	85.54212863482729	81.01961561975941	79.0110336052451
414	93.63309074340884	85.45993007626105	88.0538690003857
416	93.76529720519501	105.0852692690613	89.45268785711345
418	101.5246119219428	103.7172105266221	100.5308500990733
420	106.48998768795	106.8208189454745	109.6805858357997
422	106.6891713276113	107.2686308008316	117.7558138445498
424	101.9694309564135	102.3867177601711	123.9380115972611
426	101.162265863182	111.1187410507204	116.4956390416589
428	107.1890306479852	111.4036431240379	109.9099408913689
430	109.5403268630462	110.042787766176	108.9828288423975
432	108.6145411837947	110.3448940360513	112.0530208386453
434	115.7295694341443	115.3862696724458	109.6254940862583
436	105.4515339652608	105.6651369728491	107.8521693090701
438	104.27189814992	109.0971155979311	109.4695192806092
440	107.7422381371731	110.9411867389246	108.1360551808447
442	106.0545680599992	89.05094302616888	95.81063834628014
444	109.3802338559356	109.4271874799852	99.59363826239918
446	103.6844390090223	112.4045711593155	97.00095583292824
448	94.81395205138992	103.1216882026774	95.43809143544826
450	89.8408005209355	90.43013067888631	98.15549999278154
452	107.9466500903109	104.7980640275746	97.58002990853595
454	103.9959457206397	101.9691866149756	94.72874033884082
456	99.75963505755387	102.286873210319	94.58038018014463
458	100.8299893571253	106.7025515298556	97.72926638120769
460	107.5473023214443	106.7671366306458	102.7818983461943
462	108.4640759177467	108.9797558944409	104.0205356096159
464	104.9405048501534	105.7410083756552	97.30412345100676
466	101.0521014267632	100.1989121515057	91.3568713619147
468	99.49409625480685	95.96914166555067	93.48455499013011
470	90.76599940325288	96.82491759925048	96.8383757048815
472	93.68473547420892	99.1178599668493	102.6176771598978
474	96.42188824337541	102.2705500868531	104.5197395323534
476	97.78516731301781	104.8237239970766	100.3762138249201
478	106.3100389374791	103.3291158965541	90.52004741286348
480	101.7651172984167	97.6158687712562	98.00159015971413
482	102.6201177745547	100.6963076808744	101.8531070541074
484	102.0280483242894	105.3080265201235	101.2468370365219
486	92.80491632682407	103.0891509842881	98.2358745431049
488	105.6262142605896	107.1117726603149	102.257137637794
490	102.2576675365398	101.3947625208924	102.6762832396805
492	99.44902610228809	106.0749559659855	104.3760379469305
494	102.3326280105947	118.5264949499196	106.5262353687634
496	104.8889880800605	104.7096730716127	100.2553237124685
498	101.577372624397	104.5579332669851	100.3889700953132
500	96.59790371367477	104.6440464227351	100.0489782703961
502	93.34875861833524	101.55344515729	96.24250669785995
504	94.3166820174298	93.70113593021327	87.62003287175196
506	89.37149152676058	87.48875014055436	88.58329845551555
508	99.37179916817685	94.23781340145106	93.99556289468255
510	103.2696506369346	97.86407410691135	98.39717658820931
512	97.32632267673598	97.01803352733165	99.59100177659416
514	94.95655495830692	106.1453892299068	97.65718915461429
516	92.64613725958481	112.1494908471777	98.92673072206138
518	92.21600677318783	105.4992747129096	102.6106225909835
520	94.45978089672393	100.8521153071702	104.450269819003
522	99.01078618995769	108.9535197182392	101.3389136217935
524	97.57968849002158	89.609501830827	101.6140625078664
526	94.91330207177799	96.51016345272302	95.50072192170462
528	94.6396182492295	100.5629063299955	96.81716627256481
530	96.35353231203483	96.6026625080095	103.5803196696144
532	96.71768805776311	93.54812154331516	102.2343900491871
534	105.1740621557986	106.0400120549336	101.9328708582234
536	99.70057062506533	99.22614755348451	95.15762059216766
538	94.89869277230564	90.38473860778341	90.5467162263414
540	100.5334934163184	92.95320486205736	94.30491395119496
542	109.031583873083	106.1745055711853	105.3769230533957
544	100.9960299011604	97.31761924783702	101.7743499398989
546	97.07763885342985	92.928020412243	101.3450283061986
548	94.11079746257116	94.12026199185632	101.1061138016017
550	83.34934596385871	95.25757043154547	92.62799174962278
552	97.99234840183337	104.2922436833296	89.13414813458579
554	102.0847035602326	102.4411688073867	88.22026167036108
556	100.827823529612	95.13801804984823	85.26642356341333
558	96.29800584823366	89.63078334413875	82.94186329984154
560	87.55245158197486	98.62178903213527	94.08312070286564
562	91.73789095043853	93.68397485481404	96.59406805419258
564	95.95506659369639	97.20260686653973	98.6505706958792
566	97.86724350689353	102.0743725852222	94.53523567796461
568	96.41076371088872	101.8658502210166	84.461509005785
570	91.77032762410951	101.1461891186012	98.93503431020487
572	93.26682543343846	100.6121550015011	102.0994035721838
574	86.90426525787166	97.56867466130777	94.94363850968973
576	79.10195913739548	96.23926691066616	89.58713169396339
578	82.13672887709366	101.7839518312099	100.4621998704106
580	88.76725170192758	90.54153121846237	96.63903288685177
582	97.40168475133902	96.54331461846694	96.49615164848561
584	105.5619011202361	102.4379016601229	96.33105527020332
586	107.0896479305675	100.255385162298	94.69119259065055
588	90.9231655698992	88.03742535356689	91.69196397520109
590	98.53662413553607	93.18949872238264	99.22151709812145
592	95.70015398494535	89.27300663563173	99.36165407998523
594	93.60721922749913	87.90175510572031	95.45499415300601
596	96.94557215981116	93.81762712722394	90.43454015076419
598	94.05423931767247	95.32586911378871	85.3652452631212
600	102.8648493683171	103.7330841712302	97.96646487164767
602	98.13647955744409	94.71690435096352	100.7596172144841
604	91.69393465822066	86.65003107092426	97.68210469991797
606	94.93210804063912	95.50606215379278	96.63710195789174
608	93.75884142572438	99.19006563314618	105.1789408803106
610	89.68930905885429	91.66927052436799	95.71924363891809
612	87.92439415980297	96.85418958435415	94.13236064176465
614	87.69326839106483	103.0504823497429	95.12474176360618
616	86.98837273394206	92.05772548480009	86.55992861328259
618	90.51521040520491	96.02818425987384	83.8716743973109
620	91.02999961081022	100.9289607935383	89.65001976392672
622	96.02500431555583	101.7694352469262	90.71805090607484
624	100.0774527332365	98.17043462694107	90.69995392926688
626	91.49247793823642	92.31570738187469	101.4300796235719
628	95.41476165380405	85.54680401613965	100.0142390999264
630	90.15238878969015	82.26951010751527	98.99423771856834
632	91.50149365573634	85.54452559984748	97.23661275611593
634	97.9847915527821	92.37984205546677	93.37664491712059
636	93.02738712485116	94.11862163411291	85.72263975149893
638	76.46837943816124	93.64848624939489	78.95525072378091
640	78.74483917010778	95.19908223969462	84.14944698823507
642	85.04370657249282	93.25928155495885	89.17063379776042
644	87.77548411530066	87.73290760472622	87.14203724740163
646	88.21610083683913	85.48001101385709	77.25821082478008
648	74.74562482545483	74.97876223807002	78.73379799880821
650	79.16372261726437	89.30150554055173	78.30316371383051
652	83.67917263088518	96.0537512885187	83.23833401013195
654	82.61777115063659	84.61559357744343	91.40239610929621
656	92.57148381055647	82.37908790504388	83.76550719002196
658	87.13162350980483	89.30054922751722	92.15990602059631
660	88.01156463437407	91.39538914468631	87.83086706313755
662	91.54815972454566	90.24296378858739	86.0490206148398
664	94.07968327031624	87.41269012502487	89.64377249563334
666	94.37989362709314	82.69221585399714	73.09303107827287
668	91.10378517741088	89.88541505686285	75.37070011929147
670	87.99955430560593	95.64775770715872	84.77440269150999
672	86.58726190916676	90.88371478226054	91.71368553130924
674	87.13724578210359	80.01351192883502	91.02767314627184
676	87.88679761575679	93.97421088244532	85.39952853294827
678	85.45574029319987	84.96667724528005	85.62354234799545
680	84.31663750180496	85.90441066173391	87.36065676716953
682	84.36607310685193	88.47749410417561	89.33731929232111
684	81.72495665339781	85.64783052287561	88.34733596937323
686	65.5279184235649	77.70417385167337	76.73968291012582
688	87.77839126211588	86.8305448509836	92.23865453572768
690	88.278642664167	86.3599289148483	87.33442422691269
692	83.79515956893252	85.21224072926486	78.24662818570695
694	85.57032543946629	87.26786043289873	76.28454167547045
696	88.6839581048403	84.84622967811842	78.93025069742697
698	78.17513796462617	77.72194104773934	71.97683510688935
700	80.85953505339393	81.10081882127719	79.02160048323607
702	86.17942421760239	81.97364901127142	85.64847087805322
704	83.97284537064736	75.93746134157041	85.34638875037014
706	66.5221528448907	71.01015944413163	83.66045842192592
708	92.40437122118117	92.42621091596509	83.55544528117233
710	92.16735294967049	91.36236370394057	87.02181565770673
712	84.00522280895315	82.01981472642184	84.56211292398079
714	78.50945372746001	76.42363428284899	80.65353267738003
716	77.72219812436227	82.7293048818147	91.99420697433949
718	83.14125895111212	79.7796289803683	90.91551980111225
720	79.49496036063745	73.56780093812867	78.20896640574372
722	75.10542615939167	73.53839217208989	75.63105147154339
724	75.1739394991781	78.11900657991728	81.75120758349728
726	81.42001827346955	79.58815733232903	81.64973738464897
728	78.01186564345908	84.1410201089387	81.98824077972698
730	82.2701530962437	76.33137064622092	79.59302507034285
732	80.75549947434514	78.69303292983935	79.03697155693845
734	70.42348510523435	84.08293408482254	76.04120047643251
736	56.54586955108763	78.3787733585179	67.41836736560605
738	68.15445731794031	76.31353906206491	77.13776009605218
740	79.38853312321061	77.57482128457389	80.72964352429214
742	82.88128463238286	78.83240334063953	85.03334469016205
744	83.06143619095052	78.63121953052257	89.65327438526607
746	83.98534357208324	77.95171906228096	90.83641808780514
748	80.38300022222026	83.8065414009989	79.19551262645859
750	83.94328928701654	84.51202652707622	81.75255790618493
752	86.10661568521122	75.96326765011628	81.13254027254737
754	87.48869695222379	76.95080960979813	81.34395333110503
756	85.87724375211046	89.44363876235423	84.34420142914554
758	73.8840680703206	87.93885860745304	86.1611855856878
760	74.30360402232844	83.18341143003674	84.74305934683831
762	74.23179106526253	81.13830414657005	83.48720846180905
764	75.78724236250167	80.472734950274	84.59762256776266
766	77.7291053673797	81.80176027464279	83.96606414830238
768	76.65235711351369	84.90794464128378	75.44971068576525
770	72.58594770445029	64.1086245954431	79.50959477737425
772	74.05597766237371	71.30770999046692	81.09227532481245
774	70.51474320856471	74.90665138118445	75.82842774767377
776	65.53045054975571	75.20637050479536	71.84950353238337
778	65.89863966673175	79.27338120851226	76.03027493785972
780	73.81074394206624	81.90041091742423	76.7321340655417
782	84.55207966309291	73.14817102399016	69.16364474241493
784	83.59111988241946	71.88103961761819	76.3763130913438
786	79.86676065264932	74.33869255041302	81.61356295741024
788	76.8055408702096	74.77066779104064	77.36640024878633
790	67.22627700115048	68.82060932248463	74.70335243387817
792	79.31713833203384	67.81550962943383	69.82433556782141
794	73.02265199911089	71.76396952736914	68.74122813538665
796	73.2543679232131	79.49166036100134	75.22422668422217
798	75.03208187844169	80.11888899525775	79.77257391152227
800	66.27839335534746	66.46939687633318	72.42898101534591
802	87.32233541945134	78.70532658344435	79.29526822236274
804	75.11406539895812	80.34244586071512	84.26193426070141
806	72.122422695826	75.05794508579433	81.10655738818284
808	80.20151759165873	75.51236533312854	80.8048947209452
810	86.51209522292773	82.636256299396	86.50790851217616
812	67.19409200833526	75.60153632868574	83.41005681221385
814	81.24771464958945	85.23925363820143	83.20363857723577
816	79.63565095997849	78.03881995091065	76.89463969917756
818	79.2496957589683	75.30430790962346	78.39073215213419
820	79.09947663441369	76.47785818037519	79.50857587701538
822	71.85430217891357	71.15550578355871	66.48862177554335
824	74.44575797884154	67.79486247365077	64.61883171351052
826	80.91352131213661	73.20630910320602	73.30222744703997
828	82.50678990093431	72.60757644402011	82.93834063706288
830	80.70032830938486	71.93591878150315	80.09996946064234
832	76.2982998086114	72.28957499706151	68.03172270229118
834	67.24476024086422	64.29840075144746	72.16621586206854
836	65.51843153986259	66.0657295946679	72.94056983179213
838	65.46630061738591	63.04140624977481	69.32757389975691
840	67.19100934289554	67.97385585056846	63.08300015355241
842	71.21596371931875	74.6630385864531	65.96099073949443
844	76.61181292499788	74.65660163352229	82.23035797730032
846	77.5062894288676	78.56806731617022	80.11581069331965
848	68.07109532213075	71.19566748317233	64.80574950680412
850	72.57827127830579	72.92598497907	68.05626635083922
852	76.98060836020073	72.00273268829986	77.40463339776656
854	76.5294270047447	65.94243409667088	80.03779011426566
856	76.25059390493749	63.28072727267271	71.69004660678561
858	73.22572074419998	79.49766352689429	85.88092325267064
860	73.40133951240864	75.31245066580139	74.31232814300742
862	78.10943822790129	73.74583618514239	75.48969604604652
864	77.0615578065529	77.32397045483057	77.91975044775349
866	70.04234032768363	83.02401441579805	75.62315227972877
868	73.19090772856767	85.97929098331892	83.43177318326035
870	73.96398171621921	80.61658759862472	76.01833211448174
872	69.93174851776527	77.65888448277676	66.72702016815958
874	73.86164378207522	69.92770571939786	64.77270320017291
876	76.36910474802168	62.92489503172503	68.34032503609116
878	70.27312491959862	63.08901875523787	73.47171879048428
880	70.97038720480947	68.4298864943171	80.88017377079876
882	76.26860803778635	69.15910100662572	73.45403973160096
884	76.31163798280828	72.64442866289944	71.90105716816088
886	70.9359187387945	69.68541181290347	74.0433628145872
888	64.06033177622359	65.68581545429204	75.6517938661157
890	62.11938693213435	68.7353182024527	72.50508520745851
892	73.13333621548372	70.39083896568376	62.71579262026799
894	71.1272858118253	72.97115662764551	63.8341304413222
896	75.38388945310069	74.98428030817972	69.10289623005693
898	76.07968107949347	73.27700338334957	69.78880645621557
900	72.56371336132973	72.30514993813344	66.99191223858246
902	71.19865810200699	75.77232552074129	66.89323651979319
904	76.31416119482329	64.07585648905372	68.32026881100575
906	71.83801667487144	73.84260329664714	62.14237680124448
908	69.47744492804407	69.60520767382994	58.57402599329963
910	63.24646992503066	67.62159128138724	65.36770261431964
912	58.17431007746689	68.2307526333805	75.82977998892648
914	64.23450348770334	60.31748996671716	75.3434344370462
916	71.83325926663393	52.50599488347458	61.23388579972884
918	65.11425617021608	60.52714392557623	66.34667032286086
920	64.87166680953443	70.3008364182744	69.97088984361297
922	69.05124156193459	71.76244119284232	69.63167420967956
924	72.9911974509384	67.88289230021252	70.35648209266155
926	71.76820373676608	68.50687645480977	76.09921782948784
928	59.01261966646293	69.64001091123375	67.09622489122847
930	76.90660775244352	61.91549489399948	69.72264446701888
932	76.59454097523332	67.97736316705591	69.79590378310461
934	67.2254332941567	69.2552410035016	63.37816928419231
936	65.0129639613813	63.97159865690858	59.86790852575417
938	77.13351436037202	64.02742305320932	68.94231910703071
940	76.09936115564712	74.27247808777834	68.97668907021269
942	71.85254743978977	61.83104946677479	71.9552285939449
944	70.91596192597145	67.6560411885803	69.98568871636108
946	65.44737156435093	71.94917833589085	65.29523292388384
948	57.79087215794151	66.83026482225988	57.98101038533955
950	55.72475768794164	59.05570119475426	50.92576774804125
952	62.17582633421093	66.0518843971895	59.54462413264952
954	68.89147980295999	74.38860798349472	57.21230732417882
956	65.76990933698563	65.59511613390724	60.72472318953922
958	66.34538648097166	65.04685836988585	66.99943040754918
960	68.3432130579653	70.77152124302054	69.19019954758468
962	67.27731220978858	69.52368836561186	64.44842486520537
964	70.11442495455479	56.04535082005351	60.51324765754317
966	60.22806028543634	58.77366910165797	58.85266536210725
968	61.65095217574347	66.43221269019114	69.44511795633621
970	65.32982174544648	68.69253619954623	63.34695720646186
972	63.97222895674942	67.64453531135411	53.84951289461144
974	59.42209389259374	68.41321429395545	56.21086501297665
976	63.77605271442922	73.38903884215513	66.56514169546136
978	79.92337262569193	77.91702885356222	67.74593353240628
980	69.21843290269523	69.87361072587206	72.66196398575846
982	64.17362585531058	71.62079424629395	71.0717290799184
984	67.11466935491792	72.8921475050979	74.11443406306282
986	68.14099900503267	67.55363158799558	75.18338264526862
988	61.40952896525521	60.41422236058083	60.57399701522415
990	79.49451892493281	62.30562064572975	63.58236111470548
992	81.17455437970288	81.50515077115189	75.32004620492367
994	68.09681547661819	67.54212584549495	60.87155188727363
996	65.08915903601859	62.42375380941797	56.10093870642961
998	69.1080050535713	67.33655269724579	64.54292805866524
1000	70.75365486968593	67.79772339780584	72.58377421853169
1002	78.59061660411184	68.9063548235184	74.11493917114562
1004	75.87765990711783	74.66023187394158	76.48450891586217
1006	81.22009424101357	60.84013377751226	71.39870335160849
1008	74.0955162590445	55.90361041589	69.58790601465555
1010	66.03445937118539	57.82943558666295	65.63433974630536
1012	68.73216010889723	59.58389843787746	62.25211518171927
1014	79.71639508551195	59.15956836444553	68.12687784755057
1016	74.72873716194314	61.58366456552202	61.99673428986051
1018	68.36603708233855	64.26233179840803	66.98696350922364
1020	68.80501850297841	65.44992983527654	64.40111565529196
1022	69.86902493523942	61.73333615444096	63.11665911550466
1024	69.92332915815507	62.2850156873792	67.65791911681455
1026	70.15247422682904	68.91952048998219	72.85525261711217
1028	71.18180938643789	62.97557976393534	65.68346676958545
1030	72.41510640734215	74.59039303853338	65.75930244696461
1032	78.88754010397713	60.84498009159465	74.63688928824736
1034	67.25548472132402	64.95328419094361	74.8875409233269
1036	66.88095682502109	71.52630885517857	67.41885946638436
1038	72.97524956084999	69.16218091848859	64.34663728741833
1040	63.48645120665202	60.9848586359221	71.68050957917201
1042	69.88905470581511	53.61580028678812	63.09169534422211
1044	58.75545346596081	66.34539575043884	58.35624687231879
1046	59.01552526282504	61.92844864616915	57.27384963873156
1048	60.98076972097212	66.05699295403768	62.84724912495494
1050	67.59808775062487	72.66892632832314	70.53624044509553
1052	72.64373962360745	74.01413920423902	72.32203544605883
1054	64.43203343781705	73.06585512638768	64.463940307746
1056	68.25346689109871	74.55286966110778	63.56560001766313
1058	50.94444801366273	78.30145771190752	61.52720990338072
1060	58.69740173756402	72.6332218440073	68.301081663178
1062	74.38817575487201	74.73906847564624	77.19048126202262
1064	79.178185576408	75.55424451162159	74.27465340437671
1066	68.60088508150548	64.29708121669515	62.60058123321333
1068	56.01320770222348	48.93498715713003	63.30102083456546
1070	54.22377404285131	63.79333966099581	58.55198313931555
1072	65.27172883959361	71.19898868447625	70.58413935653096
1074	66.54647430378395	71.89335365753782	63.27700928744901
1076	67.38366607318193	74.79976562266899	58.2396524965199
1078	73.85582296382572	77.87402608519507	63.36366248248163
1080	77.78082579460374	73.5741412535013	69.27200745940796
1082	63.0707649129954	59.79842529171366	61.23317675626385
1084	56.90851766210149	62.06116436911934	57.47918154303322
1086	74.19944544800268	75.25599347836824	74.33151395179837
1088	70.08869871893678	67.25218863855397	73.87071215944718
1090	59.00235045222141	64.10885870881106	72.87517297467011
1092	59.25857985374874	67.20712984440809	76.90789851534298
1094	71.66623050744859	68.50841339505013	78.80124542480918
1096	77.46652521001323	66.7643183069202	70.05201934440134
1098	73.00336442054396	61.67726947536411	68.62879383549996
1100	73.27977699636708	64.84386025035725	63.13128496718761
1102	72.77601511600089	61.0422097365348	69.70647766391208
1104	76.8636733341603	68.8045921640428	64.67093947757252
1106	70.20490594273457	66.92950673998141	60.81596119278389
1108	53.82988299776154	56.20177306421768	67.89468158325165
1110	50.85638027784701	66.06731063940481	72.2753387444867
1112	59.29859119122955	66.50012440726256	57.29698991771965
1114	64.05835515636052	66.92308228722649	60.68041928480394
1116	57.14828381229339	70.71143048040419	64.4393200074154
1118	54.2795108800052	65.14889713229751	60.34576006021278
1120	62.24149951853966	69.29505667262289	62.47278433233261
1122	63.06333223037022	69.26071883816361	65.59912517465222
1124	45.28036148467013	48.26750927604381	57.91150663790271
1126	56.23437734316202	69.24560276003241	66.15733645841351
1128	73.07673361104439	69.19020848756094	61.72238512659774
1130	73.38697055541044	64.23245784662967	69.63235422297935
1132	69.0442617549774	63.9268207941869	71.53931872483021
1134	65.85076118853441	65.84231340530258	67.31653209372085
1136	62.43770472391494	65.94652154137182	62.04355384405069
1138	59.38956864212999	66.73921422749029	61.35329229887305
1140	62.76182800056896	75.90507902233868	67.05558495252265
1142	55.83616816603141	75.31059339606017	65.83183984814274
1144	61.1258310219846	69.95378545627278	78.69662381359508
1146	68.31558318408614	65.19046927221623	68.95683571750347
1148	73.28245117598513	63.43370613164549	61.76805913563283
1150	70.75756749657307	65.68373808869247	60.82104541693347
1152	67.77060957954497	66.99648066983417	60.51559218499885
1154	69.38573090235919	60.70167164924681	55.51324386605467
1156	47.89922097115962	51.03215895685888	42.42669826887357
1158	61.38294974919886	68.4019781797055	65.56886363012191
1160	55.98111412653492	65.71920007709433	62.91338866075122
1162	59.10641178315638	63.24385394245383	59.30509231416689
1164	63.37963014103742	64.50823524709794	58.50709630596912
1166	65.82498289824758	70.5089203846448	63.64803590467146
1168	67.58837171086762	73.79798829467713	68.991617855999
1170	67.47055380095878	63.05466319255428	62.83553115828799
1172	63.87103084370147	54.92312453561962	63.14524317378373
1174	64.92935380999445	57.91280167537283	70.72921027819415
1176	69.05157864499421	60.06204177311761	65.71634976571812
1178	60.20856134784606	63.96686992193193	65.10961929325683
1180	57.73435509952184	64.60499199853695	66.82528480869169
1182	62.78601032697542	67.5903437466939	65.50672005112413
1184	62.7155693349803	71.46471261762325	62.76203108437302
1186	56.8844333080986	60.66835787198558	67.63354620383083
1188	62.34666740606838	72.08404422892772	80.38164245793641
1190	56.40894259187085	59.08039834350532	63.49341456554387
1192	58.73137908403449	55.7745557431889	70.76259897581994
1194	68.48896314458933	61.13754823614272	67.1549263499893
1196	66.64377011394099	61.94871945329327	62.25473662352332
1198	64.8009980635362	58.99986898457541	66.74640541036092
1200	71.22174296869213	56.61710072140004	71.03993323767143
1202	59.04704672865246	51.96197667799241	57.933303920851
1204	64.46198148727555	79.52041059108586	60.66576104202004
1206	59.48209597470829	51.54432852742726	64.29112390066017
1208	55.72114681021957	60.80479985195401	55.56861169791718
1210	63.56820964106775	67.63802210058606	54.55387135640297
1212	62.16337210962396	63.31851869021553	67.17260873725851
1214	59.01777474712887	63.37094950253304	69.00146073988346
1216	65.32715587135118	65.30297504733109	55.14523355814907
1218	64.28144109161049	45.76757373835839	60.73193814888066
1220	51.89929873295447	58.26609055959945	64.79298926348577
1222	61.75148441785885	77.65882294845655	57.59524658254582
1224	54.37555625132012	76.88561792243806	62.00785608124971
1226	64.20503057580217	74.56405687922899	64.16061124171354
1228	67.60871961255793	62.79109764584989	61.37718720162193
1230	63.84825141759536	58.31438557912089	61.17865174470371
1232	63.34848253524265	64.1490455126464	68.02242773086381
1234	66.80634648836534	58.89141665650507	74.19048425888465
1236	72.38126507733891	50.29780365002105	66.66368695473113
1238	80.93040998589935	67.76844460297626	71.72100215932638
1240	55.75209533286303	74.9738968254794	72.27816566952218
1242	56.44590756646221	72.9770927382604	70.7096756512266
1244	59.88839306237652	67.39150417438771	62.54368836404308
1246	65.31811086232572	62.13430921732559	60.27779021287159
1248	71.78527114398321	60.12574261836937	57.82988026467567
1250	74.2127293322864	67.86691361897059	52.06651975262579
1252	73.35662863990616	84.73183392178359	66.45589624362738
1254	59.76484987851212	56.6477750403624	70.63265332182742
1256	74.03270865314735	75.84548044505584	64.47647138071324
1258	74.49365500632943	64.38983542032113	70.64548444613286
1260	66.63870682336474	76.02697025080667	60.22971925915005
1262	69.71754650547297	68.77982423691552	64.46345127581606
1264	71.563820993458	62.32240284125573	69.86593421813276
1266	65.56262790318243	67.44644190435066	64.4963136271291
1268	61.65291957989724	64.18407499716787	61.7728968928481
1270	56.89332122945766	64.43603517105417	64.9037919978429
1272	49.26280576302874	45.35353705546509	70.93227406424913
1274	57.8852331928268	77.96488118338412	57.00513456459375
1276	64.15837565483042	74.61027642682791	70.0528399490404
1278	72.64338957210329	63.71817471900513	76.25379108136183
1280	64.02177953398007	62.45967837564207	65.27850036931868
1282	58.10499326739647	64.9195794814484	56.20138927779837
1284	68.47851907683145	67.71036495503761	65.65074262475356
1286	74.37779196546708	73.95655898128661	78.40393025015287
1288	62.47233039235885	74.77587169973209	62.3533296275057
1290	82.5995806966922	88.37255866860652	74.45721617495926
1292	60.94791747021903	65.96893333566221	73.11008461395284
1294	63.02649761251852	71.14961514879563	69.51406687404673
1296	70.12260565509436	69.26318969356512	68.18150146526001
1298	69.63738188298457	67.57464724024949	73.03527748126832
1300	72.3976731720462	69.84711591251087	79.31607679135266
1302	73.92949307655647	69.02910025850872	77.52862983745212
1304	64.06163071577048	62.0086914831428	70.38142442457242
1306	62.22760063982098	58.47621973022513	75.35157416877323
1308	62.96165804357639	56.76913625303388	74.80355041220035
1310	64.11996213989262	73.55881226403696	54.37552464783764
1312	67.9365278653284	80.13394434745793	67.1449707461239
1314	64.220113516647	69.62403667338121	60.55209905872721
1316	59.69332518425358	74.88043780835062	64.99318508601873
1318	64.66523394348486	74.68745413541387	78.93360290783164
1320	67.84109667997868	72.81524703067097	77.47302709062824
1322	62.48351568827563	79.88038685758676	60.02487133650186
1324	63.02908045595004	78.23610004677323	56.86453647912171
1326	64.87270091414341	73.53379998726882	68.03081347911429
1328	57.71466585149229	68.66438210485474	58.60208941842508
1330	70.59090881458724	82.34954070308631	75.91687590682666
1332	52.46087773032454	73.61226132788245	68.99225246898689
1334	65.16136199093377	71.68899250613944	71.46992888270069
1336	73.67836770459704	75.90005989649157	66.80969155921223
1338	77.5818804230139	74.59101487580547	66.85351127780454
1340	78.21180331610637	75.5255268865033	73.92859958651737
1342	64.72656528259353	80.15292328522079	72.9940805810223
1344	50.68360065273436	68.35913773679853	67.61059234680019
1346	71.07288297501856	67.66604616278758	78.86868550761768
1348	56.40949492301676	63.85491443007565	65.00340558300513
1350	74.28073487275754	67.69953216396898	80.63900096385173
1352	82.06727120382844	80.81119011875082	76.7143203210474
1354	76.11978260046071	82.87062118119367	74.52099821912692
1356	70.80041055713942	73.79669938979993	73.04170878570633
1358	62.12698712465993	59.54881721830731	70.61138216299095
1360	61.383407134705	62.27152046632742	75.84878114604445
1362	72.90010679078338	81.76890595041144	87.1241753327834
1364	72.36756898635863	80.05160450991863	81.87338151213029
1366	67.98016231328808	61.94307110781239	55.60002099534476
1368	56.84050212266903	68.23435012122813	51.5754073545472
1370	85.16743343098673	76.7147090605861	80.68501952516934
1372	72.13905548832577	73.68446031215485	74.86168768641795
1374	64.58606728932872	67.73755591651982	75.93459915882505
1376	70.17074501148674	55.8139794607806	82.13161519648698
1378	77.59791989937899	57.44891831588499	75.19662493483943
1380	68.68408228840494	67.66438900719925	68.67156920531598
1382	57.98835072790216	73.64458074866585	66.71107304756414
1384	68.42524003449432	76.05050559899792	61.65935823896013
1386	71.25280923373009	71.87475715423986	76.34401696723214
1388	65.6118936771674	65.62792290409837	69.72147643793566
1390	61.63738288896688	75.47877430134429	73.88946958500621
1392	87.43016932772972	95.49431368330322	74.8419168699723
1394	78.87769845751339	78.30709252785755	66.9347275630119
1396	75.26232520920681	63.82184959413557	62.591365014021
1398	73.43513988857404	67.35943052322261	68.61819970814024
1400	70.25993487462807	72.57743141924019	58.64862113020746
1402	66.47945727569449	71.38304651854566	57.11468127172184
1404	68.41736472295968	67.19894926177523	70.81951584869206
1406	74.72837175357496	65.07692547816612	64.89834342979866
1408	65.47349771793896	70.22259145191221	66.82722181381672
1410	60.26043485717879	61.96343637517312	72.07140335677633
1412	81.80959572366	94.36314912353224	67.78375280324251
1414	55.12877769592735	85.17152272362009	85.43534431358941
1416	65.94181006192663	73.01654663259295	70.05733228847456
1418	74.25082454812889	73.19546640835378	81.76245697026846
1420	65.97892611474707	74.58251355392414	79.1166430702371
1422	58.46477850914903	79.26503579682908	67.30193981069913
1424	61.5746294268134	79.45178135227974	64.5099807815361
1426	69.04702800639115	74.63872338877719	67.56764754722768
1428	75.62630536893022	74.16475372685616	68.20353497089856
1430	81.67698368562503	77.4118936032034	69.78129273646091
1432	77.51815707810582	84.58850960214851	66.25310394100602
1434	70.02551733156327	67.5556050279378	58.94679312203033
1436	58.5746880037943	65.51823242779562	77.43851016343741
1438	76.36563737039732	51.46017390861127	76.72654078917317
1440	72.21574424118992	74.46559335788713	82.61698597590586
1442	70.23545118360781	74.95388870211117	63.97084915515283
1444	66.95251480282717	72.32498784435931	66.97798575281266
1446	82.30332397743766	80.27091884846885	74.58951068256802
1448	86.45276067936386	78.18521718603155	66.3131610345953
1450	68.58101556392683	67.1165926499704	57.85431398859529
1452	68.91584873428263	71.5854930231464	71.94360167641266
1454	80.39309809948024	75.8392398059066	90.05370786941063
1456	53.61097247678353	49.92728134017244	58.67809383713195
1458	77.5232829310856	74.1989973062105	71.66599002721812
1460	75.99067005078145	63.86915778730757	67.48359028571184
1462	67.31171467383601	71.04789583686438	85.92462720731137
1464	72.41089053394768	75.83222070539584	74.22254919630626
1466	78.607149667008	75.85393418763485	82.76993452475051
1468	72.89665774353908	68.7119486565019	89.73188517167904
1470	67.49215614174484	78.10612422828224	77.98518672859771
1472	67.12419145857723	73.39929605521604	69.54036114705069
1474	64.22686346358481	69.03277034681487	72.87161322374891
1476	64.40678694178189	78.63418646145431	74.86199617660481
1478	73.09480984772453	73.06709535933354	71.07422659214218
1480	72.30552310736621	79.72020593275354	68.00216957786975
1482	78.60491547239525	86.08662763881803	76.07245379931342
1484	66.19779875175442	85.21547301999443	59.88196704679887
1486	68.3649619122625	74.69355907144247	73.84632149172253
1488	54.20131278097142	58.34699273962512	64.50481588827611
1490	68.34365044783903	69.86265625415609	74.33924104391932
1492	61.82604546969975	76.80447670690504	64.55232720694227
1494	74.38204670611725	71.54654853550815	71.70601313012024
1496	84.58284078033117	75.4659550018475	86.77458779493088
1498	71.96416939547561	76.97757547461123	83.09107426064566
1500	55.19826276159775	75.08559248361482	70.55585707814987
1502	62.41567435217645	81.45692472945075	67.67731267034665
1504	78.23264715133225	83.72411951362463	66.88579940285621
1506	70.64043685942592	66.79146750475309	62.80879029182249
1508	70.65570124059985	57.34260943466411	70.16351030415923
1510	67.79238724610764	70.08221126037573	69.1025489905696
1512	69.03063295778109	91.72583127224617	64.61480259796443
1514	65.45506535509941	74.13023773694395	80.71972065617321
1516	74.01051568811538	73.99547827190926	91.10319210413182
1518	72.09652423483728	84.38896004095547	84.32111486080879
1520	63.50929667664829	68.79654377717158	87.69785441081464
1522	64.54386736313444	73.56010829236459	83.9944806056636
1524	66.74436685323083	69.54361756450679	75.12228158003838
1526	71.74094977525736	76.55019066121305	62.32795396663229
1528	78.12542876653828	82.47191318651508	65.5455717501609
1530	79.29145227770847	77.06555912864712	71.32509423882003
1532	82.84758451554973	81.45724292866109	77.012552180558
1534	91.03112412310939	88.9694202075726	94.8842777560296
1536	81.95349089961633	79.65950160016485	75.16879733884906
1538	69.17275220076823	69.3842443891664	67.6266337063834
1540	55.64252770664074	69.78713297374303	70.79400031650948
1542	106.5488509048465	75.09780978303427	86.15026142374026
1544	96.04350237184524	93.74949051776635	90.21587374780388
1546	95.11029143892503	97.81112530075642	72.0990911586206
1548	89.8857816327893	73.01278768647387	79.60675339906888
1550	85.04086317737703	75.39981257563932	71.26520573983555
1552	78.75176443404401	67.98222651039157	59.27144275985938
1554	57.14040856220278	37.03464597081361	59.19444866390185
1556	77.05287261702215	63.89516108865474	78.88046031053351
1558	109.9679547705691	102.4821326717525	97.05909361777748
1560	96.59837586011615	102.2581561330306	91.8242252483906
1562	71.93741069771576	82.52453033333863	82.14252000385892
1564	77.83327021831236	72.94207028210099	88.50456047665968
1566	80.37417967691063	86.10763004197469	91.96587236855064
1568	78.69434559532645	90.3464185220187	83.45384052222487
1570	78.89375960112807	78.02354341176974	73.27323325954323
1572	72.91790332102303	68.1105909628736	83.79432321356774
1574	87.88470821248401	88.37255222625545	109.302972978968
1576	69.85619916955558	80.49352281336905	90.33823586785756
1578	83.32611434189674	77.05503688929547	64.68545016208621
1580	79.07363177858976	98.91342532239671	97.12727263983143
1582	89.03883957524376	78.38829116796377	70.42772667095368
1584	88.31031916385311	99.58477720502435	79.88257658617995
1586	91.3471010409808	89.81684095265283	89.93648883271658
1588	79.15215599074068	75.32232261369616	82.30919347375033
1590	91.09070731967856	71.60814311213443	69.28630601648003
1592	98.45846791099066	75.62422650614811	76.79104647257427
1594	95.02241835075057	85.02422941626654	90.6055139817415
1596	85.51974378203816	86.1799653123619	88.37934638841287
1598	70.56779622009429	75.6591455400073	79.52828801328451
1600	77.1846854631365	75.36399081061406	83.07196576685345
1602	89.35250511720933	86.32693796995459	97.1998685087445
1604	87.17329992150924	82.77385279724717	101.1852118394554
1606	92.08139482320038	81.11363898783397	111.6210117490049
1608	91.49073395768721	89.56563140022058	87.05084753102756
1610	91.25756742147594	107.6616315648163	93.58683702223836
1612	115.6223737033927	109.0544889700449	85.77889683646433
1614	85.32540059836634	91.55329717359318	88.46223131284629
1616	89.6511074582565	94.35470095603611	78.78448585435028
1618	89.6295865797011	87.34616599177643	99.54711896909672
1620	81.02137840180413	72.12871004359741	85.40770512645842
1622	97.64694091641809	97.82472851169382	94.7235452371109
1624	91.65277726615562	97.49472118249798	90.35358843978941
1626	90.73886708059847	83.19343472585233	90.73886708059847
1628	106.7442747925871	97.58372289381086	99.00262391831313
1630	110.3543465752315	104.6541871747209	103.0195427153117
1632	97.86443913284562	100.5445129714714	104.0309759746867
1634	99.15318702402075	95.24415985109758	102.5682172009351
1636	101.409361815469	95.73891846508053	88.26701064399813
1638	94.69627377866334	100.6974163819981	81.61830429693308
1640	96.50183854043721	98.95793789584998	91.88899039986833
1642	92.97939692149248	103.7300780131809	85.96449183329321
1644	99.44644890002265	104.0926510914494	92.21258502219776
1646	87.6319865559741	105.559504301869	96.4474838525812
1648	80.24539782223395	75.79523768790095	87.39727811197876
1650	75.10031354080542	103.449653263981	79.53066721144835
1652	115.9364501637498	112.6967354561287	94.2501530862659
1654	94.01396762033251	94.24369325589454	92.61070489565098
1656	81.56341387394933	88.55839434696048	73.39120152918859
1658	94.4855726272688	92.60950886670879	113.1020197736938
1660	88.1920766065431	79.38170498542236	93.28006904656152
1662	89.51464897985781	82.07387574717113	105.4197080065723
1664	88.31471906530115	90.01771392719925	87.49592644679146
1666	95.00220397444046	80.78384745217664	76.18385608199672
1668	107.841987322827	97.63521349595843	88.70473161224791
1670	113.1988903384938	106.8728030497193	118.0451178394264
1672	104.935404157007	76.56144880903807	88.12391106997484
1674	95.38034512070536	73.88300794643936	88.62883114208486
1676	90.21837198329543	80.09920295426591	100.0639752388658
1678	96.60626825597277	91.62160747064337	96.78616900420903
1680	102.3892425266973	96.17859239143215	95.15661565356371
1682	102.4045880549776	86.83468848761294	99.8161076160517
1684	98.36414331628609	92.18715375531718	96.89871039065507
1686	85.54503012104694	101.1750276526437	94.51575095028605
1688	79.5661635919447	89.94152880301391	101.1989264931875
1690	84.87378595143667	85.70519450558611	95.06886117472961
1692	85.86887938501147	94.21628094541903	92.00906760603894
1694	93.36538270910057	77.21758225379131	78.44318835464429
1696	83.73395832127642	67.77241441724144	69.85087913431457
1698	79.73817992519238	100.1998992249582	100.280520946325
1700	79.13197110367125	93.41437424513124	74.46361262717795
1702	88.24892014585632	80.81544343351729	71.76064885260074
1704	92.30276251626725	83.88305123282154	110.877230229233
1706	89.23070670720817	71.95635265456386	74.18204848384013
1708	77.19326859997828	61.88488020096332	79.15743116709372
1710	59.51477221139651	34.64610708667436	81.99125625791658
1712	72.47510318405544	87.59102552531894	96.24315812610834
1714	72.5844349381736	84.17084355704942	81.07101332415176
1716	77.11995108418459	82.71150756637721	82.37676302935248
1718	72.53907458045481	80.93593517457394	79.82167249292999
1720	82.21739897968348	84.60757235423257	87.66755038198325
1722	69.62091275958424	69.84521113082587	54.79376515632383
1724	79.94936453317688	65.64352478566147	65.81562190282031
1726	92.19936834679342	75.28221825802829	70.60754444103375
1728	82.76880257337544	60.43239072407593	72.65831271190831
1730	70.09756749770004	73.13434494594252	81.40846760372034
1732	69.61373708109976	84.65555432841865	74.3757034837885
1734	72.5407618810371	75.25570338408205	55.90071525750012
1736	59.0995950018429	68.34233508366275	60.75233255589281
1738	63.49831444939366	59.82767986724186	82.75284323435562
1740	77.51568112873463	75.02596495622954	84.67818113026362
1742	87.60184601825623	83.77327921696428	85.7180049951334
1744	80.52504371465116	68.122383444577	88.32910285830039
1746	77.05542859600405	63.23054168270242	76.07834637831532
1748	76.78461773742323	73.17950512788633	68.66388199036781
1750	68.5034788272273	75.27350324204994	80.78857353662986
1752	63.04615498191222	76.89654559854485	82.83286400376714
1754	60.07926186302997	89.31609756512943	71.08654713732842
1756	65.79536645402423	80.00156052336547	64.80669464343497
1758	71.00080946459802	61.90386654675068	64.89046320318039
1760	70.04857572566931	66.72939353854949	74.70143733823477
1762	70.35923208542008	65.92179971902972	76.61937062552059
1764	85.57103179722108	84.61323165645618	98.54734138784981
1766	72.66054813066	75.34824574520363	72.05533094485506
1768	42.6247253449882	70.64480683647369	48.92434651400232
1770	75.58990090813941	67.0387747647755	70.90800942891148
1772	73.79183069800858	74.1941787098197	63.66937925425167
1774	100.1407372343357	75.28898429166939	71.96357190418216
1776	67.77884887735647	59.72182192873221	61.57729781032192
1778	72.70459038510768	82.90824856989555	72.04182852022613
1780	78.32719190666506	95.32237069391999	70.17617736786616
1782	72.65564483269716	78.22634754969907	71.70926999312286
1784	60.89458941487174	58.0168685657235	66.22141007563742
1786	80.78339262886648	67.07332102899856	106.1237963823115
1788	90.49669470240902	69.67565788599744	83.19643979483365
1790	66.67924039779516	66.1318886750267	78.13251128991564
1792	83.10191734543426	64.54683103167723	85.91758512262021
1794	75.53277063135693	70.36732554509706	93.97745760611196
1796	70.99596449604866	91.4849833698684	74.51717525542284
1798	71.90965301486482	82.70572786992742	87.07090785817501
1800	73.25561644128409	73.62531898136507	47.51693720537556
