# Supplementary material for: In vitro and in vivo datasets of topically applied ketorolac tromethamine in aqueous humor using Raman spectroscopy
Source: Data Brief. 2019 Oct 22;27:104694. doi: 10.1016/j.dib.2019.104694 (PMC6839021; doi:10.1016/j.dib.2019.104694)
Supplement: Multimedia component 1 [file mmc1.zip › Raw Raman spectrum dataset/In vitro Pig eyes/Jena lens/Fingerprint/0.25% Ketorolac 6-1.txt]

cm-1	frame1	frame2	frame3
350	59.22233110860903	31.05735069315429	55.54302952981614
352	55.75655569358948	33.39483296371994	52.8271638216186
354	52.3118230773611	50.88159906004998	51.84548980399329
356	66.57853044074319	81.36550059103499	68.14852126643878
358	87.20632465571977	92.33944705667379	95.89251770527365
360	93.99605126532552	93.58885561280937	100.0261774743398
362	97.89773405138195	96.2550377675153	102.8596177069504
364	104.0873443296437	103.3986914194305	111.4800735791174
366	111.5714468163108	101.2782842541631	103.9142317331116
368	107.270647256072	97.62885274254155	97.90624571491976
370	99.79072846395587	84.1936999160567	92.52930361489909
372	91.14436250018487	67.33700720064549	88.43660626058582
374	79.91580449450123	74.06325779923338	88.46594346400065
376	86.18473157771236	86.79648034179164	83.82122651380483
378	83.65931650559111	86.14350718511923	87.28292194479081
380	77.32698054412296	76.26293093229816	90.38398391158002
382	82.56735022760297	69.43191374663439	75.20341353889879
384	83.28752067925268	71.6728877384279	69.91542064825136
386	79.46299803109396	63.94556895727576	66.93420041785797
388	73.45349611259783	57.05563398622751	69.99285323512588
390	67.99450692154552	62.17279217612001	82.06002490857556
392	69.93337784476748	68.27802537506923	81.91069797359363
394	72.96082613999627	63.86967693605406	76.44117099299842
396	73.33430831092318	63.80086312997906	69.90951076485162
398	71.26293063395607	73.14251000896502	67.5557705419502
400	80.91706072401549	71.61203417542816	86.74252865286489
402	76.62984210730762	80.54989009234363	91.66823940562873
404	77.37650036326588	82.90075972892113	84.91749146130675
406	84.39977927245801	80.11705961498565	76.91500243514979
408	86.10495813641816	89.70547751770751	94.38840553825996
410	81.64365882395657	87.8513049566014	89.86956536240442
412	82.34325306654395	84.34136973647978	93.19296539263388
414	90.41096277623207	84.73612781235019	99.37686589413293
416	106.6824185794621	94.82964509556365	96.98281239536539
418	90.77703343890309	92.62047640989475	91.03722641956462
420	86.95170959314788	94.6246864663909	97.43906026232234
422	87.17832290499018	92.5184450281112	97.73586782274964
424	86.05190406210141	82.81851073410385	81.77917846045473
426	87.73268312966948	84.49918090163425	73.09114587386875
428	86.3193046302416	86.40532902158489	81.90226274771764
430	84.34968188473526	80.46735339897987	86.74431721085966
432	83.71801358928173	71.52994728823936	85.55510701270497
434	87.49223300288698	81.51931636263217	93.06601153650013
436	85.92378547068213	77.90231416592521	83.95035614204949
438	90.93343473756411	79.26211477438446	85.80352336736186
440	94.38872205443914	82.32741549193385	91.10322118966313
442	84.4687091519105	80.24792358579846	86.15058496402335
444	87.47132074186359	89.4801141609791	93.28728312121862
446	87.33215153312673	86.01369075379887	88.34111830439035
448	87.73724811417496	78.14157939706493	83.97475732597206
450	89.72676507527982	72.01348797668651	85.8615133137115
452	86.23034953025062	72.64405962523122	81.52829952922291
454	82.56948062826669	77.99574934434327	80.16157724894227
456	87.18298284317305	87.40804849807287	83.40838265874326
458	94.40294867617945	94.1141496314151	89.04683175341944
460	88.22475958337738	84.60853846558963	91.60111954283364
462	91.74353116807116	78.82654593824054	92.72386898039338
464	87.09737471877503	80.63278095767248	90.70029814770086
466	79.4114262524497	84.8900924825779	86.72645615288731
468	75.01690416328069	86.09645103807094	81.36150933754601
470	82.51494608134219	77.7673069774787	67.60638426515037
472	91.80716399745663	73.20924694451213	77.38536199628777
474	94.12839938738023	76.57249293208866	88.04985813692323
476	89.23066331055414	82.35638744155939	91.0315023393069
478	85.21100764723616	71.22580965122327	85.34266332865101
480	88.55010934714187	73.25943203050611	83.17091194434381
482	91.87471697306246	84.20630028086862	88.83881364369472
484	91.3252322904661	87.68051141311406	90.05679544806564
486	85.35077026289859	69.82241020082178	76.70814318586328
488	99.84646824360766	76.76957120342617	100.4220986336797
490	95.56740292141184	82.37050793336043	103.7594990823408
492	92.70246030654931	82.8429803638777	96.4676603941702
494	94.52552507698952	78.82960506812027	87.54998629974219
496	84.85896647865978	77.12085071593634	91.75392246574363
498	99.66596804250163	87.26594088605302	98.18820494978681
500	96.46836664903307	88.20133735042532	93.4358954251572
502	84.24595407026702	81.75365794016123	84.28156866592001
504	78.51046164091132	73.11833364707239	80.11078858404449
506	81.15800568659418	66.8949307521838	82.33690060947022
508	90.21847997112735	73.25494439199315	85.38576983762829
510	96.13973235935559	83.10623844851133	88.89353843809855
512	94.63133550929109	88.64902689600504	88.57589542670765
514	84.58390253989765	78.57495405037834	72.96518390147769
516	85.28621943534273	82.04744318428983	87.88725556857642
518	87.03967131090724	77.6945211535112	87.23649883032826
520	89.62448280984711	77.75918618642599	83.38148791889911
522	92.64462520461314	91.95402499004193	90.53063386330798
524	86.94786867512109	84.55114896814179	92.08449330461437
526	87.22264135419522	81.39478493635667	92.05956757845812
528	83.33599581544067	82.19595315317926	86.26370524783974
530	78.79463835691662	84.45895204763527	77.79761465443937
532	87.70729336633792	83.11500668744263	76.02702669652608
534	91.855001454345	85.68555406097727	87.28517246310054
536	87.28461693765135	80.12151699226203	81.54132441051607
538	86.79619878455199	76.46412543539169	76.96554208108478
540	96.48006870253037	80.34179350643908	85.17839822245732
542	99.38140673084433	81.50414321560157	93.65905106963366
544	94.2637054474617	82.43427643614277	94.50531256163957
546	94.14636123891508	83.82583780315039	97.65576823416217
548	93.69306214210502	83.83615514354362	95.9681767885439
550	83.09760224902335	80.03645781728112	78.59367602968402
552	90.39708049445883	78.26286315190923	82.86669311909492
554	90.43094461748491	75.1375336739915	88.08580293697918
556	83.00712551254672	74.40405892482964	85.28720373971197
558	77.27156287108613	77.24986533088385	79.0953259833228
560	97.92546004046517	82.31745426103517	92.82595129793961
562	90.84144908262361	79.21712995792623	80.46947427605115
564	87.54739481272169	77.63336657069365	83.54990846048405
566	91.81730698447106	83.77534892402255	90.8288874377956
568	100.7773119061788	96.31675917977844	91.1659602135417
570	91.36032375251733	82.11081396136255	88.69210276590387
572	81.37893834412682	82.21347591481917	83.81086948571141
574	81.98262371870099	77.62764137263167	84.36953027114566
576	88.50516677675188	74.92676089328359	87.27155725146957
578	91.08127206260484	86.41935539388761	86.10439728306959
580	87.68291620134595	77.77689374118667	82.69982750240226
582	84.92544862357426	75.20878296359851	80.28170832680441
584	86.81479706066304	79.50367270712499	81.70880656312718
586	91.8561767133009	83.99270886078523	84.46789440431479
588	93.24672166776959	73.52262684639737	80.58498263031166
590	87.63363963642843	79.58191102364441	91.08968405814173
592	81.30776339452015	80.58585933184799	89.02749636313658
594	83.77606865148565	81.72925337430738	84.01785020299452
596	94.94908460878347	83.84647484030434	83.60408946784679
598	93.38048409117376	76.16031406278276	90.40928154393372
600	95.07706909562008	86.8870933890796	100.4804952794963
602	92.38326432376547	86.22353260009392	99.03312782490683
604	87.55232374845332	81.44730242902054	92.05394472394427
606	85.2513683279427	83.12738085746221	88.43734953366342
608	96.43075497703676	95.18764612850664	98.29541824983193
610	91.12928103377334	88.12326682700345	92.8032796156709
612	90.81344562068718	87.95292367608896	88.55000975457693
614	90.76807269960565	88.5028376552402	85.66709195377685
616	81.32855576501029	77.34832199587265	81.13593251612038
618	83.9678720899922	79.10001229757641	89.10250535106428
620	88.61774439141887	80.71270186331476	89.39466043345452
622	99.43307013833785	76.2830251123945	86.23909479557355
624	106.2608024867203	74.3021094077489	85.96132684748076
626	91.61901254275362	89.91316644436259	95.62824127698653
628	79.94913963763193	77.35096994200171	87.07996316484709
630	85.47099286575545	80.95595217584284	89.21122653495489
632	89.38648180966283	84.91731455008613	89.82508760927937
634	86.30654801664704	84.96756929848873	87.21351239179614
636	81.76564113020328	86.23933309039882	88.4912195066767
638	91.51113933000241	83.08602422476341	82.21792660061965
640	90.79572801081116	78.29535583684276	86.53834544870507
642	91.20249044520634	79.30927481764866	94.75698119865493
644	93.34916446860223	85.72063387842528	96.56456418332297
646	83.45621394106856	87.06212973907033	75.89258362166139
648	85.81630273367368	83.65653624227683	73.11164751749405
650	90.14778878583036	81.69103051900859	79.5707283072494
652	86.87197588807639	80.61420053495775	83.73651776784708
654	78.85096695875947	80.74607438768726	81.60027737066346
656	89.69692811193977	84.37031136744098	81.16166648115966
658	85.15961068921835	83.37240969892511	84.28436778355847
660	87.26137078327994	86.37819244328145	83.89632543508775
662	88.29582402200929	87.97485210669936	84.98988068404361
664	86.22971791031378	85.67308040468117	88.24877947049328
666	92.88646933429912	83.68016200739353	84.89557332351886
668	88.68145456552159	85.45008866222767	83.1577800821314
670	92.42363371432064	85.59724569091759	91.03255303706482
672	92.60407633371456	85.44805665980177	94.75186082587412
674	86.22170603243529	86.43890070936345	89.50177356349136
676	91.07155230860421	89.46635241131659	90.70745302102733
678	84.99536347821402	79.82941961005814	84.85624765635237
680	84.50810239169279	82.67281030104964	82.28793862398996
682	88.32444454414411	87.17512301133571	85.55798895258974
684	92.54319315522697	85.16758146886201	90.69802751933376
686	90.56412754540948	77.68179020780073	82.30079786566098
688	89.95021883536222	86.8305448509836	94.90566199433246
690	83.77227756563812	87.65375458945337	86.7879886082976
692	86.11340741579019	87.29361931066102	84.6051226865068
694	99.26708390818251	88.79498785743694	94.89089241148329
696	104.6972395766909	85.45169108754726	85.09269210229073
698	96.49167037507368	76.51226302097025	82.18241259987448
700	88.15466071195861	75.03905806496275	88.85156595277448
702	84.14233863940424	76.9661504658377	92.07234912226367
704	84.84240307286824	79.0749545925498	91.26113174381769
706	85.93884248324324	80.17412080655625	102.5556851113247
708	98.68006862855415	90.63792624492811	101.1636903516897
710	95.39354493301735	90.91662127878578	95.97566296616986
712	90.5183371715747	80.57130073904051	93.65751752391665
714	89.59866116312753	70.96308421931609	93.32757323551616
716	89.08126081502859	82.75958646249511	87.3617559280771
718	86.60371466158179	81.20563913702196	85.34757439074028
720	78.68115081180906	77.48406290655773	82.25578763747505
722	74.81091820644795	77.48196257194179	80.92077489398929
724	79.31981688631178	80.29505165890902	85.39308996855101
726	91.71080132961723	81.09844876044721	98.01040104216672
728	95.33030049509246	81.90512699698805	90.86015007559124
730	90.43049456567331	85.36920473555703	89.05738839422457
732	87.23494594935067	85.27925379500191	83.17371237426403
734	90.21398560185426	83.94352481220602	79.65507735990406
736	97.14242313097311	84.04042709372801	85.92530690481878
738	79.99096878086458	69.72148007338502	78.20253562065611
740	98.24609672533732	82.98701873632379	95.60630769519682
742	95.40701075354924	82.11083618993013	98.51055241595552
744	84.63949374295791	78.51631312880669	93.78746785916292
746	85.46451790726806	84.88064485880207	91.65386809372477
748	90.84660221208446	83.16976969944062	81.43156620947559
750	95.47316300937716	80.70678058361563	86.72519664233666
752	95.8143208089478	80.18891885526806	87.30488604655328
754	91.07613096764735	81.49056289723075	90.85043044818623
756	85.69209849946367	80.6021519674067	95.18835535990078
758	90.84682770335158	68.5959011380605	80.36019810490262
760	96.08759151483292	91.32214242373621	89.7836858047537
762	97.86103408206202	93.27296531554651	90.03000857150698
764	97.07895084874699	91.80609958062391	94.27575129145365
766	93.64511707067797	91.70955139959762	97.22940723438427
768	87.73863753331105	87.59209823048698	83.51392500318281
770	90.83763957380539	71.57159739301483	76.57684323350429
772	91.47372550901115	76.73702186084421	84.81950101514376
774	87.01480951382828	79.61591014076544	87.57886810083042
776	84.60220084707663	79.96794471489028	85.95174199698609
778	90.04846808381636	82.67150786607705	86.94069487755644
780	93.64183779183017	84.33801131806037	93.41855022744279
782	94.28047426583306	86.60517076367476	92.0615946765744
784	92.10784774599571	83.67000962542413	85.79907143485646
786	94.00879481655211	82.2677083625541	84.21655307407789
788	96.0595482074862	81.6800081369969	87.81439000790891
790	80.31108040755483	70.0498298411795	84.44008940582843
792	93.87265684253509	71.95680738943996	96.06610501463347
794	90.57831511835342	74.60904057010993	89.68246835861999
796	92.33459873329122	77.70906797414142	92.14733235914206
798	94.64719797525831	80.74684323468695	96.21181983897435
800	86.30061823741342	83.95007435794759	84.5315716677417
802	99.55949420808008	92.31013088518824	87.50999059075737
804	90.40811246165755	80.01252742577525	94.22202058547413
806	92.17643031636601	84.06070070773438	90.91335643925766
808	97.98965861078628	91.93631201778436	89.58662998289063
810	96.71054136174708	90.38235186545735	95.67051457775864
812	82.81166139334542	80.40793409315624	96.02444664225854
814	92.46511734280985	84.63149736708007	92.39662813429847
816	97.17331997605676	79.68822976043893	84.94392690337341
818	92.95733735770952	79.75037407937936	90.92115066691389
820	84.83532428430652	79.07163946800895	95.12663013487779
822	82.06156568913787	68.00268063214556	76.61478469392704
824	89.11143888061055	79.02910530809055	83.66783991461784
826	92.02790836192384	80.56249938909775	92.37893028496271
828	94.89829111515452	81.77325251233529	92.59196547023865
830	96.86341131095794	79.00859524313017	89.87982551384772
832	94.88224300943915	72.16568594857438	87.59193504230782
834	85.16020801427663	68.84298294841547	82.66749248173967
836	95.43292137775258	82.10002700259921	90.44132519789615
838	85.16104285316504	83.31195226257825	80.09137836230562
840	76.72634811825813	79.78545268890403	77.49386680053095
842	81.23863959084287	80.46196361423824	82.08078225995814
844	95.86729471401796	88.25474570938799	85.19838436111242
846	91.26469856242991	85.64975750372089	90.13985179785473
848	86.26675585999162	79.81777324523229	86.13164330008229
850	94.72467764795294	82.09651467144155	85.87001584479454
852	97.20078326360326	84.32960502484644	90.09263732318215
854	89.08639903409981	82.9638148708966	92.4612143625254
856	81.47681707124639	80.21279848293155	85.72791144281432
858	88.57817517653714	80.22558872245637	92.32256979258212
860	98.53368208274705	86.16227623931187	97.30714968266173
862	94.93568166521243	87.14006207112024	98.99981634076877
864	89.59775829831906	86.50744361675714	97.62514882258358
866	92.68995228410654	86.96654426360746	94.25066634550265
868	101.8455105434968	86.03257145564223	90.29536587389264
870	89.83733367087349	82.20642718129247	84.42396247542764
872	87.45012087379797	83.35294222480452	89.47222893324467
874	89.0440990368067	83.08686358633082	90.8611601945951
876	87.98256459962423	82.00115477857619	89.67358467818963
878	83.35369078931188	83.54784634876489	91.24290664140195
880	87.15164284748494	91.47527140606027	97.10775485191957
882	92.50865142552007	88.68356845662844	94.30512193699781
884	99.05674553974257	88.56299804728596	90.13476774562241
886	97.19656418250625	85.5573207766212	94.17675907269481
888	88.98696014335197	80.51381662005744	93.71633410775442
890	83.53951114814024	78.18706682292773	80.76797101902498
892	91.46396163332832	84.02122238539366	98.57733384743082
894	88.29501569497978	86.74983837832434	98.29835498401913
896	87.62243014672836	86.44239489458076	90.43321694491863
898	92.96051703206172	83.34240278059421	85.91935340208892
900	97.10502432879831	82.37538585483871	88.22041763928381
902	91.40026318730176	86.31556863725943	93.29382262107852
904	87.62075390061499	77.79466184298704	89.51818613119239
906	85.54054173123699	79.86284935224452	80.53689439355848
908	90.62659350175747	78.05499461463916	86.37701880966247
910	88.62938909011358	75.65801832728047	87.78404046280231
912	83.40794188743242	76.7708070096057	85.02865735232101
914	88.00275639068933	81.87674588516451	89.29023487231811
916	88.28323724558143	78.94380005306513	80.02329135035562
918	77.59896471911526	74.95425434845286	86.96563774979691
920	82.54968390334248	76.87090924453842	90.22958920079543
922	91.01566903442203	80.39240441586219	85.16181694896454
924	96.9301973519385	83.09932456407421	81.80988729033784
926	99.66409278283275	85.89937047153788	92.42876286719265
928	85.37633809071824	92.95650622881611	95.76108001923285
930	86.67026423430892	80.62788547183378	98.70929575139893
932	92.37136514665437	80.93675566115937	88.76495155336238
934	89.37783415570927	80.67450181636562	83.45169589840062
936	84.44826991546084	77.92279340803282	88.76657563137735
938	91.81252682437516	78.98104937924335	96.73472017791443
940	98.85464297091826	77.41079315957863	89.26522630135617
942	94.53883707720902	84.9561432735901	89.87825088233024
944	94.34731802224513	82.96949718539594	90.29750928709038
946	98.79316794461943	82.13923660577147	86.35987238820277
948	100.1456377710577	79.95680983980272	85.00391438063728
950	92.56980313701563	74.44775162529533	91.27531999650486
952	87.64813146964266	91.76762510959661	86.35274329439442
954	87.25823553318226	81.64992120616907	89.70021699749717
956	88.70344336816579	84.34446985258248	88.51066871812876
958	101.2090457123731	88.48728256391512	93.05466463045013
960	106.9430552966523	90.77160676176607	98.36384381993227
962	93.78654157928561	91.80971243485385	97.57015011966075
964	86.69840523423268	90.18460425512926	95.71011431590658
966	88.41170153111514	73.2019277948602	91.94682227463942
968	92.69503574597134	86.27727587112943	87.97910012194896
970	91.8314405278839	83.06912234997844	92.47973729654002
972	88.06601079500616	80.49567803261608	88.15909605723756
974	87.85759942819202	89.67841903044368	77.84999126940285
976	95.90771226004439	87.98349796189753	94.12491181082183
978	94.39942191710686	85.89791789031685	86.51079293122221
980	91.13885771076176	91.95288318938083	92.94114636898158
982	89.64704340874755	93.60750477763756	94.53716301680052
984	96.29604586642095	92.52047763624523	93.75359869148096
986	102.3523200583855	86.29347262120099	93.95202585151431
988	94.93107009422182	74.5655148397247	94.23369847358048
990	98.00216265927709	87.64949128446516	87.8117879334559
992	104.4530281244849	89.67235792732529	104.0328755027315
994	99.18266739304396	83.23906614581944	96.83819533097727
996	92.74306531896461	82.73405932669496	91.39858865493514
998	92.49719587693018	87.13309123305699	95.17924819886677
1000	96.51265179413089	89.39673247122406	99.75826823474979
1002	92.65955102463749	89.08230591395383	92.17945898021945
1004	108.637922693357	98.832256621819	95.71311969353137
1006	104.5743521221717	81.73091407379884	92.75607489408438
1008	101.6453830416971	78.77025157461009	96.28099617382154
1010	100.5051398002798	77.42142602794709	94.68181963823643
1012	94.0500306539341	74.73668387903956	89.07638848087868
1014	81.5240516957133	83.30331887875397	94.15052847620967
1016	100.4923079029065	74.89396505167855	96.57988032536646
1018	100.8100936798444	79.26456392560097	94.99615218974009
1020	97.27523130990498	93.38581916304237	98.27767968372329
1022	91.46382063728967	88.7108621306276	94.15290453844699
1024	91.3413196821397	82.62551858601117	88.19338102283449
1026	99.47771850380806	89.68251242607677	89.70666200856272
1028	103.6232893662291	79.94361305045726	96.16435304035288
1030	102.5684953898956	91.56890745388824	106.645601945165
1032	103.7173562259215	82.95964312979415	111.7130912780553
1034	103.076993262922	86.3316251706085	101.3007556634024
1036	101.3433256987888	88.83271786219089	93.09733548356275
1038	96.10041898697314	86.3622956789479	90.65199790160447
1040	88.02071443597622	85.46301269600311	87.65190619539179
1042	94.55494623255063	81.53506857912836	95.89559791775866
1044	101.5276307997058	78.57936811155344	97.62619409496243
1046	99.10557344434474	85.59901215214995	102.0748136956001
1048	98.31459080449639	85.17396810881616	93.73087853036256
1050	96.72226996722608	85.92181003030358	86.23318975540215
1052	96.20314448218832	91.4379322466442	88.04311959173164
1054	104.5514159122106	92.81273850336913	91.84483120176688
1056	114.3912472062404	92.58815949697396	94.56730931013125
1058	97.83868654834224	79.71267294756299	89.78368124304427
1060	90.69016196953839	81.86650686753046	92.69220341886584
1062	102.6916117436672	94.12599287572348	99.33077963870379
1064	109.6026183285423	98.88410826078135	104.1751397672538
1066	100.6398725244765	90.93717534091158	103.4318591574579
1068	97.45172723678026	85.16564362471128	97.79848419710132
1070	99.91902863168635	83.44016366117347	97.29095448569292
1072	93.7275043939492	96.2361846949191	93.20282720725692
1074	98.86906596143626	90.00898489009666	93.74655397996015
1076	104.4160485297445	89.86012879660034	102.231806352655
1078	109.2236520828666	98.23569191445225	108.5491913246281
1080	106.6537691627916	100.2482930981471	104.6941772225187
1082	84.77296475161836	84.43726750813389	94.49219000322928
1084	90.61388538793764	87.27111960030899	80.47174076822526
1086	107.5239121013787	103.4355129908189	97.41201732695784
1088	107.4794902668337	95.68533235253764	98.08193620258859
1090	101.1690864992744	92.73290767820026	97.22041197581822
1092	99.42342459496848	93.18497135752489	99.30731569638996
1094	98.98916040129674	88.87132038655051	98.79824670194893
1096	87.5084507030632	86.82066523682858	90.74799663452838
1098	89.76753803539009	100.6673763013462	90.57162273387198
1100	107.4034077873011	101.1340124292566	102.8205566277678
1102	101.6714912836579	92.69218357968994	103.8028171790059
1104	95.92870265640246	92.46475141091378	114.5322547404861
1106	94.99701805442336	92.20339588127452	113.7303833830292
1108	94.79083758535973	90.42080126579921	97.19972377676491
1110	92.4769665253117	97.67141829512981	92.61574878694276
1112	87.98719137206092	94.41662940322549	93.67486523340236
1114	105.0023493262259	94.25088794136127	97.22006010173151
1116	107.0404917272964	98.55983293101888	103.7111794308222
1118	97.20387802271434	86.10245306435957	91.86483573851371
1120	91.84343701763032	86.11761978609765	89.95277811486321
1122	92.54700284653299	91.7785477507863	95.01257096329607
1124	90.74606016204646	79.15345676767812	85.49981137221212
1126	94.27125622497215	92.24553483305333	94.44477741499809
1128	103.5968061276385	88.43091093610249	91.25543960414025
1130	105.9418544736088	90.91701384225777	98.84075416891295
1132	102.956480774044	94.39639839617274	90.96110638509745
1134	104.7405251033343	93.12981089934441	97.4341979993536
1136	107.4166685932574	82.86235561069259	107.0151129737596
1138	103.7584993842196	75.26777424327847	102.3017253600436
1140	96.43904435053698	93.53341072435552	103.351449336232
1142	83.15823862479219	93.56368988562566	99.57395967993195
1144	92.510379756517	94.36948601086591	106.9331982746012
1146	97.51630169751299	93.93295086477409	98.65432650662082
1148	97.04937697717182	96.48471403098222	99.71821198003329
1150	96.48973901537403	93.04575450362104	98.52033463137759
1152	99.09672011931036	89.0841494904297	94.98256217200969
1154	100.8409178552369	95.56216510499881	102.2278917450471
1156	92.51323094931109	89.64931700783414	99.40987832690705
1158	111.9964639809895	94.92035976981742	91.81352222402069
1160	97.96997478160847	85.18619678768076	98.07287296694781
1162	93.20458422100803	86.39401253519014	99.41353641123428
1164	99.22366916706423	96.30449700687288	102.0885764536735
1166	103.3966686570092	100.4557630602976	105.1397005466948
1168	100.0084971579385	93.81413058346661	106.4266886834459
1170	96.76361488838583	86.92929697447737	107.7216759508059
1172	94.4802388528145	78.84127400276034	98.97966789030295
1174	100.8531773895463	94.95878030004333	112.5467985159402
1176	109.1556393077179	96.813492975873	107.8977121612235
1178	103.4752650674771	90.75628943189147	98.38767481324285
1180	99.95330524185849	92.35568064374287	98.39445060938206
1182	104.0434576523653	95.33194889401418	106.0983537462963
1184	108.2209908882854	95.57059569788184	107.8144580518011
1186	107.3794448276144	108.1171752128154	96.98708259941053
1188	106.3108712875404	95.15447290988955	103.1718511115993
1190	98.31331829503918	83.71721022336779	99.19335108528718
1192	100.5092959268784	90.91235156203047	98.67147766527
1194	98.2600481503973	90.65174984474997	98.46757074070629
1196	98.70706023932762	87.76556380400919	99.88082290448955
1198	105.8489130118461	91.35958751917842	105.5726687699908
1200	107.6396458857653	97.47339934389544	106.693116150199
1202	90.54925353937182	94.4652835482095	89.5395351038939
1204	102.6473377231456	107.2310681500054	105.6634865795739
1206	103.1077877387572	100.3941532617339	106.8371021347252
1208	99.72749582640748	86.14594827341767	92.11345661782174
1210	98.8174067794567	93.85885230870211	100.2043538639267
1212	101.0450448508478	99.88926272112602	106.8182355572849
1214	106.4891750478513	97.19938098815101	108.2168493332417
1216	106.8262319901461	91.24460161503879	111.3674378354609
1218	95.36370498010234	82.50862254164849	106.2908874954202
1220	117.9677125192006	97.49291336126085	100.7924265533211
1222	90.9712012469096	97.77620284896779	112.6630834773412
1224	103.9204311884244	98.36638452622753	103.2418592950386
1226	115.3607751795446	96.60135716841384	101.2100851471389
1228	112.145175084176	93.78748949401398	98.34883492133398
1230	103.9289580922909	95.40245728891833	104.3782488898945
1232	102.8339034500079	100.8879671502705	115.0675186361552
1234	105.1803894860842	100.7612389615668	109.3476011604549
1236	92.73461842900311	89.03254335402528	104.7365348378143
1238	101.3703902620081	89.3305709987788	105.7948999923866
1240	108.0128630802681	107.111188962699	122.3323833410491
1242	107.2382252724174	113.291384270035	126.0468976795407
1244	93.7440573188608	95.10714602481458	114.8923430253623
1246	97.71348327743618	91.54632669251856	105.9516653724911
1248	104.7317466053179	102.9042544241251	103.0056254427732
1250	94.96704637476685	103.4062867027946	100.9781400190434
1252	103.6538321516374	101.8781490192893	103.9568323513078
1254	102.1080606575112	104.0472611291411	104.1405022184937
1256	129.7666264290937	97.89745557799569	105.0342022463388
1258	115.0867277706112	94.16854910894598	97.15060357045817
1260	119.1857906203689	92.77549078464942	109.3386917107224
1262	119.4557647876328	95.78361621985137	108.2567775128844
1264	112.8169570538483	91.28047605623154	106.5233412498534
1266	111.8050684690132	88.45285680217921	112.6652018375078
1268	115.2098436585049	100.9227410020126	109.4110184768424
1270	105.1825897996971	100.0194786697718	97.99625751556903
1272	111.3529546838065	103.302018398493	97.68462291000253
1274	113.0232997020356	85.78648717738665	100.7025457514595
1276	119.7136592936017	95.31607350503634	94.4980861064453
1278	115.3475623010169	104.8525290422386	102.0817913427039
1280	108.676480695834	101.5061252197204	104.2397852317739
1282	110.2552888493162	96.59047762851988	101.2344259898324
1284	115.1167265112484	99.26744198437649	109.3904275948902
1286	110.6972061644859	104.7364100131356	120.8584306353571
1288	103.3136361602583	108.5042663313482	97.03425275017924
1290	123.552885602876	103.2299037027508	119.4443833505748
1292	104.1928989475785	95.30451171190927	113.9122978060199
1294	111.6833990260331	96.62486468365802	111.691164730799
1296	109.8199614912844	98.6068464087592	114.7838580992582
1298	107.0487969239775	101.1216751504771	117.5093264501788
1300	105.3248003519943	101.9417976341669	118.0243657650119
1302	105.662397734745	101.4550609522415	116.2911587890724
1304	112.1684086287825	102.3364592683416	115.123773060425
1306	118.9641435651841	102.7004557540628	118.801054265198
1308	106.8610206135293	97.79266594358157	111.0012100952882
1310	100.573952415741	94.48336059363921	103.9696160230835
1312	102.4236010668385	107.467605158089	108.4780987982391
1314	114.454964544148	106.5480608902013	103.3411803979967
1316	112.5252077902977	96.78177307086185	100.7122709474326
1318	114.5831735203193	99.06629739165726	105.7696038023976
1320	119.0899758538206	108.1379577968227	113.0066513839367
1322	113.5473439816704	110.6168053356361	111.8262929354288
1324	107.884407463812	107.7689776331522	105.5198247896673
1326	112.2534732627672	94.55564658655663	123.1664739362744
1328	115.0277194663089	106.4049652755941	107.7534382199842
1330	105.0520633419421	107.0318934972802	104.1465834022892
1332	112.3314182456974	101.1693644313683	101.0817949148066
1334	113.6085744733443	94.84306762600866	110.0980846455054
1336	123.6471105731135	104.1891627568356	119.4629394825376
1338	123.0292327154484	108.7192560278379	122.6072741474536
1340	117.2135466820231	107.1673470914338	125.7643346067002
1342	117.0558094004435	108.2650042190818	125.6210802885409
1344	104.6651845420002	100.3054639035548	110.8561964986608
1346	121.0303116336882	108.714557802749	116.7643292316204
1348	108.061233718651	102.6930277169684	114.6450552888185
1350	115.449630116445	98.19879125959429	103.4772053505794
1352	115.0525162681765	107.4642029321009	117.8091263578508
1354	109.6515955456463	104.7328532658547	108.6188914353718
1356	116.1307454757458	105.3718880119012	116.4680356517967
1358	108.8609280330548	103.3163444629923	119.0840129452289
1360	105.1331791234052	97.04650280140727	113.6068905967285
1362	122.1691565385126	100.2844451195538	122.8518114199511
1364	118.156302090288	110.9862275531206	129.4380989018065
1366	104.8023099258875	98.26244995464418	107.7182248902505
1368	102.441605311908	108.5753672166964	99.81289791151633
1370	115.7945351234018	114.7923596571871	117.9287478674943
1372	122.58905374561	103.0097550396793	118.817369090358
1374	134.0563963793833	102.031463241254	118.6726411299527
1376	117.3878098813926	102.3016534331277	112.7395544439087
1378	119.3507764440411	108.3161499589322	111.6795320791032
1380	121.7644999715406	107.7412813905243	120.0002200600021
1382	113.4284026196123	101.2062358048688	125.1351236595015
1384	126.2029202440944	110.2790881512083	122.1631144608209
1386	127.2357666506321	124.4963985781248	126.9638626085435
1388	116.0453885303739	106.9861087140263	113.6695433293365
1390	131.7112218669461	107.1781522266194	120.3838206461919
1392	122.9251187542193	108.0270909812104	123.8378653974919
1394	122.1292908189137	111.4713839142304	129.0578040828554
1396	118.3070287650079	119.6473979949078	123.2836577524922
1398	112.7224482502113	112.5043116909746	122.8557044894911
1400	121.6344538857367	112.4836228140889	126.8151492510439
1402	131.4461251327589	122.0878321156734	129.7407075475147
1404	127.8686955314869	122.1302261513254	129.3788984113844
1406	118.1513740481738	115.6987434888668	123.3127512801734
1408	102.7176064690166	120.3802623373197	114.3174545640444
1410	111.9969882604805	110.4777344695162	117.1103046308064
1412	129.4969122455731	107.1153697767124	129.6162499494345
1414	116.8033432793363	115.9322050285538	108.6209214611595
1416	112.3255248673396	115.6345457071478	116.4083567194197
1418	109.933466612277	122.1630333683725	127.1541604257818
1420	120.6188374781388	120.6117933970477	119.7558589646935
1422	122.8820886539194	119.6668717625393	110.5323833834493
1424	121.0569183263665	122.4850325751413	109.5252062533839
1426	118.7101044073634	121.3556954787142	117.6609403514598
1428	115.2441649935415	115.2345051126661	120.920620049216
1430	129.6476082607914	113.0959846358798	106.788605623539
1432	139.4650402247112	114.6646888783044	123.3134628261481
1434	109.0121118714306	100.6233928950691	104.3220463169221
1436	119.941591722298	111.5284838339888	114.3814689209046
1438	118.8857651249171	108.0238875069911	126.2247098842963
1440	132.9752583182072	120.2318605636012	119.6031359967751
1442	132.4493516727785	105.4681188056011	105.4550322636327
1444	130.7773618278405	107.0784875084787	106.4199155946467
1446	129.2492042530305	111.8057111912645	116.5424769398777
1448	124.0067418040917	106.9758293828087	120.0419600527365
1450	115.0224925656432	101.4809319532174	115.238066353598
1452	114.0683414500668	104.5450599364771	115.1141035960656
1454	125.1989998202467	113.9232814457367	125.261604107347
1456	108.7730196190297	107.5469412823888	128.5749055258225
1458	126.6819045157583	116.9197496759792	132.2599227093143
1460	135.8046566253229	121.6261903502069	138.757873533259
1462	132.6079125216417	103.8196224573903	128.6712789012906
1464	115.2641517453854	111.8284620656386	122.9369359885305
1466	123.1608030022111	126.0458650363155	121.0532393886027
1468	113.1497975064145	112.8849222283112	119.6556898560133
1470	105.8099400286725	112.2301279176134	110.4061959385014
1472	115.4471723355825	113.508208354832	103.3630207535047
1474	121.7996153123966	107.3782978244523	109.3526295000567
1476	123.6299413332958	105.2760860792305	115.2054607240063
1478	134.0171668874963	104.7756662992117	116.4526787366946
1480	128.9186266820221	109.8594030761502	130.9823645880017
1482	121.0290352945983	124.7698913778096	110.0108290467448
1484	120.0162392993349	128.2224859449633	128.0825698582573
1486	141.3221091566378	115.0311699411211	133.0530010330188
1488	106.9020012853784	99.57791143521789	108.6006825385206
1490	100.8433190190531	108.0361849046985	118.3474950321661
1492	114.7523578336523	106.949964776728	119.2807082747793
1494	117.0304031943551	114.4961159246799	125.3464976125839
1496	136.1758970185881	129.6173628219223	129.40482355583
1498	132.3568083483027	120.4976275663982	119.8174172391738
1500	120.0770397442301	107.7880638868532	112.3032972716419
1502	123.5649334878557	116.8627823374072	121.9931330479489
1504	124.1013864767942	122.8690978956708	133.271486781744
1506	128.3432620421864	113.5887848824431	128.6961031597309
1508	132.305562412206	118.447404622715	126.6686484135292
1510	133.6511623413771	124.88621708778	142.5595258666501
1512	104.7587552655405	133.9981442133497	139.2606532633618
1514	118.1279294304182	117.4211637523785	130.1943150228334
1516	131.2495795521327	125.6208549428853	129.7644572743916
1518	129.8139667031772	125.4015742578631	119.2921314079645
1520	140.553969840198	114.2908326685707	127.5974822448628
1522	128.5350998549594	119.344588269973	129.2499559075706
1524	118.6865703581065	121.9859935652168	127.0869055586619
1526	124.0944459228286	121.4329680257429	116.4182411765009
1528	132.4373049012659	125.2286846847658	113.8857013914673
1530	134.1823232989901	127.5883224979503	123.9097433548502
1532	133.087231021516	126.954665882284	135.0359104081304
1534	132.698904485819	125.3534778333123	144.0382760212713
1536	128.3491024381611	113.9720667543498	138.1381595230695
1538	123.0634756836924	112.851468163491	128.4773025243068
1540	129.9431305755677	118.8891252683492	138.610089130328
1542	157.5075002909826	128.7518186335494	128.1333786892593
1544	150.0053106339483	133.8598898039228	149.7915755340925
1546	136.3074870430654	120.6425032944417	133.6066531812341
1548	122.6153489986368	115.6473074760486	115.1328732771748
1550	131.754500248769	115.233960836991	140.3151235580563
1552	124.274908941344	112.5019415879507	118.5791675496331
1554	106.4110050016355	100.7088442313877	98.16433387669019
1556	132.2020585841696	129.2180128458264	104.1609578803657
1558	162.0014986209238	158.2343983495272	134.7784747757199
1560	157.984694518603	137.9862005537679	148.7839128322346
1562	127.7849935024931	114.899142039885	139.7568460312756
1564	112.502904029659	122.8706254117188	134.4899522905881
1566	136.5727981655892	125.2500260296073	132.0494903009867
1568	130.2808656203047	129.8030540609987	144.6609584857547
1570	115.9058984486521	124.4007150962191	131.6439270705398
1572	110.2433124744128	130.8006689683871	122.6311617232075
1574	151.7003472714457	136.6246284525658	149.2122471731155
1576	144.0535415482849	127.9077708400252	112.1280145280917
1578	138.731523658207	104.4718203797563	122.4109357629685
1580	132.2742150245573	136.2498675283497	131.2961918029396
1582	114.7289502783495	128.0218462035907	132.6184605786935
1584	138.4596028401435	141.0204152922722	145.3239568622093
1586	133.5845697067478	137.0905927496726	132.6980932893446
1588	140.9679142872806	136.5107934985175	138.0779351194432
1590	128.7222191276758	135.1095498433754	135.1807880790299
1592	125.8878808782594	130.4528917962144	136.0811536332116
1594	133.472682380021	135.9195869243949	149.1015524837495
1596	128.2897477317169	136.1226461127619	144.9030328354148
1598	126.0404215152423	118.2781169465402	127.678037184806
1600	131.547559594446	108.6453063530605	125.6263585042596
1602	131.3792216770595	120.4107351816337	135.0290010624408
1604	129.681544967932	134.7840311712	151.8425949228461
1606	147.2460096982384	123.6518016656322	156.5379637744028
1608	144.7404067196799	123.9763886783961	148.5448218245188
1610	148.1581142019107	114.7337689622832	137.8625692413114
1612	134.882500859917	121.734209846836	121.7842960323775
1614	123.9498067417507	135.3234823324635	139.6519525714271
1616	145.4349581465568	137.323696318855	133.6290103893621
1618	136.4315318719712	121.4382655864001	129.5426874104891
1620	128.9669164172284	104.8943441021248	121.4832958299833
1622	129.0970493323217	130.704950339058	141.0592666047778
1624	126.7059093649784	137.7416713852485	148.9390977084302
1626	141.4515558234444	133.158833503905	150.188322517288
1628	138.2958222392744	125.018212333451	155.6206676189152
1630	143.2328200655731	131.671146439353	162.1345716035684
1632	141.202426604876	134.0229130836805	151.3809483751936
1634	134.4190522258946	134.3146883929992	142.994321430313
1636	142.9738104016265	137.8511782142101	142.2673286643942
1638	136.9359980600776	131.7363741284823	142.1880673372337
1640	124.0356668870654	126.5601890966991	146.4327835951754
1642	137.9752392247444	122.8587739922793	133.8215871204536
1644	137.4042628131305	116.8358805439848	130.4495872336177
1646	136.3555273408896	120.4226870151222	135.1958256511394
1648	124.0367639861876	121.934617676936	152.0754447384853
1650	136.2768828119382	129.561193940238	130.2513189428746
1652	136.7192403920467	133.6344071553589	140.9743102549479
1654	99.2192335484792	114.8830006776115	140.4710910026777
1656	136.3916329579465	129.5562775857368	148.4603982912165
1658	146.6206350759078	112.6544309984205	147.2274317081044
1660	157.4538015730008	117.6492165669231	133.8291298888596
1662	149.4348855785631	126.5547787159493	120.2295798123701
1664	149.5669654137103	138.181128994454	144.3817254231587
1666	138.2719579830431	124.0502352903842	141.0817547541105
1668	146.0757553985899	116.2871107801906	142.5320829868823
1670	148.0624549655834	133.6500824448734	142.0879452955887
1672	141.662952891832	129.2793903728946	142.0717046361199
1674	145.8571180924188	127.2371534524635	147.194111674871
1676	145.8463897738327	130.3666585877042	130.2032932085372
1678	142.2645974202153	122.1718964008144	129.0578118884296
1680	133.0425024442971	130.7532628451936	141.2416072501951
1682	128.9549776370547	135.666540640133	139.6221835222628
1684	124.4430420326393	125.588677028542	130.6245716648917
1686	114.636671093384	127.0355001162503	135.4748137365524
1688	126.0531968375114	129.3681457763736	141.6010174414327
1690	140.3183254175071	134.6189116991775	130.9594765947922
1692	141.0729602194081	142.0562039398199	151.4716169490918
1694	143.7962637018239	133.2372609859939	153.9631742241502
1696	134.7469442386502	103.2905601998368	123.786659405287
1698	145.4255115015083	129.4887423200765	121.0254829784318
1700	117.0967977807107	131.8986887297418	146.4694732521226
1702	152.5143507797897	123.2052831311017	146.4778210591787
1704	129.4440430348743	145.1896111429231	147.9668330311839
1706	114.3050807126207	136.6636863867373	122.6564823475574
1708	104.8090384930639	109.2262471932726	143.4002897421635
1710	92.04420249842558	115.6458401137466	128.1649886188578
1712	131.8298696027072	108.157080654523	134.0760116289312
1714	145.7938394566776	127.7869308374957	137.6018721510226
1716	138.7511347657587	113.1055485196049	137.9700641793677
1718	140.9877839422098	98.85422551596125	144.3305719871416
1720	145.5251614408518	103.2706332987196	139.5920482078911
1722	109.9636363151146	101.5135006582589	117.0041613347191
1724	119.9569600598571	107.4337926603209	135.3291064673058
1726	121.3589947073291	113.8498636329771	138.9554234202216
1728	114.069498624481	111.7912782464217	131.0499911156736
1730	120.7900453766426	114.9411040693483	143.8529510703772
1732	133.719557233566	122.461732681575	144.4364271480372
1734	122.6754339746343	100.3753549189978	128.256993174558
1736	116.1226110838914	102.8789279798005	125.0580964466052
1738	124.1978057262716	120.5840945031807	129.0536595482692
1740	133.3648341306577	144.4568559139206	132.3854267755802
1742	145.3934495627983	142.9624733711771	130.3833302572225
1744	143.6068310707634	126.8474607433649	121.514108562148
1746	132.6652391906073	124.2205549708257	129.0340257705288
1748	128.5444326549541	119.4795449548644	134.6097533964561
1750	133.0843867461144	119.8339427134483	128.8183908241378
1752	130.2528425213791	128.8788516168567	126.2727930053949
1754	132.0462342705335	122.2860074455567	129.692108690107
1756	142.2518296811276	116.1555541830406	140.3363897051028
1758	125.6373897758741	120.8361122048057	128.4397567944382
1760	123.6646978152806	118.7303381476894	110.9509651768527
1762	140.7384999156407	124.6744645828844	115.3395035634212
1764	152.5690723707551	128.7513488860091	130.9279784354105
1766	125.5260835441305	125.5260835441305	132.3102435251311
1768	113.488028266145	110.5292731107963	120.6228659385755
1770	142.5365739607229	126.6001963570076	134.1703008550936
1772	145.2411009592116	115.187905402624	140.1688515826922
1774	153.8276173525925	129.4338166023355	147.0767877511041
1776	133.6913005465841	118.4936468825767	119.3510656206276
1778	137.5245493923757	121.928382274719	135.2675543198246
1780	146.6819129392637	135.5749016520705	158.8488697556454
1782	143.778838797289	136.6380253624704	128.1260373174069
1784	138.6928439812352	121.1155001795771	121.5770041569249
1786	144.7291390509282	123.2003641568288	140.776306149658
1788	132.0491417155709	132.9861501256252	130.0268856880233
1790	122.1997995297766	117.3617937291428	123.2661551042883
1792	152.7720343145908	128.0884148012092	123.9016535644524
1794	144.7040268019676	124.5400813287735	121.6217888558006
1796	152.6074477703121	121.843580121857	139.2609506498767
1798	160.3439667339331	106.0374269514779	159.1575401306214
1800	127.320892693668	119.6170737441056	131.5794749625383
