# Supplementary material for: In vitro and in vivo datasets of topically applied ketorolac tromethamine in aqueous humor using Raman spectroscopy
Source: Data Brief. 2019 Oct 22;27:104694. doi: 10.1016/j.dib.2019.104694 (PMC6839021; doi:10.1016/j.dib.2019.104694)
Supplement: Multimedia component 1 [file mmc1.zip › Raw Raman spectrum dataset/In vitro Pig eyes/Jena lens/Fingerprint/0.25% Ketorolac 6-2.txt]

cm-1	frame1	frame2	frame3
350	-8.4435550888787	-1.342942063037399	0.8656144869693896
352	-1.011485550055683	3.974763596721149	4.145652173124041
354	15.10569716564651	14.54375782811986	11.14089760575226
356	39.6747595838556	36.23250153142223	29.07326803474489
358	61.60021537394755	56.06954692823156	57.29618661851624
360	68.37955622524341	56.33054260946218	59.94637057442128
362	68.92148047842909	59.24970207365719	58.30404921873976
364	67.78044294298228	70.43839705743535	61.84046157568738
366	66.14832003565746	59.61277431975125	65.23187980409382
368	55.4899744596752	48.99344135563396	52.08359563157511
370	44.52035221234718	41.38298563913375	41.59446095346538
372	39.02306963276658	39.24202241773148	39.05143010552139
374	49.12107495130148	47.67243036306802	43.73064003894474
376	52.31392183590276	56.94985024523041	59.96760634258512
378	56.53529495276788	54.77455875336437	56.25798809973659
380	56.9107463488004	47.97815292541667	42.84658943394227
382	43.03423558687594	51.60158538592005	45.64584082952565
384	40.58389082795292	52.24379188428632	42.65102920376889
386	37.52566719937443	44.33870751876421	42.42424159599553
388	34.03068939160083	35.55173390273588	44.79022167930602
390	30.7644834073822	33.77981556000984	48.39334054494007
392	26.89085663123856	37.3995718721539	36.18429731862271
394	29.90539789382559	44.54690575750526	37.88903848456598
396	33.1237812455918	43.20018757717605	38.79369453613292
398	32.61105778844028	30.71499068878801	33.94654932832953
400	27.45010897416914	32.183813918304	44.10336596403993
402	33.63182381131335	35.16701049132436	37.48340158291619
404	35.83797813397604	37.09913750095414	35.75464967936371
406	34.55440145219771	38.19354388717261	41.26069721802644
408	43.23865499526316	41.06987615819399	43.31144240259003
410	40.22539335494176	42.79280898614047	37.80234411213078
412	40.20963945185898	46.3390180785383	38.72565238868455
414	43.8270330697835	49.14608818424695	46.12742922386165
416	49.50708855044751	47.33697942975496	57.57879915660088
418	55.56030172717514	45.91084484797501	47.85500299693703
420	58.65717466374179	47.0819278192599	56.40444476617891
422	58.5096720967031	47.86346501965367	63.47940869872031
424	55.29154026088052	46.79543182002283	57.28239654339299
426	51.16482938579181	49.30438215746183	56.888473109805
428	51.30361790374624	48.44525002542306	50.80010312757348
430	53.29414931239542	45.87087342321513	49.91025019801279
432	54.40889450404976	45.07209588447754	51.3885977795718
434	49.02839309148682	54.62448463471902	36.46017996635418
436	50.35309436658959	52.4669040808425	53.43594702726571
438	53.74797744434702	52.99144651259424	60.19129064574419
440	55.447546887352	53.18513077280342	60.84183147635304
442	51.59165063656051	47.20599391234664	66.93876465183207
444	56.80355118195602	47.8810961082967	52.62236571590132
446	55.15151274546111	44.94273048295822	49.96202694776871
448	52.81966055114389	45.06924998273829	50.67957926445441
450	53.38674411552029	51.61747008935753	49.35878227548574
452	55.23492352659621	60.52514818453187	44.96939063225576
454	49.03655408662536	52.0161738764402	47.80555580460489
456	48.37119127382091	52.37085711315053	54.24190016064751
458	52.51699170583606	58.82377818376061	59.85666868370136
460	52.9797145658375	52.21799973337222	57.41038827068785
462	57.97132300984757	44.56091433278198	58.29593258657239
464	59.51028586750729	52.81495466440133	53.16682322058115
466	58.08998036760575	59.2327694073924	48.93858679685874
468	54.46590845546149	49.46312435152957	50.90682130245479
470	46.92819444356841	46.50455951848805	45.8657130642301
472	52.43172594687564	49.67826667377969	50.24838800985754
474	57.67699373435553	50.75299704105186	49.03001552525245
476	56.616971690441	48.50227858110853	42.91312710400796
478	45.8742835762317	47.77781886589559	48.86727776712797
480	59.12263427364778	52.97468149851267	55.35671833087513
482	63.40566370836433	53.98332024516311	57.73258692992357
484	60.10415326405423	46.7583057581396	54.78268948096454
486	54.95254691015918	31.26780380128056	47.24533310873639
488	56.44696363275466	52.45430906307556	55.44353911186661
490	57.87136593775232	43.54711754618931	53.88730710003469
492	55.37720075821648	43.65694578528161	54.44272105304475
494	51.50688567593656	59.5208655497412	58.52407026759445
496	58.99031251569031	61.132060796217	55.08290658923037
498	63.4405643851053	55.47356026929052	57.03934331832595
500	59.82508701776526	56.90988138133398	56.75580136229814
502	50.82563634724164	55.45214437147619	52.92035708682295
504	40.49601648811807	40.34846190608276	45.71572655899549
506	32.14370920530636	38.75269336701108	43.27825367469691
508	35.62361546483353	45.42088601295387	46.4803382365328
510	43.93334311034045	53.98104925125914	49.34988514987371
512	49.93856853872165	58.01504929285866	48.57491227472426
514	41.8214649377535	46.95281952167935	41.7293468591492
516	57.33251028632665	57.90116065438301	57.33251028632665
518	51.71846783233065	56.68748955188161	59.98269365940119
520	42.04153461905209	52.18348443178235	57.33231115432594
522	46.79086249850872	55.26801420246467	58.80239604781003
524	47.48829421318858	59.37823564089771	53.10301291723377
526	50.69433279731264	60.85372900200902	58.84936324603971
528	48.93270995968902	55.65669462287694	55.05093866705389
530	42.43019362964972	47.83606599609083	45.06619169972518
532	36.81727110052001	48.63259034764571	50.13634205848137
534	52.03651866229141	46.2336084284383	53.26900572094105
536	46.11107706694843	45.27087912200693	48.40657565369195
538	40.61330784296904	47.23417540202981	46.12295558051015
540	49.35655371344267	52.76432312763762	53.23389061825078
542	56.50603044215928	60.77800045587638	64.68942382207391
544	51.60083786645725	61.17975423853579	59.27784610588314
546	49.70817353535492	57.01388593704313	51.0506784924418
548	49.93580589496648	49.58885998042956	45.09172274199873
550	47.22696489704273	40.67098969452059	44.56564871827426
552	51.04907830332867	45.78503351966843	50.97793351955038
554	57.80853534415489	42.34941103047913	52.1208057014621
556	54.45419723223448	43.65962644009158	52.11177847617326
558	45.26716860454745	48.90384605891963	52.76846465894028
560	57.62557305792399	39.62255268315791	53.88639357094228
562	54.61513152321648	45.11417698086535	46.96727185445916
564	52.84829596562356	51.71951628345913	51.86549786274379
566	53.95314527951324	54.16864005945222	54.52020680367963
568	56.30782115308882	50.55832611369127	45.37537418227289
570	48.56749810794847	49.76656096114364	42.8371658081729
572	48.86247054955091	53.30401330929884	43.51665112350155
574	44.91721908444774	50.44651189356381	42.69728377945998
576	46.00264558397865	43.72108386857688	44.50947749167306
578	65.02900647417128	40.1692932883008	54.70320433391152
580	48.06588628594484	48.05698859278877	53.87857088408578
582	49.75402201835892	47.15323422937571	52.72399320861337
584	52.07371947029569	49.66516354305867	52.74972150848246
586	49.32138585045065	54.56587931253517	54.24618020297226
588	44.98068734218191	48.91058145040972	56.49501418027175
590	52.06773040039774	49.11942487725545	53.91367561535315
592	53.64971857211786	48.33468082643904	55.95359879102782
594	57.15963968096546	46.5468630178717	57.31208881315343
596	62.16282465930995	46.89060224951189	56.17974029193434
598	48.38770238105593	60.38170544511809	59.1070472655272
600	51.23878901117769	61.30758000718852	55.06175486177604
602	51.4872243314324	57.28497766200979	50.90801636016506
604	50.80080952768109	53.80189017800839	49.80511306389108
606	52.97570747755797	54.10831966168212	53.01101670199992
608	59.7071691595064	51.56907255885342	55.32734364704739
610	48.07326724821328	51.06137528845918	46.07529574599505
612	51.03860941295659	51.83636251339821	46.01498511322494
614	59.80942203688726	51.12321976948199	49.59131054578932
616	55.79817310186606	46.28053496969938	46.17071683520059
618	53.55577309897872	44.0387281364628	58.57883923511027
620	45.8055593679848	53.86274107976504	54.71570823750196
622	49.19081983060018	53.7178142545331	53.59650283124239
624	58.54175013109015	47.8264023498552	55.78893701935312
626	56.88957252234386	53.56464383952324	52.56788736796206
628	45.63796137811696	43.64690469909039	47.10429691228701
630	46.13697691334348	46.85175260037895	49.28249756286289
632	48.13716820009947	50.83529040852772	47.63207498975395
634	47.34141699495388	51.38807785728853	43.76310067412361
636	44.03960191777343	50.78137768705619	50.74204116166204
638	38.15923798635305	51.60835277060529	50.27056879921499
640	45.87965751800478	53.48388764275401	54.1106985399413
642	56.18015045792619	53.02835532914886	57.6645050958597
644	59.14609998613732	48.8132818450997	54.5466726222971
646	45.26306206700899	41.6793722925244	35.28324379101695
648	50.48611515679282	49.28172005509747	44.69034162106916
650	48.62637384719795	52.24424444563128	50.22212474182953
652	43.33574968838055	48.8659607359365	51.41064694933786
654	40.73021778213697	41.50511643321258	49.87888140035594
656	50.10801504304446	38.23736013016264	48.89450015368333
658	40.72819892414628	42.92173875399944	46.79192205875015
660	46.42994080730703	50.06382993465065	57.14516101541602
662	51.03246722851159	51.15016816241298	56.39259712959748
664	49.11209311083868	46.87128301802177	42.16564812571147
666	60.69994769159123	55.72343795493993	56.01521977587908
668	51.71565396198152	53.88757487716698	50.16979920967217
670	51.84070528827496	48.80736401639678	52.21987294725973
672	52.47064059279887	46.38273632626259	57.24073111622428
674	49.35709916613848	49.05191924958238	57.22040228981945
676	51.92083082066569	52.9824157182815	41.56143286178606
678	48.19986510049063	46.3196438339544	44.12247691710205
680	52.05474603850459	48.56785915796989	50.02604716068957
682	52.33380540012196	52.22335015301989	54.75156755868392
684	44.40202774202893	51.89391072723958	53.16278201311934
686	38.71121248633299	49.41834785824749	36.93891611034641
688	44.84147426225111	48.7292237147432	47.35705301756016
690	45.03322820950942	49.98555170796595	48.3944204334091
692	45.09567108137152	52.54589115883742	48.17213716899023
694	47.46170624205339	55.41598043861823	50.71157894823702
696	46.8574760491935	57.12422145697107	49.18689827784424
698	47.38704347675927	43.90077235867022	43.88647283532355
700	53.26418583700325	45.1232067426477	50.75901258526232
702	54.11247116617047	48.79537587099446	53.09392837707138
704	49.30072383441459	49.62547584369548	46.81273460199697
706	51.34134422000216	53.05700841832952	45.60871125423225
708	50.42721432679788	68.18255604945117	65.74261371588345
710	51.53993884131833	56.77820673828902	61.86842342780938
712	53.27548808054416	50.79317794261824	54.85877562647478
714	53.53352090091785	54.49853647981968	51.03526049753111
716	49.9173979865611	46.01288775942685	42.59406570597746
718	49.25824976999574	51.39751413946748	49.83590703555357
720	47.16501550848773	46.26509972117826	45.10966502958682
722	45.96529189266776	41.99022341862144	41.84296944214959
724	45.84162308939691	42.05234216231117	44.89914354836235
726	45.77566423919133	44.15621899063412	51.96040439615113
728	47.50941961993764	38.39634799785701	41.05108163230247
730	48.84340702128093	44.95116998760681	43.22522451974222
732	45.30822476783529	44.72712190379414	48.11345117108536
734	38.46794183415061	38.53797179239481	49.93593824553177
736	33.34501355002047	35.35086052028068	45.6438199067621
738	40.72201559968956	45.0831054991698	37.46598356027361
740	47.28959259835882	58.12410778275539	50.68071555685467
742	53.25345752908902	51.66151287942054	52.14883263017292
744	54.92697626780258	44.46413738563102	45.41731816408598
746	51.01466737452469	50.66434816845629	41.32196332199187
748	49.30322747584368	43.27854264580996	48.12190146377449
750	50.36952712993222	54.93992156500374	55.06153703512556
752	49.9864365913073	51.57378198997927	50.15058855172222
754	51.13529743037546	49.15928282671863	46.4540778392816
756	51.73138693163408	50.57630650183054	49.98069439126728
758	41.55894910974022	32.77951060971483	52.6651900496562
760	51.48217145117734	50.26301494406748	52.67839651105233
762	51.49660047726358	50.26526169802527	55.77784289378828
764	51.19826421209715	44.02974305846156	59.84847156870566
766	49.2940681616124	42.79993197365982	59.00156028843868
768	38.27809798767185	52.84710519580312	46.83851767089796
770	32.31504596308471	36.36248056011976	37.04813727907359
772	39.06142411691352	39.80916318384774	35.95075655587939
774	41.90147287159158	42.19359396322413	42.13808907350096
776	40.93747674877942	42.25730526785662	46.37382153382907
778	42.26677345069044	43.40481719938271	42.9495996999058
780	54.01686468636689	43.1313734754459	47.48556995981429
782	48.64090590710056	47.47851896858562	45.10330786974052
784	47.55340673053844	46.56752525590348	44.18219193816769
786	46.06141997456135	47.25328715927688	47.79100893884855
788	41.53002128147519	48.68322335730408	53.50347401730829
790	38.01134094234995	37.96282735354558	52.68354615740211
792	41.8210319490837	38.37672563246525	44.38287799746804
794	44.09341790413894	41.84334030280919	43.71044260642943
796	51.92337879090216	51.55502529418875	50.77768095880957
798	56.4074040868002	53.53836679819445	51.97374493447842
800	46.94074869018392	36.43985012654198	36.81427602189798
802	50.32468399182336	52.5236644372188	50.94149469176967
804	55.36304484165603	51.98703135739101	46.27156001066054
806	50.04703849405007	48.96153213939358	45.04129530957474
808	44.53842983392842	52.11341083730093	47.86338775798687
810	45.16233437506114	57.60218424565706	50.39950483993023
812	44.96331340726285	43.16421685779848	46.76621456599553
814	49.59751585647003	54.69559378232194	49.43125496776385
816	44.36600790280592	47.91971643575173	48.75642897313512
818	46.10220368293197	46.80761645272762	51.40723345952198
820	52.00034542104743	50.05743181943904	53.34837347018952
822	50.5787775794289	45.71432691368046	47.90218633532254
824	47.23015526878947	47.32896922378909	47.53138137361113
826	41.93052000061094	49.22446140149386	55.02145078597228
828	49.98071345491442	52.91486300931051	55.72106272135662
830	55.75359967840116	54.24713778430783	51.88519130632271
832	50.42674741314471	48.7300835492183	46.78159342957905
834	42.45253504221515	33.92635455433155	41.27655026420322
836	44.70306139956671	35.17174238019754	45.02442278420016
838	43.77559959109109	35.25737349368757	32.24585941487312
840	43.18349261895402	40.01709327050745	31.46386273301903
842	43.35142301587611	41.58716936485993	42.5936410258836
844	44.29115736521272	34.60343587229821	52.51784521090037
846	49.14367793659451	39.93843197443864	47.82099193333328
848	49.48708038766895	37.94590185161925	42.4215996117541
850	45.24541498244884	35.96959599367291	44.80302725579726
852	44.95178183339478	39.69653617257536	46.71048643741914
854	46.46789275186314	47.56092525605879	46.48164910286559
856	41.33901641366599	52.02860939685482	48.79907852453934
858	45.91215726816584	45.96781573970687	54.38424569311091
860	50.94312249809876	48.81629971028156	51.06435111889458
862	49.96272069437311	48.17382127215515	51.30241906578728
864	50.74726419339798	49.74384037786493	56.85527796935561
866	55.18890402698534	53.31714181440147	60.59264522487005
868	53.09492784715658	46.30237578628866	48.3373352384203
870	45.65708228396994	39.37123803324769	46.52955533924632
872	52.8166648010709	45.31765442077861	47.02954044996505
874	52.22589495799389	45.7162730321842	49.84645346663498
876	45.7003552150388	43.24071533725033	51.52106518448727
878	44.45939993164802	44.70468595038862	49.09896154648478
880	59.60247489432343	48.49192613075596	43.5962264635526
882	50.6800469776512	40.4616153097265	50.32247062853495
884	52.01131011213222	39.97965161915716	59.19298464745458
886	49.05204753570137	39.50031517217548	57.53620189030164
888	42.16954704591651	38.45807855703774	47.94912755585592
890	40.86920481883475	39.45646960133434	42.15411750428774
892	56.01389026928757	42.10728414758561	53.65740473275707
894	45.26138456951082	41.30471683348392	55.19464319455089
896	53.80628637824029	47.04325655694264	51.65591386871313
898	57.31992074698437	45.2502264219105	47.71431350608062
900	50.2569525523386	41.91880718621975	46.67580540337404
902	42.90815035862104	48.81459618648185	47.59106374894449
904	44.28612722369182	42.84532289048355	37.41395642581939
906	43.05168954382471	47.06963703845921	42.85943211213684
908	41.62508966830045	49.64803158321554	41.97353439178946
910	40.96840314076291	49.64052618307049	39.7695157319035
912	42.40363248036312	48.27487881282296	36.64492825209553
914	44.05090676750816	47.54188344480134	30.06663453003721
916	28.20135194981339	48.69281843720582	28.48130472929278
918	40.59605720378507	37.55783986791554	37.42124117716283
920	43.67239850662983	36.57633507203848	51.23231105687817
922	42.98567343368484	35.34089704696475	48.68300387074581
924	44.04001460147345	39.01547066695366	42.42512776278922
926	46.64245035463249	56.86400940251627	55.72453737956133
928	41.84014776387043	52.08784566051258	37.58290351646435
930	40.21759494728405	50.97457387682812	35.08938459710029
932	49.69374981415872	48.35636276630984	49.69656396222558
934	49.91274524931693	41.80571348245258	52.53885353114109
936	41.95249305974098	40.24053083746153	43.69451374941909
938	41.149918036147	49.77447872714681	42.11702208934851
940	48.68815183906924	37.42797152537376	47.50558260112202
942	43.75854676960837	47.95197203629359	43.497025355747
944	46.58744667117161	45.97105793633897	44.94834498790176
946	43.47020312986205	45.86547809932097	46.66400404668477
948	38.40992680916989	47.64892363546453	43.115028401438
950	41.09059250168602	43.74247840125452	35.66026901002462
952	41.56078662066712	37.15831202325904	42.09730961786284
954	43.31352567403961	37.70165149925823	54.11416547951918
956	40.40117883362144	41.86748078911202	54.69768234494895
958	47.79595212317	47.13234845452318	50.70159366321105
960	55.06104146263504	47.42779943677148	46.59448126971789
962	51.20262924115499	43.39797565906844	44.01892882335833
964	49.39151459973046	50.51984075927616	42.22412557076429
966	46.59964507735293	40.02877462187875	39.96247509586878
968	48.29017986713016	43.64029279776776	42.65776600586118
970	50.14286463419411	44.02632358747016	44.89802719078205
972	51.06755050197394	42.77905809728387	43.80203685020035
974	51.89311782274513	44.29240669874881	43.27286969148148
976	53.83007522974038	46.87821246471482	51.68906463228893
978	51.64675176679456	39.68349014309165	47.28116788191333
980	44.80756294421905	42.6524017281675	53.03795942571215
982	39.77853367926548	45.39413852403278	53.88197688261857
984	43.95022068427116	45.94129610700458	56.83990479249152
986	50.35487685398638	48.70026989672805	56.9582412724968
988	46.45936321289473	55.29486343830187	43.75823843551916
990	47.76694594131873	39.86846633471578	40.03585604951034
992	43.30048538662274	56.13860650011115	52.5094844411736
994	42.34813795289751	45.10371159313092	47.39337011144206
996	49.76504132485327	41.45560046657302	48.77303667506612
998	53.01569112195173	44.419244381658	55.58617112724438
1000	44.78321723261448	41.57878771209683	57.55974839458384
1002	44.71299597887943	41.71590122326923	57.03614114697582
1004	63.43236808918751	51.94539075018809	49.19334723969713
1006	57.77477122720048	49.4208009359888	37.75646333485592
1008	49.49834123661741	46.6235518064023	46.32192234943598
1010	47.66331134533196	42.9006388073684	49.31463134333121
1012	46.62380858352152	37.69686221132364	39.39583409086924
1014	36.88152325090744	35.61363848234411	37.70459122371058
1016	43.86525283261928	48.30090206098806	45.82918931705748
1018	48.35049526057888	50.34995235554133	47.65047303795387
1020	49.46717203458854	53.4747321133643	48.11586340627454
1022	45.51670825470531	50.92225088795053	47.56659910128111
1024	47.24015935009382	49.067938756784	46.43852127454991
1026	54.52194378098239	50.45368893910757	44.48986678666168
1028	42.85394169818804	41.01649527910829	41.73650091334528
1030	58.49555345623142	48.57851687075522	61.41665001912693
1032	56.42956668155787	51.67084288730138	51.66207049009772
1034	53.64469073209987	50.51240237513778	51.87759611708925
1036	50.66128726141101	47.2531238149128	49.93762897379803
1038	42.41287220419254	41.87876962181226	43.45665306273441
1040	31.76032130278067	35.91345965828387	40.53963927815191
1042	47.36560524920801	40.63743775199207	33.14899498848195
1044	37.94151903317579	52.17936399641543	49.33976028808061
1046	47.19376432791015	50.44961450884275	47.42294059187146
1048	46.22112632877872	45.39867042655412	40.04909737808289
1050	41.44937691202405	47.52640132767566	44.91764002396799
1052	41.40787722371672	51.13728285133589	54.39346477740246
1054	43.09162703880273	42.37029070858529	45.37457952112411
1056	42.13012622498051	46.12652620187795	50.90964395177069
1058	38.38055451571162	39.67287086456099	39.94296668999905
1060	45.23593531383634	52.52569744824851	39.58092232715276
1062	52.08080302475131	56.54324482258409	51.1832914610162
1064	50.17822402222572	50.56572335666687	53.56797887916922
1066	41.97657838214872	45.75592286394351	42.99471668957096
1068	39.2852031579971	47.61387886786224	44.07506444359548
1070	36.86395376690511	39.25971704162168	47.02038815881024
1072	43.32524313305873	52.20386615476342	57.17194376751449
1074	55.17719231332136	53.52914339148492	51.19346535608543
1076	52.64149136625004	53.38767925213853	48.53570600775716
1078	54.24544012479899	57.83127128227851	49.6278260667444
1080	61.91797539149865	58.54791294104633	45.49776122848805
1082	42.98574296471999	41.67943927594155	35.03113529952169
1084	51.88567619214244	45.16751485802046	48.15135329813779
1086	63.69420741574812	47.51861048093883	47.03626746939021
1088	48.64829385671426	44.0275247677051	43.56298445007429
1090	45.9525068653487	45.08118197001574	42.83860965939991
1092	51.5317718983143	47.17223144132252	43.20324904679173
1094	53.09304787691398	45.15472046399661	43.88997214806934
1096	55.22986061954467	43.07642362177488	47.83600580375718
1098	42.80869381117837	52.59659533254654	50.0433224840782
1100	53.29197020045559	51.0172135177822	52.87866859937441
1102	45.21952540596766	57.34950050429585	48.95164831383707
1104	42.07214798604972	60.06160565447476	48.87402824363576
1106	47.71436438177129	52.72735755585421	46.08180207680422
1108	51.04603163903484	43.87981191909795	42.18508129135652
1110	42.4296573198185	49.18579772078353	49.47739574532778
1112	37.92147415597059	60.71008337014307	53.60333457612676
1114	52.39281067559581	38.46328707135233	46.04119444025358
1116	43.45031927004809	44.04975124913946	33.38138301382267
1118	44.19188666936661	43.5979717807351	36.62703214410487
1120	52.53612836627129	41.78814262847664	44.51705156459275
1122	54.27675173512048	44.71842394837651	47.03366582285916
1124	46.06462295987042	48.82960983888491	45.40348959634099
1126	50.00280608379742	51.67918143253771	42.7912478989229
1128	56.83457448785461	47.24723534389047	50.25025579713266
1130	45.92343242906814	47.86156710844901	49.42885201728201
1132	41.26317518817245	51.22381718817114	48.72876021831833
1134	45.4651330476334	47.32409799268395	50.20495310366585
1136	45.49965643569378	40.74763165842241	51.46375281109175
1138	38.74693576434076	43.29247654789317	46.53945610874301
1140	46.35530132256247	57.73214140395248	33.77730180171425
1142	62.88828422442862	64.75244429772228	49.04914384455509
1144	55.1804247065603	60.90986871693362	54.04368193470948
1146	45.18068110285438	51.78180516556151	50.74285565579249
1148	44.71417647270897	47.58171782696902	50.81521577602009
1150	50.4404814173423	47.88458074549246	48.56684711353056
1152	52.54168686751186	47.98146523664136	43.48944966561361
1154	45.19003365225747	45.09970868521157	43.02773071956037
1156	35.06906152972873	41.51581118211481	44.11527403388762
1158	42.68894992850672	44.64504537086167	55.64649266805494
1160	43.61089996344777	37.00305386053125	37.90096654068838
1162	50.62726903099083	36.88133943818863	41.88705263723158
1164	52.09357908043209	42.28885480417057	43.88949480076425
1166	48.90765547387741	49.25378232820944	41.42990791677315
1168	49.37807903970048	50.85616803465462	45.90011189633098
1170	53.90582435862483	42.23900334766772	54.027030810037
1172	44.48695761553784	44.50122411026846	35.55535587286242
1174	50.70906559207093	55.29285882515748	48.93113429526252
1176	45.47033865071708	49.59887124524219	49.76243601267007
1178	39.18246621151492	45.28105544497844	45.20408696961064
1180	41.15068002651181	43.13202307781839	42.36570566586462
1182	44.50892613164551	45.97033547870823	47.34505414160199
1184	42.99006935006821	52.63939035044017	54.60671302858962
1186	45.71969609910026	52.17574187634811	47.04276498243313
1188	46.53882062191868	50.36140527643153	34.64696516804816
1190	43.13288370557144	33.89819224726084	47.30378690420343
1192	44.69919970791823	40.01925286256615	47.05956578343458
1194	55.42641432638853	45.24902304702937	45.04150045672037
1196	54.83452818369069	45.89960887273382	49.16518571374787
1198	51.7045914339827	45.82562805417975	58.29171189918053
1200	55.3444326042552	46.01786822785665	59.09866613735102
1202	44.16577702338209	43.99181028336423	40.68466386458907
1204	52.94686747429726	51.43135465330591	52.15191909991577
1206	47.32484032544284	41.80483645622969	41.90640444812416
1208	44.56914310964844	53.88733736209159	47.01309300698603
1210	51.35616156678144	46.82142271670839	47.64360736258669
1212	49.46036116818774	44.84422368973277	49.07785450451131
1214	44.64975170983458	50.99966366378965	50.20663135774342
1216	46.59320032752373	48.22308941010049	46.17411804214331
1218	44.85547448232265	36.95127563832612	41.7287893999368
1220	46.37770572810366	47.18806936627651	47.88231572571158
1222	50.77917803289255	53.63424676960158	49.55610414323606
1224	60.78407163077797	50.04422356578716	42.97465837840368
1226	67.21442411005411	52.44273056140156	47.21299906642965
1228	53.94198087860787	40.81227838625085	48.60887951472792
1230	40.29439139007447	35.0856741373247	45.89032833448839
1232	45.32383206136048	51.09637696783808	49.78349489752077
1234	55.14369849901551	65.74395323229032	60.45768761287332
1236	39.97842948820082	51.31442429573402	50.29377386966414
1238	55.32465273665721	49.37142106846722	44.87893176715011
1240	44.86072585441525	55.9569898578654	55.13200378288539
1242	51.91107339239463	57.95416224172095	61.31037452181062
1244	51.59333227918335	47.89391776764765	61.03679436118544
1246	52.70840906654395	45.92959310947005	58.14214203877881
1248	52.62992944539952	47.93777166787287	56.38816072345103
1250	48.12234859254974	39.36650961258167	54.05952165423359
1252	58.48873909421524	35.72422250856902	46.6954275242193
1254	51.59453637125976	52.56728034120386	46.16529670406975
1256	49.66081412612913	64.01637051496388	54.79577009576333
1258	58.15379950979353	49.74495239516876	56.41502960733004
1260	51.44308526946547	45.33701233524053	52.7896655305285
1262	53.26446400106767	42.34224427831019	52.38418180116106
1264	47.28955268631994	43.35773205405832	54.86694734354681
1266	36.55897423284377	45.75765211666629	51.96356807988751
1268	42.70898062183852	42.31072912004017	43.80542690781238
1270	40.15961637775036	43.11611612840151	46.64951281803265
1272	41.0790701233232	34.71966069963759	33.96104684514348
1274	46.96537325378374	41.20910273122515	46.07635159467258
1276	38.50997858395876	56.46112527250006	58.40515125400459
1278	45.2752412968314	63.52118305552565	51.57348423252953
1280	47.30562223778647	51.30481998605188	50.33290670500828
1282	47.02168077833416	43.19258078548911	51.74505195963691
1284	51.7150784065494	51.11650831043932	51.16367231857432
1286	53.43956954063362	53.56740788617586	52.21953929678784
1288	47.56538438013363	37.06564564533291	41.76252640169943
1290	58.89935089783702	56.39385614396217	52.35121270007522
1292	56.77886448058032	48.49384048373634	40.02166290930554
1294	53.71956219844525	44.68133531111384	49.05444593425976
1296	50.91037579412036	54.52060889767081	58.89085194406579
1298	50.72338469638878	54.12704087131782	53.3553155604938
1300	56.31510504120116	53.91120141352575	49.47864506551221
1302	61.10404085550121	53.77084795102225	55.44313231056535
1304	59.84495746965547	44.53502604862702	56.51745978611589
1306	60.7304986667796	47.39688561069021	46.4007708468737
1308	46.17833239475071	53.31462729697563	46.57895429397207
1310	42.87137374356755	38.09794200370826	56.67005488408631
1312	55.10123303413136	44.50586200418028	53.10764107710081
1314	49.81076537370124	50.5789507804448	50.49138088420034
1316	53.43273750737143	57.26054825013552	53.22947752490754
1318	61.71883665149261	60.44755423557278	60.4646356742762
1320	57.95741558179631	56.5828783882798	57.62399057351122
1322	49.71727827485385	46.78786098911193	49.12301244315082
1324	58.78674476061047	42.7767125249744	57.34777894202718
1326	63.22618634307173	64.40410004138192	56.0657318104088
1328	47.72222913134407	43.59247754831833	45.10187201031452
1330	38.77793271234249	49.4720844658294	51.16626171878408
1332	54.70656729272757	48.91383440273165	49.95023298432641
1334	56.02345918656242	56.4910213311768	48.12257713525046
1336	58.01577103907533	64.46782038288443	58.0713847625873
1338	60.7287391309951	62.28282124339295	62.60393461579464
1340	61.95749649196942	55.76110390929746	54.16417660931151
1342	62.40912952158486	49.23685638761415	46.76610762974518
1344	56.28257743611805	38.49438070251404	49.53204564215911
1346	47.23702867890896	53.69949450607869	52.17167999860932
1348	45.69515162857744	36.65894850129169	37.45434031140512
1350	57.1400246675093	60.48703000494952	53.8010572735374
1352	54.56768334122538	53.04289048862247	60.69111859964328
1354	54.63511549345419	49.40546878446739	60.94172854807339
1356	58.97920556409769	54.91743936862329	54.10258226263501
1358	62.27794300120577	49.59614780032739	49.68737386804903
1360	59.33123307450367	43.5558477462716	52.32293803352381
1362	57.22326906861062	52.2157251033419	55.5514788964704
1364	62.34269211316025	53.92586997653039	52.4399520726753
1366	45.71682067029153	39.96878553585998	46.13579464176451
1368	39.29820010789145	45.43229592430329	43.68160518603367
1370	62.0055682535932	59.41233107937801	64.81279384544077
1372	56.19509286967166	60.51130396454205	46.00909220522975
1374	46.68258551273374	46.55476871813993	42.90299572198713
1376	45.21905611005022	37.07742241691698	49.60898766982375
1378	48.32085911100344	37.27058705712855	50.75344521307493
1380	47.73110058620875	51.64840706645914	53.61957338967331
1382	48.79603740158963	61.96418795612306	56.96170077631621
1384	53.13655080574915	55.64895779916735	51.03446752224991
1386	42.60889112733867	66.26006898818086	52.48191801916254
1388	58.44145704156141	48.97013469127386	47.91598451602735
1390	81.28695891863571	63.66013686037373	60.16366869696935
1392	68.77003353478493	59.47562824107341	61.38846790595688
1394	59.55237979723026	57.81348130557219	54.86595833979765
1396	56.01713042091533	49.14919900740419	57.76158443673945
1398	59.04469900666265	50.76151887007203	63.55157158850037
1400	58.03142579004413	58.68557326984747	58.83926930108839
1402	56.73884463636124	59.5246552419795	60.90783606445797
1404	57.54058678975855	54.52470448169875	68.09994441108051
1406	54.88973305765491	55.99774332388975	56.10529333608853
1408	55.45024738797452	59.28995518543171	50.45827495652779
1410	40.35697528485099	39.68850361682669	56.36683333596724
1412	64.36205186650088	54.51417318020217	62.05416949913187
1414	72.04255469077641	45.57369310408453	61.10449161341645
1416	71.58022163938765	59.33613471912569	60.38555420619503
1418	66.87578848771602	69.79361201961356	63.7471268224292
1420	54.3428637850585	53.00816959707321	69.43182948307251
1422	54.48571334857893	43.00208880630892	62.44384366971913
1424	55.88594483766528	53.69427724277082	54.56462867167446
1426	56.72800440999846	61.69336009843227	50.46673494580166
1428	65.15253965792191	61.58675626933943	45.6826596794383
1430	63.4679500944883	72.00409388896341	48.95563358467997
1432	66.9233539602167	59.68004552407246	38.6635174932415
1434	50.2910790369002	58.41280290449303	48.1178279652399
1436	61.04983650413375	61.48737862144843	76.85512067368451
1438	55.81279647024694	55.81279647024694	56.47626786602979
1440	65.41410766001629	58.06973405279065	56.92508424131975
1442	51.25985824752413	50.39588256718896	47.48249092432776
1444	53.92116675110638	53.84374693568302	58.20875541124451
1446	67.99056742373001	79.72852999001167	68.9864394949516
1448	66.3131610345953	76.69774088217653	66.29087193196602
1450	50.81716639585946	44.07488278735116	59.67059428218851
1452	47.72252249123909	44.13093145914299	60.31451396392536
1454	56.5615912098155	64.91759323866212	65.71287874073245
1456	38.69502424318727	46.67544568472989	48.76523498370784
1458	52.21274502735019	62.22965568280244	53.39841654406176
1460	58.53579682221863	59.7846306772515	64.11904059258032
1462	51.81419927951605	59.57267030262838	74.55448456471294
1464	52.37367688631368	64.13182681863336	44.59256030620365
1466	63.7930902862384	73.47588701061844	64.61614062226305
1468	56.59118087160589	65.25917116340602	61.4404278733395
1470	55.84739015656882	58.40455329657591	59.70507206377084
1472	56.97570071753937	56.00972831310658	55.04045276896322
1474	53.53187074960901	56.81082074040607	54.79808382091622
1476	55.26616418207671	60.34415771831266	62.13949069241875
1478	57.92411226599778	62.90875010463974	57.34398456935871
1480	50.74414645422355	68.30675770217981	60.97873458300902
1482	50.7455355426675	63.96152599415316	48.34108781142703
1484	56.47886637755513	65.98770351167514	64.92336836862032
1486	60.44981852701014	63.61411710660013	60.73223105358345
1488	59.52323743134207	58.95701034696135	51.60603624021936
1490	49.38405113425007	54.86334570850885	67.18007540496753
1492	53.34934210125748	46.2676167186827	60.10257076390376
1494	58.7910218232753	50.25780686796969	58.44987326816684
1496	70.51167056290419	62.97397427144303	65.94487425009569
1498	65.64240825140112	62.4025898792003	60.78352010899845
1500	54.39451200515505	58.10599463350107	54.1314290932329
1502	56.63071102930984	59.02805132178428	55.80517117674214
1504	60.46143527905258	57.34022897312359	50.05904639297934
1506	57.88529806560401	63.69617894190574	42.29685861898211
1508	58.29174127613558	77.12468347714766	55.88366164104712
1510	53.84249187466223	60.07871451088752	77.03920694032219
1512	56.27653640527434	46.74417607996205	62.22367997230736
1514	62.98977718897237	70.31538580088936	66.13561516864711
1516	61.17221160584541	60.25597675551148	61.50452161256606
1518	59.58343810975614	70.03172329864789	57.920310295245
1520	55.91130288871798	59.93221769125289	63.06546085950882
1522	57.03598950006753	56.65889873352671	51.8693071971863
1524	48.51044038586049	53.78555003583291	49.48836490378137
1526	51.70172162956133	54.71542024317107	49.08915531688825
1528	58.76119422001756	61.65868357373716	49.43236212932371
1530	52.3999776368674	69.18957951581115	62.51524995858126
1532	57.07574877385308	68.64663584242308	75.64793257757296
1534	76.31761421430099	59.50841548426315	69.2424417599477
1536	58.56113645516959	57.88467246848384	59.85515670538217
1538	40.41811278455739	61.01756727853604	60.84212782496007
1540	48.84811667705074	57.58566881199234	64.73185644529511
1542	72.42792111129207	85.58199932007256	59.89228284680168
1544	67.70899149444031	67.25399407324686	52.23230318546401
1546	57.55040541205322	46.20686635486102	69.97416750147657
1548	57.33080430097419	60.45475310710989	62.55916941872111
1550	62.51627198257413	54.28162605986448	64.84936125497637
1552	55.813512378231	54.37194899528159	40.05019820192101
1554	29.53395495395862	37.44852596081027	36.95805570781187
1556	50.00985788384131	59.31638059913284	52.70458865208535
1558	92.36173122345072	92.52668326583111	99.56602768148311
1560	96.78820783148882	92.31430841791553	110.9370895520368
1562	71.46588715396584	77.23097051552719	76.36997720777504
1564	62.3174829277979	73.2113795848974	67.16197995996507
1566	72.77762205487397	75.644347237406	72.08379099166783
1568	66.09906332746343	73.58657819311955	75.49472098598335
1570	58.89424853248421	65.70492929322532	55.07045106150682
1572	49.54247129728983	52.3156958297857	57.75098201238366
1574	66.95428745977149	66.71026982478988	63.29507484410215
1576	60.01148611506707	77.01764785641582	69.53085303948792
1578	50.52364645805149	59.76333250127271	53.21141126786041
1580	82.24115482143462	77.66717077614371	60.76885365549608
1582	69.40560337245528	68.20940153052644	74.54974180807371
1584	69.65882366611415	69.65882366611415	68.39238892629112
1586	74.25909170627492	65.07073720360538	59.62996616155535
1588	71.60841425918382	59.22456840115936	48.10559757878043
1590	64.87373602876218	59.98072801266254	56.79575740312644
1592	61.65124745387099	65.77182153781897	65.44144066589774
1594	71.73914253540295	76.75542388956315	68.12785779456311
1596	72.64499930011857	75.79186871777745	61.17434974905972
1598	59.53026031226492	63.11445702954102	49.88142375121961
1600	58.97773893791192	58.6882257376403	54.16252295382678
1602	62.98866335488416	57.74647043201229	58.16686711060375
1604	80.36550745536252	75.92224431776431	72.93085821714138
1606	88.18544521616948	80.77925059096373	83.37655032898432
1608	84.40896939747037	64.36172693227704	68.70162051266249
1610	78.39125312371243	76.77499668301859	80.48476601264149
1612	61.25839869070141	68.82075850852428	77.70315361684162
1614	73.42373749774633	57.50091768205446	60.01823117916107
1616	60.05534794914527	53.41917540070577	70.01395274159351
1618	75.53835764165818	58.26167076816239	71.44182648842691
1620	58.7166438842145	45.01232323654025	69.36409387231136
1622	74.43365675260888	72.34384284254914	75.33040737824231
1624	75.4217285411891	66.01142115464526	59.84468003171133
1626	58.96869187615064	58.18726887285676	55.15117608574546
1628	73.5266668996843	63.02836464790629	83.0042007534035
1630	70.79176257762055	77.60030954710118	86.58558002199625
1632	70.83344310180569	80.28171004987007	72.33387453525329
1634	73.61059318841352	60.70884147949078	67.51107966485186
1636	61.57585744477885	56.89461644501198	64.86144523764656
1638	54.71377527609563	70.54437312895239	67.28536982763197
1640	55.97121093281977	69.34219840662991	74.27292820996692
1642	62.94582254870785	70.43653847219684	72.68694723532867
1644	52.23279987312947	64.98151471602512	71.63871736269182
1646	60.35233082149522	72.08571346012343	67.43965915824347
1648	73.84675857604293	69.36195537821507	66.22605744608507
1650	65.39331908069843	68.69007370864132	73.76530795872652
1652	61.63144209486516	70.90959108434494	79.26271664221767
1654	61.84410603167365	55.70840734458728	65.96394029924639
1656	69.58586288399449	55.53889297340024	56.80733918846494
1658	73.71750033617063	59.54849393826699	76.41023665057131
1660	66.88656251389375	38.72285318422592	72.58517895516631
1662	80.48747924422864	80.63592534042752	70.99458411181205
1664	74.29796747583677	73.1626375679047	79.10126055208725
1666	65.45278699850691	71.49749529315592	69.1161794449977
1668	75.27845127763573	68.49490068548694	67.86694055025673
1670	79.24988949008412	80.79405919360089	75.24236660584674
1672	56.61661900584662	71.79670188515212	69.01097183305852
1674	50.73610479495616	68.42959376159966	57.86673723470119
1676	54.55512647735804	64.29163517421982	65.93192397939116
1678	59.45271147776316	72.29969551307632	73.43028607138261
1680	66.15019323372418	91.16216497084646	79.59347024212298
1682	67.30194762660494	86.6282318717812	80.23715140972092
1684	64.46112097789859	70.14115154498833	64.92355577320429
1686	68.19819739419577	66.90684243007995	54.50801340721364
1688	70.98739598413525	67.8572518171495	61.8332183705581
1690	72.66523026955704	75.92100571293923	70.19750276246637
1692	79.91515952336721	83.69217623491061	73.37828723367935
1694	52.09072728207119	66.25876772752139	79.20120207211858
1696	50.86122353902228	56.15204553970472	52.56104742409708
1698	59.53901457364724	76.99117450715659	59.70079137015942
1700	55.89367496080558	81.46916458534896	73.04984154731719
1702	61.69131236314387	70.74269229362743	58.40624250850843
1704	77.91996649402077	72.46887815081141	70.68981019540541
1706	69.2815239332289	59.48047483200639	74.12073930369135
1708	74.61376998107319	67.92904483945605	59.55828655368178
1710	54.50526227969203	70.71137731730647	37.09071983857651
1712	61.37712587476402	67.92501996569865	69.40185429529997
1714	69.55885135401462	58.11951072383719	55.90541414361405
1716	71.16263447060341	51.69752786271396	56.06168770914922
1718	62.87869584903886	62.71913392188094	62.20189306284843
1720	69.89992023171932	62.69769055945416	63.59312135367722
1722	65.28135023540432	50.08349936024953	48.21121891972758
1724	58.99041251910879	61.7282391178159	70.40281229502973
1726	67.61253407988215	52.77028607245012	71.12626996136703
1728	57.4890981131967	70.7975023826169	75.17000433275678
1730	65.45873704205894	76.4909005857627	61.50862629552181
1732	67.28826779678244	77.73955140933673	66.86812302700274
1734	71.6357813800221	57.27126488105191	60.19019806604786
1736	63.67622614281956	62.26493582971618	46.24080925587114
1738	56.55287179470039	63.72374759665212	57.56958124634865
1740	61.86894817034163	70.56554171214565	78.17060142569028
1742	66.08947232650023	78.42562817154841	80.58289884110077
1744	66.93749082803045	70.31755876146241	50.07719877129261
1746	56.35781866816099	71.82910727393609	44.43580239975282
1748	55.9602402556884	75.40312725870339	67.24875008659522
1750	64.04441304059789	65.5528738152846	66.35537166879114
1752	57.62460282389728	55.14282522897688	54.40788158820325
1754	66.11046509449758	56.58602030303661	58.25269687692182
1756	75.6869311978779	64.76434851600786	67.16353786547056
1758	57.23974192424045	65.87030319222114	53.92391656650229
1760	50.68146233650754	71.18457886343495	52.09896352929889
1762	66.7977948598448	76.14159536581803	68.97894322537246
1764	84.99946248299801	80.60446953130501	61.711574459585
1766	78.25778678197682	66.58588354806335	62.68775156190984
1768	47.58212727624768	56.42902858085139	41.74787821623133
1770	74.06161198361737	68.03628461760196	70.25642561004605
1772	78.24048255355494	71.93442180392691	65.98661444754603
1774	74.57179580390698	64.91402157912376	70.80817343811893
1776	43.19493992500374	42.83654975872221	40.2053120493792
1778	67.60276129271374	50.89682736817893	65.0331160171193
1780	69.94512746464713	62.3038647257396	71.25994889378143
1782	68.87553098550526	81.59243264843116	62.03581446759714
1784	50.92372730370649	50.35855042410246	71.20935317262268
1786	66.06337217660374	62.61551370153089	68.27871545693365
1788	60.64410565457364	63.06350613901836	67.00735215209468
1790	53.19388242576021	64.16272951957598	45.67581375333452
1792	72.78662290905292	82.00954757753655	87.07020462861151
1794	60.42108374258729	62.57774906648277	77.65170712130728
1796	79.46591637388936	72.68437399986397	82.58185623679698
1798	81.30185759518756	78.76592163499302	64.50977521616623
1800	71.99629345236241	75.95911368916791	56.84978168394061
