# Supplementary material for: In vitro and in vivo datasets of topically applied ketorolac tromethamine in aqueous humor using Raman spectroscopy
Source: Data Brief. 2019 Oct 22;27:104694. doi: 10.1016/j.dib.2019.104694 (PMC6839021; doi:10.1016/j.dib.2019.104694)
Supplement: Multimedia component 1 [file mmc1.zip › Raw Raman spectrum dataset/In vitro Pig eyes/Jena lens/Fingerprint/0.25% Ketorolac 6-3.txt]

cm-1	frame1	frame2	frame3
350	15.24175050584752	-0.4556170321104641	2.062728953832279
352	9.854490555417364	-3.176401757001163	-2.864613676525066
354	8.999476630963024	4.399559027968213	-1.84422207924034
356	22.38122864424664	28.85192326038676	17.61744719945472
358	40.98337929287575	36.9755493269513	39.15813108501289
360	38.08852452366021	47.27471958565593	43.61877714740776
362	39.64401791655772	55.37393732627482	44.37418954814228
364	52.38177359557398	56.68613005514457	47.4102342480418
366	42.00960720084996	37.11719871303165	49.57732999046831
368	45.80749106172627	31.75367962543304	39.29653970855537
370	40.71379655437782	29.11625882239297	30.87874620607425
372	30.41310539560361	28.14642712476379	30.14060406395852
374	46.77481615035963	35.75773205914393	42.33439667905837
376	47.3592169090925	53.81369361217606	51.6763688009375
378	45.66119339697002	56.34612254575568	53.89954733175007
380	49.72786225161476	48.25697471012663	50.42397362382155
382	70.00101908965345	44.80259083302411	44.8844460861692
384	56.09784498508474	47.16468079503341	42.36219059515356
386	49.77838511694075	45.42292413819948	38.07129338765968
388	45.62429475654544	37.90685149111036	33.05406662076408
390	36.78265363434529	24.88977757973635	28.98087522620031
392	33.7390690348841	37.67376892840968	35.10103622713764
394	37.58377172816568	42.07577102236918	31.62099569649273
396	40.20321081588762	36.15215992484122	32.48661434106865
398	38.29672360331504	24.51948023012123	42.83206607550019
400	39.74754412344723	41.73803052554764	45.92843495930771
402	36.287671876399	32.66789717713319	35.9873985906288
404	28.85809581878603	26.16912017560518	31.98599569984758
406	24.5028722697803	29.23850611504309	36.46930418703867
408	41.89158653399866	38.32944163564422	41.41920806315104
410	28.76685989966704	24.81808482013815	45.21585822895145
412	36.81901823345032	27.74259616957912	44.29735530643222
414	52.18252916730994	40.53931646949966	42.78301500180959
416	47.86538852585243	47.8628786264612	46.79413841215792
418	38.96262000983317	37.29851528842129	43.2904675379985
420	45.164645393168	44.45758978372528	49.06691536440687
422	53.66492235882454	51.38340917079218	51.83788177987379
424	55.00052722425876	47.04331767140067	44.84614882845632
426	47.97057957801746	46.64904938769337	44.03705983455924
428	50.85153637116974	51.18300236465595	48.49247274505702
430	52.41092822741776	49.20376695183605	54.62882571474124
432	50.24092839158467	43.54191631114933	58.03862925157081
434	48.17710952513442	53.50805266123017	49.34099850973534
436	52.44771614837043	50.2606838121495	40.19559298594977
438	59.49900022532817	48.53516349811117	43.25117054223821
440	61.8504461682539	47.11843638920183	49.01097349933311
442	50.92533872604736	42.45840280026916	43.5056726938115
444	47.85768648321279	50.19354278409384	49.16580363639309
446	50.74050976439518	49.83876407116222	44.64125737418191
448	51.60845523592425	48.15803413975053	42.03003307285835
450	47.21284635495929	48.8232609595869	46.94508569700987
452	46.97440010976648	48.58729314933856	48.78335136830788
454	48.06566234090248	41.01708312500846	49.1743279621496
456	48.89184039191899	44.95720273146102	48.75354959003551
458	51.87413782455839	55.65985089218939	48.7333301143004
460	62.73454763673802	53.62810942790139	51.2743911379773
462	61.82590467075869	58.11137126875074	40.441983601376
464	56.41524783665611	53.96732674608295	52.13821250974696
466	50.08137583664539	50.86957255200574	60.83958761891313
468	45.7023726799781	56.64904197438425	45.29904364288852
470	42.73877132109541	56.20147298884298	37.33215768498676
472	49.20529274499515	50.67995035418835	43.73978578325699
474	58.41246993614183	49.24997400737317	50.86297628211221
476	62.38184007843882	51.8294637923231	50.98363167767207
478	45.79638458555307	49.01977621892533	36.47401909806444
480	44.3683239746463	50.97657445155561	37.53007394710424
482	51.15838101839897	47.84360912396964	43.38629495371073
484	54.60031814020557	41.77980296565823	47.49595366408779
486	44.94522875689343	36.78488838815174	44.25361452256459
488	50.62806085255924	41.20807113481983	37.78172449947029
490	45.90451879067607	43.29746545132968	48.02327091574573
492	45.94237552561712	47.89893416891523	49.23078731722524
494	52.95998207412838	53.91490618655569	40.12928511315881
496	54.13448589088186	51.72508609991233	50.11017862991435
498	54.58071035874966	61.84974687891138	59.39111391933508
500	54.03693936102013	58.52701340311165	59.51147779516739
502	52.48522882119827	49.19778191004354	52.01836251881507
504	49.95042356488173	45.14944273548224	40.7423278066345
506	45.82606290426737	42.28937813563923	36.61303844104896
508	48.98331848615213	47.69541578401046	42.04550393370099
510	54.57118612963305	54.57118612963305	48.92209280274379
512	56.12370947156475	57.10594511686041	50.14140085827871
514	41.22022526797296	46.89140746927648	35.21127677845365
516	51.10989319819728	57.90116065438301	53.79193562236578
518	54.55185644950217	55.86106696917454	61.65651127143255
520	53.35656510184167	52.25815419153147	58.43284343558904
522	52.32166546046576	58.76620659560595	49.7734006927117
524	53.87255938441902	52.64030418306107	53.45667920383998
526	49.6835599225025	56.58304860264649	53.12338292195723
528	47.28438165490397	51.32253265223294	48.48362651182838
530	48.67958537851498	39.00855462128164	43.55178243011429
532	52.89469305419334	37.24199187698736	46.91275451310787
534	61.39878494374513	56.3178957484772	52.06040777505655
536	54.41391844894459	56.32416465230923	47.85899760743901
538	47.44260439064502	48.29180413512495	45.57508756475986
540	51.99957340176647	44.79159329544908	51.92244718908079
542	66.46486218141286	62.69001914588571	57.78434182330832
544	59.99346333863069	55.95724406893356	51.58829730525905
546	53.8299475033545	50.94363315803708	53.70578337293969
548	50.4868872050939	47.51788072958119	57.17065233255209
550	47.86584900025609	38.90242192301891	47.55487147016537
552	54.28012660909001	40.55969325378118	44.89773684115676
554	58.37762491448289	47.78698758760476	46.16415859200555
556	57.63318040840603	52.45187675163834	50.86073957335105
558	53.3148703412712	53.04528375680612	55.97270700380577
560	51.83627408887028	55.46266812647794	54.06692330952341
562	47.6101682335226	52.27166989212066	51.43409806790125
564	50.9079454212186	52.96508122905129	52.70428971359009
566	53.96073650185081	53.75283294424939	55.4727105536986
568	51.27330066852259	51.22629840296746	57.23307872070094
570	51.78690988602889	46.9571530546554	56.88548366911978
572	51.05293750097454	43.66720202831151	53.05244764298779
574	46.27764360812698	42.05675978414926	51.41276020244703
576	46.01722246701809	43.00659147734118	50.63277765230296
578	60.68687296342807	47.00107045060063	47.61356353116491
580	57.68709167585566	47.03986795517122	48.96269704810619
582	56.38490496850321	43.70691500270391	42.8700304494462
584	54.84657074641902	48.23774276086065	44.12603457326024
586	52.41990890522619	54.99141760514993	50.98998915382266
588	49.39823896053326	41.8711719570449	46.65017648749775
590	48.82041965148521	54.71703069776979	54.59179049408934
592	44.3626362020769	56.23488981072352	53.32454728798233
594	43.56013232800093	56.33042728751261	46.60997973073877
596	49.01711436373153	57.39951654312564	40.49193104973051
598	52.40289275376878	41.88082047018695	46.09631182726386
600	59.62278208411593	53.38962630331993	53.49346678097086
602	60.38711257229495	52.79606270679209	46.87582960974308
604	53.75991640113653	46.67318987687103	37.55309664815366
606	43.97484955134107	45.78577114191955	39.25570341050191
608	54.67083038086351	52.95145329807265	61.86785563463921
610	51.1693316385059	55.74138807712664	56.31729377094982
612	54.85427700154521	55.58514109466894	54.26702089780316
614	56.8489828936003	53.68178514211656	54.15990235627152
616	43.90066941733276	51.41109402350877	47.51366536876228
618	55.86499625176955	50.50077856368801	55.03839660884761
620	55.14491980516198	47.31050936744963	56.33475338665549
622	53.88851470204617	47.99780769311577	54.25352954055089
624	53.67528985902271	51.97490080676234	52.15177132357129
626	51.02317350978515	54.77211170213369	53.70098650431982
628	50.45879511080543	47.97377050131892	48.68377753260079
630	53.76752258593664	45.04980554937085	52.33390198690876
632	52.34547792816227	43.52926124842473	49.96384367993474
634	48.47759952287856	45.45416348473967	43.98901608158145
636	54.1268125258543	56.91158967384142	51.86335654328402
638	46.9617464059139	47.54885433997207	46.9379880491308
640	43.07674123705421	45.72584687694118	45.29615110788816
642	46.11077116259752	46.94613039257368	50.14451647685571
644	51.83699024375207	47.36529241163517	55.9041142069284
646	45.59649465353705	43.82494584649111	45.16834702609263
648	48.86802414821071	47.61105012817175	40.44620929585984
650	52.48070261194825	48.77755825168089	44.64804508224336
652	51.80310167060016	46.57275719519366	48.02370615645002
654	46.12144147487021	44.12361904806336	46.58351299911293
656	40.60882878002089	50.8012246855335	46.04106918770334
658	45.62089782892604	43.0206071810377	43.09444951745994
660	47.19891382052121	46.41403644652965	43.99866168278815
662	48.4540377686729	51.00033634211731	45.33005713739721
664	52.37929174109706	50.95284937529262	46.33636713084511
666	60.33234414974244	51.62000989953505	52.45631261111216
668	52.86180825202966	49.34149518450316	55.62125786256247
670	51.96732286821607	51.52467514905111	51.27281015084601
672	50.92800364631605	53.11133305946984	49.90698683734028
674	46.72861566586686	50.44307255077919	54.56176828044254
676	47.46933041637966	43.89483133422749	51.65931194000019
678	49.24539143585701	38.77438787768361	48.06074927862899
680	56.49313167662622	48.69938621246322	46.345753492983
682	61.91894049222483	52.61463789894172	51.67034900122347
684	59.23919469634293	43.3909759138943	60.51311683943057
686	44.85430218255699	44.11564193475962	52.54585181604111
688	51.0034882952471	53.18786740424159	51.15491699854284
690	48.42057125210862	54.19461120654307	47.10059475880401
692	49.61780801847544	49.83423934702282	43.34779983588038
694	57.7003690033723	44.7860819630849	44.75129875506374
696	56.64199125962838	45.10270742695006	58.44768083691299
698	49.12487478236094	45.66351169450429	42.94802120964412
700	45.34965723091457	44.19985101356497	44.3993554389979
702	48.83722738105688	45.02928908440358	46.58180997292553
704	54.20039078458139	46.88371760045768	44.18277937265795
706	45.11016881307641	41.04277492847847	49.00795093996989
708	63.79342193964281	53.3550166120169	62.78205188848853
710	62.33910585467319	52.67299990548708	58.64846644488976
712	58.10533479784672	53.55023377823719	53.49024571860416
714	58.95146608459875	58.18484367235629	52.62342922366236
716	62.55065283140125	56.76513595368666	49.9173979865611
718	59.5790641002308	52.85680069670812	49.25824976999574
720	52.61999052493118	47.14278899607713	41.707240680883
722	49.36197530067378	48.52058035588416	37.28951590206293
724	50.31803793932346	52.54321586565919	39.68646192825101
726	51.25983559231156	47.95210384710097	47.28595566730949
728	47.84351055529344	47.34482785885987	45.27352650798699
730	45.56793573375965	47.10825031115011	49.02443229062196
732	50.28152688765944	45.1831561761629	48.42612265026634
734	51.75346394052177	45.53120795873738	43.78241093424784
736	39.98216617155199	50.78854602451836	39.8281400316065
738	44.0580425489535	41.66622899844879	42.49045003243604
740	55.55231516183214	46.12353336076879	51.74646689410162
742	53.24731555379901	46.98445249321583	52.78315369992431
744	52.75742192485181	47.99835167740253	49.45302043651208
746	63.00404199827402	51.67643793390194	49.14616729017579
748	48.99835583632005	43.3449226582169	57.3648258516736
750	50.96070310442072	54.50027937320883	49.45284485562766
752	48.18837135819194	49.67101653074448	47.87427067983369
754	45.50433019850476	45.79497769952396	53.18140227805485
756	47.66104273050847	49.95586081437998	57.85224600905806
758	55.57956659313125	47.40051709184334	46.26594938599239
760	56.56518050473086	53.5605419073022	50.96170876243822
762	50.7956011552162	51.57991372005425	51.91720007049201
764	46.99329017028227	49.59636101969744	48.64852607694118
766	47.71766624708698	49.07954956125851	44.0752731075055
768	49.68096411273313	46.448662314222	42.59494265499092
770	38.45548232085079	39.52637170026732	39.49810216627679
772	40.7438370175155	49.74131672603879	46.31253346063408
774	43.65419942138688	44.63652657666513	44.88323457670599
776	44.65931205255552	38.23839444896052	41.2175663615378
778	44.2229765129907	47.68384787212191	44.21313285173089
780	41.54506803638845	48.37407951545755	45.38290090575922
782	49.70055088420773	53.23814892156779	48.50979300842172
784	46.09418679787543	46.11378907716487	50.51057052859638
786	48.21910284480192	43.05072320780204	50.83251054998939
788	55.59256370326036	48.05730405058764	50.17615636994476
790	39.26828351179018	44.54334687652261	50.46074255134784
792	47.93050474715751	48.36072556505895	52.82977030103114
794	51.23333920107141	46.80859278256531	52.50544806328061
796	54.1334997711826	45.65162826274647	49.7379748169614
798	56.28895747787016	45.69908849760383	43.59262103936776
800	55.51373295007324	46.69396034222558	35.99357151076095
802	55.4912853391627	58.39642589331947	48.16152896113181
804	52.74885461077754	56.93948148651397	50.68173318828323
806	50.86970285276808	49.17552992206102	53.54238324679793
808	50.75602437700069	47.42425857877073	55.5021952436115
810	51.43534491316708	52.30983482260421	53.0739668156738
812	49.76939412096099	43.76366911257477	42.56265093120646
814	52.93521321506525	48.3932052390353	53.10707506617543
816	44.68948579398131	41.62499664200499	48.03287912508542
818	43.51645776083229	44.41544717696207	46.63405271104134
820	45.76250537362058	53.10660502676583	48.91395339159779
822	39.89528016189782	53.17426823169465	46.49422390087593
824	43.49749109663858	51.31225646330614	49.59653742964153
826	49.60711677030127	49.73365055337543	56.99595850848982
828	54.39386308877822	46.5673119553111	58.88887559722149
830	55.23018523577427	46.08916023436922	56.36003165634426
832	49.82214541941718	45.81342060786729	49.70095514342244
834	37.35892741715723	34.13107597471425	36.63658659602513
836	54.08845524054564	43.36711539710424	48.87092239051735
838	47.44403695327239	44.58479904147637	47.02591731035599
840	41.38788222260674	41.43386569880703	43.82290361880337
842	45.59855438867962	42.44674189847494	46.14543468086522
844	56.06121777491825	50.4426727226158	52.96606376579074
846	46.84020829433847	44.23068702988644	47.26310490691271
848	42.15137449193546	48.27106734848502	41.3350380381038
850	42.95830604680593	60.74107313797603	43.58028996348106
852	50.19137638077393	58.63420188765355	47.57940466380448
854	53.19688888221064	44.63146141167724	46.30683226876289
856	39.39406726267541	42.03553698133811	37.64513849623575
858	49.53704991334649	54.20362856551743	48.80093969000215
860	51.22747212507129	48.99546808075857	46.58429566596885
862	53.15492543947742	49.91768113305926	48.00156780789695
864	52.42651123681669	51.27042859915466	53.21951593864753
866	50.770795291053	49.2664905838446	56.03194042048376
868	57.67491888148184	50.67173114918569	47.50509405655355
870	39.4851439531344	44.76845249271835	39.55057966509553
872	42.17497047722497	46.66635588960475	43.19150958871683
874	50.20259757019537	47.62327891410276	44.50156764091302
876	53.79204512338177	43.40141518884987	46.79743538962791
878	50.74424084882647	37.62277061168313	52.31800760108547
880	50.40373575229822	46.56982196733699	47.33234210068478
882	51.04520645876889	53.44555589540683	58.16887412003732
884	52.89011639814277	52.18060360122219	52.94128440918409
886	52.33242203083719	53.97760852721625	49.11968950643804
888	54.80227928647071	54.39539652297797	47.03156979985826
890	62.8198491732712	46.24234297435897	43.66217068829715
892	55.09739095428948	40.57596636943412	56.7292690163892
894	51.34309645452289	48.38150659759997	56.83354495559465
896	58.82481689580352	53.31798571911463	53.30545759737109
898	59.03371882445958	48.50852727087406	52.1785265145587
900	51.34009704012889	42.54330785151331	52.96481377181433
902	46.62122598122307	45.54941782526479	51.04316911837829
904	47.48113055303769	34.31680193162406	42.9757880040176
906	42.76215936588649	47.58461158377301	39.18403829410727
908	51.21313001149395	51.65013732956628	41.45812677131202
910	51.82415630074335	47.80594277779673	43.5066950572712
912	43.93814784409422	45.88553652957013	48.6224174904503
914	41.693652201372	52.2189207748746	59.97963383964756
916	41.75547289688516	40.65393487316843	44.73604073570348
918	49.82706220146948	44.4520053686599	43.33408289058003
920	51.70903088694332	39.5180346564095	43.94878406489305
922	50.71064647568652	37.87641821868232	42.84820784606208
924	52.30072907994605	40.71092028855178	43.53788005135068
926	58.42623539765337	41.46458075119797	49.76555477855826
928	55.79207561960698	50.54609565302084	44.43673642606756
930	45.31012528511137	43.32573237458335	47.7872824141415
932	49.88958821911889	45.45226847877963	52.35163902145529
934	47.18046126313007	41.92824469948172	51.53004921172625
936	39.85638736903533	39.14070275013061	49.67383352160649
938	42.93996916635818	50.95781824463609	54.2487120435918
940	36.50164371484095	50.97745675992731	54.80866255893447
942	49.36226025975558	56.99290331033939	49.04485694636502
944	52.41674230144296	56.59210482650879	49.70698219671601
946	53.69819510231528	49.62989987543939	54.53465475225169
948	54.51160238720036	43.02942522231722	56.94492095318691
950	51.98305552199756	43.31652417905922	51.96714750350319
952	48.11857919903819	45.41663175811325	44.30315991265692
954	46.06386968819108	46.67347509232776	51.78693000945091
956	38.47740179022214	47.09645086311614	49.29391906786645
958	45.19343319124453	47.45185919190038	53.97864168329106
960	57.53035461538764	46.59448126971789	60.97297386412828
962	59.12441820754101	44.83887651345451	58.65587667034319
964	48.80204638439275	46.78059038273097	46.02663878622164
966	48.75937089754812	43.98145428271472	38.82406895388757
968	54.11929206390973	46.5873907306644	58.11520656478449
970	47.06488965724184	47.76721115661931	54.36123219390064
972	42.25864609857337	47.28045460092446	45.85185339574226
974	49.70447520023527	47.87450784846396	50.0661997208137
976	58.02678601242207	52.20092710561605	52.26055081107078
978	59.18314200152572	54.44983309210126	46.74506661848821
980	58.15791018056595	44.64651671084259	55.34317398546917
982	61.20823106748289	46.26829089897603	43.90551264081464
984	64.24946562117684	52.67994212993153	41.70886107359061
986	59.52571421045564	54.60877160434843	48.88947099349824
988	44.33906405202437	49.04394198613418	41.73287095353131
990	40.05940507549501	45.33121013329059	46.94018349895355
992	54.1191937686439	49.76842698502143	56.05129363455863
994	57.62742248148767	47.94805974256529	51.78560587316738
996	54.13524459687847	45.13917490013671	44.48394353028633
998	52.2709164059961	49.70494175881832	44.09660459857682
1000	54.18781813760107	60.26442876176625	51.40076393021616
1002	48.69581251939365	57.38529899746168	53.35883772563673
1004	66.8567945296911	58.59320396684304	53.9937954354462
1006	55.78482165970704	44.10183815087059	48.14938414548291
1008	54.27361970450512	50.24608439941501	57.99669544983993
1010	54.01732267291251	53.50711504816584	60.43131520887532
1012	47.19737157379768	44.23502933023433	46.58388894201372
1014	40.76877683161099	41.44451885339944	36.13921561040179
1016	46.61234539277552	52.42154090122242	52.81916523422454
1018	51.04997457816634	60.39336109571686	47.44507237103569
1020	45.97186924013914	56.10668395249416	47.85973476411137
1022	43.18143941950203	46.85440649755131	48.58241958092548
1024	45.44555786595004	42.02176965683604	54.72395908469211
1026	49.52200500547933	44.22482135717198	59.93152549196296
1028	52.8290457746049	45.26025318078711	35.1892894768155
1030	65.01462406305242	55.71005869910033	58.9046219691089
1032	62.55275961548969	50.98547531846241	61.36433186652609
1034	60.59015000740432	46.69923145679542	59.36387567308162
1036	56.62115997953378	46.23950140746152	59.49813987698935
1038	50.81986964325038	44.40165904935816	54.55068576162685
1040	46.0959307973377	37.95798159406089	40.41943562495955
1042	39.25250327358273	42.64703144251659	47.42095874070964
1044	46.71308770475457	46.03446790816268	49.65116027868111
1046	58.84378266457964	54.07543312351486	56.53112077674097
1048	54.42220069909624	52.47564151529777	44.92964411955086
1050	52.04782247003534	48.03014192275279	40.87229430208838
1052	55.81360964716677	48.69697759051695	50.62720265580857
1054	49.0682977939514	53.18649797174528	50.61153736211827
1056	56.38422859820159	50.48487950931258	59.11199583377133
1058	59.18294830941849	56.38766922968475	49.95323887701509
1060	55.60656172324816	61.06983808898227	42.42460976079462
1062	58.41938699725246	60.38148447816219	56.79981023016936
1064	56.4615743336412	57.1641329571699	62.78114466773346
1066	45.97178326976043	51.92591643013937	47.88454085461444
1068	43.65883775189821	42.89585409987987	45.32492791180722
1070	48.98372181075581	53.57512960869482	53.03394043543869
1072	58.69680034175844	55.08959068157102	48.73600362166193
1074	54.91650744921915	64.70553316925096	50.51552090700892
1076	53.78851793073953	69.04251025889937	53.05591041499504
1078	59.49733141465748	62.10318529636942	62.10495770680808
1080	61.82252613850775	50.2782941891197	65.91727676699559
1082	49.16990192188362	46.35587619823605	38.0407482476379
1084	56.85921612460457	41.4172339837834	52.96174443627658
1086	65.7613724728451	54.72499817185437	59.95894506649466
1088	56.20410937530208	45.38830027086559	49.85891282538923
1090	56.17260240768685	45.99377379594681	46.82619143706793
1092	55.6696797597468	52.51345965526564	55.17348856063943
1094	48.83751362143358	51.18405739610779	59.71104759140357
1096	55.37432593759253	46.13714717263352	45.22923722614353
1098	61.25101279614034	57.4910794965899	49.26291871221986
1100	56.02067298792468	58.34749183991494	50.99118243312376
1102	58.68388177989878	60.28467879242021	50.72852075696387
1104	63.58116392528645	55.29905036960055	55.17302813620923
1106	61.48725236947555	46.66632784183804	59.32039720172284
1108	52.72843022512659	44.96893265008321	58.69576219320086
1110	47.2885892280957	54.77372469042135	55.48868625049983
1112	46.48142027458777	51.50315750371949	52.21838203537791
1114	54.84764704442158	53.72016568609759	45.22253996702705
1116	55.25739098099425	39.62051386372923	47.69671903760324
1118	53.74015113702046	44.60831799758243	39.58005128117294
1120	49.21371434140696	54.92973728904781	42.54929772389465
1122	44.81864144323013	53.82906520402674	49.3254994215022
1124	47.4484537427647	45.24824211336539	41.51162690487026
1126	57.66307873933178	51.78925874479128	61.22757883967395
1128	57.61008866139513	49.86026014641719	59.92236370580859
1130	56.5206316745733	49.09233949057462	54.7944111497912
1132	51.39766537408666	49.18908479922327	55.85399828263863
1134	56.36267329323769	56.36548922098164	53.13649491403875
1136	62.77110028355746	56.20837284872965	48.81880255285201
1138	59.55628439837889	46.65740231006264	50.2463163381857
1140	55.96573046357278	56.81360771495503	55.5624374224338
1142	47.14217914098717	55.59510641622002	56.24594774475357
1144	65.12010919496559	62.95301874747131	52.72289538666988
1146	49.32134415580111	55.67064727887973	48.83283726267346
1148	43.14632551967057	51.6732668511325	55.59133710100348
1150	53.34295738513827	53.90066941720602	59.09905316105698
1152	64.13389405114359	53.63843241417979	55.73233871234343
1154	60.9359669359257	45.98232843327263	55.56688921864176
1156	48.22701192420506	47.0131443842943	52.57381744981507
1158	52.6757977271954	57.26582606391378	55.10479782098366
1160	55.57672548622676	42.27648547611913	49.13338739659322
1162	54.58310976109877	50.46832460618242	56.27433783182752
1164	54.43218660292622	50.82931179041646	62.25102503497688
1166	57.02203520026129	50.96096177065925	63.7555932463787
1168	57.60282378126298	60.09539826132973	61.49864440646111
1170	51.38784218159716	57.47770707849009	53.23438676723587
1172	54.95573366643247	51.95679366499876	54.16676580556484
1174	68.39004335099922	60.81257180164549	53.89024407267279
1176	58.61447898815706	59.32957009029124	55.00271156695388
1178	58.41226441576695	42.56113680848576	52.62675348349858
1180	57.8523442380817	36.64454488478017	45.470305026533
1182	49.6897656481836	46.66487671056482	42.88799133781181
1184	45.26374451908713	53.55989321585305	48.8383187882944
1186	59.38684033659369	42.96271779330647	51.42935034224878
1188	54.94020404622329	51.70777719451586	55.5614974076175
1190	46.24435585232989	52.33056494369827	50.25436589942821
1192	46.41849263245472	53.45497497335316	53.77359625885809
1194	45.8023302872851	45.68370894972212	50.45621052341952
1196	47.33677018238052	47.20891460514466	52.57992739487045
1198	53.99237966966707	57.46297917361471	58.7897613897245
1200	60.00211912116098	56.62269639269352	60.65439588431808
1202	55.89682604758053	38.23031014358858	61.55430181503264
1204	60.64344586368856	54.39543476029414	50.86699645501644
1206	64.95573238633818	54.83866965169007	51.0077872638276
1208	55.76436494497644	49.58669730859416	45.74366259200394
1210	53.11700624791449	51.85175594428375	55.18780185608403
1212	54.46663189988141	49.07573600741068	57.15964357445105
1214	49.68266196485772	50.37940332017691	51.56044885139615
1216	43.22212598774625	57.30357951163489	50.27398236715296
1218	51.17851306887645	47.13812628723771	50.7913306410321
1220	48.58817381302044	53.2994031796984	55.63760027122671
1222	46.171282653178	54.28852030143527	57.30715742110273
1224	63.77471214119164	51.85040569188091	53.75383250954631
1226	56.87859384330681	50.19438392446742	56.33001833736277
1228	54.87208070328796	53.25804566011296	52.64037431526191
1230	55.3259772016592	53.63393657965985	49.92259345621825
1232	55.5745301852557	50.13700277474545	52.79974767789472
1234	62.63953938069118	49.68947364616742	51.95490046400426
1236	42.04149836449349	44.03120360761362	49.89147921620953
1238	53.23550854275579	38.58970706680895	50.0229166216466
1240	64.57170842711074	54.68116672410083	52.19962128989604
1242	66.86404927336136	57.06516074709185	50.42269080248522
1244	56.11605536417801	51.44952698227951	51.34320381691796
1246	50.07912521712911	49.28856002787537	55.91001105583699
1248	53.34140247295413	52.54920780988458	55.85971829856837
1250	56.75405563337313	55.9604795561498	47.49473709761065
1252	58.21395093832761	57.42005642776468	44.05306185853421
1254	60.4765187982689	59.6249882444832	58.10840931561702
1256	68.40537437062149	63.32758865063273	67.44551054734136
1258	56.23526868249846	59.39708406884223	63.56097904762201
1260	61.6182977424345	56.52649168372784	62.66196337350779
1262	68.03680374846168	58.96243059303637	56.4014056361185
1264	65.24226406439219	55.0989813520249	55.29289957619784
1266	58.59605707268599	49.68882738318166	57.0321136947558
1268	55.3958542399609	55.45584289643634	49.48427477652405
1270	54.22118808052376	54.97107645190069	48.29778978654692
1272	72.40800197498982	51.63824684230515	49.96331989997633
1274	57.91212765439842	49.66838109250423	56.56514793494588
1276	61.53760216811901	50.07881373530685	56.31988537911593
1278	65.42411527912518	59.88263988005576	65.563294884643
1280	61.35564770180312	58.84220603112587	68.08262752820647
1282	54.65111536085358	56.69167297678324	59.72781661480964
1284	60.99916388306674	62.57812613757822	47.8035617853777
1286	73.34078549819554	62.60150549178702	41.76492018727842
1288	48.33106091848819	48.46728566641991	51.54721580291672
1290	66.23143049590154	60.53309250685675	76.02070838833707
1292	47.43377277731262	51.87237665696294	60.92696621718662
1294	66.48449888461015	59.46339542198115	56.823168287264
1296	73.94268527308509	60.50406497227178	64.65203575189088
1298	66.18669379609533	66.18093321945005	59.48784671177091
1300	59.32860140348299	64.14789776241722	56.76655504036427
1302	60.37725497428501	57.0653533013573	56.79551453598202
1304	64.58149034214708	56.12164457703831	50.38514136111162
1306	68.45461932237498	45.85323341049777	61.94797226699977
1308	61.14088213674845	52.79373285669353	55.31345738123528
1310	57.08890556140901	47.99779815663745	51.26174575575576
1312	59.07371778917314	54.66335999224004	59.35791206092748
1314	66.30630180043926	58.8161903599128	56.11478558571842
1316	69.42866149102494	53.63388320468577	46.25642276682699
1318	65.88811894974504	55.01268333430167	59.67120528622377
1320	60.93101588277804	63.25137855398165	73.23034635970835
1322	57.40194357451237	60.88595753976888	61.66434135778184
1324	56.18412804505741	46.50211206724772	51.62560935785481
1326	69.34364375459694	53.63696939848384	51.80264056243232
1328	73.56978770876299	52.52983638245833	49.17573882031511
1330	55.33344345732209	49.08582268126227	53.9087453625834
1332	59.40195668494889	55.15660385877214	55.80615742441211
1334	57.72439418235707	63.2671503675581	60.11195494620485
1336	56.28469857185114	58.65437660993493	63.22736764033057
1338	64.57281070700432	55.88842047379244	58.8699971281897
1340	69.02068251798481	59.92717247031176	55.54245310664898
1342	59.60514355783919	64.05883280685222	54.61042361778905
1344	60.30054071554299	70.3356040405323	43.4536933350383
1346	84.21803684867838	66.29896278040626	53.25504893760223
1348	51.74748760696622	56.27708266946073	30.78224390553366
1350	66.0877921072737	59.93906606142668	53.69628725091381
1352	68.74885274648879	66.34513304729126	60.21360983953795
1354	66.69319329276156	63.47322621699266	67.725897403036
1356	64.86143972647957	65.05845314864399	64.52414955042869
1358	63.62675776320627	61.22777728332626	56.34185296481526
1360	64.71072967785401	53.65038076738891	60.65069891853332
1362	65.38879084288028	58.8744367368309	75.79284919836088
1364	58.06304028963093	68.20495063450856	74.19951832742797
1366	50.22483672625194	43.84411492562396	45.84673857072038
1368	53.32643200444022	44.55728446679189	48.94135736818095
1370	71.3069024891055	63.30585874340972	63.72649177325663
1372	62.86575871306827	55.65056643005322	56.36326820885211
1374	61.68777162701111	55.8887396780618	59.92396305799603
1376	65.99355659385117	49.71028920758469	52.27502046955885
1378	56.96983620033876	56.74299851792738	53.44023721055073
1380	50.69693402445067	59.59786346884475	60.93242834427441
1382	57.03812538998935	53.22618071372644	61.75444063596119
1384	59.95702677939383	59.31659797225991	61.30362870715167
1386	61.55638966619142	57.96065416417718	60.19686945574797
1388	56.88969690840408	63.62664049382312	49.77276924290695
1390	56.14706253375213	70.21962393211371	76.66353154221005
1392	70.26216248079301	54.75305231370544	63.4997753960244
1394	62.82793893613198	57.16643586021471	55.5713894990631
1396	70.57939304212799	63.78488583371822	54.91526402866149
1398	76.69901897547881	69.8611932030732	64.48449748483726
1400	70.11694874646739	72.11393211031775	65.67260382812411
1402	68.70032617592457	73.91966919465436	65.36253983869233
1404	72.02436095467093	71.72201881524241	67.49827576671362
1406	69.06576243661158	59.95856825104605	61.46676261889533
1408	84.89420578490578	56.70253716340341	66.82722181381672
1410	64.46363622504038	71.58380487155347	72.86141532807778
1412	55.98623378095313	73.13543337845886	79.42215488705008
1414	64.49356819046786	62.308150468337	66.28325352764472
1416	70.86824231119269	73.64637023905848	63.32003587668262
1418	75.03298996445059	60.54363964906541	67.16145212918224
1420	65.97892611474707	61.27783616061793	60.92982712280336
1422	65.489866446989	67.01756298536904	55.77367416502901
1424	64.7987969846174	64.21726175879505	57.60677810918116
1426	58.64286583840505	57.50723300678443	62.55905747093532
1428	61.18376042110316	60.52820047550165	69.13419873590783
1430	66.99608221249699	73.49291889186887	75.54415326623577
1432	67.29096170646109	62.53412380586247	71.24774093413856
1434	60.33629492341083	55.04047683780168	52.15523880942497
1436	65.12930610129369	68.38230725463701	62.91941603486912
1438	52.270184825537	57.63769326701015	64.9766380263894
1440	61.45082709025517	60.47815236033252	61.06033989262912
1442	61.95926808169355	59.13605749577255	48.7071908324237
1444	66.24199402355724	58.18328446125904	66.70651291609742
1446	79.96055593009805	67.61542118925001	75.1454532032004
1448	78.79339899659195	73.25198453086472	62.43844655655292
1450	57.02051553448083	67.84880410694861	55.01095825379633
1452	50.90171029806893	63.78228959325494	66.34240038625211
1454	70.06791565878852	61.64380508573326	77.10027660322071
1456	52.60082188072693	55.21033044110513	43.45289795603124
1458	64.02042240518902	64.60099871622558	57.72219054544075
1460	77.40124397140235	70.95111821797489	78.12122138832693
1462	66.67150399805837	61.68404146133175	63.3750810534849
1464	63.65541894587715	60.41453666524991	61.37453216491171
1466	71.55251232121555	70.78180435466527	81.61047734795228
1468	79.73481905048601	69.01052077422771	67.05530330863681
1470	65.96579090037636	60.7026812514904	63.452502154752
1472	54.56118259892119	51.1761502587682	64.22255821310446
1474	63.92771439857363	55.46869639089166	60.01565787212297
1476	64.79618528625039	63.37268420915027	62.32101502905608
1478	51.38322907352131	55.66396229755073	62.85825296918491
1480	71.01111673062253	64.73068500136309	61.75062441734914
1482	71.55891101339869	68.66708969282998	73.66800606807296
1484	86.19577006701752	63.07497247596331	67.44406902953104
1486	75.67510720219417	82.49197965077254	54.17518583451391
1488	64.60930320056116	60.16706757142637	55.27307016040334
1490	66.25779824965994	57.91820744448982	51.09762244563676
1492	69.40917436799781	59.05260733360414	55.57422032277673
1494	66.30079111325553	74.70547697293549	62.76077646654522
1496	68.51993267904688	79.81603533678027	75.47013171363081
1498	67.52180596915306	67.67968156948022	72.69476648041297
1500	71.94378174114185	51.93975367379824	61.52539030857246
1502	79.95386027080463	53.38491889051416	69.24292875536065
1504	72.37727176514861	68.31160659681682	75.4455389676901
1506	64.01159321515775	66.51348007579355	55.93938606288727
1508	75.85329934995073	58.66686860897573	72.65971501777217
1510	77.13876450615993	66.18355280413245	70.19768221478478
1512	63.28786010907108	71.21738486511512	75.269734693847
1514	69.07697378924192	73.27142442880825	78.26911249737022
1516	78.05838543358753	81.20505774493186	74.54932828311033
1518	63.67341246588727	61.7217891522665	70.25237361761083
1520	77.59569470966022	65.36195820553951	74.49095022415696
1522	79.97603933627946	71.67465445966053	65.8663790523878
1524	67.65502994990837	60.03600113699876	59.12533804032123
1526	67.29376923146164	62.02956464733876	60.85048026485166
1528	74.06177280413257	75.96986333514806	74.73298961206919
1530	73.72504446007805	70.89330144828246	75.60282346474602
1532	76.30544797871212	68.04971506684198	70.37123804230697
1534	84.98680362652451	81.3537393569126	85.30237103226807
1536	76.13708433829629	58.66063898096895	69.09447800277138
1538	58.04749467786487	67.64385603703866	60.50847124846341
1540	66.90053961806878	57.76155711384872	74.32132743576241
1542	95.05167240040061	56.47965524619033	72.42792111129207
1544	81.60695243998046	78.02202751339659	67.70899149444031
1546	64.57268396531616	84.95501613593734	87.51173430597015
1548	74.03543214873942	57.8701342417765	77.70493483115952
1550	53.13206326961826	58.89655703831024	64.18012260737214
1552	62.51743726928143	59.36097117834053	64.57143737280306
1554	58.60683869071623	39.92661629188901	46.61490717703491
1556	59.98751024781238	73.11779259786133	79.44026957480966
1558	91.64479958687751	104.758246202951	117.7154857997193
1560	101.6731569778193	87.65057703296954	110.6368383538845
1562	78.49635245632663	68.53073463931969	83.79737170866059
1564	71.10514327565448	71.78387059338002	75.84379116918001
1566	77.44505851362266	74.41267506288358	89.8338445559199
1568	78.81767779060336	75.13093128887327	80.60248838819027
1570	70.08415848596243	69.61832526423819	65.12650308771954
1572	73.87936579265292	61.4915165438582	58.93477024880112
1574	88.71404303589546	88.81170746674566	64.66122933885396
1576	87.93964936403849	67.7422905295457	54.66571211565469
1578	84.610781558509	56.07174425566259	77.24903592568057
1580	86.63783834774912	72.5273525898271	81.22322744103786
1582	81.78870370113765	71.63510249392466	63.1017255061745
1584	79.09243622434244	85.83917699282506	72.22808220227662
1586	71.15642424536381	66.28080394964637	74.33998928843438
1588	75.29956837253803	57.63467253907547	67.30242676306081
1590	81.21606355519739	62.37380334397147	69.79324835208912
1592	74.79827432634502	63.16942212162205	68.39519478341956
1594	75.65979124076995	73.33103084783819	71.80789008307566
1596	75.63966652135983	77.36530342660687	79.44675746934243
1598	65.87984591203529	69.47605244038523	75.38620959508003
1600	68.50640854667378	69.45856359838133	70.39494477213519
1602	71.79784526602275	66.88049306510645	73.68324753992364
1604	71.46753146042522	90.20850203546834	79.77101697688337
1606	64.37272679314231	83.34233953432712	64.20553259470721
1608	86.26118052675274	89.13014577094828	74.35824674678378
1610	78.45162805781288	84.21274597877508	70.45803674321007
1612	78.77275797962886	53.53325876986884	85.49090126960101
1614	56.81601329714146	75.27902903680645	63.57352743880548
1616	67.66215599270372	50.01150707078361	43.67800679283009
1618	90.53162392722932	72.03032382087639	65.4254725470152
1620	75.45172285621862	71.13193166982526	68.0215816396107
1622	78.46317508101822	64.35188136674384	76.79210521789591
1624	74.61046982509447	81.58259526104881	80.77574234725985
1626	70.68181853972938	78.64996211971683	72.96635473223486
1628	77.65505304500215	81.77211105204935	72.99836364144598
1630	83.14966222612378	76.64800275147462	80.86432441406416
1632	82.19346189507458	76.92570021908361	86.93570164580427
1634	82.86307316648878	78.09362144226076	94.17500763400216
1636	79.27571937312857	68.46501377151708	87.2778082933765
1638	66.29408137427024	68.69863738948864	72.23180629413031
1640	66.40001101080918	85.66178806460403	75.05836682063155
1642	80.71779670076577	95.00489770379789	70.91234930748658
1644	74.82681030514243	68.7444404261805	67.30461581173849
1646	73.24722703559343	70.47760326991266	84.14744582956412
1648	70.33424012213601	70.71086064391291	75.6337512424751
1650	70.62242371602385	71.29670333394758	62.40430522323597
1652	88.49783246685732	76.02300193459658	86.38105582661673
1654	87.26566723841401	66.07880311702742	61.24488303145929
1656	48.863162701992	60.30482942497052	85.89608219477279
1658	67.02491204852187	84.43277172980312	80.16736997094074
1660	65.26375900648651	65.83677467704619	80.32170186337156
1662	77.24301157876803	71.94132523652988	77.24810835581572
1664	80.55312774944169	89.34092128343293	77.1908560905671
1666	71.92597621606514	81.97618846145329	84.27113489095066
1668	85.70753264498012	89.02889751621183	84.61458575610058
1670	90.35558451485439	93.23713507929161	87.40279448695642
1672	74.58962547609539	78.98158834994183	76.59022296443676
1674	73.09337157617439	65.06766291113348	72.92138565478396
1676	78.84102156347053	71.01892036303102	58.65806016145346
1678	78.13229921713543	78.38922890441333	56.21524751663621
1680	84.47848393029959	78.15396140407687	78.02254767166778
1682	85.72739641707715	80.44360802555266	90.37021972656567
1684	75.67854524650065	78.92920902749098	82.71589607221748
1686	74.74042272499166	66.56681270915806	72.95482361016551
1688	80.97215596131309	62.15137779880705	64.42994391205346
1690	86.10403632016052	71.42534420797588	66.14404368993536
1692	86.74701525078471	73.27317937904074	82.70893251449874
1694	72.31515785037941	71.62878451431196	69.35860317035724
1696	56.05687784934041	65.69191977070942	57.09560272551225
1698	69.3357324405157	73.7795274837045	66.8512809707006
1700	76.14868293215675	79.42638097145428	80.84015205131504
1702	61.15087307361803	65.19392379376285	75.48080185920325
1704	88.0230452068847	72.68611806111504	91.23474691575274
1706	58.31660275710604	71.79299515389064	67.7909368569821
1708	66.87527412435783	60.44345395436428	70.42424180115332
1710	39.61860642517878	63.23566512099982	73.23617968780874
1712	84.08090444404749	66.49482315859785	81.38672858189926
1714	67.41805121667753	65.13065819356834	60.11181756369696
1716	75.41521280469709	63.83532411455947	83.92036947288446
1718	80.18965789630963	80.92562870306888	75.81238813331277
1720	99.75940298892591	81.73443714902265	78.26199015770975
1722	66.69565189291797	55.54455374063763	61.38569343344513
1724	50.79341646725894	57.14104872560648	69.9474656515068
1726	69.43114546804614	65.95447579551225	60.43997025059626
1728	78.72883673964552	57.77210179279626	72.79271908107666
1730	81.42650859476228	73.13434494594252	79.2309004806467
1732	85.058824798137	75.81735259473774	82.48464351196412
1734	73.55037335828641	63.18760448321955	59.02891039496473
1736	68.21403596428971	62.43205626859574	60.62403343651977
1738	74.56525798075565	75.41232749971377	69.82212073238729
1740	81.75185142645478	91.75233938145821	73.92848494725827
1742	94.59035081788856	90.00210395671496	79.45873787785956
1744	73.48029835474999	73.45573562579384	72.14535855095188
1746	68.79027264291636	66.44890458041614	63.12795410173442
1748	83.96229755722325	79.5823361456946	64.72125910452465
1750	84.41492307485709	82.94256044270547	65.87269700715933
1752	85.59158827128702	77.63148923931848	63.3231016545117
1754	84.579848140633	85.42718555939729	70.15926551245266
1756	87.07209018947225	74.4034520412858	78.0437744199135
1758	75.79424092078187	56.92620545270115	71.65926686721491
1760	80.66795654092013	60.55518713052126	67.39122779244089
1762	95.26719394817205	75.73011625494051	69.02756040117747
1764	87.13435817950943	101.0684679109031	89.00822460814916
1766	77.44299285359485	79.68904425843732	89.39399163848468
1768	69.29032113482089	51.19730996975252	65.7829326197934
1770	85.60526768546069	61.84988425536007	67.0387747647755
1772	76.54684488123367	56.86806122729134	73.22571146443707
1774	99.98150576549642	68.35918100723335	73.31768626730154
1776	70.46452452689789	54.51832800523645	60.44314581628709
1778	75.54942440495049	67.91541149575704	67.46840655376052
1780	101.4177621004742	84.03196149696112	91.25877642288386
1782	78.9522442372801	84.42617165604874	85.78118973297752
1784	82.60263423845358	64.337487143624	89.26715446293977
1786	72.76364355120913	94.74315133789031	79.43679415900672
1788	67.20868423613266	89.16806154663652	82.25943138477936
1790	66.64777643556329	87.1982432439511	80.13313440759825
1792	70.23841632414271	86.85173067503196	80.00752587657519
1794	76.16618165709764	74.22821974593036	85.7504743020413
1796	81.15432587770465	71.06816037192044	87.21390949301215
1798	87.88632162603059	73.748410632461	77.47077319596724
1800	68.6249972796865	85.88348223186254	78.32754429833253
