# Supplementary material for: In vitro and in vivo datasets of topically applied ketorolac tromethamine in aqueous humor using Raman spectroscopy
Source: Data Brief. 2019 Oct 22;27:104694. doi: 10.1016/j.dib.2019.104694 (PMC6839021; doi:10.1016/j.dib.2019.104694)
Supplement: Multimedia component 1 [file mmc1.zip › Raw Raman spectrum dataset/In vitro Pig eyes/Jena lens/Fingerprint/0.5% Ketorolac 5-1.txt]

cm-1	frame1	frame2	frame3
350	184.0722095291499	216.7207363897755	220.3169578040194
352	194.0087487680114	226.2082646453326	222.2563928145484
354	214.9614071005925	243.2847734597337	239.0448527547894
356	239.9526022332749	261.927237589981	261.3218120873913
358	258.6384136572219	279.7417211611818	286.6745906029997
360	260.9467750264284	274.9013948666009	297.9094173627295
362	258.7932329127975	268.3279247446976	291.1716887439742
364	256.7508737278706	268.2649127063	272.5476294385494
366	247.643993044013	263.3116651319224	288.0505794732279
368	247.9408233537811	260.5932516790536	292.7659731193468
370	245.7567822278635	261.4244956447909	291.8271133669166
372	244.7294881225985	266.3221274985636	288.7338570688786
374	266.6457043974303	275.7051980031413	289.7509830806319
376	267.1528815374159	275.1511468324668	302.247188807384
378	267.2206431350174	273.7100693059684	309.6668641239559
380	268.477032702514	276.5323749025862	313.3466807614606
382	268.4068892223767	290.1873675483237	319.8637008193107
384	267.0042290448033	278.1281182379542	305.937136503401
386	263.8159772675499	275.7931180435277	300.0315201564502
388	257.9487734728809	278.5715896867948	300.3803055991463
390	249.4844089032496	279.975925424812	303.2425359045501
392	258.836395389315	275.990217774725	295.9153690760452
394	265.6241153599643	288.3741186703185	301.2975844079957
396	270.1889042091544	293.1293475138713	305.3562175824808
398	272.1801206109636	281.0478818914498	301.5254093989384
400	268.1066361694698	278.6096585511264	298.2104037486258
402	256.1312167784312	282.9004715061507	295.5779305885928
404	250.2567115273859	276.9039404387584	294.2879042477957
406	254.3501407348916	264.9261722234758	293.4522095093927
408	267.9575326497081	272.3215801311525	290.0966505960383
410	264.0091444242244	275.3233114911114	294.7190187080585
412	265.209523584484	278.5610168426928	298.8723272567609
414	270.1990850853417	279.0960480164004	307.0455027995492
416	273.4702960973671	272.4486164966494	326.3581157722124
418	270.6099851672467	307.8039009432969	321.4740022702241
420	280.4764498513106	309.8727295978636	321.0625196625342
422	289.6358692231653	420.0090432846481	325.2671838527199
424	289.506243980273	660.2834541567776	331.9529823651053
426	288.7053950892266	423.0894682764744	324.5176157119268
428	291.7981642241808	336.5436767329525	317.6188275244059
430	300.5093080830219	378.9223659116362	316.7849524807645
432	309.0546185944214	457.5489930201736	322.461422109586
434	298.9052837909581	323.0175843816667	330.5839991730321
436	298.6909675691584	306.1928223042987	335.8588842470451
438	299.8109795636881	308.9757225699051	341.3359624151112
440	296.4487678032411	313.9188290130741	340.4527566524929
442	283.0827076602025	313.1862320811775	325.23886157478
444	290.6309654018081	313.5674832896989	337.5786939493402
446	298.319890102077	312.9999699674011	342.4940871070397
448	295.8979405747889	307.3315343359857	338.6823197545343
450	282.2270444987963	297.2575808086539	330.3280979263477
452	285.673684508871	300.7273528782104	344.6498104694682
454	283.544290388372	302.3890161027521	337.2920097253487
456	285.8220060403688	311.2626594881884	332.6033600136577
458	292.1025228593675	320.7171393156522	334.9792341192159
460	296.3870964061711	312.5336238060446	340.9415390742127
462	302.0544485446119	314.0736129978096	345.5095138135977
464	306.6315037892215	314.3593910881682	345.0260477989312
466	305.1250432127692	317.5542705105952	339.3849851104435
468	294.9192619737804	325.2731177495992	330.0758027669655
470	291.4556295612939	311.844647353187	329.5775207771937
472	295.336810591739	314.9364113250921	344.5858430625481
474	298.0471725857563	318.0615367586336	349.1691080778109
476	298.1550117646447	313.3961200134846	338.9270664138705
478	300.2277630145213	295.8490846392092	327.6770083717391
480	299.4676051733082	304.6937681428599	335.8126841958007
482	304.6605253917479	315.9351491285566	339.9952197181561
484	310.5804891474755	321.4956207558796	339.7519200437195
486	310.8830535167426	316.7287094631539	337.4256913078006
488	308.6770180029656	322.4876221137291	337.3226942592536
490	306.1747836159886	320.8588395159177	341.1389412128719
492	306.8139337194944	319.024617621909	346.2903464426544
494	309.2072217549442	321.1253164838237	349.8597118150975
496	304.6888223085777	330.5230912331354	346.2812566852813
498	321.2936830420974	331.454994011016	357.1793909840351
500	321.3308175527721	331.4563323407176	351.9827835994706
502	308.4086962659699	324.8854219762909	341.1031541198049
504	293.325132252977	307.5805201591401	339.3161165714353
506	301.5774094245001	318.7964478920893	337.4580841902934
508	311.2051684706327	317.9597576427735	344.2460377710617
510	314.611547867277	316.5684409021888	351.0070688543323
512	311.5124461303186	318.387696239328	352.771628716452
514	309.6706024736985	320.8351711462211	345.5772037069314
516	318.52189079223	332.7429689881769	353.1977776476689
518	312.0356142090305	330.070103902265	351.3735821447475
520	308.1810604486918	326.4386914825591	349.6062903630524
522	323.0956881670947	334.8508949282737	357.0494863032038
524	325.0941141816902	333.8646179888284	353.9323498997937
526	326.4056568236152	325.6581641800207	356.6800932501922
528	314.5455708287516	313.9224808303188	360.8409010315054
530	297.3819295622315	309.5452681163686	361.4166809496677
532	299.8618934996471	332.5359949875808	351.0699841642239
534	318.2720212789372	337.1288352379914	367.0862331929299
536	314.2174087239185	332.3034999637957	846.7939301036793
538	305.1799683619379	329.0312806962786	966.1210966092827
540	306.4353037843382	331.8611573490376	373.3027865763007
542	325.0610237539942	323.8455011867783	375.6581603800782
544	314.0562201308066	328.3710959927195	361.2794793448706
546	315.7142071067862	333.8179201093996	363.2464067056403
548	322.1074165141772	332.6133561095626	370.4692258157284
550	311.5560855748984	318.839795603517	359.408989663635
552	308.6264035391881	319.8021794194477	356.5082033375129
554	318.6345284206348	322.2053970221868	363.2296331214733
556	325.4128502213069	326.781987821115	364.4082153399462
558	324.7525053815697	332.1796096868424	361.2565807063815
560	325.161452192744	333.9035193367754	375.5991511362711
562	323.2067387534592	335.6599323187834	365.8205448270903
564	322.4401880561799	342.0094283520259	363.8362280122008
566	322.2741253022341	341.949051050993	369.6203875261751
568	322.3182409501216	331.0834903058833	377.9997379029236
570	324.5171275975186	337.2078038118463	371.1462883203147
572	317.0062399001281	336.5910657478728	372.7357129212462
574	312.2284095452687	328.279795054388	366.6864813991449
576	315.1221883524726	324.1044748947087	355.9701789228432
578	327.265838041171	338.4049024320706	350.3175577443104
580	325.4719437109488	338.3710109141527	369.0690615381481
582	319.6016315422259	338.9919917029486	369.8029190942078
584	318.1723045249661	343.0262549744587	373.3176233581322
586	321.2497139283594	346.2809450393469	379.7588502898391
588	321.4446576300913	337.2674923704752	371.2022985132891
590	323.3991840831225	338.9745681585719	372.4790204229973
592	321.4730302776212	342.3218217269865	367.921496602974
594	319.1943929122867	345.5904109312168	363.7039952286885
596	319.2661599176046	345.8367644922678	366.5140745723832
598	322.7997250383895	335.6860401491699	385.2888584181435
600	340.2233482679021	341.4806120278983	383.8159393031931
602	338.1771552919815	341.6412685953609	378.9339073757143
604	329.5968787985888	341.0729100470499	373.1919607556384
606	330.5256052838204	345.794070328178	369.6781365899415
608	343.2784554294453	351.0566254432382	383.7952711770885
610	330.0070049577582	337.0810023157827	383.2150704549308
612	328.9263904005759	338.8162464564904	377.6457669949765
614	334.2427665163415	349.4584794491698	374.5447018236354
616	330.3659166066752	350.4867217213609	379.5508853529116
618	339.6487677581096	334.9078445228935	379.5079932559107
620	339.0200560084451	337.7541713112503	381.7344399103926
622	341.4668602686045	343.3654777131453	384.6253914299274
624	342.5601089594494	347.2899369998584	387.764416501151
626	329.2579136071736	350.0901023588501	390.9214423582854
628	319.556344837774	343.9688122452279	382.1592098481179
630	319.5993714285304	347.909057274205	378.2811616303833
632	325.3066292795502	350.8058154381606	378.8752410951433
634	332.4731403772211	352.0187902305676	383.0101627219559
636	336.1894696442092	359.8134517958006	389.0972308604469
638	323.4028207446962	351.5227828948832	392.8570166556992
640	332.4104808528928	352.4519911003277	390.031877622088
642	335.9262067508624	352.926515218505	391.9193865896675
644	329.4168909810105	349.6619629480589	397.945548686946
646	337.5830370122815	347.4729756641019	392.0941528966753
648	340.0960118105013	346.636841062552	381.6287333901305
650	335.5510371141087	351.1711715620865	388.5036170616942
652	330.6259839395481	348.7953972047361	392.0759610819044
654	331.7772960046348	339.4183015194638	387.0423887074732
656	345.631787942986	343.8095623416827	395.188537927436
658	337.106699744285	346.0543937841086	378.2352887192693
660	344.0392015165534	359.3538857972341	381.3032346096348
662	345.5874907076818	362.1490013352715	383.30017448775
664	333.8975450826896	349.6626406580624	376.9449540520589
666	331.0469258901069	351.8513204249285	387.8379832394027
668	341.5041903732109	354.3863412565332	392.0407894865671
670	350.082505879681	356.2147237261333	392.4363677228059
672	351.6781894786747	357.3502244819119	393.5079955274567
674	345.6484968648594	358.7496901685453	397.1869576595784
676	338.2535939613166	363.203525879378	400.2823677755407
678	336.4714421932993	353.5239187283709	399.2601466237895
680	341.0504150892798	353.7273557040187	395.2431225314858
682	344.1465293902742	356.5746448539472	397.8173626822583
684	341.4486440009248	355.5477424434802	405.0234967212962
686	336.0368365438053	349.2325448956311	391.8800229772842
688	338.1799030265107	367.5121263188233	398.5193777149103
690	344.4918088689362	361.703804919295	400.1854721445392
692	345.0687767540464	356.0433290116474	398.1840978626312
694	341.34430883963	362.6514941428243	397.4124317055
696	353.8658462347979	367.3447455078488	406.2825556299484
698	344.0450795871085	374.6546623043905	396.7715908040567
700	343.3698616211219	367.6707967720475	399.2635216863279
702	349.7747565520582	357.7077917947914	399.0792835177971
704	354.07044408984	352.5602632294035	394.556162638037
706	339.7378716089366	353.9938163476284	402.9251890760741
708	346.2804179930199	368.4467335202654	404.5165772129266
710	344.2989206774706	378.8893126435494	398.5371263595059
712	343.5765887768285	376.6612588042557	393.7256904738361
714	346.2475843277434	365.3169046702566	393.2461437388132
716	347.1043838116256	359.8991404200946	394.6941754509949
718	359.3292244161877	377.2554262485757	394.8746664409438
720	351.1915255504266	368.4369396858172	399.7670354332496
722	350.5427098913627	365.2232175070786	404.8479099507641
724	358.5861426802962	370.7654440763373	407.8334022637957
726	360.3155634074888	371.2150648656331	408.0194259261097
728	355.5780095328908	373.9736519513301	405.6364193243962
730	356.3916553895142	388.8165570739765	414.1612572387725
732	359.6471205929753	384.8351195806559	414.6459955878602
734	361.2691803500895	371.0121568189771	411.8260161153854
736	358.4460194679514	367.1586441722641	414.5759283434337
738	358.1533752629405	361.2079956250547	399.6532975333151
740	365.5200831331296	373.1997760778078	420.3861168551472
742	359.9980262129253	383.420179995689	416.1392648108091
744	353.9913429767561	386.3913179757619	408.5588164781468
746	358.844710914302	382.3562831318373	419.60884911852
748	361.3941741376739	378.7589153301174	418.8492824209688
750	367.0435210927578	376.9364415180606	406.6600802628267
752	362.4815918046351	377.6584669866894	403.9507181060612
754	359.291366552303	374.8750686777126	408.2236150017918
756	364.6018502475374	369.0903326944472	415.0922743887424
758	375.2113356796393	371.1367616400073	421.0634739178151
760	362.4109697501328	380.1299421193272	426.7466784468188
762	365.5832727769646	376.118848815818	416.1030754172247
764	366.1559360186751	375.6872687487471	412.8644153145292
766	362.4028545753139	380.3409741300184	421.1361720798283
768	363.4964157154456	379.9296765057366	428.8609303278468
770	355.4916268810914	362.8365382183476	413.1822327785523
772	359.033439429946	372.1516876417118	421.1712863180571
774	357.4929934046187	374.8694229847799	425.2358933773368
776	350.2954456314768	377.5238172967165	419.8050792335835
778	344.9190156031985	391.001646907542	412.594878037197
780	358.7170927235133	397.1232656286584	432.6731961946448
782	371.167573968648	385.4490790167671	422.9569586500357
784	371.0274410536509	379.2090076659191	417.731026783677
786	372.3601487975352	380.4844112644853	413.4883780674757
788	375.4294193897702	384.7420797397179	411.7290678434486
790	359.2811301847601	382.3014500612819	425.0979810701665
792	364.4391418538093	377.7844531201103	423.5419829817771
794	359.8983259338527	388.4370897175902	422.9743439186566
796	360.5160739709878	393.7315700176453	433.2939120247781
798	363.111638245801	387.2950290858799	438.3262928008041
800	358.9813544388097	375.7453159166169	419.4867265541731
802	364.0399699951027	391.6071903617954	420.7654297636408
804	372.1098905174067	395.6196331319986	425.7710305820668
806	369.941151825208	398.3892484916374	418.4308421591219
808	368.520549685225	397.708181356166	418.5293793847774
810	374.0110152083051	392.6673010885727	433.5728391304681
812	377.1610925054631	387.9757516844987	440.2360007962285
814	369.2734955768802	390.9622886155134	434.472529807062
816	368.1320889231535	396.067989535767	433.7917345861999
818	370.8478086226104	394.9296046174486	427.7499821147602
820	374.1398233718668	389.2186664100723	423.0110295905585
822	376.5371376282002	385.6608410713404	430.6784169415255
824	386.3912307968115	385.5887585572576	432.5642041127056
826	384.3897291298193	390.6010073288737	430.6646358291713
828	386.2558384332557	397.0284644233886	438.6280430021827
830	388.0145421574377	396.925750654423	439.5035519780153
832	383.9587571163631	390.8746991655406	427.5605232357095
834	371.5468170566423	391.8782098299482	419.6935650506576
836	374.0415175854711	405.8743387218776	429.2156756887081
838	374.2571551637232	395.7766521381864	430.0153526125426
840	373.4562612162227	391.3455687988725	422.622008981381
842	372.8578821439777	391.6873246503077	424.593008391543
844	372.2866565845301	391.7289352493033	443.4393666519304
846	367.278014301526	416.4714323507452	433.0464947516124
848	366.5115180463941	396.7548407936878	439.9584008086329
850	383.2066198792072	394.0104287789955	446.4722277816709
852	384.7904182001888	392.6472015023508	445.1422706945973
854	373.3687342206703	391.3186479282408	439.9055560660817
856	377.495541571099	400.6495278754177	441.0195020555555
858	379.0017593667317	393.5460750486191	438.9759167227742
860	379.8608378650364	400.5710647321302	434.2374440609046
862	388.7540940540965	408.1325203312917	441.2417746419837
864	392.2010397387035	415.7171419097601	450.7866428096405
866	387.2914517772221	420.0116311186634	454.5299259756476
868	391.1695819071949	410.9256325793602	452.5842267561988
870	385.0280448790704	385.3374491667802	432.1512764554881
872	373.8690301415163	401.7990829490907	433.9852019959587
874	378.5637387845171	413.6112162037646	441.6666422295255
876	382.315940365922	411.7688500036579	449.1527496981372
878	376.3789165846919	403.2759063803403	453.1455900434671
880	399.3566466466558	398.3875116413043	448.271017082245
882	396.2197175307551	416.488664573101	455.6989382685035
884	389.6953271357282	407.8109122351411	461.3277494725246
886	382.8797532754935	398.7516622392113	455.0144754066856
888	375.6854475181676	402.402509422917	444.9098122238038
890	371.6664000701277	415.9718502054546	444.0189845169701
892	390.9705709880672	415.0461841849803	449.9033948881231
894	388.6632697933785	407.8561957667406	450.8898268922096
896	378.4897875835003	407.3249851996557	447.0413052288819
898	381.9457273222092	407.7258062670848	439.0589778391072
900	389.5858424972464	406.5891437656877	436.4583596712087
902	382.0033754945619	406.3198373621776	446.7934529860424
904	385.1262187606669	416.3260776513048	448.4718086150646
906	391.137635965413	403.0278318316908	446.9532725968983
908	393.4744973355107	399.8045780763615	444.5666695099019
910	389.9110370766837	399.3604962314823	444.2044021013204
912	388.1589122924945	402.8996244947642	449.2052956212789
914	396.9415747495598	411.2410980513253	458.9109946994707
916	398.6807884485277	381.7335689911378	454.5738103483918
918	393.6708291739832	406.6779641541946	465.4822213075931
920	389.5057763864461	408.3246966977782	458.6259631429055
922	387.9822282602815	411.344239331937	447.8689078560366
924	388.2523555230866	412.9351783229512	449.4188121713714
926	388.2849130275191	396.4530544622426	467.5731284271563
928	388.097783577827	414.4598892818083	468.1232592073072
930	387.5133781076372	418.5814163441108	459.1321749332569
932	401.6848940256994	419.9125124071894	469.6965932795883
934	405.4334280326025	412.7318078182622	466.6711250789448
936	397.0774875408827	408.9551204518503	455.266479837405
938	393.2116678451126	423.5586887254741	460.1125101638316
940	401.5758985125394	433.0230099491452	456.1663641669234
942	405.7770567651756	420.9169420103377	463.5061070359311
944	396.8546734894831	422.5894654768791	469.9875068801551
946	393.3176728863726	421.1884973607098	467.1580654706113
948	397.7313480370709	414.0231618424995	459.6191286040855
950	401.1145608377642	410.5237818619241	457.7565084720731
952	395.3230360166377	421.5651932634743	465.0314423736547
954	395.5525608171242	429.1090598715658	452.825882202941
956	397.1415659749337	418.4789584649415	462.0946139816755
958	396.224961466537	417.4069596599104	470.1564495804667
960	396.9614930990344	422.3475053552201	473.2562130932494
962	402.4161125331508	423.5981695122461	473.6353292795649
964	405.7447125168139	431.4163172848603	465.3203744025065
966	402.2941244341568	437.3900146459856	469.7379308649696
968	412.6323439224854	437.8468328531105	477.2744535462281
970	416.463806800448	430.755701898913	486.8529649384452
972	416.3071916309704	433.0423745552222	489.8984897647691
974	419.3950927194024	444.8223775384672	489.5658236326726
976	425.5255723239181	440.1544363578493	501.7139768802687
978	406.6584334786137	440.7405657737857	483.0648809849326
980	410.6930414574727	448.4520600743616	491.1567917451226
982	416.7200960284193	445.2421671660136	482.168817865864
984	420.3192722693306	438.3771575955557	475.8784594321787
986	416.1278837089315	432.2593989027194	478.8630400599317
988	403.8618371727287	426.768742549958	479.0665667648567
990	414.7553510878188	431.5623718854633	480.0473210818508
992	427.068070831205	452.2390909356278	504.962487920659
994	422.5017416430152	435.8589760095205	491.8373413278881
996	418.5926835607622	427.2362812432616	485.1493205542497
998	421.0163483536122	429.3851451025032	482.1065808593943
1000	422.1645360918748	433.1988278573211	476.4819729004202
1002	407.7784344392655	453.9664313845603	506.0485595304202
1004	426.5920624365602	441.7544118540736	494.4968302168731
1006	418.4191293145003	449.0263618251594	494.6408186969538
1008	421.4384489158471	450.8250529201067	501.7244659035672
1010	422.9588275263391	442.6707803843877	498.8145141283393
1012	418.794437186061	435.6643970569936	489.4908247715686
1014	421.2508294668233	441.1347531088173	494.1552872326694
1016	414.0329802992333	426.5050487464267	498.9262096370872
1018	425.3931477054158	444.6248470826799	499.6581628533922
1020	420.540487925281	455.6524460666108	497.0296395517697
1022	415.479063340623	456.6872009754743	491.473975497436
1024	412.6339292950178	449.6889205271157	492.8852753416465
1026	407.7340025305217	441.2720991553633	499.075127325466
1028	403.1933950589416	442.6208059286444	484.4615266011398
1030	429.4441731889307	458.5093530819924	496.3366911159486
1032	428.7534015032337	457.1585264688729	505.8107851529119
1034	427.3137261414438	448.1443896020389	498.9373143825581
1036	423.7135621392056	442.7749050942786	491.6112392946484
1038	417.9872032856686	438.3017790581392	487.485910742175
1040	415.9299644960051	430.185508877201	482.2446398003562
1042	423.5748259583637	441.3990753303049	491.250345962038
1044	414.2129982256143	447.218255969313	498.9031198904294
1046	427.9892755915711	458.7706841571179	506.4845715973306
1048	428.8869212719203	460.7627919632141	509.3990539023794
1050	424.4873364286719	458.2423051338202	501.6628755738848
1052	426.510291188876	458.2456286457418	491.9947740383364
1054	429.4138494737982	458.2557896121911	497.969066765555
1056	406.5846706404128	439.6417304472038	507.2015949657833
1058	426.6126832154599	436.9512140062549	498.5442479158749
1060	427.8144428275471	442.3061892560467	500.646672472628
1062	432.2181597776681	455.3943923027767	506.6377751708949
1064	429.6669542748439	463.4980079557038	505.2542032819921
1066	417.8352311859594	456.6610129539682	499.6986544065163
1068	420.4204318230009	441.6598270307608	505.0288889074799
1070	437.2839741205761	456.1894901960035	491.7270061033486
1072	432.9591871857846	460.8247549067893	503.4552083389613
1074	437.5295100567593	463.7885392536351	500.9656945302965
1076	438.5856120179075	463.3844566013304	511.5440914769752
1078	440.8777621325162	463.9221040754773	520.9353204066333
1080	445.4038086341528	463.5290833961273	517.3239698342935
1082	440.0767213565441	453.4827851648623	518.2303629507584
1084	446.0809942390045	460.0720228079478	507.2963582967893
1086	439.5856866080844	465.0807672945404	510.9345682871872
1088	436.9733819071044	459.0284836214433	515.2554401099953
1090	436.8888452295994	464.5543160896868	514.4120665306616
1092	445.643069466512	468.9292359091273	508.2601479571019
1094	455.2523902323751	460.3749237207521	506.3106939433005
1096	444.48479563461	453.4881439065793	517.1579731462277
1098	446.599797931833	465.3736498895245	499.850300990877
1100	458.0086405342802	464.2666182267222	517.0975065066098
1102	452.3417913995432	474.4727182918621	510.3505354321036
1104	446.2471439119252	477.2676708067178	523.9584824177794
1106	446.0892168234731	469.5935453458931	523.4532553406422
1108	443.843923695749	461.6003778081152	503.1422782091702
1110	431.1720084025986	463.8705193169396	512.758453174897
1112	434.8218013269524	466.2992634736848	535.5509276074909
1114	432.2161724778518	464.354841094403	525.2519883542414
1116	432.1232908568598	472.7826506199156	512.2581865454268
1118	436.6347324622172	473.8547266072879	509.3268040468977
1120	449.1433251507352	466.7735521890273	523.6413246345794
1122	458.5179621835649	462.7208754815287	538.7935750931678
1124	451.6210033352246	469.94271910301	531.2408475770295
1126	443.1947923485788	476.1643169713324	510.5098079972557
1128	452.4479158908835	477.90168598353	536.0182661077606
1130	451.4136072190104	488.3681705808409	537.0820310826211
1132	433.3863744983526	480.0946394530963	543.1346340902592
1134	434.1582453146126	478.9054609946704	536.0582267416781
1136	442.6792570861651	481.1710583201683	536.766846920637
1138	439.2093614553314	478.7582930020306	556.7277118108855
1140	443.3857348668043	489.7366126017673	552.3276987129748
1142	457.8140705151942	493.3667811425411	526.7714653165087
1144	460.1379790781626	504.4580613273001	543.4098813073133
1146	460.440514492244	487.7078142438596	537.2623475620492
1148	458.5850888099722	476.8629791427995	527.6051011171178
1150	459.3606092075391	478.9521377186562	527.5572959885377
1152	455.1397311206758	483.5036702465785	537.9644027560212
1154	438.0612046089416	478.633277819898	546.0846710935307
1156	435.3068522935009	465.1082925210918	529.7135604079742
1158	452.3805226294153	487.472789209271	542.6720184187637
1160	457.725992173997	473.7153826293098	544.6877956995687
1162	459.4815261388933	479.0561259617216	546.2081762710501
1164	461.4620792558457	490.2306391082652	550.3613417318034
1166	463.258034212462	493.3878248613551	550.8535960884343
1168	464.0771004972426	493.3026765924647	551.7690787922463
1170	464.6801171739925	500.4780263582871	562.328213015854
1172	463.1037214960517	484.000512184325	535.4922443869805
1174	475.8110702863571	498.0764737096807	551.6819074794696
1176	473.8169264679333	485.1081618724422	566.5481394733456
1178	462.2561063844671	485.6616508977319	550.1187955038774
1180	458.8239078855905	490.1147942145794	538.3200747054175
1182	460.368868254923	494.3905799698439	543.3756872883301
1184	456.421235482695	502.0399056824693	550.7264369693518
1186	454.9928948794566	506.2758492810127	552.5384217243328
1188	480.2320960889405	489.9605122026516	561.4064694120224
1190	462.1951458473466	504.458318073766	545.055496862361
1192	469.951997099832	511.092671371666	556.3053434836129
1194	475.8787071466678	501.2132548676877	557.3368598239858
1196	469.339445897626	491.2650572940081	559.9298358753075
1198	469.9379257206825	499.6013384837372	561.1538648745488
1200	481.694575678659	511.8878709892724	556.4816161309832
1202	470.2167133711664	489.5359133053281	564.186170939392
1204	480.6684473254792	501.3138302282914	555.1080566334816
1206	458.3376706608387	492.9812137545347	560.5703453838478
1208	477.150791748519	507.1696806726797	566.2286922857047
1210	490.4531870937133	505.22901445794	572.1391620070938
1212	483.6749329855932	501.0002250470762	577.219561793954
1214	475.2882278311107	503.0216538424987	574.8900818958409
1216	473.036581808483	501.7985666101343	563.7301866492032
1218	461.5477846373397	492.0727011515749	555.4051859849603
1220	485.268752364891	508.6274998244267	562.3595860180827
1222	486.0221878786084	514.8219168026679	581.4772860097896
1224	483.3723760067598	502.6590521919768	584.2704489546777
1226	487.2819839814516	517.3507505480212	578.4405786724429
1228	484.9529353239475	513.5736481255796	570.2189592284136
1230	480.9790451441617	497.8331536707793	566.7342821442485
1232	487.8931671062393	502.7993200444982	571.909952389873
1234	496.6087019725511	524.2418499313083	581.6899976166405
1236	466.6418263949023	508.5554170585945	584.0351912234828
1238	495.5934754866887	521.0414814754167	578.8115357429687
1240	485.517773597428	524.1848535011632	580.1739369919932
1242	498.2846245319864	509.3418915048645	599.4898128436258
1244	488.1231335113544	503.3501663717868	594.5461063968388
1246	499.2241166094873	515.9618096249429	591.419573694551
1248	516.0431579579533	524.4325368126408	597.6805070203834
1250	499.4481676893177	513.3238944277057	597.0106067357062
1252	493.3691427933756	508.3521384275147	592.9535327924048
1254	497.1506127955806	511.7042617220965	577.9150495063196
1256	497.4149607570646	529.5801063696148	609.1861557150485
1258	502.5041505214502	537.4488387812909	600.7361198356866
1260	504.8122906165313	541.5957219996559	595.6873051321593
1262	504.8264214250567	538.0093539858583	591.3709042845975
1264	501.7599767168131	526.8302672391112	591.2737331328594
1266	496.6655323595063	513.840250492039	597.2685658844771
1268	494.3502465391106	510.1464930457283	599.6838996885297
1270	497.0488860911887	524.621858821521	588.7382799107849
1272	486.6643698245365	522.9433828663441	584.4160172466694
1274	494.4189823250244	542.1394866084917	601.4353692600346
1276	511.843142397651	525.2312308311109	603.0585370051479
1278	520.1282619164683	535.8536835204523	608.2761459565411
1280	511.8784133930975	542.6328402854767	604.8933890099024
1282	504.3679919349214	535.8444056493199	618.5399331194046
1284	506.9500889528691	536.9282037276964	623.889801596496
1286	508.7961916109368	548.7467123356784	584.8743690163839
1288	507.1660378308179	535.0232009239177	591.3163516957693
1290	531.4302401195565	560.0931629666576	601.9533457155173
1292	486.9744722461746	540.4584108086712	601.9885455076962
1294	525.1365896299189	544.1514498699337	608.8793301905575
1296	525.5191063226969	544.1935985076023	597.5891241683883
1298	512.7144345316173	559.8060129230196	606.7008228016132
1300	513.7797581514377	570.0831079888746	619.0051151042585
1302	519.7686927103174	561.5732845694902	626.3740797886912
1304	515.8258347377105	547.8547327687194	629.5841018697918
1306	512.9746971158389	539.2343634830099	598.6796223270013
1308	511.0856994612708	556.7480563016807	616.5892665895057
1310	520.4113431380357	534.0651055253558	618.466737073647
1312	507.9319634700243	546.6483203750607	597.3095268684923
1314	519.1515999608154	542.875651747692	625.7723533114931
1316	524.1824860107904	551.4114672436681	620.5409923793371
1318	529.4549538894592	564.2712374235864	621.3475601874241
1320	535.7257269674315	566.1797441464693	629.5544350997028
1322	522.5485778388908	557.7303907262271	624.7147822175763
1324	497.2529053489693	547.4023763085251	628.2304398012077
1326	531.9923098992319	536.2754384747057	619.1867807529229
1328	519.4748883890571	541.9683494043329	635.6243612739429
1330	498.0167508894101	564.1839689733316	617.9009003204573
1332	517.836870361946	560.8911962564093	617.8908716102112
1334	531.0242742110858	556.0983479501884	625.4261664776886
1336	534.4117139837484	558.7758590467298	635.3210115079487
1338	535.9223013162472	555.5202976038606	636.0427776835385
1340	538.4511298155069	560.1326465294209	642.114790088622
1342	541.6854519649119	572.1783195521335	653.6294846895146
1344	546.839490541752	555.1884375340446	636.2371792711035
1346	550.349137655808	566.829633857959	632.509653159799
1348	535.5020852525084	564.4433157640012	614.0178410542593
1350	540.8730657448242	564.9066094122424	635.9461436158135
1352	534.3575649084665	568.3739181666414	641.2302399800569
1354	542.3561287184182	574.3000892433984	655.2872195082479
1356	539.2933715779172	566.2992938236595	653.4262413963797
1358	529.7151035708172	554.506366725288	643.1795502912884
1360	534.6378790258058	562.0429394753885	642.4470313269467
1362	547.1575551146129	586.5352519553244	643.9285784694833
1364	538.8244103947793	594.0375429304083	631.9997590003489
1366	524.1403184315166	571.5452449937125	631.0958313269157
1368	521.6550744499185	562.0007663081146	638.2940528349344
1370	551.385887214875	590.2590686654762	650.8786506028272
1372	539.7166297961676	584.8895389964479	646.0464112374593
1374	539.50665311923	596.3685870762062	634.8145517660548
1376	544.9737584594263	600.5333866082847	663.7517678741089
1378	533.8718849275695	584.2737185615669	667.4958960802244
1380	524.426082499803	573.9597724530204	654.8888248399336
1382	527.6200347277541	575.8862617527313	649.5886609151896
1384	535.1625555179775	574.5039966412733	642.0143116418692
1386	559.1803564430629	588.3649118634825	666.0925480764565
1388	543.3418068454731	589.3661156335052	652.9364146099654
1390	548.6577599146744	574.4622644779141	653.6384769675044
1392	578.4850190257105	569.0240171253031	686.5650215480523
1394	543.1163244119846	593.6377174198776	667.3715043525685
1396	544.8600648739794	591.394179777162	665.4182505567312
1398	561.87242103044	595.5648971146046	671.4353902887766
1400	566.0512833020215	600.4431450325214	660.6217396979562
1402	557.6654771694829	601.2393216366423	660.6343682824702
1404	554.0746613855913	602.9666345727966	678.1246784591558
1406	560.1999949492341	602.1858349121524	676.2134344731644
1408	553.1472383880163	600.8389306001322	669.4472039416221
1410	531.0591901925156	604.2835389270909	666.4869311333702
1412	549.5513663192495	600.4217083701816	676.9562954253386
1414	554.7812995707155	610.2108424133132	660.3668056704587
1416	543.8471351067794	603.5163986186867	649.587405938856
1418	566.8936176158504	593.9718563640454	660.9672243899163
1420	562.8696588419392	595.2603404161241	656.2991224361713
1422	554.0548074268717	591.9476834147819	662.6615040321121
1424	554.8669334509366	585.6524640665982	664.5468172231765
1426	554.3004054359743	579.012264797185	661.1405070900199
1428	557.107191927009	574.459960317817	672.7625636972869
1430	565.5022105937305	583.9245563704257	679.1139384822658
1432	538.8230761188105	582.6292054384162	695.4741440578656
1434	541.3488484811953	586.3556781305585	653.0673402727252
1436	549.2531729801297	602.0986474887731	684.4198523718676
1438	539.9997332633217	611.2216575942967	684.8831036107703
1440	566.3762200218289	613.4259809767364	676.9575887775142
1442	536.5175278821126	597.7380120081029	663.5096580806844
1444	544.9156112361641	591.7968921169094	679.436239701686
1446	571.1746129196513	597.2359007070488	687.7784524722651
1448	565.660968444216	598.8898987243374	667.080415717357
1450	548.6992839699057	594.9251871836673	654.9020249009684
1452	556.1395079250847	595.5669839479417	670.0322136210939
1454	570.3112425098032	596.5095725623482	666.5196974580717
1456	573.5147736202819	582.3827378242171	640.3061892872495
1458	569.1265416597761	592.3450112403999	651.1041234192826
1460	584.4899908386794	596.3322393836525	685.1056122724375
1462	574.8707956736627	607.5957193582651	680.4013691420985
1464	565.7980010687036	613.0110486888032	677.8143347930493
1466	573.2964035998523	612.7323751865571	707.2142662609784
1468	561.6605004974516	605.4965056730366	678.6348733356339
1470	557.6050732779243	589.1280394328657	670.1115136149209
1472	559.0130689015646	594.2929449639441	672.5610703783661
1474	563.0784944535091	598.443321795797	678.9687235801882
1476	566.6831259805654	593.0170202122592	696.1743050993869
1478	562.3606088208533	612.3375725261456	695.4407800831956
1480	571.8565211844461	622.6407723029512	697.3258395361496
1482	576.2180587313419	632.9262083843001	701.0489471996546
1484	575.2660994928547	610.9769836658447	699.0356417058605
1486	584.439624500337	629.2770468187242	713.8157027418498
1488	560.4421069368989	596.9173280665016	698.2705841527803
1490	570.0489352200021	617.6620472127451	705.0144260448419
1492	578.7309831920467	619.4994588537426	695.3017073455526
1494	575.7723323505276	623.2853600517351	709.0250302354666
1496	581.0289832452218	621.075807153603	704.9612750309043
1498	581.6906076685466	617.6326091408303	709.1066825917411
1500	581.2143367193116	624.5837804463652	715.2392253580356
1502	590.6516091556126	631.9966296878176	709.6355993069147
1504	597.1260470785097	633.6427345870761	701.060521234429
1506	586.7317231771892	640.286164250937	683.0848048967841
1508	570.7276387079132	637.5045979260507	690.5228379425927
1510	589.5216963707874	647.145140818791	681.7152884728106
1512	600.3497248712849	634.4881423380215	727.79290657781
1514	606.2309177053498	638.5596466674008	724.5427406283542
1516	608.4250546764737	629.993643430717	706.0977037465942
1518	597.4140813169338	624.3183267743959	716.7125853646077
1520	594.0962108303627	631.7278400011327	720.5848409809646
1522	594.8447791379765	630.0090354253761	713.1077278609387
1524	584.2579768803693	638.3078066038663	719.9223984989869
1526	590.8727224787681	649.356358835202	730.594532631648
1528	603.8587532127017	638.7712916331095	726.1578219928274
1530	607.1328313856549	628.4578982088656	717.8551378755292
1532	608.0331366061042	638.0623137179284	717.6111721419211
1534	605.274131497614	646.040522850683	721.4335070178011
1536	603.9991668576205	648.3564736832593	727.1575302386742
1538	608.3367139163267	627.9179763501602	708.4015745938827
1540	597.6369904724791	643.1410620676509	726.4256989535573
1542	635.9656721436459	659.8996607206398	738.2535766357012
1544	618.5273339423605	644.4472018050177	741.4260893847561
1546	608.1295825576483	656.7088854757922	737.0865779364046
1548	602.5254556971596	652.832601080934	728.555204207644
1550	597.2418879843868	647.472140810337	732.493138399898
1552	619.2775071986424	653.3291486432366	740.0883806138312
1554	591.3811090027822	633.0181743781225	729.5206870035731
1556	599.9720533343	658.7301648342295	742.4794589338923
1558	629.168545687904	679.7111027980607	749.8830330792758
1560	630.2297276596901	663.3810544571047	740.6394872039361
1562	617.7495911497249	659.2586651036162	737.695057810889
1564	614.1733738502614	674.1411948245452	747.3893661894369
1566	617.24180762637	679.1738764801125	764.154870439306
1568	610.5421516700234	670.6951418745467	765.16596577224
1570	618.0230292245017	646.4892086947673	768.7666779205089
1572	599.4657892642521	653.0970569654357	738.318114932795
1574	615.4860824719038	667.2023293364708	767.1215811416835
1576	633.8944415942632	645.2095696757176	769.8496841092132
1578	611.7861053126645	654.7023762143225	745.7818624869057
1580	634.8225087266127	672.7410337738277	761.5406526438921
1582	639.672191120014	656.1802470539565	760.0945483607619
1584	652.4309731525331	670.1747150348514	755.4807443238585
1586	617.5727643602889	659.3647301597871	762.214111839093
1588	625.4595358888437	668.9479026700946	759.7544696096406
1590	635.6210056389307	689.3007772201452	767.4364740712578
1592	628.3815080924496	673.0378744569673	784.9043020931647
1594	639.6699889524039	661.2582551338071	777.6552832666421
1596	647.783150687451	678.6601736599203	765.0448444115791
1598	626.8235765414734	678.9729312531988	778.0978675341053
1600	619.4408214394987	666.3852338148405	772.8808649567412
1602	633.0564151612925	675.4398244286435	751.9643520990037
1604	627.4699141386832	674.8386658822113	790.0662622205258
1606	642.0260837183857	675.062334628263	772.7907702770921
1608	635.6277940027693	679.707991138539	756.3364586572827
1610	645.7885882428162	660.6276655613078	760.7947997548131
1612	632.0125827714699	667.9804173282269	773.7374636465696
1614	622.9237356651476	670.8671042445055	724.8373177268816
1616	633.7650129960795	663.7173715197596	756.4706989052418
1618	628.2758685038209	688.4647973085603	783.4410352632468
1620	619.9595661920653	666.2299142834841	762.0544547760716
1622	655.7732238877351	683.0160263799536	764.6812650002232
1624	639.2361378031967	681.427465443191	757.8680094697561
1626	626.1213446397937	655.6923162479877	759.0051184798194
1628	631.2031721933555	658.9904817063565	757.8810245469897
1630	626.3047237859007	680.8385289463274	760.8126634823861
1632	610.608467485813	686.2995314949669	758.2232652615772
1634	609.0575874544029	680.5796201304934	761.4840105056967
1636	606.9321398506082	673.8805585443606	765.400365429394
1638	601.3178446153304	658.5022522561629	757.4724545937766
1640	606.9321590413981	649.8504631502074	753.8077526906468
1642	597.8609241067328	666.8977680439782	747.6369147434913
1644	604.69398652082	680.8851457184409	751.2804371892257
1646	613.7094040523632	675.3860585504813	748.0265849988335
1648	624.0917246136105	638.6184385174835	731.9655931819268
1650	596.7813187947802	644.4201760914111	718.0483944484844
1652	612.9549801028931	658.3561518714247	741.3130474282554
1654	628.9937298350997	658.4470198808674	728.3748850456018
1656	613.7178270764177	646.6461141066628	737.0877359589217
1658	602.4231836063759	655.6454741937191	757.7639739463239
1660	611.0073777955033	653.64246685687	739.437538898027
1662	601.0654202289981	638.5046974793489	717.6563289839004
1664	614.4988854816845	655.315528432324	730.9010636596198
1666	614.3547660182777	663.5794927324733	729.3309870800106
1668	601.1353640282587	670.3322103020909	744.3490209307886
1670	628.688750889953	673.6078973839974	742.8432799417371
1672	611.0359707944193	647.3655580932309	737.2126065973505
1674	598.5889600343423	660.3830792848755	735.2345619651658
1676	594.9723599466428	657.2739450233246	721.9268687490549
1678	596.8433877975971	653.9868987038672	720.8170835412195
1680	612.258666570839	664.7236794987971	733.2832423293312
1682	601.7888318740222	661.8004322455728	744.4601930739071
1684	589.528684776378	655.3332732637857	753.8307407678149
1686	601.1453434956688	648.0408982873407	751.488350338649
1688	602.1011006621693	652.4669558974537	741.8194509763882
1690	616.5022543531077	674.7772292926281	745.7246426553896
1692	635.0752344854734	663.6130497273108	750.8708964903456
1694	623.1553897066194	641.5733715058834	741.6393696789181
1696	583.3590718188835	622.9410092747198	737.3395568273534
1698	581.6265992724191	631.215384870791	756.2680644820056
1700	598.7194521746739	635.5418069969707	735.3216868721463
1702	588.7101780737055	630.6717639201889	740.8823237511051
1704	632.0475866109164	674.2236596031291	775.5185835877581
1706	607.1144441845885	660.5914509194414	757.0909852852318
1708	609.6649149507193	661.93759866055	748.3843249192715
1710	585.1642133133659	633.8689164770092	695.083515497464
1712	608.4326242119964	662.1618693961137	738.1580209569985
1714	601.2838074698292	646.9654980330213	750.6544285451839
1716	585.12171632739	656.8016631206834	747.5994911197279
1718	626.1581357211778	644.9925717394925	745.8449863040061
1720	605.474131388109	662.3516712459302	749.9982721949066
1722	581.2744016135293	629.4037477527154	739.8260745611483
1724	596.4218169761084	643.3657742957054	740.691397477381
1726	608.3252686391849	654.6428747441769	744.7215255614456
1728	594.4476067459501	636.7573361341317	733.0367095391287
1730	606.0162765466765	637.9157376699993	742.1308982779781
1732	607.3085089555045	648.8818057039275	742.4530264795803
1734	606.6077228978173	651.0038893271393	757.6237142244618
1736	602.8878426075445	660.3852338475787	754.7674234519716
1738	604.65627904264	656.6600186975094	743.2205782634932
1740	611.675777009192	667.6430026650087	764.4616224805993
1742	607.5436236539961	673.599828973388	765.3005709341412
1744	606.9965334266176	656.298002284921	754.1843446417162
1746	605.9604044328039	638.0902394209643	761.0986420053836
1748	595.8629896150524	638.8954271087996	772.3379635507389
1750	590.0077071895385	653.8826521872454	776.2803233578366
1752	592.3881981330046	652.6075498558844	769.2296119001929
1754	601.5103832476473	657.6019308077763	762.8585899201528
1756	602.2920301720797	661.2603034883575	753.1836513316937
1758	596.2724373489651	644.4772888123997	744.6456604022201
1760	605.4053461273563	663.5855026033559	761.803532530136
1762	617.7098803025214	667.5876804335953	790.0700941929676
1764	630.8383715979701	673.9012640536777	805.4674633090622
1766	615.9801523414828	655.6147357900542	790.7407646254927
1768	581.648225562677	640.8430303638011	752.9036546355928
1770	605.7565653665605	676.8543508266764	758.4817939282605
1772	614.4044809921755	694.9368734955136	760.9824083246253
1774	615.8793358998656	649.1544957448181	770.8458147426132
1776	599.256680041035	627.6014351417737	756.0511014682236
1778	615.3884523540951	670.4142966597768	764.6915226893934
1780	635.5073437548099	693.1933273099269	764.3682991746072
1782	614.1318639701756	668.3547846984004	766.3797318973221
1784	621.1378852264388	647.7770126130725	734.6041678245945
1786	634.0013538548183	683.927499826355	758.754517074526
1788	660.3552571580159	666.1310665369595	759.6492388270785
1790	607.5374824004877	630.4409080935219	750.3904385003609
1792	613.1217900236049	670.1223863057015	744.4407060381218
1794	617.8406714780317	673.8759315049853	769.1004765501821
1796	610.1407581258735	689.7750483928345	788.4544400161794
1798	618.0151898886722	694.5757239850803	755.8119204846071
1800	621.1016174165114	681.0198655654066	764.5994556678177
