# Supplementary material for: In vitro and in vivo datasets of topically applied ketorolac tromethamine in aqueous humor using Raman spectroscopy
Source: Data Brief. 2019 Oct 22;27:104694. doi: 10.1016/j.dib.2019.104694 (PMC6839021; doi:10.1016/j.dib.2019.104694)
Supplement: Multimedia component 1 [file mmc1.zip › Raw Raman spectrum dataset/In vitro Pig eyes/Jena lens/Fingerprint/0.5% Ketorolac 5-2.txt]

cm-1	frame1	frame2	frame3
350	0.4991477331866829	-1.32242361920339	9.514168303277552
352	9.470826973102669	11.04500759102963	13.49457430572551
354	27.00985942021991	29.90346512458561	26.63913221101095
356	54.32393468798942	52.36899043355685	59.85893204101334
358	64.50204313327703	66.31879095214021	70.44725840175437
360	57.32907959607056	59.76343507677029	68.43090950077982
362	52.259426135382	54.45869979492915	56.77816262536381
364	55.55619617955327	56.83675962104515	40.55561319541544
366	48.51890836818846	42.69693737452268	40.64806912778836
368	40.65095346291172	43.76366376486621	44.65094981554897
370	37.8753924426517	42.51104707982015	41.27753762834447
372	40.85501473250604	37.38488924406665	34.5133149655976
374	46.36551433473589	39.14849200774215	46.70137268288564
376	42.7733824952106	38.09495181651506	49.39635372943954
378	43.03725421152666	46.02772977541997	47.72723363815205
380	45.54467006398149	54.66028951760611	44.67787049850352
382	44.17632770191062	46.61589602384852	44.14358560065258
384	37.01507357430938	35.99192072491344	35.41424350768277
386	38.60887871064752	34.52597954900831	34.52597954900831
388	41.22039272523853	31.9182123478291	36.38428966339315
390	36.84813879485781	18.90434993302952	35.13389298602439
392	35.47002234619987	31.69103318042202	31.67467550305852
394	32.73735642989401	37.62162453229881	35.71431838563075
396	32.01692433233752	36.62184993357236	38.75182531218492
398	33.64343157454457	31.01937618461399	36.80777157347178
400	28.06595203810209	34.97195285340052	34.94949265686947
402	29.42016503107544	34.67741687494544	40.38507864747075
404	36.26207825043858	39.71960881094081	41.36039593012699
406	45.9171864000322	47.77632994914817	38.71804619333944
408	52.12817100697753	44.85434483707198	44.08685517837393
410	37.58154526612518	43.02492110660539	37.00126496496289
412	33.13740909214101	46.01224381154114	39.11690344700894
414	35.19358832101966	50.44138186944171	45.19126694182047
416	33.86697744032595	51.12243463143467	44.64661838598644
418	47.38162713539064	54.68488386969228	48.61795315150538
420	51.8543609217305	49.78781961568903	47.33582152983637
422	50.47217641697289	49.56780627012186	47.28629308208949
424	46.42127220150914	59.55960417963338	51.56082133582932
426	45.19748954746626	49.62658311229601	47.84873152086129
428	50.89454856684138	45.62989434277152	49.73231232765853
430	51.61406029596199	48.26147721758242	52.96439471630934
432	46.3887943154725	54.5156350752164	53.8172928535224
434	43.90676001758441	54.94547138679854	45.53117579572708
436	49.64209515101459	60.20458218520101	49.96729664551504
438	53.81568720483395	56.22416877021632	54.06786418208488
440	51.38861390662437	44.93283646981502	55.16895413642305
442	38.09811086960941	31.83351510352093	52.04236180186356
444	42.95281824778449	50.38055103700143	51.45470631322448
446	45.06599335956472	51.26979319471268	47.27015803354969
448	43.01838974088697	44.81666098726789	41.2300319439325
450	38.78796209438865	38.40873309540423	37.44787525233117
452	48.09132032230164	36.49503808132971	52.98054308473516
454	41.39822739866875	38.36580934754801	50.42206238233163
456	38.6553643942661	41.33989520834601	45.79243717218865
458	41.95223459684124	43.40033277285362	45.03188946754092
460	45.32290258859866	41.78048490414368	52.14681112044171
462	40.89089398969251	39.51266793012002	48.28195681693767
464	41.52923932226106	43.48474518611551	53.50716699041161
466	45.40078283019102	45.5357062041421	56.46340913945808
468	48.75729853662282	40.16286014791281	48.08664890678595
470	37.04298565529791	48.44801509252392	48.04450824543077
472	43.98078730532725	49.7016200275215	43.60122679150995
474	47.35133341994787	48.89865586412139	40.50447605242179
476	42.59444572204866	47.8763519130231	39.36603644622778
478	39.35620037792837	46.73334503498811	36.12403712414481
480	45.1373779474921	44.59862212578778	46.13673007147938
482	47.24285636858042	46.12182190538386	48.61061984441697
484	43.28233707354922	45.33198520371712	47.03321573819173
486	33.64476582750024	37.23801495547063	47.56994714633668
488	39.74355624896759	49.6246363316712	51.99614896264401
490	45.12609557916923	49.99873304190015	49.89224528687454
492	49.6499857739107	47.75647322332667	51.88055380161232
494	52.461584433055	47.18811551922727	57.56892079985826
496	51.10990878738853	49.19032276407832	52.02130244286764
498	50.56894469747248	57.76880366356009	56.4797308308211
500	48.91282458106197	58.41657010833794	56.50354952568566
502	43.49120633953623	52.34277043858636	47.79330644399948
504	33.15942233244662	43.40132900123923	30.08192410543851
506	38.31642352743114	38.42888567131762	38.19329829955035
508	41.57480294836974	40.71620114694197	46.39371305366301
510	43.99037750741642	43.78196408860644	52.02415621634737
512	44.13484822458026	45.82335572631711	53.01497632486827
514	36.84364048483482	49.18642289784108	46.61505323346356
516	41.36973136269467	52.88573721788553	49.2172932640583
518	51.0860403808331	52.90949750739668	51.29335412356275
520	56.86944299916092	49.45973155101231	51.87419853802136
522	52.24928655605761	44.27878718295874	51.01284393573152
524	52.94714191607363	47.53512276678222	50.00453743880584
526	47.21482443538888	43.32914304223259	46.34428167301206
528	39.96330805719791	40.27665307312273	42.97982078159149
530	36.51674974295644	41.55823794373841	40.22576929766779
532	44.57912429386326	47.91075390108784	36.74974481186308
534	44.06290994839923	42.36714091125641	45.81287512723286
536	39.18691955559374	39.45443162019953	45.89161214293203
538	35.77539844133079	40.12737498729502	45.41310994620184
540	38.89675917192646	46.00577768194959	49.98377873667673
542	53.77733341351667	64.76591304482433	53.692645133351
544	44.39783974560105	55.93216294653718	48.67566612947604
546	44.09827912549931	47.82177678955586	49.23069637019441
548	43.9175390087267	44.54064143187132	50.67332524920209
550	24.58462499139904	43.80829698455013	43.19902978896446
552	41.78392109588123	44.1726414926716	41.83515411718961
554	43.54699137973053	47.14911461808305	48.00899410137698
556	42.63058711574854	45.58211739589612	55.39137135343508
558	43.32220240608579	40.94841735481782	59.4537684465371
560	41.38898257603097	45.93727650405683	55.82372760364022
562	44.065205491489	44.14147030226972	47.39876856836565
564	49.51639889634178	48.73402434995818	48.09565605560805
566	47.31745419597434	52.13311150243212	51.47348503297137
568	34.70763713997964	47.92356020752033	50.24661391961345
570	43.8937634129876	39.30187477175014	38.14987422517989
572	34.38199993769463	48.01880274015013	40.03999388695569
574	31.84124858454298	42.63434360908484	37.43077511354126
576	38.01384584405422	35.50775510538446	34.97406108829843
578	46.68369981620461	49.90243801264602	42.99131819174718
580	39.73772091074397	40.77785909198958	39.96944296850032
582	34.84861947560023	37.77561950662592	42.3978742237814
584	39.58776149584551	41.34660971468868	47.88659457687081
586	48.02431046796377	47.59877217534902	52.31406972217435
588	40.60902830492948	47.6484377982943	48.85321572403606
590	53.17686879243382	40.73711142991482	47.40888699175429
592	51.46128011204883	38.39072865055303	44.55773897255821
594	50.26278838191504	42.52603938945242	43.48148520863939
596	55.50410433314467	49.47293588650139	45.29056667376752
598	51.40744459889773	42.75790506452434	46.49085702904274
600	48.31039091701302	54.65955942793261	47.46799195547673
602	39.10095373874113	59.02260157581181	46.47477402607083
604	36.26281138698641	53.42335382688743	43.7749692453219
606	48.20595607009366	42.28672405629683	41.64215149425926
608	52.28347491024455	48.1243040939565	51.45273091145275
610	49.333346596448	46.56135899665661	40.63927689645898
612	47.43343882106755	45.7238145550404	42.98724065033202
614	45.52797181005789	47.19556033672965	49.24370849632857
616	41.04916212142708	50.5361971021181	41.04916212142708
618	44.13492582914411	53.17743250538187	44.13492582914411
620	45.3002966846235	49.95095488621838	35.97723027564848
622	50.43214042367436	47.31608647169611	36.11896633760102
624	55.02193787766517	44.80744310963104	43.82501587253098
626	49.16858995888876	38.73261003777265	47.45034907278894
628	42.36585505134568	39.49507371182168	39.30978782539633
630	40.47066430082356	47.90890829751272	45.32401577587754
632	43.47363081973789	48.40379060225347	50.60767658237833
634	46.09888225393576	43.4275303082546	48.1156071944676
636	37.87236731885254	51.30038493921456	36.76262150352295
638	38.20538450281538	48.15835043370947	51.79430903355848
640	41.61032636597291	48.9741368755172	48.48918802946771
642	49.66526191604611	48.51535545408106	47.15415070779059
644	53.13066408100509	45.20929870752465	52.64613798163322
646	27.58430627030072	42.12105064009972	49.99588752251776
648	35.04130992778218	42.4254172929851	42.47106077146663
650	41.02372011074832	45.14032453406242	43.84694244839671
652	43.56513023622812	43.84289468356663	41.20562032105244
654	42.63468947745614	40.44548345447823	33.2993243962618
656	39.37028262349994	51.17756333847157	39.49312448479723
658	34.13424243232823	37.97981162493819	43.32848957203463
660	41.01379063918903	39.29802184286685	46.58170445833146
662	45.97200096801706	42.40934748753004	48.16519673975726
664	43.08116239683422	40.2380053874338	47.84223442230388
666	44.18740362366322	41.338429635624	47.13747323958195
668	37.66808005484667	41.68443725345625	43.93820836602379
670	47.60432573674655	47.22584315860034	45.20338728373536
672	52.49463183638659	53.05179689488789	46.88124910895661
674	43.53099653015527	54.07508104034707	46.02473374884323
676	42.44856991069396	45.70519204533791	43.12041041900503
678	34.61094099549318	49.98399989456615	42.95217787634101
680	42.93045583154714	46.4695129583401	48.06116991283716
682	45.31948202661255	42.52775981381497	52.42765787182393
684	35.70699104967677	40.90884920645727	50.91824876058159
686	43.75750363279726	32.00653743826909	40.65038906385258
688	41.39222021567132	42.34006662680359	48.74339483460473
690	35.1767567938848	38.06583979915732	44.11516059095463
692	36.28554922187895	34.89977500144568	45.21274708872916
694	46.82746431860411	42.06306933198876	54.79131143497713
696	54.06610660680535	53.91206759169766	45.4261893586762
698	53.07149257901018	41.47426654345875	38.52675721108803
700	45.42715952420646	44.82531035269772	39.00483336426655
702	39.71521854910129	47.51211260208923	42.7259706464624
704	39.17130940859236	42.16150814644264	46.09224758497448
706	39.82565317130695	35.85910952101976	46.74331918333133
708	52.2045791504429	49.55202108038753	57.73323087443329
710	51.17445702031596	48.17737124997373	59.47839569232869
712	41.72516808220167	44.60220003708666	56.56943801131307
714	33.70989716795654	44.2431943798353	49.56925859648686
716	40.24755860216587	44.70841402457261	35.66557685703748
718	45.62592417371391	43.1131453630484	42.43466235776472
720	37.94096467700553	43.720937946124	44.87637263771544
722	38.21477422958871	44.482515733449	43.87263259321425
724	48.6392916281041	45.24605862693654	47.69681208706953
726	58.16815370685768	46.87824148759486	65.21434053074027
728	44.45056770259812	47.6756471854155	52.90363647596758
730	41.11880602866312	51.5389575317142	47.89222446324466
732	40.16561396201792	43.32775193876979	46.25156046049089
734	39.09756081447659	37.56015495246345	43.05963555755352
736	37.92497715464327	50.4291516979789	34.92534823218918
738	39.17442181063411	38.00851312657475	30.05027329867918
740	49.07099294586971	49.03530802777829	50.26599024761999
742	45.34760205407434	48.01487173049124	49.97975665080607
744	42.11346625786504	43.92981900448619	45.99294933690302
746	49.18515071821544	46.65492630460134	53.54491490319483
748	39.90786726818276	39.74191723716544	42.37625089462399
750	52.31702757052018	41.76561496744236	48.05718027897879
752	43.30347354697133	44.44361155622245	42.80969828352201
754	40.01354345467919	43.89676823358639	40.82053897617867
756	49.16925147658608	40.64474920658965	45.67735719700422
758	38.03777611995117	40.9243870572613	39.7770044562573
760	37.9904744853532	43.30105786183977	45.92282245393865
762	43.2794687532022	39.33147930784015	50.49280818450052
764	45.89865923390704	40.47901197216501	46.69952347716946
766	45.52369860200289	44.24713290118338	39.64467901066131
768	45.95245694841344	38.66084440837691	40.53220692650765
770	31.8605288404085	21.22590283281021	33.13428828211212
772	41.3128449528204	36.15409859282143	41.65883757173926
774	42.22891525668433	44.54570039348175	39.59477953292565
776	37.03315727932127	45.38924871528371	38.33599989603685
778	36.74389694864576	46.94812058259993	50.56401232864337
780	43.20116196166877	46.67613029420642	50.77446532202912
782	48.95672125263691	33.71516086245502	41.84369726155538
784	44.99021102165693	37.10508172796502	35.5076845885821
786	44.46184613975416	44.79752551256295	39.01939681870853
788	46.80823276781956	46.40448854826249	48.63985007187761
790	31.01719602792928	40.99429557416474	47.36689971655164
792	44.03565216247768	45.77770747537902	41.00039462246508
794	37.53506365815006	41.36481663524511	44.18225307875979
796	38.85253670251075	42.89206666318839	46.56942237873753
798	42.49990510727304	45.61297985269467	46.95687748056106
800	33.15703208199387	40.12074310651393	48.28716568414244
802	41.40380151466737	51.80854797478148	47.75924249351947
804	43.06230269019691	45.12822614847025	49.32124895264863
806	43.78753189725801	43.24322697579783	48.09002356740452
808	46.71705604458031	43.88484197073285	51.9491628872306
810	50.83535422439827	43.47132465487171	59.18283604947897
812	49.16867366309528	43.76176680794062	49.17047028413864
814	52.33305790634788	44.94093331303329	53.31942131377704
816	45.6233508438727	40.09675461022325	45.29186786428448
818	38.15138927029879	41.65613751317609	45.22322717145003
820	34.20699077387105	42.71333216629379	48.95117221372064
822	34.79789736436442	33.30883433807721	42.3618068331136
824	41.37933988324128	47.82782323861	36.0417312319824
826	44.67033846074329	51.03978388864038	39.35192278890619
828	50.02680042268491	46.28756166607182	44.84433749341311
830	51.27875932837961	45.04233134911546	46.74013754457074
832	46.29548293935389	48.48230545224404	43.38016938424907
834	41.08462393259444	42.43973995344123	38.93737579695329
836	37.34126058085013	44.19085058601004	46.17935636702374
838	42.13827280550726	38.71675103441067	34.07061415355715
840	49.16375133164493	39.14227981043395	30.3229911619212
842	54.65693893874147	43.87648107722482	38.32770984258322
844	56.01884189981311	44.90887942052364	49.70498947049592
846	50.32252086670825	34.65654062069486	54.06574155503665
848	32.49611070024061	30.88608217008009	43.90783777075669
850	35.04235945830167	41.54622070271501	44.06513877220073
852	38.83805202181685	47.23914122618913	48.88799904119591
854	38.82068095142269	44.17579266438137	49.06491836679236
856	43.33040026916805	42.94864106657121	38.88328551304918
858	42.84002937614196	44.98997323203985	43.45663762862199
860	41.87783033575177	45.68400527823695	47.58441818876282
862	38.16657337619673	47.59740631840701	50.34436240320613
864	39.78221780970051	49.19096538092229	51.19781301198842
866	49.29234659812448	50.88753534522708	49.24063456956473
868	57.49731730707084	55.8886016335256	43.33110042550863
870	34.18567867757527	39.74607803291857	39.98277700873992
872	43.18053942517982	40.24592902685636	44.86140325134024
874	43.80926715026563	39.81900073112843	46.36859808988486
876	39.51630541144961	36.79810537653114	43.00312524559114
878	41.59805681330072	37.70450925362335	37.86805663042373
880	42.28737157626862	53.36188944326748	35.45927320376953
882	41.900509472088	43.92153879750045	44.25179952029616
884	41.48370392185763	47.56687059966681	47.48260381943615
886	40.42378449831516	46.82042781055627	42.53011877960921
888	40.09249862998102	42.83623550309915	37.73227984521724
890	41.79280755852803	42.99274919262787	42.10091910843759
892	43.40629482825599	40.44421955590125	49.44023438424289
894	45.04501896312379	47.38642871849598	46.33266672700332
896	42.39301487994153	53.24182232665351	45.53977555233518
898	41.48403965498626	49.42394258003459	39.93119887645543
900	42.9872844355085	43.26051509720633	34.81010683268598
902	44.17052331447221	45.65866379685393	40.00955043048521
904	45.55108204407676	39.68293583952119	47.68959634424452
906	41.85160764530102	38.98071855052348	34.03009471151171
908	49.80483218802574	46.35522846700425	43.30778855018649
910	48.22749407416509	47.73568422840201	48.0880999926629
912	39.09686690646846	44.9445095088909	43.19312475576738
914	38.53116370059866	47.07450563723376	40.86968236563529
916	33.80130013979039	34.95447888081035	29.7818583577717
918	31.64499815449835	41.1838740259051	38.05908994079529
920	31.83812935895656	46.66336886926302	42.56256603544092
922	34.68791031825167	44.76895516063394	43.62337501377097
924	41.40529924319659	40.31726892674497	43.44175784908966
926	49.4085433195203	42.24299861606966	43.1650296043656
928	36.59578051755822	42.77446812058469	41.02634570514729
930	41.45617351179912	46.50522982659556	41.07824334104075
932	36.32860976980059	44.75839161721845	47.81921422670281
934	32.27737364923782	35.34869670333046	46.06548123935254
936	34.81488241736443	32.26865585852471	36.62288050675043
938	40.68096060898202	48.77818547507373	33.03080127090161
940	40.69218115404996	55.7850513713068	46.47616457780176
942	41.54497460271189	45.19691454584593	42.85258167201875
944	41.02409004265809	38.39193825482235	36.516560413666
946	41.15069460800417	33.58422022582723	37.69055011281991
948	40.53910616490292	33.14408135324425	43.97991147534907
950	38.32806292808748	39.73318974262831	45.6682950935263
952	41.51025430683603	47.25864939332345	35.28597499975017
954	37.97057876842316	38.46899802608139	41.09747635044978
956	38.63421354634185	33.67893463368876	40.39218811014212
958	42.24682132804946	36.71407866219052	44.53119520003619
960	40.65521222309307	40.95922002281697	47.21946989500808
962	34.07056208108898	38.92919293429289	41.59119626312506
964	43.39040943365728	32.05878519397982	37.83214413996922
966	35.08016875170745	41.87251540027679	43.26060705804518
968	39.97269129890039	50.7137137909782	44.49144614458908
970	42.52237371320725	47.99061799127507	42.36029952104322
972	39.00980744073887	41.67698028693156	39.80320710076577
974	35.45085490536227	44.74111252267436	40.85987415700885
976	42.56225427112368	62.04415776323906	47.62031946793903
978	47.55663285558659	47.12827791642114	41.53694394972916
980	41.01555645919252	49.7422831084202	41.66633712650096
982	39.33253226457874	44.84507335765723	46.92836779379103
984	41.05961526237391	38.85449183712036	47.89613534431101
986	39.46580282996906	38.10487958122927	46.20847739747728
988	33.02048670595304	40.31651338699505	48.66611967477948
990	46.58694810918357	31.00447666274156	37.69431634542087
992	42.63704923897282	45.90422725319196	42.34376298904589
994	43.41879012145106	36.20961298216915	43.67677139016622
996	46.12594663848867	36.45109747043819	42.14484576075211
998	43.91419682395583	44.24134196515186	41.59245469314636
1000	35.62711437626545	46.65727655762161	45.95021627575008
1002	32.90824939930296	53.98263281202094	55.94130753379498
1004	39.7279565912829	53.487466258878	54.31844291095987
1006	41.55206779867	44.08319224316703	51.54604422273313
1008	45.56568887827149	45.75545477175985	47.39110568872266
1010	48.38382055291394	42.16038076599057	44.1913368480793
1012	43.36382629917863	34.93411817529929	43.32742119872881
1014	29.55183288526048	43.15438147500686	43.67995860306455
1016	31.97148199949981	36.45011460082753	40.968377774064
1018	40.01732272657714	46.79117341377394	46.06599879792078
1020	42.03497457886153	41.94112625828026	50.09646054257929
1022	34.68281062910602	39.47197256687859	49.58455264510453
1024	34.70338468141134	43.93407328027902	48.78845553264323
1026	47.20471996818777	46.78702717188162	48.96373963359967
1028	43.07994693588023	36.53973381954386	41.76378857573459
1030	39.67962537630426	48.71525022431174	50.48033679483338
1032	51.1665295075762	52.35119765773824	48.09553404360639
1034	46.69580283760455	49.55825249075448	54.05802033579526
1036	44.30302688150626	47.66916472969113	52.79695561825724
1038	41.79651709782734	48.78187496996626	40.50633788301184
1040	28.67346912919952	49.6558242352837	31.13492316009819
1042	38.55588452251542	47.37390827293326	43.29106437665734
1044	43.10172646551125	39.69796522000159	38.52166996417596
1046	49.87806984619525	51.67662073710233	37.40028894676595
1048	39.22423501985073	48.63430536357289	40.27066497761651
1050	36.06715860922721	47.12366792205415	48.09383042867867
1052	44.16458409280816	52.78494388965945	54.16064603956711
1054	37.85466919780856	48.57515585118173	48.31020829585983
1056	33.92777434297987	52.34972827072129	40.28432763886323
1058	39.79434308149141	37.32732260553662	43.73202823650475
1060	45.8696637369012	44.60220689077146	39.4346259266116
1062	55.0991144158881	45.7219392904506	46.97387932286431
1064	52.63966708368869	42.55127559410285	51.68356830142244
1066	38.33614315964882	41.6371989463413	46.11069252905534
1068	35.95420623129901	39.0085076256122	47.47553110166978
1070	40.66706975000455	46.10854502317896	43.88201266975861
1072	40.71821286042296	46.85863631281883	40.67721570500289
1074	44.93943184873405	49.35252422155244	42.37938644105681
1076	52.19874358647957	52.7586764985803	47.60946933778419
1078	54.48575650870902	57.72943244310215	51.56099160065648
1080	47.2346382451156	54.63581848872847	49.13883967987315
1082	38.64500328590997	30.34886725560513	41.28243370538222
1084	58.97872285400817	39.26438369711529	53.79344638812565
1086	42.29325034695874	60.74563158216204	57.80564250923615
1088	41.72124590441701	46.52501697764366	45.1478187496172
1090	41.26102759112646	45.37005048420254	44.5399925194677
1092	43.07655494661545	51.29955410115726	51.48954053158887
1094	45.71153987770506	49.91134823801303	47.34219390799296
1096	36.54917665282856	52.11412895630294	29.10716673102511
1098	44.84098627392879	48.83772883971465	45.92817528517463
1100	44.37196530891733	40.86872148860272	48.1469376414186
1102	42.14998795387884	47.4365864256079	50.32774585608091
1104	45.91295736315966	50.01941082124482	48.84622473097426
1106	50.62900154505452	50.79225777555122	49.82071205445682
1108	51.80829401532755	49.5572816574287	52.40157187043403
1110	50.44003349295385	39.51887249186688	48.09841121280856
1112	42.23556960720519	39.32538358112278	47.90807796102398
1114	45.63468483077493	51.36864729592225	47.68075748841436
1116	39.48569598959473	51.86211943835558	45.59000896536678
1118	40.7713355893048	44.68014579757342	41.1366663027427
1120	42.09652238020057	42.35472745560918	42.84421734481075
1122	36.01194486788828	43.30184733182885	41.93537946270801
1124	27.02288445949433	41.19578256537088	29.72630728267339
1126	30.1461789685222	52.40308918383151	38.39276273503339
1128	46.36820780153963	47.97099283302584	44.60119846105712
1130	50.98681627871041	43.56784474211634	49.198296567874
1132	43.8121027288614	36.65992937912303	44.65929544042257
1134	41.83731284533856	35.29484639913446	41.84576062857039
1136	46.57540791410999	41.42182751734091	46.77988809367557
1138	46.14705149558542	43.50966245002643	52.0382224658146
1140	34.2262458539369	27.92474338024703	43.64535126665379
1142	46.96269666461481	43.1995818834564	42.43359200374797
1144	46.36310978189286	44.52528254678541	39.40490111157433
1146	44.50089321461554	39.96253318531714	44.8449198500164
1148	40.67308260275764	45.6195684365835	46.43027862293378
1150	41.60317991372746	45.27450464971281	44.17528407368804
1152	42.13284495264747	39.08405381668526	44.46819675485266
1154	33.17311107912096	41.49678651011715	46.3972736540433
1156	32.55774904119063	31.28511459245673	30.991280048341
1158	33.71238826930637	36.95249284736281	30.20287405405306
1160	34.5354336612865	37.09218926007205	34.29096543899512
1162	37.84616179215932	44.90072801774993	42.93134720360646
1164	36.84114806394796	51.12776859511769	46.97146158170172
1166	39.67079267200056	50.14138162813927	49.12645589435351
1168	45.66174053439046	48.46752922622049	50.13964675196765
1170	41.31111136486438	55.53323690999724	43.53531679332962
1172	57.10660175740027	51.93029874621333	44.47472919148303
1174	42.47771508495367	52.29981294019904	46.78009996371102
1176	44.30645394888181	46.22019091423564	52.17555757065362
1178	38.17146723228565	43.67129082172279	43.64910426308283
1180	35.17745958229476	41.26866916507167	40.42369232741133
1182	39.87797408026493	41.31065582568883	44.17601931653663
1184	43.66374977485872	43.84378531840453	45.10403412322518
1186	39.2636503218524	40.27327428214883	44.71007213880385
1188	42.71623596740582	45.70995686993264	43.54509971939186
1190	33.49518607232061	47.58291014779375	44.66368853345947
1192	41.8978564298551	34.90982055457727	45.29948755321747
1194	51.2467604388012	43.46065962766183	43.35185865113623
1196	43.17445109354891	47.89849850708232	38.74279907738596
1198	37.68992012418342	40.98550499479354	46.96164870709183
1200	45.80417308766661	36.22083681932169	61.9382553440499
1202	34.40126350475982	37.70840992353499	43.19191895096925
1204	50.56946074392997	49.84889629732012	38.55693406765667
1206	45.02631089272536	42.26630895811879	41.40739756537978
1208	42.26332227969429	47.78169995030407	42.24891623477535
1210	52.87883407769877	59.42922912046008	50.29580475068742
1212	45.60881331766551	56.77374731541361	56.77650136164443
1214	35.71965800843664	45.08308365757848	53.93104284168473
1216	42.56011370728844	40.46662386948169	46.2186365119929
1218	42.43188339062627	43.20464580309783	46.15475616620275
1220	43.12463944753851	44.09756727594423	50.76380671431588
1222	38.66558194974898	51.22714659476237	39.4834238645411
1224	50.58729517525737	56.14241231126205	41.55638454478866
1226	44.14277554021464	53.36023149766476	49.27688298820422
1228	40.26513021145492	53.98083527103895	45.10004972617288
1230	36.84823904013635	46.48066769371656	36.32631066800226
1232	35.47341542616712	37.58686047388817	39.30002403290735
1234	46.69676290572463	47.14438448374314	51.19989304695751
1236	41.49247644469381	38.03226029338648	42.30109553195995
1238	33.26617883316146	47.82220861953279	45.86772195999462
1240	49.17467234830271	52.57377030609149	50.86298851955726
1242	59.37259021605766	56.24611386803544	59.14285428399021
1244	52.31031768728077	49.9051508478796	43.90689266230427
1246	40.90707280430881	51.38486696969009	42.4526024942305
1248	40.05712380344372	50.51709769437776	53.09736166939154
1250	45.907584943164	42.28001243502832	48.48077988762967
1252	41.15227197217008	60.25031620467196	44.52985014753543
1254	46.2492136844871	43.80651133035313	50.88286745150298
1256	61.2188420972721	54.54958093931751	55.28814840865498
1258	44.22599367938452	44.54171809796772	48.91609602246962
1260	43.21608249531683	47.7524571607097	54.41816131047057
1262	45.00547245218108	51.05256771422562	57.36897000354405
1264	46.75350560470876	48.56740938427303	55.24293948133488
1266	44.99699724939109	46.50409576948159	49.01343980266596
1268	37.37561862962632	48.85329168000054	42.2579634947413
1270	41.77076828982453	47.63847899914121	48.91997551751253
1272	42.6958973481055	43.56241067804319	41.9787832918589
1274	42.19690457468199	52.22774285461389	45.64528799590281
1276	50.24388381311074	47.91469431673046	53.67528170798475
1278	52.74779058571171	50.50868709311486	57.05714757363729
1280	50.18903344438188	45.75527694727953	49.30522111191917
1282	45.68778330771112	47.07921158467551	43.16381538231843
1284	44.37721523718975	53.22329464885836	52.86956458784574
1286	46.26747688717669	46.20355771440556	64.7656388243186
1288	42.8173540467637	47.68438514498676	43.90662965798511
1290	69.45500784166481	67.04171541956998	58.87739796169893
1292	36.89313407276299	51.89332790999534	56.77886448058032
1294	47.77329284278373	39.48268484582756	54.35819731799178
1296	50.63840051800214	52.07283141260677	48.98169735662161
1298	48.40532847559413	51.34537340636422	57.62476087016728
1300	48.0538405279888	43.32223236446374	53.93417962069252
1302	48.7181394276942	47.29829751093371	42.22925546452642
1304	48.47992850296348	56.04778138979855	47.49039048026952
1306	48.49196048344203	48.27060164703836	45.90564329228207
1308	40.15059668962687	39.28686198649439	47.53171608582041
1310	30.14487336765494	56.07733284707722	33.80396899144598
1312	37.0029975907382	42.22807577539539	41.01757682806905
1314	40.10144039249766	44.25275969228014	44.86797618268226
1316	49.60492676460736	47.34762374435194	50.06067601128895
1318	56.67641058457186	52.91380765292263	53.73855401193129
1320	54.39519725423863	55.39547227909391	53.70112246408436
1322	45.59932932570587	51.07009334847562	49.69744369875963
1324	39.41912561494672	49.46536703495769	44.5017548353043
1326	48.35278793624307	47.94616862534946	49.89537671107622
1328	44.96216007775167	49.10588285403369	44.99010246426423
1330	51.91274146307775	52.41578587399604	40.71554529867256
1332	44.18187806080243	47.4905908051821	49.31286840192242
1334	48.53491738627025	50.48252695230095	55.28343547585426
1336	52.51715428285096	50.425068737563	55.66447220057422
1338	50.61685435578381	52.43340050178972	56.78382235939273
1340	47.5304824213426	58.96276827651982	59.60700603358953
1342	46.45061123197253	56.8645084864456	56.63897419318116
1344	46.6981527092881	43.34103368549845	47.70453273434481
1346	52.36215667081352	57.19956908949389	55.35029233184842
1348	39.97292799530142	40.94486947682288	58.48670842839297
1350	47.32998321635131	67.06287408475919	52.71316732996001
1352	49.57571079825653	58.60463836398355	46.32541604980607
1354	52.93634028943146	52.8363494667425	48.328502438835
1356	53.57140849803643	53.48786841242789	53.76842192020085
1358	46.44891335565954	52.38500339205004	57.06187337967634
1360	47.25425166107495	51.65050095810501	53.4347045111853
1362	63.58829624560431	57.08673809232293	52.25697011118179
1364	65.31452792087043	58.70931044759458	61.33511481809051
1366	33.29900766418787	39.84731905340504	40.96587164942123
1368	41.92290056880222	52.44541013770743	39.296196638151
1370	59.8713555095007	57.69875136513242	55.64132142159146
1372	40.0111277185549	51.45435660141413	52.71158481983146
1374	44.92243788018984	47.94488940063007	56.64587794836817
1376	42.84511436727915	57.53787822081904	52.02851014816726
1378	47.28446703608122	50.21374228473437	53.81568473154372
1380	52.54760208202766	42.21320653307639	56.9810117444254
1382	51.4174395743086	43.91158800553689	60.083263801155
1384	51.77351279961881	38.72896736733887	67.85055554085038
1386	43.38711872051321	49.35185076499328	55.29942592800224
1388	46.89931408395876	61.19728632267687	51.32995066538026
1390	43.69270209997666	58.02532973257042	61.14614666875052
1392	57.70561011437862	65.76975446995213	59.14226390053644
1394	53.77410529349708	66.60669138988472	55.69718782777586
1396	51.24254382639315	60.0205112040065	51.44458621935524
1398	53.99384657700745	56.49560925685804	53.09247206063991
1400	56.78391399143756	56.78391399143756	57.73474363064251
1402	56.39304943074163	56.77536905298933	61.01740931434225
1404	55.43173089998429	54.8255388038822	63.5829061265936
1406	55.17586511822114	55.97623332145	61.83893468922059
1408	51.56982494443683	65.83711117464443	48.92239183754491
1410	53.26324378605714	64.46507349715466	56.18452288105151
1412	53.93714535841134	43.47245961570133	59.36838440286859
1414	45.47338819950782	41.81500279913423	60.80357689968631
1416	49.75887869539096	48.47890744480745	48.59816217698305
1418	55.87558898716085	56.27290715432812	60.23361790798794
1420	54.51686830396578	47.31335041168224	61.64796675624996
1422	56.59511378982896	48.60171266477889	60.55185839869901
1424	53.7694972802841	54.64375152884752	54.77432201758269
1426	49.68750634901568	59.16481558336524	47.96876821130137
1428	51.36877461598814	68.60009089855124	54.42942980984015
1430	43.20768212898469	67.91951602912511	62.34313135156545
1432	49.99341381077367	60.45840827495233	55.74483992559054
1434	52.52366235495354	50.77816707521483	52.58299460134658
1436	47.01690028369288	48.69201665117728	48.78924823280277
1438	61.88313387982935	39.45654967586813	56.46677893130857
1440	51.30754797786163	54.37782199605553	46.1996175966296
1442	46.99232601372172	56.31284690985154	42.94441551970478
1444	45.70761755796144	61.7476168671345	52.39723442715768
1446	54.89514021392198	59.52646165990037	60.54944105547239
1448	63.52016469910241	55.77073574301769	53.15696309135468
1450	56.28830407750262	50.95344998754148	45.74867959242123
1452	45.49290088957488	45.97482494560766	58.71825128299376
1454	47.58458745397716	59.69916227432712	68.71973697393511
1456	41.27524487682157	48.64262715004375	49.01045065103602
1458	47.10018468431348	53.28329808354445	55.39739329706951
1460	64.8390180095049	79.82560444123021	67.88037765712576
1462	55.10090889813717	57.63261162339073	57.96728695020808
1464	49.79683012341295	49.97727801423387	61.25184031964797
1466	52.89849401558578	71.22289593438759	66.36211684140599
1468	51.93941546873081	62.47093158500657	55.96033979653186
1470	60.856807462094	49.83502082159222	60.44898890812962
1472	57.45538378004521	42.96249457384268	58.90558106408587
1474	48.65005258817175	42.9484969290352	53.60598360868917
1476	51.94719875261938	50.04295117653089	54.67650308110597
1478	56.4510103773363	53.56516741812253	48.86566158647291
1480	63.30500991274248	56.55983477855717	56.21063764858673
1482	49.12611560314901	59.82198547057148	52.34027330414871
1484	42.92278391129516	60.35803551763168	41.34036124939168
1486	50.50882054101582	63.42584208888459	57.09724492970462
1488	44.40333996871794	51.03980915583864	44.25506213347738
1490	57.85462493864868	50.03133015530007	47.97917820381466
1492	52.44084786751719	51.89228795294083	50.16881324714483
1494	66.81912255126632	60.47904631052738	55.84471284533076
1496	65.72398156043664	73.88258880304164	64.95318201995036
1498	57.17756377843038	61.82986839459011	53.52289952194654
1500	55.75343262679454	36.30457442464772	41.66706462790786
1502	58.47562996844157	42.84491461531297	49.9514718726149
1504	58.59565175603012	68.81608913015774	57.46924138168171
1506	51.16560121383871	64.40186117699473	55.6079722707231
1508	50.2933111831512	64.15146897264228	58.46167992685076
1510	50.63277968499749	63.9773729671308	56.33938771489146
1512	50.69287336932611	66.72709778283391	71.37649467787689
1514	39.58159583966184	53.77142261635213	46.2413346453552
1516	37.78619056714032	61.86690645169892	47.46278492185984
1518	60.40929709083743	54.95610027165336	70.53516419054618
1520	56.64830332130888	55.17430245612709	62.21446569590725
1522	46.24688316682345	59.45044800847293	50.32161865055265
1524	36.98487963472222	50.94145837706137	52.39713491706881
1526	44.74963756755359	45.30734424736394	63.30647219865107
1528	54.62683114321908	52.3652050402397	68.51401860767069
1530	60.45671410180832	58.56888542727793	59.07765708405144
1532	71.05447542734972	63.27076370574364	51.88722601514919
1534	69.85091996763973	69.3945613118707	61.55879109790239
1536	50.45296878261028	53.48901435654301	61.95459732965932
1538	49.89230975563267	42.07078140989714	56.28988399508187
1540	67.83681338065392	64.58408644579187	64.97833832733281
1542	63.15590441484843	79.62301828764676	73.34284563140879
1544	61.34277388407436	71.99493235058317	63.75741689882205
1546	55.02957802434332	48.61965302059757	63.67228321970416
1548	59.59113884017138	57.32458036549207	58.55293453920055
1550	54.36744137512113	54.93358083301977	63.32257351179375
1552	44.25723496664265	53.49568108886452	59.84149230599034
1554	32.90622528864944	38.74122610613475	40.91274640678707
1556	40.05963469818869	42.16712702383813	48.1446288384856
1558	59.85205863312636	76.86666916515047	60.97583453196273
1560	62.98873099101389	80.96336208207482	60.39613081877253
1562	57.90631783108424	49.99994035192624	60.02523364511331
1564	65.41845876160701	47.09435639210199	70.88253687690229
1566	63.24589287879158	59.85099490126046	79.56741800993622
1568	47.67464115189397	51.95322107512605	62.76369274540217
1570	47.61989384116981	50.69122186876973	71.99348034035145
1572	41.73960864185697	38.96638410936109	52.64918447696707
1574	64.80767817108129	66.85671865701721	69.05220797518047
1576	35.53208564554325	57.88402138630438	61.10233065695405
1578	62.83909538385185	61.41456693226337	67.66421352647279
1580	63.36313579900894	47.82253358009822	72.28505726990522
1582	43.79135796002256	55.63810820923138	57.96876105159821
1584	54.31344584179104	71.96751744300873	76.97152909368283
1586	59.22661057954168	73.57429307987857	76.59719528741384
1588	55.24360173147473	60.54740594807096	65.17841427063235
1590	48.46017026667243	57.99685247408087	73.65414207577069
1592	44.05326562552776	61.1451892312873	58.31597799055314
1594	56.29716413078936	66.4328481606188	58.24781301152126
1596	58.65342669862241	70.17548899433454	74.70931576130305
1598	48.78967997151054	64.62160963217791	61.4408119267558
1600	58.94381815144244	58.58646337823185	55.8814552469408
1602	65.20528913050129	65.59383382354744	68.14168310088081
1604	78.71546692556085	82.19081203850887	78.0886101534864
1606	73.6903389652996	71.47874381613504	74.43609004701877
1608	75.85627650106363	64.10753840354875	73.0873041031423
1610	73.20418785810726	74.46393771876682	57.9300183889702
1612	62.06505057939605	65.47420840992358	53.43308639878594
1614	47.49705086116773	55.20427817096336	66.62208855887921
1616	47.38834739323826	45.02089597343323	55.35175445136567
1618	60.38832134854771	58.94784445323554	67.14994262994827
1620	49.31905825530983	41.76890212980378	67.10439497172327
1622	59.57572190441122	60.88731025235467	64.41114389850242
1624	51.07956125604495	62.11385467554658	53.5133374043288
1626	49.84761362537899	61.9663849949487	44.94116261137833
1628	55.22821937867321	58.86414038417059	55.2753856353617
1630	60.02104092182825	71.89487609473515	74.18021390679478
1632	64.06710461014023	76.79524704665482	74.4522138952228
1634	71.78538025290854	68.71010960298513	71.29022911673718
1636	66.94595011797125	64.36684406233574	69.59557642883344
1638	51.62356361817318	64.3639498131075	59.49142009919599
1640	52.41179130397423	63.00879775960344	51.8943425943683
1642	54.304128862494	54.44555022015128	48.72943222450438
1644	55.4227212790335	63.23873177837676	64.10920901547424
1646	62.49526981796308	59.0107290915531	67.02307723591471
1648	49.82015055734382	46.52667580380409	70.1766633007263
1650	52.11581172253823	50.33733210039591	62.11240983746843
1652	70.27068131518803	71.9894959868853	68.1108715101073
1654	60.58061503608242	56.01470819200333	61.46122997240358
1656	31.11347028243316	64.86553360408176	57.92756209564258
1658	66.11471710022697	54.43357689432939	76.47091631379097
1660	65.26375900648651	44.61699066722724	59.69899440018023
1662	67.98552753326899	66.15862316636128	62.91925227794837
1664	63.9491790546908	71.03397772678395	58.20711989015177
1666	67.1532460085635	62.38724814185198	60.25494203849112
1668	62.23745186508029	69.91201347833038	69.32479668849538
1670	87.96116094833256	79.17865002662336	73.76712651652873
1672	64.98100270097709	60.61062044367968	62.22045003485735
1674	54.64539285760957	60.81815017602693	63.04647281344725
1676	64.34590599467825	59.97051237270723	66.36996096760085
1678	61.37980905020186	61.45683798924351	68.31716044241428
1680	58.25474813704627	72.28492844168432	70.29647377105147
1682	61.12452219188998	72.31866723394776	74.31959634767404
1684	46.88046594160978	64.60375784347599	67.10217302672234
1686	46.74319703187364	61.54448288871983	53.78522871026151
1688	65.25106754042771	59.04222932195996	52.80293667812711
1690	54.71871809791857	60.42535858589114	59.62526603352799
1692	64.70539204626292	73.62918319532885	85.75360146727979
1694	67.26559287568558	72.02859632475199	78.48093844958183
1696	67.10725554942073	40.46991491838601	46.98776724651005
1698	54.08531459825905	50.85351214446526	54.54995620367534
1700	58.16153651448826	60.25054141371298	65.77299036402816
1702	59.8626968698818	54.95972379710184	70.63392150563567
1704	57.64394740063321	60.03071227761842	79.06549866951949
1706	66.32071935092311	57.1731002523935	57.90820900542299
1708	47.75671500285834	50.29406279315953	60.89018669173827
1710	44.5140003611831	48.25648278348644	40.75301264227974
1712	50.13724504910333	52.67835575147409	40.29208515145112
1714	50.00179006692077	59.59589184593681	47.04997802857412
1716	51.02803878866449	61.09533662963395	65.71367509511619
1718	58.26208319530512	62.79891488545989	81.37339507002749
1720	64.11486650281877	67.92221582073246	79.56988991549504
1722	45.29064907332381	57.49472765174848	36.22674769228202
1724	49.18284123643861	55.11958781494533	55.50824301294511
1726	56.32723229688105	61.14085404619665	71.74687720507038
1728	51.31950921183869	52.64965367747853	55.64247872516816
1730	48.82524641847088	44.25857992699756	51.56524631335488
1732	68.38705137188337	59.30013763634692	58.99102070062132
1734	45.74720833490191	48.20057239736109	42.17960181895911
1736	29.02316928816225	49.57327052262396	55.40590669867794
1738	56.44053193590203	53.67313680210751	64.28846060929087
1740	80.12346995513346	63.28496905672292	58.71241933945716
1742	64.69160584119013	66.94020364331192	69.34073745741003
1744	49.20147837673944	61.51229476496462	64.61683105284962
1746	53.37027782762525	53.834422140474	58.67353983541921
1748	68.42839201499869	54.10667380045139	52.62316302079441
1750	72.93232621896107	58.68631446813561	58.36061152862141
1752	63.3231016545117	61.24255174873225	65.15508952720828
1754	57.38141177933276	70.45104407325522	55.95051723896341
1756	51.75855689439146	71.94074350068243	62.95477385855078
1758	53.7789175030595	59.39149765507219	48.30349029960503
1760	55.62082746293012	55.32931849024156	51.43712927540749
1762	52.51668801150365	72.57131865373276	69.89471605548255
1764	49.14767569720881	78.04938608095139	73.54474542176757
1766	47.15247574604251	75.95346293100857	72.48573079228265
1768	45.36306090973616	59.16736414559936	63.04459705504544
1770	62.88766235724316	53.25848986293953	74.55212280625632
1772	56.71767367436856	62.90877784919341	69.09988202401824
1774	57.80524461174002	76.18514646237949	91.57784107731865
1776	54.79506126122035	61.30056455433801	55.90199428515597
1778	64.72046581407599	71.94493524006782	68.39987789654852
1780	61.33201311941016	71.69822270349286	58.39984236774257
1782	65.19757794765198	52.69576892561404	69.18739892462646
1784	51.62546002538373	37.16606581720327	60.89458941487174
1786	74.75082028130539	58.71692233387628	78.93181973280932
1788	35.52965153360874	41.25236803595356	76.78010042071369
1790	46.8396773057485	46.28920949177338	65.80790077908802
1792	48.47970156473682	79.76455830364755	85.10393904639562
1794	76.29439778043431	68.66309666815924	52.36004539579842
1796	62.23722911472082	103.4597588487398	55.60007849243902
1798	56.68452366415447	56.83809282818244	56.08655356772704
1800	63.25730739057326	34.1473319819888	49.10899248037011
