# Supplementary material for: In vitro and in vivo datasets of topically applied ketorolac tromethamine in aqueous humor using Raman spectroscopy
Source: Data Brief. 2019 Oct 22;27:104694. doi: 10.1016/j.dib.2019.104694 (PMC6839021; doi:10.1016/j.dib.2019.104694)
Supplement: Multimedia component 1 [file mmc1.zip › Raw Raman spectrum dataset/In vitro Pig eyes/Jena lens/Fingerprint/0.5% Ketorolac 5-3.txt]

cm-1	frame1	frame2	frame3
350	742.7187840315187	547.9631820031258	507.2338808938724
352	754.3266949211188	548.0325348421422	510.1151347249524
354	758.7276615083473	551.2301373823573	512.7723357979551
356	750.2974782371913	562.5498214328418	517.3070226865553
358	731.7667221611471	561.8953946835645	532.2157417743056
360	747.5775314735602	548.5553539420504	525.2303933583061
362	758.3734958640753	541.7889736438414	513.3388821229974
364	749.6062231593578	547.7551401604719	505.2284682969662
366	748.2925020243133	547.6770201589948	503.1464526877436
368	743.0857114025148	553.2316184453878	509.7690202110621
370	742.0093830462608	553.7801330940224	513.4903203109517
372	744.5621942914122	548.6376543847584	511.4428374474863
374	742.063699449857	545.1456358370529	505.0818077747538
376	753.4713944929198	558.2174825199008	519.366163580395
378	758.9967878385708	561.062409046289	523.6350883969033
380	758.0354504769896	558.6365784304519	519.9748813117741
382	754.6613505519351	566.4149853364813	519.90695779315
384	760.1595079491062	570.6624246497884	522.22368798023
386	761.3255750206893	569.0763439535704	518.7001504273892
388	760.2089165401878	566.8588243249525	513.8421559049989
390	759.6816927499855	569.4490943991611	513.1706511609128
392	763.8077292383158	579.0735537004846	530.7315348573511
394	773.6508196094743	566.3145775185575	540.2493813386036
396	770.9979639131168	560.745944689977	542.2647772097996
398	754.3113702982989	574.7036934350822	539.3505978697224
400	776.8363900885203	581.5060936327513	544.9947053556095
402	769.694947921854	574.6383601928798	538.8864894034266
404	768.9751487658455	570.1736328129241	533.1074982862864
406	781.8724349909001	573.073983519278	532.3901354385057
408	799.6543829840522	584.2894766950834	540.2177183487746
410	787.5686304107016	577.117306814109	532.7834575331981
412	778.7304115045415	567.6231559602608	528.7903657731392
414	774.1701782838888	563.0158952290008	528.0151290448591
416	770.0208645560991	570.3160845921384	527.1466953468239
418	783.0296493950297	573.5698762085988	534.926451535549
420	785.30493228312	575.6679409327954	533.5231172366832
422	785.8584241669933	580.6694671230162	533.5238999744099
424	789.1871252401409	588.5504457405071	541.2567251522744
426	778.8639311711405	576.5615074285124	546.6855558166238
428	776.3389373541304	590.5844096346011	549.6327156491389
430	781.8832370973855	590.953634976927	551.5481947991548
432	789.6640832535276	578.3970900721789	550.8050159757988
434	782.4038067245599	593.3724027593346	541.271374760425
436	791.9425043158055	585.7909505942502	551.6866986445676
438	811.2039987141709	591.7011659632647	558.5878644354559
440	817.7238557089429	596.5895404589685	558.906900704993
442	785.2254995840904	577.1733896371403	552.7061962620717
444	782.7871285152154	588.0362709159025	551.2487513460765
446	788.3414387022158	592.2803057518024	556.7632726422818
448	789.4381135617055	590.3679118272606	561.2934156425633
450	785.1670984826289	584.9311813267343	558.5137073388278
452	813.8978285958455	588.4282594940758	540.3680392876713
454	807.8500904850553	590.349598005444	540.5343591424329
456	804.7336838796572	593.9546275478757	549.3724141747179
458	812.10353205552	598.8160705718724	559.5986637483478
460	826.1247827603522	602.3694442876808	561.0595907503609
462	818.5337549581566	596.9994496229188	554.384673907352
464	808.8003089025526	592.8704183893675	547.8243234339486
466	804.7931484888454	592.6169800870416	542.6393054002891
468	809.9736654002197	596.7866746693032	540.6789399951678
470	798.4450084833795	592.8935225649893	553.8033567091683
472	808.5016020362243	601.7364931247056	561.3089306939063
474	816.3585702019033	606.9096133880187	560.0225681795259
476	815.6227503702517	604.7878694720695	554.0888465889253
478	812.4477397485363	601.7855204566208	558.1304737601604
480	802.3658282382633	593.9837022782145	568.2451780301067
482	797.9997459652039	602.7051180944877	573.8141366245825
484	805.8714420784471	611.1929317598006	567.2330077173949
486	829.1859418438454	601.7642946463492	545.0950386324763
488	838.0221587447447	613.0515792713967	555.5282164440722
490	825.1436705505955	613.5228851835756	569.0154251958393
492	818.9852201824479	612.9658063470185	576.3228421330011
494	826.8101642599235	617.8179439292844	575.4206114147565
496	834.0639084861099	635.0871314110765	571.9666692974818
498	838.5904716247649	625.3257174256714	570.4061941411248
500	839.5140524037022	621.0615184173778	575.7326061546569
502	845.8889460901831	619.1723699703047	576.4316835663988
504	864.6204707467078	613.1955617064673	561.9602361852799
506	852.0641078117786	617.396165939468	569.93401378071
508	841.1055798950222	622.3895961529383	575.9752238029848
510	838.4459197306705	623.7233389118026	576.6439060178888
512	841.2429255453321	623.1120962383523	571.94166245775
514	834.0943656225086	630.3235041691053	565.723225641139
516	849.2716074060376	623.557866455262	577.0300320397211
518	850.4184362381202	624.3048672280913	580.6065001894922
520	847.2703441071737	629.0956007508864	579.799912604165
522	851.3625685812149	632.226437708076	579.4636722335659
524	852.122445618445	629.9836915935456	572.9516663041222
526	858.5004426604031	629.7202609456607	582.8089613153352
528	859.726080581305	624.7462314011199	584.0767113513459
530	856.0804342428008	618.6017804362972	578.681820474372
532	855.5110839864551	623.1850800724959	587.5426012519424
534	855.6793926629879	634.3257908370589	598.7583781022654
536	845.9156916355323	634.7895082159284	590.018402659001
538	846.5652663100614	636.3233023721189	582.4857430000508
540	866.5843684022765	643.8986275385722	590.4660017644259
542	875.5222390386928	636.2373285140174	605.1126204387554
544	872.9387845065414	635.711440903505	598.8111328680757
546	868.4314637468743	639.2260437969235	591.8908160708688
548	865.3497068394318	642.1971709407935	584.57316347597
550	865.7210601899797	639.3019379826915	572.9679051807141
552	871.3333059045779	634.4103481077603	590.4983394743844
554	877.0301176376081	629.1023748061188	601.0858091784155
556	877.0158581424602	624.906942494796	605.2643632230165
558	871.2825342000408	625.7248603478165	604.4332369939369
560	866.8154595085836	640.2080520587679	601.5521839209695
562	860.3732289939436	641.9583253117162	597.0860198013625
564	870.4695887561211	646.4736218575708	599.3673895500092
566	873.0722203015221	650.9502373247658	605.0365263370219
568	856.1722920146032	651.8575741382927	609.1594432896902
570	870.8607466153508	647.128144899972	602.6308495888602
572	879.00942530246	648.325826601387	596.495330340236
574	883.9928651837288	641.0269994457012	594.8984459813573
576	886.4022799107197	634.2878361514781	601.7659472642656
578	886.1364149624666	643.7944844196921	618.6672574990628
580	880.6750656561895	659.4202212536121	604.5780058642876
582	874.1377963938753	652.5774353918899	587.0543989258968
584	876.752556901615	653.8284614661958	595.4346040910605
586	886.534705850587	660.8812714698374	618.7406505929223
588	890.1036477840961	641.934895541048	607.237076401517
590	880.7822065812707	664.2049104442064	610.0453743081619
592	877.477424593003	665.0352367891314	609.3289416033641
594	872.5728460709038	660.443415906852	610.0865856364427
596	866.2399555265452	661.6630341094697	614.1903978361598
598	878.3947203712721	666.9058308156494	615.6094965625013
600	900.5567429447051	668.4208193393589	625.0359092593697
602	906.6836421047353	660.6670606520254	622.8397519973034
604	900.7453102762663	651.1091848404916	614.4979693889293
606	893.495219018463	650.4477524463413	609.2602929208571
608	909.4684915008014	678.9783670551808	619.2053927539514
610	908.6526186371948	666.6427063793278	608.6827956870307
612	909.4482297548032	663.1786677139401	614.9225991833916
614	907.9133333826019	665.5738391571911	621.887619213647
616	897.587982184881	660.0754730013733	605.147882171814
618	916.1581601267806	684.8755720717765	629.0635304211874
620	909.9160366171413	675.6171764685095	628.6215888451279
622	910.8055772183336	671.0595735989075	619.8188956868351
624	916.9201700144049	674.3096805979108	610.8600275028479
626	909.3587566978202	670.4628086199546	607.0288731044785
628	905.012466743515	659.2468056198679	611.8008805816615
630	908.0706732560141	673.5017292327106	615.7351548437109
632	916.5535804984943	684.1032708495346	617.1495439785339
634	924.2659344824566	681.3586018034323	616.0135476713302
636	920.6002729334878	671.2339332030731	613.7691791493346
638	909.4974659276027	672.8655149181889	618.0794259789129
640	910.9633443149373	679.5705713403471	621.8110418786606
642	915.7834767666985	683.0245015064115	632.39805929674
644	917.4916719653903	677.356821489806	641.3597606615965
646	912.672291784382	658.9736163406135	618.5401758716708
648	904.9702371539158	673.5174252516473	636.365766432672
650	912.8154148573868	676.5045673671389	627.1763123910484
652	922.7056465384703	681.6552192239457	623.8347043096649
654	922.3248136811005	691.1123318711418	634.4563424623796
656	901.3419905285009	684.8020146380965	621.6541012681219
658	907.5428705523341	684.2022744518415	631.9195265833971
660	917.2606610403132	689.2128576994999	634.1522733175439
662	926.052772701689	698.075417785547	635.5312064386116
664	931.4954329439547	703.052465343222	637.3804022871766
666	932.5985887221698	684.1152453696394	625.5917935021214
668	929.1572064805092	683.2595682475196	644.5842124969061
670	937.8425105824892	691.0566508923582	643.7746371036892
672	938.8913969279288	696.7978438716862	634.9368648734405
674	928.284027608967	695.1445380669469	631.1072406696828
676	937.8741321740462	691.0153411170219	640.1767442437425
678	930.901767845158	695.5516996043218	634.528471508632
680	924.1067037448737	694.0012980888445	634.9253954960627
682	929.1682009351206	694.5840051661935	639.4238207542517
684	940.9004466930275	699.593037129963	644.7031081005209
686	922.7605096370911	697.2675239196511	647.8258362144436
688	937.2390926845814	697.8242588651722	639.8505538128993
690	931.2525064286494	701.5627665532846	638.2809528487265
692	933.5967041817153	702.226039878401	644.9112201656324
694	952.0985969630051	702.0827352033975	655.5055868784388
696	953.055405550485	718.0884053864511	657.6372401526003
698	952.0521088831592	712.7452677891318	669.2429838694493
700	957.1608208687724	704.2661220655335	663.4122783987807
702	964.7174155923518	699.1732378396332	658.1113428663698
704	969.8564842916962	698.1014101989381	659.5677560505648
706	966.8249874934911	694.7347084554249	656.6829612877313
708	964.7905408468569	724.4306889456749	655.3228636834507
710	954.7099953645314	725.174241521014	660.143103826051
712	955.3906295139177	712.7311257762428	665.2442983960601
714	961.4431004407254	699.5230369611043	666.411202940909
716	945.859642885145	693.7722617868664	661.8106049162609
718	946.6386671669854	714.2825055790148	670.6553427952562
720	960.0695544277779	717.3171366315227	657.2733860712664
722	966.7228189546662	704.777774632136	650.9139420568033
724	965.1682286925361	697.3546189058818	658.225258949901
726	965.4545260570776	721.0203187773915	669.7790054023807
728	973.5256987306525	715.4438554572665	660.9103878330595
730	972.0911010087342	715.5574585397102	654.6888050511385
732	976.3783757549376	717.700286286075	659.002410544718
734	979.5765365047869	720.7583664208754	668.547191315202
736	971.2269230031686	723.861571364715	671.6659697042664
738	970.6886840142745	722.0088451508821	650.9857880458274
740	981.9863794271143	732.2100284371039	665.3299265852372
742	978.8680187271871	731.9453616333392	666.284575018177
744	973.7362917335391	726.5927042116794	662.6966893913873
746	978.7088827322934	723.5462823882251	667.3365250134564
748	979.8500926871316	717.5902875971041	667.5268159818772
750	981.2212250965556	737.0228187964381	676.8572125039873
752	977.9451910748498	729.6734151681801	678.5134257498982
754	974.3618238387458	729.0286232953824	678.711941769204
756	975.0557750941534	741.220025629125	679.5341386541746
758	983.3676194164208	720.848008249841	673.7758696714606
760	982.8305362650801	726.8548875653504	678.4297377003052
762	991.5398461669865	741.6355097016801	680.1657911541344
764	996.8323627217426	750.5689028061333	680.7533062687223
766	994.8988204233418	746.1581887337179	680.486253671344
768	990.3547171434891	728.556281858574	678.7531851859212
770	1003.131293553041	716.1039119927979	677.7924264120898
772	997.0441649244749	735.7779472249131	680.3976288537583
774	986.0015315543883	744.927200991351	680.4026789256568
776	981.6027908289332	741.1688228658843	680.8428228095446
778	988.8664262932523	735.592822756047	683.7264924821333
780	992.8284841507485	739.9319498184335	676.9822627442292
782	987.4813697191516	726.6950113049509	680.2120236796033
784	1005.359879580985	734.5424825167464	690.7171708417736
786	1010.867212301001	745.6816592098762	689.9697103661717
788	997.7755632911161	746.9642838053646	679.1363296112561
790	1007.964605893318	740.988749257549	687.0482727979112
792	988.6606047462879	738.3492156758474	691.1367265769255
794	993.0736091602869	733.513146150292	685.4007993753849
796	1004.608134340151	740.2321060954459	691.8416386703611
798	1014.759900452261	750.0849961126002	700.5717278194594
800	1020.693105847139	747.8686642048928	692.9645182266386
802	1023.802077248081	747.4329910179863	698.2786809208409
804	1015.557678372576	752.4767646183692	700.0657366562901
806	1013.490668724474	754.8409811213285	685.8475631836927
808	1012.298592790756	751.3672727915289	679.574736600166
810	1007.875681768843	746.7127997096059	688.7358143020164
812	1004.915450545415	756.214433215645	682.9298135473409
814	1016.773516223968	760.0834928592591	694.5114524551735
816	1020.293550771241	742.6685536087455	712.2294290208406
818	1022.014617204887	740.6059371926046	712.8681448193039
820	1023.996677779938	752.541207672364	701.057764655352
822	1024.539746603187	757.5663772460159	695.5575253840527
824	1017.149836807233	754.796814772929	700.7608651728233
826	1024.849581182559	736.9745444377637	703.3456642699568
828	1027.153424477137	748.0491174699446	700.7997493189412
830	1027.276864444791	767.3220531808875	701.8081634615028
832	1029.510025904405	773.7233093673051	703.4016589205287
834	1033.704184287638	763.4370581297325	686.0558634502916
836	1025.703240755161	776.2106494283911	688.2845102853804
838	1027.310291791145	761.3466673887313	705.3118105298349
840	1020.76245898568	759.223218608588	701.866623036321
842	1021.823374053595	766.3533090215849	696.1843290661294
844	1042.43322920797	765.2021819778877	710.9403165139934
846	1037.371103745057	755.5089369140621	709.1857281928208
848	1045.368320814574	769.0054026046539	718.4353775274627
850	1045.939984176342	778.202978241161	724.7608663505291
852	1039.453103666751	782.3953095284247	722.6558734227367
854	1036.96586400186	780.2609507078332	714.0290543898694
856	1051.769131041952	772.2337207122397	707.6314804575143
858	1061.825021315296	786.8706651857087	720.7549803882125
860	1061.544139019484	795.1680316230293	732.6736651593602
862	1062.643685197659	786.0292055644204	736.1347949872323
864	1062.886796520401	782.9339969620764	733.5318670530658
866	1058.076307688747	791.5347800213663	732.1249561643717
868	1047.369963841119	783.8865751306753	741.0430228410129
870	1075.559665099424	783.6948524483995	737.2316300553996
872	1065.716468016701	781.226600199351	730.9527389784448
874	1067.507968313359	781.1000459806013	732.9233922691308
876	1071.171500689516	784.3498549712322	730.3493354076902
878	1064.202466108793	786.2607884217215	716.7088994028798
880	1076.014929150057	773.2197026013846	717.5853264830021
882	1081.614285138056	785.2231242478083	708.1140253483945
884	1084.360201062819	794.1106145274266	715.8532863477331
886	1077.112849300919	782.935507355709	727.2314794367532
888	1066.324928195696	775.5960563836743	731.133370185614
890	1063.070159312263	795.0467092653249	727.0801149233075
892	1069.920362510882	794.712444723208	740.17245358971
894	1070.175437180429	797.7158005805525	733.9029022186772
896	1065.084774315516	792.8830135194661	729.8445911116451
898	1058.770729004164	783.7989071947361	731.0809309070901
900	1056.124249472678	780.8223675744692	734.0523351399074
902	1059.231263582074	790.4939104756791	731.4658301138325
904	1059.0082071211	790.7725526427257	715.8537517711343
906	1078.599588778007	808.6246347656228	737.7030714356646
908	1062.726637903097	802.6532386860456	734.9605749101444
910	1062.424615956315	791.6659914135155	730.1146584727641
912	1079.891817852144	791.3688675530084	731.2009148737832
914	1081.030263953042	804.1384982839226	730.0052380395853
916	1073.261570877007	807.2696451500405	723.7635926131394
918	1076.283497935276	800.5538806384375	721.7973604048154
920	1085.710403587359	805.2263562048411	734.6931709107305
922	1089.17903517978	813.5315592720081	737.0379399589262
924	1091.230209514224	820.2172293383164	735.062328844812
926	1100.736684468602	821.5590054069281	749.51555288737
928	1084.198379587117	799.4962595290868	742.7691407630337
930	1092.537513205664	809.2830453933985	746.0053843975019
932	1094.811645733966	806.7418194667552	757.1704618877176
934	1086.186806387575	805.4549084350522	757.000671101561
936	1082.43811781353	810.3989889353964	755.0084118667243
938	1103.000037596696	816.5764148011463	768.2667849575439
940	1133.987940475598	821.5241170497873	759.1968903469069
942	1109.238955337654	816.8388056805659	754.1970076519954
944	1093.124776069426	816.6957599082334	762.2242651902981
946	1095.256152558562	818.6785554845387	768.2983802067105
948	1109.520977675715	818.9880843888361	764.7330014177278
950	1120.547071976654	816.0123153899622	753.9559522824862
952	1109.830679293717	814.3103654700874	748.9539013966474
954	1122.664624662472	817.6190626503401	746.1887118885238
956	1131.46629476574	832.5082270668074	749.3481863975841
958	1136.774183877312	828.6760239141584	760.6568790107574
960	1134.147026669168	830.9764910905606	767.1509022537413
962	1125.943276954731	852.3304012582461	764.5969047833185
964	1131.860001333887	831.5024958366854	778.2263982734078
966	1142.533968826542	836.9391898129798	765.9094757008854
968	1141.118526369216	849.2791687156793	778.4805987787958
970	1139.595769310886	840.2691698331196	783.903217814145
972	1139.366621162027	825.7317076473369	774.3744043704246
974	1138.817600245107	825.343230560287	760.0641272704299
976	1136.051518170857	839.7426949243504	761.0807563290859
978	1117.553993053972	844.8000715154479	776.4506292338954
980	1137.198391541289	854.9134919775352	777.2600807291136
982	1141.32595691938	846.2616824593954	774.8346131588262
984	1143.24505300123	842.8214730776632	783.8640103133673
986	1152.279080223783	848.9595967397378	790.3329996258926
988	1157.450511042549	847.5479560887969	775.91654190089
990	1126.169622341176	838.5930724911988	806.4728056645511
992	1154.368714386617	857.4426064893817	771.6578567876721
994	1137.662818927993	842.393401041868	772.0371966039495
996	1127.223420528429	849.2333558581503	784.3658181757819
998	1137.738249005674	866.3111243393182	797.1415698177952
1000	1153.12873963525	863.8060756820435	804.8344079812563
1002	1150.91358876962	857.0308988449189	795.8137833902622
1004	1160.896570176611	878.357946913649	804.5857287102451
1006	1147.858875201436	857.9212399037832	787.6017523641847
1008	1169.438252423352	862.2829396309924	779.8117847653672
1010	1177.862306009953	865.1343905257577	775.870655601805
1012	1159.197078201164	854.7240898401194	775.9320392719618
1014	1152.846641312239	852.431538258493	787.307265539486
1016	1146.879422845038	844.1377076190283	775.0110461199253
1018	1169.590139735376	847.9161472154032	791.482786999441
1020	1152.319359255231	850.7700057217089	794.2943548777671
1022	1143.56774282268	844.5029476080664	792.1755343589884
1024	1159.767841549548	845.3119073319017	792.6458259655728
1026	1181.599681980204	863.4518935347426	792.4158185754434
1028	1173.699539539564	877.8113250052039	778.1421472282033
1030	1180.230120218651	884.736168488594	786.7365227475033
1032	1194.842898611951	883.0606127623522	794.2799546185433
1034	1179.814161397535	876.4206635833079	806.9797853070269
1036	1174.118036022159	872.885132042352	812.1113991527403
1038	1179.391568991093	878.5592739650515	803.8254990835836
1040	1168.442225829846	889.5935169137595	789.3558328914425
1042	1155.7118962749	883.1358386238563	786.1671865477326
1044	1188.977619320576	885.050649801056	785.0022077325665
1046	1206.427743292789	881.1417013262796	797.3921032164794
1048	1193.968645994726	874.7270539468871	824.8089356225241
1050	1187.194704187279	874.4858159202777	826.0786977785067
1052	1194.16269597591	880.2200417699922	807.3469679754661
1054	1188.581098457106	883.3920419367513	817.4988218763616
1056	1203.394458727951	889.043723257173	805.2562671382619
1058	1207.339024378562	902.4676677922735	801.5533717807366
1060	1195.061277144621	879.1333192473592	800.5228342941778
1062	1202.718628442128	882.8795887307393	807.4037594272854
1064	1216.28142426666	888.9076870604361	812.6431785374323
1066	1213.792602109648	881.4190989948794	806.6664593058634
1068	1197.746886571726	895.0467760436787	793.3623740615321
1070	1191.915850316855	882.0053838354211	800.9270524902305
1072	1204.045403911673	889.2934206185807	824.4296093952894
1074	1223.653138118232	889.6083632729101	831.0388482489902
1076	1226.502362266296	896.2375808019569	827.2739077587552
1078	1223.452684085613	901.0186352328225	831.428220832865
1080	1220.524917628961	897.558763967338	837.0791431337826
1082	1203.276575027299	894.5590937857161	813.432324528545
1084	1221.572627988152	877.1460528231755	817.7731994436444
1086	1213.119876569299	903.9146749266891	809.5369453831679
1088	1215.342126117047	893.0239753127551	820.819646040538
1090	1218.71553567473	890.9685808233548	830.0241292974815
1092	1224.165005371638	900.4080700113971	833.579315567187
1094	1230.227702778298	906.8632647949761	836.0703745730943
1096	1228.999151504601	910.807992575695	837.618906941359
1098	1240.066895919977	926.33989004842	834.1477088233594
1100	1222.510859353207	917.0449971322178	838.6012923079277
1102	1238.842245291004	907.7822842262585	823.1066380007335
1104	1242.976488911616	920.437655690966	840.0018783043967
1106	1233.657757358718	929.7271972721862	850.388100665285
1108	1228.917979496029	921.6016637451505	842.0874194073896
1110	1239.400057651533	912.6397531105971	852.4072947160186
1112	1259.377110530229	899.8201140807121	819.8362905951489
1114	1247.241733241186	923.7169269479222	837.9445563010673
1116	1252.573798242014	919.9662061739477	839.1630198783194
1118	1241.880065091349	916.7764304755028	837.0043089628987
1120	1247.466776447748	920.8249005300677	841.7073332073403
1122	1258.992134268194	923.9748231070462	847.6548719540206
1124	1247.977344793007	919.8994863991197	844.95844101076
1126	1273.121003604896	921.8438178157362	844.8259976763151
1128	1240.277105465093	917.8569934852287	850.8670413578516
1130	1270.414333555445	920.1283937046183	854.062066826749
1132	1278.596401269499	911.7200597974456	854.289653054798
1134	1267.66971357416	907.9991629255392	860.7079676194846
1136	1264.828947947709	917.9256164226925	864.5880319402329
1138	1274.687926477597	930.7691780823121	863.0663540890797
1140	1267.819251479915	926.5294358148422	873.5074876755407
1142	1274.853790361146	936.9076639133571	861.0964101731823
1144	1281.947634150708	923.8102493866167	858.4171241422218
1146	1282.868740381244	923.0999114706422	870.2606489967266
1148	1264.228748944775	943.5266160913907	868.3644521230719
1150	1262.412534260388	958.0020812818498	864.8205489978723
1152	1275.192333304494	959.5276700447919	869.5768766506971
1154	1269.473722549412	960.5752071929161	874.1165444523738
1156	1279.401979303722	939.6622914910324	870.9792421227623
1158	1283.296745671126	915.6433644259253	847.9580593419787
1160	1265.22096282039	942.6535770367883	856.5805110008413
1162	1271.349868925411	960.612950865564	854.2095716937935
1164	1283.807346151725	958.8562121973613	859.4034744541559
1166	1290.959949310932	947.28780502395	867.8066228743614
1168	1290.519669020851	943.7501049408015	866.2231566952905
1170	1285.18884375048	955.9566542890545	860.1177806756837
1172	1297.324042760915	951.7930564517866	873.4841002436708
1174	1313.853814892489	949.6552044569427	883.5128731447354
1176	1304.687995607879	961.349701361039	875.0139583213997
1178	1306.316198055737	952.5785738757015	878.1053901115469
1180	1310.714708963905	946.9023728553264	872.5445880646121
1182	1307.399418720971	956.5149196874588	863.6532176836747
1184	1303.915056904615	966.2715678751355	866.0643983540304
1186	1316.719271712659	957.0682844773453	869.3211202136426
1188	1315.528377177086	959.289257763548	876.0330554461621
1190	1318.460067312945	946.0441828309498	885.6447196695631
1192	1308.997366271403	954.0571152428827	890.3731981635813
1194	1313.038583804037	956.0512314857599	879.6421045014147
1196	1316.753604726393	965.129889319438	880.6793988020638
1198	1318.664619820255	979.0992572655556	893.7546331136769
1200	1323.864995823556	986.1474111155158	896.9375381469203
1202	1322.093496319773	989.2103478493839	885.9641949779602
1204	1316.432255533287	979.7911724499038	895.4114690921316
1206	1322.251332082803	978.4875970941241	920.1279155025927
1208	1317.621212626149	968.3109659554755	889.6800177370247
1210	1331.739643071823	980.2975857211021	884.7052754176602
1212	1341.330546974155	990.2628017918157	885.9423129903952
1214	1342.623369753172	983.9354562025296	894.4617472261168
1216	1345.234118833178	976.0272584905947	901.3527823670964
1218	1344.538150848421	985.3786013252094	871.9542940815197
1220	1335.352444104213	980.9475521020455	902.4333905463623
1222	1341.777517359562	988.2477036973626	898.8689274099901
1224	1349.057304446796	1000.817412736797	906.9113233177664
1226	1352.648260262843	988.5972510598406	907.99855604531
1228	1359.960574048478	981.0580684414692	911.1779365802031
1230	1368.333622582132	988.4171560709606	910.8653845822398
1232	1371.541653528733	1001.817107529683	909.5325411844058
1234	1369.748099458883	1008.415258176971	917.6832458187688
1236	1367.445002167546	997.2261608131857	913.1055249531114
1238	1339.89619456631	1014.566077073046	913.4434359674084
1240	1379.667967697982	991.5811438602162	923.7223287307802
1242	1390.322378718385	1005.549072451443	929.1256907806803
1244	1364.129724024014	1004.293979670247	926.4890036245764
1246	1357.953077412455	999.5872587431495	936.5424903079328
1248	1375.290903715604	1007.387817612256	943.6048845950811
1250	1386.837772416227	1016.066193961706	925.3084246368172
1252	1400.633144212694	1014.436471965235	910.4949730823723
1254	1383.330740391278	1047.75503701037	928.7031627205658
1256	1376.016358368855	992.4809013323145	955.110767118674
1258	1388.470540754959	1005.681776305424	963.9990290865461
1260	1405.133314102004	1040.316074533984	950.918362198301
1262	1393.105635407556	1040.538940561989	946.1420348922889
1264	1385.530614065775	1027.033539354425	944.6212652680918
1266	1402.604437804801	1034.129614750645	938.211187454345
1268	1411.260005808917	1046.886614836607	935.0776108148799
1270	1383.100023883556	1018.713887681297	938.3768073590996
1272	1375.119229802057	1000.123213128008	942.4602479394526
1274	1375.550638213316	1033.883187972672	946.7038973983257
1276	1411.399674827061	1042.904813472254	950.0608070580036
1278	1425.786974076379	1056.655436717514	968.115098076021
1280	1413.807757108149	1046.39889051245	955.7505443387383
1282	1403.499072427223	1028.611292125833	949.9887346530028
1284	1412.867369317303	1037.368461475538	963.6461517333628
1286	1428.956032599596	1062.058131169174	958.7875405489053
1288	1430.36692251028	1051.512531342951	957.9183511327282
1290	1444.763579510325	1080.186963513509	954.2439702404784
1292	1431.035759892206	1051.758430285031	972.5855927098212
1294	1442.674270071726	1045.459548835628	978.7184279426849
1296	1443.607128379016	1051.484243578805	974.4316904966365
1298	1430.405625584981	1059.674969331722	983.3528402517263
1300	1424.733702574852	1055.139431932719	995.6759321011408
1302	1428.919431774646	1058.238886849525	993.7427230408846
1304	1428.827308526574	1078.369259502909	983.2588537961365
1306	1430.913246142882	1062.871011277311	984.0689005671796
1308	1444.150352188912	1057.697285646036	977.1906528136078
1310	1448.223209666495	1055.833012518201	983.5177540035137
1312	1453.61916831777	1060.815585244164	974.8421180572293
1314	1463.942205895115	1061.310701494438	974.9632398008101
1316	1468.193889587251	1055.192921125016	976.4521900295345
1318	1460.251584974767	1055.066518092217	997.2337747241841
1320	1456.235669151217	1064.276810981461	1010.428593675299
1322	1457.223251607482	1077.729114052424	994.8032034267342
1324	1448.870269181808	1084.993066348893	989.3078599474106
1326	1469.993157884314	1064.981849624069	1013.901428822408
1328	1477.102395207658	1073.752217750686	1000.598013471855
1330	1464.486482386875	1052.213930369956	1009.122889382468
1332	1462.329239003426	1080.408188063498	1000.322904032364
1334	1478.006939621826	1079.87588286775	998.972850731255
1336	1478.196652121083	1073.597077899288	1004.179814876667
1338	1485.845271261957	1074.700810575559	998.9085150646799
1340	1507.567758350894	1088.145753320044	1004.234801373259
1342	1508.425778513526	1105.037001300349	1021.386231782612
1344	1481.209197002252	1099.883444745666	1004.069424760574
1346	1494.071948641005	1088.491738013975	1018.422752991767
1348	1486.5737953271	1079.060039886376	1013.446184429071
1350	1470.178834094931	1100.064460419791	1012.641719999742
1352	1505.180653343562	1096.678561860859	1002.73906305879
1354	1524.35994406483	1088.191199935553	1009.991277572332
1356	1510.934311159843	1098.420199018577	1014.960990797003
1358	1493.848503521253	1103.092886827212	1015.109858771661
1360	1497.336129231674	1107.546578865461	1008.357088625957
1362	1514.754737340486	1115.682254810678	1002.559565403349
1364	1517.888133452656	1099.62193491416	1012.308844829939
1366	1487.740886619934	1110.265030818818	1001.269222590162
1368	1490.754899505102	1111.884784843924	998.7515287865515
1370	1511.47441767128	1156.12385143842	1021.168706044335
1372	1525.529952430393	1118.132892931968	1027.754379927919
1374	1534.478996794888	1114.78069221107	1025.26572395241
1376	1523.205501964978	1126.001262446207	1031.121366288887
1378	1511.426926412334	1124.143347167138	1031.267091621755
1380	1538.62309178808	1119.247563891432	1029.18909861194
1382	1565.842796552704	1118.514678340883	1024.798088861074
1384	1542.66742035488	1122.485909599884	1023.615148572304
1386	1546.652355605359	1147.14118362709	1059.989031888666
1388	1543.450737974216	1124.287917756683	1053.140560899993
1390	1539.80519249319	1118.813152033997	1025.535481897796
1392	1542.95052569601	1132.409976934102	1032.735408130706
1394	1530.252107066878	1135.990793701666	1038.870033986296
1396	1547.557696905389	1145.795647990663	1038.900404245565
1398	1544.586057329753	1153.484171366146	1062.384965553634
1400	1557.885411488689	1146.157731383256	1061.532828451733
1402	1573.142633957019	1139.130791808828	1056.212177162088
1404	1557.971338358616	1139.329957259205	1069.608040613578
1406	1549.615749740961	1128.885949872381	1061.499909879928
1408	1576.751484858881	1120.299759812686	1042.719771044277
1410	1584.955852378529	1157.310686344312	1043.065452704424
1412	1585.084745221129	1163.936133275596	1047.751695370005
1414	1586.293874646413	1144.124402541369	1043.015524023817
1416	1557.409296150506	1147.083613884576	1056.801928754024
1418	1564.370774016936	1156.688795450873	1070.46178467605
1420	1557.303888570862	1155.685239020427	1065.941014591245
1422	1564.245369737987	1161.044869752965	1051.114941527364
1424	1577.000054823867	1166.146665762478	1053.452307778342
1426	1579.129814578879	1159.222201253664	1062.007033170819
1428	1582.58493612514	1153.181674501236	1053.673303537349
1430	1583.953226731311	1154.186727595522	1050.298580355519
1432	1573.477794146748	1133.03826543966	1054.312702133672
1434	1536.043653795171	1138.176636921088	1073.91765102652
1436	1578.527499920616	1156.380362560998	1039.692835833512
1438	1568.509099813445	1151.396339752622	1085.747499742752
1440	1575.756850508995	1173.288245496495	1063.831034133292
1442	1559.988829980496	1149.79857896752	1061.079099242972
1444	1577.621586329615	1152.557073291928	1051.706067074599
1446	1598.492079715798	1172.342336549046	1070.917558989143
1448	1585.893591938768	1169.470043042576	1076.002448374774
1450	1570.031423930325	1152.251407901969	1057.171819527601
1452	1583.845392181764	1153.843336106433	1064.92793956723
1454	1600.536944337033	1163.649990845014	1071.001287312731
1456	1607.018263956913	1139.20585798737	1068.765495237224
1458	1597.233987371692	1156.788326980681	1056.290907926571
1460	1594.626883790188	1149.702886641376	1094.693694679481
1462	1572.886058926575	1159.105930489846	1066.482889734762
1464	1606.830235266843	1162.251166340615	1083.820315596134
1466	1604.943602716875	1182.999389686622	1089.920277536624
1468	1616.39137448054	1189.372363759394	1097.409854363443
1470	1602.359330707152	1170.894090576012	1101.499690640759
1472	1588.214235881391	1154.78857220717	1089.553642188242
1474	1603.412602361537	1161.648842402931	1066.962866951722
1476	1625.880449832264	1175.862590520132	1063.338070445603
1478	1619.807688247959	1178.907178649506	1088.637394909212
1480	1589.933639543365	1186.07512393638	1092.588253910855
1482	1625.01698678696	1199.639139163085	1051.140077170529
1484	1589.62187109371	1206.521077565016	1073.438934515312
1486	1658.2081089486	1172.911606831595	1065.99441279145
1488	1617.107142944909	1158.656133615992	1083.154205338989
1490	1650.957104972485	1182.559633050961	1090.388270801456
1492	1631.892050390939	1188.04656158752	1089.102755446395
1494	1641.382179743856	1203.999865408383	1104.210947445146
1496	1661.377663423184	1192.465480577353	1106.009130982884
1498	1645.921504613702	1175.842118827111	1097.896682686019
1500	1635.570042600093	1176.493220678444	1098.448524798694
1502	1655.174494770197	1174.71261315019	1106.144038625369
1504	1660.428351916133	1172.601539137726	1110.656987051953
1506	1641.067296927464	1197.080471834661	1109.168437903793
1508	1634.384388465679	1214.777629355279	1102.910360150765
1510	1660.406187616706	1213.221031898036	1109.144383224303
1512	1656.310869708678	1221.008818646555	1127.279247881463
1514	1660.466261519686	1230.892638696771	1098.543036627172
1516	1704.793285350811	1233.141272922274	1112.96876283137
1518	1645.056767793636	1211.369750574643	1121.170278354739
1520	1667.059939824772	1231.439770232262	1122.622794887992
1522	1679.68680746653	1221.470304936627	1118.97729347288
1524	1665.325344651411	1204.377098100506	1105.332306599409
1526	1690.232470554897	1213.581314679347	1130.356872085722
1528	1693.135680268553	1224.470056692654	1135.034271962533
1530	1674.805291037976	1235.169551210949	1118.87748701349
1532	1693.348274670304	1250.617163762837	1130.164339535444
1534	1703.142794822849	1244.272882365889	1133.059005573133
1536	1699.684980609967	1231.529983975964	1139.645911986951
1538	1708.283891975079	1224.522327575519	1151.086394393584
1540	1701.95949532736	1238.954778379709	1145.932900503832
1542	1711.908811741667	1244.403499593116	1173.590579526207
1544	1700.104063008095	1264.945303145355	1186.229152745403
1546	1709.215786909188	1274.665530225382	1172.825282561917
1548	1698.482967772119	1245.734219156855	1162.167512369654
1550	1692.323138292527	1251.950876969884	1153.874708156745
1552	1704.776090330413	1260.295166902671	1115.34929295617
1554	1719.612737142109	1246.762215092979	1128.840899252049
1556	1727.79719170517	1248.967567414361	1147.183055988748
1558	1740.191468400443	1274.515408073661	1145.318967970416
1560	1739.196010391735	1271.171893805	1157.110713620521
1562	1725.171788143014	1252.929207517081	1171.887456582984
1564	1733.797917670079	1257.16876904017	1165.619846757796
1566	1758.714647041169	1254.324411085791	1164.7792429553
1568	1765.407355023013	1263.50340152222	1173.415869076873
1570	1767.183375409006	1271.876925393897	1176.893321940812
1572	1766.070678854997	1277.731657596959	1162.516093186851
1574	1758.265151107059	1275.402993662412	1160.261191693708
1576	1729.11087050497	1225.197440124484	1192.844475705862
1578	1735.55170721086	1239.430617391367	1155.929427957248
1580	1750.127456549405	1288.050630695675	1204.116037291532
1582	1736.204663702288	1289.423862622832	1168.816252857612
1584	1773.01778674599	1302.513291370407	1198.771496202378
1586	1761.625060652435	1285.899993786255	1181.719765152061
1588	1770.84527953584	1275.35061213443	1185.042953555121
1590	1769.153538397714	1291.300502608639	1208.378655094908
1592	1757.783076674236	1285.477265464404	1213.546189653876
1594	1773.084777242032	1283.474478326825	1204.077649120141
1596	1776.014229956953	1300.898540822829	1187.240323105613
1598	1759.322799929063	1304.279364959418	1176.9563128186
1600	1764.151180132265	1298.888805236841	1183.79851262937
1602	1756.465286720584	1290.973873840988	1188.524987512918
1604	1753.924751546507	1289.801917160318	1202.805775004836
1606	1755.823458177678	1303.178736849144	1186.021869357146
1608	1750.04126842152	1311.124198430697	1176.260417481835
1610	1771.834489708763	1280.632620157611	1191.038951934128
1612	1752.153906770032	1290.2528881785	1201.67211939668
1614	1788.132324759824	1273.256828391072	1173.461716595087
1616	1753.629016119662	1295.44613857614	1198.354508647025
1618	1756.712319287475	1292.041690961309	1208.707455478951
1620	1775.211044866294	1280.854959075823	1170.155825282254
1622	1760.490129254105	1300.609539496882	1170.581934455271
1624	1765.706871392998	1289.706782791334	1176.744910532825
1626	1756.331488565062	1282.64886959656	1189.48634802172
1628	1775.881235811726	1293.483516247693	1181.2436872644
1630	1796.289594317374	1304.446515465904	1187.174038536873
1632	1771.921876485789	1297.697461511786	1187.328394090774
1634	1772.820751854776	1306.418880443857	1173.82863328821
1636	1776.039790439636	1309.590825050294	1163.823239659088
1638	1743.821556315385	1279.281407185847	1159.481241914515
1640	1757.401573834633	1268.657769073682	1171.470076458968
1642	1772.098558245635	1273.145281092528	1185.121162533842
1644	1755.101853613073	1264.044683913067	1183.796782999351
1646	1771.798468180767	1252.273550214869	1166.439792514018
1648	1794.067599403932	1265.278274235599	1160.667146981343
1650	1781.756586379969	1284.777472758497	1170.977300787037
1652	1737.154988307919	1297.993076784145	1168.090460143442
1654	1737.247284323688	1322.387620386377	1176.053451394405
1656	1772.812345447351	1269.835042392939	1168.137029705899
1658	1730.740261799524	1282.502647974516	1186.558456472568
1660	1747.716565696328	1298.262863283759	1158.360252637301
1662	1729.668386292726	1267.199067870898	1169.670720817452
1664	1748.620477685509	1284.354504481323	1191.957610959654
1666	1778.072858731493	1277.469106013414	1189.149501908282
1668	1773.543110832131	1279.986683240828	1195.438932881298
1670	1781.491088892875	1290.59780256043	1196.834775397874
1672	1774.213235834874	1282.450071202217	1170.664788945414
1674	1770.076376037045	1281.785570240443	1190.131927648478
1676	1766.823971490436	1283.019371429025	1174.499546500333
1678	1765.176737012209	1291.481528459941	1153.838623714574
1680	1777.312870345339	1290.201261122119	1159.085456936602
1682	1775.468573505748	1287.752000128774	1173.357690428998
1684	1765.66200717821	1279.248086623313	1176.501497279252
1686	1754.400009125843	1271.914053848812	1165.883891869272
1688	1751.166184096546	1295.550851265777	1171.041166437092
1690	1780.385745015296	1304.228314235053	1179.083474237445
1692	1768.847445592559	1299.209285788127	1186.112458982841
1694	1762.388220831696	1288.765033137662	1179.82937092456
1696	1759.35468312582	1277.017371408971	1167.719310476291
1698	1759.216397117335	1295.08061356065	1160.77647940935
1700	1754.974149816435	1302.441817999825	1170.663687790639
1702	1803.823644847673	1281.321932476271	1164.271013291321
1704	1782.522922646252	1288.582169122287	1173.563823753647
1706	1773.746434539567	1299.559024266005	1165.447928892096
1708	1805.125462649395	1302.124222650313	1174.801802323814
1710	1717.647881510377	1279.339479414686	1185.586197458902
1712	1773.954213349897	1303.781763550857	1164.77882097368
1714	1777.574122717763	1297.582024333458	1180.684186297474
1716	1778.127526076635	1269.778535431291	1156.298271695702
1718	1795.151755611472	1275.4778157791	1208.560216051432
1720	1785.339950977793	1294.932186487226	1197.217294430637
1722	1793.309146668369	1304.035747589573	1169.28315709488
1724	1759.747095033139	1288.32477515262	1156.145245889202
1726	1785.365499291448	1298.837674328029	1190.285696860995
1728	1783.188105616075	1312.5737602984	1169.357533758008
1730	1789.573972540427	1306.579431466593	1150.686295717209
1732	1811.279214878842	1279.435410948541	1165.236991283383
1734	1815.217033445063	1266.05840936619	1172.150086430159
1736	1795.718334737504	1288.554971420469	1180.559352351665
1738	1792.956936512769	1279.296502457822	1173.481790821707
1740	1790.278253887571	1282.320065105708	1174.85198321887
1742	1788.412211262654	1307.940043855564	1177.498653472881
1744	1803.646334402878	1327.186501875051	1188.653907469198
1746	1805.31452882286	1324.733790043757	1204.194989998048
1748	1793.746422384537	1301.187693054565	1198.544932322432
1750	1781.721653285432	1299.866342341153	1195.823707121247
1752	1785.886887203264	1311.924921601752	1190.644635679719
1754	1803.122586132563	1317.359343598693	1193.185685051974
1756	1807.887443527838	1303.54935564566	1214.802138325241
1758	1794.299152441164	1274.067954569923	1202.330943015898
1760	1763.722541501091	1300.015327152731	1193.820247967435
1762	1802.429176355041	1323.174993507768	1185.933697640352
1764	1837.16523122212	1327.439138160809	1174.012549555098
1766	1815.251136463322	1304.572378977493	1183.143481675959
1768	1811.58641945493	1315.991573418286	1150.420968601569
1770	1833.045650320521	1316.088223443184	1181.664098266321
1772	1849.345233023885	1322.034443677793	1191.655115389122
1774	1843.324132547258	1315.777487949629	1216.986366084241
1776	1823.906305492993	1311.060346500518	1187.428564961183
1778	1850.387387926638	1315.396970688207	1205.598500458524
1780	1853.908763434969	1323.141974348559	1210.749829983446
1782	1868.770471010458	1306.812800896993	1201.953522691269
1784	1864.275169446271	1281.772581360024	1193.184129630056
1786	1838.21542901139	1346.141534200549	1210.957833047314
1788	1823.281805338202	1310.074010209824	1188.826170941436
1790	1814.491346358211	1328.703819742634	1200.625941016137
1792	1804.589688371253	1311.049060079206	1202.799702545572
1794	1853.663519788086	1335.305000947548	1202.467183637709
1796	1847.193554788343	1354.480911155727	1236.479151872931
1798	1851.94377328807	1333.608503581004	1208.347397211557
1800	1788.817481045033	1328.296737590267	1229.163962925345
