# Supplementary material for: In vitro and in vivo datasets of topically applied ketorolac tromethamine in aqueous humor using Raman spectroscopy
Source: Data Brief. 2019 Oct 22;27:104694. doi: 10.1016/j.dib.2019.104694 (PMC6839021; doi:10.1016/j.dib.2019.104694)
Supplement: Multimedia component 1 [file mmc1.zip › Raw Raman spectrum dataset/In vitro Pig eyes/Jena lens/Fingerprint/1% Ketorolac 4-1.txt]

cm-1	frame1	frame2	frame3
350	53.42730917166884	68.95464475608657	47.69972696909888
352	57.63062703481332	65.82806706170743	63.01577997945132
354	66.28326086488194	61.9370037846202	69.57881797566429
356	88.47005241950181	79.96086382072897	68.86374645570223
358	98.59557244222215	86.33080757706934	82.36940104427261
360	85.11555548869816	69.7050599177898	75.08246289885315
362	68.89782411565108	54.80384202900687	65.61581102831468
364	59.12878997933782	52.94126696213824	61.70060944718
366	49.99618328339857	59.69150796545436	55.48642965130878
368	48.2163695720474	55.33907130816056	54.22949941864768
370	40.25550349120043	51.69313132874213	47.53430991113774
372	32.43405660813842	50.36756438286869	38.4497064967216
374	56.29601280004142	45.86172681251126	45.63067092105572
376	52.91807887390418	47.04044039160986	50.34357700948337
378	48.4495930388771	46.99197072245296	56.40844996182669
380	46.76141149469908	46.43991766167132	59.34422921023558
382	47.88895654391533	48.40062232062569	50.45949327088538
384	47.23078158756611	43.37312572530723	41.80534605494697
386	38.62043745451253	40.51982675484859	39.1570176693382
388	33.74103805465971	41.41147052775641	40.25893444632052
390	43.639636869679	46.31504914145183	42.53500600742235
392	48.92045640744948	36.60518701360086	47.39994794362278
394	53.76046549404631	45.6922671748402	45.41355677903829
396	55.76111893024697	54.84222727119742	47.86702450721029
398	54.6447559663864	55.08484648548206	56.71077128063602
400	56.88491706521489	56.49580386340723	44.86732820223947
402	51.89403016654626	56.78460289377181	54.94584387398592
404	51.97744826695772	59.87587671777131	57.61652589956593
406	58.43222194387957	64.24851826677886	52.03566412908847
408	65.07870019520006	62.59896393610875	59.087078196318
410	52.43969857553311	53.71350049047882	53.64556655970894
412	43.79369104424929	45.78134236960663	46.61178089878673
414	44.71538874139532	40.10570542190016	42.2804637673679
416	58.65255916968662	37.09264980351782	44.63595131357371
418	45.19126019018359	42.30258197760113	41.54550808550486
420	50.30868663361034	47.49431283767891	45.41853910374448
422	58.88463268911907	53.83309653478015	48.94058441377248
424	59.10229797922776	59.55805028533543	48.41368237831956
426	44.6070477000792	44.23332193586383	56.31439444791164
428	48.66031100378127	47.45927309288908	53.86511093633024
430	49.37647325887986	44.64223972414986	50.67580209346549
432	44.00455134084734	36.00667720193279	48.99543661868878
434	45.67071583718931	45.9665585877758	46.10054828728102
436	49.54009063033847	43.84603204742273	44.27323806259931
438	51.73056162633962	48.16275981543302	42.93475305365053
440	51.14369526281244	54.46287023470547	42.21899116522347
442	47.15526432523838	53.96568923245788	42.39499081638383
444	44.51763503359675	38.04754689071066	45.9892164407189
446	46.62028535972168	45.67428684330928	51.93570766711653
448	48.17786103860346	54.80370699181878	51.4722472887626
450	47.32174759137356	52.9549898267943	42.11255833081669
452	52.06856654873282	47.32485836155135	39.78913871931814
454	46.69818510676839	46.1432048344395	48.168669016693
456	40.82199090496133	51.83395095033454	56.78814017284395
458	38.91266446048198	57.56324147861383	58.37053724944389
460	45.19374658026633	48.04563804518655	43.44629179493526
462	47.65499419294727	50.20462846481136	54.11674134893646
464	45.42346575027851	53.9377015317066	51.51940565550978
466	43.85895717856747	55.70484194903814	46.55344837829113
468	46.94492692301822	52.7197147267191	49.1942383268032
470	46.06746648777668	43.51208067074488	42.90015042774895
472	43.42499020763525	51.62963220408349	47.02195480797706
474	42.41380684988243	53.33135492455658	51.85048159612529
476	43.03373799929178	44.84549450798961	50.54433940042894
478	41.88510015431277	39.52076997969694	33.94511932168003
480	50.5162767497814	44.36892117566381	38.68305770535544
482	49.73165430761353	42.19735602805621	42.90177815593982
484	45.41636130009795	36.86118864082074	47.18564284512875
486	45.59445683209403	35.51028100445156	53.68325090073272
488	43.73328055411404	55.44060884733398	51.82433892498219
490	50.19337025954716	48.83103539509929	47.62666116349003
492	54.23448588804872	42.76641528597018	44.51746689096565
494	53.00140253323004	46.89772159489778	45.85973120895824
496	51.6510320141735	55.63249202637226	57.53779563342624
498	56.86330340568469	50.22305692710192	59.29044361567991
500	57.83843757193052	46.99980399840969	52.29571945912696
502	54.2930945161085	47.31674874438011	43.66927931780113
504	47.48823921601561	49.43316979599722	41.23495044366736
506	38.29509735944251	36.4404715092079	45.55169691253416
508	46.86441403899425	38.88477230480505	45.02301018228664
510	54.45491048595504	43.23789609779851	45.91216716427217
512	53.83478635129419	43.94009724516067	46.50498415428569
514	46.16090326756611	40.90672457883451	34.96562856884216
516	55.38193397784046	51.26079240465127	48.66055943717392
518	53.41325789097925	48.4914241763171	50.15475556503984
520	49.99726946592645	45.54804840351265	46.17934841675201
522	54.6919835898932	54.72517241940353	46.6069146147946
524	45.58014965183267	52.43760462830729	51.56949678462703
526	40.67782939263311	48.52989424767549	41.16470449259545
528	35.4934076546181	43.1451603108588	35.16272859608347
530	33.3251157553787	40.65734303576132	38.15572411055464
532	43.95182465142509	50.0012894811675	46.21792858201278
534	53.05863907033832	47.87518132389032	54.00267422392929
536	45.60808436479645	46.61753156558883	44.97133563034157
538	40.08092361723782	45.13560607914304	35.59793703275371
540	48.47441211491823	43.93128708053321	37.6440116790831
542	61.21503632614639	51.50476807598777	47.36117933552578
544	57.46372190161786	49.2500007376313	53.18255906633071
546	50.45543031569939	48.60760372026475	55.04828833002658
548	42.15811096945062	45.90003150216355	49.12626542771368
550	32.6574242505875	34.14463139962614	31.94449787830491
552	44.67803823805419	41.41454966628754	39.21308760659445
554	46.18292297320217	50.64492569484862	43.84716348329476
556	44.46121286841064	51.97289960288872	43.54152774310568
558	43.60263776065201	46.81411261891827	42.14796677890314
560	45.5665914281383	50.94978975986277	52.76779957804474
562	50.49483982930755	39.75090889960835	48.85381516805492
564	47.97689546492915	45.08294313350135	52.87946760873166
566	41.03128954163152	49.89727061014815	52.592425636629
568	34.49735412719883	41.78565210774279	41.1721067342085
570	37.59612677670152	41.41634830988524	44.71504948467766
572	43.92886917077266	42.41131617163961	47.02361278849773
574	44.69823229844995	40.8277273320687	43.0038652798569
576	43.14851816338569	39.6878123105095	39.6780943884832
578	45.91493394202032	43.96085323600698	46.84238513340262
580	46.38889910123821	50.10718748641594	43.3887944329576
582	43.83137340671184	48.81416464070766	40.63397098805591
584	44.9988851002336	49.76687457867608	41.11031973121271
586	47.46810936683977	52.34107490803916	42.43529427085892
588	40.05253192315753	46.68459592332194	37.21268428792414
590	50.05479824720173	55.87469390821521	41.71423153442126
592	43.22127308881557	46.91855393105602	40.3548108305142
594	38.19062728358699	39.25093592858934	41.1666726734984
596	43.61987608231774	43.73861517729082	47.8086235807591
598	44.8246820311476	51.96889303181203	53.8323406305966
600	55.03542190825544	64.04146362281162	55.26893870493408
602	54.48914852369533	51.17545765314099	56.82824945721407
604	47.09862121094102	39.43217332443826	52.69879866900016
606	40.92853286336297	50.15654217841477	41.32908561435726
608	49.41383690604965	47.171767625435	48.49024498013177
610	39.91929090899946	45.08536694832847	49.00937367612732
612	40.09818918944782	43.55579721253402	48.28825095408112
614	43.82226156163485	44.71840254588253	46.67415726253853
616	38.08783669102263	50.71981601097215	44.03208636327134
618	46.94496650516612	56.02466222305074	49.78128641814118
620	51.3689787670893	50.43992354137751	45.36005377212262
622	49.43371281933975	44.97918107879148	43.90829079107222
624	46.44999579398668	42.54668396971773	46.54807044704195
626	51.42239344389551	42.20627617309862	48.09746476107489
628	45.06691876165411	46.98090075467776	43.07586208262754
630	45.67046501093279	51.18263006430146	39.19526048590387
632	49.74708683582747	47.72094912380528	40.44239879842667
634	51.26190917228864	42.30786150691863	44.19841776245058
636	41.25945259630327	52.4147585810611	41.7830876749786
638	45.15290589017322	44.37984169316185	39.47326360096024
640	43.2107643139058	36.61562675268661	43.16745982683513
642	42.95066454638465	37.30110321511437	47.59512580053103
644	43.89443363346778	43.67615625291124	46.63070207650099
646	34.97203722800607	38.79444454810237	32.31713172580948
648	34.65043576013618	32.05415162261181	38.81223198789905
650	43.34820862351594	41.40490830848651	46.66371041298339
652	45.62895322912338	51.4327490741488	48.41616087771232
654	38.29841663026154	52.61882754586856	43.38617746255329
656	38.63482351573743	45.77035419794894	41.02741689823242
658	33.56729389614056	39.07658153986476	38.85464255212279
660	42.9796240525426	37.63284093021946	42.56476622505209
662	50.34773837413817	41.61757183661452	46.50689800209479
664	47.75308177444109	46.05918146504833	46.29292389393325
666	46.59295234894399	36.24705542682271	40.57794864495654
668	48.94179472224195	38.14485545216537	38.4048995157514
670	42.23352607203738	42.48504852982318	42.61132356934501
672	41.10169545396195	44.36557784067347	44.89963554436173
674	47.32790181041209	43.2725776555549	41.64761914457951
676	33.48921103527917	46.7461997046129	39.65355960715126
678	38.72133075462381	39.17739222680157	39.52733945285972
680	44.19329514981088	44.64004655954912	44.00377215720711
682	47.70331371808818	45.97499949595404	43.16594959147025
684	46.64656099456668	37.65326412578488	35.21157813703238
686	34.99973953282682	41.12243984020189	35.011928482275
688	43.45513244520654	50.32529829864304	46.64890119711964
690	47.69520595870755	43.56872497233954	45.5576390655356
692	49.83152209627658	40.38840975561931	45.69735462263714
694	50.01431130425529	48.24417767048223	52.34912044543533
696	42.49130572059663	51.33147368836576	53.13245401514151
698	41.45281725843875	46.63056236687706	40.32524535528876
700	40.60148416654114	41.28961251934938	43.67550413534811
702	41.26471467774954	38.87315607987298	43.70417430543592
704	42.45076865649318	40.72231028446689	35.92734165992191
706	39.85774188222401	45.5491179339577	37.51059629751299
708	52.66257016559411	50.17091920074237	50.36169524244611
710	44.81480365862913	51.99815126732764	51.52746884046383
712	36.86792662537982	46.46763200035191	49.32466793535923
714	36.40655073800266	39.84852428036523	46.32901382444632
716	37.96161465971508	47.6213601838835	39.66093182621297
718	44.2679616251816	47.42495050257886	44.573428458254
720	49.88418957166545	38.88253367797489	42.60715646819246
722	49.80373723008933	36.84775397264738	41.26458437610926
724	46.13940532062711	42.59877377742754	41.92801747036808
726	44.99465650381016	48.15881380453362	42.38178782728846
728	43.44993070093081	41.46337893719694	45.51959624740361
730	41.89356893849146	47.46569522869907	44.79317282393131
732	45.970156129228	43.47760120515892	43.37731328820327
734	47.16177021711885	38.18912328891755	44.62211978930645
736	36.34814962344348	45.74650400005909	48.62867291431265
738	33.82855129639792	38.5110452379519	35.7375465824511
740	48.58827122741777	50.61271914763741	52.05076402209645
742	53.40045884808804	46.4631008992881	53.26433147538668
744	50.25846441276091	39.63940633720123	47.10234930874611
746	46.10994422395091	45.48708774744524	46.34349806634851
748	42.9798325899788	52.75995866082579	44.63198027258894
750	48.78493087987501	50.49862217819698	47.01888253455243
752	51.30492980344493	42.22542603642485	47.72432196189036
754	52.16027857763933	41.7702866169555	44.99441125610507
756	51.32092007371762	50.28233614048281	41.62417518489813
758	44.48186891665063	49.15683195502019	46.19333164679185
760	39.70716223396732	45.35649687072974	53.80930752805432
762	34.0464445985524	45.01068698918448	48.53001008276787
764	37.47550900111862	49.03575604941375	48.36831094473677
766	48.26290939954512	51.04355443678954	51.18697502601675
768	54.5719284111098	41.80812300566811	41.99949621602065
770	29.0048238286311	35.84366229958347	30.29909073444622
772	32.58593075467543	45.40573654151457	44.95643989950693
774	36.87990942411507	44.30403829250664	51.91937027121588
776	38.12806227341357	38.35298579839848	50.4181858096664
778	39.92425851773189	39.26111959103614	49.08271408833963
780	43.97802773511833	42.8336567229294	51.21639974889763
782	46.88471619387434	52.80382998280641	49.53476239553093
784	46.05498223929656	45.95600959115552	47.908170261136
786	42.73225717546696	38.92698228556395	45.32845154018071
788	39.37863899804822	36.94278902998697	41.64653048573319
790	39.12967325806342	24.63766137285606	38.63288171438373
792	38.08962955681908	48.32092125587471	44.38372458860368
794	45.46107513620271	41.39916442970495	40.94078034784205
796	49.82542875245106	44.53420926943642	43.71622759210486
798	46.41503188604104	51.23448832507497	48.7260545981163
800	37.10078130337655	40.79016103018547	46.35925138038981
802	38.01598143775918	58.35175118891196	55.12482428625424
804	47.58165003665224	47.9571708243511	47.25053363749138
806	50.92475404256688	50.33160490783563	46.02290626116139
808	49.83095922174508	53.70567960409512	49.66330733458899
810	48.81606189560728	48.8174574658578	50.56504171448153
812	51.57060434224109	46.16528274094823	39.55915432546863
814	48.33031699292791	54.74728010362134	45.65766318915745
816	47.11502425201969	47.31733436544856	43.05608616127871
818	46.61403980639351	49.79167347054605	44.17068691828179
820	42.44372655646537	53.79469153491406	45.59517457444258
822	33.04053673224038	40.3840119843621	39.98887866889592
824	40.11904818667627	42.99385284199486	49.54354227227462
826	45.68973477103474	40.97540858838486	52.24999888007139
828	54.54566353566752	47.27861298067895	50.87636235136424
830	54.27244701503733	45.61636425320135	48.6424510137163
832	45.56159435215446	33.66065835223812	45.32596073139594
834	49.30372228990397	34.11828088594033	36.30391428790323
836	34.57952007485925	42.85490458354757	35.55344123804396
838	29.18026566516365	36.69375240844745	32.02057569214641
840	31.52517403461942	38.17549939795988	35.14705047811418
842	40.15596606399767	43.39360335543749	42.38420345018906
844	49.83211709581133	42.66420343181853	47.54864844625431
846	43.61880383792733	44.9954860067271	49.89055154239996
848	34.33994408933145	44.25977190646925	31.54466168649963
850	43.38032664118932	45.27726079399992	37.14012034216986
852	45.93576388661111	44.43877815806503	43.38668561833847
854	40.96891599455726	38.94735055701683	42.64772593939352
856	46.12145566787019	31.29950929363779	44.17650651687961
858	42.59284040663112	53.59520534081963	46.21773305181178
860	47.97394907223086	44.68923187687642	43.78359236771108
862	49.87659396224402	45.44543257751434	40.76379577739459
864	48.87822008886785	51.67064477396832	44.18870159884995
866	49.91052155470135	55.94967505201617	52.85018159770516
868	58.48939990590748	58.91315746662892	53.57196588020131
870	45.93417309972929	40.72437864009407	42.03712740700246
872	41.98883725906883	37.89165861007539	42.08190386814691
874	41.40983794243336	42.40831324545772	44.85771174447342
876	36.54653524122473	45.71433525868601	45.92396526305078
878	29.1919223557442	44.19373182211232	44.40833956528037
880	42.78223362082108	45.39994339538904	43.54990102510725
882	42.52512652546237	48.09762061740196	51.34714592134899
884	46.56993883560762	48.76695455063398	52.73813222227611
886	42.26072465297224	45.24288328491389	44.81938197786868
888	34.37202837467949	41.20181543015585	36.19820749179995
890	32.08614578399357	42.10091910843759	37.59818529675651
892	27.95914220107338	49.44023438424289	48.05339249455058
894	37.845588037009	50.81051718297126	46.57267611377941
896	40.51498097390017	51.97935962117298	48.921290462984
898	39.76607257398979	49.42811158355584	50.97678335856541
900	41.73828310492137	46.85632948467243	48.18825923665798
902	47.8131934837989	48.81459618648185	40.97575040653049
904	39.21353982124628	42.84532289048355	46.55510663739363
906	46.72708336185427	45.09823735237121	42.62292543286534
908	46.01694603569347	45.95306466280054	41.90965301889652
910	42.44832474720124	43.22341482511777	41.39107745441854
912	40.71758237135705	41.48347091672392	40.19216694541999
914	40.58253515299003	45.16202381589013	40.1377624081975
916	32.14710628810261	37.80971855859596	42.84598755738877
918	34.18196541748813	37.94459826623039	46.15774466885979
920	37.601535780494	38.84956103081453	41.18063824412484
922	36.33372645757801	38.31174270449104	38.65922796070468
924	37.18041901834536	40.59007611418092	42.54597193716008
926	48.7012582331865	49.05557455952762	48.77373857807285
928	44.9732249804979	43.19043837702389	50.3909131669931
930	39.91881881191301	40.99908930565344	38.17968201822139
932	43.67846624187067	37.71073519678922	40.22878097053284
934	50.21491684973854	41.92408825733045	38.59966014081557
936	48.52891773317756	52.06556143048145	36.47589647363533
938	35.28980982827778	57.0058672270045	46.30294145340982
940	42.28562713859275	41.43958519675894	45.24353433801502
942	45.0193545842893	40.51760864911678	44.00134848161937
944	45.31017493569934	39.3222114644327	49.92842693266687
946	44.76287678611134	38.60318004053401	52.86173545237888
948	41.1284527162535	39.50301673275028	50.08224220145108
950	35.10776309530491	42.02204103854844	45.14760521579534
952	42.08720315509662	44.12124358286498	42.90670710974648
954	35.41385130986159	50.18404593776597	39.8029548286014
956	30.21692984696423	47.34316985402916	41.01546567764989
958	39.98566397251666	47.45595622421578	42.24135861829559
960	48.73244997761501	47.21946989500808	43.8178556139648
962	43.41561378046475	43.23109164331741	45.86098446209433
964	44.73382924550433	46.86915835720799	43.52958767926403
966	38.07782826033941	47.92143720911135	41.27157049318789
968	42.33041788950001	47.50411018932258	44.88460159419866
970	46.97289069350426	44.98271824274925	50.35896355707948
972	44.07116547180786	40.67184677851957	45.90538912925575
974	40.27989522414741	40.05859156202453	37.06256784485058
976	54.10297496574807	51.24554407183888	48.97656785605567
978	46.92892913075982	49.60943544788544	43.45168526045722
980	42.49575265065944	50.24081185408897	44.63332524323739
982	41.19184874290468	51.21391637124872	43.19983235945954
984	44.95845923971595	50.3623774547825	42.75333581446239
986	47.45889267025954	43.94071353224616	44.6325635610316
988	41.73287095353131	33.92086163174489	44.54206735717489
990	46.94018349895355	49.1639780731197	32.44606031360995
992	48.53931677303058	50.65649158780681	52.06022753090268
994	48.99130513924106	43.61063752459552	43.95083910894402
996	43.49193888049918	45.44455071146236	43.4448426775825
998	39.38228487898084	54.53083379505825	50.69394899114226
1000	44.74340684054331	58.76518130176055	50.7335140404158
1002	55.0556440595464	49.52877774471009	44.49477232232578
1004	47.77487954216865	54.68180631306894	57.55745763472132
1006	38.35834830029613	46.57702487225691	40.88947274479315
1008	42.3085375582907	44.99356109501743	42.88066534154475
1010	43.79121722319925	44.13135563969703	47.76352492830065
1012	36.84737627155084	40.06743891438592	42.67401892543704
1014	34.64324455852625	38.37749430278297	37.10677059150358
1016	50.18222460055856	46.50219346628526	45.80165133543491
1018	43.11081402695886	60.3137223949394	48.74032572228011
1020	53.31245179178239	49.48923822942292	45.48279485889593
1022	49.869930633732	42.50574659034638	42.49662164670284
1024	45.64778422200201	48.11542061939451	45.56689367958122
1026	54.94366150770287	52.61027674875402	49.63440306815255
1028	51.73189433195805	33.59184493581476	37.49274301166646
1030	45.45175450362886	53.2669630997566	54.28510819078183
1032	49.46125638288221	50.64592453304424	48.7733824148422
1034	55.69076703543162	50.78681257120443	47.24576610280145
1036	53.1045729910919	56.13200202880449	44.96700631780955
1038	43.4483918887678	53.31797554889646	39.49560172033638
1040	37.33258345137841	35.70499361072304	37.16425594364883
1042	38.58079359369116	39.15840233802994	48.74500437846719
1044	48.37106502598864	26.80669758739554	42.23683120028612
1046	39.05693087009021	43.31005261641877	43.73912991258112
1048	35.60687292366703	41.69400918253209	41.28398445942356
1050	42.19951337407296	30.77758933915422	47.09600274745708
1052	48.84091088863904	31.5842835871082	56.31838727341798
1054	44.30610531178983	47.50668164184746	47.17792034666768
1056	42.16822657556337	43.60831089451396	40.91864400952709
1058	42.37897577919016	38.04972258180835	34.14176214849655
1060	40.18539147010939	39.83117750831868	37.09144885530159
1062	43.48653238806043	42.5973928312729	45.71356728350303
1064	47.13974847704657	47.45480776613413	47.24840854507696
1066	44.44457580862706	50.01315884528536	42.10009741213921
1068	38.10658451084144	41.22976393997088	46.01785013588939
1070	49.3704718330223	49.52491098401194	41.82601552721924
1072	48.08015713829656	45.25178542773474	43.1120795255455
1074	51.44688672182275	51.22009818342337	48.66005277574613
1076	55.55096687864323	55.84820079505797	51.62523030423483
1078	61.3286581093932	55.55417811484141	54.3973121783442
1080	61.55151013757496	52.883609714061	53.27364905583647
1082	43.55351271783258	50.76958644736502	36.93003178332809
1084	51.24975279348139	47.62999095470298	35.61199209947223
1086	45.85051318878234	55.91361470601564	46.81233695832618
1088	38.61140885305387	49.170313711376	38.34629324450651
1090	42.83624998301362	39.68344552285301	38.51617308417441
1092	50.50785277463753	40.75426753537945	43.75214737455666
1094	52.7510246890558	48.69436497509069	41.63099763723749
1096	52.89822463456947	45.40805960675007	36.04021356720047
1098	50.23276989706654	45.17251924665838	51.6504250743234
1100	49.34939369440137	52.01872760302555	43.24760250990985
1102	44.19557872493458	51.88452401095099	48.10377706340937
1104	47.79845658981865	48.06410067079388	51.58365894160558
1106	54.65218274333818	46.34780704273045	49.26244420601368
1108	52.68032341249763	48.10430644680183	45.18724533786818
1110	38.75998909479174	48.86431136052477	44.80818468631937
1112	33.63391834290066	44.35849494089649	46.4662547670651
1114	51.7796651088163	41.64134929073113	54.23337442678821
1116	49.67151061751076	46.37517794411878	48.31698990094406
1118	38.97922733080375	41.37906860141169	42.6967358551813
1120	40.61825842870404	48.08421053405786	45.32838133632608
1122	50.59174979576943	57.48736667179061	49.29879894991503
1124	51.09138552411964	47.79374276679475	45.18400337075588
1126	50.43240644803947	55.96758928417367	44.60521988798018
1128	34.11161004275321	50.28326787743929	43.92919765632692
1130	45.05418917008581	49.65008681928541	48.86178404116661
1132	48.72876021831833	44.85272950575067	48.80221666856705
1134	46.22054592217819	44.02188956439851	50.9265748452833
1136	46.64356797396518	50.15238479142207	48.60691763365297
1138	49.45810592996033	52.76575918242507	40.93464768703743
1140	42.67680672459331	39.03960329572844	46.71294335261778
1142	45.90207575735911	55.57633177305525	46.76719419683612
1144	49.76960439895309	48.45945736053423	46.23916936493627
1146	51.46117889885284	40.62718608742664	41.42944964369649
1148	51.25685510212934	43.53750969156766	48.7552703426603
1150	49.96935178542582	47.34307220153544	50.01264298550146
1152	52.88816575590947	43.98530574676955	40.45362360272421
1154	57.31516297663558	37.47891911425205	38.39730243070451
1156	34.44743603256756	36.66491397698993	48.52541942283892
1158	44.64648315720041	46.87342602309101	43.29368382586097
1160	37.16756187381424	42.28566066665152	29.57266769119983
1162	44.59991826995411	51.03020799557197	34.71327809303465
1164	44.93670259645172	50.4711983795903	47.24278594961192
1166	45.33380344494778	44.86035015675982	55.11582442948408
1168	51.85610710886231	43.84064090743048	54.25929232820137
1170	48.20766179314848	42.0198713134014	47.6807115217297
1172	50.43388585151018	52.69277168829553	41.50432217951057
1174	49.49331857261215	58.28685335707904	48.37021488053038
1176	48.26273148563296	47.9269116604311	48.26273148563296
1178	46.0337580397404	38.06710779855393	38.09449875691784
1180	42.03498657702545	34.45047188319428	41.07202060080524
1182	45.15986808179137	36.245742474211	49.29889575054459
1184	54.21324849295973	37.99553588017834	48.98496088330193
1186	49.07067405192434	35.8364764254938	52.32813376341716
1188	46.59071321956665	47.87481402047342	39.94046397500044
1190	41.83133963029133	47.89904361156783	33.72444682492855
1192	38.70398241486581	48.89738404504292	43.77645999714407
1194	38.52999627054713	48.0848197789793	40.52588228022367
1196	35.32805739626339	49.99031268293445	42.6417195217328
1198	42.31993558871872	54.28032156536014	52.05866997668014
1200	56.36592450074716	51.41398501143218	53.92184016525901
1202	41.18952308232802	35.23701520021988	47.21197333213048
1204	50.64384467170159	46.03779906651027	49.95303379620038
1206	39.70944300730115	45.08151142703657	42.93091744379681
1208	32.67734455559714	44.17763661552994	36.52037927218737
1210	52.64066190748306	43.69288098817624	49.30461599568279
1212	56.00343774530916	45.22821330137965	54.85040966181822
1214	46.85607666553978	48.79333870808446	50.20663135774342
1216	44.78523736554864	47.45170254411404	46.96776414305455
1218	37.58309876401636	36.17851322585456	44.60923134125962
1220	51.67867590335271	46.412540911725	49.36370226757195
1222	48.57838282801721	52.85914144181491	46.94638798096467
1224	52.25797701743554	47.46115438092813	57.92893140427989
1226	53.54469421282433	49.8418691520227	56.22958165084576
1228	42.95616405621187	49.33166912565392	50.88955222838791
1230	35.86856669552583	46.21547692021308	48.75248120635298
1232	41.74848657659576	50.79834023438538	48.42383921572625
1234	45.52226197179672	61.18497153547928	45.77379625524678
1236	32.50494548542956	47.40031788195245	41.30624291039987
1238	41.57786976397939	45.44065563075399	53.19062269796804
1240	53.42122199635116	59.8135120837035	48.99224343858004
1242	55.81658423754123	56.20610148610341	50.1630126367771
1244	46.45790587503105	54.82588984488702	42.6521681981338
1246	40.25607219987447	54.56492807099794	46.85972288354319
1248	40.54426746206003	52.08177558589257	53.70652572978914
1250	41.45993422729356	49.63558016440375	47.01496676785688
1252	45.92974505743909	47.98021634567481	49.36600523368711
1254	56.29345890082248	45.23917327880196	45.43497956644244
1256	48.72584310535215	44.00858704110011	58.99575504462057
1258	48.43368608924425	47.56756999055986	46.20596854846069
1260	39.44985758656249	48.00077410181159	53.36189621273086
1262	42.589169731433	45.18749731193603	51.51136012597149
1264	56.42679814484096	54.35291923172765	47.55544997514787
1266	61.34000444234887	59.54145772794016	51.32382683341145
1268	49.70978334007267	42.71620365301508	51.60273262964323
1270	42.47536786921585	48.60888265202972	42.22812632393871
1272	35.51147439272973	45.97105159591761	33.11113343450481
1274	44.14561380002405	39.04486170649822	46.6870041314402
1276	43.53879511073817	39.97352031290848	57.35060322435037
1278	48.32586693294072	54.92908202034691	60.05148987732389
1280	50.77922132167628	50.63828702800764	51.74525666880435
1282	51.66562913964671	41.53411864538344	50.90831157752055
1284	54.44852684235723	45.96068748891243	57.2527212903676
1286	52.8063285740643	50.64219524153272	49.71555963632517
1288	39.60119916233516	44.92753170912452	37.91639735461576
1290	59.66572994922926	68.6535040924516	64.54061125292274
1292	56.14477821205884	53.53580760221195	37.78699945463229
1294	54.81381056732747	55.17597145536624	39.83708002910044
1296	58.05628748720774	58.60023803944419	51.50402935569915
1298	38.82786981407303	62.4720432661786	51.75619216191765
1300	34.5103405530957	58.28479232508857	51.13204687851302
1302	52.16496048330954	56.69326219945286	58.53525858686894
1304	53.67289013533306	62.82400385847846	60.14041021861453
1306	39.78344437329666	46.06873259226819	44.08822237390169
1308	40.20837832599784	43.97020268071447	50.22949478779385
1310	59.97615783466677	50.33973369818606	43.20066376412817
1312	59.995790409995	45.7584554337957	53.74128737141818
1314	56.817571972365	50.0956459385821	60.00228158842208
1316	51.47926731823709	58.27473387730544	57.33544931534101
1318	52.49004684761601	58.33729092839146	57.5210852887345
1320	51.38075979288076	50.70029738951853	58.58342843799036
1322	45.475836427971	41.64454242648124	56.25420242358715
1324	49.74426914661557	36.69749187868948	58.46697457870307
1326	52.5009999345443	48.27985292093848	61.31892249171563
1328	48.35817121966374	44.13062128384401	43.53659277529319
1330	56.79405545757446	45.84029462654466	50.21856421012308
1332	40.67364831682738	48.63893686981051	61.01252829885785
1334	48.91964669049276	48.12257713525046	59.69961469518506
1336	57.39554466779842	49.73084944319146	56.02548527863798
1338	56.58929655738949	57.02054401819547	54.35079184338875
1340	55.43703258894999	64.52273286937255	57.67819764600564
1342	59.69510566234737	59.35299805241864	57.48663087793887
1344	63.17828421559551	43.48998708141794	42.00045312222316
1346	57.70750688203842	58.56665247187521	50.6736110382561
1348	47.66110330054635	48.52270123743779	49.14154337614318
1350	50.56150127321019	50.66895061032322	61.34394538736424
1352	50.82370393399874	60.87565174421708	70.27364559909169
1354	53.21391444439698	63.26231261048645	60.74174690269548
1356	56.09326023437632	66.79538102994295	51.91802070234603
1358	49.53641799150319	55.83088688083888	50.94659391681324
1360	46.97830426411844	41.93502619847751	52.24523547579844
1362	57.31855503705842	44.72503165935873	56.99145212387514
1364	55.37616750277829	47.6921319792183	62.48517362358902
1366	36.04733303996174	43.84411492562396	33.29900766418787
1368	37.54083113715363	44.55728446679189	41.92290056880222
1370	62.63284589565465	64.10138959740993	66.23560234150243
1372	53.51246109365657	61.52035599962472	52.0470571139817
1374	50.08848741695541	59.79614626340221	49.33256945880609
1376	56.3509073494335	46.32835255631239	45.92481989497135
1378	56.90921538754443	38.95227811721405	48.45578484308858
1380	53.95947115007522	50.88222339961678	50.00805455022621
1382	53.75266981319258	62.89912837130123	47.86109698641145
1384	55.46287499407687	56.63983019511673	52.80254329530619
1386	61.77048152356816	52.8319618975836	58.44665006364261
1388	53.85029354981329	45.60967751202983	61.25079529278575
1390	61.23283541349458	63.54455186738164	58.89222271135952
1392	53.64183784524885	70.47648035164859	60.3804498615102
1394	57.16643586021471	52.05326060363272	48.32386696289107
1396	50.04902300669593	48.34102943555581	53.40931285048346
1398	58.73463140806658	54.36701693554221	61.93540773503266
1400	68.5489237670991	57.66325056656217	51.44711137968978
1402	62.55317079022021	54.09913169725536	50.02026455838159
1404	52.41283295743435	52.11501426974104	62.3675062998993
1406	54.64662100196818	58.52140591936545	54.04634484954654
1408	61.93668370281887	61.916678674531	53.7114956280939
1410	69.09079138225768	59.83791833993736	76.45404063532504
1412	48.94347789477904	50.51521550187542	69.67372428730249
1414	58.78167586294808	70.43767621754901	42.26911848640587
1416	57.9943317844652	65.68652562478167	56.77619221795866
1418	66.25516126914667	62.81589412636797	57.42744890179143
1420	69.97596459761182	52.1592792458101	47.45114521058985
1422	59.59291551097913	48.12224122091894	54.46339279687888
1424	55.94129528888716	56.70875145466658	60.93774374976917
1426	62.69402520049411	64.0995934912323	56.78915997113195
1428	63.96287187496382	59.31921293079281	55.87810161074706
1430	62.89957709339505	52.1287048871538	51.93626540530679
1432	56.11244767183492	55.37723217934615	49.49611970366454
1434	63.60719255334226	42.74544157721156	55.64622936890238
1436	82.11245899027585	50.91299645752743	59.56918329990032
1438	49.82047328859659	61.70742663780204	59.60912958491626
1440	59.48575237728755	62.85343952404847	60.56413990110665
1442	56.41611450876009	56.78992527848922	49.6482610277307
1444	56.37514382560237	62.54829293682053	56.02625117346377
1446	62.56829252226599	68.4817266282532	53.15954434114876
1448	60.36598840756253	58.9240011717618	47.59325952299818
1450	51.49238445742841	50.13574843744937	51.70795824538319
1452	55.47048699726398	63.06701663858902	52.66274539873373
1454	65.22809410215798	76.01352358098521	52.7784808178732
1456	40.84338939565303	62.33249704699913	50.39388087477335
1458	57.14161423440418	68.31967751192954	47.00709311420964
1460	84.57134714175437	72.91992948993233	62.98773039046042
1462	43.70162627768168	69.54759537608163	61.69375478728409
1464	46.9096638702782	61.25902007379733	59.03588933838908
1466	64.87983373172543	48.67657633442329	64.62972153015427
1468	53.80294129320643	53.03261342076673	62.56732266499785
1470	44.49484806740446	64.26813926268075	58.81237185054029
1472	50.69811876611765	66.63955368650555	51.17573736630438
1474	52.33977053738197	60.7612825107421	49.99127772812263
1476	50.1518657785133	56.79857986115924	55.08463984543938
1478	63.58987207218847	56.32230161803562	52.40984386617159
1480	76.47760792498572	52.12521253718377	58.10105614213318
1482	71.88124739382967	51.85059818899292	64.19287169979866
1484	60.52611170969511	73.10189712893198	68.0743547497689
1486	67.22651793341449	76.18596778865707	68.42772025150102
1488	51.45775840497882	50.63876617307249	58.59975788715072
1490	46.79875303759631	60.98991930381762	59.53449600334169
1492	62.67166450496923	64.23875025060983	55.87207847949148
1494	51.69777531915852	70.34141890968638	62.45506448801724
1496	56.63215605265293	63.740597100146	67.52406373711821
1498	58.43217442206213	57.8040296843477	59.32064710732662
1500	49.60169368776795	59.64030386308866	55.40265541089833
1502	54.2333707368354	66.89141245039329	60.17253366108403
1504	61.40589414145538	73.80307895910921	57.84471150646451
1506	50.8501869405867	65.7917983217924	56.53278776509882
1508	57.17267078394894	53.96146143606549	66.83523735267528
1510	66.1915094984181	53.73497761453883	68.40564602970541
1512	61.8441343525646	64.08927789370522	57.39910817584464
1514	53.5669432572722	63.31694416350026	67.86477764208638
1516	68.17528849059367	63.87580390822889	59.92366674879084
1518	68.69671849949403	67.61058168320217	55.89513687530324
1520	51.27556017252759	65.05454424871176	60.2681303308333
1522	59.73191908019828	61.31893310730233	64.86466391533018
1524	57.93095798510484	53.69845120756921	54.78331196077413
1526	59.11368920255421	56.60878568434221	57.37689814025676
1528	67.34785199898462	57.38315665755053	68.8673037902372
1530	63.01732183544649	51.37573454341214	71.92759421160012
1532	55.59909057750281	55.33828558201741	74.50553499421794
1534	59.66053503618615	63.33891251338825	76.02470341235252
1536	50.83983794474673	58.49777235558628	57.30102644296086
1538	40.40089045390213	57.15146700581811	40.71732469974354
1540	58.40229087742738	76.27164702885152	60.38072877286965
1542	63.37826784671839	83.92509961573799	64.49084875071952
1544	70.32785723498799	82.14554142630507	74.36302339573739
1546	61.61969368971288	73.10734843870364	69.5421888010855
1548	45.85142960321483	60.81949301387986	59.42588470936223
1550	66.41071674705688	66.78794169999328	59.29106586569558
1552	59.31382993430066	51.38978567170439	51.61122968310797
1554	22.43178407881606	43.53903663338753	54.54483803217079
1556	45.8042835705035	56.04301989069048	56.63966867124616
1558	74.65000576530414	68.46165663077936	68.89706262656833
1560	70.16602911143352	75.31984366590442	77.50139410538858
1562	62.13669002461987	74.88748208140693	75.33662732158931
1564	61.9080649128688	69.31491917325221	77.06113709249837
1566	69.84850089158599	72.746424064496	73.07774060091008
1568	69.30799826988748	72.39670446139493	69.54224888300003
1570	64.54807688221376	68.0237878774478	68.42817084508191
1572	66.5543106093606	56.64520071579458	49.06466382514929
1574	73.15048020324412	79.24910414396244	79.73704378582978
1576	61.15655501196532	60.17415918010089	48.48665926065889
1578	47.58774481044858	42.49305897164181	49.69239120024355
1580	82.77449156198755	49.9396318420736	66.16721586197096
1582	74.91201334411682	58.40395741017434	62.47833615498571
1584	69.56915338501355	78.2743528900223	76.88185881258227
1586	65.95721362100855	79.65998012163703	69.06101341070327
1588	64.23856006142519	66.71034762145015	63.85557672372074
1590	62.64964147598961	68.45879162042559	71.09208596592539
1592	65.77182153781897	73.69307574849552	59.98885617956299
1594	70.91850007730059	79.54606617230063	63.29846813951781
1596	69.38020284914428	73.10160588937143	73.44028544530885
1598	63.80280179739611	52.89572895649344	61.1798857929024
1600	66.1926759750628	52.52957914216752	58.58646337823185
1602	74.73423923640229	63.44091201902091	61.40263259715422
1604	73.9864082684639	66.3097795240802	65.18751401993978
1606	77.20913668213878	72.57598869205303	54.72072622411479
1608	83.23801960010312	76.01047218351771	74.25825390050956
1610	60.79691937206829	82.11012777159067	76.01071390710489
1612	65.48672995630894	53.45812949155666	56.70450721907448
1614	56.28639573070426	68.78632367836102	62.42602271152489
1616	61.5147825574923	73.99565627065722	61.09556485926241
1618	77.94900140966442	67.06130214757475	78.76239827481911
1620	65.56227612423974	63.71484662084112	61.18900556720922
1622	60.74110708527194	78.31306558930807	63.7237652963377
1624	63.08530909378415	67.95873579342604	54.16293181751192
1626	66.50985760108421	68.01723742010839	54.011041304399
1628	72.56439289658465	59.7905762688524	66.11332611862402
1630	68.50115071370556	67.17339374912785	65.73174842604961
1632	65.21053446192343	69.87849448808998	66.52248465730352
1634	64.72223248530924	60.6821734511857	66.5729593089568
1636	59.77407317784359	64.2431138194477	63.07729103451799
1638	65.08107266314798	72.49548282833942	69.40527117041697
1640	74.19809056740274	75.86875131215089	73.48748959930229
1642	71.87674692240651	75.8825896968697	71.05377066514384
1644	79.45107093512829	69.6167461267314	73.08951275785429
1646	59.60739916835399	75.77854514769778	70.38755919267661
1648	64.2161114552696	66.34899120399993	56.59541032531174
1650	50.39842190830312	51.01161171831964	58.90843578685854
1652	64.95935582916293	61.63144209486516	83.58233625237909
1654	62.55819184966903	61.26979194276854	65.81078987553836
1656	56.77313380972177	52.09841170146661	52.14401887312417
1658	61.8493153413646	66.08688016824188	53.76610059891313
1660	65.78865292491028	53.34163220551758	65.02011621262186
1662	53.74363644612029	60.06883534969955	67.11555784517447
1664	67.92283373245304	51.89739577164671	72.58412683396014
1666	62.38724814185198	54.97409383020954	70.39152370254013
1668	64.56594735172264	73.45568589003793	62.54124609634659
1670	87.18907609657418	76.7199165444267	92.17778252442825
1672	67.78471660019487	67.4155293195802	74.16648665410816
1674	66.68208227000706	62.70250097066636	63.93780186841538
1676	62.21330938083881	60.134430669666	60.6815622165843
1678	66.92964019683006	67.08382299276768	62.66445748659145
1680	75.06761506827054	77.68093049879516	59.74975578019644
1682	70.36395346554426	78.28243764131742	59.58992006666355
1684	66.35446450026183	74.17858812229613	67.96253429147026
1686	61.50731983049313	68.049545161289	63.67567392134953
1688	58.08775103721311	56.33314481423066	64.40894822191481
1690	58.78422178652123	55.12960452856463	77.13198469594846
1692	66.14974743760145	70.57434417945471	72.67644966419623
1694	76.67834948900578	74.0799967160179	57.4984941637993
1696	49.53902552121639	63.61244008890684	50.2942772557542
1698	63.21530320251563	58.71104186830172	60.46829778447982
1700	60.70069729328895	72.04000506170235	67.68313860879493
1702	46.5014612249235	52.05022972478808	55.55284115540707
1704	62.73041759089502	61.9054807590122	56.79317171042231
1706	72.38511597643472	54.66162903173175	58.90872357965012
1708	51.37305795959244	65.05449042032345	59.32230795932744
1710	44.5170845772831	56.98380140869423	65.71728846610203
1712	51.35458658165023	56.57871150276102	62.91375031914176
1714	59.52212030012446	68.08294533484128	73.17508240759872
1716	76.00413596076881	54.99542290934737	52.00125680537487
1718	68.08202385387901	63.01764483318667	60.34135310294016
1720	68.48274428835472	58.36859609239893	64.48855214790028
1722	57.49472765174848	59.66919993410097	52.62867491449639
1724	53.07589642244313	59.22920108179078	63.27212290311309
1726	61.52063163420885	69.86959443648237	63.83636337123309
1728	58.67064526840534	67.63492947021138	62.13041280167327
1730	69.30556148952171	75.54148530538416	71.69466085792139
1732	66.73043885920129	78.06554264512367	75.97191106260055
1734	61.37764348118957	58.53718352836935	58.09777214989115
1736	60.09900179817414	53.36827178650893	50.0864670001161
1738	48.8734529095091	59.20679692520395	61.91726869993754
1740	61.98702082423537	68.60672700199059	75.66899289176145
1742	69.2494103248406	78.30413453709522	82.64911825372309
1744	54.50118998150986	60.2264804190788	66.35278696049011
1746	54.76021056767873	51.51620077472301	49.3287140836748
1748	67.28239151164796	63.40705147591027	62.43035412360213
1750	72.96254461385669	77.35529386305535	75.17696830972358
1752	67.88542915521155	73.36375059225971	65.98592954500674
1754	64.39184257814426	66.24235524307719	56.74590871525956
1756	57.69381884990106	78.08612054734061	59.94479675336886
1758	43.0201388489008	61.71963690888502	59.39149765507219
1760	59.88334195896701	63.58786580378396	51.53596741924748
1762	81.92837838947099	73.89857059472035	66.7977948598448
1764	78.73060310266527	74.88099946348463	79.9572094368915
1766	54.2392443199456	73.82395641841768	71.69444990582679
1768	54.52590951951979	55.88039522117259	54.44264826883876
1770	74.63265930436957	54.68246224784026	56.25101942141893
1772	72.99579831483072	66.53935001227993	65.81417958534127
1774	90.46322079544399	65.17325787447689	82.9952027061932
1776	77.19232313580105	64.84365894193036	51.85987132579422
1778	65.38322767895754	76.4808957477385	73.81435719198578
1780	68.09672823889481	72.94877620649464	75.32354316481755
1782	60.46570374978042	87.67932492323149	58.46540775018782
1784	56.97123419746055	73.52189714216689	66.18852713582044
1786	77.19433011186898	76.18438125947415	82.04302859041721
1788	81.26933009812612	75.79551884523931	71.59724787152609
1790	60.22752729988117	78.00353934978149	52.32254280705305
1792	69.49825110596241	81.90031060074678	77.41033205296878
1794	81.42211403274906	60.0968634189663	69.10050349361562
1796	60.6932113626491	54.27264836798265	72.10680699288966
1798	52.36419100422079	56.68452366415447	67.48059851921708
1800	57.70009752612688	64.10762323275952	63.88580170871093
