# Supplementary material for: In vitro and in vivo datasets of topically applied ketorolac tromethamine in aqueous humor using Raman spectroscopy
Source: Data Brief. 2019 Oct 22;27:104694. doi: 10.1016/j.dib.2019.104694 (PMC6839021; doi:10.1016/j.dib.2019.104694)
Supplement: Multimedia component 1 [file mmc1.zip › Raw Raman spectrum dataset/In vitro Pig eyes/Jena lens/Fingerprint/1% Ketorolac 4-2.txt]

cm-1	frame1	frame2	frame3
350	84.65100590483165	99.16689940610549	107.077641701193
352	94.44177433417192	97.78481886078717	105.3586827267291
354	120.9914817841194	108.9282983347039	115.0023279359118
356	158.8554635333698	143.2697184656145	152.0816198156821
358	175.5724608153566	165.8731124254632	174.6714425697071
360	171.6611378745292	170.9883574099338	182.3144474695082
362	173.6220708112988	173.9604540845829	187.5248946387214
364	189.8724507164413	181.306847546873	194.2306095104432
366	194.2628983557849	187.3848693662454	189.8418322580323
368	189.2678724369849	182.7080944225119	185.9798456528647
370	181.9561292412082	178.571944919149	184.5465570185824
372	173.8430988074925	179.4964073479219	183.3808365317805
374	163.3397348610968	189.4101790742523	174.1154463107636
376	177.6782686953336	191.2612002260822	186.3641810207955
378	181.9229542337682	187.9813264513991	192.4423278466906
380	178.7396227637569	183.4093384402805	191.686606360639
382	181.7314392709975	183.4792602593058	190.0776389974427
384	172.404414178343	178.8407848411158	184.5758916593744
386	178.8435300244863	173.6819423383037	179.1281531395344
388	182.3712077892589	169.0472809855783	172.330493235869
390	164.3257275568832	165.201160357346	162.9389075506124
392	152.8972934580418	148.3594653322633	157.7567131714792
394	154.1697102895339	158.2630329786719	155.5043357275345
396	156.2193991046599	166.0345690401305	156.8770543675958
398	154.0532217021015	159.265821548594	160.4681435492956
400	158.5418151103979	162.0857202525787	155.4176793976711
402	161.5617259830817	156.6591917112832	159.7501891064464
404	171.1890985646379	155.7052066515289	167.3556233909362
406	183.4868879435547	163.3680006460685	177.1701906349108
408	181.1994589012901	180.9810966793095	191.0681447790917
410	172.4937959812764	181.6453362539726	183.4711081419254
412	178.1782179473254	181.5583738211556	178.9276393063824
414	188.805615636469	182.1434602263815	183.2530669274624
416	188.2215919658671	182.8308302807652	200.0737379749177
418	201.4760737035711	200.2338714249843	199.2166045522264
420	198.8926942555153	203.5335642887512	199.0919624438051
422	196.0537563346237	201.6847519621829	198.9919534768859
424	201.2484384325813	200.7942400207715	200.2199834190178
426	190.9054427067306	196.6724296473781	217.2502359139903
428	190.9227043250758	199.2439453099778	214.052838005702
430	194.7024295887209	203.429065844244	207.6648700076012
432	198.5080973157071	206.1589951823482	203.5523528791319
434	197.8124076661711	203.3945675336153	201.2007792639187
436	199.2257376903307	205.3661902208951	213.3684735931799
438	202.5457928113059	209.7608297600025	217.8526243458791
440	204.5981037381038	210.2036328637997	213.6909102843429
442	201.505886735091	199.4303705431719	203.7272504899463
444	201.9441641727356	205.2609403711495	208.2973385640839
446	200.0454715067534	197.710023056874	206.9701331698685
448	196.8990482191911	192.529664600974	203.700755917274
450	193.8143842181234	197.0890222694306	201.1682258468964
452	194.2169831651722	197.9120856986628	200.3358679868027
454	202.810041714625	199.9875217853172	203.8672039979768
456	211.1920494089472	203.8489128355561	206.4304117519018
458	215.735541688295	207.5484842052593	207.2175489500592
460	213.3404047694657	206.8143247913559	207.3151127867543
462	211.1144133930715	210.6274990279842	217.9295357373924
464	207.6100137270165	209.5036389054473	218.3710583713907
466	206.0673274019324	209.7696842674916	212.4394841964316
468	208.3211412688239	216.2459736490164	205.9379086633355
470	203.4908476122362	216.42903764313	211.5268075658879
472	205.1729175229602	213.8882110403207	207.8202002734069
474	204.5587204814571	212.0203845996738	208.0375234283387
476	201.7420257672614	210.1312117228848	211.0425487172063
478	205.791765177399	202.9095838975351	200.4794258822118
480	202.2682745548354	209.6458776050993	213.4884600647495
482	201.6780886444875	212.4592543560162	213.0957720214418
484	201.2032830702859	211.7699970829968	206.5247468533756
486	197.5538101852103	210.6389732952382	206.0480332877659
488	203.2793621162717	218.8829182034032	218.9010314527437
490	204.1538125525493	215.8232023854338	213.9945722575942
492	210.3260390829792	213.488358689159	215.3873274931299
494	221.0509642346954	216.0266941414043	226.1168801423969
496	220.9485479121293	220.5412504405657	224.3433954443167
498	209.2471467975448	223.8229046423613	223.2317994052753
500	208.4789507298664	217.4100129052612	219.7416368207589
502	207.7819057431277	207.1292133446907	213.1640733938638
504	194.4733999201974	201.1702812749498	203.82905026048
506	198.027591247198	208.1063660215933	200.6316315487116
508	210.9088831064851	206.3222484933897	212.3248110761139
510	220.3495787948074	211.2869053508626	218.2303412286516
512	220.5357801771526	219.7321328310017	214.2532637545997
514	209.7714028094042	205.1313446447013	212.4041845261845
516	212.2069090467593	219.9274048240129	219.8225654507342
518	216.3875512515131	219.2971758200564	224.5626441804603
520	222.2271348275961	213.0278922928191	222.6301828196823
522	228.7795215734987	214.0719648249333	213.4537435147702
524	219.2546826396931	217.76799506068	216.2966928220461
526	218.5618166777211	218.2786937652709	217.3274489341643
528	216.7543157331559	213.6403326954629	214.8901127257454
530	211.7908782814652	208.8390633615593	214.0340558823943
532	206.1603808759707	215.6015541306577	226.3513477011464
534	216.6868030309519	221.972235144621	226.6924109125758
536	215.2109687538664	215.1949530403367	220.0054151378401
538	213.5931069915239	208.1763619940973	217.412699311757
540	220.2599652346456	210.5062244826739	224.1977006294051
542	230.1845158908343	221.2800292158805	226.8139124959162
544	234.2322239361724	222.1110255658828	223.5422600313779
546	225.6879660570342	221.5319544970144	218.7526854861017
548	214.7893715582778	217.9530489000958	213.4913063646296
550	217.5130654030118	208.2809655679074	208.7569566791685
552	230.941192647693	225.1592226151147	223.4756858043396
554	223.878557854043	227.4619167111989	229.2004400589834
556	219.23007015548	220.1825711354344	225.8428519409517
558	224.9361803458394	212.2856757481194	219.2477986335821
560	234.2206333990544	221.542692665562	225.0563012537956
562	225.3065065393074	216.3133135216435	227.7342598175923
564	224.2574580774246	221.4763403549222	232.6067372266855
566	226.7631287535899	226.5269006216696	233.0852092045893
568	226.2913654615571	222.3676572423889	226.3779453424806
570	214.8768167647633	214.8607032197198	228.8767939905796
572	219.1244590408884	225.6261207995502	220.2793301360592
574	222.0133420422776	219.1939736486858	214.1491582192578
576	222.2303844082778	208.9212550138591	214.7412659583474
578	222.890317323479	220.8346457706389	222.4340970365347
580	224.0217703650683	213.2330569932196	213.5249339887041
582	214.7699086747101	215.5981463435369	217.2934010296667
584	214.3791029272327	219.1207980758822	226.8027913607548
586	221.7437271988922	223.1174550181586	232.8429255959148
588	217.4945656914849	233.7993702053023	221.5736106882843
590	230.4963652635567	216.3945948339459	221.1335426697851
592	225.116227539931	224.1211319748024	223.8821489398813
594	223.3987302127425	234.0697784821682	231.161694911659
596	231.9987043694442	232.3662071225824	238.9895999408949
598	220.8383288549394	226.4741829384203	229.5667774296686
600	238.1889918833385	232.6690558571949	236.2585049111146
602	235.9621611685503	227.0734074519124	237.7888612761498
604	227.3593378559813	221.9274416850467	235.1331807877023
606	229.2234964028702	228.1799434698636	231.8186550732289
608	237.8998883390515	228.0249352346483	229.4597542367458
610	233.4371705317704	221.8991769553524	230.1972335882026
612	231.2210415904549	226.0538093013415	233.5848109675419
614	231.6378061123988	231.3825975058809	231.8335788594401
616	232.0445909457499	224.4297624137429	218.8527505592023
618	244.4411290913035	231.9434676767905	234.8016071991532
620	231.8972483059565	227.7898968217103	240.1554512860193
622	225.0625799933188	229.5903848437261	239.0834720664302
624	228.3146079006275	235.6186978294172	236.2578637808238
626	232.3665665998715	234.0104387597187	236.7130413296709
628	224.3709976745134	224.679679718548	223.8204572009816
630	228.2770179170803	221.0870377050159	224.8832334829361
632	235.2411153688066	223.0106912968282	232.121009213444
634	239.0306783615519	226.6812940936788	237.4558759999825
636	234.8939174370989	224.748858997556	231.525343465716
638	234.0399525776974	226.1293001390634	236.902846980535
640	229.9357253851809	230.5546973080819	244.7107605069797
642	232.7895500380229	231.4233117734055	240.7288572565693
644	238.3862181736477	228.6868469005091	225.5354089701334
646	223.3418493933756	230.71604963095	218.5906578009912
648	225.3750961573084	224.9842219896623	227.4068830727772
650	230.901899978265	237.4089035569956	228.0980407598017
652	231.0463401336572	242.728597497879	229.1545525516476
654	226.0829120359608	234.1813069418368	233.9946054788614
656	231.0415247893479	237.35709743325	236.2664244051861
658	228.0552559206515	232.5662300980121	231.4323330256367
660	223.3357970334371	239.0147512579335	236.2987239934858
662	222.3711233959249	243.66147423134	240.7086336950785
664	228.8550532381047	240.0733637724758	238.6686430251273
666	243.9969551725275	237.0307842848129	234.2576320176833
668	234.2667580287924	240.8836397054952	235.8993220830414
670	231.9366697129476	232.8861302922963	239.8381082743826
672	232.7734206040097	233.6389362740526	242.0532335264943
674	232.396042256592	248.4198252885387	240.8450915485634
676	230.8993085757151	247.382206414578	238.8945950970385
678	239.9521028088499	243.9864616428376	234.9926750020825
680	236.9563236102239	232.8331623273471	234.1714746592778
682	234.0817264439672	231.7751444487935	236.5673495367018
684	236.7038190798681	241.6478577789034	240.0150087378558
686	233.0268936407281	228.3509297456744	238.6327758840086
688	241.6805525519466	241.3335622016571	239.1050501489646
690	238.0471592219296	238.221962840605	236.4519018912622
692	238.587679017684	235.2716264138576	237.6238984513605
694	248.0700251972442	241.59549007309	242.4979484939871
696	248.5300840951345	249.4329288837768	238.3403581949108
698	238.3351302754689	232.3473969802226	228.4399867371525
700	235.5859735802085	234.5433362153835	233.4858655709422
702	235.7186423639078	242.1843721181807	244.9288913557988
704	236.1660545967316	245.2484538241812	253.6476337059079
706	238.1183265446604	241.6321687693876	251.4184433150767
708	249.6218315260198	246.6612696986249	249.1121318795846
710	241.7668008506662	247.5630411804823	250.2195851315312
712	231.3459408677477	245.6807114412285	247.3713778061891
714	229.9409003910499	243.1372297112545	242.2607594957193
716	242.529861140212	242.5904243015729	244.8662743837969
718	244.4060382205878	247.2580585338951	248.1406843635429
720	245.1943056642786	243.9305382217955	241.9612939813757
722	243.7414864042635	242.9737184477099	241.2700613237833
724	244.7022280368491	245.9261121933326	246.646001347736
726	253.1698993989267	248.9778980461906	249.6497519611328
728	232.0119648283666	254.0449840345177	246.7555082194932
730	244.2168358251976	251.6392593538637	245.2509195636299
732	244.8453771693748	247.1945693002561	253.7861114205313
734	237.8504362648052	242.3251965098438	255.4468816177305
736	242.2806990207323	238.6283994067513	234.5984224003583
738	251.4587997856624	246.3943358585759	242.8371833850846
740	251.7646844858495	254.3331036798072	264.4095380819172
742	251.4642856956131	251.2941264797365	264.9414934214066
744	249.8373462157928	248.349847056193	256.6182340039867
746	247.2037552028686	252.7702720278757	254.8722797245101
748	252.5885366247802	245.8607000807812	253.6371026120355
750	256.2777804135085	251.3275804117856	251.1461283165202
752	253.852202336389	250.0919199097434	247.500181977292
754	249.943092116971	245.7743630995091	246.0650106005283
756	247.1522667599621	241.9860000839593	250.0485489289807
758	243.6566751366277	238.9539464920933	261.803126240263
760	249.7911801706426	257.9052395676914	255.1900090372371
762	248.4408499857301	255.9610157670193	246.0614856700441
764	250.2461472817026	256.5469199169082	248.003552694693
766	252.6797068175803	258.7448058048252	256.3078803549365
768	244.9097740353649	245.8879668950402	254.2900937256343
770	232.1724177018105	230.2822860033665	241.0710050751499
772	242.8566320782318	238.8949214271747	249.2763716113734
774	240.2650322133072	240.8089072040464	249.6583202371405
776	234.0273246690578	239.5612749011837	245.5875115425824
778	240.1208996695051	245.06306926894	248.4415086039852
780	244.2567879950877	250.6438650472882	260.7571311866659
782	257.7658402122289	250.5059416906513	254.4810109931362
784	252.0308814442914	256.9602888174662	257.7291033423766
786	243.7731025909445	259.5147105896546	256.8020925993686
788	244.3092939769232	252.1101020021817	249.4167796522264
790	249.8660141885906	238.8052348900734	254.1405639532773
792	244.2229404772147	248.6725063541626	256.7493075991684
794	244.2232323619497	251.1921965048742	251.9924948947531
796	249.2438788906954	256.0774285412985	254.5165606189553
798	251.5842957318017	259.5796223402001	257.0012489503428
800	245.6831730233149	254.0566670153815	247.5713703935473
802	257.8294574272425	250.5621813969987	255.317646987022
804	253.2450975973509	252.1041596636026	243.2838133083572
806	251.436898853592	251.5989489347245	243.104067974029
808	254.3077805460253	253.9792846458846	250.5973081137456
810	256.7976973466532	258.9783398392439	256.850085164336
812	248.0087304705114	254.6157043547173	256.4170202595882
814	255.5919187215128	254.3247198579707	259.5834577101248
816	249.0627491165529	258.3408157265936	261.2921421892363
818	250.2075288942423	256.004381889646	262.4531613410461
820	257.6835829914531	252.5426208940266	264.7302398683653
822	258.0098217458529	256.7411929361932	267.6347549266148
824	248.0914678383314	246.3275378871227	257.2147358191081
826	259.1661469755345	261.8100470918329	260.2161587250662
828	258.918727971797	277.6816308445559	256.7642027737704
830	258.9660205939295	274.3495467037993	257.4595586998362
832	262.6184447621294	256.9022609966835	262.0124933821557
834	252.9538114024998	261.282249708982	250.2249684222396
836	247.8694274185577	273.1838569437221	257.1243093038264
838	253.8071185093092	262.9741559394453	255.6535051163512
840	253.3113828187144	250.0322036132445	250.8610335971177
842	255.9527386391881	253.640140573874	253.3681645498936
844	270.242698372226	277.2411085357983	267.0239999520364
846	264.5086361351652	277.0612042558445	267.8289602109193
848	258.6579212518094	261.9710095167757	256.1385250631719
850	257.1691413359848	265.1593948181082	261.0063341324399
852	254.1521190137594	268.5831764297591	264.9086780974362
854	252.249089679809	267.2661004552473	262.3529011385821
856	260.3531320471711	269.0254696033564	260.7554543827779
858	276.5531146002878	265.9840124483916	261.2590469820856
860	269.0021991712165	257.4098550947173	264.7325062312817
862	265.3848354348635	261.421442491096	267.0240011734802
864	264.5821848618905	265.7382674995525	270.5449674635156
866	263.8985592416215	264.525352869625	276.6467532213877
868	266.1252449647798	269.7003656785572	282.3086611410325
870	260.3952880237001	277.801930985109	261.2265604709782
872	263.2380130303264	275.4985267742807	260.9457870195975
874	263.5664736536077	266.2720776738169	267.0843044633044
876	265.7062323169217	259.2426522907317	266.230272002662
878	272.4599514984302	261.3107852243094	259.3078029857143
880	271.1485418703371	269.8036560864845	276.5751344786615
882	277.7953574637743	275.5214480642116	267.0221062591192
884	270.9663013602801	273.3318506357678	278.8905874617124
886	264.6203835691191	265.1491733247707	279.8570405722691
888	261.4609124373417	263.4108039491265	269.742296916459
890	260.0623132683818	274.3138284252562	264.7881875786193
892	267.2211879001596	269.0032702304504	274.0363796100145
894	265.650211916373	266.4052804087009	264.5789297588805
896	267.1826729333188	270.5641878439676	266.0089017420429
898	267.2094060898171	267.9471880859483	265.4914390088206
900	266.05959567481	263.4591082742353	262.6443053686423
902	267.1274365121058	266.5035256175326	265.0469500701124
904	270.0153301056371	251.5174838547098	271.084587255721
906	273.6341248309496	266.8536232996838	261.09849473742
908	275.1019874816003	272.3245919858665	272.5989930442844
910	270.1172611204564	263.6287681958217	277.5916197711919
912	263.6795416246704	257.4997492556659	270.4709495207694
914	264.4274198997778	270.9287583345713	265.6961624803071
916	266.0716846646243	264.1117176748055	267.3464179344516
918	266.932304410282	272.787434957539	269.1970049495218
920	268.4527903434795	272.4732516527043	269.4512105437359
922	270.2174556129382	272.0580062722285	268.2394393660252
924	273.5200950223313	273.7773427904201	268.6969580450963
926	278.40180569642	273.0078426246749	272.3676476178338
928	273.1231599329321	270.3879145185887	264.9355621440569
930	264.1197135616778	273.0684476576467	276.309259138868
932	273.3470338285047	276.8414574789823	273.5344297892643
934	276.4275524817662	275.6638105964096	280.3155701454274
936	273.1568591384257	272.6917090365923	287.6091229236925
938	277.2941108921849	274.4794718201121	275.3453081863461
940	274.8110639537442	274.6822011877599	285.7634577336316
942	277.6635244101856	271.4993286886149	272.8256554597722
944	277.3054685853783	279.3874597405498	270.7193990084276
946	275.5611800083613	285.7512382782419	272.8234921403073
948	273.6232498890537	282.757711667071	272.0264165932435
950	272.4400400494665	274.3188451416857	267.9252570761731
952	274.700338777056	283.6366719878329	273.9818994500682
954	272.1595199899724	275.9031426716721	275.2505421390956
956	272.5133631098217	277.6973795664292	279.8588848772621
958	281.6157996862469	279.9704472890146	284.5337323232342
960	287.2615010876517	287.2445280618093	287.1078448361515
962	283.1894795280385	298.028587633567	286.9586156797548
964	290.4718173675809	286.7958298299478	284.9515097772401
966	269.6452336531758	276.4121868328666	279.5142360708264
968	276.1433302367041	278.6972727199911	279.4175350645503
970	281.9261315303254	275.1846521244207	288.3668209613774
972	278.5865465564333	274.397687242827	291.5703240686445
974	274.093317465141	284.3283277857328	286.5887054623904
976	284.9628515573495	297.4759237850952	291.564754466068
978	291.2055658457892	287.1161045240495	281.1880180795938
980	286.5406934753295	292.4636768191314	283.562712468922
982	281.636258525903	297.3948452051334	289.0556739847766
984	284.3935320972113	294.4542486571176	289.7720486241217
986	287.2726766537062	285.914766087071	287.3423317282051
988	279.4880290786322	280.1120833456446	289.7398868705756
990	289.0377896500072	280.1712534451311	297.0750168796163
992	288.1375281579588	278.84942209086	301.4644596879921
994	289.4465505129998	277.5436631213369	298.8566116613919
996	287.7923427861456	282.1038274072669	295.4439358188579
998	289.1087584534762	288.8313608871769	295.2673853882017
1000	296.358410693451	293.9461683510675	295.1914116503154
1002	295.7267810115175	302.8067506182973	284.6512260161895
1004	299.0647675172206	299.3700570294365	312.2911300135746
1006	291.4413781751183	294.1685064273028	296.0487449544377
1008	288.6258583360706	303.7333981359989	293.5965629030247
1010	283.7353009777664	297.3938832571407	290.4894319302271
1012	280.9592843401683	279.0025920613509	279.4745986773286
1014	291.7531084974634	285.8528235649748	277.7836645015383
1016	282.2343189770792	287.7405966876779	289.9369296153828
1018	293.1186611436301	298.1026369238756	309.520937716073
1020	299.1799567274328	300.8105769009931	298.8288630564395
1022	288.0311217879016	290.0718876908338	291.5008353701152
1024	276.3476936414846	285.1884642255764	297.5670914837493
1026	278.9270988444343	295.2081680727623	303.0595076749506
1028	282.1339978606331	292.5478213904318	286.2063258493984
1030	292.7301199374545	295.6489534047657	296.8049633971396
1032	300.1726158886682	291.4915132676954	305.275903266745
1034	290.1773496156834	294.6805460799151	307.4783953385119
1036	289.6000247404297	304.6623418486521	303.7462088224688
1038	293.1490742554413	306.2401549734659	298.9674520909015
1040	281.256091951526	292.208332796874	298.1414178713501
1042	286.3498083146694	301.3599059365907	298.5983400034972
1044	279.6662720357248	292.3712641996976	283.1951578032017
1046	279.5949863635992	301.1527890139424	298.6396676950004
1048	283.4212706534917	286.899551385965	302.5665433722138
1050	292.633998503857	280.323612133904	299.5538084142814
1052	299.8621105269328	292.4735195818671	296.7445593297122
1054	294.5370925265837	294.8977606916924	291.3046093265971
1056	297.8585768923471	295.8603769038983	301.1063594468321
1058	293.0519265584126	297.2609942039261	298.793681656512
1060	302.3390805724846	305.0495499453935	298.6730306953203
1062	304.7852544096955	305.4297363137498	305.7436052588292
1064	304.7412145718524	297.4402463478207	302.9485979903539
1066	304.4264994468382	291.6236138486486	292.6417521560708
1068	293.1194498598336	300.0616894249745	302.9758679634153
1070	289.4696989587118	308.3295354336347	300.5379764862482
1072	294.0167866437234	300.5178986611313	305.7319592064028
1074	303.6501070034866	315.053285319652	299.205539471087
1076	306.3181227227907	312.1518221084585	303.2767137171858
1078	306.2725914537828	308.0154738181537	312.1355157786994
1080	305.411947850862	310.8452938243901	307.0368909548749
1082	295.7539113105546	290.7782624299351	284.0934731683558
1084	298.3271774338186	305.3875943368197	301.7185309605443
1086	306.5921634986992	318.9004295804593	309.098602817264
1088	299.6853366723096	308.8259864904404	304.1641605892663
1090	303.8601757804246	298.5885998014425	303.1562782838704
1092	307.9532858533061	303.2136630957855	308.7238167766304
1094	303.8748712773884	313.3007040742509	312.059838284826
1096	307.1787787937475	305.7825568114538	303.4096187268298
1098	298.7459263590013	308.9364036329697	293.1420812029702
1100	309.9850626518472	304.1810310642007	313.7079728150316
1102	314.1864686690724	308.3624335414855	319.8761446326949
1104	313.114398331081	314.7064499641033	314.1201590611063
1106	305.4810894234706	314.5332471196089	307.595428758042
1108	301.2175702551638	307.488317848601	307.0159177020519
1110	313.4440104265569	302.668648437742	307.4028315856704
1112	313.9678123610805	307.5042519379899	291.8944276785664
1114	310.5195606825565	313.2854780381874	305.5088240679622
1116	302.0811471326514	304.3226750790224	300.4419505471774
1118	301.7000896860641	290.5441095820626	303.1986950311183
1120	303.2617098088177	301.424891429282	309.1184625015128
1122	299.8075912361609	317.153616765366	313.1679623414541
1124	296.2142881740243	303.2191014553137	316.6666274550513
1126	311.0032723640948	307.2652510737267	315.5393541683013
1128	310.2719536581406	320.3010451372253	319.1872919973745
1130	321.050831879299	321.511942778115	323.7959106316079
1132	308.2319214532384	321.4344213989843	319.0862773296289
1134	312.3334120523648	322.9250520181673	318.918117414728
1136	320.9745215089699	320.0498996295311	318.1324958107981
1138	312.377641857674	316.0828014961616	310.5823345481348
1140	312.343438164308	327.0248450710391	310.6889748306478
1142	312.8954787879587	314.893562055592	322.6500887202586
1144	327.0606977249222	315.1273270555906	333.6683641636125
1146	324.2539698164628	324.9420230872645	327.0501920790612
1148	321.7469585539283	330.7628801002616	314.888778483929
1150	321.9383939815576	328.0952404773523	311.8773175659477
1152	321.5203533449135	317.127922569058	320.5286411826016
1154	316.9951415295893	305.1579528444772	326.5797023149584
1156	303.5308100768929	313.0517308061551	309.7085356850566
1158	315.5238460979233	323.1490462121229	327.5370173209437
1160	309.9434253595662	309.8542899600254	323.7234266237243
1162	314.8254532681526	313.0774099894007	323.1627306973306
1164	321.7648035420783	321.8190684156604	330.8207768273536
1166	322.8052479642745	326.9081748207765	332.551416501575
1168	324.1123829784963	322.2323941094839	324.0978365675913
1170	334.8850768533438	307.3313953887333	321.1385377338916
1172	323.5722731283584	316.0881705841669	317.5927357615732
1174	336.5114366055927	321.8241371629316	327.2499419494252
1176	338.8261384539009	318.597507919592	326.2769759028977
1178	338.5493800593135	311.1168217880477	315.1934130630527
1180	331.7022678451687	321.9135417271957	316.0189807086852
1182	326.7124078274849	337.6527019273574	327.1320053267627
1184	326.3397886410361	337.7226781797896	331.7277866465558
1186	317.3949312401079	332.3678220631375	325.2502418442231
1188	335.1531496702177	319.7500651477221	321.8734082201445
1190	322.2205492400361	331.0707396334984	316.4191162315514
1192	312.8412965701406	319.0404403915961	318.3547513549656
1194	316.4799474628377	319.8196906281517	327.0031233921437
1196	326.9602680955574	321.12638580548	318.4012280262951
1198	337.0594957638139	325.3987493367033	314.5005989881542
1200	337.2374569804662	336.7932796862056	330.2050526177044
1202	320.1880274967735	335.4172306820797	325.0949565803387
1204	325.3934094033115	339.9395490582725	350.4216861280001
1206	324.7359257409972	326.0011091013141	330.0814949305487
1208	327.5834394079108	319.3677344132284	326.4521380603122
1210	332.7761689811561	333.0169518471031	334.2988414920734
1212	338.5551537315251	339.323344804529	337.3989479023833
1214	340.3455092581115	333.2025649981102	335.9328593467012
1216	336.4139911782771	328.766900223187	332.0934560931149
1218	330.6382302532354	332.3927603435248	322.2755781163953
1220	322.5122824599374	340.2681548195057	339.7016374666822
1222	329.4899592701755	342.4641338551167	354.1688089808642
1224	337.4531092427981	344.4647558047617	356.4677143863761
1226	339.6490745235686	338.474682861843	341.993045207485
1228	340.8804170986763	329.5260198560103	331.2523587800673
1230	332.5710270801872	330.0255696191744	338.15639755601
1232	329.4957308147043	338.4052636380624	347.5943428136158
1234	350.44162533001	342.1063928478754	339.4773240687356
1236	338.1599745851843	348.2632876278439	344.7772736720266
1238	342.2923218083592	339.9556546643681	342.696294411449
1240	346.777898384448	341.0347526716178	345.4796096354038
1242	342.9807205532921	325.4805091230007	338.046298982371
1244	338.6177627709501	334.240886059281	340.7019190378449
1246	342.7671510581106	343.9117873378669	342.7849514024034
1248	341.5369406622228	341.740620648028	340.5016431440996
1250	332.5838084380529	339.4833150637151	341.4316914177126
1252	349.7024484252662	338.1416069454838	346.1228701167873
1254	364.2411469218239	333.3531584490616	357.9510525919129
1256	360.9583883527462	340.6297373149271	360.3018839355573
1258	352.1019082368688	348.5694620952555	359.6008418217293
1260	361.722505689444	341.6791951957177	352.0775256764558
1262	361.3768778929992	348.7142312154942	356.8135794787769
1264	353.7542413535751	361.02170078239	361.3257138555231
1266	349.3864979297874	359.6372788752034	356.1042542093454
1268	350.3177664076242	347.4339020826776	350.3633090017466
1270	361.0713772177728	343.7154866350999	347.230320796511
1272	351.6426966359159	351.4434976043278	343.4921608348084
1274	340.2927436433148	351.6436671811277	349.2369998954442
1276	343.3909725872081	348.2785492206034	360.3352316149347
1278	364.0345936999617	355.3048417848041	365.1556741717991
1280	361.6327113601791	350.9828788662602	361.4800211986794
1282	346.3380658690466	341.4777410614123	362.3967647784259
1284	349.357869835926	344.2963770306691	362.5871059501164
1286	365.6652006639149	354.4669697257721	348.4597218851289
1288	354.9983788445256	348.2424700028017	346.2001435282907
1290	362.7992168250867	361.1303505182461	376.587232289133
1292	356.3652059855543	356.1780524079675	336.1261196755958
1294	348.3322606333134	361.1049630242442	344.1188747660806
1296	348.2650373074717	364.1576479695169	360.3624198561973
1298	360.1200885719078	357.7050882388701	367.6991262325898
1300	364.7622313612621	358.7352386366985	365.1374822685995
1302	359.7496615949311	364.6500544129789	363.4499878928426
1304	358.9927753140677	359.6603613149238	365.3362509800501
1306	358.1840113777739	356.698628713999	355.1491168591734
1308	354.5777203132031	359.0384932856335	347.3168734580703
1310	363.9104797862055	350.5069466703595	336.5528468689665
1312	357.3252178714433	348.4392445267685	365.545917543781
1314	359.6588762201936	370.5310079454136	358.5614684962743
1316	368.3228751092401	369.486862866821	369.5916642857773
1318	373.8083405749713	371.3170200592418	367.0480960352196
1320	369.8805024400982	381.2577898821674	360.2077348690725
1322	362.1641565294028	373.0869713591404	366.5290912740205
1324	361.5340349985468	350.4876149625641	363.4490688999468
1326	363.0625408862578	361.8536364070136	384.6277929529878
1328	366.9757244479086	361.9725204912064	358.2339623193566
1330	371.6675891737683	356.8808207390864	369.8144117254544
1332	366.2667088011557	366.6779317835824	356.8149851005333
1334	360.7651089508374	381.4248274215488	362.6869315210104
1336	366.8252722152481	379.2293235160227	364.5479662998416
1338	371.7856304140898	373.449846614892	366.0077140144874
1340	374.9124296515259	374.5961680984289	370.5355200551136
1342	377.8366324968318	371.2910417800746	368.9647356150139
1344	368.7926584730473	359.9930728825954	365.8823996370161
1346	374.5714984067237	372.662730554846	382.3038087152548
1348	373.9639655842154	369.7221820265362	381.7183470162383
1350	371.3247541971365	378.335754254377	365.4983761626285
1352	376.9354742998502	372.8305165528115	376.5421441626964
1354	381.7254767281888	362.7499089770002	380.5151892856378
1356	384.2323530459905	364.454695833217	373.5570356677545
1358	378.5386792597	366.6382656369922	371.2554058157944
1360	378.173650368802	365.4924799105429	377.7597292733673
1362	389.26065447636	373.236091337084	382.7590963230786
1364	388.074743226227	384.4769819382685	380.2940189087031
1366	376.3281903631389	364.1909820101055	375.3226528316038
1368	375.1929137756118	355.9015905806817	364.6727415880704
1370	394.9367211519491	384.3350964266203	380.4031773623128
1372	387.7412399082592	380.1896969468833	379.8933466905995
1374	396.1631852334472	385.9503607694104	381.1579991191697
1376	386.7404123192677	386.7623659422025	373.0995506200987
1378	370.730291197631	383.4016334987971	373.1315861621706
1380	372.3430760197614	378.967051500138	375.0372319367987
1382	384.5078154103628	381.9322680058476	368.1416772173174
1384	382.1600324325248	392.1609304204736	367.9220957208325
1386	369.9149891110382	385.0526602904999	386.8200365640764
1388	375.5546689209708	385.2239979247629	397.1621541893746
1390	383.7169571468541	390.969959707895	407.816577532112
1392	378.0961632831297	378.985134857895	384.239542950984
1394	388.1183263417876	392.3509132973803	383.2477208417344
1396	397.3441229728924	392.128991147762	378.282740355221
1398	387.4077634930915	386.7403012259453	373.4062686596996
1400	394.9498914184864	390.1719122011014	393.2865423536775
1402	402.1703266373522	396.8779347853662	409.2282189340643
1404	397.1221247178963	396.8077200405072	403.7540501611377
1406	404.7889080651805	393.5647374146031	399.1628167242473
1408	393.7818258285216	392.6302657840369	381.959808653813
1410	398.5556028908842	382.0595836266593	386.8082790871538
1412	402.5501279271139	397.6959167044475	392.4436842157822
1414	389.7121328430473	408.848420683788	383.6993258017974
1416	379.7546710238253	387.784305023016	386.7719845463929
1418	389.5351816984704	373.0717114652616	394.3772414761401
1420	399.2607347550348	392.9564050961963	382.8732845890352
1422	410.1793775227408	399.7439780749909	386.9853429684806
1424	406.8575278939761	397.6835347695536	393.7671310834835
1426	393.7154902383006	395.9740992942501	388.1543726364814
1428	393.6051984376156	385.7858721119312	390.6949749946346
1430	396.1803085962849	391.3677182164814	400.6438017901854
1432	389.0044393184183	403.0801788932256	393.6314685653065
1434	404.0661100918558	370.0538122712919	388.2379880814214
1436	403.8635117000852	383.4550739743599	415.394863109225
1438	414.0980284892195	387.9436364637999	399.6738604404204
1440	401.4330806819703	391.8128133425064	403.2064550602673
1442	404.3022839756249	395.6522901039814	405.2564407129002
1444	390.5201851843453	399.3276219508917	397.9330583078042
1446	404.3751586185761	407.4923414644592	393.8786477257776
1448	407.4941022027609	410.6037002890423	385.6878025703075
1450	389.0910087438222	391.8897708768942	375.4986546328282
1452	396.2818962659258	373.7266005924503	383.3460780468731
1454	399.3700248542671	389.690381741006	395.7040982074113
1456	399.1313800628645	378.926926601647	379.5399657699675
1458	392.6459791009571	401.7319740553709	407.474148498721
1460	404.1078418917516	386.8437995563396	411.0574431700591
1462	373.0295669168763	411.0006855512422	380.5681588307612
1464	398.556796974282	405.4787526251835	379.7321422709865
1466	394.1792357377583	402.1228466969409	407.9385226806784
1468	386.1722935588698	390.1595210470484	392.0230468715241
1470	395.1028943579051	390.6500789752161	392.6559830341188
1472	398.5918709393344	391.8275867535219	387.4736917616893
1474	398.1111383104585	394.7571762510178	383.6148087538705
1476	405.8351023810064	395.4337644609736	397.2566190786758
1478	403.8781149395716	388.2005694437243	391.6437574525134
1480	391.184051909786	404.354091616925	394.0774527875834
1482	405.2345354466335	379.7402784552627	409.2977279102759
1484	403.9242115038913	406.1087597806752	388.3936760009268
1486	417.4195464244469	403.2611495163176	426.3877901522442
1488	400.1696424082326	385.4069974054191	403.8535825947906
1490	410.3396701139097	388.2784766818455	405.2158063030965
1492	401.8858007345341	397.3417314937893	408.9675261171088
1494	400.3010179739104	394.9666691102066	420.7966517238965
1496	410.8579379217104	409.0829160157288	414.1996191793645
1498	399.3672478408449	412.7917539716441	411.4313333171953
1500	387.8195458678108	401.6138269134229	405.6615847369889
1502	407.8708130706854	407.4267673312177	398.7149543562874
1504	419.6123433696205	423.2678371104948	416.8203387849081
1506	400.2692793264062	422.1337212997516	427.4154824499829
1508	424.0595056414937	431.1553674337876	398.6870811411143
1510	427.8773001090502	412.9079589963704	409.4832182864589
1512	410.1389145447708	414.2496560073093	424.8461964693853
1514	411.905161094024	418.8364909951052	414.452241003783
1516	428.4356958376153	425.6062961167855	425.0524461055844
1518	415.0410008257816	418.4747291511982	418.4747291511982
1520	430.1184449227537	428.3085314179915	427.5430323026479
1522	422.9910327687389	432.8740436597409	420.6891626890237
1524	418.3166412071156	427.0852091277461	417.2964588084267
1526	417.7553831103512	422.4080496174332	409.4187287025701
1528	426.7884624436925	426.9652302296745	406.0108367775084
1530	424.4689663872603	427.0429736807149	410.0056857532927
1532	416.2118760819789	427.0866647735543	419.9733294450392
1534	430.6377768846793	436.5299778293413	430.8012247384999
1536	414.9915777791599	420.1609742153736	413.1839601676442
1538	407.260905970714	410.2309785713851	419.6691228076383
1540	427.4626175134947	419.3376808397786	412.5504482979261
1542	418.4326775899876	422.4135672942667	421.0531521657587
1544	422.0618118289492	419.2339671755737	446.1056256631833
1546	430.5209501335951	439.5597432470241	431.2413444050857
1548	441.8487614142132	427.9375741109653	418.8837880832123
1550	431.9691705397751	426.0336501975579	423.3060520977703
1552	414.7129360324834	426.0101363278255	424.2152133405501
1554	401.9783338539963	414.0622154789637	403.1228341037991
1556	419.1565796968337	418.1773144021328	430.6827169577429
1558	450.6104478403901	443.2697610735031	448.3937844405438
1560	448.8377005867505	446.4031672880446	438.0403676161093
1562	430.2241806441372	431.4970220194591	434.679125457764
1564	440.0032983455016	428.3964147971856	440.0032983455016
1566	452.0096521474877	423.899578066118	455.0108376078488
1568	442.8483471849979	426.6896506106816	449.9844861309852
1570	442.8724920211682	423.3439679364478	437.6844968931629
1572	423.2607460271028	441.5226854607218	417.969778669464
1574	445.0182748210126	418.5258585427303	430.8695552563943
1576	444.5356834402006	447.3744222257714	426.276004091931
1578	425.8283902299293	419.028332158723	648.396349196987
1580	455.1785742837603	454.216799762379	815.8064741873418
1582	438.7202788634241	431.6442215327485	1025.736044974609
1584	445.0565499860252	423.1353258713867	1044.63934948724
1586	441.8945513133214	424.9672048141508	662.2861017477965
1588	454.4063481438863	434.9424606444336	452.6052026611546
1590	463.345245967343	450.1075360041894	430.8916951180635
1592	443.3962108498949	445.6577424794687	426.706776419335
1594	440.2992206458812	431.5878841732753	431.07227756573
1596	453.645944790845	429.3176883394177	434.4431863105054
1598	444.3008350504347	430.1065210593309	422.2497828569237
1600	433.5154143465616	428.6662775760069	422.8129180587595
1602	442.8087603715051	437.8086177734743	434.9295449944247
1604	464.7954008842818	450.6958569396633	458.4601177107193
1606	455.7538411891069	449.0506341522988	438.4514775084598
1608	442.303475452985	447.7872174126478	445.5537234902729
1610	450.7712403078667	461.9973445038572	461.8401733626349
1612	437.1363411767364	415.3936506222013	446.0938655633659
1614	422.6273553179272	456.3724212855742	431.6373741734793
1616	436.508066420244	426.4172615291367	427.0695700828544
1618	444.6442506806881	457.1587436730871	435.315215623742
1620	441.7225513662732	421.9828264051868	419.8431424134968
1622	445.7553564136048	427.7923319661967	437.2498976062831
1624	437.5002392722553	421.9202535612404	434.9033302202914
1626	423.5738352588991	415.9857366060271	419.0346292825763
1628	433.9843741851392	424.9408110762813	436.0372391195275
1630	439.9849147499462	426.1431773635219	446.825106030559
1632	442.0549307962868	425.390937773632	438.7188818599709
1634	443.7815946106342	426.5266923689021	432.2609324773302
1636	433.2370582200268	431.0111930330074	437.2467578139334
1638	426.0421662753705	434.1632102214902	431.3156969595526
1640	426.2955347102569	428.7516340656696	415.0128731673819
1642	427.4644822783484	439.9190506190503	431.2002582818376
1644	445.6361808443772	447.6618090072444	437.5354966563616
1646	429.8919240897043	426.8539799780352	434.0895698911238
1648	433.2853229846569	429.9303813521597	411.0496172564061
1650	420.5465071627284	427.9364756523523	430.7422200860931
1652	431.8537052124136	425.0214796904647	424.0082572321809
1654	418.2547926706475	414.4412592504907	428.7400512608686
1656	416.9718811863507	439.0770455125617	425.2353078744264
1658	428.7593328376021	435.5126007884705	426.9439487402617
1660	421.0144063040326	436.5972430793414	422.9425218120668
1662	430.3318801685113	421.2381325503541	437.8494248378212
1664	435.9165406470303	413.9853519869845	439.3333761508051
1666	419.0699487528905	413.9551070411405	437.3768124741593
1668	425.660184452606	422.9871513893021	413.6120544246399
1670	447.909291086595	434.2046935019685	443.4077116566564
1672	434.6226780487576	412.6628636795255	447.8093569785714
1674	433.0028160947429	400.7003432355007	428.370437728184
1676	426.8306781020274	414.4133354088243	413.7576622209892
1678	435.51051657523	428.3162354957397	417.8330545505252
1680	443.3300157411441	421.9912936360673	435.9659751356013
1682	441.0371245354651	420.1834365765759	441.4110208333194
1684	435.4019906533608	427.1154322360208	430.1153464844299
1686	418.7823938343165	423.4591317369511	416.082632534523
1688	413.1351824791506	416.5834860743853	419.5382842047211
1690	421.6257978221763	418.7809088094402	438.7312657468081
1692	429.3330605810736	434.7205609171526	432.2624516161229
1694	418.2603899114837	433.2881149338161	429.6867968211323
1696	405.8614806668122	439.4874372541453	416.1566066323547
1698	424.9820239693464	418.2760205438798	422.1745522602855
1700	426.1429246418645	427.2683143408044	441.0774509600235
1702	434.7689242726893	413.2196457003157	422.8607283386714
1704	430.0137578465813	428.4337458504754	442.868219589378
1706	441.7828994294184	425.6724174516745	422.4665766183589
1708	448.5561076068305	433.8378308082705	404.1652986167963
1710	419.0706642015175	411.5671940603108	425.2947699689231
1712	425.9824685408701	413.5961979408471	424.9425064037847
1714	428.7408442596492	443.3537866685366	425.1246132060651
1716	447.1241623341761	419.9039540501265	395.1820354970691
1718	421.8774087684932	427.0601238303232	422.9607520356219
1720	438.613492283245	427.1209514624053	420.4404669392817
1722	432.6838235319185	410.0747443652648	416.0669799789876
1724	419.2588465958006	422.4742503198717	426.3450750240351
1726	416.4226110817374	430.563975293569	436.0568756670119
1728	425.3926279992019	428.4349854837019	411.1361478173621
1730	442.9919246741777	412.4829843129274	426.1108198231797
1732	454.0505688942259	425.7177004462629	432.3414607296805
1734	437.5549775800255	435.200974223283	438.9987301652354
1736	424.5478817135888	437.239547020681	429.419932412818
1738	420.4116697350804	439.1580321516337	429.3897778634085
1740	430.9831935789586	435.101291222785	426.8413112122847
1742	437.572014163256	432.649728776246	444.803782107434
1744	418.8442200929785	426.7401231184767	444.2588072296233
1746	413.2326882943251	422.9390707779502	432.1813089487267
1748	432.4975465662359	428.0828477038756	435.4287346489392
1750	443.90278124344	427.1888391423036	418.849917163003
1752	431.1900357571537	419.8605498334331	419.7470112753667
1754	437.8319986735397	422.1444605020316	444.1590310506285
1756	453.8842906167824	421.2012348260265	439.2155202377169
1758	435.4864460201247	416.1127983277544	433.8246102838133
1760	434.7770877495173	427.0815365460263	435.7204200584343
1762	431.5905322559865	427.9760581113511	431.988752137099
1764	457.462066222815	434.0645304919112	446.2082415004452
1766	424.9860152054751	428.3024430477498	445.2689763400776
1768	415.8155705300183	417.2116868570116	424.2387303509648
1770	435.0596712464355	424.127331114401	443.0800183181039
1772	431.1444749383826	436.482068442628	438.7418253485207
1774	426.7020506132386	435.8821304315041	437.8929128840888
1776	432.3592229929379	442.9885061557149	422.7234534187078
1778	431.0133698743521	451.4581477027228	447.8756289004086
1780	437.701031643711	446.3545879183538	446.3784139150804
1782	467.271919185775	427.7500395867525	435.2081064717977
1784	428.983223047041	444.1961864280268	454.5956695767229
1786	420.9336681294196	443.8090414933788	448.994389589392
1788	441.3599605939124	449.697889953561	441.8998245470696
1790	440.7147450330683	437.9402902745807	423.5835926838387
1792	455.4204501057664	452.6292759479284	447.1561646090426
1794	460.291845012978	457.2303067951672	452.5927558237552
1796	451.7221409440696	445.2293820735313	435.9094668435727
1798	428.4383418809335	430.2132249911294	454.7761980043055
1800	429.8327835047833	406.4278989766776	413.6857405254965
