# Supplementary material for: In vitro and in vivo datasets of topically applied ketorolac tromethamine in aqueous humor using Raman spectroscopy
Source: Data Brief. 2019 Oct 22;27:104694. doi: 10.1016/j.dib.2019.104694 (PMC6839021; doi:10.1016/j.dib.2019.104694)
Supplement: Multimedia component 1 [file mmc1.zip › Raw Raman spectrum dataset/In vitro Pig eyes/Jena lens/Fingerprint/1% Ketorolac 4-3.txt]

cm-1	frame1	frame2	frame3
350	-11.68895017951867	-23.68649769484976	-25.50806904723983
352	-2.555677095652959	-16.05734870777125	-10.70218483546294
354	11.33210973406995	3.668834920708811	11.02479765554425
356	38.54658560637091	43.7228794891314	39.45472386025552
358	76.80473104255786	68.5732973103286	66.40542687983115
360	76.89539119049384	69.1337758203421	67.16799788601722
362	67.07410801375342	68.94851632160399	61.77046160450405
364	62.86270592988137	75.16239475506283	60.73208257488249
366	74.18738521534148	62.65681644375231	68.30216647666259
368	59.74480775867733	59.22071561681793	58.29459798635444
370	50.56506988805575	53.5969884504799	42.4762839380591
372	53.20760578975349	46.62176516395478	31.26055606270839
374	60.36921493397274	50.87421889846448	46.37067270978255
376	66.90176236821884	52.66609435034923	43.49442552258545
378	68.31021496012812	50.51563328005913	42.13753083936385
380	63.58054510402013	48.31387077455035	44.04910684855393
382	52.19094320856469	53.18569586793821	47.26269341280185
384	50.64296181765971	30.66563638109334	36.28075933352877
386	53.85877150817453	28.80368905210794	35.88627586411327
388	51.1655683773695	32.15781825926752	37.08946022237184
390	33.40327588706283	23.49434070700928	29.97478426939598
392	27.44659033208824	14.62749081330583	19.85589664580555
394	35.09493275263069	22.41873240348641	24.56445181848797
396	40.40164337607934	28.63399601021396	27.56900832090769
398	36.21548830646314	26.3648164138025	22.10088398815668
400	33.94453639112886	36.53963575889671	24.00424064922782
402	25.72532201036708	22.44500428459509	22.30353013227828
404	33.13049523036842	20.97264991988629	27.80622415578274
406	53.46599481083618	36.75565666054425	40.65705024860257
408	62.18080618236775	53.33362621213122	52.67333688515203
410	55.38359271558448	51.03852732589563	48.07482138453698
412	52.98252631197903	51.53601031675746	43.97058103943505
414	56.74440587637572	53.98037408694639	43.8270330697835
416	65.6981978511876	53.82095284822469	49.50144127681724
418	71.7676939735248	57.38611591075055	51.8160661039984
420	69.61615208756841	59.15572965700177	56.12362281699463
422	65.96770830321304	59.33910529820068	55.64869943545047
424	65.74003948190062	58.40176761033815	48.4968289602115
426	69.0791212898887	58.42262858692737	57.22703725013287
428	72.9956931192619	59.37520676254302	52.95252682325261
430	70.80245894096034	57.20019887966657	51.43732245716107
432	65.97860459579115	53.66157167391945	54.29323574662526
434	75.1333299399477	57.82585917989227	50.98772729749704
436	61.27915876022058	61.93259417837938	55.14173865881411
438	67.60251837760124	57.30058643970698	57.90303578578904
440	76.71215029837522	50.41840731230441	56.56191789106779
442	60.22979891882909	51.05216269381801	49.3766280800937
444	65.81937600818729	56.26633916996266	50.87080942494514
446	64.5844858244335	53.120211037454	49.36175436331207
448	60.73601941499053	51.35328589564504	47.27872541541299
450	57.35833000888218	56.12586085092862	47.00017809137218
452	56.72007290604324	62.5479285771696	53.4082013529278
454	61.19451887378888	54.66615273049003	46.23077029547912
456	63.02495033116723	55.14216278024679	43.26245420471012
458	63.32841164915945	62.11001115444844	45.83918523837097
460	68.36975677405019	60.08038597267841	47.54746487019042
462	69.99048746304518	65.36238583709275	45.03208125055772
464	65.5752854300267	56.24507595174089	48.31870668183812
466	63.88293763304674	47.2470230088139	54.64186023161888
468	70.44897260689035	50.50401407602492	59.13258502848542
470	61.26508217273872	47.12994786711499	42.84631800522489
472	70.03325444244135	54.82368293686621	46.18747859608715
474	74.86020162632462	64.65598004818938	52.2674795699426
476	71.11206099179974	68.12487350654651	53.28978647922642
478	67.90697578634978	50.71045730693582	44.63232622320195
480	68.26476161413095	50.36174931399123	58.04691423329167
482	66.64358991282657	53.11795602211566	59.94783217378938
484	63.23170435295131	56.66629135619812	53.16583504287078
486	59.98203341446299	59.54348691763146	45.60372552830765
488	74.05150823259703	56.42885038341423	53.38235032206923
490	64.81128264773989	59.69999606559188	49.4662942667721
492	61.73457749089715	62.19772515344292	51.34344753957888
494	71.52157584151512	60.97396194793303	60.06045829460739
496	76.52841803002572	56.27623417140855	56.20218008566972
498	74.22447334069088	66.94305271070523	60.80589151288775
500	74.29341812143737	69.49518404127416	59.77600110897695
502	72.97332303241707	63.54417228513034	54.58188784022681
504	65.31351577714518	52.95426060540946	49.26121629118482
506	55.28533782324736	53.89897106457566	51.89310445048865
508	60.42496748246401	60.85426838317791	57.5793115150006
510	65.88033829292155	64.21303094244176	54.65015154572898
512	65.88061638730116	59.92255179442751	45.19021533917332
514	61.24146633020524	47.59120564478542	48.124592835039
516	69.08042163890632	65.55176351611742	56.92587250013991
518	73.67251358471646	62.37282850939907	53.67824586190631
520	74.96288491685974	52.49701306744913	50.85257875841319
522	74.23074121776322	53.84762369842446	59.78251188001383
524	70.23862142200269	60.51683373506837	59.20140249759461
526	68.76665324454669	59.05311543355185	61.13685191445921
528	67.25272799656401	55.87256932550235	55.62709352554543
530	65.75934411686816	56.48163674735974	47.35693077932582
532	66.12667467897202	67.96061036215532	52.85417728099918
534	64.98844802027142	63.02811619083506	65.54788063378416
536	62.36353887462147	54.93292686462637	54.85631009346583
538	62.92940266019228	52.14950375376341	44.84975814043248
540	68.68794740840616	59.67712099869703	51.35391810217337
542	72.84822002974278	74.15112858313755	61.08665505289128
544	72.71407743947192	66.20161542896688	51.72957992985135
546	72.86510292144595	56.80618838706658	48.77033800104397
548	69.86321981696493	50.4868872050939	50.62023319475518
550	58.85170815304837	47.91027436169762	48.16413866575105
552	64.84065644241579	55.62046800450904	47.23522421663876
554	68.17716615726081	67.57993001513786	49.57242188838079
556	68.87391249464906	66.05580777024123	52.61153580122155
558	68.16907895181677	54.33710621351339	55.15309848030938
560	69.32040837693307	62.81861605231107	57.14210253263141
562	66.83150381979016	59.56429765775219	55.13961726790464
564	68.99607491736589	62.73510321904584	60.32958694818116
566	71.8930109741479	66.06616045400199	58.5988551400574
568	71.85667694734399	63.31655990473658	43.70544345908243
570	69.35568356686068	54.2817168626805	49.86068557439349
572	60.74938640142086	57.36364245022598	53.6657239758194
574	59.74227859197936	54.10624825528859	54.5195672832602
576	65.81226558702934	47.58327497452088	52.29702619673195
578	73.30637463232496	47.49696206684441	47.31602856141864
580	68.13973073288379	58.44947271208879	42.11693419395564
582	61.94282525255738	51.44508489373614	45.07595744679122
584	62.52856403129162	52.11973454743331	46.52801691804903
586	65.84975088979674	61.53080488931395	46.61703278161025
588	56.2482927209176	59.39222754187882	54.13135090988718
590	72.60096311026092	59.68843549988188	61.0965791176882
592	70.17204060335897	59.52081111961406	63.47822898916294
594	63.23796388652238	57.8422431356546	59.38027469025045
596	62.44200864281628	55.69987672953064	51.57049877857581
598	69.30439823726205	59.06759274534931	53.63203964623254
600	82.92178185483706	64.30081626086704	60.33550472662451
602	80.3255685514943	65.98990537314856	59.80790460102761
604	73.27147565470408	60.31835157255388	59.49547142232847
606	73.03236473161353	49.56257488300233	65.71963230044088
608	65.65563474242296	65.12091394596878	67.16582225068707
610	72.01342455232575	61.19531309318671	58.17128884971227
612	74.58184506817524	66.19111628158829	52.52886711549003
614	71.3856417269475	71.30423414516004	51.49795767953856
616	65.95847741502193	60.58309314940713	53.23468864064538
618	73.03812207333566	62.7797653558853	62.53481149661661
620	76.0348746306251	54.80263435609587	57.35615375627071
622	77.64646755523381	55.39796308028737	52.18448179065515
624	80.0722010531627	62.41530341813306	50.90319795798409
626	84.6592854843929	62.69141086892926	52.01992998134634
628	64.51958802160064	58.57223731319623	47.00140289760881
630	69.11866093163955	59.34378819793999	49.28249756286289
632	78.92133791819268	57.51410851886936	52.18435151274184
634	81.69179589035005	55.8964777704921	54.65394302947399
636	69.9802600568801	66.48673476953934	60.31950017061845
638	72.10002236934773	66.49028495338021	66.98235946030596
640	69.37441186643625	61.51781353655626	63.11041251020293
642	71.71272726250633	60.3070776831938	60.13733683604605
644	77.99635464869755	62.76067874211428	59.99782423459289
646	72.61526499344303	57.40198461709865	52.39854475897172
648	67.23353788432394	43.69827761240273	58.26109668964175
650	68.61247963093025	50.36040040018904	57.81832410521746
652	71.48977027147734	54.51086205741623	54.32568575919056
654	71.72353643332579	49.39339921013477	52.78211834286547
656	67.19025790817399	56.99004893361519	60.38881641362709
658	74.42430368062612	51.84523066015768	59.56057117904304
660	76.9797875647815	48.76579376716164	52.13371391669651
662	76.47380773960418	46.37854293083411	48.49682279242647
664	74.69077847323403	46.80385198861492	51.55519629187613
666	71.7650190715686	61.11809904737979	49.49247415092296
668	78.65987222387851	57.42715667845786	50.06868027852571
670	74.78839835670692	57.65655045508409	50.07114203287293
672	67.04304806499064	59.04462007584797	49.52754638381018
674	62.27124830200152	57.8418358114986	50.76486300018573
676	63.92658315351463	51.2952126524233	60.61867081541497
678	66.66215831345372	61.30404150037637	47.8355747579655
680	65.61547998629963	67.52041939875755	46.72868327275864
682	66.24333305419563	68.26908255054964	49.78032137321473
684	68.69251461629249	63.48560560230411	50.90813575915867
686	61.64956526852573	53.22955008166871	52.09817893858816
688	75.60579189941964	62.21245054283612	52.90242028573843
690	78.89015441105894	56.88686583055129	49.06748408941115
692	78.21532124580784	50.28482269028547	46.75505600865787
694	79.84044631142139	51.12802495066441	50.18775109744783
696	85.71826666373919	56.98558634337416	59.73562316332452
698	68.61187766599844	52.37566830772703	47.66541963952225
700	73.69852431018782	56.37998514826055	49.81476718495442
702	76.8360587958399	56.77026262379003	57.5195477932724
704	69.77427785351038	52.04070590558315	61.01307829120321
706	68.09570989487106	55.93478515511343	51.45594675899167
708	73.97842274688901	65.56275752157166	61.87698970557808
710	75.14490818262651	64.53743737971277	59.34825508475822
712	73.1917571045374	58.15272555724368	52.7459927050358
714	72.87181293719374	54.03450722306027	47.67284890040354
716	80.97951841418281	60.88161724558377	46.04316934010726
718	77.09747855287311	60.69960742381208	52.82352429612116
720	70.31536255397643	59.81091738992307	56.0029881723857
722	69.56332369804355	62.29669687842156	51.65464833048773
724	72.78200026786286	64.28403272274571	50.17063939729145
726	72.04811166203953	58.27730752729671	66.54663689032321
728	76.59893133689728	55.79953243662941	57.04623917771334
730	72.25810834320578	52.53159067994845	61.38839949994354
732	71.69501788662888	50.350547656697	51.06969205881327
734	71.35635035666127	51.61470531177712	40.49685869161701
736	64.74507378891539	57.21682330848698	51.4046505843003
738	65.983769291663	58.92974540760268	47.93659906451857
740	75.4790035281714	64.78048116220934	62.99233396076728
742	79.09851611075222	62.04746289338776	59.27809768744485
744	78.04765554864237	59.48058172112837	50.75995239341548
746	75.11013575558209	63.0818701640172	52.61065330349236
748	67.25187456869402	56.64199834276044	49.95351338865746
750	73.59576751363294	62.64959018761788	63.70284708833014
752	73.13240339827834	61.04236079432926	61.9110078526369
754	73.00520948056507	57.93914119125186	55.45320764519533
756	76.39814908069285	58.18639272302867	52.0826958346242
758	76.76640737591303	60.89122749983857	48.57993693072993
760	77.71578822173761	56.63223469701969	59.00697381778228
762	71.208314049148	61.98739003232355	54.03855789925576
764	73.81166075853777	64.77422342945673	47.56727199559948
766	79.13364748822724	63.60523874593457	46.52764272659333
768	67.99269635712588	63.50334096523307	50.56702483521764
770	66.31968781648968	47.97044195093054	43.64309075951587
772	71.38313709900744	56.00199840699507	48.23763495706613
774	66.41495612757754	56.66395032425707	49.56726384095826
776	62.83136824993682	53.42281117918492	49.11108401905982
778	72.69489298186133	56.53226266890516	50.93679780403426
780	78.68594474333851	61.07380443172961	49.7045234979693
782	65.31338368588197	57.35694042818531	48.20658696833918
784	67.44553423345475	56.34600838170757	44.71433723406405
786	74.1982598324132	57.7476924917502	45.78735029051562
788	74.54849270388125	59.08783983100017	52.17849948504389
790	65.35472417236282	56.9373043840298	55.81204155563
792	71.13701665395698	55.43311384087101	58.67247247361871
794	68.09846050904834	54.29042838751374	53.85967890487694
796	72.51766092978629	56.19699171926625	49.64434162988681
798	77.21751374263113	56.36792188382352	48.74936781908254
800	68.99487638333233	50.48642297614278	51.02820335241667
802	71.93864278330392	58.77184329990391	58.8254743579874
804	74.73734664703827	60.85896988650025	61.29446859760984
806	72.22631809889586	65.04025174031594	52.55146183041967
808	70.82661701168411	68.75522014302193	49.93138068956329
810	72.38123563214238	68.45440446117846	57.00079798663773
812	67.79164195847741	62.38547488845826	47.96881800122561
814	77.41123462487568	64.59411129070081	62.4719264743483
816	73.28034727735849	67.65659853120101	55.20088007985029
818	67.87418472204917	65.06369144591703	52.88925551610727
820	67.46952439041844	57.51318793895284	54.99384429556476
822	72.92536433084024	50.32297788874958	49.17081514498229
824	79.48453264519016	49.95075869183012	49.29531132481986
826	72.08997644255236	65.91440371537971	44.35094998347296
828	74.65800240423603	65.93418813301094	52.06530108063117
830	77.66816841966931	58.24310902396091	56.65362959455136
832	73.50417652950134	52.97309259528052	51.63730078684596
834	65.55115606210291	52.80027059659926	50.83796955358563
836	68.81763309137446	56.05728700299071	48.60006146981253
838	68.91486222393002	50.07258317525221	48.03065666447572
840	65.78407966077339	45.35245590412632	45.97653907857558
842	67.57980938521436	53.7929740387893	49.44414629847854
844	77.06361469414148	74.78372925883767	60.49744423446365
846	69.39889214851765	68.12112959906089	52.2931608564319
848	71.88821356584606	57.34625323991267	59.54202076471609
850	76.96314109781689	57.88419322947726	57.4727879056109
852	77.85996066221291	62.71185710628856	53.27432647562998
854	75.91957594984982	63.63657765818667	47.37579115870426
856	77.71063287780325	57.19811629214722	36.60301186397325
858	77.21730432975575	67.33956730003936	49.78423888285732
860	79.50280737032117	67.74734228764537	49.15858908693528
862	77.40976176170743	64.10166260785867	53.1324056588205
864	80.73445807624344	64.11194673517878	59.08740000971695
866	89.17990796728695	67.91986066389836	61.98882854933099
868	84.49241019399642	64.66283267420185	59.56779707408467
870	71.95810152588227	51.60040000697171	42.40388903868573
872	73.6547724428614	57.37009461950272	51.66506671393793
874	72.47704280078042	61.64099806874651	48.73804572300708
876	69.77278495752657	57.2788649575233	43.26867542454475
878	69.96655244263283	49.97777460995205	49.38508183973552
880	69.11519756358932	61.5091372449273	51.62508703362988
882	80.03047098814039	61.7759757731006	54.3437911511457
884	75.23043943851842	63.11375423668405	55.42495916272043
886	70.73416658289418	60.24896639560632	52.12067137731458
888	65.5621030596276	57.36319351028653	50.19112583134398
890	57.10682681233442	59.96333799280281	54.69586471894343
892	68.112955910846	61.60517343256774	54.7680239204573
894	73.08240123803364	55.74474263210234	53.33325221273087
896	73.25230912618886	58.65996198913771	51.50358708379086
898	70.41789391854337	57.37635251564667	53.55373398006013
900	71.59283177194094	51.43280362052834	57.64377264707071
902	78.67092544887713	48.88500163975718	58.57856633517147
904	60.67238736850103	52.3778684426599	54.73192857060646
906	67.09300064025626	61.12577808332559	47.74368207977317
908	74.80139164963042	60.1884868649588	42.4642607905765
910	80.10115219845724	60.07697408125709	45.13050281436078
912	78.96414536050614	63.30053332159989	54.14338687228543
914	69.26813284594573	63.70704881516166	60.67408199488629
916	62.02965068531455	52.727057214663	50.74126986619258
918	77.51239796987498	53.10962133576433	44.27305396104251
920	79.34017923698036	54.9228257914415	48.35275296517747
922	75.44354251142285	61.95632752570556	52.47864305400867
924	73.34456742128826	69.09176679103501	57.26026965089903
926	74.68195252412342	66.5876390006347	65.8749636489072
928	74.22737130512448	58.09482504362999	47.22478448260297
930	79.41719290900075	59.24660166666763	48.70924483710729
932	78.07458560470204	59.29856209133756	50.62538931175294
934	78.55071747317325	60.65808436852064	52.67358381868544
936	83.99063443047709	61.49134949777674	54.98841684089771
938	88.24061637275366	59.77672250076999	57.92918748189867
940	71.08707022324695	67.33021387472196	66.01878187079043
942	76.32621382218673	59.87899871373968	61.15852623027098
944	73.51499966272296	56.76560408943975	54.60600461737701
946	71.83507435554054	55.75146100335578	45.14322338727903
948	72.76138919012031	53.11437325336645	41.4515237956635
950	74.41593558830658	49.15760632985209	50.92576774804125
952	84.13678653683408	55.0612978331117	59.54462413264952
954	75.46431706015441	54.80620129276731	52.403655109124
956	71.17367261406812	51.02492146122872	49.70644053837853
958	72.85851219797766	57.23793589667099	51.03749252984985
960	76.19845294815805	61.98728492781369	50.92509197577527
962	77.72633099931099	56.05809436162154	46.39691275214003
964	80.57077439033519	58.50444422366383	43.65611335708834
966	71.26367816776016	54.6376034510448	46.90011753089738
968	76.45273161629822	59.3587916969807	52.35093681560711
970	76.39771817250028	62.59935356229777	55.38770207760617
972	71.29513738174541	56.01025994688924	50.29199608645154
974	68.85277236836136	49.63883864576733	44.59154391469917
976	75.9566015007125	68.68046558614634	57.64288915742674
978	88.25650041360005	63.21197340864315	53.80664309388477
980	80.09812219004026	58.49099553698986	53.70413013855999
982	70.58807225544217	55.47171201659654	53.34281419392262
984	72.33367394923502	62.45787101007821	54.26122143212454
986	79.83544371589757	70.19377228255792	57.24589961680617
988	80.43204400684496	60.90011629820353	58.9179774667229
990	92.96839439423007	47.71730135644749	45.7315435750299
992	81.5656027129388	66.78268915102728	58.35354339819635
994	72.81316637262935	65.93942468944843	47.29982947399358
996	72.41706106738207	58.13466066463818	48.42841402797657
998	78.97536195060324	56.30228615138377	56.88574097579881
1000	87.6915504107121	63.09542294531254	57.47737455438134
1002	93.87626531412911	66.64216698256922	62.81210700164257
1004	89.4942038002538	65.60438058560705	66.29239146322979
1006	81.02409043332604	60.01666232549214	56.0181172828017
1008	83.64890329760885	61.64186886516434	56.7603870393766
1010	87.37724868644276	57.74970554448483	53.44713383978358
1012	84.49139909972735	44.60899411297148	47.5566483473679
1014	77.09702627337171	37.86611188830563	57.06009879493085
1016	67.54599537341814	67.66488708914442	48.64680323179522
1018	65.30187969627799	67.87141552663169	43.68089276235013
1020	71.64784988635394	59.74108416544233	45.36688034348028
1022	72.21341871408623	60.78139028030138	48.9362346468795
1024	74.02741962918179	63.9510140092278	49.7814189412431
1026	81.2729074520088	61.60632160760191	47.34529254376126
1028	76.28271685268456	66.22504417071548	47.6735629835796
1030	94.83014007898692	63.99308432865087	64.47221683999476
1032	91.63698615196539	61.36307866692556	59.99986272685078
1034	78.55950668791326	66.85815534051935	58.41201153482555
1036	78.90912580321029	66.60443088982407	58.0264509564464
1038	83.88861407952049	58.86517150618325	55.59446662016873
1040	73.24400493587822	52.54219567601	51.4918801234999
1042	73.36661311200143	47.45693851018571	48.0788300477258
1044	75.64129553762689	57.26242708825956	45.06577264607071
1046	80.63076157888413	61.5568050157227	45.22402923765998
1048	83.22740892501768	60.26669116250677	48.50003691187762
1050	82.75527313452554	63.03098976800374	55.48006225065046
1052	81.62494374858785	66.81922684642815	58.15442432972024
1054	82.06034498006703	58.37317235887345	48.87201027643257
1056	78.85407244266814	53.32694779663091	59.72726202914376
1058	71.5969315337998	64.86525396411489	58.07026695584044
1060	76.35779028138805	61.80752529267191	58.71358267786411
1062	79.99278676917322	63.96669447405942	69.16310923009216
1064	81.26899537521194	62.55539149578164	70.92111857011001
1066	80.52493882712302	55.45862004750843	57.63340872609258
1068	74.54565017255131	60.94200845057427	49.55784795327605
1070	71.01151731534348	65.70968942285212	45.96889764249591
1072	71.81383801242154	73.72402464627186	60.30365122684253
1074	70.26467406467441	58.84938991790084	56.77439674660356
1076	79.29901547932212	58.9858403824084	56.64987815225995
1078	87.83197576347297	66.94949363996115	60.48893078879794
1080	83.85989535280011	67.74251360838593	56.61189508862515
1082	73.97367719923507	67.71654767175249	40.94673646189774
1084	77.42192901197875	59.14258544673134	50.45068060049698
1086	86.73164204082683	68.31088054149069	53.14590063341281
1088	75.93650950148688	61.86070681120171	50.61320283886636
1090	78.60540454300403	62.48765003355322	54.01256395826724
1092	86.0703540601107	65.71877512641724	56.95746284570826
1094	84.79077814608294	62.85294301946706	53.99985132064809
1096	83.81494979835301	60.10640406338328	52.99453484660138
1098	84.84937294472319	64.15949954396182	62.52764922037451
1100	87.72066729776275	62.39419268460288	65.67777016204767
1102	86.24497667195288	60.90785057257033	52.95479214064585
1104	77.56238685635617	60.84372971465514	55.91314478525915
1106	77.58796882449605	65.26041192560464	60.38669999636095
1108	83.31624175411072	66.83022493556575	53.7694441434829
1110	75.07021289588073	55.62746851213088	48.4269143237084
1112	82.90479211283852	57.90605589671937	55.01861813192095
1114	84.63028906738211	45.42579477176637	37.03148703134627
1116	79.87831938618699	50.08810497874704	40.2199458428206
1118	74.69025253821366	48.64005662061997	47.37348998162828
1120	77.04246826808497	53.59220308260541	51.23530870533638
1122	80.60320835778745	60.67128113687357	48.00584810406063
1124	77.55013975919873	54.32746422560912	41.03786039562118
1126	86.72946610333695	52.78835977671901	48.36235528476608
1128	89.17341302933639	57.11657964186935	50.81426610516213
1130	86.23380041056801	54.2896423597301	57.23731461923318
1132	85.54983962331207	60.91756867259299	49.24295537005941
1134	78.60163452370134	58.23853380475188	49.09858510541615
1136	77.47315867267004	58.95850686499189	52.78252557039488
1138	88.10938382188999	67.91132629409782	52.65971711779108
1140	87.9178270422654	51.76327553378641	63.46839237672084
1142	83.51444892577847	51.18115030652808	62.88027422872546
1144	86.54369442185123	63.42750139605622	49.57492111314359
1146	85.57455404923761	58.16137826089878	47.2819804910846
1148	78.91973784153095	61.27596465531143	57.67339584601932
1150	78.96677805607961	63.51770391286439	60.86433661700912
1152	83.8862110695339	58.3718934892491	53.65684607643644
1154	79.67226150169759	54.34176743266022	50.7746088259572
1156	72.0270272701015	52.7501181762845	49.2351952832348
1158	79.80466436001659	59.15456909696951	43.36103623516019
1160	71.49074332779735	54.74501022927945	41.13410457367063
1162	66.73994049995753	54.50363754869456	49.58297446461594
1164	74.80134338559782	58.23038020551601	59.41325018515859
1166	83.2676994131285	67.33313101236998	60.43270834809926
1168	82.87298641080177	72.05173151753991	56.25917047661675
1170	81.05856411185076	58.78806201274204	58.05121908702492
1172	73.62420957805736	66.8108667955369	41.54100745167501
1174	91.68432606075569	53.51682482227533	60.1571117656101
1176	83.73018467085569	52.7531547763982	58.39877247865262
1178	77.93295436257417	55.03879821852006	42.45677737475405
1180	84.40111714821924	57.03358720899021	45.53882602968359
1182	88.96464376299213	55.99910769667552	54.34944530120301
1184	81.70060199802535	55.33992350362726	49.73849650602343
1186	78.78096111503241	63.58638921374678	54.35604283290837
1188	84.27687674915642	62.4504526013643	51.88421202651892
1190	88.09886906451584	55.10739851659076	58.83828532009876
1192	85.43968208288607	60.56919734564283	44.26588366531144
1194	85.86942791001522	56.67129086653773	50.90097578885447
1196	84.39344064863192	54.57881702921896	49.20011674948013
1198	83.81146103440602	60.02701165115435	44.69725577908306
1200	87.09345766183556	65.31767807251735	55.66497531454026
1202	85.92031556814806	63.03301910518446	59.63888931640035
1204	85.94694312113215	63.74885543344286	63.71166346955705
1206	76.28277794699196	62.03896192552593	56.72209404010172
1208	81.0275517600393	65.09696524233854	61.23952448082936
1210	86.77697351002811	68.40767802671446	57.66577374359562
1212	87.9561376503741	60.62296481912514	59.47205523273483
1214	88.85273183564502	55.74935457221692	65.34502733979849
1216	86.96858499972612	59.83841086974685	59.33029164466728
1218	72.88552903986221	53.60050171735568	39.19989445395871
1220	75.91745736830382	66.47177517920034	44.05112036444912
1222	84.39310730663058	66.77198973750114	48.45386204953255
1224	103.9980128469201	61.87235579733414	54.23898549359666
1226	97.81535552469337	63.59562507789507	59.43984855813172
1228	80.70675332729093	71.75970390878099	60.76670147157795
1230	77.57290300512665	71.13834227772684	55.91208997345094
1232	85.73055109003596	64.04680075739722	51.53363921905461
1234	81.88200786843221	65.52014244328106	54.24845534297847
1236	74.70796090145495	54.66177054591995	48.99175825197489
1238	94.36299204506291	67.29649242894789	58.8283518451298
1240	100.4214379017403	60.5552229068296	67.4816253048204
1242	95.43159782482218	61.21047767259724	55.80651408924988
1244	88.71903623291358	62.11431354975334	51.19939852001413
1246	89.86497296146975	68.40168915478454	53.24138597414408
1248	92.13829158022892	69.14399696807878	56.22577950391227
1250	87.34229844553227	59.49600806459387	56.44024988590358
1252	85.8123646968083	65.77710782151259	49.48111132213527
1254	92.08550029972325	76.27634749452845	51.72507389635342
1256	83.82036579274902	75.75603274826811	59.65225946180943
1258	81.05195304053495	68.24454368561241	53.70490213332111
1260	82.12044371836518	74.6761901675215	60.28431694803791
1262	91.06067452002526	81.73191538676009	67.76749672118778
1264	90.83250485378848	75.78355788433956	62.50447675487087
1266	82.92931572881381	63.69302511647413	58.99420767334343
1268	84.38998014827362	60.45094204332563	70.43391730592764
1270	85.5376739893243	61.18700508314028	61.37855904375726
1272	95.94329629047766	62.89793769823467	43.72010991138378
1274	82.05973463382229	59.56449632670342	58.61263734463361
1276	83.36943782924092	84.6752724708152	62.04927959552202
1278	98.75127777001997	74.96844678887317	64.08095892867486
1280	104.3131913455659	76.06045025603295	60.17233298025657
1282	102.7559345036065	78.11599901690875	63.37617895402542
1284	102.8633725582482	71.01880148288802	71.37704154111182
1286	101.8286648519708	71.34220845875994	66.67409546576567
1288	100.0124061049015	61.58765308915115	60.77082697379316
1290	112.9489321995444	67.12513657689475	66.30607047877106
1292	97.1550962347451	72.99555657212703	57.62105557972102
1294	92.97607583658963	99.07430424339842	70.32407530665527
1296	93.67401418162439	156.6149172864841	60.73255011521545
1298	96.1745683539	118.6678809111771	59.48208613512565
1300	99.60834854652552	66.62225593012674	67.58986591669536
1302	97.97451005095428	71.69800926464329	66.4439844667972
1304	87.76797703540905	83.89693776831237	57.12443223617165
1306	80.48351797857536	70.66234803177841	60.56740936679347
1308	86.85902182244801	67.12410429751435	50.56334637047832
1310	79.82852539966289	68.28221914393065	54.69956471456046
1312	101.9814959701971	71.42481304143963	58.76636024889918
1314	96.09272137840164	65.77976881462706	63.9341193434207
1316	96.58062737354751	70.67177888411044	69.63192147348883
1318	98.61691442829554	76.39103807599201	71.35145891552182
1320	94.22595182563512	70.38942759588903	69.66812803215066
1322	88.63009092291645	62.4217692394082	63.93886772324568
1324	88.99644359100932	67.15239913058542	54.90504731742782
1326	98.08938768148721	63.6838337623965	61.34991327264957
1328	94.01571052651683	79.27878972006634	52.66954831502117
1330	95.81852358870752	70.96730051848128	70.73373526577899
1332	84.83750669230136	70.42768504977242	58.60388868656735
1334	92.5401636534923	78.02699429564322	65.32520372077795
1336	96.54284673181132	85.26802072656673	69.78121676899026
1338	96.92670156983033	83.16527102061306	73.72135536501051
1340	103.1027941644933	73.61624291704558	75.43182101968002
1342	106.7052630383226	68.26037655044473	67.4672003539871
1344	96.13099040740845	72.3483640906457	60.19543788680502
1346	100.2838330294692	70.30697515636599	58.30868244576717
1348	85.70382477732565	67.27923746871539	66.10867760685989
1350	85.4822590774059	59.82625809533478	61.2284581067829
1352	86.0038717049643	74.00144910764752	71.70617187940772
1354	95.19534117433824	80.33912351227441	68.04773379335947
1356	98.22716306454103	80.4937906581701	69.54104960577784
1358	97.50134539873548	76.33678651401141	63.0859267748178
1360	98.5293506507231	72.27091951274689	55.94363939060179
1362	104.5140482349363	73.54151666438193	67.60670492017127
1364	109.378172816552	74.89668456289067	76.45384322196014
1366	80.74160591454402	63.14541849812319	49.97345234336815
1368	74.37879719796568	55.96181763730012	50.69638895755488
1370	97.19186665237723	77.9235291390154	73.44111523319801
1372	97.84449359803466	73.4762845508973	59.09407405781631
1374	96.23121098014768	76.94371008184787	63.95918643793027
1376	99.06492556548608	81.70612891221109	65.81458063096687
1378	100.4493590491148	77.61356546814494	62.73451328504932
1380	99.68383980559048	72.19669989872452	66.03312044438697
1382	94.27272810376709	72.13729646581764	70.61472726023482
1384	86.03496750857421	72.24609085593235	67.75193907061539
1386	92.27707262133956	71.17466939739771	70.70900114955271
1388	95.17099961656335	71.25720734416203	62.09090958759676
1390	105.906711772358	85.18797455751238	58.92111895960753
1392	103.9870937805878	74.71494537745512	71.38130197208535
1394	102.7455864447227	78.54063538348936	66.54830567597676
1396	103.5057599904158	70.39608418724126	67.5862242238473
1398	97.38330578197835	69.8611932030732	72.02133690435838
1400	93.35028613838884	74.89492796385227	72.06627006759753
1402	98.68032035153263	82.4037497173602	71.34652210191756
1404	103.7220354428227	87.12035848466563	72.33273436307968
1406	100.7503579379704	79.73267693964685	67.04333192609968
1408	100.4344914083349	70.80837398829853	56.33892370669795
1410	88.0755123194354	72.55900184199922	65.43452137914325
1412	115.5309670968806	62.43207222802615	82.82419512627578
1414	107.1163478925088	71.74163997704628	61.7750200550455
1416	100.937404681079	80.42076566129663	72.54748540472758
1418	98.64760347025566	79.87504974212035	75.41783721360503
1420	102.0186371339822	75.12664866846346	76.08416817972561
1422	103.3028305275893	71.8979796780491	69.06937207100914
1424	107.3573110644406	70.38068349098151	60.77949803542305
1426	107.1397316271899	74.23382020010084	60.0178563485765
1428	98.67806853745526	85.16618735463747	67.01708714823225
1430	102.4966792077742	91.34092803783891	73.67343111445221
1432	100.2644888156438	83.11820091001667	57.75571227606832
1434	97.28073295157424	62.79377715986595	63.22153295178754
1436	119.3095864417323	84.72236512312793	70.59219732106159
1438	105.9255904541053	69.64131749975329	70.85158940778129
1440	112.0670620548789	78.36261163999643	79.91747390221569
1442	112.4934289154827	63.77740049930408	68.66311358971947
1444	113.6652136122661	62.10924499426584	68.70870657304596
1446	118.2374118261253	73.65842192745562	70.68137438119921
1448	114.3872783482714	85.25959702366806	67.48494645045759
1450	98.58678271985026	80.60735976382813	60.99873360446293
1452	94.98082140592086	69.71398007474843	57.74106561589484
1454	114.034960933715	83.26373924426567	66.59530613034207
1456	100.6407024170791	68.29261729642853	61.16499456384607
1458	108.2036289977558	51.98250810631555	71.34016953185464
1460	110.2540364168858	89.9489245195184	61.00408361905613
1462	111.91276880732	75.79605261245885	68.18151778479347
1464	120.0497697353957	69.95673561631068	68.27494855336519
1466	116.8245312534946	69.57000480839267	75.65616435553807
1468	110.0919832110357	61.67160631182044	69.70875552854656
1470	109.965188673618	59.8153238799917	64.74767808021508
1472	107.2269103712359	72.44364596237875	69.05861362222575
1474	101.5651232719137	84.23721850770015	76.59793799771744
1476	99.45442874898265	82.88712324529216	80.71995837418012
1478	99.21090076393068	76.97955311119759	78.05666503930269
1480	102.5313799569795	76.20190636941452	70.03702091511046
1482	105.1009033462873	82.62878314315421	68.15273239963692
1484	94.65457322078183	71.89764589917122	65.88980647298504
1486	118.6523646404902	91.3259128275381	82.58611715963031
1488	97.46128093293554	69.02465457311448	49.61079931659609
1490	106.6948944801043	69.2153772331061	69.52407561405737
1492	99.33539827919458	79.73430380315605	59.63260484741591
1494	101.9577097495239	76.48659397923277	69.10085270728416
1496	117.5212236412193	88.76632567878818	73.27003127546446
1498	111.6683239668573	83.30101545048282	70.65581433053674
1500	103.5504154346628	65.58765015281466	70.20507986225367
1502	112.0513741135975	68.03589478969303	73.18915749398829
1504	115.3183233975187	76.79527285648008	72.37727176514861
1506	113.8293454671101	70.95585113267794	64.2521537998248
1508	118.4297796070101	67.68493060625116	76.34549028639137
1510	118.2756342710607	74.91667128058697	75.33081493250924
1512	113.226935454089	77.39809496737445	63.34625174287766
1514	107.8609621979064	84.15182973855985	71.01061562176113
1516	121.0191351862121	84.22592263782987	71.07034596504538
1518	118.8565356962129	83.70449634634188	63.88835785867593
1520	114.8344138753446	94.07226392488556	74.26903231558721
1522	120.3069779265602	88.6545149794392	78.37205657530075
1524	101.8410590095003	80.07141639070383	63.24832551584537
1526	101.0904307479354	85.34180876716137	62.94933166930905
1528	110.03416677224	82.64868097249703	61.12888099458611
1530	109.1786773326794	78.35423772035153	54.20412766525358
1532	115.0991070014254	92.84078061925555	68.98089645541833
1534	121.6637720542127	93.87608240205631	81.77611310698897
1536	117.1392969038736	68.0945089535325	64.79832241662993
1538	124.8383086971306	74.1824250687533	63.40804645300186
1540	115.1715528717649	67.87211017074458	61.54254460287685
1542	108.1802798165442	85.13650871168133	88.02952455994479
1544	121.0438630180597	90.1740779652383	84.30940974565928
1546	110.9193908793474	89.88863018938378	79.87747057819466
1548	106.247453347972	78.57477303358016	68.13049066905057
1550	105.8157884321253	72.48329997088948	73.30688537455806
1552	86.67105462704167	66.1449163486749	72.58025598428188
1554	79.63231137338471	54.70320816707552	62.75061922116463
1556	111.3882192838911	75.29035545367356	72.02640508319227
1558	135.4184662347907	111.3138061788375	96.3905404251808
1560	132.1687327151435	109.403689155613	103.6493722048376
1562	120.8142036763124	87.23388550514673	86.77728083044184
1564	119.1142737122063	83.06383381338651	81.55382713524961
1566	126.1407133513984	84.67910160886724	95.06065180004565
1568	110.5463409620941	100.32770271332	82.61534271016909
1570	110.5157118368297	96.69215883153036	85.85033535379549
1572	107.3530775321743	101.6506145875258	80.7929253889355
1574	123.2077705367006	87.83582818301099	81.05422262301265
1576	103.2792533942204	91.11729036842971	77.20743309895528
1578	112.7719755623518	73.79542974409785	58.75950906547151
1580	103.5849015691059	95.52726241817263	68.07451620449717
1582	117.3066064866798	82.21272607867164	75.06080345732289
1584	118.4883913779974	105.8467775114876	91.27464788093437
1586	124.1125075021283	87.15741170044331	87.80119537136811
1588	123.5928310101484	82.93648088546895	74.67228096081942
1590	132.3337790265665	93.4216592259329	84.35630023630631
1592	136.4325083345365	91.89019793210458	89.78336982378951
1594	131.8464202937494	92.6936579578188	83.63858374684941
1596	128.9328316804896	91.03533405371672	79.12521549495611
1598	119.6548064822504	80.50157853714076	69.85543183009148
1600	114.7203374976407	80.70616550025721	63.26599621643908
1602	129.97153727308	84.76637641800927	74.49218891156124
1604	119.9585487080938	101.0423140797061	84.85258660629692
1606	114.3427421921392	114.9640625687447	83.36799763032003
1608	129.1788406912406	90.40108841458975	75.42920369787683
1610	115.0993808605728	96.60180382830336	95.48101447235538
1612	93.84211850970166	83.70229584281665	82.25704508846856
1614	115.8241138867906	100.27725487559	71.01594596538251
1616	112.043621951124	91.16446881068652	75.1211092666878
1618	122.6833897764649	93.51025407047733	74.97940713666658
1620	110.5435913535951	68.11422951311917	63.58177554431922
1622	111.2841343766239	89.29159160080654	68.25896830700863
1624	115.3438815373481	96.51886096195477	68.44226010139201
1626	111.2015603274585	94.53504972194074	77.47569429986972
1628	110.0047194481823	99.43659466317446	79.61358546601342
1630	118.1573927551816	93.90983577820536	87.69924164282158
1632	117.4150935088913	92.82137124831716	81.63172741641829
1634	119.3013002781908	93.49779686034532	81.79392094939337
1636	122.7480524053026	93.60152339333584	88.62025151261425
1638	120.4302336336289	90.16132735154781	73.45530407436473
1640	121.0621188220466	75.08331270148628	70.98791327052332
1642	117.560532097434	74.59019057648756	80.64708602193714
1644	132.1813993905456	73.96730384876538	69.32293012079209
1646	121.8825356289927	88.76348543903205	72.6523688445123
1648	129.3977419854841	79.21164619935557	81.09083918422388
1650	113.3693161862911	81.64628664255254	59.10755059529308
1652	102.5150796174619	86.07342558174653	79.13148445070087
1654	103.0327669686359	84.62567090737679	92.38097926008894
1656	114.2864686317354	72.14555889995266	66.39622105617744
1658	129.7867292955885	105.2008440209013	76.89567395632858
1660	118.3320231963812	74.25610421470947	80.10211994557487
1662	116.1100456817673	95.52256858284858	69.01923364870545
1664	111.5449291679795	114.5360996925316	63.74176945506873
1666	117.6566831506967	98.58595934306054	83.07542771127895
1668	125.1972209912035	99.80251646021775	84.33116319753189
1670	136.3225343174523	93.51978308387263	92.11116275949144
1672	115.2895950322044	88.18145938077225	86.97318799503279
1674	105.3255511987293	88.96905581453801	82.65945919307384
1676	111.7691622526083	90.65585605371335	78.4583612313028
1678	114.4893489812126	91.00500120474725	72.63377905725021
1680	121.4183089104695	95.89534880441302	77.16994212986093
1682	123.3116897707031	99.44940972971094	88.25526468765315
1684	114.0123905603547	91.36131668914274	82.75042027079095
1686	108.5143637968451	78.28002009329893	68.84665597469453
1688	106.8019002805225	70.48443178400996	72.69055209161394
1690	108.9354161184795	75.51493712872184	77.12475792630546
1692	120.3807546146793	84.54997197449768	77.05019609058414
1694	127.7917440093283	68.52894907147609	83.8509552363724
1696	111.6965418643054	65.59878200980398	63.33099687673168
1698	121.1061046997987	88.10066211512856	78.24347795723499
1700	123.47936569171	89.25947508934682	78.77425779475533
1702	106.5097142131616	87.6558027875511	73.86631329149172
1704	107.7095513296966	94.93260616188414	79.91627435973038
1706	99.90985249194559	81.92075925645959	67.44385228544783
1708	115.3208607344347	72.03427136216807	82.0150592089571
1710	82.02209841891661	49.57902618268766	59.49626691479648
1712	108.4165734515774	83.1473699442391	65.17105398877401
1714	81.80872878227528	77.97165819418044	56.79114779628857
1716	92.69823948936892	81.00676928688972	74.52256070596447
1718	110.1358013165486	79.67241703727713	72.38981912480195
1720	122.8291250374296	102.8193810166766	82.21739897968348
1722	110.343721627534	61.07881057135207	69.62091275958424
1724	104.6515050979317	69.66421612514273	46.22845655689056
1726	112.6518594885164	71.50604754937925	74.48559687305287
1728	101.3624432098074	84.03522366094202	77.26428590483734
1730	121.8427469560955	87.66243241062472	71.73074284000528
1732	129.9524388382995	96.39392858405938	79.66175022393571
1734	123.862879389776	82.64722358603581	66.70289551104519
1736	107.8286213180428	68.94500936102139	67.35476344818498
1738	106.5243226907658	71.17735661975408	77.67080283543785
1740	110.543708809312	83.16787231283607	82.07633848457667
1742	117.8041871432679	91.79489372290776	86.72067232392141
1744	111.9740935108583	90.94985700798432	76.50206860827629
1746	113.252474223357	76.02705258783132	60.42502930735346
1748	116.2444880209075	71.15773154738565	69.67531679350762
1750	110.9158111401895	77.10178720861137	79.31621090447825
1752	104.6433536523683	78.51909853615017	74.8727649717986
1754	107.2538694321279	89.10426321043835	71.93388455609269
1756	122.8693728579909	91.84929582468411	64.76434851600786
1758	109.0739552169525	84.74618477518645	63.87923875460133
1760	106.5796016193129	85.61232712617414	59.70568750661276
1762	119.7769359298115	84.15372418754869	60.13059695212176
1764	122.6416479916469	85.94948569817323	79.19252470939753
1766	115.2159189782782	79.06031403070624	69.50667094711011
1768	94.47653934697925	80.78003028959338	63.50996916404321
1770	97.51133762881359	78.78377171190191	72.98356563267765
1772	101.5852693487034	86.59843436875137	74.66738867787001
1774	123.121196979148	91.10014667080094	86.30087287957198
1776	107.614849433915	62.57535495386071	54.51832800523645
1778	105.8257783937024	58.97784521936892	70.1943769308766
1780	124.9776421647688	74.77334943552032	95.60107259059232
1782	143.1604884301519	94.08347064825841	93.2500276402334
1784	104.0514968063948	91.57969843248399	70.83256858622001
1786	112.0151646879479	86.16418630041993	64.01635370500628
1788	130.6674156831995	78.85544932486029	57.29321647125349
1790	117.2013578267768	82.13375752528086	78.13251128991564
1792	114.0478006545783	76.50068011990513	85.26216326188158
1794	125.482683056634	105.3187375834398	86.42161416172714
1796	116.8948390033904	87.64708474824289	78.0662903735612
1798	112.6218909823209	85.94835576226346	79.57182181330546
1800	114.5451458870572	88.03009131697857	62.88527049784594
