# Supplementary material for: In vitro and in vivo datasets of topically applied ketorolac tromethamine in aqueous humor using Raman spectroscopy
Source: Data Brief. 2019 Oct 22;27:104694. doi: 10.1016/j.dib.2019.104694 (PMC6839021; doi:10.1016/j.dib.2019.104694)
Supplement: Multimedia component 1 [file mmc1.zip › Raw Raman spectrum dataset/In vitro Pig eyes/Jena lens/Fingerprint/1.25% ketrolac 3-1.txt]

cm-1	frame1	frame2	frame3
350	159.6306572049801	157.2634246197264	149.0986132012177
352	164.3707028359896	167.7094655059028	159.7171437186544
354	154.136352479523	166.3126147765776	159.3293786468104
356	156.6705705801012	153.1897680190774	146.9384760811029
358	151.1857734501878	153.0891561296693	143.7831326834584
360	146.529735593931	144.5885783047836	139.6307439340945
362	141.980224540972	133.6231869698558	138.0915354105299
364	136.2286424640952	128.7153252238435	143.9133317176128
366	140.775642505952	143.429817610392	154.2588992740061
368	148.3663087367182	148.493114820681	149.8878610571432
370	152.4210787605862	145.9805234447095	145.7730234859228
372	147.5738449247083	137.8991172860771	150.1182394239004
374	127.634690518649	127.7467585862471	132.3553089268602
376	117.2046137380978	113.1687620258632	120.1965672980665
378	109.4531852953142	106.7427123452841	113.0407186581757
380	104.2786011340399	110.6963179670309	111.4796645489636
382	114.7846817094449	110.3356614654997	119.4460772976928
384	107.1539924632084	114.751099046535	114.4790035142109
386	106.7537993896342	114.3594074289858	112.4650421404478
388	116.182998221736	111.3767063161787	114.1555615731793
390	127.6913567618849	116.3674768826323	112.6189550203693
392	120.065583841886	122.2639652508273	107.3034821166686
394	122.0422295519596	125.4076899847382	111.7948880380068
396	129.8570864700396	126.6210085568577	118.1843650342024
398	134.9601359783075	127.4559230203176	114.7564066513235
400	122.5494511716048	124.8100391874667	121.1563579274781
402	124.7510918542816	130.4456504178218	121.9020347525499
404	131.7906145318021	136.4883861465046	126.9866105062899
406	136.2868120268867	137.0960354677857	139.9592239022516
408	136.9807595928111	131.2730355526821	129.4308978593567
410	139.1321050826738	137.4905753282797	133.2315078257868
412	136.765133317481	138.1220185240796	134.1692012598496
414	130.4382129152974	129.5676295874863	128.1465748261547
416	129.3776406592195	121.2630201168533	122.3823553669164
418	124.4099057992646	107.7763213357073	108.8695640895879
420	117.7079174275129	103.7957269440935	102.417858396679
422	110.5972830267477	106.3267973774604	100.7641889540492
424	104.6654992381557	106.9067282411625	96.6356176522176
426	109.3897639641537	101.7738850960808	93.91206085488354
428	107.3103074156294	105.6444124413851	96.85851707311704
430	105.6094601207636	106.3386828518083	99.4807201715562
432	109.0938256551708	96.83553878602257	98.84143975682761
434	106.268509068804	104.5174737678839	113.4166473290223
436	109.6651739755864	103.5396555500344	112.1903815907259
438	111.1495039708097	106.4828144503113	108.3216283655878
440	110.1117739870019	112.1265354717715	105.8002510588442
442	113.9880386546665	102.1746700278603	102.0187161395665
444	106.2083661770304	109.3130351272575	112.7129217684824
446	103.1117872670424	112.7949813526724	113.1183573909915
448	103.5749237627043	109.7229480933316	103.455732023251
450	103.1732750714357	100.382530686238	89.21500849320854
452	106.13789040886	105.8918979464533	104.539525099979
454	102.0922308163833	115.0912642645544	111.0214036202866
456	98.69690826052235	119.5779867678804	110.4944163191706
458	100.0763319225281	115.1635432831387	104.566591494852
460	102.5611736541796	107.0927215778628	94.65688342151864
462	95.83587283190244	99.28007721531805	100.0216143161302
464	91.72850771056329	97.30924369216409	102.9389922257258
466	93.27722526486475	99.07850276844789	99.76723011722825
468	100.7161802629218	97.73702215043588	91.85233659886873
470	101.0216725350221	104.4165252085678	100.3991634985337
472	100.6229083111358	102.1008207599063	99.29104064781696
474	98.35210013995501	99.49696846070134	96.71938000001516
476	95.31717314584844	103.2731580591032	99.70610644317905
478	110.7759324520938	102.9728737794764	101.5978546603896
480	104.8419799498321	100.4583707581129	99.2184453524826
482	100.7297000820583	100.8260831264275	95.80330955179608
484	102.7004054442735	102.5574063451513	93.05945613677977
486	102.9632086621032	98.03618865521739	92.58267514268084
488	105.1064182646937	103.3559401226355	100.5657614938481
490	102.1047881200129	100.6654908733501	101.1787671770817
492	101.334008772336	98.55389300148896	100.5904096917054
494	108.1564029893188	104.6884604446306	104.6286009330339
496	102.7289827164872	103.3249043600608	102.5247420312443
498	96.6381780950716	98.94927513198188	97.4085437740417
500	99.70966319927587	103.323809074536	99.1469530269285
502	107.5870384944442	111.765475642965	105.734523453847
504	101.2622436884944	102.8432604118418	103.8648406844112
506	104.3925588682376	107.2251678382411	106.5547717937739
508	103.1875590181517	105.7991646618585	109.5387897510256
510	103.507295616624	104.5844568718086	108.8703834005031
512	109.9764714003852	109.2985137002447	102.0874148500718
514	110.4172017456481	112.7413259345743	94.98043084506824
516	105.1060626892931	102.5082386555783	96.17851257082987
518	101.6429086786173	98.25651148890789	98.30533822206056
520	98.10423940467899	99.22870929625066	97.20738194939706
522	85.82623831968598	91.46403972539835	89.06795664458662
524	97.40778987813449	95.53074377905026	102.2377950054101
526	103.5392451084021	99.45938399739629	101.8258653264153
528	107.6958314551165	104.4538960864128	101.0575732884452
530	110.6121453381865	109.0294992929219	107.5078815439207
532	97.30697377386539	98.3650783392609	103.6362532129918
534	102.9057264563274	99.19907468390542	93.55452188111559
536	102.0825750958176	104.7308578603455	95.30409300736849
538	97.18253133472719	108.9416588049797	100.8023472427927
540	99.60979654150955	105.1170561151127	92.86532444661722
542	102.4964064971483	92.77292713207254	98.02467270459641
544	98.4080089696804	97.27418123064612	103.3114593377871
546	98.61592131161163	98.52011433506522	99.41876079950326
548	103.4480119761642	91.49693220853914	90.37575117000446
550	95.90768751784951	92.75442538188381	103.4874628970493
552	92.39439473768759	93.47204528465311	95.68220914022008
554	95.5839386139026	95.55563580098038	89.65369758454617
556	100.5446884491932	97.82466152480751	89.00847144352309
558	102.6154115713286	99.01924710966549	94.29828838995884
560	105.1437910764476	99.61729453809321	101.4084293121214
562	99.65827033265583	101.3863126505258	104.6289316738334
564	91.81624205713914	101.5043125907727	95.98806611875719
566	87.96146866522058	97.88968813599563	87.13540551496483
568	95.70409032174521	88.79979808901109	100.5694053677595
570	106.9225584671758	94.22877900900554	109.0947535966576
572	104.8535293859369	96.63503518495469	103.4737839975823
574	97.9296270524153	95.27777939869139	94.49705751886312
576	91.51506300235387	93.25922394224214	90.07851426052729
578	87.89049998137614	100.85525168518	96.51689878419494
580	99.705394925039	94.34604428606731	102.555803229989
582	93.48046010956614	90.41592577793195	91.91799276475425
584	87.20362564347146	91.85917397572791	83.90647539371638
586	95.98479158352954	96.98760416272056	91.79460960363781
588	104.6873847375021	90.09610659328615	90.75155484613441
590	99.16752722174385	92.41499676417955	91.54845990527053
592	100.1532075918568	99.32930965456836	94.80533423003845
594	101.609210093047	100.5713035373364	95.44787858838981
596	92.49319944614881	87.27604509980216	88.43269040012486
598	99.76339126017307	98.46689109410281	94.15003422703771
600	109.2382975485267	93.74355108090853	91.41389613357156
602	108.3740404724118	94.2535217619792	93.13201285867477
604	99.99715080067061	100.7307283538394	97.38374100152088
606	97.48678106371229	100.9421839111563	92.5092050608592
608	101.2179637628351	98.77287860579331	91.90259149679676
610	95.53993950796922	97.39431741861529	96.17833506602929
612	97.1350646863729	99.33210022508459	100.8780936112057
614	105.7272341099496	103.1806478843665	103.6927732207282
616	97.70838388602674	101.8933447184977	104.7802110521526
618	95.89606655320749	96.98957841080768	100.3656052126588
620	99.91316561173886	99.63793569265683	100.9373239390685
622	104.6073249807231	103.2477044260378	102.7472229580576
624	106.1045805717964	103.5823912895311	101.2261798708637
626	103.4154491158417	103.6752517109512	90.57023760306713
628	105.7988775504241	105.9365913976938	96.61725261999744
630	104.1461914732209	103.1022063772945	95.04849191007523
632	106.8219350506325	104.1815374268835	95.64550120433289
634	115.3488828984554	111.8264921719869	104.2242864072027
636	96.29886751937661	96.37164378873918	95.55892698233561
638	100.0329493448855	107.2520334724158	98.77005043507445
640	102.9364247461494	110.026812774137	101.9193254995496
642	104.6377387755266	106.1679341776072	106.2637908773231
644	107.4771768279926	102.5654181922714	112.7302226783641
646	103.2352967221517	95.1004496847107	105.6666066237973
648	101.405140614829	95.90717372485304	100.3237463061891
650	100.3342434526873	101.1357108388822	90.76395309695796
652	99.6737409717191	102.3970441840464	85.79816729250757
654	99.15232130981849	92.87957420524967	94.86627738488542
656	96.72283393835673	88.41321476078899	100.9414942082185
658	89.6255251566532	95.64031475261083	98.63639003601665
660	83.53480733145875	93.20383940532126	99.70668715508077
662	84.98304631107992	90.17883087088373	96.9218052020225
664	97.5470356698463	101.800137240359	81.79323980608641
666	95.93165094361436	102.2355334527827	93.64556237173444
668	102.4553516511519	103.675452796512	98.72727796996186
670	103.654375012874	94.52502855525083	90.90873748893793
672	97.85197699120224	87.87996545566216	81.29876471197738
674	89.85610789533359	100.8905760057678	85.98328584722978
676	102.0905994823633	97.12834553294647	101.0892917373331
678	91.58889755848841	88.32626523925902	91.41693344733744
680	93.95012134543033	88.38597115147776	88.93578124378928
682	98.96532178453282	94.48812122457052	93.11700642224898
684	85.53089370646671	98.32639259729464	92.69066281535562
686	89.53744433040818	101.5215103053554	90.09619791541842
688	90.28525694736241	92.09782816874733	89.76923037288921
690	93.09585675451254	91.71003901562278	91.84530137811143
692	96.3251807086023	97.41448330146598	92.54031260401315
694	97.15949189912243	99.25899743273455	88.70570934958833
696	101.4059372745202	98.50920955854068	91.27628578139155
698	96.49035632955118	106.3672004040329	96.06738103372425
700	98.39279749389094	104.332913437941	102.0381554011927
702	101.230756771419	100.0575216858151	101.4538931966783
704	96.26682350805386	103.0629178633957	89.28873123655978
706	91.52818943960718	94.12968517780587	82.87850667888007
708	91.84612697882774	96.49355432118665	90.7029918331307
710	86.25591962279019	94.64441531319613	93.12778718207741
712	85.13870371584036	91.81537543618205	91.51374761715856
714	94.55071226627089	91.56077982642512	91.296028895063
716	90.4705171421992	84.95783077612094	96.89357016631982
718	90.17779147356377	84.42314363469087	94.81942484552756
720	93.21093170718953	91.9603966905223	88.98542583757427
722	93.55361753094681	95.63126084746195	85.44198025921241
724	89.07379951860466	92.2712497792119	85.65432362177455
726	87.85550340285953	102.5199167734878	80.18326004356631
728	88.61769623054579	99.04285573369145	95.21874489071246
730	95.57105932529113	98.48717526381461	102.7025107155421
732	96.44982527924262	94.66753445017559	97.04890841924984
734	92.13948794165825	88.03126803137084	85.15972892831169
736	102.4231387113159	89.75696116530085	88.16390712414683
738	104.2768765606828	95.82975600851854	88.69477786090921
740	100.1551138403723	94.36093584984637	94.34468089515521
742	96.09260539803546	93.78734587586246	95.05160297828127
744	95.67654537065658	95.99777977164936	92.9849266104423
746	99.38745770127707	97.48444760197128	98.08012783440896
748	93.52218603271628	95.92388434000931	87.47789062487969
750	90.87313058324787	91.60029834449907	90.29412930723404
752	88.97129366329598	94.97316501700672	93.13812038569694
754	93.24186178926772	103.6899736690045	95.17672576456396
756	106.2196554162037	108.2698567275609	98.26269511546111
758	97.88144056093023	89.95685820205981	90.34262359058936
760	95.54857487412544	94.11869003707265	94.57401163662166
762	99.11657970397235	94.7839354959853	90.5417837731687
764	97.25697951519679	91.62221784520963	86.31949752521848
766	87.02676783696667	89.33430827304578	87.86166345735008
768	89.71099275369153	92.89804592022469	83.56390191190079
770	88.17249729989305	91.81519106656688	88.40861930855925
772	88.57447414884838	92.97687035077388	86.27475635514868
774	89.82495463156084	89.22841814686618	83.56493727892858
776	90.63561349467355	83.29465508233959	84.25627726910382
778	90.34693552403211	87.54691468558875	88.44161561085809
780	95.85868525382267	90.41081307471002	100.5555872681725
782	95.31985869679818	91.86709507321748	90.20279063111697
784	99.60049406682958	98.72004109738852	88.76780369532679
786	100.306960339306	99.5913012452354	90.4002761301042
788	87.00914220106094	84.68454686670594	81.22104812526959
790	77.91882039594476	87.13484955283752	86.32953178288604
792	90.70474970041487	85.01243284321346	86.47354990944234
794	89.54104018663797	85.61495929586162	87.49752761510837
796	89.02588162867181	90.00388278308235	88.01251534612673
798	96.04173193664029	93.83194910699585	87.83382387629956
800	93.52862965921234	86.37960016686195	90.23682087158062
802	96.4400226549183	75.77434815557466	91.33801420848603
804	91.95219116936877	84.3852466016647	86.80092992639067
806	84.6945087531808	90.10073184239258	83.99225357104139
808	79.0036569508807	91.33671617159654	84.46835638234026
810	78.63325808259734	95.67763727821253	84.98430575802883
812	87.22203897569426	88.44492067240951	75.92605815356455
814	90.45394393275056	85.05754079662052	81.17891671594035
816	97.31669049112053	84.960410226519	85.0109861035418
818	102.4209764694995	89.02153190581339	86.73541651561519
820	98.97298495732646	93.66053305436927	87.25562237591214
822	82.99382918384407	88.49637233451779	85.73502428684977
824	90.29266617237474	82.06217530689341	84.33569183533805
826	85.17523384679625	80.49113349752736	85.28183738854479
828	81.85955274346321	81.00254285448028	82.16335684147504
830	78.27980825797155	82.21934473307363	78.46347062865574
832	70.22683875225135	83.55055993980059	79.64320940320589
834	84.57546613963116	84.08363396493034	76.03321462052578
836	79.77131366565621	73.02360983801219	75.99388688699422
838	81.87603168153542	76.66572682228653	81.47904161763549
840	83.77478976328379	83.18779994547131	85.45233772075076
842	82.92016913731162	84.87807708014937	83.84145570340844
844	85.93222797489419	84.64060632418075	78.18474346777536
846	80.10550638635704	75.54758873612497	75.60402183567823
848	92.41939046814372	91.2146698128585	83.78916482466738
850	90.58754726865328	92.89324618442407	85.3305605228155
852	83.7688690846185	86.40887353204549	83.38828225155747
854	88.11029114694355	84.93528928794058	86.97380546047904
856	103.2834230920315	83.67112926596877	102.1442693189548
858	100.4032870399399	96.5872423495107	95.57211494493318
860	94.23142419660982	102.9359433906792	94.68033539062074
862	89.89669101179382	102.600258127176	93.38220084866549
864	88.3111142406444	95.54654770174841	91.34638577625378
866	88.15032859632451	85.21221462403804	90.57890028589058
868	90.12502809325115	90.9863106529738	84.94663364853142
870	89.23916734667155	85.11630413460379	81.28184737866491
872	89.76561873685813	85.01037557089592	79.72563731842864
874	95.66576707610238	90.64828283673148	88.76312620351271
876	101.5812294655152	95.07365536552055	99.99824255374222
878	96.8339256352775	89.86712215071447	93.30470250458878
880	95.8673409092429	88.899991299337	85.12766058187557
882	90.51187685734654	89.46489832424629	83.11159795629496
884	82.30567067329528	87.3663034183777	81.99312302856595
886	84.55869131820248	85.31483635870437	83.25331722939593
888	93.2116689481995	85.01040032220629	85.30046982270322
890	82.80521284053621	84.68623295100244	81.83904854908373
892	87.07188390411771	80.20511225724137	78.8103600792643
894	91.0965493919435	86.18811433287149	80.07697315610186
896	83.55288474988853	80.9697973126946	76.82644808144178
898	80.94362133750514	77.03872578128249	77.09134083485466
900	89.52204342688444	82.09682505390018	83.04534562853742
902	86.77953351625828	80.27207089163535	80.22766977786301
904	81.20289820795247	74.18773863834701	72.66720389984548
906	81.90601573626779	79.28136351074019	81.98680414276917
908	79.03762316761731	77.51775940529552	80.72048651698907
910	73.27427625427363	72.99195767629934	74.56709653691139
912	69.79676906852011	74.90731662744577	75.44177876303087
914	74.15652010388541	85.86789524398854	83.47730460775459
916	77.58443915038215	79.88012375460998	76.98121071098041
918	80.9787491239891	82.39647548704747	78.99237769176787
920	78.67164596723103	86.95929198980562	79.3480967131398
922	82.05412372668059	91.38129090653368	81.05264963903511
924	94.29260407485849	93.84935987806161	85.55701483356488
926	92.89906739421518	90.48568583539527	82.82732773237886
928	83.11899946452773	80.19616524070925	79.05347826620471
930	76.766936349834	82.06223771650514	76.66004859945576
932	76.97679711655923	82.86848260063309	80.71469832556092
934	80.33090051629327	79.00128498180996	88.11546206054679
936	83.88759927700433	73.97652265518511	91.47441367124462
938	89.30943070096275	76.27979058281011	83.23011818252446
940	89.28746524141023	84.37222331947702	82.70795278157853
942	85.88301139810673	88.24190077902121	86.48923034492205
944	85.56358987300118	91.76426546285285	84.92578721960916
946	85.87297617892274	87.18869623926798	80.67555362502587
948	83.08810159588015	76.65567377364738	79.54635063328129
950	77.06467456054297	79.08382875003062	84.72277580976466
952	82.21164712924599	96.56168617430481	85.25669067022611
954	76.65903874741048	78.25687354163682	82.70879283195893
956	76.31202135362307	81.03586884002547	81.24182894106767
958	75.33204587086061	82.39553938709108	77.6585423271093
960	73.65626645431769	74.43244638723814	74.43244638723814
962	78.60502082087582	77.49935676823633	78.63382949358812
964	71.43067957640535	65.64290617416988	77.70237911691102
966	74.30306504022785	79.53477547551256	80.17872797745729
968	83.47616826511126	86.13203318379971	81.89076538805446
970	85.77078746541821	86.76269775793628	82.06228122224789
972	79.75323422749116	82.59186173569198	74.9672517944779
974	73.74375067922276	74.450595321311	60.62416127210013
976	72.97459510791471	74.20777001533718	71.9533027226236
978	77.17957816541974	84.0419524990789	74.00340194569839
980	76.19777346558303	77.34366061969261	74.08258281076995
982	76.53926444128035	72.77064070893547	80.61653097907247
984	79.02943556674994	71.63307632634941	83.72932969064171
986	81.31932099405874	71.22784166859233	75.04818613610109
988	81.38305983811304	80.20832540829804	67.56346697541926
990	67.25593598010657	87.4111441407327	73.66965210697381
992	67.57885514013124	79.21293772724508	73.90204124139279
994	78.12387590135403	80.47839090493386	72.17828572953303
996	91.02436033230201	89.49620057811021	72.80629438220653
998	99.88926559244301	99.41066081550343	81.58292013705741
1000	106.9559534874738	109.8101291085588	104.4686895967685
1002	144.836740620581	139.0694625897485	142.8858936835436
1004	124.0617267550213	120.6838118214364	124.6591508089001
1006	95.79106869688087	99.70809696092499	95.04743497236558
1008	80.42493596772719	90.27409420073107	83.4175295881625
1010	77.85711344321996	86.51364040632268	84.33053980801147
1012	76.67996456684344	80.18788048062352	81.1428477477579
1014	68.22178274534602	81.96719091145083	81.4328461415716
1016	75.50252831126464	68.99878477223939	73.39129390256058
1018	73.62665511510741	70.86045257989017	79.28301082749388
1020	77.83728943729531	75.28079121385187	73.68999905851308
1022	80.81106298689943	75.46522824212572	72.55192765144665
1024	83.88428339531204	74.33079406982621	80.26985165543822
1026	97.17848839141837	80.18433395932242	81.68919380846131
1028	93.11832628226446	86.09331286152835	94.25614326794404
1030	81.00956424717546	83.44632204275737	78.74848052500887
1032	84.3286960391232	75.11167467307188	72.42730912090435
1034	85.29532830253751	77.89031798749963	71.22502319652091
1036	82.98479662756631	84.76928452763673	72.34168244821876
1038	81.80985726668821	86.64107594439238	73.67462408812101
1040	79.36177114794239	91.05684123697822	71.90955329400487
1042	94.16071540231815	85.11644381326458	74.36329874412647
1044	86.00377098940325	78.8105182252243	71.42443649114269
1046	86.03463464869267	83.3376614662032	73.86474288132008
1048	86.27113207801028	84.36848806398142	76.51301230538974
1050	82.68895079921981	80.64817500143145	78.58175328542102
1052	81.32680279361848	81.64460092402511	80.75026659505696
1054	91.72758242182117	90.46359970080542	76.40139513796692
1056	84.46290111170487	85.48044887164465	91.37294069262248
1058	86.11867496115546	84.01724596614507	82.4021850394616
1060	89.71882995029245	79.66009561956474	79.81704163438167
1062	90.60335026682961	74.33675160289288	79.55734280326547
1064	85.07366602543725	73.70390591714059	80.03345629771675
1066	77.21761537123007	81.93287619736736	83.02170817839351
1068	90.46735737182914	95.12061978453257	72.38127102170701
1070	89.60547899708843	86.75443758593008	84.19655373032752
1072	79.13598780094092	83.35770667465977	81.11069413717661
1074	77.50269763714633	79.11056378169063	77.28002004964047
1076	77.98604637346995	80.26225919594167	77.82046383211846
1078	77.47807123733469	88.29603048654403	78.8093445414427
1080	81.03844943079969	93.83691077396819	76.17958310175375
1082	84.62718752567895	80.52078074762125	83.22937626971597
1084	89.59239793758147	84.90167787787475	79.9853655031458
1086	81.29259337972727	79.45445112912414	85.62014397752503
1088	82.6834507930522	72.44867920030535	81.06683913645135
1090	78.00745722562286	74.61178448647718	75.48875995713917
1092	69.78147073804078	83.45824403242946	77.57645964297174
1094	77.77905020084094	87.17597994098213	82.65159665014107
1096	88.719856632316	85.29616646505379	74.98635606197151
1098	83.3983356388743	82.35520863453982	76.79976834099305
1100	80.20485468671248	82.06344199454567	75.15331521545484
1102	78.03745492644967	83.71821141101884	78.5468554579349
1104	81.77211842747931	86.89512444202573	80.86319947041136
1106	85.15939888186259	89.25089832320865	76.61816898641014
1108	79.33262595031059	87.73285144407109	67.93186643687054
1110	73.35205692026356	81.82173768329454	64.85351506423237
1112	66.80962893617678	76.50224926569651	71.6171120768481
1114	65.75482695830432	62.68938369764361	62.40028138640015
1116	69.91282842640888	84.58089586601543	75.53156431617879
1118	73.49438954647445	91.72036969035997	79.63677274945366
1120	76.84119969956565	84.59307466610819	73.87547260161063
1122	80.74405870985839	85.74372369906264	74.26296116175934
1124	80.11053519950164	78.78193302070253	75.55507173326889
1126	81.71032675187588	66.20504159201558	74.06121430890035
1128	75.43900678304425	74.62993031585003	73.94718905947926
1130	78.71791105064875	78.1956844620625	72.91757624092732
1132	81.38142831878048	76.9038220342272	69.67345768354892
1134	82.51664636597457	72.84930997960591	71.06652183645002
1136	82.49522161222018	70.46296483420541	77.0646273670001
1138	78.54681374862717	72.98548737049761	78.22399856890125
1140	74.62372745378308	70.27041022022988	76.77297603246673
1142	85.19911066395932	77.0898904338585	82.96378026116122
1144	82.70306548317396	72.39980505215463	89.43850731714659
1146	81.95879981992809	83.81105870355026	91.24278025311429
1148	87.12482018316341	94.55122333149966	91.37416837767026
1150	89.97058517959489	86.13237438772526	88.24575432386287
1152	86.56418857485687	71.42733398333911	82.9101817887813
1154	90.99437516323312	93.02090517112544	87.16074523152128
1156	88.07433719070441	88.19146529545415	82.32479554362018
1158	90.27394979713642	77.04724463706506	75.96768491306229
1160	84.89471064579439	78.78790734962283	85.86298594690939
1162	75.21831778664532	85.65365141309175	84.90045724602445
1164	79.73044979710255	84.90775869853042	84.73183440317499
1166	94.82085704645994	82.00806110524323	91.0607818903047
1168	95.29967328583658	89.2386595451692	88.11765682419708
1170	79.92989450880738	84.50484782042551	74.66567911814819
1172	77.09148405548714	84.2606696196401	87.38207796753963
1174	85.60648376297542	77.30774483956996	82.95166378064792
1176	83.62354274948862	86.07439795516191	73.47317748718848
1178	81.1340528772885	77.39606198597502	74.67430147561065
1180	81.22905027714418	72.49330374867608	84.51701709467969
1182	78.40251045749622	80.58675332330279	89.93762934198688
1184	70.20839677859446	70.64795861763093	83.19359352019279
1186	71.81404919574095	74.79124463782682	76.79507471549511
1188	79.57700922999186	80.57507905430519	70.68065302272552
1190	75.03049817555451	80.44614884566998	73.73461572653054
1192	85.62151504784482	75.82271768719673	87.14310848529107
1194	91.17943075921443	76.45816570826429	84.41494526339469
1196	93.94843125476037	81.16311840128371	71.34747051336268
1198	94.79858375607748	87.99926382922718	67.2440535553593
1200	81.16787609859998	96.23479767651007	73.93623199639872
1202	85.39295470595016	80.62142599173679	76.26248929984358
1204	91.44355665815311	79.93287113579696	86.35708917327709
1206	80.68945504843435	84.47766134884543	79.64814241777849
1208	75.6464743760036	77.59309591997152	75.14239761529413
1210	78.58298662145958	70.89171903201333	78.21868085748235
1212	91.74387279416652	82.36158821402465	83.2133449234118
1214	99.07205207441737	98.7381719347555	80.76623368169938
1216	81.30746389147217	87.82108735878659	68.49269455018261
1218	78.37181315401941	75.34385344131897	61.01014984586182
1220	79.20862362886074	94.02236392549492	89.26740605687651
1222	86.72226186527412	83.08161036377157	84.81416587441046
1224	82.94899540568062	91.45403632139927	79.06209649931805
1226	82.38232391371992	89.17811610225846	81.88643164518038
1228	82.04694930928567	79.16866027045322	80.484011436701
1230	79.11537063600107	78.95352877821912	78.95352877821912
1232	82.83423318808859	87.11920999348098	89.86784130257988
1234	100.1456659550763	79.79105906590806	91.42940756170179
1236	88.71730245887221	87.22585709462041	79.99184533931413
1238	89.30542548106828	97.98758099163538	94.08583330852133
1240	90.0022244286077	92.77854789797898	98.345971904368
1242	93.62403414438956	98.05928717349499	91.08915498621938
1244	101.9942686227018	100.8247982498085	93.97182203295266
1246	105.9469125564972	100.3028299921313	98.60441292649344
1248	101.6707030126815	100.764210998292	92.81565760521453
1250	102.4050714734918	96.3967342403719	92.80845096167772
1252	114.7056027201241	106.6889256641779	100.9568423964494
1254	113.4772871537472	106.8641169657597	98.95916131437184
1256	115.2416498407397	121.7920289534186	108.4659485037014
1258	119.6914363186232	114.8608168737065	111.444144290464
1260	112.7676306576757	108.859567471499	108.1445875653424
1262	110.8613747325509	111.7409338370212	109.6683686946805
1264	112.1101749026564	108.691158735858	108.4797597419683
1266	106.8733962601302	97.60840463346351	97.57081925336424
1268	114.2513966519446	107.0634438904642	101.4535123377828
1270	111.0764705957467	105.2573737552181	118.3425761655681
1272	123.8144843925045	112.8489599696808	115.6951244398689
1274	120.8613128713303	117.0727233378621	110.2937389887908
1276	112.0971848076503	113.2331477212659	109.1420481088623
1278	109.681835585457	113.5763444970084	110.5128533538756
1280	111.028252738208	120.9154074664444	112.9896018386077
1282	116.140007619503	119.7666298379464	110.6570869751977
1284	120.8667033922245	110.2328835679273	106.9517527676962
1286	107.9116341779028	126.1408413251591	120.4765786965564
1288	118.2919985527954	116.8821853804344	112.7080197899072
1290	95.52701830986787	116.6080822866307	113.9181835613434
1292	110.8836659428325	105.738254563364	116.5895009685829
1294	99.38867819336907	106.9506370355426	105.7050143005469
1296	94.27472370151577	100.9620102013773	96.88725332250328
1298	99.07932270065319	99.42495112874923	93.79922787660878
1300	100.418788363273	105.1928423352996	93.20226320272293
1302	92.72401410293246	103.6125756601992	92.99180512884148
1304	84.84660868175615	93.9349783777639	93.84538858759827
1306	105.9125158578351	93.14634138241125	102.2609333987732
1308	108.2387795601356	96.15814453124736	99.18916737841525
1310	102.5955427822924	94.11094688226285	100.9656899067303
1312	108.8327543007755	92.98354977788087	95.1365284329364
1314	103.3620160161084	105.6981812371982	97.69526140679625
1316	98.79221845094807	107.2771069339162	101.3906060838448
1318	89.20726377857491	93.07013841224517	98.19112373867411
1320	78.64305842972902	79.78566305037697	90.30709758555982
1322	90.32911526068901	81.77206605787737	88.05810914348496
1324	97.36162577250038	104.3056460137187	99.8090240908619
1326	87.81762887791273	102.6447391641078	88.70593087473523
1328	86.20673956775543	108.1742089093711	86.30302533615978
1330	96.43998416500988	95.05219142633651	90.89435093488214
1332	92.730235536446	96.29492111099495	86.276895619811
1334	91.51258357822464	95.1897923746982	83.76733014151614
1336	90.22767638095402	97.49900233575625	87.78018563044716
1338	88.65495157252497	103.752370612518	90.72012474519059
1340	96.63354692889628	106.2696588887308	91.34613396987518
1342	112.165311740726	107.538787544229	100.9345811779196
1344	110.5569277642004	106.0505664610195	112.3082511658122
1346	97.11780003222214	102.2852776701997	88.38155743825551
1348	99.42836403376383	119.8808822042047	95.1903144526691
1350	95.39421995544332	109.4417562129442	101.6409113904437
1352	107.68114176305	95.36286396908412	101.9030366752441
1354	105.7975036949341	101.3679487110331	102.6775381025523
1356	99.03189463198129	102.802794210036	100.8944780794895
1358	99.81782592549418	93.03154306602411	90.9502223184675
1360	98.8230827017386	86.09593085511769	82.68939860912724
1362	93.31264359695287	84.18692999761825	91.34695013967911
1364	106.642949249242	95.88199010897179	98.45214141910464
1366	83.81305059851482	91.9918226021278	92.93572608514282
1368	94.31108045790091	65.88741020771234	78.48748897509982
1370	101.0932488182557	91.24669851956776	84.13248409838901
1372	93.70212997790392	87.74491220929974	102.2370460659947
1374	92.59889145747326	96.47457345033736	99.06012415195451
1376	96.37220342851487	101.2145595938393	85.64021165776906
1378	102.3605629223516	98.73510825755469	93.25712620417009
1380	103.5987948106009	94.24764740107969	108.2670826562064
1382	93.99679427966808	90.11159559447287	96.61080062080391
1384	89.9258061788176	106.0103245549652	87.1652119013261
1386	102.0814708045255	101.9190061610196	103.8584115385233
1388	108.4895374033836	91.21532112761133	94.01163041215301
1390	100.6467829780206	110.792441496608	105.3614760172044
1392	109.8392791981939	118.8632339881476	96.64372442665612
1394	104.8638593627232	110.4960785586495	100.9755231002997
1396	102.9442140516728	104.2756705766948	100.6568395858529
1398	88.936892287098	108.906607810907	94.40505797263228
1400	88.49223699745483	110.1969288357995	91.10898730659193
1402	108.8671025365297	105.0358517651406	91.3213291283034
1404	108.7839960483806	105.1737959753059	93.00018373864596
1406	100.6485741797184	96.7447421887495	98.1426752037128
1408	88.64530431829222	79.22960956284267	83.32823517032557
1410	98.91078751763484	92.99818320101916	100.6363040203647
1412	109.5758777047009	115.7816733173656	101.2042108457932
1414	100.621482326808	115.4144283581272	90.87435236241726
1416	107.2449880561327	97.53084183016513	89.87445714151552
1418	99.32889996074528	91.58702622427373	106.8020209553884
1420	92.52126518615137	93.04738029972296	109.1428954662208
1422	104.4696676598713	108.55082731878	110.7685088345683
1424	114.9367550526475	115.2981602955075	117.6262207009747
1426	112.2536284063771	99.95982106443587	113.1909480432502
1428	124.3299732117957	114.7848161276119	119.1206152558917
1430	131.5605505022349	126.6388588323355	133.6497810278806
1432	144.1502411633929	131.374413898151	147.2179939426088
1434	132.7363656499664	125.4008440321442	139.456652114007
1436	127.7324160911684	134.3912033462463	120.2208526232224
1438	121.4667963809209	128.1651786125209	112.2207731428686
1440	113.7023325787228	114.1994525072569	110.8810468575966
1442	112.4494334364844	109.8262372567275	112.4494334364844
1444	109.7614832968218	110.4281725697062	117.1495368305296
1446	108.8790777383835	117.8346345872279	121.2631087916589
1448	116.2037670569123	127.782326578227	124.1655060777443
1450	129.2274627744284	124.4491225544752	129.9123742921378
1452	135.8427008726686	110.1011850120123	127.0994588601107
1454	106.184809941435	98.65046631703748	95.3128048984357
1456	129.3278192454102	111.0536007704815	120.8001402729757
1458	125.358954887138	109.8363074631877	107.3570517638866
1460	120.9788757905082	118.1622826158684	120.477245530057
1462	116.2212442395106	116.8318588423659	119.0999943736157
1464	122.4849903943714	124.2597001007516	122.6163429394831
1466	123.1707545195034	131.8635629888695	120.8108536482455
1468	114.9076010427368	126.7721342173303	105.9758128547476
1470	123.3871335643664	127.2811335759698	110.3891943898992
1472	136.2455671357001	141.8257104363734	121.6314480396975
1474	129.3310882599901	140.2443480833212	111.2110573710848
1476	116.8617474058501	117.1887390347878	108.0376179172757
1478	102.7826645360949	120.1396525878685	118.0405574938235
1480	99.58126518978338	91.26198191398466	89.26104666551892
1482	85.22276423719752	87.15659633843089	86.02295130247251
1484	90.42906738569168	85.49937984745812	81.41546405042884
1486	93.53297910746412	102.1505245390974	105.3303575835319
1488	89.12707121244655	92.95839485084015	95.51330795981068
1490	98.6930715438918	103.9255413354541	105.2847568965466
1492	109.2141056737896	105.8582899736295	95.75753997413841
1494	103.6129474399968	105.5919157905436	100.6857096742638
1496	105.0254237308067	97.80703512911472	104.3057216320424
1498	102.3676157438707	84.72014823827183	93.02061106035498
1500	91.1882770555136	85.77326527931376	89.90396214858544
1502	95.58291451288716	99.9399023629596	98.06161223158306
1504	99.08055522824999	102.7023461668336	101.3888838441078
1506	110.1569678458966	92.80861077270225	109.5492468455007
1508	96.36357874187527	86.52880925028536	96.56426088155008
1510	107.0903052743616	110.415628342091	83.19154694444278
1512	87.42614433151917	98.9041742230888	93.03261205954516
1514	117.7007224754054	120.2731403887459	118.7322954488082
1516	124.1839341952726	118.249792868035	118.9054824212392
1518	114.2081277327918	124.1668151066572	111.5956741947352
1520	117.8703385678688	120.6025990275697	123.3518647542295
1522	123.4760726159593	134.8129239082462	133.0375092533826
1524	119.9613519530812	131.1738162009903	128.8309389261805
1526	120.8008304236211	120.898656685882	118.4245822330635
1528	121.0141791548993	118.585863594781	115.5957931051861
1530	112.5036567458925	108.7333804517719	117.1380621533907
1532	115.3457739342821	118.2839863802625	110.8292498474571
1534	114.177493105021	128.8272945653738	108.151296038705
1536	95.41620320226822	95.98108049407125	81.38999087141033
1538	102.1772331961312	106.461385046781	77.87773572448562
1540	100.10092233563	100.1275417977374	87.52672116964087
1542	112.7215587043194	111.6592329424565	116.0930201271589
1544	107.214709735092	97.17149459355855	101.894216788111
1546	103.7165679320551	88.55024739229933	100.5168150911108
1548	110.734217635049	96.34534372020781	105.0400696907021
1550	109.7352267905476	92.79455568611418	111.399984484153
1552	113.46215058305	94.25316269715776	116.4009377886523
1554	110.25254955515	98.86445749232811	97.98363683400959
1556	122.9837358844505	108.6567394743347	113.4276945700732
1558	131.4708747114153	120.0059108954108	130.1357420178414
1560	114.3925621797266	125.8396333321958	111.5109400552045
1562	118.9166453677828	127.7838484670783	117.3916166779946
1564	138.1529999931585	130.9313497276964	128.5456950854234
1566	129.9463048073999	154.678846846457	157.4030553524135
1568	137.1305017733015	144.3243171130314	140.3765776530456
1570	133.6997914228499	126.4324800464444	136.2646509877166
1572	119.9116032832002	126.8648080830173	141.0765492295826
1574	126.627217773387	116.7916036692261	127.6695781382481
1576	131.0084335025069	114.9202314335721	123.5353683861047
1578	108.9904412406312	120.2702915998044	110.6226169047261
1580	104.4713421130461	122.2339366777254	108.076928104408
1582	127.5128551048665	117.7625664301653	124.1729305475557
1584	131.3618082111535	125.3238478646479	130.9569537350035
1586	127.0353640241282	134.1395582918537	116.1868813576135
1588	144.1929377918585	145.0062102753455	130.177669717484
1590	163.8153223739178	158.9468463745792	156.5155698675175
1592	164.5835063751112	166.4766848043773	163.5019561128524
1594	169.6800713947393	172.7140706809611	156.6661314108263
1596	184.8897339499952	179.9741706172625	154.7475335262366
1598	180.2864261107691	175.6771186627382	180.1249604170054
1600	173.4490091190117	179.582039813268	199.7509457978038
1602	173.1843696904944	190.1975001478564	177.9920727069778
1604	165.3152384031255	172.3288764165682	145.7107872868371
1606	154.1460726417826	140.8794382516606	171.6835762222814
1608	144.0421002206714	136.6665234644739	162.372567312672
1610	135.6470668604806	134.1927744179952	133.8212477069249
1612	135.2796549481862	130.5855973239856	154.5787051647084
1614	129.7605585357165	112.7361616944942	132.601958693783
1616	137.1999905321017	126.5277964827483	126.9082079194818
1618	134.6584898132389	130.6591397339898	134.6232276723729
1620	133.4397240178038	135.4524903976341	135.4221958857282
1622	125.7525967851575	138.9473226411828	126.1733314506377
1624	120.5085903574388	126.5106981625874	116.554949861323
1626	132.8221889073331	131.5462527114593	135.919629620788
1628	141.429580500543	132.7919637990405	141.6073628705524
1630	133.1276074128728	132.4382331782923	125.9947476677714
1632	127.3689233268418	136.7232801833191	120.0033996669642
1634	131.4252182050574	133.2087900078612	120.1167087297154
1636	132.9951287067115	129.9166020349001	120.5194064708598
1638	129.5912337727387	116.4747179729073	120.9493685285249
1640	128.4502105871545	118.3787311625945	121.7132113261793
1642	144.4023972598925	132.1296121683598	126.65932473818
1644	147.1731609144215	122.9496041539588	149.3414901372038
1646	143.6429880524031	124.836339168472	130.5220575024555
1648	153.1036840826311	152.5902674432718	150.2155793629394
1650	155.4256596343445	165.790953622587	149.0381933238033
1652	148.6842985778537	152.769167627732	149.8533330115561
1654	126.3753329298209	142.8137169970831	121.4740454142919
1656	119.8725055848947	126.4396764260082	105.0017515957875
1658	125.7365986380627	134.5106547626494	135.9743053421204
1660	136.4207021365075	146.9021453464523	134.8109522745138
1662	143.1912501946566	143.5650718829826	149.2367960028037
1664	161.1670927311609	139.7007981783131	139.0071192641836
1666	127.5700323252912	131.8744577963938	142.3446328070143
1668	129.8777153328072	117.0470861293631	141.7301807058093
1670	125.220571134345	112.7977368211487	124.6935919406596
1672	124.5524058105728	116.1734972176523	126.1122834699022
1674	146.663742158299	125.0227846283518	141.3791572262341
1676	142.781374742214	124.2605024259354	136.591949903236
1678	133.4299799504723	128.3390433493678	123.9662186959215
1680	138.2714368229226	129.9171347140004	129.7829047587935
1682	133.0318655059451	113.4695111060151	131.2503659170129
1684	138.140293816376	120.8085902764984	128.3210890594964
1686	135.5056530489063	128.4811753311976	136.7270883867139
1688	121.2709797543731	113.2546964770746	112.1433509185979
1690	129.444406125145	113.3095049132865	118.9496531094159
1692	124.0713110707448	115.4443901138286	118.8405157896967
1694	108.1075955343042	104.8667598449234	116.5275994939335
1696	101.1309598957738	100.4302755716886	113.5040869184596
1698	114.7306723312834	99.78036455353579	106.3916446669624
1700	110.8520704723502	87.68308322985975	90.21414271196056
1702	137.5372094699303	107.6197528429114	105.8469441021263
1704	107.4161996200198	111.6767442290662	100.3610196427866
1706	87.97855193493614	92.26313582242405	94.70894009303183
1708	126.5322755692149	124.1055728641298	98.75749420510034
1710	88.33913289362866	90.67868995655083	89.483037095497
1712	84.90871694166879	106.6962280176794	85.43652362503617
1714	102.0993345980567	109.5046927235046	99.65904598128365
1716	99.03669686985909	106.9162428891346	100.8707622478726
1718	109.7827113709499	93.3019551435377	101.2343287059053
1720	95.5135748056303	84.34258539218126	83.84425865940051
1722	97.42640468304619	90.10642574253325	97.46688317884059
1724	87.71923903082987	101.0701601113717	96.29011811428313
1726	83.39846731388332	100.5593855610288	102.6222316977706
1728	81.94445912239291	87.16761499929743	94.11416990491452
1730	82.99831781217434	95.79503741027223	86.17136065434551
1732	90.83709560819858	98.42709657563388	99.35719207008054
1734	105.5330262392319	100.670434312852	95.34436686121474
1736	94.5119869118391	100.7368303045355	95.93285910221987
1738	85.98600849399077	93.94552998068386	104.4827041575383
1740	101.2306972707335	86.46024711878771	105.8774795320038
1742	101.6703988587103	89.78959241822076	105.0635618552308
1744	97.84616098085859	102.0821347514342	100.2587042475858
1746	103.8760502161739	102.615145184314	107.2577944876482
1748	105.8912026217075	102.2547547959777	108.8720496955034
1750	104.3282821190124	98.63785171228864	86.62004900863759
1752	87.24420031069546	84.39470439438304	80.55100221412047
1754	75.10194998733688	92.70281954391072	87.86368459564893
1756	89.11495706442359	105.5104035261269	91.79025693259656
1758	117.5016853013363	83.79234112664111	99.20674543102243
1760	95.75772042597714	89.56067543377534	92.0166864548616
1762	108.4383836515163	112.7652654779496	102.9658820252928
1764	130.3841937006105	107.1651725051745	102.8766226668446
1766	90.84456669289833	89.25393873880775	79.31627671615179
1768	112.753350049001	89.01342229491533	98.37742618305323
1770	106.9687892529524	98.05867032685491	116.6786270153885
1772	87.00645921814592	88.8043065007282	79.34472760807498
1774	104.4168762846378	104.9816961954413	77.7947046859633
1776	111.5434953741887	98.11353841967076	80.68349399939773
1778	72.72543648065991	88.6386376352761	85.16771720033624
1780	95.03487187134212	78.92669897459471	88.0912997061095
1782	97.22977026240213	80.06024246667388	84.84351133404334
1784	72.43751556846927	87.03249469806626	90.52741957388541
1786	81.09144051144192	99.64657058458589	74.97985625452587
1788	73.61952185646207	67.08317951821066	78.52177861015066
1790	105.2770421725814	92.30190481706265	115.0083951892204
1792	109.920554988163	103.2786086336296	92.3938301707807
1794	86.21342736521487	120.8643819177806	87.25975098230674
1796	80.39210498126876	102.3199992806973	100.8410276587844
1798	94.1386214866908	101.5381438291363	115.5068378193819
1800	53.87536461195468	66.62791956210148	87.63154866940036
