# Supplementary material for: In vitro and in vivo datasets of topically applied ketorolac tromethamine in aqueous humor using Raman spectroscopy
Source: Data Brief. 2019 Oct 22;27:104694. doi: 10.1016/j.dib.2019.104694 (PMC6839021; doi:10.1016/j.dib.2019.104694)
Supplement: Multimedia component 1 [file mmc1.zip › Raw Raman spectrum dataset/In vitro Pig eyes/Jena lens/Fingerprint/1.25% ketrolac 3-2.txt]

cm-1	frame1	frame2	frame3
350	155.6119464841965	151.6789276754918	145.3068837244085
352	167.5326876523645	163.0693750283668	148.9163928221076
354	165.0575087511724	163.8162409178266	149.5372425655622
356	158.122607607432	155.79019476544	156.4415682754539
358	157.3071345408871	153.1979890842899	151.1857734501878
360	149.5627165906894	143.1717779204154	148.6089253486321
362	143.6931432313624	134.5250204751836	148.8526266466914
364	150.4310094348251	138.2900282428739	150.8801439653034
366	146.6184787360037	157.349810048188	144.5271037617354
368	148.1444282615655	150.7754260603001	142.7557127852249
370	145.574649541787	136.391369631079	143.4669873595948
372	132.5540460139037	126.5536977730975	143.0736670891189
374	114.7859505793088	110.9593135751977	120.2325550875849
376	108.207450614187	112.4086218352638	110.807407846055
378	105.9760231337782	111.3001876735288	107.8985363880433
380	105.8285188409545	103.513270047719	107.7430865954178
382	110.9024221892931	108.950906959731	106.660408961519
384	112.1981550400246	111.5248441723694	104.2306958394692
386	114.2763914927066	111.9462463996087	105.5664942787894
388	116.6912300639163	112.490159713936	111.0071479293904
390	115.8762167058808	118.2043589399582	118.5354251987163
392	125.6624232052846	123.8243819190444	126.6381125334669
394	126.60155148739	127.9429391151437	127.7165127684223
396	123.1994774522905	129.5065959936197	121.9768025215402
398	123.6818366006624	127.4172383247555	111.0157297414718
400	121.400258097066	116.8195070144028	124.6474909865416
402	122.8374055795546	125.1368269244282	130.8550188764449
404	125.8859260610951	138.6987214968076	134.6204114271363
406	130.4244013077606	146.289997918984	139.6199147945736
408	149.2188264362275	137.9379216955551	145.7470404234416
410	142.0142389469601	133.9002935863559	145.0327023395608
412	132.163158627084	129.8029032805842	134.5791937397006
414	126.4594640336308	124.9014471057454	119.8967933585777
416	119.2508005167314	122.0452055722973	123.2145506858715
418	111.6536718519506	104.7082582228823	105.9525149271997
420	105.7462889228734	100.9379263252599	97.87341896901906
422	102.9744470274482	104.1773402418835	102.2225283836616
424	104.9998698914285	97.1556543065696	116.5525914418105
426	106.3000181255894	103.2836678056921	112.0133778735925
428	105.3035057099002	101.1719735342599	104.8613734152137
430	101.2905996666574	99.02887806480092	100.125223229448
432	95.6127705524993	103.293597970255	101.0680594452232
434	105.4698249970975	109.5306318302918	103.3132746285757
436	100.6516104648847	103.0912150093167	94.58549941061189
438	98.15416275612603	103.4250871056798	97.38450903434612
440	102.8189724848945	111.0939520806183	109.1357152534898
442	110.3143505819121	105.5077001312817	95.89857755237884
444	111.7043071765594	116.6565282928979	104.6808384659937
446	114.26207120865	114.9411608891201	104.8774552038103
448	115.6313349379171	108.5424085050386	99.92293717933006
450	111.5636868359822	113.3544984251272	99.97118500685788
452	108.3494797834697	102.8646288067476	110.2103346654129
454	104.3897769885543	101.2995713705026	109.7743208482638
456	101.8411320263117	105.093216847047	109.4871273948261
458	101.144500888692	110.0894031206772	112.6571948831519
460	97.43037833442845	106.3881198804255	99.84121870015953
462	99.50682493232509	97.44153493310873	97.07994973361215
464	103.1064558393532	99.67823243673891	97.4535611358896
466	104.1131434012743	107.7854199360079	98.69141168320253
468	96.5491770759117	103.495093299595	99.54158112064847
470	101.9440334243006	101.2654151803958	96.43441148071591
472	100.992833363884	100.8892818437996	92.74845555399023
474	98.28738060119396	99.71529346017871	94.47510707106048
476	98.29118711275213	96.85110563570277	104.5255375105426
478	100.1789594707946	103.5059522220849	107.5318559856234
480	96.3267851423773	105.2965578017388	101.5295159226894
482	96.3846623814735	104.7886432129974	103.7711936134048
484	102.0095186940946	103.3122431837001	111.2757772944187
486	109.6320149683062	102.1032841271456	103.4458277089497
488	103.2086076646167	104.5045948333933	107.5323860670617
490	100.5016511810523	104.0418952604794	103.7388578788296
492	104.7223463076888	105.7425569689107	102.5524046174611
494	114.7672906253781	112.9327950682051	112.1588512779125
496	103.0619238557664	107.8852778370415	103.4088447973446
498	98.33735276620666	96.27609321171921	96.04910427160337
500	100.0125817641896	96.65822749636311	99.51490531558008
502	103.6334375387773	107.694689489975	109.7989534723089
504	98.79217784660628	110.2818355933113	109.045087455058
506	101.6565800930985	97.120847893546	109.3511604857667
508	105.4910407641593	101.6138823273136	108.4960655805756
510	107.3361631537027	106.9285549738197	107.8386591294067
512	105.2430374701971	98.86133183698561	107.8728400029614
514	101.1551392053002	103.3847583003909	101.1671533809959
516	100.785952623339	101.2849696175851	97.56097033636414
518	99.48296401844968	99.03525100315967	96.06263693715252
520	96.49793614271039	98.11768767407185	94.77110252790048
522	93.24930853710598	97.50115917227272	90.39515846292611
524	100.3742451476297	95.95840970243236	93.10899309476055
526	98.48810990522885	99.57224801556973	96.5662039169012
528	101.5594829179296	105.9012029935723	99.39785826240035
530	114.332184435876	110.7225455055396	101.0668971955091
532	103.6725313481519	101.946913721875	103.2287315265642
534	95.81082708587033	97.58431506655313	98.54805461924542
536	95.2501355870711	99.72483693778327	95.14844195161844
538	98.6687140167295	104.2571359762668	93.85596689463483
540	99.58623897322104	104.3117323457795	93.24050250161392
542	101.3296676654576	99.96792588877395	93.06597802260659
544	97.51660012494833	102.5415606782406	93.87009161724498
546	94.18783116902509	102.0284793842989	94.72529517855486
548	95.11746031781897	97.15565548320458	97.46719553459845
550	102.4922204474298	99.94128877821582	109.4299963904396
552	94.57096935387523	93.75475387280486	96.61150805655115
554	96.32380360192605	94.10420863785572	96.81704692727502
556	99.73886353754577	95.63653076964928	98.30399227359288
558	96.80817427107792	92.80038866893311	90.10175890868409
560	104.6936744103375	94.53141086772428	104.1094731242069
562	97.61889441436242	102.8263479154175	107.2676482455286
564	95.84347240249224	103.1962070164378	102.8336049851963
566	99.72093268860658	96.9555414951042	98.945823889571
568	100.4870373958678	93.16472883515124	107.3351696477668
570	100.5318689961857	94.74363312455074	107.3873180449432
572	101.8168151431835	102.1278566871775	102.4050801532217
574	101.3981537834448	102.3613588744476	96.93046476393519
576	99.32218998062203	93.0958766475236	95.1484144308253
578	100.3332913018612	87.53478020990482	102.3555062215913
580	97.3340167277015	87.65769913697979	94.7390911468115
582	89.19707880631134	88.27423512630453	92.47086323900177
584	92.1974738353828	91.51957445510256	96.26255175058969
586	111.6164923018999	97.87026030445307	103.45186589328
588	99.26511025620809	97.99592112621701	104.7463098625834
590	97.80693136764819	103.0051857124362	95.15397155200844
592	101.6708700580031	101.4651058107604	97.7140471320991
594	104.1316243782048	99.69507685930657	103.8761673006171
596	98.60722480176659	106.9642243111954	97.80464014203005
598	92.1855814430879	99.34935506258793	94.51106746160519
600	95.07558450117901	102.6425319778889	97.11329406307632
602	104.4893149831923	104.7250875795521	105.56217029991
604	109.51591546342	102.9740943596068	110.431259896482
606	92.51429763434875	100.4445536252082	94.97571305326896
608	93.48247620926699	97.88083849700124	89.64828201275861
610	95.54282517673286	96.39951656614376	96.78003900675147
612	96.30540304912648	95.30866854768325	101.3399671902989
614	97.3192874286576	94.69815519386005	99.62223532092892
616	105.9329668829575	95.79260004816283	102.6921274948701
618	101.1082547218757	102.3381826209767	97.61072660251341
620	105.5659480965945	100.3841948035132	103.4408700929367
622	111.614065532446	96.89827117559332	108.7229966057344
624	112.2875114414342	96.78090590470004	106.67385672435
626	104.8320606821865	98.05740354589794	104.3835574941236
628	105.7100818413537	102.6006220596789	106.8027520521829
630	100.251125116843	100.8526286781908	98.10352166495181
632	100.5821563021738	102.4890175719754	96.48065539966706
634	112.9226039218588	111.7588830540482	111.2565766109251
636	109.0703115560675	103.1044986030379	102.6014604949911
638	106.5256280668492	95.02345306314473	100.8807594515157
640	108.9730801547733	93.83748158589681	95.90465011458397
642	110.4828008533164	98.0915273027903	94.13423583547947
644	105.2295849689858	104.5470105396852	101.4804107096178
646	98.97314258052117	110.3802168521121	102.4782937929018
648	103.0618245245229	100.3463908780626	101.0600502660531
650	101.7380497753857	93.06381152346455	96.18753215881056
652	99.74590131101886	93.48894027449492	93.52285496746947
654	104.3569158712814	100.2997527237156	97.87622718641894
656	97.8827497166202	93.81894305755758	92.60740940902772
658	97.2983314590669	92.54366718560837	91.86669798000744
660	92.11929731029341	94.88509611746679	95.80464625561048
662	88.68208975040682	96.45356258934184	94.10240377849476
664	96.6156411128905	93.65116085152968	77.91737224834378
666	102.3580699625174	100.6155684443608	86.08410622329316
668	107.4087412289579	102.1477243694882	98.34664417071559
670	104.8604859466158	104.8217716540195	99.94742341980773
672	97.52911320950699	100.7349216736219	91.67694976882977
674	92.83372418564608	82.55806667802165	82.81762135974482
676	103.8373524391993	99.71526138640002	103.2557845795144
678	94.49588717381784	94.48885848485898	97.23091267799623
680	95.39690046836434	95.26650320651902	92.06811758973541
682	99.44646914797782	99.86031795393919	91.85061100405022
684	90.5471012966326	97.36709428164451	92.59566450088774
686	99.10328645432895	101.3872649084355	94.95803102773812
688	89.50946844620714	90.71078816991991	91.2844026956122
690	94.72883173078515	89.64422447938645	91.57354832483303
692	104.375018161103	97.49292549821912	93.68499713774421
694	98.86365337566271	104.1398514696208	92.85074379218673
696	99.3630718024573	95.06458672440651	95.42605585888686
698	97.80658206985277	102.7641345666908	101.6400554962366
700	95.66971862653783	101.7258042469491	97.86109006133049
702	98.18458561097465	98.73990344488809	91.55812576680111
704	106.1595435835998	103.0818675855547	91.79485150708987
706	92.61507452904726	89.95840383384943	84.54496810196145
708	91.84612697882774	92.91187890654227	96.29690674563656
710	91.84305739621581	86.46504741176079	101.2160728583666
712	91.48598667871788	82.22785552363207	100.8791800221831
714	90.64171981173723	89.59679026920824	98.66152088824615
716	84.88062336949646	83.83620362659615	83.64106535656514
718	92.47053526722328	86.82572615585126	94.21002730667452
720	92.24703339490186	88.86212163075274	98.20663310463419
722	87.26605429633086	89.79620288656894	94.74584744597186
724	85.2423310446096	90.83934202991827	89.50361036646702
726	97.17052723099505	93.44516510025312	93.37919492129453
728	96.60011425856609	104.4682710901386	95.6120538664992
730	100.22486403952	109.389987365603	97.51146629918097
732	100.0902603821239	99.83225262098583	92.73353673161407
734	95.23013059947432	83.94341605162389	84.9005957526436
736	96.11139215191302	90.79409794353141	91.32511595724941
738	94.93408421842065	90.91674753747358	96.9922967455845
740	92.36136469514352	90.9296163800648	98.02631941964336
742	93.54277199090561	93.99178281013488	94.15358133982272
744	97.46701169155908	99.63958418959038	90.49111971141822
746	98.28027929409252	103.9249795120886	94.87217494154156
748	91.55328444071392	93.32581249487296	94.17138110565229
750	96.13304793396173	97.19610802459994	98.44689395938781
752	99.51984979688757	95.30626656166901	98.60232748123269
754	100.3608547209194	96.2779156693999	98.29263361172207
756	101.8011149448935	112.1089622584817	102.7335920280928
758	106.0361791435383	108.5548675108513	96.55780214585215
760	95.97996268396966	89.15023528992771	94.47817987860951
762	90.53045111382551	87.99265892317264	91.25822481149496
764	92.24375156372332	96.89312585272424	86.79071787770818
766	95.90971789193867	100.9422465742886	82.94766527339225
768	85.95976141527984	89.26032232745079	83.87436793424949
770	91.81209231586215	86.26182997563012	83.93175163479182
772	90.35915624232324	85.15025827703113	83.536085317421
774	85.91516320141281	87.25687723697649	83.46177907670568
776	84.42083449231839	91.33965165823356	84.20905973981596
778	90.81903953316423	93.26407896205231	85.92775613844648
780	94.57012641996199	90.41399885612321	88.78848972317697
782	100.1238785002131	97.21223286447628	93.45742799315923
784	103.6095395099063	103.2707210590404	99.14046097814847
786	99.60717271379528	102.7367383998607	98.7659846991132
788	88.25670282456038	95.44257013617144	89.00222316345332
790	97.37351821083125	97.02334871159528	95.4561775179222
792	87.08781474208108	87.20127884166554	87.71599580308904
794	85.42777675462673	80.24265669652472	85.55773024280137
796	87.92719896192347	81.10408860906406	85.82346161271019
798	90.28831064776225	89.25060324360021	86.04541989914047
800	96.25738581213734	97.88756165675164	90.22266517729922
802	92.43196577281934	85.97235480971636	83.22846054079884
804	95.54402271841812	86.94282157474821	89.13948691684253
806	96.75996076024211	89.69980361946981	94.35607353477097
808	92.90922615066691	90.19136253403241	93.20911015012112
810	85.92671683470996	89.29050558240397	86.23783689521541
812	85.47128274115461	89.29240242040773	78.53944535718789
814	84.45316885148344	94.38749847059692	88.39014798563341
816	84.960410226519	89.29536418750985	87.83352090817198
818	86.99225204765418	83.96103445949171	84.51591087071641
820	89.23299911320117	84.68123509702888	86.06160129272368
822	89.05922223999912	84.08174222356486	89.05670312191633
824	83.54128735071532	86.34440686890844	83.08085512464132
826	88.28883722958409	87.35325444028668	88.81096146223737
828	90.3537006087895	86.70328361028263	88.3468279946792
830	89.33226534207009	85.01113793194899	82.4517466270491
832	91.24442821222044	84.27555674441796	80.42862260820802
834	99.14280686013603	90.333628726551	82.80404227894816
836	81.99383508036934	83.55875789225628	86.66856862015402
838	89.86496342098351	83.96015362523497	84.58050751890991
840	95.19104189010915	86.01549282542882	83.41067851602909
842	89.17528298340616	87.36030930222042	83.22585097698237
844	94.72985675983071	92.28524207067621	75.7990133989819
846	95.44968069994746	89.2699817210132	82.07072366607162
848	95.60974267995003	98.54158427280973	97.93775156311263
850	91.5230044500528	100.0474989537067	103.4862835818785
852	92.87540635351151	96.43244447787649	98.30438857803853
854	103.3912032878586	95.86541836649006	90.23090355468817
856	103.5786433917162	101.1988538675461	89.91802374916051
858	105.0163994383507	100.4284788865891	89.48296836364905
860	103.575097095927	108.2225702776457	100.2621758622711
862	100.3072391505205	102.4530872751998	99.57456200918794
864	95.70197421876324	88.07190303584994	90.69229875207597
866	91.08706826083699	83.99792877925501	87.9619988558524
868	93.54452484993783	93.57550787533369	79.94455250355861
870	98.40919563952869	91.07300045903104	90.60389557765824
872	93.56777074711127	89.89583442807802	100.7830079849156
874	89.20362703098671	91.95250511057101	106.1393163591424
876	88.4017097826282	95.74919816994299	104.3553835704138
878	86.63833791199154	97.07635664270528	95.38047715997173
880	95.28452801343397	85.53485945903096	91.04902757896888
882	100.0010857226379	90.74627277323906	92.05946026269872
884	94.80702127529528	94.4343652637929	87.68485396853899
886	87.60081503588714	89.61593852227696	89.17704431548665
888	85.8042635670048	83.47456312219981	96.4634671840858
890	90.53318922063552	94.37174616638588	91.09245360329955
892	86.06483714752551	85.04961034684106	86.13910621416558
894	95.7509157374361	91.93533648660883	91.22303437915926
896	89.62053789435862	85.86244551328899	88.18162347335252
898	82.01950012043162	80.7857761767886	84.96385173436481
900	83.99386620317469	87.2491338110827	87.73953269923193
902	80.36087311918003	89.3459339787308	87.44377739557875
904	77.22880811535008	70.98325531825968	84.32878774091913
906	80.79742318037738	83.7304813831062	89.94154922585339
908	79.9641248559153	85.80052272345353	78.00675816644552
910	76.73719962937523	76.74116982645009	71.40887842153757
912	78.87384283053629	71.22155328658933	83.9782967074777
914	93.94808854704073	81.86302872345134	82.44809419287094
916	75.54014867828344	83.82911471563659	83.91848461123566
918	79.4926582290032	83.28362535675552	80.82726934341397
920	89.78007783966569	85.14347606286395	80.93245542251941
922	93.97359457818642	86.67179813238745	81.45943246521151
924	89.04755639594964	85.0676004475001	80.72751183284846
926	85.82981376066158	83.06657519244743	86.17159584647382
928	82.064211488062	89.85267883919032	97.49164087804147
930	85.49354953891377	91.81955366977881	86.13487604118316
932	88.38838159189676	90.68708723736705	83.99135568440107
934	86.03642129949473	87.99463241447351	87.7045066712864
936	81.34718069099402	86.32368611666988	87.68100647412447
938	86.58241084118269	89.23364005867448	86.2981959326017
940	94.66445684555991	87.18643546345496	86.78559517822761
942	92.57059979082689	89.88687343189487	82.1640186017985
944	91.94114313732379	87.97491112798821	83.60845174004962
946	87.1234937081216	84.65214255594275	85.87297617892274
948	78.22308859777027	81.46974483107678	84.80834224204448
950	79.26516327167626	74.07083066810733	85.08720254192787
952	90.06546171927329	80.24123458095006	91.27203802035292
954	78.07216688577175	83.34957043261181	77.78814984713084
956	81.04267432979569	84.4046715782097	72.71254159623302
958	80.7978117093011	79.8448486624855	73.17383252217849
960	73.8096778192687	75.6597373068463	74.43700794132083
962	79.6566623627843	82.72516097037287	76.66740010394553
964	76.64419236231983	73.46963209854623	74.69557431822976
966	88.94698889811629	73.78220755371186	74.21467337998624
968	91.43288967485648	81.09952045677559	81.47737639568535
970	90.43444685008417	91.32632560843494	87.75460805045437
972	88.76879239915058	91.08883391119107	83.62089014669849
974	83.19488444702799	74.50933744253688	69.72502843740837
976	70.85267502207387	82.68500098924265	75.26873005825759
978	74.67531117086395	82.09642720147804	83.76402031370736
980	78.22467229369305	79.96273656742909	84.96502900454991
982	82.19305411962638	83.44726917747447	83.14118861151326
984	86.59144387177179	88.2297724464169	80.43619169621069
986	88.61398418105127	86.65564068103406	77.93943746348234
988	82.26432810114964	77.72235090296992	77.47153401235863
990	75.60575014316153	85.98590867982847	78.26804149571781
992	78.89374441955825	79.30768138964129	82.23984301648994
994	84.48492366021307	84.66682447679607	84.10111381859511
996	86.2300834178038	93.39147778793776	87.69236000281924
998	90.01818569934088	100.2052453672773	93.52331894887614
1000	111.0516955780265	114.6637299637664	100.223854324347
1002	145.7026137359378	141.7720463346663	134.86340522907
1004	124.1981684316355	129.7869457395252	109.2942963826764
1006	97.41090924022321	96.42441132131182	93.95008651784352
1008	88.82994474838695	85.79548848423877	84.68866168059341
1010	88.66639083257704	90.35520598431796	82.50514888201462
1012	81.69783658398524	84.56273838538834	86.53965804882773
1014	84.53714025808986	82.79815529307092	75.59793372205465
1016	71.02254332226787	78.04202083367585	66.45859062062273
1018	70.95054307167887	82.14776889204066	78.64391234743215
1020	75.36249642207976	83.30566229568265	81.8448061680007
1022	79.8520593878981	81.99427519259184	80.46504530990208
1024	84.93241298721563	82.95392212083048	81.08961458541081
1026	93.59127242291564	90.2439034622728	82.7102869597724
1028	102.2862319493273	103.3734840778169	93.0593219823311
1030	91.8635829145026	88.42163971829822	84.30084631913327
1032	88.1315472380272	83.97777102744036	87.82745906950343
1034	84.96206356298858	82.35836453329812	80.57760620993486
1036	87.7453633780038	80.7791323358334	78.98651943214716
1038	95.03748599723897	81.93107842285619	90.64927592806615
1040	86.76743880688662	88.54349130901187	77.81652103516797
1042	85.30954912521217	84.28317391398981	70.74188711451517
1044	77.45234673907991	72.59814770421033	81.43633969463053
1046	87.46571425442924	80.69275957270527	96.17251710778736
1048	90.77057013821835	85.96113875547994	97.48264553498562
1050	87.20285045124557	88.82595376918174	90.17058454000149
1052	91.00224367596543	96.14431577172839	88.5475696995929
1054	93.8523487490838	79.49095432643269	89.1996169797897
1056	90.59290569387051	86.47327860905753	86.49799663158444
1058	87.40995696492871	93.08761832730264	83.39062034348783
1060	83.92046072826778	89.87785075680448	86.60202912617363
1062	85.95794491577541	84.33666487881578	85.61327336670166
1064	89.21958915180876	82.67118126970924	79.12526086214112
1066	85.53819009693854	83.26953610349374	77.4816966764345
1068	85.05701791493398	77.73775407054895	88.46540827952005
1070	81.87109373829954	85.51851998071732	89.91129402924216
1072	87.09203837200072	80.81323030520505	83.71239573274838
1074	85.11293840640326	86.35710285103343	83.21700642080268
1076	89.80941709569807	90.3061647197525	81.07089514857228
1078	94.81652580208368	87.28212057672938	73.93748592430438
1080	82.30298641105429	86.39551973977694	69.85689820048066
1082	85.33033837267659	89.4049060081131	79.84734643373672
1084	95.57300572765784	91.43553899092545	87.16071109780822
1086	90.12143349817171	91.54508734838174	87.62408158828542
1088	83.16356434365812	84.10808055843117	82.76577412430478
1090	81.42949852074466	77.0427842078947	81.04099245805578
1092	87.8962035602348	77.16875931173252	86.4692524008975
1094	95.18330870195655	83.51415290912536	91.52148167009977
1096	73.09291255199138	87.95957579133692	75.74663690295057
1098	86.24203815264718	78.4588946409479	81.73920933891945
1100	79.12709017830147	79.23951786856728	80.20485468671248
1102	79.52472836526242	86.18335775715913	85.90136634071283
1104	92.06266994060776	94.70034784374033	84.51631168998389
1106	98.61105366976184	96.63322192270579	81.35703954935082
1108	83.6345553264149	88.55776021923128	87.68353033113677
1110	69.67659786156717	83.56015248592155	78.73622013919699
1112	89.76539155680814	85.50766894017212	82.49292004065073
1114	73.49130478571145	70.38763413737834	65.42032706020959
1116	71.14387398602545	82.3286585179017	73.57699281862377
1118	80.79724653492406	88.44879726279726	78.18125041524019
1120	84.99612505849296	82.75027339826643	79.59980647702598
1122	78.05902826794267	77.31823647868822	88.5522697790588
1124	78.03498205881121	69.38617762331933	87.12398849010893
1126	80.24527044601904	70.3401882243672	80.11605726529783
1128	73.43513311720116	76.73435825370314	79.07496025661764
1130	78.50537944940912	78.1762517848411	78.89157729744559
1132	85.19988418558302	84.32731495407879	80.78035609859069
1134	86.06718357107002	86.62964372104406	86.14755218308741
1136	78.65365317769636	80.47224813311648	87.47346723752384
1138	69.58368326291057	76.83344435198681	76.75908553966977
1140	86.13115626898102	84.66086349779822	79.63133146055347
1142	83.55091802818872	76.44488625566117	78.30602225267086
1144	83.89641321257568	85.02306171529058	84.17543471048128
1146	87.49844818835788	89.65717969802635	90.11549920393617
1148	90.95301696402125	91.68032458462957	95.24019921654475
1150	90.21948335373983	89.45533246802242	96.55118497524774
1152	83.46600488766342	83.18150494066738	91.08033726336723
1154	74.89615507973406	86.55085509391644	82.31815523346639
1156	88.52589438749847	91.27249336660169	80.66291459774544
1158	83.93048714810144	72.91225849726814	81.70993369118494
1160	85.37884829635189	84.0098667533554	97.78127732088363
1162	88.68539300258041	83.66817074798937	96.8759537009459
1164	93.81973044980802	84.08672296215205	90.04756604313671
1166	98.89807955819723	93.64087813273045	91.78276187238086
1168	99.76827837263204	94.81029392299494	95.1805379861872
1170	98.89047929938353	88.82064169733545	86.67836233648481
1172	87.63175906324841	102.1898082398311	85.13851131113616
1174	88.30136761404835	79.19537112574182	83.89073694437445
1176	84.86002325954328	84.55133356361449	83.53935465059895
1178	77.0981176443793	92.06618740323007	83.38312858469999
1180	76.40966928401448	94.73964735246481	85.27777635511265
1182	85.63716166013788	90.48403847995458	83.93130988253485
1184	92.4638026499083	73.78559002076301	74.11526140004037
1186	91.79740316599869	82.99671198482457	85.3059640676877
1188	81.0769594267378	84.16445189654901	88.46066373138891
1190	87.66344152817632	96.28662442202307	85.11457516189991
1192	85.71307503059727	96.09301966309064	88.43927248448324
1194	90.71329120982082	91.12554038756107	92.41754379983831
1196	89.88214341053147	90.92208033832884	94.76499675531268
1198	82.91214079286908	92.73777132692626	97.96788235547781
1200	94.71213652552225	85.29191611002375	100.7333164616232
1202	83.68078338437437	73.29834545081836	88.98308481870012
1204	82.31816428049291	88.11061992700489	84.25056433873132
1206	82.01420858137334	86.73383871526647	81.76449097503195
1208	81.79486071259996	87.17055437345164	80.01401451543633
1210	81.86173849725466	88.87186464524419	84.45493323787747
1212	85.74090873696875	94.43793946145104	94.61085646209506
1214	89.41878709831303	98.62703336478404	99.29293592511793
1216	85.82213911523323	91.29067291188379	87.18306212656728
1218	90.52321605653091	87.9195536980402	71.81575398442122
1220	100.9978241023568	92.8965254088568	98.03766595635759
1222	89.96394522002245	105.1853407754781	90.28082104739724
1224	94.76830212818824	104.7110995485551	87.51975904991848
1226	92.95646878701751	94.58290882744912	95.19255321642956
1228	88.16313542761441	89.46742693178169	96.57253516193588
1230	87.26283008827875	91.46424137568053	89.14285300754986
1232	88.14121101387427	93.53468192711998	87.3500886581019
1234	94.32546922117582	101.5707357998787	92.65089600010388
1236	104.5733310389594	104.8319317759025	93.80438475391151
1238	99.9364380785901	107.3838733821471	99.61949207741525
1240	101.905606200116	98.41691445318244	91.82453353603492
1242	102.9738930604823	93.98859367564131	87.58884359516505
1244	104.8171900915891	105.1787663695794	101.5605051078516
1246	106.1824448743859	110.788246957412	110.9060131163563
1248	103.1792233821466	104.9812461660088	102.9543251194372
1250	100.5039966678329	117.417210899574	104.473336890928
1252	120.218759935914	119.0696960824975	101.339962987342
1254	115.4263582236868	126.4621846925944	109.3819593319062
1256	117.5157013063092	119.9024138840584	117.2129573158328
1258	118.764376240305	117.0808075428391	117.332977082555
1260	111.2600439952789	114.4434691903943	114.4434691903943
1262	110.7982084231334	119.6521965498792	111.7433184507086
1264	114.92259553165	125.5565244436785	106.3842131807949
1266	112.2814587203246	122.94301936475	102.6697531616321
1268	117.5923604803449	125.8648201328427	116.7714870752368
1270	126.6555716520374	117.6837489113219	125.8170857577904
1272	131.360159329617	131.9029340336212	129.0530594621953
1274	117.7445496414728	116.8032022518029	119.8051970548001
1276	120.2644991825846	121.9593213198375	119.1102918026279
1278	129.7788259734094	135.4386563909097	118.5131731307274
1280	135.5552108142134	128.7551343537045	124.4619176924115
1282	133.5052661427301	112.7058617196067	129.8806966294853
1284	129.7384708683692	120.3346037435612	124.5912204930365
1286	133.3437271508418	140.9540325794789	126.8780683826662
1288	109.4345404912008	123.6071255284294	116.9711761557255
1290	117.3814006651853	124.8576915494112	124.1961040218629
1292	103.4111054785003	118.1914927758855	122.2063233820255
1294	112.8222105966842	126.8336688272981	113.9785047221958
1296	100.3927366932498	119.4212127895583	107.5283887915057
1298	97.30797384148875	111.9138746877617	105.6277529040068
1300	110.3017276293167	110.8738213921726	106.5886948792366
1302	106.7834247042505	104.9244979379953	104.4658264629576
1304	92.74074490298942	102.5052025175039	99.7777695920185
1306	99.76894868874918	106.0512771891943	127.1127247378351
1308	98.21670052583441	92.25492233599465	107.3097690673381
1310	104.3787646272577	91.79743895736119	97.16529702332909
1312	100.0679620133375	108.6915588296582	105.9131039043126
1314	108.2137106555441	104.14982231385	103.2348768615844
1316	99.26143950186635	101.4788078971887	103.6551561512706
1318	86.49633837187486	104.1449018895736	101.4337524811621
1320	90.52950843798055	101.2043086012013	92.87612531402328
1322	94.51801731269181	102.8796813710771	95.74045291309346
1324	98.53898520276718	119.2114340777642	98.0035094371864
1326	99.9922887945397	118.4037461202733	102.5949166805101
1328	94.59225961421143	98.17815392599036	104.2644759711515
1330	86.33472131279548	95.02632843838863	101.0513397629923
1332	88.63042673497384	109.5136153592478	101.4851041657467
1334	101.7055982883083	101.5099685118099	104.4174868120531
1336	108.7789731322742	98.29267935414937	101.384100989599
1338	100.9371770774602	100.8576131258917	95.83918330761964
1340	94.74105104921222	97.16329275568296	98.33351679577623
1342	107.538787544229	112.7059479182903	107.6116678656999
1344	106.6241176038523	125.4040743493155	110.2360309041282
1346	109.3167105558887	107.9655576019081	103.2526209694851
1348	138.9621108403781	125.2765826749157	116.0253810792331
1350	116.0650836727956	109.9161032745833	113.3826838511398
1352	107.310157339148	120.3441296984803	97.97367819506056
1354	107.0472591702896	109.8226573877473	105.9880631834422
1356	107.6276362509348	98.96329560742387	113.6124334307791
1358	96.70610920453783	96.87319687629977	107.5949417823051
1360	83.91195771113918	96.03728637072986	103.0925831948046
1362	96.49888941579971	106.0879703472141	104.1950077734807
1364	99.89574763219706	96.40872895980776	103.8631202043252
1366	107.6157490429153	105.7688826978116	97.5156732016052
1368	90.71149002644407	83.86507567665068	78.91830377232728
1370	96.13000850024207	105.2135329811584	102.0960656480453
1372	95.04114894836442	102.0372626649703	98.59559085360893
1374	102.0739559109462	102.6808182148124	96.66328245763941
1376	104.0054561235106	109.0060434863285	97.64297556952948
1378	106.7685864519177	113.5243165757915	106.6650939897654
1380	110.7665506527361	116.1252782298697	113.2223034943353
1382	106.5562216020543	115.3168623691274	106.5211029836322
1384	111.304803772653	106.781792025222	118.7967173285289
1386	100.3661945067259	112.5028942251733	117.658378260753
1388	94.79494337605998	105.228751149807	102.6875106611629
1390	118.7076893059254	117.5331380844669	113.043462397565
1392	111.8103010209185	120.0980909819955	119.0690434871223
1394	122.1033921960805	111.1536406055781	115.7565749340779
1396	110.7432870785552	98.36946512003297	108.4634999372854
1398	104.1177159590211	104.2525902416383	105.9484945792732
1400	104.0597611918853	110.3508553245722	97.73620585517332
1402	103.3829934345004	102.1836026275593	92.51012546476426
1404	116.5817474163195	103.7546319616462	108.9002944594197
1406	118.1272415201509	114.182230511505	109.9884314666151
1408	106.4520374273206	107.4766938291913	96.30842529259236
1410	108.8264659460298	110.7359961508662	105.7124377573449
1412	97.80036948934622	109.1974169110451	127.5480561086701
1414	92.21878032227217	106.4445475114927	109.2342546070015
1416	100.4150551392214	97.74725319714554	102.0250578845069
1418	114.3976692700144	100.3648663116795	93.81649405183458
1420	117.800068605748	113.2316334690171	97.47138905168799
1422	125.7710591999001	121.9398588646222	110.9663461336804
1424	130.7179571268187	128.2026539944696	117.4462447579282
1426	121.1441111722176	131.202549555859	116.4284428473334
1428	132.2780204563001	119.426137831081	121.9343084522767
1430	134.6772535269436	143.0341756295265	132.0914295155262
1432	139.8454001925891	152.027651061791	148.9155181587442
1434	114.7504712398513	137.8969222857818	129.3092884166251
1436	135.2074771378755	136.9860344060898	123.740626290704
1438	128.0793460002251	120.6654372978247	128.2794947447476
1440	135.3339032087127	120.0589825176363	118.2208317099686
1442	139.2171691290328	129.6180254042105	124.2093395464521
1444	127.0735241033094	127.7865370973051	135.3135617943467
1446	123.4607389532145	121.382892471894	136.3569119679547
1448	134.6755881681092	124.6070988094342	133.1418484066195
1450	143.0648402000188	133.8067457006739	134.4309254403832
1452	152.4182605555094	135.8055612384421	137.1489863063946
1454	145.2791689468592	113.642558164443	130.6782897923559
1456	138.6446838241168	131.871510790482	130.3490213124033
1458	111.1236358450768	141.1256580380959	126.3846028460069
1460	126.2574494727588	130.2195185332099	125.6039993903722
1462	123.6362654361152	129.3762365118569	122.1881257728285
1464	121.55510429153	126.5598199875788	127.1986468337626
1466	127.6366745784477	131.1167679732039	127.9751834898764
1468	130.6446784854874	134.3383306686895	122.4217232752408
1470	130.6040238978672	139.2752104594773	124.2003681588644
1472	136.159557584797	145.0356121092835	135.1182602107946
1474	136.3436455927948	138.0905283606412	137.7086176672268
1476	123.4686571461722	125.8381853327847	126.3219415124928
1478	123.8431072917799	133.4692649509787	117.9757732968731
1480	99.89911589898595	121.8028762888915	98.10719558923847
1482	116.4874997110933	108.3161108829585	89.85994683354903
1484	105.1438838230886	107.7351089568716	110.7947364606679
1486	87.84127583914199	88.24205353147013	100.8475845157419
1488	78.90532672644011	93.3890951526254	104.6745150798177
1490	101.1928038915573	106.9362548151382	115.2816343127884
1492	105.5317055857848	109.3940493172172	109.9005773484895
1494	103.2775438746564	103.0498601245396	109.7693734953075
1496	100.031433723485	100.6347963021272	98.81016612618535
1498	103.4561617293018	102.3160916774445	88.33693471712141
1500	110.2393332147148	98.5760532168535	99.79982642616895
1502	105.1589679093018	99.7039213771487	107.4426077656738
1504	101.5737300184721	120.4741736813155	99.45676061103714
1506	99.1660890734842	118.0488472414005	109.2604849390349
1508	90.24942107550433	99.05814779253946	102.0003250336676
1510	93.04531723125692	102.9101965104687	101.744359027171
1512	104.936689043876	118.8889490000595	104.4806603482981
1514	120.3533386927268	127.025990419013	125.9142191416294
1516	117.1459984965614	129.7029060526406	109.6928933279804
1518	123.865494326276	131.0007798943084	116.8296422436184
1520	135.982411254788	130.1684907473836	128.2361856672351
1522	149.63263282957	135.213862092332	140.7290561762691
1524	141.8472244119595	129.7890421978404	124.7518683113807
1526	127.5866376191231	128.4323697964886	111.1496437262569
1528	124.2516354450096	133.2807899109614	116.2191711422561
1530	124.4378281847964	122.0669397993858	115.0465355290428
1532	129.1327570478503	111.3809948147864	118.6306026512101
1534	121.4463254989173	113.2524932323765	109.1602707397923
1536	100.2342054039514	113.4213744077834	109.4589607544834
1538	108.3355837746251	110.8794754961711	94.21071153464254
1540	95.62165366537369	102.4137601915536	74.07560542781836
1542	100.716760187604	116.0681435580197	115.1353747184907
1544	110.4727269610112	128.443481646257	128.5968373284176
1546	112.2216093711376	103.8531288449054	105.6968911833145
1548	100.3995992081734	105.8379070625637	106.4380226677932
1550	113.5073097458756	116.0425489687574	107.4667008376771
1552	123.0730317446602	121.4712182177252	112.305994949004
1554	126.1575184757182	109.0132277584237	107.1754430910201
1556	125.1358668357946	112.0295752474395	119.4778392356909
1558	126.6597124536282	128.320430104476	136.6322165748348
1560	129.1523641639645	125.5219748589194	134.3256686509238
1562	131.5662492273001	134.7182498608183	141.3280808896802
1564	152.49830353018	171.6796026903905	148.4366089988268
1566	157.622260361999	162.4070096463062	140.9141896014714
1568	153.154856265623	156.180484554425	138.2860095968636
1570	125.4575722832525	148.0140023679365	128.9973396113111
1572	161.1561334521087	167.1144451345675	148.0749883326488
1574	137.705645202052	145.9153534049359	122.3597718381381
1576	129.8884470061269	142.5201131409556	143.1849179200765
1578	120.6212222235281	112.7604200344793	110.3433092432279
1580	117.957159473503	115.3038055522022	123.8730654257172
1582	131.192022401056	118.1620209413323	126.7187190672123
1584	136.1840031707353	142.202732181658	143.8137363769403
1586	142.3927580283421	156.834822036998	142.3609597686944
1588	152.0138443125327	156.0598429867844	146.4870279568133
1590	169.2664448128567	168.0478450667183	162.5937611351716
1592	158.4980535659617	166.6112321006134	159.3098886086638
1594	141.0781953249255	161.7648604173049	156.2567392439045
1596	163.2771744891459	179.1233470751231	173.4705869523131
1598	176.4641604373511	178.0100081866652	176.0242285113361
1600	196.0967506283779	204.7252539211701	183.9181588662638
1602	200.0840993338373	202.8556505584976	201.1079168847791
1604	184.7101042740005	160.9649409923487	166.2635094298877
1606	169.1963001330772	155.2097256675278	145.5048584506193
1608	144.2590498176583	158.7691482222903	152.932188313755
1610	146.5701673800193	137.3419739099472	151.7055957635145
1612	147.6915214824711	160.6284717071316	145.8129928445286
1614	129.2511927803163	126.8953317833669	153.9958529592723
1616	132.6208846576511	139.9295250889418	142.055115240829
1618	147.053100135485	149.4079439441639	140.4750750532041
1620	142.9943879734308	149.3600879850105	145.5891391971122
1622	144.9027299119652	141.0292886505644	132.0853240853809
1624	123.8868168556134	135.0290302240692	126.2233640819736
1626	123.3437087013297	133.7353185641884	136.8327592776433
1628	143.8670035584622	135.1679650521891	140.0298450794226
1630	141.6565788575155	140.2978726996051	137.8503364178126
1632	131.2310381426427	150.5575625737633	140.4219923653737
1634	135.7892452977726	157.3435056048423	144.023955325355
1636	134.6760503741568	152.3314513661266	140.2303216292088
1638	133.0781311680659	144.2151675733654	127.260688138368
1640	143.2132097516137	138.2792947463048	131.4454308566607
1642	131.0925591752146	137.8781655472773	131.3488664478751
1644	144.067808518891	144.8459513071558	133.361564897782
1646	146.1214702857928	136.4993711770028	153.4108066700732
1648	164.5490957870997	151.9698436296141	158.455108856035
1650	161.6551391064328	156.6146802669191	180.0708805531497
1652	141.0420857269749	144.8255117774945	159.5186687943206
1654	127.1321911382537	153.5360941219477	129.5184882004238
1656	133.1359722818253	139.6140942272353	129.6943271293618
1658	154.1496133413579	142.1645938718436	135.2872382139635
1660	147.635524743618	129.6060139316439	145.8110753090096
1662	140.5683461175516	148.7434717537537	126.6387740719355
1664	142.9279057579386	152.2096067538548	126.0082154033595
1666	147.5534406359178	144.0381814427844	132.2690409353783
1668	138.2566672855401	147.7938256433907	142.7851896982312
1670	149.4253336921419	150.9979980389077	131.1726353112456
1672	160.8352298402176	136.5001781950216	142.4692635889604
1674	157.7161686340064	137.5704147627722	143.3382563064147
1676	142.7497732751105	142.710271441231	135.8094316309277
1678	122.5231428998875	132.5489997230334	138.5645138169209
1680	118.9631480297497	126.9470649196607	129.4125195397824
1682	130.475564217913	134.1877730759881	127.0671625005367
1684	134.7780819194862	137.2573448746892	138.140293816376
1686	130.1229382633697	120.7569679730914	142.8614463894857
1688	121.9987176618042	120.6447928008505	138.8210956830804
1690	120.0694046454735	131.8424267705761	133.8476757277424
1692	119.5115054303584	128.511083948309	137.7426985281919
1694	133.240242085076	112.1588894380866	123.7878877550676
1696	115.1626275407841	120.7746407383044	127.9809015646106
1698	106.0842926813002	108.695308068155	115.4194209186408
1700	134.167007705887	111.3387719844723	105.9846522671941
1702	114.4537774026462	106.9092461424446	143.4611834251611
1704	111.6996080813216	91.85364873604706	120.2664250039251
1706	99.1988164743785	90.30118070922866	121.6393455532632
1708	111.1062469006965	105.2138665649166	108.4618771467781
1710	106.2800494309641	75.82699611858676	103.2834280923433
1712	103.9397103231501	107.4587124010155	112.4142791818675
1714	122.0451212451	131.9078697097896	116.2662834184291
1716	122.8149021876722	131.7510481559411	104.693444796611
1718	101.2722010921218	136.3411485581432	93.52349046048745
1720	100.1325876390321	110.3555274426327	97.96889278947053
1722	100.5911384056013	95.24911804168538	113.0163955636802
1724	88.75557851406602	102.1064995946078	92.98524983403081
1726	99.71621823487223	113.9083711050479	102.2006480346923
1728	114.1306421471551	97.77037901874769	114.7444235653578
1730	117.2261451236043	100.7961830521717	111.1770888638427
1732	107.6640854641769	104.6392781740666	107.5521544955379
1734	111.4953972658924	91.26340224760384	103.1267718212652
1736	110.1545193414413	96.8556026691379	92.34436288641118
1738	115.3709069721729	108.2522490178039	102.7387444821046
1740	115.9723295577517	100.0787323866484	107.6731674479888
1742	115.2430508447921	108.7659386520919	102.7892516831386
1744	114.8405535071671	122.1847729665665	114.6890611751486
1746	93.76043581811015	111.7277103855267	129.7813516556712
1748	96.99193125141382	118.5387138419201	128.408760179114
1750	102.805804466143	123.7964545677063	111.1528421608644
1752	92.08421640620064	102.5566628965617	110.3771901326248
1754	91.96366826945155	91.50188468254729	85.86901752855243
1756	93.46970927367742	94.43784195254963	97.26587393301836
1758	100.6972504161214	111.0687513542085	129.3173862742141
1760	97.22454987647888	99.97640227700995	113.4398229002204
1762	101.2351292947195	99.2377185008751	113.1380818303913
1764	121.8033880363128	91.43801910620626	111.4537223435044
1766	111.0070771524083	83.68065514403637	100.130507945608
1768	88.43411263582004	104.9254081841013	91.97762686379508
1770	110.2808763246794	115.7727350273834	122.0289215158706
1772	102.6666286998134	105.5985708635578	112.7899599938869
1774	91.60361959143224	102.2427157259357	112.0689977823512
1776	101.9684923113453	107.4606560006959	98.48655747556963
1778	98.91468897242054	85.16771720033624	81.26189974792709
1780	96.97922449870596	89.28249734071343	94.40083664204261
1782	103.8879688960971	100.6007363515844	109.606260465252
1784	84.58837243357182	103.0440449666228	104.4826165423716
1786	113.9155218232773	82.01702518150454	114.4444273490273
1788	75.2134693348338	107.2128332208416	94.24049380981656
1790	105.2805284748373	115.0711486298278	97.22161901034966
1792	122.7823747500386	119.7251971647664	101.7500198409935
1794	151.5455202636032	130.8566910918334	98.64049656687924
1796	105.2256930360761	101.1749860275958	104.4691713467181
1798	89.21315878755929	112.3110517606861	100.1693303963916
1800	78.03298340835875	102.786205879815	86.50863941615909
