# Supplementary material for: In vitro and in vivo datasets of topically applied ketorolac tromethamine in aqueous humor using Raman spectroscopy
Source: Data Brief. 2019 Oct 22;27:104694. doi: 10.1016/j.dib.2019.104694 (PMC6839021; doi:10.1016/j.dib.2019.104694)
Supplement: Multimedia component 1 [file mmc1.zip › Raw Raman spectrum dataset/In vitro Pig eyes/Jena lens/Fingerprint/1.25% ketrolac 3-3.txt]

cm-1	frame1	frame2	frame3
350	151.060468710447	147.463330202996	151.1878586873883
352	160.1031554323872	157.0530364562382	157.8899718970164
354	165.9051387809771	159.5969306153477	160.9400674475937
356	165.8848762467967	157.3965890937666	156.5552248788288
358	154.0562948315463	155.107550708626	156.2194020078705
360	151.8585574632287	153.3980533725335	153.4594011350018
362	150.8409329477142	149.2831338563729	150.1849673617007
364	140.0047751766377	139.5790095570592	149.0602369324902
366	141.2823540301518	145.5742878961238	150.6920447671048
368	142.311934593901	145.9889489674366	147.0033028135379
370	137.5514632088243	139.5924712453434	135.7729707548583
372	124.4173453980674	126.2498446922902	117.4106296808638
374	117.8868150780788	112.8308468459682	112.3283560969284
376	111.3954023382061	108.9300859599722	109.7967383705948
378	108.5645444314819	112.7019244109559	104.6846575976766
380	109.2563532917783	119.9392976443611	99.13746947713467
382	105.6380923274383	114.865081301269	113.2679514511977
384	100.9735782472012	108.4529028887157	113.5447767753348
386	103.2393063461436	108.9090411288177	113.1113189461577
388	110.4067046112061	114.5080398877074	114.1774198828322
390	113.2241300909639	116.5953066703184	114.815382059914
392	121.288275922645	126.944071494021	126.720828038145
394	122.9547751664671	124.0079787250467	127.8262918512681
396	123.3258074043603	119.9185259896878	125.0172192901615
398	130.2807730504873	132.6336424787936	129.8281347964048
400	126.1869554797011	127.092248384652	129.7105981789496
402	130.122171200634	121.7267006297561	130.2781940911868
404	138.6571251784751	124.4851009276591	132.5905346643947
406	147.4346528785245	138.3743977240984	137.6996570977789
408	141.2557354804885	141.2420661143382	148.5326708533605
410	140.8179900132129	141.2747918926955	145.6603969238644
412	132.3960447500678	131.9239936807679	136.7051676691427
414	118.6100779964947	118.0029279325706	126.6583503651987
416	125.1924927008497	123.8624388291496	123.072387234522
418	106.707584679384	116.17765681791	121.9756100418637
420	102.7225055443949	109.3004983306572	117.0264576690487
422	110.3763866653817	104.7306699142263	112.0110076765157
424	115.3019248138865	101.3284971261211	114.4041954393433
426	109.8893785532874	105.3832019531082	110.7282904635419
428	101.520527545585	104.8088488136529	109.1146579949557
430	95.89484905061484	104.8086950490765	106.8269238959048
432	97.243128197197	108.4669590775575	102.5414301546766
434	104.200023358146	103.8275325372433	105.5134113322748
436	105.649634296307	107.6970090501328	101.5318857103947
438	101.3436469781355	111.1611130928608	101.4016925883914
440	96.67999679561629	111.8983630949176	105.8962908317518
442	108.8900399967313	112.867445222611	105.0274695205798
444	109.1360551979468	111.9582865524342	108.1934856852236
446	105.7204119220592	110.728556316495	108.4109700959654
448	101.9403269580669	106.7886199609478	105.0821319104978
450	100.9165819760514	97.162262012707	99.04851129885573
452	111.5203421423731	108.4907302156166	110.7423421726896
454	109.3586265909228	106.2748368338973	115.1524488469471
456	106.3695793767899	105.0865479101087	113.4774275345074
458	107.4871760917689	109.7845496006958	108.166935310828
460	98.31113045622517	96.59971493870145	107.7455089328205
462	97.66828265011577	100.2115979393302	95.34559795899685
464	95.46851217053037	100.8654470211835	91.22339665752403
466	92.54076959304391	98.21132047651281	95.56204527766707
468	95.23627369102995	100.8883773821825	98.97785095396336
470	98.88585938809655	114.0627497002626	107.2414785378414
472	103.3698424062855	112.1708955575239	106.3867255585437
474	103.6406192954616	107.4229883347001	102.5817678428201
476	97.55397415768181	109.4983261704248	101.4209433849586
478	101.6417307308981	105.1784321223364	101.4824637577663
480	95.85871566318139	102.1708628520356	103.4625511289208
482	98.477598286438	101.0096855247798	101.7563133720371
484	105.9520780816393	101.7826488351336	97.82562420032963
486	95.54416396795308	104.2530954645395	99.55860266051353
488	103.283303973283	111.7275060886544	104.5595869852362
490	99.2029940117952	105.3419948177903	106.4381462699296
492	97.05693325965883	98.48718050148335	109.405553768741
494	108.8106277564179	102.9053646781236	116.4648269849554
496	105.6050910985512	97.09706620031818	114.0151957572015
498	98.20175799531877	93.57906509384689	101.7595483060864
500	97.34527095898343	94.11524998142988	101.6087242090688
502	102.341423946683	98.69339743051822	110.7553018087542
504	102.3268575342005	105.7324365023845	103.6892759572457
506	96.36585229338178	103.3356420443127	105.7273356375884
508	99.09236717619868	105.5052566433276	108.5813608555859
510	101.7552427815823	105.4304193789077	106.9285549738197
512	96.86286445703402	98.38213429695239	99.1768238894023
514	95.36724877264594	102.9034352789777	107.0823748111126
516	94.57477114070076	102.0227697031426	106.5331159651646
518	97.72604184887744	97.88741888990032	103.6183070392811
520	100.58071961387	91.42451738172915	98.29165105327428
522	92.43892266434077	83.28915775357949	86.76587188730471
524	100.8693922775306	88.80112757999342	98.37109165532888
526	99.45250326539389	93.45073616606042	103.204093419883
528	99.43660560409336	98.66466845777435	103.6239382504723
530	106.4450132302951	105.219626707832	102.2545682720562
532	101.8175224774814	109.6499151892576	98.75566984377498
534	99.03371418649459	101.1189742074839	106.1248237660486
536	97.30069894916727	101.7338852898663	105.2497350219112
538	95.71369524713771	106.212614818094	100.541679271261
540	93.33473277476794	99.85933423230087	104.3117323457795
542	97.73293334936929	91.31510471280819	99.96792588877395
544	95.16646758192114	91.9657637425953	101.4069309711145
546	90.98699885598299	95.67184513126614	102.7690498078085
548	88.79341822611021	99.77116558121016	101.2619681847689
550	91.19873616228935	105.9976182331557	97.54603676732826
552	85.32948504021167	100.4451450691249	91.18070827721036
554	89.02138328562717	97.72428570179071	97.09197140287171
556	94.25422492613849	97.11598679623808	103.9208246817062
558	93.21200980941484	96.09774008806465	101.4163248928344
560	99.16717787198314	91.69628243561823	106.6283976025109
562	102.8217861172069	99.55584054645415	98.76636082806513
564	96.43772244391212	103.2446533086548	94.05468539239314
566	87.15392987955077	99.79041140441269	94.4449220577027
568	90.25602300396525	92.23884020984994	95.64044234346532
570	94.53013772328534	99.21339164256102	100.3057840031747
572	91.7920498073823	94.61470468417033	100.8020243866809
574	91.29955838080761	94.27771803561541	97.85681358286468
576	94.3873958406553	102.5509879634513	93.52943600290476
578	90.37287857447851	107.4285372132954	92.61164110520731
580	93.49935414178199	100.3825855921326	94.15443224302233
582	87.46280127490378	94.01376252932366	86.17846536173514
584	87.00593573047462	93.1846237393965	84.08133332017771
586	99.65765612073965	98.76027762379276	96.9312065327949
588	90.42670034460626	98.10611904332372	97.44684462394748
590	88.38365801480659	94.94250821369022	93.10370282671306
592	92.46377382660373	96.05920850112442	100.7528934425904
594	95.97487098892495	97.58710725716603	111.0914836063445
596	91.73766944666478	93.5553813679073	108.4514914364928
598	94.71142547476313	93.78927871452964	100.8328930705468
600	92.66380361458614	92.11366413901796	95.06827282686223
602	95.53471084171471	98.03471599792803	100.774241418788
604	98.57913907419008	105.2666037452312	107.7408800107489
606	87.06837364311248	96.4762427713475	91.53940735641081
608	92.35940093114046	94.69422940784021	98.01793484156379
610	91.75099731838694	91.37336054654286	96.84476523513632
612	90.58330308373509	92.99160290524472	96.01445120771648
614	92.0537904106809	98.51263042547848	98.19606220430879
616	97.10886188048043	96.43725043861794	99.28778210526996
618	89.46759208958842	93.76233613476785	98.2727996066694
620	91.13495438063467	91.08200061637481	102.689272387298
622	94.22403601835126	91.28115514664137	104.1736574417841
624	93.09033587151428	94.22888817662167	100.1965628200221
626	90.38153701011376	92.3177537666776	103.8660538155895
628	93.11273243116969	99.49116227800414	104.6174116305245
630	90.54933651186772	95.45121793796164	99.26677328095502
632	92.41844112265684	95.05883874640578	99.60609763995632
634	102.8827206840055	106.515347147922	110.0866101185072
636	95.41550636944086	96.25319257424209	100.2296905676517
638	88.87440355817623	98.21398344504181	96.59277520389445
640	91.04045865774729	97.15038081189903	100.3790232805443
642	96.90894395602922	97.08073104930332	105.3289250173944
644	99.11281636384781	102.6854206790346	105.1707283209254
646	92.45437152091812	100.8622178150638	102.9441417493633
648	91.99628879182023	96.61999899427838	102.7855020099326
650	93.42223236498779	94.74141298453787	99.44815036334398
652	93.06464014539765	95.30447574937978	93.79850346461663
654	88.65186995403417	96.2051890995057	88.7266709073222
656	87.82646880949643	89.31235456070019	88.71203248508596
658	94.61692102708339	92.73805255790776	92.22370905610202
660	91.91415856929012	92.4305796181695	94.74595415921715
662	83.58116184300246	89.11871347895433	94.55181662445054
664	80.73831055851467	88.27636087299378	90.75007606125561
666	92.18016249865421	91.96172002841756	80.94728946926993
668	96.85541900248302	98.71163371619416	90.84877879828838
670	100.018726800263	96.24047182674146	95.63639549241432
672	100.7651618670116	91.57229284448557	95.37372366198449
674	96.92042095201785	97.73814714652268	98.39962474368632
676	94.7993415904984	112.4321147628339	102.0200735631998
678	93.1037740103727	101.6902650863237	98.58788239664719
680	89.91911468903209	95.35286762113935	97.6102513600755
682	87.91431326922181	94.45070039793136	97.25771419479315
684	90.39732180169136	91.89105045563991	92.72563107384264
686	91.10484509878583	104.1664876620285	90.54428480730748
688	84.38211010217174	100.0404007613084	87.85793694941444
690	89.18310411862393	94.42634122010574	86.54427434673089
692	93.67119831095428	91.52945220790264	89.36464584896524
694	82.0928136286189	92.18284092629608	96.77719605059208
696	85.90549290906519	98.50636385032365	91.85904617444791
698	89.10153795558375	100.6505211983694	91.63812661973211
700	90.95164980227435	98.55362109693313	92.76284135570792
702	89.3338239635373	94.56088182923763	94.15802407672692
704	83.83669597455909	90.95316150952684	94.5019194159312
706	84.13433516348627	85.37990807558647	88.08833520361479
708	94.25041339858349	88.9039027208121	88.93815657000367
710	95.16513839442675	83.36347948066373	85.2486292947588
712	90.85497010223018	78.98761857395958	84.34299276062058
714	87.82160500375298	85.04543829978917	91.2710674509427
716	84.16539498148509	87.28041223526481	89.7166850508756
718	85.04962120723305	93.31017933627456	88.12180516859513
720	86.80780146474379	91.4016102875176	87.2113037067207
722	86.59778798419049	88.04358717861224	92.23668205262177
724	85.49641537611326	88.58106389555206	99.88669499196652
726	93.1812843844187	90.3322876372301	86.3886434112402
728	95.6120538664992	97.68889587087972	93.75944063137375
730	94.79806855884198	97.57720387267956	97.81295493699642
732	92.41129215268498	94.72068488599737	93.46162375219032
734	90.27463588563052	92.91688746866252	86.45610104682186
736	90.29331473242003	92.93951221200811	95.02089983967078
738	88.25401970681601	96.44842679392377	96.43427131201224
740	87.42298470272661	93.38404206305688	86.99251260647412
742	91.40056172537051	89.72618002745685	87.72820127016746
744	97.59043423136164	88.8122373725972	96.1093637537308
746	98.90058565091266	91.08600672069943	92.61334002502053
748	93.89619984199319	89.09151167401485	89.3279348514622
750	95.97696957694191	89.26271670372566	91.02129706848524
752	96.41664464301839	88.94207381272061	93.10890053512156
754	93.60519565762273	89.0958344042493	95.10565539758829
756	90.30797697245876	92.15996330723057	98.1647087060385
758	96.68964813214558	100.7146047812773	103.260313850539
760	88.41529974705081	103.0493177726385	94.45424608890473
762	89.79134475681289	99.48238346096009	91.72201989669023
764	94.15050400621408	92.47916289270388	91.63295451421136
766	90.68522491615644	86.49078952838289	88.1972976666698
768	72.86324681158588	89.17351124006723	79.97179293498742
770	78.37529179315031	91.39578004999152	93.42140962788281
772	78.17970017124269	88.10899065321124	97.30552296225626
774	77.64899973592799	85.61722366239837	91.37232766490456
776	82.4045633188002	85.42826594978445	84.42083449231839
778	94.76491037267614	83.76887807559014	90.58238526012738
780	88.8349889600058	86.62539192113289	88.16745992466105
782	91.47699770924183	86.29388755638115	96.83314251503052
784	92.60123354732565	90.93434176962734	100.2113172840089
786	90.51859073036958	92.8848829166846	93.63949926822113
788	87.88917577940396	82.60343158663743	81.76464380577826
790	89.90097236192797	73.06149950902568	86.87406347545814
792	88.13942191988411	84.99591879003989	92.63623721815519
794	82.2551785039461	87.75743459145762	90.25877958746928
796	80.23845736691118	86.63082999871421	89.80204068658135
798	83.73443854326027	89.5541988223075	93.48604663894184
800	82.57035153720801	99.53032034072722	86.94186637410859
802	87.69305842093658	86.72123599566868	84.43388272478994
804	87.19795085419095	88.89181491693853	86.79347264685194
806	84.19313821051915	93.70488056853375	92.15222989274486
808	82.41074566538245	93.46111432983814	94.16294450873647
810	83.87281808848881	86.42948094584521	87.23660683618283
812	79.79287109063725	85.52202573933602	83.61399076989036
814	90.05388313291215	87.27756662447732	88.28713626390818
816	84.95798164935761	84.00108761452708	85.91730426134953
818	79.48081782254747	80.57786844592049	81.63371372214681
820	84.97061458333499	81.67498668785326	83.11746792105018
822	92.95130833479537	87.38830635013467	95.20270795672067
824	85.14685936206251	82.32697680176764	91.06330753735016
826	82.20239376349939	87.17214498027144	83.86035225859713
828	82.64061160794317	88.97598481015325	88.29242558962665
830	83.65397498150722	87.65374208978079	94.35059843411759
832	82.62746104863663	88.29388233757425	86.37041526946928
834	80.39814937192186	86.52385439070535	82.75906116690393
836	84.28313948133634	69.78428287913684	85.26321438305894
838	88.78170742534221	76.76489844648646	89.34408471860877
840	87.29495306804907	81.11216427315758	85.40644389659153
842	81.37125066306307	74.95338923894974	76.10110437925022
844	81.26361659793058	80.24925217176185	78.09456979008894
846	83.81800161293438	85.13235660576211	96.49261897203868
848	92.06817884917524	90.26551501241087	98.40522229497491
850	94.71145722593158	93.92093417808371	91.47030112876128
852	94.16958352293908	96.8233613326519	87.94155088600398
854	94.59541762288887	98.05278830280302	92.52783173787749
856	93.353936337121	91.18633640334929	89.40380066881303
858	104.4377958885103	97.54331913754334	98.60016331217264
860	96.22292657264117	98.01200480346572	104.0793013710369
862	91.38654838484365	99.10249674511189	97.15585046205975
864	89.96252227914818	98.16694341797445	85.27989032454984
866	82.0220781259394	90.83229711947678	82.785017242246
868	81.12747863737926	91.38596890743929	91.88392578128422
870	87.05698254678848	90.39106770906757	102.0924952203912
872	92.15971481761144	98.10416384780365	91.24662468811457
874	99.47777145803946	103.1967934930983	89.1504157764322
876	104.6278516861838	102.1374206670603	99.52763804505936
878	97.57340515369165	100.0627098740004	98.07045366467803
880	85.07058952786889	89.48280419514596	84.60631959670684
882	82.10536110983037	99.48652510225652	95.09602809442997
884	78.87981101704322	95.84079000884822	93.7071412695373
886	81.50654271155946	89.17203187100748	90.38461467397679
888	88.46677836106765	87.50803201511182	90.46366445661479
890	85.83019296062976	83.82201662866719	82.55090039754342
892	80.86535381290986	85.17360834784455	81.95484968023439
894	86.36230587508014	89.57653206705858	87.7081316577564
896	80.9697973126946	79.8660734208577	84.02865704543665
898	75.54192656977858	75.26874656842503	81.10820298721679
900	80.95308105348792	84.2229270464187	84.81171775535934
902	91.38306673046451	81.51175642273158	82.1611999307946
904	81.88145865566111	77.39844822727723	80.01749284741
906	80.68361439502746	78.76008761164351	85.79592144775381
908	80.34587590653931	79.46798565459108	80.64756936246441
910	77.43902587723608	79.57086149964698	73.83097301607248
912	74.40735619320103	79.25811079679144	76.41463604263724
914	80.66270052947881	75.35684829785795	83.61822513171015
916	82.12551484769847	79.28803901832026	84.09722440243377
918	80.6680169431414	91.78221091540833	86.1493740389873
920	83.69500409671093	91.16882114503804	91.80793859227991
922	84.5684881918292	88.87119813979902	96.07690451874467
924	80.50588973445002	92.8982306245365	95.04981074858959
926	84.99338690754821	82.89568414954131	91.88035676200195
928	97.31584288196385	82.1389641442006	90.14266851710718
930	87.38153506819455	82.35672422056055	87.28882607238649
932	80.10853310500127	84.82438602737281	84.01783542336824
934	78.85619152098656	86.66495570153055	89.66265660780553
936	81.09658296877205	89.76864905599224	102.4642567752748
938	87.64290252817939	103.9866513313267	99.57415563819119
940	91.67324829271793	91.29166666754695	98.52918387851551
942	87.63568183220589	96.18015117156855	88.56673775703875
944	90.08843277746578	91.27536261221553	92.83501522344974
946	88.57545354946831	81.73046356078555	89.132592423567
948	82.30470128936409	77.53101525782462	75.07831624582471
950	90.41229626832056	80.5554639968375	88.2292512530852
952	84.27586793489601	92.38480606407846	86.19937635451488
954	79.96793282832562	85.91837653009824	88.71237025254112
956	79.56763580663088	81.06989628887658	86.08567020241674
958	79.81703048838934	82.48009315977123	81.8912396895871
960	80.30769379620367	85.8852415834325	78.01108487602106
962	83.80561118499362	83.80561118499362	72.43921493298643
964	84.95484442496635	84.95484442496635	71.50810056344689
966	80.47860631336924	75.23532809302216	78.73717522320935
968	82.29328103410347	79.23490046936603	96.62714700553521
970	81.69287484227861	84.70536287085527	102.4253271058234
972	77.09556662900977	83.13474146485027	90.74582444085557
974	74.97077685039137	77.06193971604316	76.22086264507871
976	82.09424576520674	81.55515500052144	83.34464215907943
978	75.86011961645782	79.8242499157672	79.15234069060162
980	76.1447983695612	81.16474917202262	78.67243213613253
982	78.11066310286229	77.80372845707242	84.70233831515122
984	79.85684027664289	75.05806108190653	89.23930706607195
986	78.75382446880761	77.70621050664133	85.81716804257738
988	68.26558031659064	76.06730733001591	81.09300281723166
990	76.50670399566401	72.5939377183374	77.0982373224553
992	75.25345127845492	65.46949580389945	72.17165655474585
994	82.05364668830964	73.12780622935196	77.18272407301896
996	87.38070056103348	81.68158277591496	84.49820008388602
998	90.97385021499059	87.31330214175387	94.31429841144801
1000	109.2618269888744	107.1655101324443	118.4530237870409
1002	144.9889223638828	152.5929110242764	150.9555994824715
1004	123.0549776712999	121.8084722161204	118.7458328003601
1006	103.4190247306011	99.17056373077764	99.20732743080578
1008	89.56702211781862	95.21803199605645	93.76202518651868
1010	84.88227940251149	94.48185200066949	91.84999121387328
1012	87.84962493673589	85.0287357734076	87.93765021288554
1014	79.98102293664783	88.49711705720662	92.96672032522423
1016	64.82180795718264	78.81667423605811	81.09865058688065
1018	69.56955806345545	77.5162687394932	88.25880958214107
1020	75.64600524577236	73.89672148418779	84.15126995655045
1022	79.05115465287811	75.91364545550792	83.32264657298472
1024	84.1679492294975	83.54890337532865	90.50485598026046
1026	94.07096643863544	85.41845453031881	90.48375047013269
1028	86.12492487218088	86.33984346505579	95.29283053924374
1030	85.43109646559958	83.44632204275737	79.4017343495667
1032	78.16304344475752	78.13088702908695	80.84601121657826
1034	80.17115542542464	76.81770173436829	81.3585703146513
1036	84.66950219421628	82.44179084450275	82.1064747318959
1038	81.39715394719887	86.9489047247089	83.38610129451476
1040	76.11971212856957	73.66150073003112	68.81739313125127
1042	72.96922787895818	82.28596840139298	74.07231484079594
1044	72.47073414671249	83.04096959894471	74.95735609448325
1046	79.11144754133338	95.81699024685545	85.42772350481199
1048	78.84249710788521	94.11540306599824	87.76720984121172
1050	78.24101856023515	86.67525651020651	86.67525651020651
1052	88.11428852417456	93.48644768346379	93.37096463845205
1054	89.90200595437112	89.32281280441842	88.18043874187731
1056	88.34501543533003	90.62063382808655	74.04991075111917
1058	82.94228303361969	90.5378520224241	89.97018938138885
1060	76.18861016833652	87.15548976142307	91.21915365368116
1062	80.42012157724309	81.80320737871102	87.16759504141325
1064	90.14664118263997	79.43345357891337	87.58186871115527
1066	91.17488753762422	82.94613718520674	90.50127884817604
1068	95.78956816100084	83.04527674843341	95.09613959905383
1070	86.8468149694061	81.01101440528977	83.8397016730214
1072	83.35770667465977	82.02824326381536	75.09728230695953
1074	85.35399620999012	83.79313810291524	78.69172143353349
1076	87.60692204153796	81.36463647242019	84.7058028125154
1078	85.70852710427147	79.14241080443911	84.74023817874948
1080	81.03844943079969	84.03493400367344	81.73593500270353
1082	84.6314327446951	81.21968637560273	89.38155730352425
1084	90.76948951044003	89.70519409509258	84.96153534020343
1086	90.06484445100404	86.41884036405452	81.0439003394914
1088	75.28222784462444	80.4123390305916	71.61979253919178
1090	70.77670553223047	77.16819762938499	73.27087120427814
1092	81.43467758298885	79.44292004261887	84.02305041346216
1094	88.34437895924158	82.96485660429791	84.08351802849177
1096	85.20900168713844	69.5723726314899	73.09291255199138
1098	76.89657525331734	79.13376294695439	86.24203815264718
1100	83.97824314751176	76.07588530907	78.61631484666242
1102	87.34771162388265	90.13577754211218	82.55385754429534
1104	85.22834137129748	98.4748219173634	86.81959702032192
1106	82.7041864356392	88.89344926398769	85.31270304346292
1108	81.38336121081639	74.78091660617925	83.70694979413865
1110	72.6780807748334	77.05382842379088	81.87776077051544
1112	81.87443945111104	74.75435458667036	77.76910348619175
1114	76.18402076060505	66.12576169427672	68.40214534634661
1116	74.39358816160755	79.32392294521472	76.56416597542288
1118	75.2702057468133	82.82787739099554	80.98500470230599
1120	78.76013494644252	79.46882013556638	80.09018109705049
1122	82.6574939628066	83.52165037052743	80.15758595839745
1124	77.76407790367969	79.82170863889314	73.90579627859813
1126	69.49790866401457	78.33961258668887	92.74259590097761
1128	76.46311866760041	68.98546088531958	68.50382817296887
1130	81.55978042384528	71.08129469046048	69.68950901969431
1132	76.55535284886142	74.6548737696605	73.1042601439151
1134	72.03575798415136	75.31511119076194	75.35529549677065
1136	75.3608169839419	75.49400250781281	76.29311565103816
1138	79.16750942238532	77.72753107884756	69.18695451563171
1140	74.60454042711801	73.12328364069802	65.25184219822231
1142	80.79615230146537	71.17414432179841	81.46700263800756
1144	79.77055161971776	79.60380355300077	72.84557461677721
1146	86.37116713917973	88.24333317155795	70.93644566301734
1148	95.50802368794084	97.26879513611681	82.45432057500754
1150	89.52966700934159	92.44661964595058	86.45109801500053
1152	72.35946718910711	72.67896278776973	74.02240175209022
1154	86.88430515762873	78.50174505216691	81.13816519766408
1156	87.14578996380892	91.49827196499871	82.66770224676695
1158	84.72807999342506	73.64841733368081	90.53176278045865
1160	77.75632398355575	76.155702541365	89.90625525672425
1162	82.21114765759141	80.89078489710559	89.66826028638427
1164	81.85812578877116	86.00563991197649	92.87668934814019
1166	77.93083859350597	92.16147396513867	97.11925013674312
1168	85.88848954649701	93.19991183918121	95.42137621833477
1170	72.83405102133821	85.90637327290264	77.0983530689157
1172	94.62448954778485	83.71808445956231	77.49996660299765
1174	80.06853649005562	70.1410624987698	82.85043209184913
1176	77.76174366553188	79.0603064600402	87.70971314522892
1178	75.72193771967687	82.07378491063638	85.82224442298889
1180	83.74636217951844	85.86164462663837	86.62240388707136
1182	89.59701646089197	95.46625455626747	89.05043311216622
1184	64.47107967113155	91.03522667303976	78.47319446051711
1186	85.2332445426413	82.06697833543481	75.61917095215163
1188	85.08194042986045	75.29919002157308	84.71012830714129
1190	88.3113827526883	84.68664946202081	85.57605547705146
1192	76.62929439729606	80.49316113987095	80.65870742916573
1194	77.38237341671135	79.1135711925555	86.55975772438224
1196	83.50618775370612	81.05311887579052	91.02870748756337
1198	83.0328829369177	81.09281265181511	85.62115563855303
1200	88.07694291778014	83.01311453260885	85.53464842706086
1202	96.43311675110168	79.96370188014129	83.8077347758575
1204	81.59124741208841	83.9927247353497	87.83659614505794
1206	77.31579955012536	78.35711218078123	87.58037813816787
1208	81.93085635019166	72.35339789671154	88.71593972494094
1210	75.94673748805464	75.98758403397903	81.40911610085534
1212	80.95477783119557	93.49651717828364	84.62656945315734
1214	96.18662912288626	104.0644635579318	96.63025454327723
1216	85.22048783168341	84.17539816101956	88.69007338478063
1218	74.7436857482822	76.30163318933919	87.25270070577713
1220	81.0642380065691	82.625659085517	78.49860772116145
1222	74.64910150372151	85.61661698276984	79.51621015503349
1224	84.92643519377202	89.16350392310486	83.95625390610994
1226	92.59933975329099	88.62763238399056	83.02948497425851
1228	96.11196544902563	86.24058951436592	82.3844380257885
1230	93.20450249941284	88.72564802724197	83.5952653113262
1232	86.9515291616033	97.31131089383695	84.3645820471573
1234	104.0856630894973	101.0278520494778	93.17184125157384
1236	84.26828309617231	98.69302536941478	91.52815492517293
1238	97.39078629617964	86.79485425094941	105.3547714175975
1240	93.94612560372083	100.3966214232395	104.8385918347626
1242	93.74555398814013	106.1737681007204	104.2666677126646
1244	104.7858043364327	109.6206146037886	111.2112941894696
1246	109.3005167894543	110.1497253222732	110.3636426910025
1248	103.2697500236678	106.1743416312434	100.4268636042279
1250	109.9996145603235	110.8334626610373	109.4611231399491
1252	106.1828081287005	125.0889708337649	124.9521420513032
1254	114.243244131916	121.0321285963776	117.3097007329724
1256	106.4327036157147	116.0217363467661	119.7897527718788
1258	111.6715462360246	113.8273711206875	118.3985057278088
1260	112.8129431677949	108.3678100306882	114.3205298301916
1262	116.8895712313207	103.9560037429982	115.8228978122852
1264	119.187207674007	105.8602947291413	117.3398196167284
1266	111.8971594081995	111.705009752137	111.9486808335206
1268	115.8506597278826	114.1302008425594	112.5884079745894
1270	124.2694681900971	115.8846092476274	115.1323595005809
1272	137.7695945393971	114.6985958651792	121.2786525391211
1274	122.5892549914712	112.7102916700929	124.6898866371373
1276	119.380599181276	119.7238844252884	124.0488024836579
1278	116.1774137869016	120.9029404668717	121.837244204402
1280	116.5361120645748	121.6132323462276	120.6454868742058
1282	120.7711537667366	125.5153224588602	121.9095900364304
1284	120.7317479677109	127.3595567680822	124.6567676929456
1286	120.0094710336483	128.5219072470688	126.0766722430934
1288	120.9050666529668	124.2675367269643	128.6196838680738
1290	106.3983440620235	110.5231486934137	128.3890908891653
1292	113.3294985107733	106.8424873642573	106.8458102625914
1294	119.0494393298349	101.6573211548854	115.6690006209563
1296	104.5220698535674	104.3270639186068	105.2395394121498
1298	95.68475506884812	109.7660390759237	103.2484671971477
1300	101.0052847034887	109.4779688482356	110.1199093909616
1302	99.32068478748059	107.9685586802349	97.63982004089064
1304	86.52204537671238	114.1769238613856	91.81343676534567
1306	97.140852456368	102.0541163062354	112.9461075402465
1308	94.03609999948287	113.5689577656708	100.7297456781232
1310	102.213425145589	107.1939650486832	99.68936108445905
1312	108.3053024099299	97.57773912827585	106.4866474358558
1314	108.570156748519	93.55417665177264	106.6392392108299
1316	106.0991906108156	98.92452117096384	99.9480843207127
1318	100.0870992330093	98.66952233985647	96.56099991223294
1320	96.73348570153655	92.19361757748895	92.16673255493356
1322	103.0696865002967	97.83221393149148	79.51450997869026
1324	98.82216966186223	101.4909661341002	91.67047970804481
1326	94.78080521214929	106.0983021842023	110.3654334757228
1328	89.32286547792188	98.39404634361748	96.52963542270742
1330	103.2385574695059	91.24026079619441	92.76013733688995
1332	107.3328668526887	91.50230567594768	92.33266791674154
1334	106.6238120899373	90.5472633054959	97.7869534963437
1336	103.5227262704231	90.53185524924581	104.2237436479115
1338	96.20775348597223	91.05944534405319	100.7277348022446
1340	91.59653750315069	93.98984044938574	88.62063386408045
1342	102.4716769222072	105.6644596231556	89.70385061511318
1344	117.2823484303161	109.2733403239117	116.9990241744422
1346	99.01712095536318	121.6570837812741	115.6814083834447
1348	112.3214281097667	117.476122758613	111.1811388761169
1350	117.5198643831103	105.4515576462552	108.2968091958911
1352	101.8169901594519	96.68810781347455	93.46774430847398
1354	94.37462576425082	100.21236720593	100.9314189138601
1356	100.2230351439402	105.7879191449457	109.490219698443
1358	94.8856843650027	98.27882579473774	100.6078547916296
1360	80.75335651801387	86.71666677009939	87.27496578045539
1362	89.20255727719867	88.73004017457836	83.51451978545796
1364	89.25424083839258	76.04258273445524	87.13521646985113
1366	100.2524758475936	92.00857103796133	103.9406257258564
1368	74.17122632748695	73.39575969247753	85.36127186548531
1370	102.5466072098959	97.30722925791287	98.07751519123079
1372	93.81490007178709	93.30166733401065	103.3887121078795
1374	91.54326833589357	91.67076230089668	104.2158096752551
1376	91.96144161112996	94.46173529253889	100.7244749474632
1378	97.19305825542409	103.1893072419366	94.98307340319755
1380	103.2972900997672	112.361504516765	93.09991543098585
1382	96.31090794804334	109.8943128693614	93.53748340783523
1384	98.5000091927475	106.0103245549652	89.18719413064095
1386	120.9816938875905	102.7474212821838	106.5742227431738
1388	113.7133298018936	104.8780315554478	95.01812857247037
1390	114.4677632013299	101.8254562378165	106.3068878480435
1392	116.842738872622	116.929812039644	109.4652600744655
1394	107.6442390573826	110.78912967881	109.9027644245987
1396	97.41860539560179	101.4180331870345	104.0834753452619
1398	102.7735336258215	98.29782826905166	109.4510073619382
1400	102.5163065384814	100.7623825196071	118.0314776218903
1402	90.98440077988721	101.5627182831283	115.6035747979014
1404	97.03336062435892	96.68653580794475	109.2831248572429
1406	106.71643583813	96.12362906323051	101.4253940691627
1408	96.30842529259236	86.22416096238251	98.01739499428116
1410	105.7124377573449	103.5400308352135	89.78373924112508
1412	113.7959070439003	103.2583689387495	116.1943300207668
1414	105.2975834303206	99.81902041510199	103.1759063527094
1416	106.5864323751516	97.83866927156001	93.6858598767646
1418	86.05092221350049	106.9482463772339	92.56428666763601
1420	84.48511209781171	111.0080245981253	95.60625991978344
1422	105.9949186287676	109.6910544884148	113.8136853728795
1424	116.9984849354627	115.7401066909047	124.7112900646525
1426	114.0129496896594	120.7185752787537	115.4334642152284
1428	124.5604918792005	112.1238842188216	133.9903896296818
1430	146.9659995479817	135.3845390079822	143.919527188362
1432	139.5846747252806	154.8291230980216	152.1164113094527
1434	144.5665062063299	133.4131243191261	141.6316170960138
1436	115.975222769501	123.4685350268276	118.8056426719819
1438	118.5754428727823	113.365844727651	119.4915001406082
1440	127.1613123493509	126.7940248747553	123.0101006927009
1442	121.8373902628166	135.0022645618464	127.3683096211884
1444	124.3986192009036	125.6293409379915	135.4062092365693
1446	135.964553686725	117.6610817078065	138.8271167305049
1448	142.7148709106979	129.8588723920133	132.181119221483
1450	142.1201396106015	148.439530745401	133.0611024049643
1452	130.4787871612785	141.694824761076	148.0395504548472
1454	116.271644369978	123.1794986400015	120.1591997415643
1456	138.3038003864542	143.3023919904727	125.063979759193
1458	128.7117548455781	130.9009788042326	116.3580033255123
1460	134.8542465901003	131.5120120124434	136.9183943740634
1462	114.4419880083497	129.1843844392174	117.7395006726704
1464	123.7059357538705	125.5269355060599	134.2228414470402
1466	133.9346935801518	110.2161690433115	150.7078813625287
1468	131.1746193782751	109.7509440472711	144.6063058028427
1470	123.4732200448098	121.5869446151257	141.3521135856229
1472	127.2475472003406	132.611955341195	142.8811056413393
1474	129.7380252148238	133.538622659673	139.0235372188202
1476	113.5067882200145	123.2043807565594	135.1819082806813
1478	116.1817687144404	121.6839356190694	110.8739544006625
1480	108.6393145863046	91.36793215038551	96.84329514104519
1482	108.9623942694565	97.62092585161196	86.15120436811998
1484	92.67649679132011	92.08348777944838	86.45297140900273
1486	85.30961424461137	102.0235290985356	100.4270154527707
1488	87.21245541831192	94.44963251862477	81.45710176022411
1490	99.46772238998578	106.0594077426405	91.60471138093037
1492	88.64103537610595	97.52541964593232	93.39316044935842
1494	89.4533350333916	101.5882819282847	92.72413911091144
1496	105.5851589894031	108.6672641806913	94.1651946792301
1498	102.1913874235447	100.7096887915588	91.04140353086595
1500	84.82724421848553	92.86310872629559	95.27861279304344
1502	91.18500353932777	98.88276680436587	105.7336863734817
1504	105.6228226589778	110.1057300354642	95.49683454068433
1506	92.55004605370095	110.3164473928617	102.7435270912879
1508	96.28104267838728	98.11464108147267	96.03343448792329
1510	106.1466476390169	116.9885115307663	102.7713341054981
1512	113.9815151168087	107.5229532032602	93.28666185190265
1514	109.1644085312736	101.4732128719173	99.5574344927407
1516	106.3156395167601	111.7852083515285	126.7408217112899
1518	97.01774162977571	111.4962407093603	132.7092710912212
1520	118.0675661514476	114.9408505245891	115.166128420364
1522	133.695369237505	121.6557242257985	133.5513528534559
1524	125.8594907992907	123.464232620141	130.3280982347803
1526	116.3071086463059	122.4081320059813	124.9032471518926
1528	118.0866251430397	119.5816603878372	138.8849386535966
1530	118.2622654257173	111.8803141893505	128.7777613537975
1532	109.360143624467	109.4883490597055	115.2175684990436
1534	104.0496862647483	117.7838751338291	100.0135321084443
1536	97.55103826788692	100.3754247269021	93.43086007027891
1538	88.18677038214931	109.8754068328788	102.0432945973908
1540	98.88460961792632	103.5369047918811	97.84132340392122
1542	111.5794291584008	122.5219019132533	96.62706470826348
1544	116.9512135123042	118.4847703339108	100.958430718933
1546	105.9765521029471	94.91397807249236	107.4219801097211
1548	103.0931691263729	105.4355132239663	103.7444527495937
1550	104.8259490359318	105.8722848633141	98.21674272808951
1552	111.1498393149581	130.8629580227293	102.6110919837473
1554	118.8049383461076	122.9985028208368	117.7265520108916
1556	127.8726406046848	105.28390370123	119.9879059257009
1558	120.3260303752719	127.169951799191	114.3507261186674
1560	110.4104778766539	141.2574444916207	121.4150960257595
1562	122.9944755584689	121.3675036147389	131.3935637134999
1564	125.0965857992991	125.3867068372529	135.4448811436102
1566	141.7229852189927	141.3556259700671	136.7931080447701
1568	147.900327567635	141.4081758081469	130.0879678480117
1570	139.046533285994	135.7788916432774	143.9367618178213
1572	149.3299786936892	134.1120358539533	140.0929646880366
1574	130.3378444043862	136.3737402913963	146.8463523963056
1576	120.5864199347231	103.1989287332617	125.6926151876841
1578	90.99710536077296	126.736688846402	142.6846130286599
1580	111.4642950988511	99.33573687215173	114.6946074425897
1582	122.8398245154392	116.5498839426252	117.4233236912865
1584	132.1594975787141	140.197691136491	132.9619947801705
1586	131.3382560274749	132.6338264320903	140.3878769625213
1588	143.9247560701985	141.0943024619238	152.5502077558526
1590	170.4791215737799	158.9557308524022	166.2465988809794
1592	159.3092679815794	160.662395344648	170.8035064804968
1594	148.4335289033168	156.0727379702108	171.610736948707
1596	182.0507286939166	166.24243169196	175.9346812160162
1598	184.6414457876192	188.3991251835317	183.7252314579953
1600	184.0826374532723	176.0184024741991	190.8101224046999
1602	175.2969322531164	173.9082858132712	182.6412125268334
1604	153.53339300111	172.3288764165682	153.8541688046629
1606	139.6276716633605	140.4362494909334	133.0413828589383
1608	151.4417824876453	130.781352534386	140.8725803242634
1610	138.3150371384703	146.1290406005539	161.0139941025803
1612	138.9303371036027	162.6088475242313	155.8257749918068
1614	114.9965388014178	133.6048058083946	122.6213182491257
1616	134.9924189875455	138.2291687933636	148.4985401961958
1618	127.1973983027035	133.0139835426687	152.0571432289276
1620	144.2189466849448	138.180647545454	134.8099165299712
1622	137.1775547071833	144.4711415874751	130.0359190530287
1624	125.7919900426961	134.4718076801394	119.1606397142858
1626	139.5660349389	133.9167218336976	129.5406278980093
1628	153.0444504142957	144.9596299557292	142.0987373087178
1630	139.2664904286047	139.7060309404077	141.7514322520282
1632	134.2123383812487	127.7276292985661	136.3486238594788
1634	141.4050938802787	134.2715486514753	137.0418087699753
1636	130.0078778707549	142.0025191325088	144.1188838561245
1638	123.7261872962721	133.0999463544747	133.3597787747272
1640	107.3088449815325	129.1287303753117	139.2002097998717
1642	125.6020021978866	137.3520379705242	143.6132058947627
1644	114.6536197111216	138.3030482320703	132.0544280342706
1646	130.6676206885324	161.5748509146431	152.9734918206294
1648	123.60545710327	147.8776416844444	164.3902070412591
1650	171.0525940359347	168.263786990808	177.6296445526193
1652	158.0481913612593	148.9355010773194	164.6469710281685
1654	140.6482250387226	128.8667126589288	118.6331671901855
1656	141.6755226556322	108.2163261801409	122.4860207029182
1658	124.4670939214203	132.935108779232	133.1740128036391
1660	151.785105320774	140.6061369661397	142.2874533523383
1662	155.0586506956566	138.6103631275056	149.6106176911296
1664	144.9335357759772	158.3697647419363	151.1238516114994
1666	142.0486954527759	157.971056293725	168.3195423036329
1668	149.1489055936054	161.3446251455374	155.6410653573073
1670	130.7926759296317	151.2920376630505	157.4853146437839
1672	131.3714367441638	135.3628729063755	153.7940450693346
1674	141.5466964934633	148.9419143047082	142.0880366753707
1676	132.4735670440266	145.5322302262043	129.0665991561424
1678	124.4847169991726	129.644475448652	125.9277927952066
1680	131.9609120152319	134.6435344458885	138.1308777166259
1682	134.7540441021249	128.9025953019438	136.6667756337761
1684	133.316969928597	121.9619432634392	133.2019319410493
1686	145.0372811506199	122.6657668197446	134.2965838426507
1688	130.4606821493965	120.2611851498048	113.1531455231662
1690	126.4779232052371	130.7812387632558	124.2969836618592
1692	136.9848241335554	129.9399479836071	133.7418792293571
1694	132.7954606048953	113.9061740267802	104.9304425089815
1696	121.6665693917954	97.11482897824926	113.6953312478655
1698	123.7584485829618	87.59680329021978	107.944267029767
1700	120.6842068766932	104.2323454357838	93.32930447119816
1702	90.30458528466201	117.9451863952299	113.1884734479088
1704	86.15920427929865	94.68943903829357	114.5445439244702
1706	80.42699380140543	91.77043383716304	103.4423418630947
1708	104.607797858311	112.0165638999362	111.3659906320989
1710	96.6460583041996	107.7126536727046	94.56932695155687
1712	101.4472413980125	99.07196589515121	94.79077028936591
1714	107.1830998267979	105.3020863654194	98.76078538815884
1716	106.6520929018863	83.94547206579118	97.98009692086578
1718	92.1564061725725	105.7786522035496	109.7827113709499
1720	97.26386245818773	92.19512674771833	115.4242631531021
1722	93.7851222535828	100.5132458282208	113.0942881410608
1724	99.59498639453544	100.8743102808278	91.22991289963049
1726	102.054226901859	99.61163171141982	102.2006480346923
1728	88.21224617467833	87.68993058698787	102.3532740820661
1730	96.70908881013638	94.88098601040811	97.4370068772959
1732	106.0677335926425	118.9291617945716	94.52282984065033
1734	106.6941778191722	120.42766441667	90.74984363189995
1736	110.2864028653078	98.53980080710461	85.91456338998785
1738	104.2633112589258	87.30953640326246	100.5121204297233
1740	83.6091527735025	85.65896161558018	106.1671548963587
1742	82.02071823930416	89.89876443887363	100.5786786521817
1744	98.2052378601071	89.21712633648355	108.3210774654824
1746	100.8385284824364	86.62559486741512	107.8018803008503
1748	100.4632162730601	97.47731873486393	110.7220094627157
1750	98.00090982208511	94.31901262614284	122.6091461404576
1752	84.12845864330701	83.46495191690943	113.7570698997968
1754	75.95175080140565	70.28200046754094	85.75836798894284
1756	96.11729429363048	91.79025693259656	83.70523794029566
1758	114.2891505795968	96.17943051051614	77.50618653408695
1760	112.5584874852471	82.44222049248909	98.03192494659095
1762	108.3649264500823	99.74386388495239	99.49079119291375
1764	113.0395074112354	110.4600279437022	108.4689331564601
1766	95.80050638063462	90.82737826144273	112.884891520697
1768	100.53306106958	105.6260583888577	91.58676309068301
1770	95.51091104091103	123.1541983819146	85.76568222791947
1772	74.45493729462406	92.78682090924943	82.7136031970071
1774	97.87810710025418	75.40512497653126	82.52500157999565
1776	85.62992108952294	64.11703729575712	83.01157397037973
1778	78.65526954471608	86.03200743206507	70.41148952403336
1780	80.99017136541895	67.66018944025817	100.6681266385104
1782	87.37784135437313	86.71844110036884	95.72396521403644
1784	84.17735198335788	96.71722886188508	96.44321522840912
1786	105.0346359310178	75.65929970453081	70.47330011767738
1788	92.74689159692268	46.64282904271632	84.6366708333951
1790	105.318877799653	114.9386691441011	93.96040316019014
1792	109.920554988163	68.27791811726388	104.9127156630635
1794	92.54914510655698	91.27844044525378	100.3221725146227
1796	86.94412015622528	97.91715617176158	102.9720219931612
1798	110.0259199415287	107.5631885919629	101.6297756677776
1800	116.5152301094474	93.22178966720487	80.46923471705806
