# Supplementary material for: In vitro and in vivo datasets of topically applied ketorolac tromethamine in aqueous humor using Raman spectroscopy
Source: Data Brief. 2019 Oct 22;27:104694. doi: 10.1016/j.dib.2019.104694 (PMC6839021; doi:10.1016/j.dib.2019.104694)
Supplement: Multimedia component 1 [file mmc1.zip › Raw Raman spectrum dataset/In vitro Pig eyes/Jena lens/Fingerprint/2.5% ketrolac 2-1.txt]

cm-1	frame1	frame2	frame3
350	90.33744898334408	91.08329792533026	91.88704006948699
352	93.6952099119206	95.91288299389119	101.0553405719857
354	90.54838537674347	90.73482563446959	101.7301745209006
356	85.84027122686298	88.5742826509366	101.3830474820308
358	83.49898979602493	85.67445486205813	90.64190606591161
360	79.71199736856855	75.38394453777899	85.37919890604135
362	76.79005607796938	67.80342996232074	84.89525823127261
364	77.60828759022633	74.6953705722907	87.06614605475737
366	80.0340044897591	72.04370467946714	82.95120246903632
368	74.35066655107575	71.43440247622522	71.49782275922493
370	66.9662818238493	67.56299214914021	63.60767086005311
372	61.91737267789235	57.4265756516822	65.01252172230154
374	51.38009145554707	50.15118741699499	51.57551639099165
376	55.97652911437477	54.66589927643847	52.99395176560962
378	58.94127394208221	58.87545309928989	58.1939647970927
380	56.49762960285371	58.06618282471049	59.52540303423571
382	64.50352581518246	54.48468232648038	43.63244244496201
384	58.25786246518986	55.57863312097113	51.95116291147446
386	56.32208370178171	50.92658645269291	59.53419232648716
388	59.49386464950933	46.62083028625929	61.69891313537112
390	59.47753400759894	62.93059021248327	60.95487108270602
392	63.27752210350468	59.656964454629	68.37578091591934
394	66.42457707968589	64.22896746936246	69.48471094412373
396	67.46050710953448	70.88203821410168	68.42031418296982
398	65.17734271262171	68.91626122722053	72.23770939279326
400	67.27743016832083	63.42309110139076	70.35651489104011
402	73.30897506730871	67.17785901674554	71.90197992872223
404	76.3273673043697	72.05963218722368	75.23627294344939
406	72.67260793772246	72.84071145594686	77.89389873417383
408	73.6907200474655	75.66932092108203	69.13897811779474
410	77.94081958683412	77.43966253120658	70.76678410274553
412	68.84486145736585	72.15200953061331	66.25102234084528
414	50.3910028839755	59.93274524824575	56.53491875745171
416	56.44550255890256	48.5680120841334	65.10799151752478
418	50.72890007938879	46.27720531507479	49.11675881969817
420	48.40830849097118	51.16404558580015	49.62019427874071
422	50.14650039288902	58.50812949396965	57.99329336952673
424	53.22347401092449	61.22860013005198	50.57979682091581
426	51.32519627010572	57.54589445012746	52.06173874524462
428	49.58437072222804	60.42194511794597	52.45491017642988
430	49.30864574551822	57.71479569717269	50.28261676563118
432	51.09731501061966	43.85468153795383	45.86166367212259
434	51.84584387214781	58.74213422227145	51.32057788124724
436	48.75045084190356	54.06149463555991	49.50871472368767
438	50.27007995498811	50.13193584118096	47.11425774832513
440	56.64415960718627	52.05405900463792	46.90203223114217
442	58.90712341248418	52.48326767217132	49.86448202251926
444	60.61440228846962	59.23722201477283	61.76788713405051
446	57.15783276735597	57.22250797501978	60.3905905601014
448	50.84467545682176	49.79215152894025	50.5337737285349
450	45.87672143417042	44.47453226321412	43.0450751788282
452	56.43648005577401	55.76087932929957	52.87486062174083
454	59.01267200819414	58.80322091426713	49.24569482858286
456	57.49174720348496	61.04625031431026	50.33054755026103
458	55.01624556137679	64.1664090992321	62.15667147706979
460	54.88326301145517	51.28083031922836	55.46870547624297
462	45.55783858377892	51.84564950611453	49.37587774959859
464	43.43520007739713	48.78584258824659	45.37395670295265
466	48.12145433920421	44.51199672697903	46.20108951244534
468	50.96146144366828	51.74452753851718	56.3486464898044
470	52.43106610829859	52.66954778445068	58.09149470528909
472	50.05044181797317	53.00269119106939	54.48060363983984
474	48.34976973990311	56.38884191905129	50.10905990351468
476	50.72425852122852	63.33713462285927	48.83769941399264
478	53.21238854992676	54.48341821909494	51.32052829713331
480	49.54268300143637	51.25067788626262	48.24200030635835
482	49.01312619110803	54.59892521464452	51.10300753261046
484	53.36067593687683	59.00539294175196	58.23063543173429
486	59.49307089991407	50.41998882405516	56.63689563337731
488	52.59735704457399	54.76909832420814	54.82306039639411
490	46.10077520844139	51.53946040351505	50.85461120252163
492	51.39996978762115	51.20568923594557	49.71849107468425
494	72.8787031590103	62.23543747855884	55.03018458699712
496	59.60691638404751	58.19403199950256	55.78514480697576
498	52.49934779835796	54.15332421253039	49.78046879348132
500	47.007020312775	52.7961914143168	50.58343010024007
502	43.35569632023795	52.8066607654027	57.12283972560123
504	45.91387081171857	48.68517166556404	55.23126729387447
506	53.37526408923941	57.51244487016679	62.7911420307161
508	55.61944292628175	57.94193576903919	64.94726671723515
510	55.12193907075847	53.57836649175827	61.57154044202207
512	54.4130435541829	49.59758135619691	54.23777019172918
514	49.72405265653058	49.77050104758332	47.66982126168517
516	52.00703761714159	54.49421981855895	52.34291449894023
518	51.68362972122078	52.06348295333522	56.20296218262462
520	49.13737423833904	44.43877877454835	53.95635603448693
522	51.18851951112712	43.10763586283809	42.46174705625008
524	49.35531217032865	49.1887160532008	49.31925095632792
526	51.23971598914478	59.36869760376764	49.71444290411374
528	55.2840079388433	65.22202151800369	52.29302738488177
530	58.62210320152838	62.44088604139728	61.09344292640734
532	53.19670611811355	60.41600297174854	59.82225506685397
534	49.94698058994298	50.26159497342676	52.67852343696353
536	46.23180800014259	51.12782019252984	49.54839777684417
538	46.48260453194971	56.53168422987804	51.68424391895776
540	57.33426032679888	51.07490160558294	57.137947257728
542	56.7066616687769	52.72101440879168	46.9838380713546
544	57.68565658664883	52.01270854304145	50.35180202280872
546	56.20226175417286	51.23096137161302	55.1752372233865
548	51.60601483323636	52.4790270178756	54.39753270008864
550	48.28475954084263	58.71718550446687	45.33980852509163
552	44.04230883656707	49.28053098476579	49.4182458542719
554	44.85268903605499	44.32548233519936	51.90282712709494
556	47.63158664587431	43.73309539314163	48.3147589098235
558	49.11924695599567	45.59737491478318	38.85408723561891
560	52.25433366077539	52.56086190874024	46.56506920031394
562	52.03157146667672	58.37736778501332	50.62854814386196
564	49.02308988204987	52.9821973541447	52.06395328317969
566	45.77190798257547	42.94321286146229	49.7570915140467
568	46.30345164605386	43.8239941390174	41.89359291524557
570	57.85461235700489	51.90323945108673	52.66909391392954
572	49.04738890447207	51.87770180801432	51.06771940525643
574	40.57420819591236	51.10788626666148	47.0217936563456
576	42.59838702201254	52.00617468217759	45.43255507756317
578	52.5687621990713	49.97044999327279	44.95155590431837
580	57.31204164589784	45.20047517682363	51.4736608993137
582	48.94381096173687	42.41072156728757	48.64271908656462
584	42.41333622266967	43.27880918364944	46.66338839663517
586	48.80532368304681	47.86995050019223	53.50059254133764
588	55.5651251586512	51.1212403484696	58.31050766999884
590	55.04006516895666	52.77736629667686	51.80413095994252
592	52.78822132496224	48.0980577616951	52.16656625671755
594	49.71575254383341	42.59690571026418	55.92531878456967
596	45.60859568877458	44.26320066035308	54.22536948925495
598	40.10135366517633	49.30977881830125	51.82258040076666
600	43.94806209042051	54.72781234510319	50.0949420714236
602	51.97053446242052	52.39717373684024	52.36973490349823
604	56.22400510936758	44.81889816704138	52.90484446377551
606	45.85290680211736	41.892234808491	39.42318052933646
608	45.57308319150964	44.75630117105398	46.220668298857
610	51.08681169020919	51.37849075623581	46.57351623674937
612	55.3883968559982	53.42757265125385	50.27029628272739
614	56.39188652437797	50.139411838285	57.62250252580606
616	58.3078861978694	50.87271236171549	55.97483358716266
618	43.68851588210652	43.75672390285691	52.9127937683212
620	50.27409663240729	50.02267429806399	46.76486114116577
622	57.98753853834969	56.85975373717677	48.7034204073683
624	54.96051932055136	56.66834777821241	60.05417624772139
626	54.58192940382767	57.48625453867345	57.29545243403514
628	51.28338975736735	59.75836431678981	58.1637568550812
630	46.88522713352862	54.5586788066895	50.4622494363684
632	48.13028283512571	51.72966395983536	52.18139138001608
634	55.61704278632384	56.89099939158236	68.37128559360838
636	44.08064995026778	50.95692537746123	40.05208123423244
638	49.66674648178056	54.7555481070814	44.67682368582792
640	51.44901358357928	54.23504649989962	54.67399271494813
642	50.53617503904471	52.79148401100083	58.10718378711815
644	52.01197365468547	55.12099907781651	51.08939425185857
646	58.65958489958167	53.30543373113235	58.5431229104663
648	50.1040720994115	47.66579508610661	52.86479488961878
650	45.60937824734324	46.3162609159249	50.38954391797547
652	46.97303976961078	48.30077668279986	52.12920582730624
654	50.09235877258821	50.89423006168287	53.99992001357801
656	43.52933565165774	58.51872414209166	45.82201495954129
658	47.60579490663982	54.33843401606079	46.57181462494431
660	47.13831161334483	48.18985531699585	47.68773105360106
662	45.30892395948442	45.95444466894325	44.89432727701386
664	49.63459004526123	50.98998051486458	37.80004994975669
666	49.17200775121076	54.61795477591719	48.76697152002562
668	58.32848576772609	52.25929006967781	55.79443947561674
670	59.98690063685899	49.85007971038645	53.72307868048624
672	54.62975077081592	49.77790103672462	48.4562057165539
674	49.61559455202766	53.0149872001403	50.14132172959389
676	52.01359909009481	59.51370223574169	65.66328367017663
678	54.0669880992807	50.66987801001407	55.98202228513758
680	53.85291361442617	46.27806368276298	51.82019745310306
682	52.95872355815152	45.93867470073209	52.16844677286796
684	53.92942176050781	43.36723382736328	46.58490489819064
686	55.421137967784	47.73834481367814	46.41585613534158
688	51.20359646146866	49.18062441444663	49.89059811420865
690	46.64085383339199	48.87021153291579	54.8512353616429
692	46.11538571681933	49.2494693577898	57.4423923770069
694	52.1231707519491	52.47758639293659	54.41337826221139
696	56.73471551629318	55.42332543784205	50.69648638372446
698	60.04660366780531	49.95827194541013	54.20483966011901
700	57.56577160312907	50.91014982304173	54.40507585333035
702	53.20482961545323	52.72018812539635	52.92717069849651
704	51.18222061757069	47.91593444647419	52.44475561391525
706	44.37753202867364	48.65574476245971	43.12512206823612
708	50.37582574109449	53.01101358559188	50.28193971311914
710	49.59617614767763	50.8922912116825	51.18111594765597
712	46.74432970023091	48.4467953644332	46.05966249877384
714	47.15127426894292	50.91541053573536	39.94365033918094
716	40.56999170285778	48.53931261293785	37.57290531248459
718	48.38601109220056	45.64334331334108	52.28481720562872
720	50.23836972047781	47.65885277297646	49.19441482671718
722	50.17390506166086	49.59530817370571	48.07943670105446
724	51.65430205590084	47.34433838343657	57.45790563747767
726	49.49104960383196	41.77482612523299	44.27521892053713
728	49.40999552689196	50.37526959019722	48.05141248779997
730	56.70688059430868	56.16964089217638	57.61134650775502
732	55.15759464069767	52.87477712529616	54.9300343064559
734	44.76821734619789	44.46905454961863	41.59751544655947
736	48.99484887284202	47.41246593849034	45.81941189733631
738	47.36289373855942	56.86541980603524	47.17082562533587
740	50.18208992749196	48.04814931236706	52.66604423691677
742	48.7520382602905	46.81551565597786	55.15985130850363
744	46.47671287779342	53.51515562160077	53.47796096090696
746	54.04478232878168	49.44054336474235	50.85668141368372
748	44.71112657475392	43.54903550731915	41.52135100930305
750	48.47515782760954	46.53676349048276	45.98940970159875
752	44.36931067444542	47.2387570237116	45.50890860637018
754	43.31706743433574	46.33475254779386	43.13020713355955
756	59.54550355632495	47.76913202950896	47.23532705722069
758	53.7182577517269	46.25724536378198	45.72238585736101
760	42.46021290817333	48.53904889953522	44.55303872060259
762	43.77228707179121	50.49190266181374	48.81387347506738
764	48.43894717521584	46.01763000969996	49.26368221570494
766	47.20912560585432	37.00877813109881	42.86782262800035
768	43.23387043247247	44.35444807558158	47.17428134694714
770	45.59104789308583	45.94987903214227	48.21937749546164
772	51.91397957345281	43.32807907517739	48.97826915025124
774	50.96927675082091	42.0841640719986	47.33501213104452
776	44.40480984817881	41.87055411108001	43.88823354318426
778	46.54513536796377	37.23587712460197	42.29499474883304
780	49.76928815696541	51.01134775399724	47.27242583724894
782	43.78464325682639	44.53181694118795	48.76169771316934
784	49.03808050292215	48.49644598434701	50.24493919193935
786	53.3360605948091	54.05171968887973	51.31605506107639
788	41.79220015258409	44.05985031658501	50.12743711985665
790	53.04912938134093	43.33203287810596	45.85787441823356
792	43.73339378548702	42.05926474845844	45.84486516767989
794	43.79785290101128	40.60975926827652	45.58145849619162
796	46.42049441121248	41.52633283911974	44.57686201464907
798	46.97264852624497	46.28084359013693	44.67825191790706
800	52.95665528788375	54.04422561175337	50.23025841733897
802	48.98347455210145	45.12759800268209	54.34312371214828
804	48.58900445979944	42.58894686556286	49.79498180227775
806	50.74633014166319	48.39182302002875	47.54226858241204
808	51.46343035257186	54.97258124706354	48.09791891729174
810	46.96358474851806	51.29681769810548	46.80802471826534
812	43.73837451809689	37.21248111958131	47.20429321008027
814	47.55052193693413	43.82127854438644	49.41514363320798
816	49.10539048126124	46.58388236160633	45.67513562663719
818	48.74698502029705	50.43701865212384	42.34530361763972
820	48.59742179025425	56.71152542089872	45.65328841858074
822	50.57525529337828	52.81154020680685	56.71622189201706
824	45.94306797736478	49.09692279620837	53.00465593792561
826	46.91792223414177	46.66643112438105	49.49438363966571
828	47.55760856469581	50.26958901878312	49.11972629365575
830	48.81530539315195	53.99431863612322	49.76214963387417
832	52.91563513930669	49.38763589041292	47.80981433922436
834	50.69232712541837	41.63989630280682	45.12710931883304
836	41.86681905584125	44.55802874699188	42.15924301092342
838	46.61988843986826	52.07827414316706	43.38629489536072
840	49.77452226860942	50.04507026543603	47.13395588950806
842	45.71922226386639	40.8700926303684	48.50713632560819
844	44.69130612978456	44.80682997334485	41.74063192612656
846	38.77198384470106	41.21876411264265	44.67247303753752
848	51.87488461781222	46.14756340992761	51.84300269643526
850	55.87033200038745	48.26811884781024	51.89135617666079
852	51.97862881720793	46.68484656006812	49.53236112688292
854	48.65846165990502	43.38680420341775	48.91176076834328
856	47.77855977968652	38.73913466999382	40.52167040453008
858	45.4324828819946	50.60767390684313	44.93771733380305
860	52.04433163079386	49.73886749088947	47.02198851535234
862	53.34633150097044	49.22933400285412	48.96569731671636
864	49.01205841425204	48.03497549750015	48.76879958994277
866	45.88675454148121	40.45775040206263	44.03416653552364
868	41.10013039121291	42.31938909362133	42.57371707373573
870	44.54265170690139	46.27050225049542	48.9078840377273
872	49.8261234193677	49.16641264164278	47.16296363454912
874	55.37777953652662	48.48089873346445	44.37842717183776
876	55.89760419267004	45.9921549662013	47.3770054850614
878	46.03634797636062	46.53339648734698	56.39491042639074
880	48.43053216522264	47.96626223406059	44.36954553525271
882	41.24198596525674	50.83946414232563	51.96289894673647
884	47.42205813376942	44.60328505068006	50.69768652931541
886	53.51303842586357	43.15654091416316	48.62633646002604
888	51.39317369177574	50.26954424466258	50.68480014449909
890	49.98596399769309	50.62129912133484	48.81657274376647
892	52.72231425136155	43.14848735926337	51.55036927330473
894	56.12171372012355	50.75394652803351	60.71283757200828
896	50.50056702062832	51.01678844052736	51.58505651913909
898	42.46332663108001	48.13483315566257	41.12100433579509
900	40.35879933824513	49.55038983805131	42.86076979729089
902	46.27483949582745	54.21261965062877	44.53371416924267
904	47.98068905343808	45.11341053425744	47.2193839727135
906	54.81506395588947	43.96519693185975	41.18388377626415
908	48.55740592883059	36.76308160287969	37.93264047292658
910	40.30322219742962	32.70587627526879	36.03558075553297
912	42.0026776275304	39.24173807049845	36.77509317014214
914	47.2447603807589	45.26811743485563	53.02495481297712
916	44.08216569811773	32.63174878189383	41.41785780838163
918	46.24016965787254	36.74800112177167	43.68515315648847
920	44.5593911931296	40.48425729601166	48.94512336047978
922	45.77789505050476	41.39297419761687	51.54331449334407
924	52.21218274644743	41.80519891922449	50.80858044818443
926	48.1579881110118	42.23276520780257	50.76172837251356
928	51.32843994131713	48.90670702193108	36.34050554153173
930	50.12137104149333	40.83196159138205	39.50677232313277
932	50.35775840872323	36.73191657504182	38.68531546666908
934	46.4366127251507	44.11560677965379	38.77281964851078
936	41.08985414718659	54.19630364107917	44.55628802876169
938	54.57587440540464	42.01963714903417	45.18245320197174
940	49.52563720906756	41.53901867724687	48.24294829634006
942	38.28475861165497	36.99587250563118	44.2914234795077
944	41.22800034202371	39.80349523248494	38.85840925981218
946	45.88179537009599	40.83253719095568	37.51964300892011
948	43.28148500094258	37.14415190800217	42.34525887238507
950	43.10537095310932	41.66686540922637	49.6388199917894
952	43.58476656581524	48.30849643514402	47.04471455750237
954	42.73891798686617	48.71592854804357	39.07326334393905
956	41.85781215967254	45.90754001685097	40.61345065571351
958	43.48958944923953	43.93797798595325	47.97457406676826
960	46.92907660040153	43.99601445000145	52.19980165772833
962	46.82161035690181	44.32214552933592	46.71716017013327
964	31.84537756426959	47.0342435317589	42.66599479631789
966	36.33327275390492	47.37539003630219	47.65213280208941
968	42.02735318891252	46.43832592013345	50.94793747991135
970	49.40222308610873	47.01223897008086	52.11881903676095
972	50.02998176492812	46.96719026490655	49.62485786338795
974	37.60243543864795	43.60745917785084	44.26187313580743
976	41.55969188304574	45.98774372095075	50.85155740483984
978	45.87624073347254	41.07831387804851	48.12693544402598
980	45.64796717371561	43.69485216143015	49.16256280633104
982	52.96572227806545	51.71150722021737	54.5413913387907
984	57.75016678114514	52.88546420584574	57.15433451643656
986	49.64170658937693	43.44282863081351	52.46260836098222
988	41.04867834918418	43.5525683466988	47.75074204743756
990	46.0253265364404	48.00183822478111	45.81015234815348
992	50.12030352725207	35.68376529618398	44.31576161545275
994	54.96070876665837	40.78850452227587	52.32752276971998
996	53.28178156798848	51.08848314358892	57.64454794049468
998	48.32458276680826	53.26038021973091	53.26141024521717
1000	54.01024308075312	51.97438968742461	48.03187173051104
1002	62.72792810182962	70.93147182680166	65.90675869522069
1004	47.65997858610431	56.61740564475307	62.06974127602853
1006	43.35123266157007	51.1045209367017	51.73786356113266
1008	51.10105334346937	48.93797445101916	51.84998807009468
1010	53.58284009802076	49.73802832384145	56.67538996314638
1012	42.77003885420058	54.96165162039807	52.85269404273422
1014	50.50693992847877	56.3171340470173	44.23655594299622
1016	45.18743228795611	51.00049013724748	47.12581986692533
1018	42.17477926548875	47.53970090865707	46.8020468992658
1020	45.60295027210536	43.48845247860029	48.96666295740765
1022	51.16858867235183	41.24153412414931	49.1118921442892
1024	51.54691453381317	42.10043856637974	45.09940943854126
1026	44.64692274714199	44.51826793270111	42.53371406784239
1028	53.29659034671806	47.06595331512591	55.06442998585664
1030	46.5627856190269	41.61306432188881	43.24649059790032
1032	39.70880652624553	45.47529948542249	43.75003528198531
1034	45.43807245689725	45.59448368412655	46.6358904939074
1036	53.66837271855427	45.28081399764989	51.5265216478964
1038	51.22756661069327	49.51375480970361	55.41759832861899
1040	41.87680788613383	50.73296533066115	44.39015781410015
1042	47.66693576907235	51.48410458144948	48.5002056683471
1044	41.97063105769878	46.28323523747579	47.67829877823552
1046	45.45196856801005	52.53136954234402	57.21725290612886
1048	46.55357272241314	54.2383121656182	55.8624421653596
1050	48.6112642741485	49.71774399267083	49.80201953563561
1052	57.73257839461579	47.79752041761672	55.21972338248879
1054	53.83853809992376	47.28983224910607	55.19051783853143
1056	51.03450615152845	48.46591872915207	52.96169924623302
1058	54.76889592507473	44.40200850435311	47.43814287755855
1060	45.45790914505643	51.76687161315988	48.13844014711473
1062	43.10760217381931	48.68494446368564	52.81992252508302
1064	49.56932711770156	40.58319516987736	54.29887024813535
1066	50.08475748128508	48.13950240612729	48.34426609824917
1068	54.72912326745727	41.9505595952196	43.3667929416881
1070	50.89854108311927	40.98211024093079	50.49401992919058
1072	52.03665700490218	38.65521230289953	51.44172934095907
1074	49.26622759739036	40.58749193353972	51.42159760265881
1076	48.60852474048322	41.00754432989404	53.65769800948105
1078	53.27035222534655	39.63827229421781	53.40622343034688
1080	59.21160501094565	43.05614997181103	46.55083852461609
1082	62.66762584631441	51.77805591072548	51.75258459662854
1084	48.29212419460235	52.655183246357	45.59263380920569
1086	56.96389065127406	52.96395899244496	48.68505387912322
1088	51.06007057922606	49.56882836903334	45.22644217855346
1090	46.70067696396772	47.74078173054407	44.63273322903302
1092	53.21898621590694	48.09092316634602	48.70247366320486
1094	57.45161138397066	46.82912783662277	50.71957402426853
1096	48.01814142851552	47.37408029142357	61.07852593579629
1098	52.1661745994895	54.5049114431931	59.28393428066685
1100	49.79663728950363	46.95926604292237	41.24175682522981
1102	54.86869066750441	52.89475075238022	50.88442263631776
1104	56.00732845965069	54.73432394043114	62.61507476384955
1106	51.7610001080544	52.73244776721604	61.17199619062789
1108	50.98027770719116	57.58272231182831	53.45817843602725
1110	53.10308550122048	48.16710698005414	41.68794491214416
1112	48.34764217011053	42.79918482959864	47.81282816678318
1114	28.62366879152942	42.9073654630817	46.01103611141481
1116	47.24648873163254	45.54830570771961	42.34512623466017
1118	54.20181470080947	46.6307317589571	43.38598192673466
1120	51.50318134638632	47.99222726598227	48.24300970029684
1122	58.24518870940418	51.85680339967247	51.64072654283875
1124	48.68841152853682	53.93306064453918	50.3197645777306
1126	56.36376799883606	49.29850875477074	45.05903402357623
1128	49.90070506936227	45.52116387956335	49.32780266722944
1130	46.19913531887908	46.97275886314775	41.09469334454073
1132	45.51999755319392	48.0012586080045	45.05397570461646
1134	47.77453586088999	47.59875955563886	52.49017767194223
1136	47.6775144685811	47.01158684922662	53.15170028635042
1138	42.1248012376823	45.65083352897378	52.65213825064113
1140	57.9469754070663	38.50232105796953	44.28207500175682
1142	56.62974265571224	53.47493636485557	58.62628353892635
1144	47.97979370850706	51.53704979446128	49.65226061587475
1146	51.81433470204734	48.98756793788364	47.7075137200689
1148	58.87481818612821	53.63033789961695	51.60174198004489
1150	60.08927701763517	51.67910818655481	49.81011733637333
1152	54.08079119728257	39.13209165920775	42.29162458828769
1154	44.349745480885	50.15289543066942	48.11775554757091
1156	52.21059275278532	57.38297148722329	48.9733938753048
1158	42.31283436016874	52.27565718235618	48.85267598361502
1160	53.75067489292	44.59120445710774	52.48745162765867
1162	57.17440162837288	51.03765176006584	47.15970321668547
1164	59.60757281785609	55.44364132140639	47.24953425670802
1166	65.25049579634391	56.18005290956275	56.79662551900707
1168	62.98573447415658	65.20719885331013	61.37792002319168
1170	60.65591383391937	51.76242202512009	62.19989196108371
1172	59.10764354862971	50.85946237412975	61.94849725177743
1174	35.59736690686698	50.15429891737271	43.8349380102191
1176	39.24036584162212	49.41283691835829	43.57910053403143
1178	48.35294896898401	48.89730107105687	49.45695284265
1180	57.93248719084168	49.54062698545981	49.40331861546562
1182	62.29432905982581	48.4382343669681	43.45549565838111
1184	47.59052490808166	42.79303000856844	41.41364596158227
1186	40.06627623602844	46.86313733953429	50.33374928073159
1188	46.45982995446101	53.26676351622946	42.85775540634792
1190	50.41393341126668	64.804239528064	56.17033200127437
1192	46.4228550866254	62.18120832034836	52.12530468765303
1194	49.4824247898685	58.02256153544246	48.16347619176459
1196	48.33991320981815	55.72914900713222	51.8329190155311
1198	41.51792542468633	50.22599585950316	55.75115680143281
1200	51.82849714265625	43.74010705177665	53.00782041435569
1202	59.1900553193383	57.74765570466417	49.25904548621769
1204	62.54601513985454	65.14729047439501	55.31116540689561
1206	46.64067149252026	44.94759264671747	57.01513887773658
1208	41.61484157387809	39.02814763160897	51.01977396025735
1210	42.43943858958042	42.16565730488306	55.59308479182739
1212	53.62979227556367	55.81152208783259	70.47521419800276
1214	65.12356110056955	66.67717893143285	73.44548538575353
1216	53.85508061000955	52.41505115045761	48.94546559736041
1218	42.32687333260404	45.67616676201007	32.93375325722305
1220	54.75345830812587	62.91557165671507	60.44193075142933
1222	51.35311907528035	53.68522110759405	55.88282881937268
1224	53.59847951391708	53.31216296413028	52.16689676498307
1226	47.52412844862253	52.47511479781598	50.65532007284297
1228	43.38304803774292	43.06767864540106	43.32632501381843
1230	47.98835076585367	38.16999098603597	39.23768400693448
1232	53.47621293705083	53.23933763520512	49.68228535284185
1234	54.09741364046162	68.42824238932903	52.1493535721821
1236	33.52784720152862	48.57323124343465	44.16749311810487
1238	53.86871682266222	48.68910136183709	46.73822752028006
1240	47.01614835731149	59.84546175017985	43.07224718219837
1242	46.42587730087723	55.3977236514772	42.36191032014403
1244	59.88897832858132	59.09677711125647	49.48678951134198
1246	66.25895407056298	56.60436115999109	53.46144382471416
1248	57.18153895755423	40.47942804344783	51.10767478139147
1250	56.8691863180858	49.72953934573984	55.71071312962108
1252	67.08429216343218	59.99775290896385	50.29852870763142
1254	65.67465328698451	42.06977204864118	53.12706992303649
1256	58.26221773609883	59.8490888149825	57.83132828021923
1258	65.36692770675487	60.0319691824063	63.8786780626147
1260	67.62731572076191	54.33722881956102	61.55165656105578
1262	65.5855423755164	54.27999124992479	57.04500118217071
1264	61.14635543370267	53.78440464845218	49.86907147386421
1266	52.61878080291206	48.88854382195937	41.07164263837253
1268	48.31789075738955	55.6270393282551	49.75972968311344
1270	60.76244713628551	61.59374668493245	60.74807444508544
1272	68.99057237962383	70.55707586859865	67.5093796227299
1274	65.48052236307647	56.75565902753808	54.74659583394379
1276	57.10188167816759	48.28784536435877	62.27757042163182
1278	57.17042221365128	51.55986977294393	56.81601634504911
1280	62.86167283198129	54.9358672041446	50.45030441968123
1282	65.35836025244633	53.97194485031011	58.54452701990012
1284	63.57989419038799	56.68989659038064	70.40048356579075
1286	65.61061046117494	65.13902177615476	72.94631547310105
1288	73.14337718587969	63.16275589423653	60.7187702671181
1290	60.70921555798807	57.44042774609591	60.98634329088135
1292	61.73985152710335	64.56143672004222	58.74356400788297
1294	65.80578743577343	67.14018569161084	62.73661613848316
1296	51.70241542856831	57.06391537415216	49.16398383280824
1298	53.41929968827932	59.56963977961716	46.49438273225211
1300	64.5168977454131	66.15001273021541	60.58100513182745
1302	56.28920218076811	59.96999641771062	60.03269257220531
1304	53.75495508373722	66.29949307781681	42.35015907698627
1306	58.09106584813025	59.01246843304302	69.425419529802
1308	59.34145060499079	61.80436200503155	56.92867295719803
1310	74.91922843371006	58.98201521011107	62.93057653674518
1312	63.15280789588783	58.89586277549896	53.72228879551149
1314	57.47518553616443	59.73643664546233	47.5663195386707
1316	59.860504864169	55.79754501480419	50.37718445021957
1318	53.99867929857163	53.8570560102832	49.72832970871894
1320	47.76126256071487	54.88543359249806	44.13395061525842
1322	62.07689147429893	52.1343016178999	50.38489075149366
1324	69.4842829941333	60.03966048500087	65.85952524550497
1326	76.30084197146879	51.8954718441674	63.23788005801931
1328	53.67716107274228	49.41726638213299	70.21764606248735
1330	55.00983502244625	61.56871927970435	55.8351229782344
1332	59.18360369027555	67.40167289349256	71.12236567553296
1334	53.52175815397683	63.55381553373314	77.12523934374971
1336	50.61581903387025	60.42729538008412	67.36824252101721
1338	57.07358151759844	64.04837097747755	56.50375385093177
1340	63.89740973282196	65.98745427973302	52.31594702725491
1342	66.03059345506418	61.71082750808483	55.38620996072443
1344	74.0996413236564	77.71155462393232	67.91019919617528
1346	62.9934974788907	56.92940789248713	57.59614295062003
1348	66.04805847538736	67.67771548748597	51.14278893116276
1350	71.95994596254451	60.59480952669944	62.09886116550747
1352	77.71011284663976	55.61120007096325	72.06442732761374
1354	73.52317094824475	65.16042469377953	65.28230407411037
1356	64.60319547312884	64.25188131884747	68.75659457847834
1358	56.97775041960282	54.90961733073249	66.71600347033815
1360	57.99210208166107	56.61435900090372	53.47467053572989
1362	70.19394504903609	60.3322401245414	67.87085278134893
1364	66.3471702610546	54.50350646096513	56.41285309472264
1366	69.06975577203791	66.32364843947532	77.29691214583666
1368	53.72220357522148	54.29797575074781	46.9893207254657
1370	66.69937444792272	51.90412708442373	68.87215191983675
1372	60.62443083475115	48.73485624244029	68.57153135037297
1374	68.40631834418356	51.05745982038449	67.89127860376583
1376	73.8455493930305	51.51837715565984	59.98218779482253
1378	73.43813496108686	54.2870785680996	62.59680486899096
1380	71.55293274964977	63.25201665573088	73.73632431703572
1382	63.56213040656889	64.33889326037334	67.97826161661403
1384	61.08052364331725	48.94863026742814	67.76811430685628
1386	74.42952806604878	58.35557153712277	65.12231328246739
1388	75.68525535330312	73.28965583882201	53.53796627338004
1390	72.51768948180133	73.93374620889142	78.76300894338486
1392	71.96043758675886	60.49843197404017	73.48224053731326
1394	69.24798955332477	63.90160958382897	68.29737638623577
1396	61.61847961232357	57.80871794414041	60.6663553338007
1398	61.65842761637786	56.90807127381122	60.7045027969326
1400	59.83571457027879	58.81896179124328	61.68702220122815
1402	56.77650536292008	58.07124640418355	56.20859337089031
1404	67.88108721957067	68.7270408448471	56.74380859874724
1406	66.21927135205368	76.7189968546345	65.55697920885774
1408	50.50774286034675	63.934855064358	65.39068982291538
1410	67.72740011874464	51.19882006845493	45.60166781259333
1412	75.0587214037942	78.20494054392216	69.79907777526893
1414	60.09107063070724	74.48908890466089	68.04841928997806
1416	59.75260665918896	73.57104700372877	61.48760469704033
1418	66.5294114481175	71.3219999516475	57.27169309045792
1420	67.86451630691325	55.23775358119515	53.08480616892987
1422	67.72857993073072	54.7352229831126	57.29645707260635
1424	69.21002560401803	65.98353884008573	63.47259577803797
1426	70.27436673008069	57.82187682980031	53.71186859775428
1428	73.02393468449307	53.17256755017811	45.95082478975461
1430	65.02370108954609	56.6291742393443	79.29384222352215
1432	52.26746398543877	72.47689991077002	77.530647711022
1434	59.79017213562005	53.61277633809723	62.32345723801022
1436	50.76354240559972	64.09936812637497	73.93367139028811
1438	69.59715487904281	59.57863813032834	64.18740798938906
1440	76.38584744331106	73.51075043882544	60.61380682370057
1442	80.03737828756482	81.01997267964693	70.01586076576258
1444	79.00671396868725	67.97095738923679	67.14713977569207
1446	64.24183913305848	61.4000380479404	65.77453641238969
1448	59.4871951271016	67.84318768192362	72.11056248051627
1450	78.98188709116754	69.77355691524956	64.31030517758688
1452	75.94629221848955	76.87139474953102	53.47707738466825
1454	53.16259452253124	74.23907232480933	49.03976248947325
1456	60.94308700052199	78.60859933341817	71.81824730095626
1458	57.62021358815129	56.48843794319143	59.10562168340917
1460	82.8612244768637	63.71688445204734	78.49171823573843
1462	74.05184016853804	62.27487078960529	65.62497103133083
1464	68.42722976585945	70.2586478051081	62.09857033163397
1466	67.82776911483236	78.01416761552954	65.29861378786011
1468	67.95673980876163	71.09104630870985	57.025270553644
1470	79.33941531405321	69.16243531600354	63.65887405162113
1472	92.77686627835382	71.45529695677244	76.04419657437673
1474	90.6428879810526	66.88778496448417	67.98346452188866
1476	79.13744213802561	65.78477674641799	61.09051697271082
1478	68.88734490147812	60.36610374968237	63.14487168218718
1480	69.35591309681236	66.30240076613836	66.30182365932166
1482	57.97959664454545	64.9916898235924	55.91751147766463
1484	71.89988470211634	64.21724229958919	71.79206488177601
1486	58.76262663497406	71.62214850036922	60.6197282854101
1488	61.23367005188366	66.98065550947406	51.43530369222723
1490	61.46691196624526	64.66771157702488	58.73417452234841
1492	63.30590312985163	51.85382966812516	67.86640154783021
1494	59.70598506542203	50.96180618294201	76.07633094591401
1496	64.68857505780285	64.157924679237	67.09460547037257
1498	67.15538086257413	69.95337786674347	53.49750447942824
1500	65.96135615827583	57.9860333480785	56.06549188069232
1502	75.29660479204557	55.81621564363938	66.85475432364316
1504	70.1367769832075	85.31323706919731	74.14128633863673
1506	70.85705041534195	81.43837853143084	68.65453394529519
1508	79.93724020933581	63.74070486091096	71.04597742881269
1510	76.59089127477333	62.41259532289685	65.59350148945681
1512	79.29337564974235	72.22572469986865	57.07737595735518
1514	74.00465694564498	83.58557290351233	72.81268736428048
1516	59.55757411919896	76.09802201710316	73.20180837255197
1518	73.80396024339065	64.1435733256499	72.69206995872715
1520	77.65193881888725	63.53412050711142	55.96811723617846
1522	81.13454218840417	57.50573167345269	64.69725776350161
1524	73.97436205950454	48.0541763933965	63.83238638870527
1526	64.26327791108878	57.91085715081591	60.12615699983446
1528	68.70759973011415	74.43678142822024	64.72351918774726
1530	73.62300485069808	71.0457279879999	57.41769640188896
1532	67.87098884852389	64.53487795750053	64.63744230569135
1534	64.85593713026309	68.03254703157519	76.65615142561198
1536	66.78649233273143	68.20695817291768	57.14635162402576
1538	71.58497571999098	66.49719227689914	65.22524641612617
1540	71.6762543200454	58.09204126768557	54.69598800459561
1542	70.35808515213444	82.14834888582195	69.16102839129923
1544	80.61848894830398	69.60193983704724	77.65153111049214
1546	65.78287908181788	60.07925615204468	52.19854746168647
1548	44.74678640047966	65.07174773895802	66.0161388594604
1550	59.81300222043986	62.10204542597343	69.42053257194432
1552	76.73001014184709	73.42958684700221	79.3911830618533
1554	68.573316315567	88.91469436312625	83.319431170164
1556	73.11694867078879	86.90365588857671	71.2601818448136
1558	84.91066023613277	68.10789838453943	69.61948725028269
1560	71.82624675988214	56.15884654028288	79.15509478307453
1562	66.51857247218308	67.87611581385161	73.48937502568714
1564	80.54538365982282	83.68820032333255	71.2443713747022
1566	64.73161300033185	84.97420105904968	89.17087291013337
1568	81.60432818135688	90.09051007454563	79.38985045671414
1570	57.71071121277429	82.40134446981689	55.63161099234677
1572	93.5457586796596	98.14730281876753	79.45841186702913
1574	75.56933592733006	65.61790400485128	77.13733291944816
1576	85.92448414869597	83.71483158165104	90.4486008137167
1578	78.68523160035582	72.4773735453291	74.4604798331477
1580	59.97103728944219	62.12513135662379	67.07309977370656
1582	78.1842578594606	72.57280276440415	89.88115328706786
1584	89.14296216609759	85.1196585325504	92.36376859818844
1586	78.78407987096071	85.6822548043337	78.31258680375554
1588	80.87059526635848	82.22314029933443	88.95095619018552
1590	84.81956634266783	83.58912062609872	96.98187186319137
1592	75.34226625644854	83.99611648438226	85.61854531561781
1594	75.29880668410337	89.67498733507097	85.80510873926554
1596	86.43080980708997	96.17356010984045	97.06225923600047
1598	92.40693990486076	88.90354828012907	97.42794347899505
1600	107.6587511456846	101.7776686648354	96.07461364074163
1602	100.6355295827884	93.29699096410145	94.16798697344562
1604	87.91724739724654	70.99019326752025	77.02744748640814
1606	74.90623633876459	71.16177463212829	82.83292948363238
1608	87.72489585197259	100.2666140569905	85.80472667391109
1610	74.37224336841157	89.33740173943168	100.9929508805124
1612	80.83628400768886	91.2655107542184	92.30662225234678
1614	84.4098793186545	78.11428715900117	79.20467596554434
1616	104.4078377472685	70.88493674523781	88.61216360139288
1618	89.78615432742831	86.47771980876287	94.39005552218811
1620	75.83908967688871	98.90113344747651	85.42404814442159
1622	74.0213822132033	96.48312436880401	78.67117085150574
1624	72.50842769683371	67.92554467745637	69.52519232991396
1626	77.77552921525358	78.3197390237812	74.31188567983065
1628	86.09976301355209	92.05426943805256	74.11636227117535
1630	87.99780836623565	82.3759560264391	68.66467275380285
1632	87.08574723972507	77.52013669315379	77.55203739738558
1634	90.82108255291144	80.99260555111388	91.80777086860766
1636	84.6666729555859	84.7731614307498	90.29700740718349
1638	63.41957129989935	79.29109068106899	78.84481754769254
1640	67.13916483769543	74.01177457880712	88.93967730574084
1642	66.87040375291809	70.27334171252356	81.22911873324428
1644	62.28509559966219	87.82300798116503	79.6479885160726
1646	85.76467389078313	76.58020227704367	92.61685174842306
1648	85.21052641531807	106.4357175309601	103.2817168911294
1650	109.3231112821711	115.9317591665463	105.1556993983264
1652	99.90356954261894	107.7969848929634	86.88185195842659
1654	77.27034606191	64.05658920793751	63.99872798950165
1656	64.65036815766609	79.83724161058682	76.39559645812334
1658	81.02259732144735	78.02815892013759	77.44572133165202
1660	85.85579165725666	76.9662421734413	85.69480247298253
1662	103.1950724686686	71.96538092367948	74.41668816277544
1664	99.04528392911902	82.98515275534173	82.98515275534173
1666	85.82396712528292	90.78939695276145	92.65719394205748
1668	100.5376544753422	78.6931636676531	80.5199416651255
1670	97.04118783089805	69.3194104322459	72.33426578228664
1672	91.90365148415819	89.45035767737529	80.26977495088948
1674	94.56885038888653	104.0166175089816	92.21658920391774
1676	81.21894175702153	90.78373301678016	80.55492898635166
1678	67.50938772817827	81.65800639430157	74.11222197369179
1680	74.01705818244402	81.4900307470471	79.96352692221326
1682	79.34415067699192	78.26554183719314	74.85714011981692
1684	78.28757045110226	84.18656429696887	85.62751225277879
1686	88.24310787159863	78.81285787293074	96.38764282406923
1688	88.94067117811414	57.80066294965239	103.2583013852997
1690	90.64895808418989	70.54494947384052	103.9930669623523
1692	90.28835362886905	85.81543274245742	98.12425218230129
1694	72.20367229488359	72.33103762299973	83.14957772557912
1696	58.91390957850461	84.67904361323465	68.54368834475909
1698	63.90667718594284	73.73603476203775	72.79047447504669
1700	69.67356533109377	67.14250584899294	81.7934608469684
1702	74.66072550998818	75.87527898612083	78.76114024582907
1704	69.17189908852609	64.85648123406673	69.13074415446636
1706	79.93429181614444	59.00407436396583	67.45006664262643
1708	77.74333349343613	88.53362380061773	67.56153977152268
1710	67.99397346938918	97.80289967086431	91.79671982882641
1712	70.1882902353959	81.62439256377208	62.18278592119967
1714	70.61297402014043	80.47572248483006	82.05195395341571
1716	80.88527041334834	98.08969511540285	79.06618956805954
1718	68.89954981571371	76.34025589600955	95.16070691352442
1720	78.34982757627743	67.23973019419111	86.81019155167108
1722	89.03802166975007	79.34449243732077	71.94355650521899
1724	79.90453621304869	92.21911781035432	56.30175674366912
1726	86.91432018207436	72.91366062338169	69.26906635777917
1728	94.61000609722159	74.10972530703614	60.79188987425916
1730	86.81769361821364	74.77185521339712	68.96120640104675
1732	84.35041602291457	65.16487525391376	81.98653567514589
1734	86.4734721900968	67.87739366621909	80.12028750705179
1736	78.09329717518673	67.87004535922779	82.01863301858877
1738	70.77619331376114	74.08142782814213	81.13785317172557
1740	77.90359579626485	78.93018436063733	81.71690640273255
1742	85.91430645957139	82.93952928404454	99.33235154548278
1744	81.77191198907175	88.67851101761079	99.69204282110729
1746	81.95457142089651	86.13825734058179	83.61644727686195
1748	91.94259082642763	85.69889138616298	87.38368834929182
1750	89.82702283368039	70.99579227518998	80.7676000826098
1752	72.32899870015082	65.23853962825426	63.51426520013753
1754	59.58869928606512	74.95441726785741	61.73089907264108
1756	76.56063677864705	84.67337061916787	71.80680762028794
1758	86.81965604714739	83.9854254315231	77.06584847036589
1760	83.39132752896239	77.2281683475106	59.03453218260008
1762	67.42305453764948	57.11752570091541	64.57385274975084
1764	90.07076280956882	78.72369672932041	98.86639125732218
1766	74.32596016550431	96.0619101476493	81.4554948514551
1768	89.83541304533276	72.50870567856964	70.95922258726702
1770	122.7508196763922	101.2929367227649	87.94545385889644
1772	69.70844332102041	68.38093851817999	65.44899635443565
1774	75.4214124848085	85.87766448513654	76.83162149025446
1776	70.52795664023192	87.23954691795312	92.33110758215896
1778	57.81873932865744	66.06251934934016	73.15207779331452
1780	74.16571896364673	56.15544037900082	52.18605177281027
1782	74.71595997823312	88.69175749962729	58.76196169482606
1784	73.0540462437902	80.56867177659059	105.8991876813311
1786	95.18408990821661	91.79773182616478	76.36450707219757
1788	74.87229543220911	65.87054404865476	71.74460763475238
1790	77.73799516353574	123.081249862732	82.5914696139594
1792	69.27891572591096	84.4870906156057	85.43532910585387
1794	83.40766652478011	93.35110244262899	85.48032852215533
1796	95.99744349765808	105.8254662600929	88.22998784950896
1798	77.98209166280324	83.18811402473267	83.73224090970608
1800	63.40563177613327	80.65966751927481	79.23403453849265
