# Supplementary material for: In vitro and in vivo datasets of topically applied ketorolac tromethamine in aqueous humor using Raman spectroscopy
Source: Data Brief. 2019 Oct 22;27:104694. doi: 10.1016/j.dib.2019.104694 (PMC6839021; doi:10.1016/j.dib.2019.104694)
Supplement: Multimedia component 1 [file mmc1.zip › Raw Raman spectrum dataset/In vitro Pig eyes/Jena lens/Fingerprint/2.5% ketrolac 2-2.txt]

cm-1	frame1	frame2	frame3
350	204.7605952468057	215.8716959331043	213.1361927719806
352	216.2496627101216	222.1865914486805	217.9974246981899
354	225.7727619317339	220.0446318273718	218.5823282561516
356	227.9016239664723	216.7174924401432	229.8141992499441
358	226.1057694942944	232.2147726952847	223.6705799314186
360	220.831203171778	228.1759330841093	227.6238032218947
362	214.5200889038389	219.2314804151657	233.6030483224752
364	210.1287950198831	224.7101897883916	230.3140191707139
366	220.0483183067221	217.1981028873942	212.2733930367925
368	207.8958773494813	206.9132120936068	199.8444754841791
370	193.9787956293724	199.7676249961919	194.4371726488055
372	191.8543472662537	198.9749662162523	195.4811558570603
374	185.7062267964565	192.8289396400585	187.1586261860336
376	180.3858538127188	188.6203267244326	184.9577189178917
378	178.1253962832474	186.6382693213479	180.7448780984684
380	179.933875700772	184.9482788690644	172.6607503034013
382	186.0407756687901	174.0342434007124	168.2728157506253
384	178.7153150735902	169.2160578291103	168.7559515228732
386	181.3763763021086	172.9881389108203	173.9145675710195
388	191.0159732856445	180.3602892431238	180.9607325613082
390	187.5680090554457	178.0133753638263	183.3246704715787
392	185.4874590139644	185.3741216438399	185.3752654052976
394	189.3240772970442	191.9965502810069	186.9534967909074
396	193.9165783365565	195.4469946740424	190.996325303549
398	192.1489165901684	194.0385973928752	201.0813801205185
400	195.9601513868926	198.2098509438928	197.6568755879466
402	206.8409110979115	199.3185555010796	201.0490298568539
404	215.4360082174929	205.8510399406131	211.2239427329106
406	216.6368734330044	220.9152334917846	225.9660942165896
408	224.6202993294376	219.1250646631732	227.7997300933744
410	224.545217131409	221.5743729148328	224.144291486907
412	218.0750579456037	214.3558244513946	214.4157900997329
414	205.8349770687094	199.8017956887355	199.9544944591203
416	187.8899047924727	202.8891117325271	186.0119825045166
418	180.3034331033223	187.811551977196	188.8132038879932
420	179.7779718803002	181.3367722178458	188.528182413236
422	181.6838143888802	180.9673286770212	184.7706535976821
424	179.4172001673381	176.1668421891404	181.7822065043977
426	179.5931284564578	181.6392235145363	172.6893268906348
428	173.5017595867141	179.9848238394886	171.7871636508291
430	167.5846612703811	173.5897715410143	172.8072059379978
432	167.5594951665152	166.4623885587449	170.7265949152246
434	177.4825757411131	174.5709276360621	168.3205461876472
436	176.7974118478639	172.3500374637922	166.1587184246259
438	177.2197538326338	173.1044754165569	164.8274820961985
440	180.9433002168964	176.889923136527	166.0287142407541
442	181.3871250047445	168.5845449637891	174.4379072140593
444	178.8602043975207	181.4945014553332	183.8124255138591
446	180.7164090323325	182.0519694543632	184.0213816790449
448	181.5663733413106	173.7679853748323	176.1044737992465
450	173.1713349875967	167.5762122604863	163.8946067329542
452	168.5509612434689	166.9537673281133	169.8186033509149
454	169.0978010952361	165.4951954991627	176.203098636189
456	174.5230334898668	168.5636799961314	177.4381972718875
458	181.4482549021073	176.0385395384205	172.0497859753397
460	172.7431065042911	169.1493018941143	170.6258501791589
462	166.7117223118172	163.7148962435041	171.283563506441
464	166.412882304773	162.3774343047733	165.1657580753615
466	168.7362966335646	165.7627492719819	155.5050112388038
468	166.0730128819484	173.6960277424741	152.8847709359258
470	166.8215244904259	174.8404650028291	164.8926272043227
472	171.8257781994942	168.7735528307582	162.3955775117331
474	173.8377094515256	166.1001100861092	159.3595116884237
476	168.2907583925588	172.9636294410884	165.8890327889538
478	167.4391520386836	166.6200142676151	159.5255383196397
480	164.1378563077789	162.8371736127008	158.6965935787724
482	166.2616151201028	164.5572659560773	159.7272584701843
484	173.0833195232716	169.822003387733	161.9670824574084
486	176.684302897636	171.5817850555333	166.6679199574861
488	171.4563883250646	173.1715784721035	166.3502261975949
490	164.4967067844814	164.9094514236811	163.1038087676025
492	163.2596779727398	160.206855253529	163.3283427888592
494	171.5794195839074	169.3857669571538	171.1688627236608
496	164.061762742396	164.0841427507723	170.3119809105149
498	160.4896294186178	163.3217534797267	158.3831716071678
500	160.6790776909962	163.6385253217461	157.8874335955171
502	161.8607402727482	164.6600694479985	167.6905909506309
504	157.4170289721557	168.3868534066011	165.8488067703894
506	158.2424626172393	157.7835012817604	172.0854119242367
508	163.7188176183821	164.8468370638425	170.1507181822609
510	169.47202345375	171.4178657080778	165.8102130162689
512	171.6527353747103	162.2440579364992	165.2594618666616
514	170.8644863920762	163.2922573586573	167.8235806030129
516	163.4667821508345	170.5710010616648	167.7654414051655
518	160.1550734434857	166.991591397622	164.9524694622406
520	161.3409983620776	155.5715100535604	157.592765390172
522	161.0561971829099	153.4098809471065	142.2635258305353
524	160.6301636775824	152.5591372332536	145.0102504014333
526	160.2503466611831	158.5507283432012	156.7006246676546
528	163.291770296308	168.2319673869135	166.6107990567256
530	170.187635113098	177.3691975278549	168.4075015834746
532	170.1468985321835	176.9574648137243	169.4975245388822
534	164.8546375758776	163.5592295806379	164.0496263865158
536	163.1427503849601	161.5280341644034	165.6623608038866
538	164.3392356461147	167.5853961912955	171.1226985120653
540	164.4657906816507	168.792548430924	170.9825396164208
542	160.2426559270397	162.6728700006552	153.4359143465817
544	155.7440378715671	161.376549350787	154.6100096405098
546	154.6893993278271	162.963085230419	160.0429607942101
548	157.5376608800295	165.7520495111143	161.570049268589
550	159.9259631184247	167.755933314616	157.0744198976695
552	161.1126785330428	161.1798570118015	156.2932008865076
554	163.3296398252483	162.6237382127316	159.69258107356
556	166.4113567153211	164.0464474008209	161.2022073375354
558	169.1865304045083	158.6209142808708	156.5985853214132
560	165.3890669047135	166.308651648608	158.5217241661536
562	171.6322414409015	174.8748604642091	167.9900619819927
564	173.8930952603778	168.164132198839	164.0066929928089
566	167.8381321529849	157.7833048269882	155.1769514753417
568	153.4502701502355	169.868040549102	165.0626294826453
570	167.42875464062	161.8920467746914	165.9474040819165
572	167.7740491606069	157.3658271685122	163.7317951735717
574	163.2572188569348	158.3526490201215	164.364252737847
576	159.4770676448819	163.611913766576	167.7085951055194
578	158.8779464804758	166.4913228716304	164.0051143749296
580	164.202711410833	166.6600728550387	163.3461984918934
582	159.6415696802063	159.1065710659292	157.2004833479261
584	155.0524344869937	155.5668919340803	153.6940364044923
586	159.3206388226714	162.2015589451788	158.5360555855759
588	168.7942675034984	155.3011423638215	161.7722101408932
590	168.5600551593299	162.4616314136902	160.3036974019033
592	168.465625459432	168.368025403109	161.6686777138816
594	166.0656069078866	169.4660427192417	162.1390761200801
596	157.6969715418537	165.8176355758424	156.7290759696298
598	169.1020040571353	163.9165588369732	168.5272926381405
600	168.4007809723074	176.4033942281548	169.4673086281326
602	172.0455370229701	178.3816140818163	169.6565584566012
604	175.9518448998045	169.4313404691218	170.8706688687329
606	162.4942890206581	164.9607970130679	169.9116370051009
608	161.5943395437862	159.3400300597481	160.3610075853176
610	156.4806646261854	161.4575545573068	159.1241220290939
612	158.8634653060819	163.7741504700412	162.0572353462368
614	169.2513829738647	166.7296454180197	165.484988960366
616	173.0587456924536	182.0188157473465	165.7325758573081
618	173.3549736575217	177.932372030334	171.1543083381712
620	173.2616149094299	178.4645064898587	168.3577608328218
622	173.3151099432668	177.5726054175335	168.5871369691056
624	174.6212894343418	171.9019867015186	176.0243763283261
626	180.3931122885028	167.7204020019063	175.430768782926
628	177.4073535753641	183.1588881929368	178.8062884842759
630	178.1359660620457	177.3581482010646	176.410966391387
632	184.6786815025588	171.4374067583175	177.9649638696797
634	193.7450690205503	182.9511797416413	188.4339239964855
636	186.010172688833	188.0016195742834	185.8917214743359
638	192.7033542083821	188.1040533583752	183.3118882211189
640	187.3183745830526	190.0164874047396	187.4700759509637
642	182.6028721905184	191.3704653072031	188.1802904753182
644	190.8173414665694	188.4967510951476	177.5599426123425
646	176.0844787065488	180.2120151429803	180.157547994729
648	167.5895491527925	173.3407769262026	171.0630972124251
650	165.3686355194516	171.6895050819697	161.3277063545104
652	163.840606784184	171.1305334135873	157.5349391848735
654	157.5114420327215	166.1912533950166	162.2836921540268
656	155.5828365001765	159.4130194295303	157.1203401216467
658	151.4044010431101	151.0473899670155	150.7168452813411
660	146.2083424276984	144.1712518031499	139.6796446793043
662	142.2379276800255	140.7443838389007	132.86846250951
664	141.8406867482076	143.042531636334	140.7423692901231
666	144.7907889469494	160.7129775534542	149.0057928816157
668	149.3091881019381	162.6207694033089	157.8081565881949
670	153.6763318720151	156.8199631582631	157.020641358068
672	151.023385394291	150.244242881277	150.7292796378751
674	137.8813274841824	148.7145117692044	148.5330813861518
676	161.1814189576845	146.9951344195788	157.4770184124492
678	149.9685979694961	144.8026459460078	152.0040525474725
680	145.477054275596	142.481319812813	151.6412520304028
682	148.4072501125127	141.4246220817324	153.8841662260042
684	146.7353979891171	142.8533300070364	149.4984816996132
686	150.3992986900517	143.2081364224961	143.2516804171574
688	149.4425927366662	147.9438741142915	147.6053409647588
690	153.6574226302146	147.621065528191	151.7809754014624
692	158.5358270800773	146.922649286457	152.2769212272322
694	156.8122787398717	153.8132399476345	149.4905517369273
696	156.5447972183227	165.2058065077937	153.7967845028986
698	165.188053761719	165.9665214486105	150.3149752342671
700	165.2898196203836	158.3563088867046	152.9008551001575
702	161.6029200533951	153.6426881161354	156.286001524069
704	162.3046529351783	159.0136918335622	152.4185451165317
706	160.4566137887655	147.1112483074399	146.3866582478132
708	156.264279554036	151.2324325801763	151.9657697647804
710	151.9353395267054	151.426001723618	151.1371769876446
712	149.081290205956	151.8810946444016	147.1863692245809
714	147.2757060599647	156.1576071714611	145.8591427181325
716	139.3834685168738	148.2610363315264	145.9609363542433
718	151.8598334644117	146.1914333608579	149.9869117052778
720	154.6339565645513	146.7385118937135	146.861816100535
722	153.3765237349157	149.9441366990963	145.5899140717398
724	155.4211018802069	152.636836812136	150.5542851941284
726	161.1636727027515	143.5183222270174	149.9183791290057
728	167.499718328845	149.8926282780932	152.3033370718964
730	172.466193924997	161.130418038396	162.4843641697212
732	164.5406551715838	160.7031071613571	161.4804724087697
734	148.6734878532732	150.3287140796445	152.4927289322515
736	152.2001076123781	156.4233524729167	170.1355593861642
738	169.8543355878302	168.1196139352805	170.8005206720365
740	173.840162645598	167.0772183456282	162.8440119362071
742	170.2446557488327	169.9812641154837	159.4922167435227
744	167.6790690164231	178.9882674349054	165.4439457547253
746	174.3300682571551	184.0254182355982	177.4538390923318
748	168.9347333559047	170.8849016814973	181.1021318973937
750	175.8467309882625	172.1576681581585	174.8944371025786
752	174.0727023341709	169.2279655746272	169.3331617885956
754	171.0229664678465	165.3325613426112	168.9810961588
756	178.8171316474074	168.7925178882004	173.5967626387948
758	170.6223334341829	166.2181264434221	171.0318620012109
760	172.1696708816247	170.3404065535272	173.2400658771407
762	169.0916722990633	164.0614185551303	178.6468878806673
764	162.2945362162009	157.9131809577143	179.4350279442
766	155.1494895362912	161.2739321216652	170.9917777970206
768	149.7308819605078	168.5315956803997	158.6332735001973
770	149.0854765444025	153.8093118543028	158.1028905201611
772	157.8629544828064	161.2629789687683	158.4240340889883
774	156.4482980445769	162.9261668693093	155.4167160223478
776	147.0006235723914	156.8529330864733	150.6353375669459
778	153.4265033559981	169.043357021474	150.8462329139461
780	157.2999626792403	157.9738632774115	157.7974236743357
782	158.608649245466	160.0149404979498	154.6918167357509
784	161.7400485885242	159.845515280537	155.2404343656225
786	161.2418696568978	157.4211734935355	156.9334864517819
788	151.8367745453342	158.1269089057321	153.6642531209545
790	148.1863682755602	161.1476953964145	155.7893071631532
792	158.7651212531636	154.3374235445649	156.9110083516824
794	161.230075619985	156.3418437340822	158.4843190296782
796	158.6948146330134	167.1721826860554	159.9641300681683
798	159.449526618411	179.5433492196465	163.2287316252008
800	172.98971191743	180.1025657466168	174.0788550962198
802	167.627168949486	167.5684285202957	164.6723539186985
804	161.6143253097558	157.5159638415904	164.4083863634353
806	157.392753034929	156.8905414362346	159.9975248998779
808	155.4641096759648	154.8353694788658	151.3073109628275
810	154.6747001016189	139.1386132394094	145.7309055484539
812	151.5974062466296	150.5267535444585	146.715733345929
814	144.3957154180776	161.0897096461831	146.0113693007973
816	145.0719980820543	160.2491940998451	150.4682359348031
818	149.7471940622676	154.7695849113602	151.12958336575
820	152.6683158533073	149.6605953780205	145.8103483433534
822	150.395833801986	141.5061147460931	147.5815842745793
824	140.8046324001774	138.3187220984312	133.4090721810678
826	141.800541533714	132.4002432116944	135.9464471642582
828	141.530013981455	129.3854491176219	137.58126851587
830	137.277760646892	130.098863849784	139.3838392737212
832	133.2894648763666	132.081136868671	146.8112881504625
834	141.1793477749995	130.762689838965	138.1230054316865
836	136.3406403492655	133.1280265848917	138.5998924064183
838	137.3859964855564	139.7264382780641	137.3695184760398
840	138.1779563464981	140.9001686194604	137.2506899945654
842	135.3357634521361	138.5369080295516	137.416792340259
844	133.3435711632512	147.1772422273824	132.1779030418732
846	149.5346771846764	146.1500317783888	136.2452071538232
848	154.5497671015476	152.9908900631848	150.5466220671284
850	157.3737340725441	158.8098549585298	158.2169604416835
852	159.0442412271878	161.3139888632681	156.9475703047806
854	161.6190034118218	163.075545735293	154.1411321109739
856	175.0870133333263	172.3221596099208	167.1221625561543
858	175.0341315845074	173.5663598633354	170.7398462692893
860	172.231868998485	176.1661472146678	167.7137301581533
862	166.9427335891959	170.1308769132339	157.8288905996545
864	160.1129539687973	159.9453845932381	152.8694252686638
866	154.2940996026298	155.700838111207	162.2776866945206
868	156.9013958133027	151.6503362314074	155.8637999538331
870	158.6867701528723	152.4877047096869	156.9589196092783
872	156.193123016816	158.3840533845928	157.8788749720067
874	161.0450158588843	161.6772414496422	161.7227726114934
876	166.8776167983849	164.4164976220983	165.9476627510243
878	156.4774718151197	174.2500027069151	163.1397742423401
880	173.7813532328888	162.233876436161	156.8909214782431
882	161.5087855188453	151.4642743465369	157.4112834058844
884	154.4769131734568	147.6131880500888	148.7611706117559
886	152.9536916416448	144.6537008147737	141.5162795890122
888	149.530449499414	138.9109425841508	140.3276896787041
890	138.8853535323355	134.1823572723297	135.6564774740074
892	153.485042231972	148.2855588973564	133.2315324922667
894	143.8211889521342	151.7208533668353	137.8509699620475
896	133.1053380144225	149.1297012541482	142.4437137100524
898	129.0765108897905	145.6208632258862	143.4265953399537
900	131.2939065600085	143.8053190710451	142.235730585806
902	133.3346514795958	141.4056349757142	145.478127651917
904	125.4102061787795	127.1045318751035	129.21880700535
906	131.4357632686325	127.5458575571465	135.0270947687869
908	130.9446517856105	128.7170377985647	136.3335218881743
910	127.9727181145843	128.1138774035714	133.4685554902374
912	129.1187487871379	128.4266543697655	132.9141109139996
914	129.3728688967972	133.4884586861566	134.1137871624207
916	126.5587748208281	128.2009374745148	130.3234541391006
918	135.4443138484629	134.1858398856771	132.8970699667763
920	136.7747726591402	138.3979561522988	134.1675231200648
922	136.5458739141018	142.1468715471049	136.5458739141018
924	143.3264090094346	145.6718987385003	142.5507316650401
926	151.804757229525	138.0047142356183	147.6924186794792
928	144.700608844594	131.3654836703831	144.599563504655
930	144.2937570230228	131.0244182440415	139.4947196686543
932	145.1035017498538	137.8330937855203	139.7575084030679
934	147.9020194427223	143.913050482353	139.2713444836575
936	152.2218181662914	144.8232039774608	138.5657537876535
938	152.5645971496362	146.920792171836	154.78031882649
940	158.5548067348421	147.8534027761453	155.1986768516022
942	150.4000059443937	156.0106165248589	144.4280779140554
944	148.4267562721563	149.3343806593416	142.379722341945
946	148.4318197004156	137.6576839994986	144.324825707206
948	144.1570093033829	132.5744164574477	143.9128565147711
950	138.6311672583758	133.1717970314155	143.7749264631229
952	149.5092358093888	135.310210598246	149.0092901789634
954	131.3630143276143	133.0740736143031	131.4819345149517
956	128.2614423574908	132.0532712363826	125.3701096781759
958	127.7210426479924	133.8880339033933	129.9919027560488
960	125.1162984177868	134.1190733288475	134.7281572345689
962	133.9567752878486	126.2783390994901	129.8582541416767
964	140.8259396322105	124.8240633622638	121.1204097211947
966	130.7763455758502	122.1175365754289	125.8750662114072
968	130.7734007067522	127.2029923210887	140.2197991794963
970	130.2481800210845	130.0583568716499	137.9815644231495
972	124.6743589090669	131.2510300901711	119.7263269154375
974	119.973865459135	134.8280396923181	109.5998528756207
976	127.1085159446234	120.9201952363319	130.4119464785361
978	135.7275604507397	125.7806948504125	119.0830851739142
980	131.2728150154717	129.6791680189227	122.3113174577581
982	128.0688417916348	127.4455776219398	123.9864507748708
984	129.1178603659135	123.8559362808085	118.7266995700432
986	129.0540657259293	122.714488655814	113.0431993213851
988	121.4922279831125	117.6199422876282	120.7005371810086
990	137.8593936385321	131.3113306276839	132.2659606126595
992	123.4303145585948	130.5313770729921	126.6267800586661
994	125.6049105610835	127.9794337731153	133.2909199898956
996	140.8662919577469	136.6953339268202	142.4243562604285
998	162.7459072724477	160.0410237148607	159.5588138487192
1000	206.4656630610875	203.3050391727244	217.297635266537
1002	336.624726720067	350.7096847833479	336.1484798715937
1004	293.8488472727979	293.0964511766533	287.0320948753804
1006	205.6188309389128	206.1636050219605	203.7706079069751
1008	153.2092998765002	155.2143640522968	155.133784050937
1010	141.1204496412685	140.7020396248404	139.7015398418554
1012	136.7251414246545	133.8832121143472	128.5753932614854
1014	135.1764164133421	124.8224641238508	127.8402441869446
1016	134.2783004915609	122.8243299935075	116.5368203989521
1018	127.0914580444428	125.1614650479463	122.4853530045178
1020	127.5438336948198	134.2377846766255	122.2674268314772
1022	131.5271483972196	140.0467821330386	126.4781018464872
1024	137.151979216774	139.9538179995883	137.210863375485
1026	148.0538321763952	143.6719801255274	142.2957750908294
1028	154.0256158838132	161.2887204653333	159.3565270905098
1030	154.0227480441696	166.0826391347033	145.6566799292298
1032	146.0767952647307	155.2952144111288	145.0694592924945
1034	140.4203432807278	139.9726439155603	143.3469039021837
1036	139.0406949289052	133.9865782289553	137.0566423619938
1038	136.2942282717695	136.5693638180957	128.1286898041603
1040	125.8458623136676	126.6072648056077	116.5934868915058
1042	137.3240673092832	130.2346675512914	127.5020707308027
1044	135.5064889203006	126.569406730172	133.6721379914685
1046	141.3369239742717	140.2212628231541	131.8089433797274
1048	143.3034984128931	142.6296229183819	128.0193876841763
1050	140.3326938417554	136.0642830303255	127.6556909985762
1052	138.3088125984742	138.6839127381381	132.6761573180356
1054	132.6901736948201	137.7989027894381	141.2404500482716
1056	134.1135938507967	131.8102473238242	138.6895486588367
1058	146.8622946484276	136.1388306021278	143.5076144081028
1060	148.9736512267878	136.3495019154956	136.6267509310441
1062	137.4371946726064	141.4086167960072	128.07942560825
1064	127.340322555767	141.7666660438472	128.5403279933737
1066	134.1241442031644	125.1624675482162	138.1657963398535
1068	141.674636765599	131.6208269701919	145.6540547647384
1070	140.3471988348953	136.6297493524282	136.8208328576792
1072	128.4721153306257	135.0232295986688	134.4534595654498
1074	132.1921020220776	138.0739477449967	130.2696572096224
1076	135.6205653582366	137.7504723934836	123.2823000072258
1078	134.8808437488871	131.718449809207	122.5501190062768
1080	139.7361478700101	127.9033011191374	133.7277820404792
1082	127.7115582479095	130.4562381316416	130.441379865085
1084	129.7224988748482	134.811464869417	130.6916443644121
1086	133.3880118051317	140.3524010400621	125.1920727130595
1088	122.2686063876354	126.2543640243882	126.4875075812364
1090	121.4351941390217	123.1146318112675	124.9562802996576
1092	133.8358011205866	131.6252582078415	124.2678400476608
1094	135.8085175561705	124.6515720937584	134.3268585837542
1096	124.2497127887331	120.0657417804918	129.6249563179189
1098	132.1273617876162	126.1447937853554	127.3673079011116
1100	130.4502019315059	123.171047114969	118.5740691302175
1102	130.6242627165067	130.8334777310764	121.2594237176662
1104	135.1976535955984	127.7268227666784	127.6500003966634
1106	136.2542560465164	119.6142405260461	131.377985629263
1108	126.5099126833119	126.7071971350492	131.4593653342732
1110	115.4203452993141	129.8352697028771	123.8340029751242
1112	108.9384594812991	131.8493825398067	117.3642255903236
1114	112.2788294948075	99.06791709370532	112.6497642307799
1116	120.5788829454546	106.955722255374	122.0083724054436
1118	120.6533149490013	117.3951538191087	128.7040500510629
1120	118.6536258578732	117.3560515724804	128.1497876160131
1122	123.7046968001241	118.118559059459	123.2415886671296
1124	125.368347109839	120.0878531828827	111.7637201189532
1126	109.2225656494648	131.041120127165	109.7534568370653
1128	118.5748888802325	128.2482442901486	117.6910390798416
1130	109.4951129216671	116.8997650033944	110.9646293013189
1132	115.9623462018463	113.7728724029303	116.5053402244752
1134	123.8375554372847	118.8909139337563	125.0227521962458
1136	120.320992950363	123.7194132407248	120.0822233298846
1138	120.2812510255287	123.2605012106149	107.768044052355
1140	120.8809460307464	124.4977463768036	120.169098177534
1142	130.8128464190195	135.0545537369641	132.606279972927
1144	152.4514176326643	140.2072313074642	144.9911847361635
1146	157.7204132518179	145.7235512143656	146.3925127576339
1148	155.4539024623298	151.9318618884313	144.5059564176417
1150	149.9646433143767	150.6764251102464	143.7376798725643
1152	139.3132268395647	140.8798165089947	141.693785964653
1154	131.2345746333982	141.147794588787	135.9545347766074
1156	136.0058502243358	142.1067761856693	127.9866996282498
1158	123.830086227565	124.9096459515677	122.8119605124732
1160	137.853143610376	126.7351629574972	126.4614400997424
1162	139.9516793640632	133.1547481155133	132.416363521567
1164	138.2669174615722	131.4615375183861	132.294323817676
1166	140.5592567674538	132.5717838537869	129.3667165699001
1168	135.4298195501354	147.1893058668244	132.7112729095937
1170	127.6277624818197	131.2312929852936	133.7751844555396
1172	127.3975361975079	128.4094805015713	138.0842632374537
1174	114.7440476807839	122.4944202575797	131.1886059774615
1176	120.9764792329912	124.8262342613047	126.6920079336047
1178	134.813925513569	137.9358970036896	136.0411332674735
1180	142.5005100681213	147.7565553080542	147.5994556286035
1182	137.3754999374515	140.7884229679638	145.6344287339904
1184	124.962034478809	122.1376771449934	132.2542153328603
1186	129.7031816800129	119.450252540319	131.5335611687738
1188	125.650703595175	129.9285228035938	142.0297380245155
1190	132.5581680274714	143.2794616053859	136.7758386614927
1192	133.0480178807254	139.3457179111813	132.5584305916325
1194	139.51563319299	134.2762208841443	142.3057646064146
1196	142.9298384511464	138.6536686847071	145.4362209036792
1198	138.4233823582453	146.9793908718775	135.7770070668335
1200	140.1692112935085	146.8459260937852	138.5251839840021
1202	135.4605958938734	140.5407323931036	133.0113558410251
1204	145.5527088827841	137.8278531780337	137.0381501893235
1206	144.9351525519159	132.1097345925241	129.1256255097241
1208	131.2769716694702	128.458192241675	120.0580380165665
1210	132.6161557872898	138.1690588793703	120.7817380751741
1212	143.2279749915676	148.1336599957145	133.1006595065794
1214	149.2142641817778	144.8891485478396	139.3429019334577
1216	150.4242967556904	135.227764031516	125.7307258977668
1218	139.1651060048547	133.645604661929	135.003496205307
1220	140.8239415922141	133.9191760471268	131.1612218197661
1222	142.2254698365762	142.7110451175608	128.9258523252141
1224	144.5976482649612	142.667586841988	139.5757843118024
1226	146.7314387902821	145.449622226391	154.7715308711537
1228	150.6735267633908	143.4439128233072	157.6098906352936
1230	154.6010120136945	147.1975618667514	150.678084114216
1232	155.3693126370337	165.2613404028008	150.9632455091973
1234	160.0696172638814	154.4111699105264	158.8481288254793
1236	186.4737802925394	163.3235808997388	172.661240877942
1238	185.4700416335386	176.4729568763989	176.5511849993915
1240	177.5114440886607	177.5543038968911	176.5433883564246
1242	178.4207227106998	174.4141523932817	178.0494366623276
1244	185.767947120577	182.1434087078179	178.9746038385185
1246	187.0957828546291	182.682283191173	181.4981606596312
1248	182.2726036942732	170.890096771597	179.6148328392404
1250	186.7084956205549	181.8586315758997	167.2916321284994
1252	192.9300004071531	200.9328456252224	195.7754432438328
1254	211.3589544162912	196.4477715571829	204.1770129320967
1256	209.1339716093287	201.2289867161173	194.5040090783651
1258	205.1189099942572	208.4044293086436	209.0545522530906
1260	206.8367244427273	214.643192730176	213.7826172087571
1262	215.6099331232924	218.1246624315557	217.3058850228155
1264	225.2507368465331	211.1886337015652	216.6664369195319
1266	225.7671541130752	196.6131955954156	206.2485504889856
1268	215.897261208821	199.9583209507512	218.2599274818991
1270	223.8146934643713	217.3295830239966	225.4126154512649
1272	219.9300418305398	224.4317306230215	216.3976814024667
1274	234.5501044963138	231.255388632469	224.5795727228637
1276	239.880063891303	236.8701937934918	241.6843528266024
1278	246.0180275829098	235.0129546707697	234.7078267789605
1280	246.7980945666744	233.3672643696403	229.9298562834364
1282	242.679710039215	234.3109718338467	243.0773416515283
1284	244.2349589980466	242.6772702990123	253.7621984732815
1286	248.5198154850895	270.3985923567364	250.5255463450775
1288	251.6053447399427	237.5662458656507	231.4750196836033
1290	230.0844181836052	233.9901599022274	209.1296012628798
1292	223.1474808768093	217.0098743828564	202.7206002952123
1294	209.3455280643977	212.7706863868826	208.1447355607367
1296	201.0916230553367	193.8272966504098	188.723145318168
1298	191.8652024462824	178.7158803556554	169.8838328480467
1300	176.7028338741793	173.5064506844448	168.8166460696481
1302	164.0153206363784	163.5566491613407	168.4596366698355
1304	162.8726798077064	155.4070993525752	160.5562534969632
1306	169.5392209514183	159.1943256158379	168.2775395606127
1308	163.8297541939207	170.3095100786396	153.3465086094531
1310	178.3174459951421	176.089718820478	166.4197753745851
1312	167.8109879576754	162.2569986560089	159.481464279688
1314	161.2657119269539	153.618097038758	153.8212914558428
1316	164.2621504655251	151.1599600343616	161.7960655526441
1318	162.0521115687047	153.9012684347874	168.2008177424982
1320	161.0239449662008	159.6320444705768	158.3168267889716
1322	173.3659658370903	161.3181649242763	147.3524680766636
1324	153.5814184339307	160.6095357773109	161.8263707158531
1326	148.2198897643561	163.9166186160244	143.9403028519361
1328	143.6769857845094	153.2295954922268	140.849717179556
1330	145.3074159276569	138.1615483307072	141.2816592382247
1332	146.762488387186	148.6144470776501	144.7729740895032
1334	145.4074429745295	157.5079832659566	144.5226013669644
1336	154.4669543051796	164.4019768392665	142.4597661855959
1338	168.163579586763	168.5321497651156	141.1314404275988
1340	175.3394216818663	169.1032494557918	150.0285742033498
1342	188.194550485058	181.9428132591685	179.9956050166242
1344	210.6258375925117	205.2967221792798	203.8321743490845
1346	186.1299426544011	191.2797374546639	203.531696491475
1348	220.1559853788732	212.0797963287731	219.9149795570085
1350	211.9760004184142	209.8172185868909	212.7935823391096
1352	188.8544235451465	198.0981565832584	186.3430550153289
1354	184.0824216772058	187.0461678351682	160.9818493151606
1356	171.6290071547275	167.0868802435526	148.5753774760661
1358	150.4218296295101	145.8707675306723	140.9650012875534
1360	143.2289935537322	139.2017253927601	133.1948909640003
1362	144.2627005044127	140.9825300976922	136.8815935484785
1364	144.2808960528543	137.967663384451	148.3994924434715
1366	147.0982020475483	133.3639435101057	155.3421068571806
1368	136.9638110296029	138.174149799509	137.7392776646123
1370	152.1790103900323	153.450704738245	146.1911498734802
1372	154.0503720068347	152.3233208649297	152.6110134149398
1374	164.9317506281466	139.6734266324667	143.9621980414896
1376	166.1858672709185	143.2861091859312	147.447518755674
1378	166.8345687791946	154.0133264865848	156.5337887252684
1380	179.0401269450577	159.4187462752044	161.3006331317568
1382	182.2977059228411	166.5069276045869	166.8068202773475
1384	163.6424055896748	170.9404652303356	160.7464414332593
1386	152.1226352771377	188.4807251384627	179.6121133721085
1388	160.2759730782721	176.1248748474523	175.8060388525803
1390	179.0994767843245	176.038223939525	181.8252646198698
1392	168.5602902081596	182.1674639776467	191.0291458521367
1394	175.559320866617	166.9539782373982	176.4601099082881
1396	164.8247048311092	161.5953225194999	167.6874004371362
1398	160.4185480609503	152.9461939632275	166.9804152691094
1400	172.6502804620269	153.3152185976477	158.3665212888002
1402	177.5668493664789	172.3561017899842	155.7045742517236
1404	171.5045501414933	181.4891967354411	174.7298494000418
1406	178.1740217417837	173.4414676067288	170.4594390321647
1408	173.4895090013172	147.8416115044335	150.9591847895063
1410	168.1055002268548	148.5633077590895	169.3315509667241
1412	175.9541451133287	183.1744845296238	177.0370807364502
1414	168.4564643201778	168.2968196324196	164.7676826100791
1416	167.2386984356539	171.232933319732	153.3624212348511
1418	165.1390025144261	175.6314243534296	167.0235077897319
1420	181.4620663262519	177.8994434370272	179.9322079435161
1422	200.7944618255216	197.6865124637291	196.2133835193515
1424	211.7633318194925	213.6508991863295	217.8607135315654
1426	233.1440855663472	218.9756389506597	228.4355644551415
1428	270.1472802616045	266.8350477765177	247.1391954018231
1430	313.7532882741958	284.4321706400169	298.9506085168788
1432	331.8877855613733	306.8686925168599	325.974180622096
1434	282.6095415504038	290.3466671761518	278.5057056479027
1436	255.8147858123845	255.5609457591276	236.4730241802931
1438	219.6523866853563	230.7874914989224	228.5258318492883
1440	204.1833646397357	218.5716680404628	215.3608849575214
1442	196.9919917814386	210.4814530769578	226.3673103562351
1444	220.0426972708403	217.3296164581915	222.8002402490104
1446	242.0550581193493	239.5726080749365	220.1373137747158
1448	241.131391790885	246.4435744215775	236.499967982359
1450	237.6119585543157	233.8061483380602	242.0588104699875
1452	218.4223789093344	238.8371206928272	236.4014647398141
1454	205.4828129979528	213.646391205376	208.6234954557776
1456	222.5980907794442	230.767707315389	219.0145699225575
1458	201.1048001437071	209.3099838146584	210.7176155414516
1460	203.1654110964871	214.9814363406294	192.7504790968949
1462	202.0607796221474	222.6132638986299	206.7187859874133
1464	216.6655390905768	216.392415713294	228.9288003236925
1466	241.7032615196399	228.4101671320192	236.6249123043403
1468	254.908599834508	239.9324295883554	241.6784749232845
1470	270.3453243752307	257.3127959286505	253.9030457266309
1472	276.2891349245122	272.8853561207894	269.2517443262844
1474	258.312611074298	260.1345726264023	261.9315079170872
1476	239.9965321354815	228.7311999010664	220.3370706727789
1478	212.4998367258474	204.2236095069984	194.1580853240017
1480	182.1482073452494	184.0437694641309	182.0434113224819
1482	161.9766083898581	162.0792108423761	170.2505996705109
1484	152.7995761875705	156.8295820744296	154.2383569406465
1486	156.0658465136713	149.1718101683647	158.9850915534347
1488	154.5015968551159	150.2437570151858	155.1398021198274
1490	170.2654860893284	169.3886390168307	171.0401369354224
1492	169.7601906115047	162.0804890594968	172.9243796563909
1494	173.375427108729	167.1692225190298	171.4544000390173
1496	180.2471928910032	169.3724213994113	172.156555252378
1498	174.1395599421223	162.6682954722664	162.1084344478134
1500	165.5443637085569	162.9033304110758	161.7638224713973
1502	168.132168189014	167.4137701087892	174.9830877581298
1504	166.9919071983585	177.5962933377091	157.5737465605629
1506	161.5254300805118	171.4603463990975	174.6584309480421
1508	152.2875783994914	161.2144511927133	150.6546621360808
1510	193.4814443624853	178.2761733322818	158.6741681864312
1512	172.9149002884583	177.0412478349801	172.6908320989175
1514	197.6943689488435	188.917460092769	180.8643600345068
1516	203.6571289413722	204.0558307370419	201.3836695016255
1518	214.7470517856017	224.5008315402042	225.8085684713608
1520	236.1537219883525	244.6999029554577	262.2993590047133
1522	258.1968184105899	268.1638008211775	274.025784175746
1524	266.7995321036804	268.5585959339802	261.9195009302407
1526	268.6927849897465	268.00800115392	258.8459457678605
1528	260.8071020723875	253.3989091768462	255.638781933616
1530	232.8085173622734	208.2329252913935	231.2178514537101
1532	206.1510773769689	200.0306005622515	208.3580572462861
1534	190.5188801276994	198.7500061677753	187.5010879538551
1536	159.6243259033043	174.381452680952	163.4496565389929
1538	163.9644718427432	147.5640559059557	170.1228224212371
1540	167.1184535594883	161.3696332473135	162.639184889232
1542	172.6709215804792	173.3342284220638	167.0400776349416
1544	174.5283619636834	165.7808441324085	181.6734711203783
1546	156.9173632332028	159.4927833254229	162.4128752467346
1548	171.1810049792454	165.040245483643	175.777257749116
1550	184.3738307861349	177.9053079167773	193.6589597553437
1552	203.1838577084175	200.6907283957042	198.4039660022689
1554	216.6681164876051	214.230427489528	206.7183533584032
1556	233.9597695127035	221.3635446143584	216.1934068916556
1558	246.0615644636691	227.9373336120344	229.7745074350517
1560	240.7187686083009	238.2115300740403	249.953571107552
1562	239.8046249168014	254.3506293221103	256.2522300335824
1564	255.318222002203	261.8787722684539	257.7200482291367
1566	285.6222307741466	279.7308642189255	279.8064545133079
1568	265.2114298586343	284.7570513136006	267.9762897490787
1570	272.5972180491939	259.5198733297003	264.6529815337472
1572	256.183788824518	291.4360815835309	285.6134728108193
1574	238.5117737708499	237.9861371435929	243.3538523528618
1576	218.6080743707907	237.5707337858914	220.0563457137488
1578	201.0741552997484	217.6315492973009	211.2897628702668
1580	179.4860457886439	180.1258260713635	185.885506129907
1582	195.5574396313799	195.4226971327643	192.5519848282682
1584	230.2504597198495	223.419617839679	230.6493044036298
1586	261.0001882156161	247.1761822100179	242.5165638156706
1588	300.3489766730752	293.3384335297189	281.0750739646413
1590	343.0849461121186	348.5419915362728	327.9057561523254
1592	358.2097590410072	362.6715417647523	337.9277436450044
1594	360.1058119473085	356.444903178899	356.570419857318
1596	375.3166237655297	372.0522067383815	390.8005105538051
1598	395.6482144014985	387.6323947449942	395.3979839691588
1600	431.4878913756505	416.635799558245	420.5117569976258
1602	408.1496635541696	423.2622387962155	423.4208019928433
1604	358.4689857949412	393.7314442106408	355.7085110180322
1606	323.7542355281859	327.227364949254	301.6745304717418
1608	266.5507871509597	266.5989981725123	249.2045101587663
1610	262.1585668271064	264.585922498115	251.8877100601161
1612	247.9211901344102	261.8992518571992	235.6134347499381
1614	234.0480062056644	217.5170907236537	204.0264853778554
1616	237.4631791773052	218.0951662084533	220.1311115211896
1618	227.7115953035256	221.3574014155976	232.2291320532125
1620	214.6663203377668	224.8635581610566	218.4372691256651
1622	225.569511506871	234.8799424424857	201.272879463212
1624	210.1648994308524	212.5909122538423	200.8383936528496
1626	208.6493512987703	196.256192162001	200.9957718932976
1628	208.736315685608	201.7506046686112	213.0034267980424
1630	200.6873679658143	202.1983753711191	207.3432816574816
1632	207.2019132055106	207.2178635576265	197.472900025193
1634	212.1401453515011	206.9408286165133	212.2162156794189
1636	204.8469986465563	184.6397898748003	207.8190368432038
1638	198.2362522202549	190.4433028699763	193.5969761379224
1640	191.5350475099418	209.9817068886686	190.1586350078936
1642	193.4817137235201	216.1807700011623	202.6112463859659
1644	213.1799631429794	197.9474840426126	199.7836149813704
1646	223.5351090371464	193.0654281446845	204.728538314617
1648	203.1396656227297	199.3468659683225	209.8357011665334
1650	244.2731966751343	207.5165878567485	217.6922976388476
1652	213.8296240625484	232.5206720656268	228.8377270148936
1654	190.1605716200679	200.1024798122486	193.6296146614182
1656	193.3179932579906	200.2502563396209	199.5601479775875
1658	210.8710132082769	216.4117269071466	214.1267347147831
1660	220.3438143402702	218.0722516053157	229.5731983284982
1662	215.1647628422857	214.2455226276247	214.4998417552266
1664	206.2938044542738	221.1098457337578	204.2203132266195
1666	212.6239249861603	228.2273052569046	189.7927347596569
1668	210.4275743110583	226.6285195220759	202.6403487887003
1670	197.4829065435609	215.1144327390105	209.5423279437238
1672	210.0413828190818	198.0766759290179	203.7366662700622
1674	214.5896718119161	194.3504677120124	203.7982348321074
1676	197.4350675503274	191.9491573158988	195.3956270376625
1678	185.2891480373312	191.3734839795937	189.3683126149645
1680	182.7129114960102	189.9687162500784	199.996410441221
1682	176.5483083952445	173.1399066778683	193.3638085716709
1684	171.5151458865634	171.9954618718334	179.3354036735099
1686	178.849222429862	175.9093783199407	184.4866069983277
1688	170.5646947004771	155.3388208426316	171.8170686075224
1690	181.5253995155251	163.2095587602887	177.3977745437182
1692	168.7342239171663	162.2940413901847	166.0753838996548
1694	152.8444628815057	148.5394354897169	170.2720396909627
1696	143.1584005348468	162.9290327132447	147.1135077612522
1698	141.4132104241104	143.2226444865487	123.9024275455364
1700	158.5528494996664	152.4685767432213	124.8215728136661
1702	143.917937732604	151.4624689928056	131.8196954395004
1704	133.0983593060261	152.8574360127301	138.6784845014976
1706	149.7515946500268	132.2936439377497	124.9473782980778
1708	122.2825109869879	142.6485263094773	134.1562807810109
1710	150.0078423196289	143.0021082956588	135.7076742318164
1712	138.746743777639	140.0370348443425	118.9826370822448
1714	127.1117847513725	142.1940958873386	136.2291717879412
1716	138.1702769789885	128.3470673871623	149.0800555852573
1718	143.0793763013734	129.3813854979634	136.0710163930212
1720	140.5254712737687	122.9728931987109	132.1746031854509
1722	124.7657759500871	138.8543569610324	124.9246255190565
1724	120.3689106317707	141.7403401186419	125.3919370319154
1726	128.6476114664447	134.9439739693912	126.6265999390838
1728	131.5884952417101	123.0100071378927	128.5460675460797
1730	137.8477496664854	114.4839909240119	129.0565392071314
1732	126.7430246992848	119.0410927632106	128.334047136073
1734	113.7563279461134	128.7962898612972	126.5240697918631
1736	127.6572416408811	117.1555200411879	118.5469867595657
1738	142.0026384413036	119.9557908161031	114.2922965101732
1740	138.4015870742279	130.1346111160599	118.6624931450619
1742	132.8367653334118	134.2831342197986	125.659186137277
1744	130.5557256197054	138.1804784067414	123.6996240351725
1746	130.0675816338645	127.5457715701446	119.5509964116951
1748	130.5839950900931	133.4631510685004	128.6857150073866
1750	129.8974973661965	137.099273238777	123.7964545677063
1752	118.9943469706236	115.150644790361	111.0428045103149
1754	102.0107699646738	105.150303284798	124.0066886340092
1756	118.9946734627017	121.9649693756122	129.2136514416286
1758	128.7923028135251	136.1827937814142	118.227717570556
1760	125.2884933832067	114.3951186600549	119.932709271867
1762	123.8164270195672	125.5471797501405	119.2228871298628
1764	133.9256197452699	124.911462526423	131.0958636839673
1766	121.0220871166144	120.6919296237774	133.7420938287922
1768	130.8075497566493	122.9661868236852	120.9721556870128
1770	117.846333506694	135.1216284511447	135.44718648085
1772	114.8480353072557	110.9754081840276	103.1870847613864
1774	136.3178771798709	101.8444524410303	131.8029994365685
1776	124.8907004209689	107.4054880622041	134.0099325201758
1778	90.95808839511247	109.3329540804499	109.9155686720139
1780	104.3185923663173	100.6296902265128	121.6563993096661
1782	105.4775074891325	115.1375474940499	120.3932120750666
1784	111.0149428722162	121.590221344832	109.6901266274155
1786	124.3831242927869	120.7763889083392	128.9778313505937
1788	115.423399249847	97.66921740370684	112.1552280807213
1790	134.53036836085	116.6703798346039	128.0427996830906
1792	121.6494793453943	127.7902140751382	131.1903259300032
1794	124.5698466066953	134.2689162435243	110.6077212258994
1796	133.8123851938403	129.5322187934427	128.4758104920764
1798	142.1727083526437	110.8562706361742	110.8562706361742
1800	97.11782300511786	105.6374718413793	121.0167109024421
