# Supplementary material for: In vitro and in vivo datasets of topically applied ketorolac tromethamine in aqueous humor using Raman spectroscopy
Source: Data Brief. 2019 Oct 22;27:104694. doi: 10.1016/j.dib.2019.104694 (PMC6839021; doi:10.1016/j.dib.2019.104694)
Supplement: Multimedia component 1 [file mmc1.zip › Raw Raman spectrum dataset/In vitro Pig eyes/Jena lens/Fingerprint/2.5% ketrolac 2-3.txt]

cm-1	frame1	frame2	frame3
350	155.2343681180803	151.4820409237796	153.1312232769556
352	161.9627832606814	160.7957690262833	166.8680405185249
354	163.5175530171558	163.9819238874638	169.8430589228594
356	161.6788997210562	169.4220848350336	161.085621336153
358	152.1708519734382	154.4310312278641	160.8603543478619
360	148.5935884080151	151.3658414142832	153.3817494573168
362	147.3387892911519	154.4718191618446	149.5026247342062
364	143.4447230947179	154.7185937735789	162.286438472597
366	154.5164751718546	150.9019723304785	153.3824346400139
368	151.8848542975915	145.576876607358	152.3603124586332
370	141.0700960294081	144.3479018183686	147.3506294884972
372	127.3225445944644	148.0961236617265	131.3101578824759
374	121.5180271467453	122.7184335802695	121.8810201967777
376	117.4219143461529	115.4926113608572	118.3405478559884
378	115.6544102478962	113.7067267016142	113.0561989169343
380	115.4727995763874	111.7356016035112	105.445853297794
382	112.2121454313691	108.8397021462248	107.9855348144361
384	107.917057019872	108.5735192958266	107.656141148651
386	108.2182991945162	111.0642828680012	108.6703972424679
388	111.4764413896577	115.4780415926799	113.0079480309016
390	110.6681580692004	119.7386534619868	123.0706728951095
392	120.1176774811178	123.2396545790096	127.0290745216143
394	128.2791445447108	122.5087906540541	129.6411087621462
396	131.7828668333663	121.035286874719	131.9091967854361
398	127.9296620174339	123.7117293199603	134.5198064909947
400	125.6448685826167	127.5747602307972	128.6155359259191
402	129.6154800644934	133.8951656932882	127.9551393578367
404	135.8503680572854	142.1434967072164	132.56749489025
406	141.4385348626263	151.1039626826602	140.9342243079531
408	146.8425855471822	153.979218058352	140.9067829263326
410	144.5463303426483	146.2880915081679	146.6216198588539
412	143.2581028732255	137.9456098142494	144.552929490375
414	142.3387630683348	132.1977389420559	132.7455876082712
416	128.9247388592109	127.8711457510262	121.1708665290149
418	118.6842427769564	118.0440418743863	121.3896267905276
420	116.0810747406309	111.7665373082564	113.2804905543436
422	115.1140330432953	108.9018610777916	105.021549061331
424	105.2041024926156	106.950050308081	114.2866069719931
426	109.1483273345889	111.7429673275791	114.2886769747913
428	105.6033587595845	107.9305403558984	111.8390945642354
430	100.9780756390669	102.8582419407705	109.8567782342274
432	101.1303496764178	102.9486591780631	109.721052620572
434	109.5416399125247	110.6362042232578	103.2692422996438
436	109.8727884100198	107.086952231503	103.5990629213136
438	110.1668295172934	104.2696174453889	103.4303089913019
440	111.7314861978709	103.7507452809741	103.1023209814512
442	109.4235926705661	96.68670363856384	112.0547472660385
444	108.1953114131176	107.0684590595075	117.4918144112982
446	109.3757375832387	114.4808947891702	114.3418257089201
448	108.7580822424763	113.4228621739143	105.1540231563104
450	100.8347782357625	100.8165996268094	94.7328721322683
452	104.8890881991202	103.4154762117306	99.87386806892909
454	110.547732711066	107.3608213723335	102.9719721914056
456	113.2962081732401	110.4544026975407	105.5835234353426
458	111.5583042357441	111.7500614935871	108.2628139397495
460	111.8712160488953	113.5221891418892	108.5709954793175
462	99.5926333930156	101.7866284107255	94.45084132879168
464	95.47532082311193	102.4406898252681	89.93406852873326
466	97.02495479693815	110.6282406774763	95.64750009937744
468	89.48404746197102	104.5033402427079	101.2534185651053
470	105.0898824832511	102.2088199465608	108.1901442732281
472	106.1203520258799	106.9990958679385	104.3982065582404
474	99.95778484285029	108.5977611463414	98.8989333902088
476	95.26446413981951	100.4433193982494	99.26881109946136
478	100.079805877073	100.1350834002862	101.5263398282746
480	99.1576880630349	97.0333865702676	100.9871975267566
482	102.7262529426535	98.94118612751177	98.26039569000304
484	109.6375697654582	103.9240809231267	96.46377137144066
486	109.1669605625867	101.243359592188	102.6122129916693
488	103.6464847200455	110.1409743224677	103.3735841201452
490	104.3449326421293	105.8398047115939	95.39064537057422
492	108.5265773719853	101.6047634045861	95.55802120171494
494	111.2951182202246	109.1655549655331	114.677501357983
496	97.73216826442298	104.4803878365328	101.8616803625417
498	95.27823976498196	101.7813991930908	97.79347719970107
500	99.7204449386459	101.1703473269944	101.3381508622652
502	106.4058539651448	103.962746659898	106.8017008530873
504	107.5071043048474	113.2321316089407	101.2192101153576
506	108.9706550258928	110.2692115172329	103.6919578653435
508	108.7425307440197	109.0032117866322	105.1877120840416
510	107.616812713521	108.0150685612042	106.0598739746765
512	105.9911045153192	105.7688575575583	106.5053567278432
514	99.6527075743121	107.3178333898364	100.5448768746944
516	100.6888588328519	107.7038867230079	104.7001881006279
518	96.85627329296918	103.0348744576399	107.821509843288
520	91.13009565992746	96.7523010973017	104.8509147336249
522	97.2896629443306	98.39379357812653	92.56817035919428
524	99.60453197017068	103.1201193347819	100.5047800507568
526	97.63658056323726	99.37726058661158	101.049578663206
528	100.3436568317477	99.55244633750021	102.8136550541324
530	109.511561578645	109.0034402721797	110.8068866521505
532	98.84757406734191	105.510610036909	113.7323853675328
534	105.1591893179048	103.5406399096495	102.4039602777403
536	106.679727586989	98.86767895456869	99.77257315293853
538	102.9816911749419	95.32480298222431	102.3037668268237
540	100.6035808571508	99.68046924637507	97.46517745497032
542	104.6353183939723	105.9966229922203	90.44032382556247
544	101.1228725602871	105.0534394788179	92.33049479017483
546	99.74449904938793	98.82764707125676	96.82437461317903
548	102.2370638252501	92.97541846863543	100.0510200338548
550	98.520891050394	101.8802495792358	100.1592402998728
552	97.07783647071108	98.65372571522147	97.27041410185316
554	97.98788905221852	103.1612834057982	97.50030628945402
556	96.93920823689612	108.3862557172944	99.99527047315168
558	92.20002364932145	105.726210258969	102.1669181140764
560	102.7589512181641	95.21133776595174	95.09643264989305
562	106.5800807569491	99.15171831264237	99.95540098205535
564	103.6844713432891	99.58986328506386	99.50280899115045
566	98.74200648469029	97.69977635316323	95.36671912220348
568	99.53868477823248	103.3807672321644	98.01881188499843
570	102.6662953504309	99.18847628827434	95.74816217215005
572	101.9061392944579	100.7927733744601	101.2732122087824
574	98.71034893224358	98.49280759818764	100.1639210994681
576	95.15833794918889	91.45705118287592	90.96548000801678
578	95.01281434418519	92.47629884833312	91.98523681998761
580	101.67062922876	94.87665528349572	99.80120094656149
582	96.56286630117091	91.01641333375696	102.791471431409
584	90.51219188649426	89.24122276722353	103.5145189657855
586	93.71071183286183	96.13190094048497	104.002308635194
588	103.9730113595725	106.0040204929906	97.88954937563828
590	102.3678952714829	103.00421890377	101.0072994173872
592	98.62850236931286	107.4161864015113	102.458713264985
594	94.87354887585933	111.7613853669494	100.6838512548543
596	92.09190711628054	102.6205021585084	97.52160406439664
598	100.9261342694317	96.97031063693409	105.9514597123031
600	101.9765152677537	105.9712119904287	110.9972815354815
602	103.6696993477922	113.2630241949941	109.4643628740874
604	105.322257158684	110.6130267763752	103.0232377394638
606	100.4751090661455	94.00846163556535	96.98787763439184
608	107.3601467718227	96.55356771376079	99.93095247592545
610	104.2536198714297	103.9831722828357	96.38117075747481
612	103.3190382308575	104.2936770230001	94.33018088205427
614	105.9832967781305	99.07445310131651	95.08765330288763
616	99.15181705285414	108.8743352171166	91.03565815924232
618	98.15129828915826	96.92137039005729	103.0138972292827
620	104.0654219827082	97.41228875526176	104.2612212554005
622	107.0197204163671	101.76126200614	101.9030858553954
624	104.1814958878979	103.0818434164433	103.2984067838278
626	110.642812463563	103.1739473991924	113.3401361269951
628	113.4656501608846	107.2557711648631	113.5634864372831
630	104.3700177209921	103.8056841858548	105.1927620496292
632	102.8220519895125	105.1012343023477	105.8065897629184
634	118.4542204208195	116.3410045354868	122.5829077032517
636	111.0096877188922	104.4930297868509	115.9444550574306
638	115.8133218533171	114.0560287967651	113.4333955919937
640	115.8311733947694	116.83728262954	112.5329275178727
642	112.6761804535645	112.8619685686887	110.039332098281
644	110.6026333061205	108.4161872858163	104.9635854573927
646	107.1662206125199	112.6368337700846	109.990755606292
648	105.4539782755156	106.5118938937169	103.2911896582359
650	100.9888542552299	103.5948616572207	99.07853211049846
652	97.47215101406215	103.4491326000883	97.31303846565069
654	98.51651320687029	101.3723831843246	95.71002706812723
656	89.19554269584573	90.02948850116889	105.4345065807542
658	100.4161521384055	95.12597125080509	107.4793359335009
660	100.0955194588605	93.1378426225676	94.44622506449099
662	89.31801862180946	88.47639004884756	82.60346589545176
664	80.84846792947887	92.50608149356775	91.68484430757614
666	87.38432472460238	91.70063269614462	93.33121394099588
668	99.02969050036967	95.65617686214645	97.70010109985279
670	101.1708497649352	90.72537470051873	97.99258765591591
672	93.05171463522783	84.39991625174805	98.39452979835895
674	82.24024113998758	90.62815412638321	105.4122847581796
676	101.8582455888601	106.1435308678533	106.9809612607625
678	99.10611762641975	92.45340390688254	92.62068222539429
680	95.90267771345086	91.96764265264994	91.32356224457072
682	95.13625779909214	96.8438653888318	96.60706325500667
684	93.55496281653787	86.43016196613597	92.01111056760162
686	95.09227642465802	94.98160973153685	93.54664765361099
688	86.7765226994231	91.96969584485174	98.40532296486396
690	88.28545921299443	92.33470253967278	98.53091782008065
692	95.3466419974734	95.4343456233224	96.3251807086023
694	97.26833704360399	95.98650793644842	96.0134962487613
696	97.34938018886203	93.56677066228114	88.59515790755393
698	99.6416459224361	95.13544863311746	97.60455439250345
700	96.76540434393417	97.42347317888489	94.00786327592914
702	95.86234621800557	100.2725811849949	87.97279062460244
704	102.8932574125033	101.7378084922136	93.8109401471016
706	96.89328726283333	86.10107961104454	90.3309544361688
708	97.41466356174141	94.61708199088552	103.2724855189746
710	96.50679457100469	99.14456581158748	104.515383300291
712	95.63297833737286	96.51384335982665	97.55753150910057
714	95.17408512125617	90.66668125585754	90.95639363133996
716	84.78305423448094	92.05750848494068	87.29865421018602
718	96.92910409335228	101.0842005709491	95.85270253561015
720	96.83923255036962	99.17536041883999	97.03937400405204
722	92.0363600073633	95.39728871402099	92.30675433085128
724	92.08009022289849	96.34136954475591	86.52937835745399
726	98.50868386725858	94.71735155755805	85.72894162165416
728	94.8343527148466	94.24884765112694	96.57732792980445
730	95.48329984103764	99.32590360376236	99.98911297520311
732	92.55912683319409	99.28631991680038	94.91779779334286
734	88.80937379854481	93.51521306182106	87.97157672008893
736	102.93637154703	96.10427808071147	93.97309195463788
738	104.3799883582504	109.0119724004158	102.6270877996022
740	108.2958953969513	107.577448142214	104.0626889875302
742	108.2334645386678	102.1730692060228	104.0305686359165
744	103.8257909726871	101.4046944075202	107.1210048866626
746	99.6543263141885	109.7920702408441	115.0833327149314
748	98.95604445382861	99.62655589995894	104.4900269739511
750	96.19634290822137	99.00215962005427	100.268769298407
752	95.26536352276048	98.54388778008193	93.48875859260147
754	94.59059562865815	99.20696321578183	90.14352114221012
756	92.74388256310024	103.9188826869394	97.41299445231741
758	101.733539913672	103.3856447899319	95.99917946093269
760	101.8191709807047	102.3543684784626	100.9963816097172
762	103.8451918306706	102.4009770946749	104.6031296900635
764	105.9345920692135	103.0850012272148	101.9278271422011
766	104.7675285294153	102.1327336898482	92.64875133708405
768	99.20761967982419	93.94631228921905	85.30877215601775
770	99.81669150267504	88.59190831646842	95.03537506596061
772	95.86185913651087	82.94847545962995	95.2996100974521
774	93.81483412862318	87.63556224957102	89.12525994464326
776	94.48210224173053	97.78911004844207	86.06359020729173
778	92.26915931385159	94.09116438073971	98.22297786335201
780	91.6191165605658	98.72943976521397	98.02496883727996
782	92.0511367406754	94.09760911177227	88.90349194438167
784	95.63343684572574	93.52129972468785	93.93934459139609
786	93.71019946280681	92.65691086436766	101.0226194333767
788	81.18995897794753	84.96927271847629	90.92820230532985
790	90.29460620739384	89.64018628454859	82.73267693663395
792	93.64349788604619	96.16447915666488	91.99979913056043
794	91.46534217689087	92.57294204224604	92.55744666019194
796	92.39477861299989	91.09840964979063	95.50772644471817
798	102.0381671263546	99.58368035489193	104.1650262182876
800	118.7055375924496	112.6849726518929	101.1935261386648
802	101.0147291966758	99.92077763234248	99.18391692383582
804	96.14887570954195	95.79915199786086	92.20359180904215
806	91.55378125447535	96.75911970420935	88.14799399971366
808	88.12744927655906	95.77072922651297	88.93134163544731
810	92.44913371686204	88.22861849584719	91.60592380614733
812	96.0770605501921	93.66159559893252	87.53659644550626
814	91.10639714244665	81.62534648218598	92.57267033703391
816	91.76872500730337	88.03906251914498	86.42063445441595
818	94.30075828694498	91.13632120818366	79.87397159510294
820	92.21805182117235	82.29319293065194	82.60229605205127
822	80.77013986082947	90.79311608193333	92.40861137397637
824	89.44097248390119	96.26640355151319	87.3512051268327
826	86.77782843675912	92.19932223643897	84.99412438678101
828	84.65295985298715	87.07756310186372	79.18554780162739
830	84.93367063395716	85.65960409058411	76.23693073548358
832	85.15509212058939	88.89804634142203	84.45680594557229
834	89.37127156374048	91.73218335872258	91.89612741695618
836	77.79446811564755	72.02350004041344	86.93094023142194
838	81.48728062239378	78.85725939494431	84.67144013835153
840	84.69013875864933	87.49399692547245	87.44632749920362
842	81.54602542280749	84.45706042983451	90.85510853758105
844	83.99591819740493	81.10188321694618	86.37121858042329
846	84.69164058636576	80.39250923781616	89.40327140453508
848	94.96813852065799	92.7735468512212	100.0626898615775
850	98.09753853281194	96.09487479062574	101.4572681790465
852	95.48442073579538	92.83752960722548	95.28379729755049
854	95.4306905803945	91.52486110854966	91.27156200011142
856	107.3350407383561	94.97041065308464	102.2273000282411
858	102.0891184577079	101.5357067545167	101.5691610628672
860	105.8927428698014	98.02418643743567	98.48527926541655
862	107.6675880808742	96.01856771004307	100.9019721761878
864	104.4807453135025	98.07101587165036	103.2523083334117
866	99.58019763544809	100.4095781526428	95.17852390811446
868	96.82404087546536	99.55856837217631	80.99284744941207
870	93.37680118382306	87.4652794657068	90.30071849644561
872	94.2604305203806	90.71870989256722	87.20835796934055
874	93.40292098584327	91.71524918543591	88.62077264843165
876	90.83586595172636	87.91985030394025	96.91785542305846
878	92.10587153284159	92.39412392867661	97.16393725414277
880	90.17755877065144	87.10108284285386	93.31330618077244
882	88.5083318105861	85.86409953932929	87.60143562973029
884	88.53829760177271	93.3464910688989	86.20631504584665
886	85.89542371649014	93.92205313032875	87.82778080600106
888	82.80588627674089	85.51114591956468	88.67440631098592
890	89.26207298951177	86.82156550446143	85.16942659268875
892	82.84607847991535	78.45537483424836	89.92747728261972
894	86.06162934565573	83.84484585193626	86.20474901063435
896	89.21406631315062	86.15520658040857	80.97941450935767
898	90.31966793751428	83.898077684931	82.65761725229288
900	89.1784521620184	81.59028756492035	90.22536455744708
902	85.20121227350541	84.71280002200967	87.93041681980984
904	86.01688716840017	69.29100504488338	81.37253831987964
906	85.38353845107227	81.7310820761556	83.53588419125489
908	79.24923419101708	81.88290494686174	84.19057652860641
910	72.747906568378	75.37181460370645	76.60398073453781
912	71.58485134594567	74.44185789454139	66.67253145213184
914	75.93184801556645	73.02665217189067	78.24191263811152
916	78.86912222167267	79.4388461281707	77.70174172732888
918	87.90812853900843	86.64965457622263	79.56102276093071
920	89.7979987464431	85.23904653719941	81.2027374238605
922	90.63605699716371	80.26150654544543	82.96377944588673
924	94.27413340419504	80.1919272575158	84.79980815983376
926	87.61991264143745	88.26598079186897	84.27896233995425
928	83.35640377484373	86.01554100454578	91.57121977426588
930	78.80434589320352	83.89786975162735	91.5512439128027
932	78.44247241905779	82.26482191518591	90.42873330576289
934	82.89350457547705	84.48910439531669	87.72870930757685
936	88.16822384205757	88.19617999507925	86.40006170999294
938	86.62030616232681	81.65832831260146	96.84684712589166
940	95.71497173453756	87.72002305533032	87.70336276055724
942	88.63795506640872	92.1398086659249	92.71129077522576
944	90.80068533223516	90.74472958880273	89.93004926093977
946	88.78882045537127	82.15719737259146	85.57664742940963
948	77.74472572424634	74.76272189804203	84.44180595358129
950	79.09951475705663	84.52399759222109	79.26516327167626
952	87.33121292376109	81.97559211561148	90.06546171927329
954	81.28870763875436	74.98150337496976	83.91064745505035
956	80.97031898324059	75.86857874360486	79.22377050224867
958	80.51770628015399	80.99446261615967	79.11635469662468
960	77.22578183493525	84.49085463662529	82.622548932717
962	76.7754451254076	82.40102590598663	86.98215481404425
964	75.84409555087179	70.02406840062018	82.92880539383476
966	80.2229238075781	76.73056915232459	74.65870699132299
968	80.62302568930885	79.27043352282537	79.23490046936603
970	78.17419174854294	84.26244218884114	86.94228098847094
972	76.04762786889992	84.7876743853231	83.78293970731455
974	78.28896588721177	72.79781223999504	67.22485684803372
976	90.67480565781347	82.02535981940591	72.76793727051224
978	90.23529493378433	83.00042613548854	72.58938111747142
980	84.82061172736293	84.92971227386869	75.08720304215467
982	83.76530686103698	87.22187146862001	78.73734359187202
984	83.56368062602037	83.26618480027294	78.73193974100251
986	78.66129662351852	74.07092172971076	72.41424739869227
988	73.2016983428738	78.83992971032834	64.80535094139628
990	78.25462246259953	82.83959281822524	82.6379942158548
992	74.25112522002863	79.5919123768299	80.13048368025815
994	77.30787112973033	84.43653857182528	84.79197153350745
996	85.54695543725273	93.28961599807478	90.05947745845498
998	100.2016402780753	105.9320222827718	101.3132346301696
1000	131.8484967466526	133.5174384096015	141.9789426987788
1002	192.9336259115971	192.448207154495	202.5356788534824
1004	166.4167736681538	160.2398374892112	159.4026570638744
1006	125.2139041011928	117.9318625090527	110.8486805583801
1008	100.7528898013536	93.08181310405951	94.54967727079091
1010	94.16642139025639	82.67207482832741	91.97139190210075
1012	90.95852859166737	75.59102704136777	77.74496342916486
1014	82.79815529307092	80.15405104349668	83.43137326686379
1016	78.04202083367585	72.65932598570795	78.12809343394055
1018	80.75831884627642	76.3196972336176	82.14776889204066
1020	84.28120598420729	77.83237062708531	86.95780261488756
1022	83.10490781093407	80.53762489725231	87.41915936935622
1024	82.18945836311235	87.36405219100622	85.8387096620265
1026	93.20938066170096	94.41268838310846	91.30923911243352
1028	109.1152796237259	94.23297070003493	112.7605280591264
1030	92.1905015413985	91.2853679374511	101.3860809835454
1032	89.40941718276977	80.38393653039518	87.38146259115564
1034	91.58574576283328	77.49463436124967	87.72180980943163
1036	93.77758430704456	79.23017821494932	91.37235534847071
1038	91.27650421579773	77.89496109508872	83.66123684084099
1040	76.04046853304268	77.76831090296992	70.1335007918796
1042	71.76826232573752	88.63997685149292	75.3896739553488
1044	77.71059112138734	80.56271634799984	79.81155512935283
1046	85.98555408037079	88.48321426890303	84.45631333799042
1048	93.21903741021839	93.56051004099166	89.90568379068139
1050	95.07651075365732	88.92119965377174	91.33569388326649
1052	91.43552485138379	86.12066770135181	87.82514139839657
1054	93.11476096746561	100.3658557928647	94.44914130255489
1056	87.56799054826718	91.98359677438917	88.90623547204287
1058	88.97652102157181	92.99585764301268	93.75750776420946
1060	92.00699591530844	91.69206648982704	92.12626152019246
1062	91.7262825545524	82.41791217936346	81.74612875429648
1064	89.47368596332879	76.64982360590531	77.17687382420093
1066	91.11556992454166	86.62132617063045	88.3512600808964
1068	99.1245179691507	88.43113601984982	81.03843161902857
1070	86.14280752162267	85.83066375116999	80.73388225486174
1072	80.54092410395757	85.30725538017137	80.07869455830375
1074	83.13323795117125	81.82368525299066	86.54302000637728
1076	86.54196852391448	84.15461417427612	87.86436935592931
1078	87.19137448208286	89.61209679588779	84.48320688957419
1080	85.6672408003063	86.06580398425135	86.94717446434433
1082	76.38678004595855	79.16542168181987	81.20907332806235
1084	72.55986259458746	87.06556117202459	86.7624651629462
1086	76.59919986601241	88.11749588741134	88.91222049259497
1088	77.80219405037202	78.6800978203313	80.85129091557124
1090	83.78598497308406	77.06823428410077	75.91498189425212
1092	90.14049387761008	87.77090641951193	80.74457406123328
1094	84.78202711551599	96.31680451591373	87.54639468408621
1096	81.17030530875609	91.43169083521876	83.86276956101099
1098	80.01172955309396	82.53459574596155	77.93496001990953
1100	78.44524794854223	73.70652266959776	80.77184386348444
1102	82.44015298677587	82.51746934335706	86.61544193206316
1104	85.04629859022165	80.06079587271543	91.1389044888613
1106	84.13632853314124	72.90080486511201	88.75683136321435
1108	83.63138092305945	83.08249987407113	80.13128696732591
1110	84.71032487272925	78.31604698504033	81.26065726169591
1112	81.21111929944755	72.99151338693631	78.96723764118259
1114	73.53490982276801	61.86209670138038	64.42758266469372
1116	70.23946656360238	73.938755787593	70.91645779901816
1118	76.56479250898509	83.41481993256582	79.48924847508212
1120	85.05097742091749	86.8064544611195	80.1663150760856
1122	82.81166198098605	89.32371394841223	79.04670031374393
1124	67.81258988624724	78.34173102489669	84.33732919848114
1126	82.31906503266441	76.23933699438862	77.93793457980956
1128	78.59796983538089	74.93159313188014	72.8926539449957
1130	73.59403639908901	72.18281805110144	74.15512834211803
1132	77.48460400983686	81.03156286532496	74.09298577054125
1134	80.90458145628179	83.71688220615204	78.85060931464108
1136	80.00149856169109	74.06576364825088	85.30810775879476
1138	83.06533577526196	71.12340034922318	79.86256390846049
1140	80.42540942804472	70.28137423546706	79.69163354435797
1142	95.3824102523089	79.60586664099789	92.14389139193753
1144	80.72878997564973	87.0745989605941	92.62725557625748
1146	90.80251531841432	104.4419204909034	93.28670031411205
1148	101.2119871236643	106.7247895591183	100.828669768032
1150	94.73907230310282	93.06661053721854	100.0402685014658
1152	86.39785237797058	85.75021911919863	87.70629569062449
1154	100.2804852306047	94.76238522991902	100.8989852434157
1156	86.53806196068187	84.83713831322389	85.88281364486912
1158	81.4521207078627	73.967664325914	81.31717574236235
1160	85.69465411266722	82.40961256538719	79.63030102927874
1162	88.10835136041457	86.54844243444487	87.87374171930435
1164	94.43200714434219	84.98517875441954	92.90952409462898
1166	102.2355999861386	90.04777508638284	91.20163346637597
1168	98.1501933902718	101.6143634228957	90.84390636328529
1170	85.67844899340311	83.82107498192688	79.64224453916174
1172	78.30458227840146	68.02016307615757	87.17474933888008
1174	87.51995397981452	77.49598827908932	78.70343261982612
1176	79.02032999002256	77.12649361809267	72.64148854234003
1178	76.84124126286311	75.53189758879948	77.7552050056517
1180	83.47174543953005	81.6607666965833	86.92670759124454
1182	89.45958667529939	85.56949203188978	90.21057259483368
1184	88.9473079376165	74.00537094028125	86.42471807312319
1186	67.96529572430242	84.49258165837215	81.5590179313141
1188	72.41665617192535	85.00135913885853	86.03052329546226
1190	88.99287859247274	88.3113827526883	86.33400446387989
1192	85.60036031147024	91.31691307008092	78.97156770242471
1194	86.45197698107553	91.17943075921443	79.16746156420885
1196	93.67511862915671	93.94843125476037	81.97968390183603
1198	95.64787675458017	94.59295620961191	87.26163904578189
1200	91.44484250277684	81.51121397788835	101.9022594351889
1202	88.34122963104001	92.28047607036858	74.91530322878181
1204	89.00022192135469	96.9829172294867	93.09718840624132
1206	88.35075205983719	86.08207250011955	90.33599071727167
1208	80.91932746862445	74.50232521699292	87.74094127288285
1210	83.36201594594579	78.03542405206486	88.09799087764978
1212	89.23978335828653	89.78842288481198	92.08329264853809
1214	90.52738621954299	93.96757316143652	95.5202621328049
1216	89.13351177189466	86.36893324967815	91.30279756144029
1218	71.01553039370553	81.62107863458598	83.99134244578461
1220	80.76016473112316	85.21104932429564	88.27307682710226
1222	92.20259909149081	84.82784792764038	102.3745044887947
1224	89.2273571962883	92.41391645671037	91.64559614094964
1226	89.55231991415519	100.7486147336193	84.45006477296269
1228	85.03725968244505	100.0690786098495	86.57807823086876
1230	85.66233076008524	92.32281180484796	95.50381080530036
1232	103.426709692887	92.32770145735704	105.6383925655512
1234	97.26949782252609	109.0435672559201	99.6007372326682
1236	97.02899839932125	91.3297132456369	107.0564414572525
1238	108.2214027103875	112.6828477820634	109.7730689185725
1240	106.6468595718978	103.6850554993128	107.8144372776397
1242	109.8090523697663	103.40930228929	107.4665427529027
1244	118.0297460756532	109.6206146037886	114.0185227807786
1246	112.3008225455783	113.2181063969245	115.840268256007
1248	98.75515016018915	113.7965088751735	110.0361691964274
1250	112.6140225757651	116.2023058544593	114.4315020755353
1252	118.9875988130205	124.6649505677644	117.017562264834
1254	124.2287279745513	130.644712480577	112.929987263028
1256	118.1211892872622	125.2615720276706	122.253887115745
1258	124.9943119507369	123.3355108474263	123.5876803871422
1260	119.1667953878707	123.3110792095481	124.7183827668017
1262	123.3551626686382	119.3435188438538	126.6886693856417
1264	134.554464292318	120.161398311863	123.8470163602793
1266	129.8506936933453	129.8506936933453	121.4809928764484
1268	129.6630699381956	127.9638529200114	137.8143337813082
1270	148.7413421855029	134.8248402265061	144.6638942438686
1272	136.6259346095888	132.2132666504259	136.9399773276313
1274	133.3747657403369	143.6896027943676	140.0389816625479
1276	131.5113019042263	136.6653865648811	138.1263902561681
1278	137.2579858891773	140.8919148701868	141.2065027930473
1280	147.564533095325	152.2654654021453	148.1819487488705
1282	150.7554494158686	150.6801010526087	149.9392963952283
1284	147.0502025941644	141.3207494690417	146.922969219042
1286	155.3366817340355	152.1176541094081	152.0855695683752
1288	151.1583982414152	142.7210762850695	148.6432199940639
1290	142.7627835710123	129.7949643852055	140.2382817276121
1292	130.3843389481517	134.9496245055714	137.2207547472306
1294	124.5205274876325	132.6605227748333	122.8301422066005
1296	115.8338649966465	116.1380234944941	116.8632594500143
1298	109.1272439036514	104.0353924559438	112.7316582711354
1300	107.6774382024381	101.9543344669501	107.6774382024381
1302	105.1153783871239	100.0215104295005	105.5484130032348
1304	98.85230548774091	101.4707554383346	100.3134642996461
1306	106.6297511592121	124.1076720099697	106.6637790398014
1308	105.8894904495203	113.4987918360287	106.691523867963
1310	108.5612751473623	114.0201144897381	108.7094435905952
1312	108.4955100707694	104.327827682751	107.2503986282386
1314	115.9124094357034	105.4700154495162	111.5170463716317
1316	104.8802541464746	113.1825774718919	109.4755056413341
1318	91.70586625369801	111.3389478211261	109.3013490385025
1320	94.16445797307307	94.32546119074698	106.9289415477243
1322	95.03961256348961	79.51181997108687	85.45282289709931
1324	100.3977038059953	93.22370305523457	85.68242074321688
1326	94.79326083304872	93.86759197352792	97.28378813092419
1328	86.97702571499013	88.44463312187365	105.2506545360133
1330	99.90600493383971	91.2675082152837	94.49245550573416
1332	97.14205875290102	105.6553669699887	92.66145773283662
1334	91.79982579270832	96.56863974606695	88.32938054555476
1336	93.55681718936791	91.69148422986724	90.80514757056929
1338	101.8170757634995	98.63331205008899	97.066587379423
1340	112.3372212078141	102.7879255286866	101.1168944220424
1342	122.2962284880699	113.2041777016519	116.1902519051222
1344	131.3818861137768	121.1127947246968	132.4162705868475
1346	130.9061286689714	115.769822572019	113.3805949678936
1348	139.1483823078161	130.9927411126037	133.8421395034645
1350	128.8365607106606	136.4077514735916	130.8642303396012
1352	114.5727242008577	115.8119215294559	128.0374532174463
1354	107.6400084018821	114.6333313486644	120.9674365036804
1356	107.1619903890578	111.0700880162273	108.741858706842
1358	102.736079657316	97.93730930914298	96.16378858773763
1360	98.08498826391441	89.43432747571116	93.67921652005444
1362	106.7603805593743	85.21673902019195	104.0375020726073
1364	105.7870803171564	107.7256539090613	100.632164217817
1366	100.2989992804645	94.75467837052392	106.697898682308
1368	95.02775267405693	72.8199875169512	89.79106601313578
1370	111.3976007943407	97.88130789460065	104.937395347189
1372	105.3413034375509	95.55438168614089	96.8685397117039
1374	99.12640307465868	105.4039906422431	102.5227167286598
1376	101.0735680941622	104.1464476231878	108.3164770418387
1378	109.9681250932182	99.1610242810511	115.3083854045217
1380	112.2886459252142	102.3927759672665	119.757906478183
1382	101.4511240842598	99.34910654258995	103.1991866093631
1384	102.9389082896765	100.262426662687	87.10672786503501
1386	112.2852019069232	111.7817160727707	99.19997657564213
1388	87.04368751217892	107.929409635887	104.750497157499
1390	111.0257029255647	111.2754525078711	116.7064179872747
1392	121.2953481016225	113.2569042230311	113.2133676395201
1394	112.0327939660594	105.1569104828837	109.8313046179911
1396	93.79724529657651	108.0879613530613	108.8466258460596
1398	80.56351421334639	105.307756254944	109.7641938570542
1400	87.59694950316708	103.9707571111625	110.3833165285973
1402	104.393778479749	112.6983533079188	110.4669885147686
1404	105.6348487860561	114.9299865805817	112.2799681271194
1406	100.8454599613207	113.6953776759817	111.3344622269366
1408	94.74963865005597	99.73848132531498	94.73389492499815
1410	95.32831615352767	117.0907559711747	109.4263474800997
1412	116.8646089404871	123.7315580488219	118.5403062397877
1414	117.1663904723226	106.4949730993922	101.6214081171968
1416	101.5586559323946	104.9185927736031	91.04231557280025
1418	106.2109250689985	101.1371954256243	101.8045011224409
1420	123.6347873238434	108.4006580200859	115.958148463662
1422	127.5515948919084	123.7565403827051	133.0016394461573
1424	129.4566721687264	125.6068097095834	140.3110628390101
1426	146.6113864977412	124.1004582138194	133.928260616533
1428	155.8596485125678	153.9972715236171	154.0722754314016
1430	174.763051197326	182.3407975437317	174.6209302570984
1432	183.7370012126222	196.7347290970185	190.3773229194323
1434	166.9422121520655	183.6144707954679	160.8371608418065
1436	131.8154619447303	159.8666593639903	145.2964589027535
1438	142.8782978325919	142.7928472727992	145.998665657687
1440	137.0089067316128	134.1876210104866	137.3872991498183
1442	132.9881823774369	139.6884363262581	144.3501613905472
1444	130.4714513661691	133.1281990912484	137.5533960294245
1446	139.5005662895286	129.5329707996171	135.5721954054953
1448	154.448517875526	133.8462768276361	149.3755013353102
1450	155.7753217021913	125.3440588204656	149.8481506496735
1452	157.7264648155598	120.0993946353031	149.5828518826986
1454	146.4965951835641	103.8703410274128	139.862315275707
1456	134.4338295803757	117.5030693652808	139.2533899661493
1458	130.4871946814825	124.8072427234712	127.778058913987
1460	119.8189932191572	138.0686724883879	124.8323450856427
1462	115.802481709295	130.8594345600801	143.2986370747615
1464	138.8051453413196	152.9744688259274	132.5407118322783
1466	147.2775265992255	160.4511051625849	130.8279976932284
1468	136.8906220569947	152.2472459014463	144.3594054327204
1470	141.109988680831	155.2501472347104	156.9634763038288
1472	162.0340706640128	162.2780014857587	167.2046016740547
1474	161.8456313772096	153.7499076177101	163.2481428437706
1476	134.6981521009732	137.2961193975844	137.605192386715
1478	122.1138869062976	120.3799589025304	133.104097860701
1480	98.21314582563932	111.5874537873945	105.9007674307498
1482	100.0677702154352	101.278367090782	100.8936078938396
1484	107.3038296755104	114.410249887684	99.29772781196229
1486	95.67046013321426	90.10575230545383	102.9586770473013
1488	104.4628260166427	87.63792559478628	104.6734690547556
1490	119.4471709007575	107.9888816970195	123.5105112623228
1492	106.1731913496279	106.6914023927464	121.6675521862144
1494	115.4745134236077	106.5524293253994	132.7433501848973
1496	123.1257063621067	110.8480354550158	131.6451972991909
1498	103.8804904393316	106.4195589932736	108.3675904592877
1500	89.81137809908969	101.5874227123176	101.6598261959424
1502	99.33949477564026	107.2066267798628	112.56937194225
1504	111.6170646006713	114.3972782035277	108.0333439131056
1506	123.2512779163195	123.2210807288551	113.6051235041996
1508	119.8184606074127	115.6673634584043	105.8682039795132
1510	97.29763444573452	122.4788746791264	99.5682099541428
1512	86.78707369237729	117.0948158205644	104.338644650711
1514	127.2144691696246	127.535262385548	134.4765911664267
1516	140.5003296840421	122.8890227630641	141.6205917297156
1518	147.1877701708058	131.0038002185651	154.4285298727264
1520	149.3903853453214	161.3280928915963	149.85794640383
1522	174.9827090859306	176.2396725516423	167.2416208386682
1524	164.0550057936478	160.7016443428381	173.8674490448672
1526	144.1845798535283	148.4405677201362	163.9760845595614
1528	154.389005699769	142.6216333954482	156.1957299631015
1530	151.7282894365662	131.5463162163489	140.4862567133002
1532	131.5771477702605	137.0366741997941	123.4614608522713
1534	112.3462679224769	129.5747021478055	118.6340321074485
1536	94.85132591046518	108.0343586089578	119.5268957373807
1538	99.16549803351474	107.3315151113329	97.08992058029968
1540	121.5404927247554	96.74479826570118	104.5868458714131
1542	117.4248078869663	113.5444731140154	119.41472841172
1544	115.5866643490723	120.2248827144374	119.0136892333661
1546	123.9621786528599	115.8733590462602	109.8900751968545
1548	109.9433305685206	115.4328064409022	102.595389557126
1550	121.5702485895962	126.0721296357159	96.28527176447275
1552	126.1926369948838	125.927797146616	105.9827626449104
1554	129.3546058059829	117.3256548171118	115.7278318819776
1556	147.4584819879398	125.9866314046502	131.7706543189584
1558	144.2709712209936	142.6239172636782	151.1066944287933
1560	124.3647875633837	155.6768957739481	152.8293101741771
1562	138.6129942063431	169.2508323694713	146.6615111680931
1564	163.0396904044808	166.0379302919829	153.0623740214269
1566	178.820285102866	166.5296043777198	166.1592187793695
1568	176.5646283195299	155.0523484768423	176.4407186510692
1570	161.3859406372672	162.8173617317758	167.1408710284242
1572	168.3581269197956	172.9031281798422	155.412684710083
1574	152.7619740201712	137.1532823426288	150.99352406841
1576	145.4166558268717	140.4373574445918	138.8842745707029
1578	120.1664492501681	134.6068085878946	127.0045455904167
1580	123.7168395320465	138.9351896738843	124.9029960640967
1582	133.5333106804494	132.3349471469485	124.5121732864345
1584	144.2209947700382	145.0210880545467	134.570595058505
1586	160.3730911014347	156.3633289697928	149.7029716304202
1588	183.2683793335392	174.2406550653952	182.5891977108822
1590	211.198560828151	203.9017698143584	210.612952895943
1592	208.3921879538929	208.798105475244	210.0152374122129
1594	201.9763722745349	206.2306744835599	207.3589767695162
1596	232.7438815747659	225.338973588983	217.9971915765678
1598	242.3102031489871	227.1584276880084	225.3582921675134
1600	250.6891119537254	241.9565019608293	242.1949013044895
1602	257.1612769656241	252.8712243796418	241.8079861011216
1604	205.2206572653622	205.6666800109508	232.6886227345815
1606	170.3431718818359	181.2998056870445	186.2960339819809
1608	176.525218897681	167.7797638692554	141.0172133889213
1610	168.2453538805106	159.4688919905025	168.2960611156061
1612	165.5262236896465	152.1750928363903	124.3208165699696
1614	146.8566126726815	141.7468932095971	150.6530292438999
1616	129.6825648958974	144.4266495707233	145.1426500246149
1618	131.7149350523903	144.8551450536111	137.4804179881486
1620	154.3555954844229	142.1152967693968	138.7020433654932
1622	143.1004010009363	138.5048806576829	132.1178850624104
1624	126.4568696372669	129.4939335295072	132.4233403711064
1626	131.000005133162	130.6358400809637	132.8242266771028
1628	134.3145428297022	135.7757000555933	119.2310452655339
1630	134.5611246540452	132.9552638542276	115.7824252591788
1632	129.7164624951658	130.1230195232379	128.2975889603844
1634	123.2665785053928	141.1022965334311	142.6960635076463
1636	127.8002373112844	146.2200359404312	147.5263651089425
1638	118.476012553848	128.3912516389645	126.6240012179166
1640	116.420663501058	136.6217411273793	119.435256696298
1642	132.1296121683598	133.6894144804001	120.9107713592625
1644	121.9295314102044	111.178153624828	129.2812739227646
1646	118.1300371425156	146.4129874649548	128.3351706096296
1648	143.9259532841966	156.1506775481635	142.2786961918203
1650	146.3757757494388	146.5653599555822	157.8984930025654
1652	145.9191854613571	153.6869995619687	144.850632027441
1654	121.2296295862313	139.1581193461081	123.6395373726524
1656	130.0594193698785	143.923945533139	123.1761290649515
1658	135.481384076792	140.8503309936226	128.6040284189119
1660	137.0825150094684	135.6516104676131	139.1036659000796
1662	143.9235795651546	146.4269810815356	138.6103631275056
1664	153.6271224295546	147.7987249748175	153.4310843154417
1666	138.237498905404	132.5124189368034	153.0812290350262
1668	123.7024574973193	133.7713280939862	129.0111644002716
1670	120.6330514375385	129.142365059685	130.3598897277077
1672	128.4303646549957	121.7900169508953	139.863822654873
1674	144.2921197832203	132.1182905634781	143.8248686398725
1676	131.1850433365664	125.6833323685859	136.5840495364602
1678	110.6297584088622	119.462602246443	127.2332248944908
1680	117.219476394381	119.6786018634129	124.8393372163706
1682	117.8432674579627	104.5314454666483	114.5481199458138
1684	118.5795673314701	122.4796142074037	124.9962321213012
1686	134.6278994655214	145.4699748765364	144.5403077163138
1688	123.8378011277119	130.3196538008278	112.3238566618269
1690	105.0542549696726	116.9444041522497	129.6200967113566
1692	106.1258907799709	109.0373555956945	114.9391405174043
1694	122.2943366543805	101.3876127494378	113.9698566908382
1696	104.3853827980941	102.5339631951538	108.4674413603669
1698	84.57324507615444	114.6995261057681	79.08265043780882
1700	76.14728999112188	96.00636432983723	72.88612785534605
1702	111.3141637499141	94.10049714887428	120.9832990907524
1704	100.3884562654931	77.69298830661884	103.1419366996201
1706	103.0317568753772	88.50345959112028	79.53255965627554
1708	105.9930977591239	90.35182992043465	117.9534487969476
1710	77.12818750518757	93.89932551106189	110.9721007216048
1712	98.80820798117557	116.4023458042541	94.3801570282748
1714	91.32122381777347	109.8265764387662	82.45832994380629
1716	81.95685489506637	131.4569291032433	93.36496441038247
1718	87.75787321944503	107.7888935184022	100.3103150518899
1720	94.29792956591717	68.00565255683661	84.95040801203784
1722	102.2139837626733	75.90253807262121	71.15237307458021
1724	110.7988708795892	93.85296254322653	82.21024382457274
1726	94.55910289301767	100.6012201704098	94.2421057533918
1728	72.93512126139738	91.07174220928413	81.87947268726398
1730	78.26489060627088	80.12230439458394	86.57293830833949
1732	94.0804354008406	92.209585542455	112.6610147118194
1734	93.98780845308215	92.75399500426897	113.4268867693886
1736	83.49787505282855	83.04385463737027	87.15944384849775
1738	82.90016687822234	75.86926608329833	86.93298321682292
1740	100.3650394643361	72.00829019612452	92.54866962849799
1742	106.9011839447115	89.94419931839114	97.71307349730775
1744	86.5465010785201	103.1593653891797	96.35376124865297
1746	91.26824417074928	102.3289152061207	88.00124074518726
1748	115.4410242795348	118.5920846218145	103.2839510071727
1750	108.9822904307789	109.6835433001155	91.74898069130354
1752	104.611636862231	79.49023451240132	82.40629186648275
1754	92.57298457583526	88.28858500268333	82.72948420842822
1756	87.64366653207833	96.68635002339741	93.36562836930963
1758	98.29549336056945	98.53488261575977	102.419280152762
1760	91.39111788522193	89.9242884347202	69.96798143986311
1762	88.20014233048991	88.69270234333479	79.51920793515845
1764	86.68436989065116	87.45953551935978	96.6287258639484
1766	52.87719659755739	77.74283719351678	83.98502998969001
1768	82.8965672711726	83.74540015771888	101.0855285925464
1770	101.9157003063262	104.3148568153421	110.1676645983069
1772	99.2977531108813	93.04704894003592	74.21141379111462
1774	84.68287463042051	96.50047311136274	92.01817038461483
1776	78.78360102280634	83.0391579396256	110.6799076575562
1778	67.65714174672768	56.5168001778544	63.60635862182875
1780	73.13588803196851	76.11007159101057	75.35691659825066
1782	98.45018413747773	81.18715407157096	91.50170996773829
1784	68.3260600173292	79.33561042594874	101.7877321301911
1786	91.97403366808146	63.78873487453211	87.59970391267051
1788	71.92522911261251	68.8577484744425	83.04272335502338
1790	97.17281077876612	106.8867322841253	93.95691685793418
1792	98.53456490052456	87.43874996408009	90.44316843095338
1794	81.11952626578051	98.20063726104351	114.1376781268067
1796	73.91051702640331	106.0367479203662	84.79494809020449
1798	112.3970194524532	97.15680801497825	92.76980805394601
1800	84.44340993186367	72.44274241055425	72.21816055990598
