# Supplementary material for: In vitro and in vivo datasets of topically applied ketorolac tromethamine in aqueous humor using Raman spectroscopy
Source: Data Brief. 2019 Oct 22;27:104694. doi: 10.1016/j.dib.2019.104694 (PMC6839021; doi:10.1016/j.dib.2019.104694)
Supplement: Multimedia component 1 [file mmc1.zip › Raw Raman spectrum dataset/In vitro Pig eyes/Jena lens/Fingerprint/5% ketrolac 1-1.txt]

cm-1	frame1	frame2	frame3
350	94.75222898990594	88.41958732133128	98.24748044796996
352	88.34800802023128	86.96727037903888	94.39680259901613
354	72.30224839200801	78.58623972153359	79.35275804052705
356	56.32210144513052	77.52458035126719	77.56274740204175
358	48.60125261943659	61.95024416841538	76.41666894830308
360	39.48848976944463	50.89957754747563	61.01559349147543
362	28.89676471726823	41.78369715918097	42.47765698249748
364	17.67947730975559	30.43707022696757	34.68181156240493
366	29.23408954921066	32.18205531996822	32.43119094631949
368	22.77744265344319	33.42806752216149	33.74504825003177
370	19.8014459959611	34.54185425651625	34.13598035359379
372	33.90927142783649	35.51396425646916	30.4821268744823
374	41.49271831596951	33.30824235895588	24.64913247375919
376	48.05139277634058	41.51016981946022	37.03289070150948
378	53.78361141319121	48.32390538009825	48.87375199671082
380	58.19353133265383	51.08316541511952	53.03438418013678
382	58.59471980177585	60.9033045748945	53.80134846104939
384	56.03873942720826	59.52591017259482	53.43808411089485
386	56.01969928299657	58.75747729545454	57.7035675703846
388	61.12988460162488	61.95165637642013	67.04485166754685
390	74.52145702565377	70.630541546087	79.34149195665457
392	71.35951758552841	75.45375272722967	75.76199921069903
394	75.17273052264605	79.40271520953911	74.5277644342232
396	78.56878549777699	78.36908261649697	74.44010722391403
398	69.349557133522	67.03361400552497	71.73583607163181
400	55.90418231561023	62.62621557585672	63.71038937002545
402	55.75367506510648	57.83913982270406	53.53226516550936
404	59.32554615821952	56.08426930951664	49.64331193044345
406	58.69907694430013	59.13459505606893	55.801492288382
408	46.31192163868939	61.59295606575133	52.8266752351209
410	42.89879957294568	54.14296079611162	46.812817665917
412	38.04719183248702	45.01011951642073	42.1792083946948
414	32.55591425825039	39.71786669531223	41.47476995476553
416	41.92279583640772	46.8901292502215	47.91731091244617
418	37.87586983287203	38.10560753210029	46.09004626381523
420	46.29176375254628	43.77675456979283	46.42784845121902
422	58.44426794017539	55.05036342629106	49.61547811046839
424	54.28830278643904	50.53028588729469	54.13976998557568
426	55.82686412672529	55.97816390761895	50.48628435985119
428	53.74407701860868	57.38095229800167	47.18413768345306
430	51.01435056475595	54.42576020323139	44.06790160923086
432	49.90623247437556	48.11924828222151	41.41022623427099
434	47.75201279225459	47.05150947313563	44.326106778536
436	52.06713401067798	49.87474881486554	44.26027492247812
438	53.40790580317078	53.31619817756837	47.79859108093177
440	49.36701910951528	55.60680539386704	54.76153072636294
442	43.23536263188435	54.95429005699201	57.01896346352645
444	50.66141882909358	60.6125765605756	57.43090816378451
446	54.92218006571578	61.66365479308751	55.58619045357953
448	53.02161455839732	57.70216132104892	52.79017398974605
450	44.41090713187832	50.47191136522805	51.06958778637728
452	50.60323737343619	52.3028305320008	63.08891668378396
454	48.30156094065477	48.51101203458178	58.76128391495291
456	48.64390567548206	46.48029508628406	53.23237345840511
458	55.14284587154224	49.31889431092538	54.06606808876992
460	48.8095475289675	48.81299876178753	50.28437019760209
462	38.7858699074492	45.55170611978291	48.02761034029484
464	37.22137311635186	42.53934059256072	45.24597677654745
466	42.35790333429096	42.71481322060043	42.37299393375891
468	44.85159504383717	50.31825568347821	41.21598523891034
470	47.70878130825155	51.60690218020955	55.21393168379925
472	47.52738799012006	53.28941747530558	50.72923366875231
474	46.70640093529137	51.77946414517101	44.84470713120226
476	46.97630245337918	46.12007633888145	50.78376510094223
478	44.68278010345448	54.83442678316197	48.86795084012474
480	43.6288535841376	50.31453892787076	43.46007334308374
482	47.5076522427451	47.59181703326608	49.79335423644805
484	54.24886837637499	48.92516916359558	62.60219211664565
486	55.96562384247525	48.06396010147864	57.33010465368149
488	50.883196977192	42.47531293649681	59.10949064450592
490	49.97498948937438	42.63786317865421	51.96767145264268
492	51.95904989714504	48.22348364896787	48.29019614897349
494	54.10659201771249	56.30024464446615	58.17312967836838
496	49.30830594523767	49.28592593686135	56.71400758982867
498	44.81804072331271	46.1094334264814	49.66722373724907
500	43.6526660449485	48.87373610445789	48.78174803229501
502	47.33303195752349	55.3542409989163	53.31015864887606
504	56.94824560586908	58.28914724234582	51.41686938089119
506	51.86540124941923	55.27177606902556	51.26744576097323
508	52.35373706725295	52.47225931818158	52.31108942974778
510	54.50183680718953	49.96199303836539	54.46575215530115
512	54.08563257894979	47.64573652357321	57.12452330676579
514	56.15663963514765	47.43436268296139	55.82828427431839
516	50.87126571273159	52.08663198091209	55.09033060329214
518	44.82394250860357	51.45025668856432	47.46139386719092
520	41.23947649951988	44.77340128404447	39.2583499403607
522	42.54382075549889	37.04701683508126	48.08762383768144
524	43.23788176299613	49.49027458336636	50.47614133325769
526	45.67564349850028	51.64322962444381	50.79170028245221
528	51.65620431989809	53.75960763996983	53.00694384157929
530	59.78371525733334	61.72362082539949	58.00358172770996
532	55.86917613297243	61.58535971395762	55.21980213967107
534	48.97755635089614	52.35443457622216	52.68326067559232
536	48.56047355844805	49.84103627291788	53.05593241416679
538	50.57171659984019	53.54197227146063	55.06073844990439
540	46.17665273224213	57.20861996259352	55.6904596594617
542	45.52667141974374	50.48405456642663	45.91449141755152
544	46.78576565983453	50.75676914275281	42.28788388774073
546	47.28668551983952	52.38349085352591	45.79692532715497
548	46.86430568542184	52.31533559249137	52.1375645956886
550	49.28000199046213	50.1410603119783	46.52186656470278
552	46.2082466916264	48.80524476547194	43.49816518252016
554	46.30411619917966	50.70368218922921	43.3729590600081
556	49.96145234674641	52.20370901354835	44.99118809775257
558	54.77735162843538	49.9067124940081	47.05895010594817
560	46.02855881251922	46.13396013045323	49.03613087256954
562	47.84582804567758	53.24393816811205	55.56675934117322
564	47.49546575369101	55.30769498331212	56.55977137434287
566	45.11723225056618	49.38188669091954	51.76589827309944
568	46.69900398170226	38.49199078163019	45.77685935512332
570	48.61373660670452	51.57670155331586	53.47271715200898
572	54.10284066254332	56.56054090747928	58.75951971081257
574	54.28695726868035	52.83428417605175	56.44843784618251
576	49.46130107866498	44.52650693869827	48.15069949415788
578	54.39383815198074	44.43342542459802	46.50594734347941
580	58.42731154711544	49.89819919811883	48.61670407792759
582	50.1856183768865	46.67283862153286	42.15555057917332
584	43.43213478454572	46.2249439195114	37.9770101289751
586	48.21688625522513	55.58220707153505	44.60409993674429
588	50.2985821366973	53.37455839936504	53.31372019101974
590	49.09975552272253	50.90299475042458	47.34889872526691
592	52.16656625671755	52.49542115599316	51.41125640184329
594	55.92531878456967	54.42473280976276	55.17412837308248
596	54.2962170231781	51.5578412189938	42.51651330206332
598	53.06552215970038	54.2415853402283	59.68094698068482
600	57.20709582231841	58.25309199332963	57.9333034487592
602	61.96305975070013	59.33456091968457	56.58131608215362
604	60.71073712090244	55.65087776296147	56.85278586922651
606	44.88438224104137	46.83670908366201	48.83868851780579
608	52.08339771439425	43.80242280603575	50.92532384426211
610	54.87575387979149	45.97469796479085	50.63867735245298
612	53.42757265125385	50.11377250737209	50.59389292227948
614	51.24901673373545	52.86913084419111	51.80922328821694
616	57.12758941796762	50.03759491834037	53.33293630693206
618	40.79849435029992	54.10179685497194	51.54899606739859
620	46.49763911425731	49.99085882115169	52.37002845654392
622	54.32734242919005	49.30071977247535	55.4183172694075
624	52.23214519988838	56.73707605767832	58.89617402578762
626	53.4413197993677	57.9530586051966	58.12555983137464
628	54.65019609892546	59.16763135683998	62.08141858571791
630	52.42836762766254	57.9913858751426	58.35435639633674
632	53.36582202799013	57.20772546096994	56.88066047256979
634	60.18042739394037	59.05308752103164	62.86980446494214
636	56.25131021115164	61.5228575722748	52.94410841125085
638	59.59470597328823	61.40388513023787	58.03517057543258
640	62.03697224096769	62.03697224096769	58.27413678808781
642	61.39725318749022	59.62337816734861	57.42596069832926
644	57.87459542194266	52.60740770721658	60.11989809030723
646	58.07351110769833	60.06089261527263	48.63189878129151
648	54.10720355706856	56.10856075625582	48.83943591937074
650	50.25264634878805	56.38310807922228	46.26398904988587
652	48.66770834240936	57.30016375481369	44.49147036145607
654	50.29582243537869	51.91299876607749	49.41467227549285
656	51.43421473737543	48.59551785116433	46.49842052704497
658	48.24041788756847	48.42950998178382	52.87480268190409
660	42.14458022610437	46.56304217445407	50.3919378984284
662	39.23030010452938	42.96096242798942	40.54656584887605
664	45.10440820265568	40.05345039609011	32.99278783505827
666	45.45254793185747	47.34421650898164	47.63193439048737
668	56.10728150853636	58.49533628669769	56.63912157298653
670	52.51900948165691	52.42834895490354	51.93429029362794
672	41.09438029174467	41.36565669532303	45.11401796659462
674	38.95722283593835	46.96242161386912	52.24294096909068
676	49.14936144147704	54.69250012465173	55.46077085025168
678	42.62036533439252	55.27073687733756	49.12220100965524
680	43.62328353697313	53.13657931419174	42.93517028166893
682	47.40948015664662	51.41810517948846	42.99957815416794
684	42.10312764632317	51.65123608334422	51.52126951038933
686	49.77741117774357	44.4656844670667	48.87943068749735
688	42.74499729443443	50.60879866414483	41.55190442089584
690	41.45049334860455	53.02889307788617	45.82805133015896
692	44.34297697535536	54.29904730694061	50.87425513484328
694	44.47401642033007	60.75371517436197	41.70571612559733
696	50.32648012459299	58.29372500357096	40.47362189875866
698	57.01997784000543	56.29953308731211	52.16774813018636
700	55.7545800496955	50.33249278961209	54.43953805398225
702	52.03967145592891	49.70127821080071	49.84263089851382
704	52.42580589175623	59.76216878719424	45.86855861904366
706	47.29640341219255	46.24760065890828	38.22925066465294
708	51.29693498164926	48.11618200849851	51.46695599840122
710	48.79801360861683	47.28138547749811	50.30325646159228
712	47.64921315730143	48.17105723193839	41.82938802479682
714	52.16215624570594	55.39081586555395	39.30129082429554
716	37.16438679750135	58.48166189888181	46.607007693856
718	44.58402178928806	51.50782987971483	50.34518058665356
720	43.47337519409769	47.90224185200744	47.42029269586361
722	41.2847349076451	43.19847836894879	44.75354413351153
724	44.10058900296514	36.97668679789179	45.88156455423348
726	43.61551713095109	43.26367617650521	43.70347736956256
728	47.24630183110548	58.51785102482831	50.46674445788343
730	53.24251399827544	58.63077113513234	54.43745759415976
732	50.48953094723652	52.52595732845619	47.82744620809874
734	42.26571631627014	48.2977733536975	39.47423645503332
736	51.61970413882543	49.53653799336236	59.51383363257993
738	53.85089013694051	54.2916482910337	57.10397778918025
740	53.37121781991256	57.03660138970953	54.51499097650643
742	54.44619812897529	54.36342277370628	54.52772275729424
744	58.2305682370711	51.1684483778215	57.69968341716701
746	62.501906666891	57.32422652148996	62.03727366760254
748	52.31155167910422	60.04827586189175	53.13838702347382
750	49.58568914894248	63.90535288542847	52.05561353138835
752	50.78611341012054	60.48727011754114	53.47438718202535
754	55.37184382121478	55.08756235331213	56.14403269132322
756	62.08163771412924	55.82632089741431	59.31238428552512
758	59.73030078520082	54.76421358607037	56.08785200114843
760	53.86709008741008	49.43373623883004	59.32287475290345
762	48.67438532579321	51.7437997681254	54.94903733300075
764	47.58200212772159	54.8558949042138	50.23873062221803
766	50.05264435051721	52.73253589343615	50.91587706258894
768	46.95840511262993	49.6458126807514	49.5701408503262
770	51.02479860433711	44.51920260197364	45.77278752564262
772	50.20070220466731	45.50567050672316	50.93579924334458
774	48.53896276142238	49.75444845945453	52.39107885329889
776	48.48597798308914	52.94206983513036	46.72588257418912
778	49.58060594250241	50.81217986373998	42.07644888938325
780	47.52593500691643	52.7234837977748	55.4209844875035
782	44.82285117439439	51.4893016814483	55.6452109312709
784	49.45850038368211	52.12705976863667	54.88963331477505
786	50.62348175591175	51.91339955488165	51.96822828090744
788	39.18811209074882	47.03669854786677	44.02876116926295
790	51.3286056111648	44.09388630182755	47.29710730261376
792	47.71549212233459	49.42571064268842	44.41417838299383
794	45.27981784883622	49.53377767592001	51.29713541389006
796	51.29591405533098	49.33160014642976	56.76023678879217
798	62.95794840017895	50.97997272731063	56.29374037517906
800	64.45911178555292	48.03781636547803	62.26824258861213
802	56.02776589103146	52.14320010603598	54.72890380355108
804	49.74395594638919	51.44154864890614	53.88961463067382
806	46.09090128239478	53.64990579773046	55.2527776333888
808	46.78371565845391	54.52905778839775	52.37568743196555
810	51.43886116575207	46.7088235522989	41.78714188821594
812	43.69268126027732	46.19953272717605	41.72380381192664
814	44.17154578151401	45.48158909536161	42.65890362051952
816	45.87824866044879	49.76206735683694	49.35907939209561
818	46.12162340376643	49.53329256540802	52.26646927438478
820	45.15784018467507	43.44864723248771	49.21562803305292
822	46.65042066350573	47.25861469447731	53.93220178160392
824	38.35187702705547	48.11876914020952	51.13428243170417
826	33.86069214928862	41.6242361236029	44.57793419376793
828	42.06829398960126	37.24099001558294	42.93625514045158
830	51.43492733122333	40.43418024158578	44.97047288086202
832	47.59485936728549	50.17304909541505	45.36931029725663
834	51.8186283464625	48.4107239612292	45.44967063865247
836	43.55124065076773	42.57450489835783	34.28191315470302
838	45.40420123389357	46.69434304979326	43.34479630446892
840	45.94983449942548	48.20245491813773	49.66904166161413
842	40.46888929642032	43.46341861599899	45.08380422107355
844	37.35970745948278	42.61636774002296	45.82119439951359
846	43.07890825861198	40.42198172317988	39.90440911981492
848	49.93291403910406	51.80523124684032	51.84005793232628
850	49.33532540859694	53.57780891493954	54.43421111440179
852	44.98253583300787	51.99928886063669	51.42152192990223
854	43.76850546678008	55.47737577869206	51.13681852075166
856	49.9184828103628	54.61348241814692	48.38503920368547
858	48.17515847439191	49.50870850061681	48.77069140918012
860	53.81466168242932	53.66096407310235	46.97887706822333
862	57.39284453681357	52.07412944217001	44.87320290898488
864	55.00691203672081	46.71061097108528	41.38603485085358
866	49.01319825423979	46.52505670265573	37.26211667286792
868	50.4193234211828	42.21574093104994	49.58367434366406
870	41.14689585110807	50.52975201255588	57.41075020570472
872	42.65246749873331	45.37131266205747	54.12482152058149
874	50.3583752739799	44.56823191194584	53.061722191713
876	57.27119974152507	51.76791141174819	56.84561511286248
878	58.18243268593869	53.16206402229088	56.60776870691905
880	53.36738846014358	44.02051792626238	53.71531585497552
882	47.01319808768484	49.84215594202978	50.56432653979745
884	47.99304796188697	49.08092215678097	45.84139050628012
886	49.65584291356046	50.51229790661835	44.5446813998486
888	48.01923720349304	57.14260362056756	46.35211731026056
890	46.70644844268664	56.62061986484348	43.73233081119166
892	42.62860389278281	40.89522655797425	49.85854082876734
894	45.40281401370633	43.53441360440414	48.42731272486113
896	41.18142571832459	41.89027556331524	39.57109760325172
898	40.63399587565525	41.06502103772536	38.38374469165306
900	47.94696393534319	43.85770617441993	47.60337267047717
902	46.02323318445086	37.56921286290354	44.44491194169799
904	39.36432553526277	44.17416364981518	44.17831449571045
906	46.37697923549187	38.40748650360334	48.63210060905602
908	43.93203792751481	40.52484023259569	43.29006441714125
910	38.93783717176085	38.7360237309673	37.15294447620552
912	41.18745262971123	30.5475878442644	38.08418492022177
914	45.31844619341119	48.33436530590921	36.66325317265053
916	35.17318224312718	40.1946119513425	39.93207411610133
918	46.29298895040511	45.54256814455212	49.38635456483702
920	47.49515990921465	45.1387799795908	42.20151977839364
922	44.45184904160094	41.57127516938826	34.543869762214
924	45.54506209861214	42.3130839759527	43.21804304020991
926	38.52724734811964	47.64863279490518	57.41276857951049
928	40.66559833870848	54.84027446760686	45.02110921494838
930	42.58906338526636	45.20126718217651	48.96960177235104
932	44.95379651377806	40.67020316748842	44.23169419689992
934	45.08273337591728	40.73109194194922	37.75747131504538
936	43.09463592496235	40.43590751609649	40.63059293227514
938	44.95508127510696	41.67886791125645	50.22022169398536
940	41.93985896247422	48.28719739855607	58.33892675350258
942	46.00586980741026	45.32843355122498	49.65713256303067
944	49.63514164067524	41.73065549372029	40.58545583174603
946	46.77078161863534	42.9481917811837	39.05456469387699
948	41.86689599886115	46.10072030140566	43.81078981514699
950	50.20202494149618	41.05484474956968	45.55345359173611
952	56.34116046224381	47.69567402184386	46.03605621901588
954	51.7604153948793	37.32298444812729	38.90816649263546
956	47.488961335422	37.18590355051458	40.61345065571351
958	42.25597134808103	40.49023537532236	38.63994562988354
960	37.50256002714918	40.44474528571462	35.15577401205709
962	38.42285736040817	39.58254392377873	46.90444154034514
964	38.01382913571515	44.37586315427163	38.69133772109626
966	35.6798277770265	46.32210727820782	36.63315108981688
968	40.05322102662586	46.57249780214978	39.02916538477366
970	49.8349038492229	47.35512811792769	39.51567478737289
972	49.63024124728253	45.15759116771224	35.27505414566237
974	30.75633462848062	38.01144416237083	29.55867951792494
976	38.92112720369872	44.59957543547641	34.04009203335942
978	34.19157964302012	39.82618038077062	43.46365869197
980	44.62883893145241	35.84077467268281	39.44366213200127
982	47.63936516139725	40.40051154421067	41.34437563695423
984	46.77881395249322	48.01992101733264	43.07281421632943
986	49.47882918831188	48.89576179620935	38.50261330174424
988	42.68921557584874	39.82360658870665	46.90530476877402
990	40.20330028916263	45.86398503342476	38.56289063997148
992	34.98559733891231	41.4982707649663	44.25090862400555
994	44.39121922748515	45.04533139097783	46.61221850286977
996	59.1428031461967	49.91987669001593	48.80523816747284
998	67.10592790993148	56.11964857553308	56.75727326537604
1000	70.16300003914228	77.26201093264878	74.56105944520282
1002	115.0125269362666	117.2677373599077	118.876175374516
1004	86.07281349354348	98.56312752804297	80.8509690509003
1006	56.64919003251484	65.94879145093259	62.73083292294898
1008	47.7742823604013	55.39163905678883	52.36032807870662
1010	47.94623376608551	53.40398526186357	45.29919789326085
1012	41.88205671623686	37.88517092334168	46.96691386254928
1014	45.51535104107114	37.6571931952836	56.19354254212527
1016	47.85778778377797	35.06863953781368	45.40226297401512
1018	45.59701035584937	37.09282665399776	45.6955658851789
1020	44.09878213520445	48.93318856860871	44.21888054244128
1022	44.90650996689237	53.46890334102692	47.07854572062078
1024	45.43837444498119	47.75583031780628	53.43887165536006
1026	43.41276246579874	48.49144834452649	53.71217897660902
1028	52.61600283606911	56.5899587428395	61.81552051378449
1030	42.21629224810909	50.35666039129595	48.72381754451842
1032	38.35054554232648	45.79546586178154	40.79513575731141
1034	38.09584503903712	38.99160777984886	32.75320605847062
1036	32.44016053018522	40.56201341030683	34.93704681856376
1038	26.98735219224845	50.60033832296168	48.85622123293003
1040	47.12572179698274	43.81134757931287	49.87680251152975
1042	43.38684458218464	49.04249166429133	47.82301114112138
1044	32.64789092776488	49.34834409495447	38.28177453907092
1046	48.71873520873696	53.49679826782626	46.52453059214506
1048	53.52175259226038	49.8130374924997	52.12224775735602
1050	49.08756637874333	46.00991082880054	49.0802285904449
1052	55.48021950363812	51.26376982096354	47.53702429646738
1054	47.2546334420693	42.28669957559833	55.01452380334755
1056	47.28802238729432	54.30295428169784	47.07221753694431
1058	46.50343749936349	53.24559568268121	52.0460743631979
1060	49.59797125302791	51.68943600159896	52.51807086070178
1062	50.07571020040061	51.18876275028988	51.18876275028988
1064	43.55044333441209	48.51522668111034	49.51523121244933
1066	35.61557608458624	43.45105243286419	47.12624141828791
1068	45.96914589112499	48.64983543409383	54.03569470551025
1070	42.11932172436858	43.07177844085435	47.89142778673458
1072	50.0550407039976	45.85847946100284	43.77623263720194
1074	52.67600965259639	48.91277350278365	45.72566903508348
1076	49.63718424865016	53.47396846340131	50.84844355349836
1078	46.34075567298934	54.37451235586886	52.34718841017841
1080	45.24011149301128	46.94940170856114	46.81896754500808
1082	38.77691082463554	54.48877404232827	45.64922358150608
1084	38.48787314145321	48.32741665805732	54.15301706002141
1086	48.43636083888735	54.38761284265498	46.33116047782907
1088	49.6766024794734	49.31997392574635	34.08046059344044
1090	49.63333037134638	41.88774071400476	32.35048424091509
1092	47.87213779397088	43.19658069591576	43.24332481174189
1094	41.15859711216726	49.9564929534154	53.73262956316665
1096	59.48048445124671	41.25792587190647	46.62348442576842
1098	44.55293372372742	55.53855397204303	50.17198526540254
1100	48.56125300357531	45.9804821041743	45.66766791186115
1102	51.16187409805941	47.49598568425735	46.27250956142176
1104	43.88279758939671	55.65808939217761	52.17217345900236
1106	40.04809574085784	59.70569961793252	52.44330765838178
1108	49.93183672214883	53.10975624213162	42.70494219744417
1110	44.07232431659087	33.41434495438627	45.02641589812546
1112	41.12001021607692	42.55419760899687	32.38947080361895
1114	29.12183353908208	37.31824872636948	29.49635337464394
1116	34.99397770873647	47.53800203705033	36.75010530591902
1118	46.85714654139154	51.98500295531396	44.09362614733617
1120	48.55873586504186	47.06523150775905	45.44074080901664
1122	41.57963874539007	47.44361116192919	43.64739303613179
1124	48.39958496792831	60.31109550180777	46.41764195031353
1126	52.99305383364904	40.28866810478122	37.4488451271947
1128	37.67171223916976	36.69195045788284	39.17281454496268
1130	39.14304357894125	35.48868530703325	47.76581508463782
1132	40.77089425732622	41.2935980353749	44.22198696227254
1134	42.90320989759097	42.08460483034838	41.6226054453961
1136	47.20676489715572	38.63492093356106	48.18265513680123
1138	46.17223570472119	46.24659451703822	50.56652954765151
1140	37.7548401552363	42.80630022295541	47.11576139555989
1142	47.09144724555998	50.2622636628291	48.30757906437233
1144	45.89490684986016	51.47035056777447	42.68337148849835
1146	44.34557772129054	47.36400566282983	56.24568288128194
1148	52.71137160119244	55.50560687693606	58.03351071392331
1150	59.32512613191776	60.44742245966442	44.4740084114452
1152	52.41785663429946	48.13803544600859	38.82577285565507
1154	49.29774558337321	54.3769854159133	48.63084545594863
1156	46.96860622628329	59.70010074891078	55.22201303186881
1158	48.44784108711397	43.6622840151722	44.65625583490713
1160	55.51962816935291	45.15950802478632	36.75789809728634
1162	53.6438216104218	47.08643652735573	48.58295181274302
1164	48.46233708286478	50.85044117835672	57.55023312949781
1166	49.54045625711942	58.05589127163206	54.73609294541039
1168	56.30080027390522	59.2627527794433	55.18236518578193
1170	57.59644811452813	45.95688647064948	51.53175312534933
1172	54.10262391497938	48.29298860592523	62.29610320281289
1174	44.38330435682872	42.07912732287269	55.83354174783673
1176	42.16828694100356	46.54104121823663	48.2605445071933
1178	45.70849333029748	43.71629400440217	43.96270176487932
1180	54.92903276802284	45.9137216722022	46.82663278472177
1182	57.85782527844849	54.17178478433137	49.05266155469998
1184	41.61702957113972	46.13404502125797	37.0508221911391
1186	47.51653679374778	52.06232143442762	29.60973242620469
1188	49.29287684539721	54.50657721354854	41.27722391860008
1190	45.11901513641053	57.99342327955101	45.2840267798852
1192	51.05457012671494	54.03082227385659	41.58686534465641
1194	45.9203198852136	53.55512271782706	43.328241670319
1196	40.38414012650544	55.7024922198236	49.40650692492415
1198	49.01447642885463	55.3980042982782	52.34037391393525
1200	56.92026900314328	55.55011490507497	52.48403200683207
1202	40.08097330830495	61.8526896135911	59.03136607998439
1204	48.1552859728077	47.68620870778482	55.64797530914826
1206	44.11355541711266	41.0320597304354	51.47019042358721
1208	33.81822931756159	37.28045650380622	50.11446100706925
1210	38.24881838041338	39.47973023812264	50.95205003311878
1212	55.46568808654456	44.95623592875833	56.46688741889877
1214	64.01449754959214	50.69969735114623	60.57477503744605
1216	51.24235643334989	54.36550079578499	53.4358915220085
1218	46.12171398640702	45.14268436819961	50.94101968745653
1220	56.49732335234134	51.39723750655878	48.28427532534845
1222	47.90169010723247	61.86242337980389	57.32587260909661
1224	52.638599378606	57.54923169346311	55.51823978453926
1226	47.42745110635184	51.59251316019366	46.39358067673045
1228	39.11056548457721	50.90448733248539	45.38443629907685
1230	43.39285476354142	50.75006437968965	49.42700823626522
1232	56.30003535334255	47.79397086948337	47.6495852923225
1234	55.09133720152525	53.43870247938432	53.91577073299226
1236	61.10120588333475	58.74739583351322	39.64089353432203
1238	54.10340119163985	61.19275967792339	50.76135089708761
1240	45.15097944165382	51.00290934065508	60.32948961629788
1242	49.5683556778003	53.87536234603466	59.0330079205231
1244	55.12007814705402	58.32968449805681	57.92416816284745
1246	56.52982489936545	57.71071695985806	58.82030323077424
1248	57.66015693635846	58.9945229863332	55.89791685079846
1250	60.05900533894426	66.59607785663474	52.51113797295879
1252	65.93522831001565	67.97353028980224	65.27845015419968
1254	76.71047975589207	68.71832413836255	58.84282601154739
1256	82.16298465441382	76.50108252032516	59.43795435194213
1258	70.88257468827013	76.10383223983838	72.54869108966028
1260	69.18021489327782	70.05044849960146	70.96599461604427
1262	70.92367869806837	65.96215561833405	76.8207733506284
1264	64.34481454047044	67.09287421559483	81.66057967993436
1266	58.57542014085038	66.08741552807689	68.90420289847188
1268	71.86584141306329	57.08386472766891	79.03255230740462
1270	70.65180557284832	85.27025285969151	82.12471330510464
1272	78.90145770595804	71.54989434205039	83.79878984732525
1274	73.45359093032646	76.50716995305673	89.26175966317788
1276	85.80103159695253	66.72684012792068	75.81118382037759
1278	84.54946061019967	74.92692324225229	81.47177942048992
1280	78.54963087800979	81.53044176314353	89.2408778686232
1282	78.73703912654662	77.37050506187438	81.98281411829301
1284	78.44716461598712	81.40442044136869	75.35495336609193
1286	79.95669405258659	86.58725654803845	82.60339834698318
1288	88.15435497222543	69.80760434446954	85.81715827545634
1290	69.02700705668075	58.86081744716747	81.67854868374474
1292	63.31217246363667	78.7880461678137	76.98832696012849
1294	72.16662192110059	68.69685460273792	69.49760417396884
1296	58.57295251654434	57.47722643488687	56.70518059486098
1298	58.51115113598693	63.06913077926173	55.58873865945952
1300	67.78312771501769	65.39610072900442	61.93473299714944
1302	56.28920218076811	51.38621467227333	59.48568808374616
1304	54.50308364104971	50.35143423974506	56.6948218589075
1306	62.87086798464263	59.83178737618794	63.14309102935691
1308	56.47418379949632	61.86117314974426	62.89045114703779
1310	67.91631696600972	70.37799333414429	49.15870279481492
1312	62.24494068336313	57.12037889309785	54.30167342510397
1314	58.13585267938194	59.96460243314431	64.41104938917941
1316	56.75187603911361	65.87930843425612	66.23519645306305
1318	56.07196390540661	53.73282763067763	60.6967077185475
1320	54.0150376157344	38.41695525837142	54.0150376157344
1322	48.30657977111258	46.38330382110706	51.26228619230017
1324	45.94395028996517	49.29410593516443	59.67237892374391
1326	52.65298982154587	46.59679891548097	56.23733686108446
1328	47.94965897524948	55.87707106050223	50.68064181179859
1330	50.79749969281329	43.14500658229835	51.35723561341563
1332	52.95504878474137	49.68560222406308	55.98293493320662
1334	50.06287038888027	61.29012655479934	53.45283697087017
1336	51.44038259923165	52.94445019789495	53.67166752096064
1338	52.27277876144349	44.90016954372177	56.08486930050064
1340	48.72348128069088	56.24060993337862	54.84892112024555
1342	55.15233203267772	63.65803575062911	58.4027580914629
1344	63.61891957155665	80.82506198977204	64.61918275597157
1346	65.40040792073097	64.89281840203175	57.52541159976062
1348	63.19866008452652	67.05416120949819	82.84135250954162
1350	67.65908288239524	76.37522066237922	65.72995511044148
1352	67.65793913718599	68.94350951877202	56.18107588718296
1354	65.09616768160907	61.31919584546429	61.97620208922722
1356	63.58043838329816	58.15275243140746	65.44302183080639
1358	52.4604047802085	54.6018173045812	62.03741667579732
1360	38.79256387004414	49.22978149138661	60.75328696394706
1362	50.3433729740471	45.65480103000626	58.74513918201433
1364	62.31879925875565	46.98811678627685	41.41130070349347
1366	61.71950913792009	57.16003233192092	42.52653280701939
1368	43.02176725330396	51.7678240485673	60.40034934379306
1370	47.39142832826077	57.54317974521337	70.11478278375422
1372	51.26283267213189	46.19444934029995	55.18044580392343
1374	59.73188908228403	48.59433920336522	52.56184375967774
1376	61.21170933521687	50.04812321653154	53.8690594884835
1378	58.24609834676146	53.10168140724183	55.87530402504592
1380	59.48824294262617	64.81782708313949	61.03948165172464
1382	61.90186442752082	67.37709185491995	64.90494440364536
1384	60.67836219714882	52.56480466567845	69.21970978899859
1386	60.19095832659182	60.51910599433052	64.73250117853047
1388	45.18092201924218	65.18768038058174	61.70370893059469
1390	77.69478334056119	61.29143924537802	57.50979192202122
1392	84.6137636098145	65.03811437006259	73.86219637033173
1394	76.63851547021383	58.28381417536248	74.58715762909064
1396	56.09160640216086	39.71582754402253	60.66382622561734
1398	53.15017526000904	33.02141527836085	42.29091490757892
1400	57.86294165458165	43.43363552393447	48.03153828012096
1402	56.7976943038806	54.27177904423525	62.02963082133578
1404	65.19299276799637	56.12838137884594	51.82867250634885
1406	66.16736909741189	57.76003846388481	65.49435371725114
1408	44.30045664460398	63.20693768507931	45.44380865551153
1410	55.32859762317294	53.99739619638572	59.12137036111619
1412	73.60645041106702	63.92842162246436	64.59870054218459
1414	61.64556886621982	57.91896796519659	50.14647678763369
1416	61.01188116488817	68.05822544877978	45.84275024023467
1418	72.98406999468105	74.60493803299733	61.239440771479
1420	64.51698126108084	70.06491618798651	64.11001456411468
1422	63.14750162456063	73.38178718357295	64.28240339471415
1424	75.307407316091	85.88529396635306	71.54099272301934
1426	72.96386043655777	91.73265738666547	71.59385769254243
1428	82.42183742513362	96.4528014531661	76.14590392809299
1430	108.9677727931956	102.8062570189166	97.17562025792905
1432	123.0753928233595	115.5974040394394	112.152420207661
1434	102.5004870477264	114.1460570579554	91.55331765042841
1436	68.65443011291967	94.41939015745155	85.81862318629192
1438	68.93897750060735	100.8562719598429	90.20767930012076
1440	69.97538622103811	95.54120993955101	80.70959789364925
1442	74.81543262817368	88.44274072181494	70.50274126049668
1444	73.9148277576268	81.98772774154551	73.89667058030028
1446	69.32279429705585	75.18846602351266	84.79671047271884
1448	72.57582481105615	81.44441889411797	87.25206837940711
1450	81.29641071600376	90.46594402306813	83.15798248055813
1452	80.39928158760468	65.09286770426343	83.47170625454088
1454	63.6023439432818	58.22378797282424	62.93481165956144
1456	73.1975118044391	80.93745341659616	75.38314091302118
1458	69.92798909457817	66.37710942276931	75.89797279323601
1460	69.10405789961452	59.59819334114764	79.76500280091911
1462	68.85236692577843	74.95851295433106	63.77559803029676
1464	70.81241215198925	83.3667326417627	67.45105361720889
1466	77.92954038767238	97.35139932128277	79.54264624326474
1468	75.03833422411131	83.30662829113614	78.73198640731343
1470	78.90666271279962	74.78744573262136	90.58943614728887
1472	95.58491585867537	89.53100874547386	103.5056825600628
1474	93.53550282914205	88.97108399746416	92.04539944761353
1476	69.22036981138548	70.53279243954637	83.10158798221886
1478	72.53072302672408	74.44488076648773	82.78118456400216
1480	71.25205232251062	70.72460956777309	74.3055646531846
1482	67.05377499047323	52.77308250108441	59.70822384074288
1484	64.32506211992951	69.61533220783598	58.9101853901645
1486	65.12229272384312	54.78123820588323	40.3120084476278
1488	53.56370059966121	68.90259347904392	35.25279263533103
1490	63.67436195641149	69.81229146389541	57.74082490173502
1492	62.41612178803158	63.81243116112393	60.97482650408232
1494	63.03881179700008	60.83624106955973	63.82958286257414
1496	61.28653618617872	65.72079093490402	61.2574513061482
1498	64.51326417577948	71.52860468915415	53.96383731345647
1500	70.91344768699699	66.02189785588855	55.97290783119659
1502	60.42441847987018	55.37472167271243	62.18471811834128
1504	54.8711503270648	60.66752002627687	65.89632513427897
1506	66.55110264728459	73.31813160439003	69.74069358658635
1508	51.64185164244627	76.43511553014106	72.30182338748209
1510	62.30150539892033	56.94445015933213	68.94104254198155
1512	51.74389498134318	66.75022802626958	72.6517717926299
1514	80.63822155093295	82.84873506536748	75.97457554813694
1516	85.77518360283114	81.37647379113662	89.26121610378702
1518	90.78943872714372	94.91453681562004	86.9656614190487
1520	92.05709587255181	97.62873321722239	97.47103869018
1522	94.74222137931358	110.3776294360446	109.6160792140919
1524	90.91257544706333	106.1593529022022	98.88406354961268
1526	90.61023310511916	85.17295288817749	97.24246916228469
1528	99.90417662580737	84.27418325402198	107.0658770909755
1530	100.6726795456324	93.9274599116728	93.26971927558286
1532	88.72145111951811	82.23535801646906	78.05880913092793
1534	76.60008308933186	71.80713406922362	73.90931365179583
1536	60.69337991915209	61.67777887446807	55.02806177976436
1538	61.27547023506694	76.7387868079323	50.36512436485271
1540	42.24822928361699	50.24999366197369	74.93255540707118
1542	75.71946709972755	69.90413901693948	62.09889040939769
1544	75.75806304780491	75.82691490077824	64.55685430195946
1546	74.56758144053288	68.34041167319015	74.37735802513925
1548	75.21559470453471	68.0211577471141	69.02366719094096
1550	57.6910233517592	64.81313894696109	68.74642259343692
1552	58.05070195249045	81.16104019608136	74.59851691837645
1554	65.25768957916385	75.04651724685533	67.65442398186519
1556	77.25890732376288	72.02223916323271	66.3047466867519
1558	78.91895954728938	86.2457929297066	66.2816555163481
1560	71.16823758469518	89.36556493078902	68.28661546017307
1562	90.27715100438789	93.53629505752851	89.8350368885262
1564	115.4417336235204	107.172800298868	100.3706437486452
1566	118.759215003743	114.9329287510096	119.6420877409344
1568	116.9941773451181	101.9193057699598	120.2128814788828
1570	106.8749549934487	93.96291912974837	98.69122788009599
1572	115.9656949870825	105.4849991962017	93.64753586197
1574	84.58976885843919	94.25165623512322	85.75240348644464
1576	95.35340809078086	83.68451115593589	81.72865233025325
1578	74.24347758143131	86.91773288305568	70.69050103929965
1580	77.10955703647232	79.2165347084426	78.71727485432332
1582	81.39898588751524	78.12404608717242	78.59325833998703
1584	94.76645236866176	86.3258082516828	99.58624341129564
1586	88.18628507621206	93.52341587211703	95.64306361414259
1588	108.2132224739433	113.8770387966618	107.5427681697935
1590	129.792258738093	143.1257801230325	129.1711128945931
1592	124.965857922044	129.2916452196894	116.8524725116974
1594	131.1068021151042	115.6943198150271	109.559289159439
1596	153.0837620259786	146.0411398378975	136.7490516955639
1598	155.0361719016987	139.9449253793843	149.2886554916159
1600	141.0577765591624	152.5378073640014	153.8006366349955
1602	161.2673603677205	165.1276566040609	160.7554515922496
1604	134.4874157015805	119.5540377996218	142.8672347195814
1606	98.14907023136337	109.1889227595854	105.0012722922219
1608	89.69741189360855	97.93665119573161	104.0387717228064
1610	112.0363587035417	95.32558604795948	94.31242038493944
1612	111.6034084982133	89.49109326608873	88.23949549767895
1614	87.33087897055813	71.23767194820483	59.0762538904612
1616	81.53471958480348	91.11050174353173	85.47980639803147
1618	89.12691909352661	77.14829083330433	85.95953313832513
1620	90.71666200401688	78.62783584852041	85.84233255222823
1622	81.61631350986752	88.8990467311496	91.43430838304094
1624	57.6642708415668	76.92907930353611	82.15865046347297
1626	70.4820393224397	68.84465510072741	80.14531908090191
1628	76.42445867525072	76.67662893863599	75.33183227798371
1630	69.16166111848756	70.5778151292796	74.17162938783598
1632	78.6441056646745	66.89435858352539	78.0581956507403
1634	76.89371163249322	82.09302836748094	73.6685135113099
1636	71.11281114085972	75.64406989047949	69.24933780170491
1638	82.58757428932124	58.45104416413663	59.32177524448068
1640	74.63217558976298	70.31866159540991	62.86439669480994
1642	67.38977481395519	85.66742055706592	74.44182323225255
1644	54.85030351609593	81.89936730986099	68.94896365249241
1646	81.97424710906186	73.81020286449198	66.81222733657019
1648	91.57040926652181	101.5274526244546	81.17020604169058
1650	94.31644489472534	97.45282298444825	86.40406624668013
1652	63.37744765701928	86.73113045874716	107.2192191441922
1654	70.00637220846193	76.45562663504137	62.81089934338354
1656	67.67794829290958	75.38936863227653	70.15344173852643
1658	74.75005833284207	75.91493350981318	71.90500763278223
1660	63.62298987978608	79.98904044142591	86.87529517049443
1662	67.24967728965052	80.15582056603552	90.61065660332451
1664	89.53738697164911	82.55537316494086	102.2422336613037
1666	89.97718745882594	94.20601036114873	88.23107947024244
1668	83.87342670227758	94.30238244829576	87.6986097866874
1670	79.34028834655794	73.9069301290524	76.39480628540778
1672	80.24803964698884	71.53349989898763	69.3723666394842
1674	88.12749605444716	77.48423715175773	81.59269149133826
1676	76.45234686069401	66.84015340027997	81.19524065669383
1678	59.2638640422235	59.66994323175551	71.63214957115565
1680	61.67079762856638	58.83495778943356	65.36897955874883
1682	64.02432068629051	58.47667902680835	63.68455807060844
1684	65.77919079900369	66.99006277971826	72.46625963408876
1686	67.36006479301199	62.15537395046273	64.92956024894872
1688	56.26623234546976	61.01055250658632	65.33178762199692
1690	66.96861376361453	77.87331148050416	85.91148032206476
1692	89.17841040947801	71.38617089037388	76.65011418026944
1694	70.77380385825451	69.70961215584642	69.02651926956091
1696	51.45211142925389	70.20222896708364	71.66952526000226
1698	60.62630727224376	64.70825851035934	58.38493632208186
1700	50.5932436430689	53.6110550227837	53.41635426373811
1702	64.38258442589267	70.66181173135682	67.06544377118182
1704	49.26649372738757	71.90251567039775	47.80973002743013
1706	53.00388635591303	49.49941394508835	40.47860268362327
1708	41.17448618688349	59.71986751089347	65.91649613930737
1710	64.57723923575651	59.91106227470855	61.86931793700795
1712	44.96989028978921	60.48217244882125	77.05006797458808
1714	72.30790120879243	54.42921429585427	69.49442370935158
1716	62.12591485325338	52.91063436501148	70.90750902881095
1718	55.64462964620318	60.14035629567523	76.7454541436926
1720	63.71457853777709	56.62795954488551	80.41631471441272
1722	74.00247207340482	62.29050576858414	51.24828740701899
1724	63.08012007821416	65.78748310883042	54.18194320468451
1726	65.2688779124384	45.41435681856798	50.40413372289869
1728	52.89216962377346	53.27006059018485	67.41108849757258
1730	56.99695309952162	57.02626408810639	69.63685035349968
1732	59.2271916423323	63.18209442688919	69.17574352279013
1734	72.03102014870284	63.33295352735085	69.68613821039587
1736	78.21047796305167	52.93059765681521	58.67201516205036
1738	60.7033294827912	49.06202029527761	68.26077323438531
1740	53.87176727337361	55.3455936734087	77.45635796060222
1742	65.7370679985188	70.85868106386712	74.31558120152292
1744	59.63825872286101	80.56564035570813	71.52703138807843
1746	47.65352399884434	74.90485289975472	68.28572361907742
1748	63.88525489618461	78.43104619910369	76.47434487210248
1750	71.15781079449401	82.68955794023297	76.04928079171022
1752	58.74081054240135	59.8015782441205	71.00409289864811
1754	48.93228128445916	55.48871561226251	55.78378105122145
1756	62.90638806141058	65.58168792958355	47.03134612154626
1758	77.6451013850119	61.0800557549873	49.55004898760819
1760	68.86476499030621	68.05738992019414	54.12251014042761
1762	55.19357210850499	49.10876680903352	76.71629260622895
1764	65.36120001442956	51.52989793467573	66.7919519564188
1766	56.58985425549572	45.9918772471657	45.40891020304179
1768	65.30033667695849	50.49328583370536	75.79611774715811
1770	58.19317698802686	72.59515461682835	82.30499237926443
1772	45.72278982786173	45.04233289916449	42.82425671867145
1774	67.73671597054062	59.82031279726554	72.6335694904711
1776	63.33620148686232	36.55903948556416	51.31556884820221
1778	43.49190486661406	40.88252276179814	61.7245567810666
1780	59.28718011350082	32.74633602663963	68.09442155463441
1782	51.73952270592578	51.92164288352845	53.42256356913971
1784	40.30065970040813	67.36701230016331	66.88748844158037
1786	80.56253498569184	69.19511176378138	58.48882044905852
1788	54.0104948417078	38.09108911108621	46.28158608699606
1790	66.35163010602517	67.93691610177737	85.77598681448765
1792	73.91744122221816	43.39699884696297	58.15672123026702
1794	62.96320363403019	77.87390611951004	57.72268276598391
1796	93.51431306282585	83.24554924820048	50.97846391405547
1798	87.2029224843257	74.1448827336186	70.76016885076606
1800	44.08636654869631	47.80181086442214	36.92405259635401
