# Supplementary material for: In vitro and in vivo datasets of topically applied ketorolac tromethamine in aqueous humor using Raman spectroscopy
Source: Data Brief. 2019 Oct 22;27:104694. doi: 10.1016/j.dib.2019.104694 (PMC6839021; doi:10.1016/j.dib.2019.104694)
Supplement: Multimedia component 1 [file mmc1.zip › Raw Raman spectrum dataset/In vitro Pig eyes/Jena lens/Fingerprint/5% ketrolac 1-2.txt]

cm-1	frame1	frame2	frame3
350	119.2605626003859	117.4538957780064	108.4297447955244
352	113.4315651496621	122.0426094242948	105.3183984289883
354	101.4314866202298	114.8490167506303	93.69557036352849
356	107.271752437647	106.1233627186151	93.71704101855133
358	91.33696238123697	92.52734892401973	77.8370792900362
360	66.15843812416901	76.40005051690413	70.58044654786016
362	46.9460054231716	63.21795615990047	67.17101656912664
364	49.87981805617432	58.90801608264362	60.39563313947796
366	43.26027260993355	50.10264463989886	57.03187306731651
368	44.52248782322201	48.67497759881753	55.96560330390723
370	48.82891051214985	46.97873889799921	54.28103262897575
372	52.27112084745995	41.37160007622047	50.57161978485172
374	51.88322298875806	53.30819274692591	52.721277156421
376	52.97264932160496	57.24455406430175	60.52709177554303
378	54.82327402912451	61.25682183535845	61.02059917394881
380	58.30224432565495	67.30854248271029	54.25506281139576
382	68.84134124562159	68.42732721327917	66.24534986450766
384	67.89175024318246	70.58215924850433	63.99218450136171
386	69.81975216676537	71.7363500195991	64.88226728653233
388	76.48256900143858	73.14220880816662	69.86264530646059
390	84.4178353988022	78.90718922682456	71.64509716790327
392	92.5333330500244	85.17773662069101	81.61041637250474
394	91.62267407760885	88.48020590103667	85.91751199991975
396	88.27701923732269	88.95970876354838	86.54690001855667
398	91.987042070442	87.32526309514999	87.76910937296839
400	74.91004482654878	82.17960921331054	76.83993647472926
402	67.59510527152753	81.73595682282209	79.7285035105009
404	69.51204306030371	83.05053245185718	83.11516854433435
406	77.62415758720748	83.2145006059452	78.80165773258557
408	71.04155279783777	75.91106886795285	79.82342283532398
410	65.6910802525336	67.8337670625553	76.06599289287948
412	60.76560880722359	62.83161708832749	68.67124333568339
414	57.28427652254	60.40031037831092	61.93996793506025
416	59.69562244288612	54.10681233175424	69.04814326911391
418	56.43649055128564	56.24289795288009	58.96758260788934
420	61.58182278338018	60.82149475878946	56.00230624438584
422	70.2221089450625	64.02612313753653	58.93679667469615
424	71.14058459891351	61.32143313059158	59.84796730137256
426	68.85350318101396	64.3106288215013	63.96682275682086
428	68.46967878176329	67.37913942606738	60.70127132673008
430	65.4802091930555	63.72116150184597	58.27457908191166
432	57.96260321823863	51.84876205062226	62.35175042489559
434	61.98179482553868	66.74355097160652	62.74790064430089
436	56.15167092473945	69.24657472833495	59.30673781560179
438	57.59283895155473	66.71958449724431	56.36231640014862
440	67.54011279605955	63.42066941371703	55.34865954607873
442	70.19914229002275	64.24732653694932	55.78754758284735
444	68.97381295760907	68.39250621508356	71.31836950810585
446	70.33466449500594	69.36989700773259	72.10787207807699
448	68.73001231698432	66.39352389257003	65.22118122166761
450	56.05794478786189	59.87588988254208	65.4482893484611
452	53.16321845366164	61.35047233628146	61.10565126740015
454	59.00304821665488	60.84296313217065	54.26289729129183
456	64.06260621433864	65.39347830352119	53.6559906773177
458	63.29860620751971	74.76336088751879	61.79898341120894
460	61.71857138308999	63.71666847557258	63.13467724360479
462	51.85791443410655	57.84543410673662	51.90694345590555
464	52.97922533713483	56.75190483174252	50.03296681765799
466	62.11183130498775	57.40900813463226	54.86027835696485
468	64.17619525419255	54.01269413750851	50.7421255155045
470	64.58134819959027	65.83512675698887	56.54136381030057
472	65.77899458069194	65.30909353230399	57.1868322318447
474	63.47720439373635	60.06102770699076	54.31456122318562
476	55.74057390067085	58.21098837045837	50.96466955286742
478	56.40775308969191	65.12426727090256	56.02254016751031
480	57.68433965401219	62.30198358532935	61.98920271989807
482	59.41060531976514	62.34655211635621	63.37316540633505
484	60.59893737868835	64.9704940635997	60.76667889836586
486	59.00607926479244	59.69928828509661	59.90987825855426
488	62.73910530947457	59.74763215048252	65.76689654314288
490	60.33908357579009	60.16751067852828	59.07135922638902
492	61.17642129032815	61.59036250315823	54.59793140352582
494	71.69420250847101	64.2537414309876	63.92028425673989
496	61.38070151246951	61.69684223959394	51.37027219618631
498	55.76210236974018	57.07634361521587	52.95182919563563
500	61.6098438703463	55.74485730569666	58.02265234351121
502	72.40365484864867	56.61934184212787	60.74077542561922
504	66.43434594595361	52.49956957854732	55.88020132554446
506	65.00774955352242	52.57201757189711	60.46587367387789
508	67.93328043690153	58.67653604179007	66.27910368863454
510	65.90290395480477	63.95706170047691	69.01276760484927
512	53.22083364151838	62.9800578046369	65.14258172018432
514	51.15600754507452	62.83669936818419	52.23718703312785
516	60.94418439250872	65.05655883567825	57.54251395127619
518	67.67963532295102	58.22305106798307	61.66654740776114
520	65.62916725327121	47.67828183727126	58.57462193313079
522	52.62164427727745	51.61133713317157	48.20529657593352
524	56.881634029452	57.49381982117631	50.35910267143434
526	57.24492345447944	52.23140959069735	49.75206424350489
528	60.80320805064709	56.53878201255429	54.62811217176723
530	70.40074196841538	77.55899153282478	67.6564838673458
532	70.2702828194157	69.50844776363418	68.65591736995232
534	64.58927822770471	56.85851795619979	66.36276620838753
536	61.90364148013846	56.71289690209734	60.93025356160679
538	61.31184785553123	61.97453530162081	53.65706935519783
540	58.73463278848818	56.6920964978658	46.85022665222655
542	55.44253065919864	48.4423162582724	55.34666860583579
544	61.69749761800053	55.70065607524707	60.92739846643103
546	62.14693694880233	64.57462774853291	61.96490916373732
548	56.88280019941527	68.13863877920382	59.73239957989776
550	70.76757255101612	67.1076024706331	60.61536997237936
552	62.30974735450109	59.5431241277645	51.79803486272994
554	60.69629854460959	57.26623751750464	57.3624670814402
556	62.23340703680781	57.64376286231973	63.51856269724061
558	60.88285418430785	57.28614193573505	57.32356203941521
560	59.83045850736181	59.29412002727958	59.71555339130311
562	66.44208282479872	64.23081503436042	64.4027069065053
564	61.62106979575014	63.52113424587114	63.52113424587114
566	52.82820881487014	59.90920879994606	55.47778568388387
568	60.87693279176249	61.81779741195316	41.99093688202659
570	62.03586558168533	59.12299517285176	62.7888666235782
572	61.62683666323784	57.42443639809515	63.79965541537542
574	61.16962539722547	57.4826582575441	55.77648663338221
576	60.77736161878861	58.31950574449295	48.78653557236016
578	58.34557292652124	55.89026278479371	55.2676884031724
580	59.3444208888519	59.05045430784827	55.07822758524456
582	56.35043076009602	53.76049468474919	52.71006551068526
584	56.18229130644222	50.60678936880813	57.55080572124091
586	63.03823961487473	57.06066181869642	70.61442859567291
588	65.11790844818259	58.75129933842565	54.37016581985336
590	63.27863984674571	59.86680845868845	57.63967574568376
592	68.1090649076508	61.73505073950017	63.12257979721571
594	70.01920566755457	61.70346467284526	64.03383743777039
596	56.9877151961395	57.24731245816146	57.69583647731182
598	67.47299042631607	63.82436389918998	63.49024872922047
600	64.6919173597724	68.97855946788717	64.73298032940035
602	66.44909536391783	70.67439595924424	65.05313202605109
604	70.22120517771293	66.92987123884727	62.04526872720371
606	60.24981022355695	55.79405423072729	49.33631880375386
608	60.77802453730578	59.85914476429316	51.81736395305418
610	61.54768078106565	57.7558529227197	53.67523166711079
612	63.68971838058239	60.9943155911491	60.37591823670065
614	67.05631600117808	69.01784700254156	69.52997233890331
616	69.75572114707572	64.59030420321835	67.47717053687317
618	66.52476068908672	59.13791728952867	69.69870966836581
620	66.04942446686502	63.55121690777909	66.64749947450657
622	70.83642487966708	63.55964861517312	63.19418500357845
624	77.95589303677573	56.91473959140998	62.19382429900429
626	71.64247537040107	73.65189564080598	60.23427781411652
628	75.4960105121918	71.86281704342238	62.99649737840625
630	70.86747075507127	61.2080231372701	63.03241157465944
632	70.0092116433044	59.50995236419888	66.04861520768097
634	80.38292085630957	74.57571501372905	74.1898899326613
636	77.28329700718815	73.06776465895395	69.88114599938064
638	79.35663949840243	72.84928066209767	70.38026231432016
640	75.70919867364309	75.15302566575011	70.12614282917322
642	69.9270919704214	76.49726761808672	70.18477261033256
644	67.44396585550425	73.66430589240855	71.14842533116639
646	67.23836033109396	70.23382446223266	63.28551687833558
648	72.18943736178716	69.88869601685359	61.2618543567384
650	66.95770946141005	63.85514525185114	60.31949351208544
652	58.75309852343968	58.91221107185115	59.2069823921609
654	59.06689603053216	62.69619265544346	57.34199618740448
656	61.84093123906254	55.34316778563888	52.41212465619637
658	57.90707886019671	56.92603135934155	50.62833658046581
660	55.1216821546542	58.14431970009994	55.2349741142693
662	54.37463549668918	55.89979822194718	59.09258560575613
664	54.46523310989839	50.34566986028863	54.45522947961139
666	56.87201472219023	52.33726428041133	62.99470154678411
668	62.0982774589633	56.82161634572582	63.15152808535184
670	62.70777664228653	62.06702775027556	60.42492959415262
672	59.13294303415351	60.47894987527226	56.03179149438285
674	56.22633165108046	47.35837145057379	51.22457568455768
676	70.92705118040588	66.57192310817636	61.00459265935345
678	69.65714980602965	61.62169450832579	54.7735877144415
680	64.06843316941411	59.04788844645529	52.37000754541457
682	58.91427266982308	57.61045642498517	55.0477878577432
684	56.78225490996434	49.23783495771825	57.21702934830921
686	61.58188105464155	56.09417165885164	54.99482307322555
688	63.80686192463684	51.017876186354	54.67942330871136
690	65.56027098609383	55.39596979650079	52.32184380804187
692	64.71215862596249	64.75827913773405	51.65886373608251
694	60.09975241224275	67.44846772750006	57.05889330869115
696	66.80317358426945	64.57957354496634	59.17676110595526
698	67.93491917598841	71.4129002113077	61.41097133480319
700	66.09111761192469	67.76336468856246	63.93420837778392
702	65.28148375058636	58.89734465144127	63.18238078287656
704	66.7402610586883	54.9129764401273	57.24943625976491
706	54.89728341963538	53.13414617923036	57.5642096873392
708	59.89270633095455	57.53917657038322	52.68747436208079
710	61.36367922701083	53.45036550526241	53.11180687432413
712	62.15167474528552	53.08599890737249	53.66710736271476
714	64.30471551263045	63.80721218548626	49.53682051370352
716	50.14242617713074	56.79710142112482	48.42350150300113
718	61.49485813122238	57.32268161993641	54.45715319659084
720	62.36253959554303	53.98514576856131	55.47424086234138
722	58.50268942274497	51.20362117240669	52.70266760096669
724	57.53864868336532	52.92710894416185	49.10988089475018
726	58.78570187359532	57.55749553559611	47.36448782262658
728	65.3200125728488	65.47555280317931	53.74662927102543
730	66.75995340077186	65.47725032063404	53.9769664209035
732	62.188201503293	63.37140919235278	53.5081799011851
734	54.99803126083553	63.29382408306297	55.36706933396692
736	53.25366408938841	65.41016583529009	57.47157339652584
738	72.07753776127329	65.06385031732989	66.9299947312702
740	73.03317062733241	67.23086515946092	64.63394253870121
742	70.01484383985378	67.8927020496609	63.91431155652428
744	69.57696131624726	68.93449251426172	68.19395727544631
746	71.35933392436746	75.187593174055	71.71038459496967
748	68.06276441512301	63.71218933562966	54.63573381397376
750	65.18778630734614	68.48557370558586	55.57277426090754
752	63.16386070111281	69.38195419718431	62.05933609367252
754	64.20450759375898	66.65443133798536	66.13058796900495
756	69.62247375685352	66.53508247965378	63.88350976531966
758	72.49238188035852	61.15550696117333	63.27118180835875
760	71.84811110625871	62.98938133900023	64.89852156530678
762	72.4456014492155	66.64607718654642	62.87905320826827
764	67.43250800069716	63.5116364256985	62.59066905872255
766	56.47600424769087	53.34194799706013	63.51395838012733
768	59.07454647710679	56.36822095137903	46.48881672878291
770	62.13307016156301	50.6706155913378	48.2784079976282
772	59.37187369498005	57.46623467222815	52.06029732146214
774	55.75047406936945	61.99895635434739	56.9774948350559
776	54.53760802081582	58.71180295571584	60.37746330604008
778	56.61506806037257	54.43928612087073	57.94686070454151
780	69.1072280091152	66.48679688597819	62.95488490206854
782	62.3887105400342	65.75341804737559	61.95458511793889
784	61.99769574080437	70.55504613148122	61.64646455864863
786	64.14741869293262	70.59412203204666	60.27910812389064
788	57.19418096646952	53.47181239629482	55.04565426746679
790	52.93678642167099	54.09227369085845	55.22480142223256
792	56.94430794463246	60.18476112088759	50.03997547532717
794	55.4258942279554	64.67779157190631	59.83129335700967
796	57.688286687134	66.92934639796533	69.060137275233
798	66.75373815451097	68.09504113738029	68.48325049478105
800	70.51113382451275	70.4914731380108	67.73676487890324
802	75.14294782800299	63.8796788451041	53.02022066977653
804	73.4965143234315	59.39432822510239	55.13543190973257
806	70.12388614487675	61.05992894552334	58.10697318561938
808	64.86499119292404	62.4054342965221	55.8306559662045
810	57.29619562521312	54.89509279810945	50.17181346595935
812	62.68669417945647	53.49162083877435	51.02541288933337
814	56.21775261230367	53.90156425532881	50.47279453719786
816	57.17486408473329	59.84809983545652	54.1492162462915
818	59.64158525897499	65.09523647785214	58.69355507519482
820	60.50260155028612	64.64075600514808	60.76931326927657
822	68.3748463498263	58.96510239585957	60.0731683802427
824	54.59834638944918	58.46067188713924	58.19587039226499
826	57.57980037348622	56.35650458242503	55.43800167199883
828	53.63810444301295	56.12223182359137	51.35992761220861
830	46.01202108439638	56.47624264303127	48.97023998913559
832	48.57837465883422	55.62451541241378	50.55240038311599
834	56.02494583627272	61.22794800764217	47.40871248302221
836	50.57467268693046	55.20599728565013	35.12245437750992
838	52.63241243167529	59.06664350165717	47.77759904543454
840	57.1652671667179	61.48338150328625	58.32732944577565
842	57.03786713593691	55.78684436671801	53.95205736916547
844	48.61238061934898	46.84823390861925	48.47375200707663
846	53.42444890257396	50.25774282913821	50.48831258104405
848	62.06693206376025	59.44853064027409	58.67056450314723
850	63.23538913099446	61.25907704945401	60.70571002357635
852	59.92618888406058	58.22387815700032	57.27241107434775
854	59.20177657287958	56.31776163841029	53.65797609990634
856	65.85740999907193	56.86411306120495	55.13693113285956
858	56.76372910482822	62.86154260935891	74.06723406049193
860	64.66438086185703	71.8441055966268	69.45241856246437
862	68.46861016348078	71.82842742987978	59.26280443016272
864	63.62216137541561	65.50468537968422	54.91098449039674
866	58.07818838913736	61.46627478212625	59.35479271148643
868	62.83636963374138	52.91022202416323	65.06759071341547
870	59.09256341192801	53.42427354362965	56.56116419346158
872	62.30883426638825	55.52582541941349	56.20985287105729
874	64.98184730367358	60.63635974738429	62.27658036276463
876	64.36872995308001	65.2536641204204	65.8661301719908
878	63.65402847216568	61.91232760102492	58.18649485131563
880	54.99398354044835	53.25214613797186	60.10095278323087
882	64.71917001544355	48.97600144780962	56.27693968325242
884	61.51015858114396	48.31159851204826	48.49192361236747
886	51.31233236779927	47.90656217348442	48.71912774586328
888	47.06658715142359	49.52452214251139	57.14260362056756
890	57.38355719382187	59.97642915274778	57.61243839251539
892	56.24632922962426	52.524047183718	60.85166003111927
894	62.34380394549393	53.12938562534662	52.38601164066701
896	57.51014755953158	51.37121336302269	42.62995733599375
898	53.64512627503104	52.0923437654574	44.3776780266638
900	58.18546683057804	58.95490258027091	54.586607957804
902	57.40063570591405	65.97305899752094	46.27483949582745
904	56.18125398358602	55.42617517170433	47.98068905343808
906	55.17967892491817	47.10620917354927	52.7777283871556
908	55.47328023389038	45.71926458976036	49.29660231190371
910	54.05996427305152	45.13550079527485	46.56551016982489
912	51.31991886845604	42.59870505333891	50.71035964820598
914	55.47593995947775	47.96068062242296	49.57495650672619
916	47.36649100549122	50.77926259292349	43.93135858826729
918	47.40775575231327	55.66397366204591	51.37272599705825
920	49.48568736316195	52.88437051437111	48.63452509024754
922	54.13134646658285	50.0528466746041	45.11487204605285
924	59.5256990188146	54.09597058283418	50.98403235731499
926	55.67963337970331	58.21833503665438	54.69510095607132
928	46.30015515982989	54.87971349330751	54.86656715140729
930	54.10348113242432	50.0406600381944	56.04600091792474
932	55.61679893327028	44.40559984137767	54.4384618364555
934	52.60137181327415	47.04088331243639	47.64539861356073
936	53.12402236963714	55.038450477579	42.41921835161951
938	58.76128682419481	44.406176423556	56.20450725704385
940	52.18784338634113	59.11301851651434	46.08933926878223
942	49.29755874749866	56.20054270266979	46.9004452603876
944	51.56704375879625	55.73338945743333	51.61825764534304
946	53.05863273321941	55.87959057230268	47.65976786717469
948	51.35276920646905	51.94295866505372	38.9967187577176
950	52.00495721754235	45.88475062097539	50.59958137658332
952	57.63277794304186	51.50455381004026	62.90335757147307
954	52.98883687737549	51.33786836433957	45.65752759152127
956	50.1223950364503	47.31702868323089	43.77629329285555
958	46.46057572386472	44.05007512013167	48.14258236173695
960	44.74938661250851	48.13355974959629	47.4075569115853
962	52.13024574248168	61.23129137847881	43.13724512794663
964	46.5180636454726	47.81500008620012	46.36964843738709
966	54.71366598777562	45.80124979169183	47.2312347608774
968	54.49368615843566	57.04295191674604	49.83902937032131
970	54.69862630222346	56.18045434667808	55.97015135944349
972	49.91113628641335	47.00501096311328	55.72614713043311
974	34.31992889953474	48.95806895909711	43.5319688702005
976	49.32561722776385	45.55198187496668	57.48763676083672
978	52.48504278312937	51.67272880217212	53.48360399640492
980	47.79847455920991	54.39756434734189	59.95671717340795
982	47.63167844293928	53.29315483974327	60.52175949898587
984	48.99649394670615	51.97481465703528	53.11703665103012
986	47.28916607507193	53.46586574412222	45.79727648873677
988	50.70251934961521	55.74953947491456	47.62533360213191
990	61.56856972240608	47.9614245726281	41.95121875609816
992	49.79621831213144	45.12860034908663	47.1432160229222
994	53.31705968644284	48.69643118457489	51.63666505480765
996	65.61499546358279	57.87233490276074	60.43126069997597
998	80.78627553431107	76.64609265864851	76.17263800914029
1000	108.3466131388103	112.140037913855	97.39784495892769
1002	158.6265071058871	156.4946048983512	146.5881884698622
1004	127.1998853171481	114.0697550641737	106.4860099544929
1006	86.47698557266239	73.29711959022865	69.08542229043329
1008	66.89982674576288	60.57731685619356	52.47962543771331
1010	62.92443623369539	60.60800605731227	53.37038889362268
1012	56.62758430113847	53.05171708612932	58.13754040450017
1014	50.69232718581681	57.5341333926462	52.94093861973658
1016	53.58477303280464	48.93334447248392	41.053140958429
1018	51.42508201427244	51.89669706706801	46.72042144501791
1020	49.5720738038018	52.45047404994678	52.57549126739362
1022	57.57582655251174	53.49872329006158	52.74057819335715
1024	69.86536482739599	56.37895836881055	51.74046163670383
1026	69.40115075068434	58.19590596408996	58.13827352632646
1028	67.53414349178435	70.7411152986916	65.13628119918676
1030	60.2811159347409	53.12092024300774	54.10050926522746
1032	59.9338240734733	50.53994242123378	47.12157043003
1034	63.39311981188251	53.87408643393245	46.6462936416909
1036	62.84839305607341	57.94394985625422	53.8319682730498
1038	57.12902218466035	61.21179141846496	59.30218921117649
1040	56.44182408300701	61.44441887284064	43.43064633334284
1042	44.86027906878653	55.47586373582491	52.58719154328722
1044	52.48723706166384	43.53000021057169	40.18990957713378
1046	65.97612704847853	47.89755746755074	56.56126119392629
1048	63.5898656874113	53.00954364610047	57.79656548763138
1050	57.04550222411987	55.34546115151737	50.76196153312372
1052	64.14408495901077	60.5623525106522	62.12269215805659
1054	59.1584600367625	63.77599299901981	53.90893571399731
1056	55.79853767570237	58.7155503961307	53.39029883524394
1058	60.93292535577557	58.20487073810794	50.56603793505394
1060	58.86990071797588	58.90861852375635	53.34566832395706
1062	54.99882873828051	55.08554657619557	56.18871938825134
1064	52.60705390222964	51.76933708664734	54.09886934186756
1066	52.19171201558638	55.85634352824011	51.04925832881188
1068	64.81230928543884	51.43334175607337	64.81720532253459
1070	58.11367366107676	56.26612599155658	58.6966208436585
1072	55.88543915447724	56.37282633085514	53.63842661699407
1074	59.78363960406475	54.9989165971277	54.05095060432741
1076	59.91926033272559	51.67522651085726	54.79636929541614
1078	56.85606264873069	48.38328661344401	52.84653986770362
1080	58.89728593920346	50.57452442491925	50.32905278159654
1082	56.54728395512732	63.36865408380398	49.74713992153146
1084	52.14414115398387	53.68418619824946	56.48955397401103
1086	48.63243661330136	63.1335552810208	56.28234414042582
1088	49.23765059449376	53.67021555944565	49.53552214662646
1090	51.4881631377246	47.30229399521309	43.56717838625058
1092	55.28929678117366	53.57994243132003	46.48999225490017
1094	61.34205757161641	55.69901285658148	55.85564283365989
1096	61.68384717159252	48.03751137916337	45.33536215158453
1098	54.51913815641992	53.37920423976116	54.84945895280974
1100	47.93804998167045	44.54713667892009	47.14378006164541
1102	47.53237388519561	52.59456523546477	50.8253003802057
1104	54.14236116485697	56.12869031370123	53.47616591589011
1106	63.02989629773755	53.24398294157673	56.12495339740775
1108	63.23536815729174	55.43334482545387	63.40957925423955
1110	41.60391028131283	42.97817501700406	45.11045052895679
1112	45.9125468360403	46.68341407729675	34.28975213436183
1114	43.90010985859756	36.53098166757337	44.52371206793575
1116	50.86937574693081	47.63722398723657	48.27293784573573
1118	52.34553071444978	55.83010662677682	49.78160250748858
1120	53.58557479993802	54.44652794713206	51.94989385259095
1122	60.18957838167952	51.57896872379853	53.67767743386739
1124	53.99082595666088	47.47533997398111	54.81746273184165
1126	49.97265158780814	42.20676850505056	52.03400363351437
1128	47.96696244560185	48.2077788017772	43.75346427878166
1130	47.90061597699186	45.69634140751423	46.04490174930363
1132	52.65309948524067	47.18676757406124	49.55187223374989
1134	51.26479660697237	54.41361088612857	56.2968597943062
1136	46.15048118194305	56.37334348029218	60.94283205822868
1138	55.40742150924811	46.56896445200004	51.58439921345261
1140	68.74255636905185	58.69993831741812	49.98782184269312
1142	56.77498357384909	64.27121987857754	46.79479131480619
1144	55.0943058804155	62.56510128800881	53.89039563992131
1146	61.9769924270873	62.35938849306534	59.9140915061066
1148	72.50200429987032	64.73161088655809	61.24839972576937
1150	71.8663348319555	66.18953682828069	58.38190252518572
1152	60.01901221489334	63.95751894796491	55.56421276826946
1154	68.61970546097929	60.6276054090495	59.21957541396821
1156	61.21428849955498	62.13435811534801	61.36198169478551
1158	50.41058156070822	56.09139632991992	51.14674039712091
1160	57.81480205490385	53.83520806426363	61.07861849579235
1162	59.80031757622351	56.69037277303146	66.69519813597154
1164	58.47685685792126	61.21214273379124	66.71554923201995
1166	65.63760632111836	65.0126352796574	66.87075154000699
1168	77.34206449888904	66.44990450678046	65.7068487475471
1170	61.39941236256409	59.05495463688015	58.68183306242216
1172	59.85138262755847	54.91341430019178	62.96661626564939
1174	53.27047349558923	53.30105740561589	49.99663938788002
1176	61.6653912203853	51.42488097400161	48.12023100904385
1178	57.79616831102361	50.79206480727289	54.43262010890707
1180	50.29149059116452	56.8822677083279	59.45400571170762
1182	51.03180500666588	62.22596258854557	56.21946891833552
1184	51.85985552872651	53.33273272551101	47.74960729772317
1186	64.42088798685469	57.20332990928382	54.4588369473464
1188	45.06454459568995	53.04341226964485	62.8572570102226
1190	56.9282809881028	62.70612884399627	57.77340775491812
1192	59.74032345367574	56.4717071405292	63.71690491537765
1194	58.41730242509931	48.42349115228806	67.17300065728668
1196	59.79206447510247	51.77960544091384	60.0886615117561
1198	62.48330020951538	58.4869544597572	54.57095714792034
1200	61.21757666375383	51.26318754259806	63.60736410155363
1202	56.14656685063611	50.98708573172889	50.1230656089733
1204	60.8505259782292	65.12636176762644	60.21876358726102
1206	58.82682543006176	50.49254110086684	51.06814181478168
1208	54.81692720025888	54.55168664537199	50.82084354409217
1210	55.27624911434785	49.18019914658808	47.94928728887882
1212	61.25943247158843	56.84902409169669	56.61633004186584
1214	64.67947125043112	76.88335017890978	70.89254928464192
1216	57.97481604488256	64.60391990908435	59.54245055087836
1218	55.06928683739105	56.51511355018261	53.19916277038973
1220	57.22709921341159	72.40572744058092	64.96350997637649
1222	61.06681329805946	74.35274875619159	55.24907716462311
1224	57.33706956921076	67.2160137163942	65.05731526110344
1226	64.73486038225772	59.69970224797964	61.03611026159916
1228	67.80212914921381	58.33602461706191	58.67351333356473
1230	63.02957432317683	60.1743394445969	62.10060289466285
1232	65.34304827363638	59.96687597788267	58.43652711881396
1234	68.4261974173219	62.72182809409784	71.59574592400352
1236	73.05127664830262	57.5488501899174	76.22417014632374
1238	67.40345801986794	65.69331881109555	82.77576438334656
1240	69.79795498956958	63.58984095178718	64.57193805431524
1242	68.51111319748689	65.13232165018314	57.375673737089
1244	72.73681945913944	74.33377619585171	73.49763492130779
1246	82.99566887304137	76.38784208796142	77.97172346570416
1248	82.53571950625165	68.33914761752108	63.76284256590672
1250	66.09450602130276	73.52185849635713	80.54099057777199
1252	91.85936691868677	91.18905484425537	96.10016541721397
1254	84.09092126623905	87.00313499630924	72.57352346726621
1256	96.96754571045076	93.04041511348811	73.55960566090903
1258	95.81976982607357	95.7381517455281	86.62796542352038
1260	89.27059894524616	90.77818560764288	89.51647766565156
1262	90.82816809904846	89.76149468001299	83.79884910434809
1264	89.62912600298971	92.05550815420912	80.42894522660158
1266	77.06781801408451	88.84469121478585	83.00080801714535
1268	79.83218384537364	86.02059718439274	85.19972377928467
1270	88.87571853268057	86.31714277633947	85.48584322769253
1272	106.6991670573813	95.33428918443416	93.76778569545934
1274	108.2214915880693	95.17418081710056	94.16964922030343
1276	103.2831484938414	97.28165276456009	90.86389392590193
1278	105.0055868822799	104.8482929208496	98.04285681207011
1280	112.2917769588245	104.1764599649869	106.70350840622
1282	117.7158023883387	101.9451757247624	108.2274650040917
1284	119.9567646428893	109.9205916671645	105.5444635919578
1286	122.5188751196893	106.9042877257967	100.7684364121738
1288	105.0289988849167	109.9703646043282	95.88677034239059
1290	94.96264542829439	92.42362737986281	92.53535823086901
1292	99.01387645069401	96.97679027685476	90.63481058585106
1294	86.48923694557439	89.42502372614516	76.92584664623745
1296	76.57980055642281	68.49661842696438	72.63371798421979
1298	73.8299121977941	61.58169369903815	73.8299121977941
1300	72.389766026049	73.49291192661038	76.07507667487404
1302	69.30448153019913	79.492217445446	77.16180077468972
1304	67.56392315803083	68.43673980822874	69.91544777149382
1306	72.59796185161174	78.53736173716189	83.04494082896001
1308	73.9418081786325	79.15168670227757	69.86815254924166
1310	73.87684880490927	79.75159989357131	64.44085455248685
1312	73.16271162585665	72.96958341599249	65.31162764899263
1314	78.89350149723231	68.83252497461724	66.11380113918655
1316	72.09964684979843	68.92178589930363	69.85406647027708
1318	64.27611177392947	69.96403825693497	72.01947995166425
1320	63.47818793392428	66.08937586421524	66.08937586421524
1322	55.45118824430297	60.32748060789268	59.80588535709487
1324	60.68154414968689	73.20172020058953	71.00661318871376
1326	66.67275964676472	65.90278604848682	67.62333974808438
1328	58.091643733802	57.21341137775374	66.78934196628946
1330	59.78190627268155	57.51571517118287	68.76631285254982
1332	69.04562197396805	58.52602405808536	63.9409921239379
1334	64.35817847613454	58.99176512969453	71.47158378282602
1336	58.65462206148824	65.52910950709389	74.33538960752766
1338	63.29016582818382	69.82500594504329	67.50007612508358
1340	73.88963495802895	67.68240149219008	61.89418146661801
1342	86.80589369674793	78.50359397957502	64.5206671413451
1344	99.82355172934004	101.3597934523895	98.24973740209228
1346	86.35845665111049	74.9854267250105	87.2020200863919
1348	98.93899625531508	88.83324008102699	90.32871059358658
1350	89.96511044113834	87.80632860961504	94.8380316197148
1352	86.29792355273983	82.60043033749506	76.20607638048165
1354	91.53497053462259	82.38891556005686	73.58742796041523
1356	82.97750019150055	81.79467871103591	73.68744929547856
1358	65.57127045992169	68.84422833602456	67.14398705012161
1360	60.64162716187587	54.1446293481571	63.44633622083608
1362	65.57810398853562	62.79164438876872	61.20454344624165
1364	69.09777234782402	73.59188377078806	62.30418577968194
1366	71.84563810163787	75.48540360971491	69.98388425801556
1368	66.49460826149995	55.99386639906551	52.97410548080416
1370	67.06998567243407	69.29362999739222	73.2613136011626
1372	63.81570151344862	69.37245663815952	57.02026703971164
1374	71.67007415277629	66.29000822061894	61.78192028314447
1376	82.56733212874349	63.12217747119285	70.71417956556834
1378	88.35392346888396	62.6541218763276	74.11721136370373
1380	87.7557595721624	71.08106879277391	77.19859331930684
1382	80.90781884860493	83.20437320776915	70.43284975867761
1384	72.95285225983106	82.49237665923278	56.7842212331814
1386	79.02951697345867	88.17748549426115	82.96355540321027
1388	78.57721543630642	68.90861405025223	85.08068136724556
1390	77.00736516870317	77.3551962929696	70.39772642950359
1392	75.21578969613236	77.8537133085819	65.94248882369303
1394	74.07251519537738	67.06092399271626	75.74493832227262
1396	74.18955501864548	70.76544836741985	65.99471054207206
1398	76.88268921818261	68.08542054191977	60.21790650988018
1400	78.0325583708747	68.136232588364	63.53832983217752
1402	81.36389596949346	76.02810945418787	59.74529367578425
1404	83.12562430562812	68.64881843192006	59.70257587051169
1406	57.6150549369243	65.36009342725546	79.07991230367956
1408	63.90336761424239	60.41396377700136	69.29552829178526
1410	79.39488272159895	67.07494324121578	64.51295615885054
1412	81.55633514252334	77.52553620015182	80.62843400648416
1414	79.15258361119861	70.78770079758736	76.24105101885624
1416	75.27246582342868	74.5131724879932	63.75616312330688
1418	76.19079826560417	86.42577706662604	68.83508908610504
1420	83.0744021316813	85.15565359614914	74.87164815792823
1422	90.25846649098769	81.40371662627825	78.79568591174717
1424	100.0496192666403	92.6075047304038	85.88529396635306
1426	112.6429469456441	107.9777904023136	95.84266561871149
1428	118.6650848651335	117.9442873251041	115.280601944288
1430	141.7224612500084	149.8344058298047	137.2271324007917
1432	172.680888225431	140.9271579507689	139.2296337346336
1434	150.3930005394194	119.4803632680196	129.6277269654015
1436	110.5864742284157	105.2333896608613	113.652482973534
1438	106.1520847697731	98.19431482116393	92.29767372516318
1440	94.4060326849347	100.9574313047558	91.59585190741828
1442	98.21301134749575	96.47462275933032	88.62948092018229
1444	107.5398062390705	97.54132870139462	86.25579633906126
1446	100.8817903314199	105.2770506545311	92.32710844060455
1448	95.41623404145236	108.4273200036503	102.2858260324846
1450	109.5843778523206	106.7671380437756	104.6845740763669
1452	107.3400556076544	102.7570775187466	91.7780559130745
1454	77.72992454618995	94.09812389038257	80.63533034254306
1456	100.9676260763193	102.5975342853449	95.34170108544637
1458	76.11367720261733	93.79374823039639	83.67519668262402
1460	93.1291388830337	97.22862107988058	99.54838622258241
1462	104.6361269332175	94.39494317991274	100.1524434481228
1464	109.770963193052	111.9217946553925	95.12251957380644
1466	112.6458471073775	110.9978526553811	88.41955920339416
1468	99.04370573388665	104.5875516897284	98.9756974487193
1470	110.1124802129942	112.1371127311307	112.8465795092894
1472	126.995856180552	123.3982002460167	122.428814591954
1474	114.6672835146485	112.3693025820375	120.6967794664356
1476	108.7587725268861	87.57636796583081	96.96488751324516
1478	99.51386873769648	92.84670874699889	87.65904759055194
1480	88.20846958331066	77.78114660901196	78.62413164568527
1482	94.60474994067918	65.79187688886739	74.57888043211003
1484	94.94426246408223	55.20363896432633	76.79244915169798
1486	77.35343450997738	72.2769170738208	70.43960679402778
1488	75.9259894660574	70.81407119799202	62.08251835470802
1490	85.4075046121786	96.82287485078072	90.31907940281774
1492	93.21321680593076	106.5114587493187	85.80343071906435
1494	87.07694046344622	86.00054436692034	81.26816209314561
1496	78.52911222056082	75.38883726921151	85.57299154206957
1498	88.10918233036909	74.5543540800758	76.96871838011813
1500	98.09295240350394	68.34481787314068	65.59101996029291
1502	86.12485160937794	71.95582937707991	73.52107115322704
1504	82.39276057705305	79.6571302592731	83.66163961470234
1506	87.27872739421017	80.18424573353168	77.66277016955472
1508	89.44186544697374	91.87102130082451	82.69654031713858
1510	69.03546897736158	74.46473266753452	86.30579915661683
1512	90.06132705337656	88.36818332549171	65.5951654859164
1514	107.9724389499091	109.580453153495	115.7047457922479
1516	112.042196109063	112.4903009273324	98.01572773424009
1518	107.6754837255219	114.1117145716736	117.2364371578878
1520	136.1345832592118	120.8448821903035	127.9263191357689
1522	155.499223773217	136.2277265252428	143.3109547883828
1524	150.4996642709289	134.1976452322201	131.4433442194602
1526	136.5109590944754	128.2156765788741	114.2874613218092
1528	124.7499805266087	120.5167274434423	116.841655809184
1530	117.4669324714356	98.75314331902418	111.5170457917576
1532	107.5767032872406	90.13927516841287	99.12104116796752
1534	90.26881634075997	81.00994103685173	82.84116621939583
1536	83.09289535749811	76.70079907665993	74.58250923239854
1538	75.40081330230986	94.21071153464254	78.88180438777786
1540	81.86441410931531	74.07560542781836	86.40357656931337
1542	84.88655411285421	90.70188219564228	78.83181467789909
1544	76.67819714076889	102.3229798821649	95.53778196655057
1546	65.34876974848729	85.74882888299008	77.24378744390764
1548	69.66800050882858	86.35500080860508	73.76647370945231
1550	88.53887065734268	92.19078742684911	75.25011632241569
1552	109.716069395316	93.90430104524347	82.51078831207688
1554	106.9354813587507	97.94556515862632	89.71360583069335
1556	82.98346536169392	95.579690260039	94.83274419277879
1558	93.91460770163674	90.56857775158269	106.7065059950956
1560	120.4734649020472	96.44482389380707	114.698876356886
1562	114.6713298289769	112.0529862339011	115.5763587234226
1564	136.3314158421323	130.1580161217991	136.2990726728109
1566	142.3110626522161	133.2585907465799	143.8591162917257
1568	154.9702332389042	138.891135254624	134.9160240486588
1570	136.5626336118672	132.6990267208493	133.4018087986992
1572	129.3182459260368	137.3907381771472	131.4889693737497
1574	127.0904890466586	111.655524096593	109.1030756487728
1576	114.9947225387878	118.5560700038248	114.0319533388041
1578	89.01399907295436	93.00098011851881	93.21798237023521
1580	98.08758723685354	88.58180075834792	87.91060954548748
1582	98.17791238507616	111.0034136045367	95.03294209866917
1584	118.8846389174141	117.690508783021	108.8390003975224
1586	125.2959566911599	117.8986325517295	120.6404804176082
1588	143.9218469640295	141.6306659052437	146.3471188836452
1590	172.3099826855953	164.424622246987	164.43350672481
1592	179.7274856793767	162.419992099204	166.3415168810568
1594	178.3976456401852	167.1809809538584	173.4579493536979
1596	185.7405574921345	187.3538282136983	178.323024311678
1598	202.2512259886947	195.9709555751799	184.637388448778
1600	231.4873522135772	216.0272572692535	216.9038456832842
1602	220.5926971386363	209.1761132812729	199.4365939818594
1604	175.2989364388905	176.5117577336205	163.3075057914617
1606	130.1054989798749	146.7620440680514	144.3634057309926
1608	131.765542634193	122.1323195490655	104.6173039814379
1610	134.0323646800078	142.207290052563	123.4406884370426
1612	121.4057043752101	111.8071028565276	118.2778419395135
1614	102.6759217559998	89.17737421210727	94.70891773866032
1616	104.0946599398981	101.5514993781838	105.563819820775
1618	101.5056892524317	104.4139818724143	104.3276174273414
1620	110.4988582948397	100.6593158555446	105.7579347671895
1622	114.3276388631317	100.7555929776654	92.19980210093277
1624	93.08480389393336	92.18641874406919	84.29732920584905
1626	83.06203578143754	79.23558570699619	89.07687245201799
1628	85.3077625958359	81.8456179897228	82.26260453451241
1630	78.64720375086864	93.50476500026878	67.67069602443343
1632	79.39341831235497	98.11808237742551	70.93582638518851
1634	101.2950443683928	101.1429037125571	85.6601719730886
1636	108.7776565935668	91.94750379601051	93.87182769240187
1638	84.42424334354678	65.84532382780753	93.8198175881583
1640	77.1912713365216	70.41552622407886	80.44825979717123
1642	84.10423998716756	68.70340462690912	80.44330562597254
1644	90.15021758843072	79.23995941857086	73.96627780025807
1646	80.07887739539791	89.40945932502586	103.5508954055446
1648	76.56458745716159	94.79466667881349	97.25798673252561
1650	108.1972853849776	89.16127592411624	106.9134726493312
1652	106.3516277098487	115.0372737446969	106.3265074599021
1654	62.72942740069667	77.00231950959839	68.95787672346654
1656	70.15344173852643	71.67168013499973	83.96899512508361
1658	77.61748811369125	82.18747249841846	95.74803795135017
1660	92.49163454198182	88.03793173214197	103.6348906248874
1662	91.8363102228725	98.61418540151757	86.71000462938645
1664	100.2667614907059	89.33380334280191	88.84370805751958
1666	90.19752224428461	112.3677081144121	96.71176849085437
1668	87.34694012254676	99.73111773436511	89.88547293351111
1670	87.78022867981392	80.09193387549556	87.0285831508763
1672	88.9843146988907	90.5876629660214	99.70303978080528
1674	97.76216363188138	101.3840056380041	104.557957690889
1676	81.95405782867448	90.09601914578261	82.61807059934434
1678	66.20395562889408	81.65800639430157	64.64846071914099
1680	83.24003153350563	93.69573219462804	68.56887546580303
1682	87.01305454108841	98.28091305803264	70.93640058877871
1684	80.68915037745211	93.082492042003	76.05854750607389
1686	89.9862489068164	100.5612884033503	90.06289474675806
1688	78.80324773777058	89.0422221320225	91.34386803829646
1690	80.15420506846087	78.32464669750632	93.04697872962106
1692	81.34251185604578	65.55068198635902	93.87080808525434
1694	67.69217482901894	70.93301051839968	70.39270504213192
1696	84.48779928382872	82.70230732563681	66.63124505069982
1698	71.03158069863684	67.23758738567034	56.68833499670274
1700	53.5137046432609	53.12430312516972	50.54459364605344
1702	68.43224868312879	63.26953190696955	82.70930354585565
1704	47.87832158419634	56.42684742499558	64.86562677496889
1706	61.28564463948662	78.17762919680779	61.77834662474761
1708	61.84232192334448	80.3431986861228	87.3635630699756
1710	65.24724067625148	72.16037333947102	70.34646769710773
1712	66.22959468243244	69.45517692148296	62.79870581283636
1714	82.15354795101334	55.75095260183842	76.61210156447527
1716	78.80203958081123	70.62837450883788	70.65834357428736
1718	79.12302132001172	56.74158176899609	69.25615121522449
1720	63.07044023785699	45.31115856429713	66.13358084155378
1722	76.97094214540439	62.33098426437855	72.53847628530222
1724	77.71036504504829	73.3220227090475	69.89566222726711
1726	69.10172792025529	78.99761251015477	75.58634616541616
1728	64.23868793168433	68.50867846372023	83.23700839392735
1730	67.99488088647601	72.00039002521993	81.95040719431219
1732	70.44163192315371	84.89941199661713	76.70977900590594
1734	64.17595331977954	74.28066143971066	84.66472764592004
1736	60.06348188042816	67.88474809522927	88.09689015141727
1738	79.5694078151819	74.58961675374917	84.26757336721651
1740	83.6413389250975	71.40012160248693	78.93018436063733
1742	81.91154621865131	67.68386210865241	83.63999628747921
1744	78.35508686500552	75.12339495176893	84.85211157028988
1746	72.04006457147278	79.20327966535223	77.39828882029015
1748	92.04933238621649	76.14906972833566	89.17522687220948
1750	82.93815181269531	68.58777885965473	89.82702283368039
1752	74.05327312826756	57.68215049197467	79.75437261218487
1754	64.33488244612131	69.85710006050657	74.56640004069288
1756	69.80464438624968	79.45456663540963	70.65822798090007
1758	72.262334359262	75.72212283984059	64.19998057611022
1760	54.23035629603883	63.73086191355013	69.08664602488983
1762	59.65378296657384	64.56026737851843	68.40817456333926
1764	60.97740670807193	69.68149767543538	78.97397332308985
1766	69.94439330616415	60.9542326833803	77.1168990707539
1768	63.14470179043173	75.24365022419168	77.79014888383051
1770	76.04880589077726	70.45077403640684	85.03674549269177
1772	32.68422089732097	53.09088435259214	72.64038548476475
1774	45.2963088633722	57.7275897799497	83.07353398252189
1776	61.03570548512619	81.28439853711484	57.98917137159234
1778	48.99234471641073	52.46326515135056	70.26102004833376
1780	71.62576751898092	62.93764584130772	66.38830845419136
1782	61.20767380773171	61.86707406173601	50.14021538738152
1784	72.23200534336229	58.39056370582425	62.57052266533331
1786	76.40858253267675	74.36279980781745	65.17338569220381
1788	73.41883132550638	55.8854090634175	62.14078465833095
1790	89.0755519894628	89.03720266464717	79.33025376379987
1792	58.20948034866593	40.52447817608692	33.9352909399524
1794	59.30661220131944	74.60830073643105	50.65386618158227
1796	55.75162085509069	89.37500110261045	55.39948475463523
1798	78.79544991682629	74.51141008818364	69.48298725666257
1800	55.94059409625009	49.33973477052843	76.79778322979333
