# Supplementary material for: In vitro and in vivo datasets of topically applied ketorolac tromethamine in aqueous humor using Raman spectroscopy
Source: Data Brief. 2019 Oct 22;27:104694. doi: 10.1016/j.dib.2019.104694 (PMC6839021; doi:10.1016/j.dib.2019.104694)
Supplement: Multimedia component 1 [file mmc1.zip › Raw Raman spectrum dataset/In vitro Pig eyes/Jena lens/Fingerprint/5% ketrolac 1-3.txt]

cm-1	frame1	frame2	frame3
350	144.0236761647486	140.8921037178467	136.690405600305
352	139.5288355734095	137.7341197584277	139.3106226200155
354	123.9488271276666	122.5038212965205	134.2622289539301
356	107.938831277253	111.9539725491207	126.6172175385762
358	98.09278436509682	106.5225622426779	101.6886597728631
360	94.18770699919162	90.35140324274799	87.873453032003
362	88.81911675035607	73.83554499283477	80.07553370536007
364	73.91005124735017	69.9002294258088	70.35715359325376
366	86.86248927123852	64.35018883000123	62.99233348630087
368	86.11075413912209	67.18681244791219	63.76339300128386
370	78.5772676303248	72.58093830471862	63.74600416591092
372	69.91136087267378	75.72175926546782	57.74919035124795
374	64.45254034063603	71.71496447796906	60.62611693124867
376	77.4613174702891	78.08936682885204	71.3828243631295
378	88.16810758731262	80.73554771592086	80.32124259265062
380	90.02307834640865	78.17288183007177	84.60861415867447
382	94.02211898866487	91.59427690984296	90.42189774837691
384	92.68347773922022	89.28889514814081	80.49664595471714
386	93.01748703830077	88.27418091582585	87.39813170512235
388	96.0411019886252	91.05242000837009	105.7049260165204
390	100.3267985434509	94.25725632502909	104.5416584038571
392	116.5220228904004	107.3555757559004	107.6082973157651
394	122.4264563419198	107.1051824766412	108.2235778481884
396	119.9878571821787	104.0050460178126	107.5977806238704
398	114.7775073943573	114.1982646820718	108.0502080910765
400	125.5148300218766	102.887640154734	94.21409406498384
402	114.6409025199472	101.1076204222339	96.48869998393354
404	104.1492202118666	104.2925657110521	100.3806409147109
406	107.9652691931044	107.6634583781078	97.22165230301241
408	108.2802573202794	99.65043966994017	103.6855874514522
410	99.21484404082443	85.6949304792018	92.19691620284185
412	91.68530266988975	84.25450979887764	84.19245120942858
414	89.36823202084899	92.82798267665704	82.49331775342061
416	91.3247223218048	80.28139941170686	70.33886644489562
418	85.44035185637246	72.08006210731108	70.50927140456255
420	85.34322014671011	75.27906030200032	76.36723073218499
422	87.70034640698262	83.38830659382325	82.30395463905981
424	83.92523432578139	84.31530477937797	81.05875793447768
426	86.18930380813544	82.03144201619631	85.14565302764963
428	82.08803798824179	82.62757220620964	79.14444709157891
430	77.19736070944207	81.775402319167	75.37053727971025
432	76.48991625130793	76.89786605027025	82.28978354843579
434	82.70235214134476	76.94465843088607	84.88047268057788
436	94.57590954710895	84.06242410876446	89.9669188851252
438	93.35977289306462	86.69290709938019	88.79640012021983
440	81.71023469977126	82.87972151703683	81.96360972539358
442	89.50765032716917	79.75895510689742	81.38852934240028
444	97.19247504669548	81.81689857856642	85.65139598076495
446	99.01127479851937	84.90419220604721	81.28874379500277
448	95.5614890623559	86.10454054263597	76.28056588003022
450	88.91506144548259	82.39726501037006	83.41992106761418
452	80.22492730805163	79.15974089997278	86.73259932333849
454	84.93007283642086	76.00410796303072	86.97943884586366
456	93.18117879651443	77.02977381171698	84.6212596207918
458	97.36961744808981	82.50488502656623	81.67641263270619
460	90.0027250323658	80.22294817269184	87.41745985868539
462	76.46988491891347	81.90583576884693	76.30441580661292
464	77.92983807308048	79.95028228523751	71.92567862504193
466	89.05449330119899	76.28820851365998	73.5761143923058
468	89.20588288470377	78.30645448207395	68.66694573532256
470	86.40942059790649	87.19149677222256	75.87590054746318
472	82.59696975008288	84.8536500452722	76.505720715294
474	80.18041925956986	79.33989280640576	75.27447922892884
476	80.84051537082017	77.73592124523617	76.6301018126307
478	82.67925213245518	76.62985990459808	78.82401679475329
480	86.50641043074808	79.59568476560978	79.77795663395285
482	86.44160740350398	81.62687273492131	78.31150288777747
484	83.69968327844404	83.70450502753047	77.54691996544995
486	85.7954003689037	92.05618163703008	85.89630419535075
488	90.80792821219032	81.85115273272388	84.00421993519149
490	84.23343721366906	77.23801430941872	80.77052518388189
492	80.77846595072393	80.98250808296832	80.58028076682082
494	92.43744767199705	91.51385510271241	85.25366481530287
496	92.15899156730553	85.68215270556746	78.29883106935277
498	86.82706583861793	75.97389953376707	68.94971308145965
500	84.40901443971421	75.34130453345378	67.53952087121608
502	86.24835843339601	81.31785252692919	75.3106350194298
504	88.8258473327804	76.83787306038407	86.4237622852159
506	88.61086198385979	89.51675401565024	83.19931435043542
508	88.17202537123336	82.82566638888588	86.64579153548189
510	88.02745751944475	73.73837313767074	86.61485738815384
512	87.99192602900048	77.73001752819513	75.54435786297339
514	83.82751043442454	76.52517419508652	76.58363676183495
516	86.80444373827055	77.62456248668553	77.8012506409432
518	88.43910705184841	77.64351995946848	80.2362807933612
520	85.92277028695415	74.93265235655494	80.8225990076713
522	78.91980921400045	68.31359479004617	72.69469312006643
524	83.00782067552341	72.04688889961147	79.66325693795065
526	85.3628162568299	76.09165568308987	73.85501751562823
528	90.55983003601502	82.06892271817816	74.35015319249635
530	99.60905391316601	88.5970522333665	88.68413955037212
532	97.99504367366005	80.17897986982305	77.2465184805103
534	83.08842897168708	80.04606153208577	73.12220734539412
536	78.76056524429362	80.54546882046478	70.75135054611013
538	84.93887080262104	78.36825550973205	72.30842769798566
540	92.98136925044035	71.46536834551661	81.79235156483225
542	80.23185087400915	73.91447466438515	67.49620884938842
544	81.79533491094004	78.51315646677031	73.48899788156987
546	82.07429573687142	81.22642587592833	78.99896837495587
548	79.45784855649077	81.55412523550659	77.01834622733189
550	94.10180348126355	84.34362024916383	79.04419355563276
552	84.65994223378135	89.05003861752476	74.19413469851224
554	81.65103621831497	89.42405760962501	79.52767081818018
556	83.48878921848774	87.00666039671465	85.82819606836767
558	85.64493206237739	84.89543441495484	83.92196393236102
560	88.89000921331123	90.44165804938481	84.47454864304507
562	92.09046616007053	90.88266125684578	84.05363946594085
564	85.90862384270631	89.57325215681786	81.88668522280656
566	79.90154247622839	86.8420289840344	78.57211060196619
568	93.575257165689	81.87304186394289	75.51406191575101
570	87.05964548342709	79.19966738707025	72.83389327036682
572	84.35737795796226	81.2051795127386	77.97290792846124
574	85.17918399605415	79.42287695905372	76.62630144082451
576	85.70322663326121	73.80857718906152	69.60579572952584
578	75.11905734079457	77.55495883834406	81.87007319155265
580	87.86240821289709	78.6683949880059	76.72854750835624
582	84.20858489670337	76.07049965942312	75.74814353524135
584	77.50986480720309	73.93901167448829	80.1493483412725
586	80.62403724837675	75.83069548544897	87.78953166660918
588	85.04039398922572	81.41725430755243	90.25566421915424
590	84.24658759627451	78.09384780305595	85.16550688542998
592	88.00838648448804	83.12654418677369	83.0869680782683
594	91.52134780058333	88.00926169579405	82.63037966925975
596	87.41756313861886	79.48547180369938	79.95761166749081
598	92.74669496875386	84.83449225963975	84.91469100931481
600	92.73861787952525	87.61720258471941	87.30472571446576
602	99.65273251548356	94.3021753485659	89.01399118490593
604	105.3370637982188	95.9313925347181	86.11955416516982
606	87.54181420498522	72.66765079155574	70.6936805116045
608	85.74698865569889	75.96954605099164	77.53601093135163
610	93.21227831728363	84.75647107127556	84.91004067424152
612	95.83968059654697	88.5024487752639	88.89903275807288
614	91.88308196522699	86.38637094880757	88.51861039562496
616	96.14657310259548	90.65414415571284	86.45101598974043
618	91.87160835135047	89.4006571886776	89.81972755781131
620	95.46187173694874	85.15398821243716	93.20974791742374
622	96.99508907272015	81.7119993188461	92.14710022621625
624	92.41343160584189	82.22611775150186	86.01393736881958
626	94.47927287311535	89.0522268127004	82.89647257896786
628	95.80905067103552	101.7163802705338	91.41124812573469
630	97.25572862200485	97.90215865100861	86.87551092277917
632	101.0953818120908	95.43115978943941	88.36219627478356
634	107.1705159480022	106.1170308176395	105.957922836075
636	105.3100104449152	100.2546599660494	95.29492322911337
638	103.7031937591824	96.03670821386181	95.43854186632564
640	106.9498716734028	91.85090647729024	93.86678828410794
642	109.4100752281214	91.81699749181526	92.7179360237362
644	105.140155401574	98.0419507455487	95.14006818595033
646	98.07775809976567	95.41352421988935	93.72106153140996
648	92.38708534362573	86.5666726767474	87.80908134419718
650	86.05721571815187	84.04111144448496	86.33101085652672
652	82.12451974306205	82.54015796545809	88.34756608661142
654	83.69261744950892	74.78840322734982	89.23829421827109
656	84.07505599905247	77.58818204293017	78.28085036177582
658	92.07696318655894	77.7812106976791	81.71215989599364
660	93.21098779806357	75.11530930950825	85.54604795737259
662	88.53962781711387	71.79730009337355	83.85009931282801
664	84.43387789547688	70.67640946653155	75.47366795094298
666	84.84254689682359	71.47275235452699	78.73047630865912
668	92.06366519239265	78.77815764730137	81.0202209115147
670	89.39193068233973	82.26732448785296	79.61979359779312
672	82.1339411074396	79.0313073995585	78.35978614710956
674	82.38260937370485	72.02285448867403	81.9932773511201
676	84.36515800299739	92.05264714048636	79.05437321332585
678	82.66316405287471	89.0070929949041	80.2580093930806
680	78.41543431788571	80.37589658705362	75.27519207079222
682	75.17803179922086	73.97893493850575	71.89489936944386
684	77.30692150646662	73.62475661431486	80.74955746471676
686	87.50018467281086	76.79144996860275	76.90211666172392
688	82.31800380427892	74.61051258787748	77.39281943570649
690	84.91498435536155	73.85058160353684	78.00926314850722
692	92.53105117491732	74.1835903165312	79.51933939911477
694	95.850674479654	74.98966880986754	83.52441629634032
696	102.5949405026666	90.87425995557538	86.08907318452241
698	94.49194675575066	90.15855515821335	83.76915208961508
700	86.12909870186695	88.88663976987198	84.94151378273222
702	85.09523339771991	88.86836679324959	87.918268132905
704	92.01474886756013	88.2773807881043	87.89443523364082
706	82.25059243657699	86.47704873753257	78.55195603643219
708	88.19594386580023	82.39775408735083	81.25461894165379
710	85.74658181970285	79.58898707008183	77.6810666997002
712	81.6801217624664	82.22785552363207	75.49940443023297
714	83.39014777795482	88.02342117119457	80.08554151850633
716	78.0532913373322	71.74604942314829	70.12257413056436
718	80.68786919161968	86.3928822043404	76.53277271402284
720	84.26992247528497	89.38731841224514	76.57944826004763
722	88.09822046368272	82.83898728888036	75.50488289942734
724	91.49117851400349	75.69985722876608	77.76697580681886
726	91.97668660735309	78.69117298973269	77.79281754652651
728	92.42364392104339	88.12828921079259	83.85572082930341
730	93.52637643408161	90.44024700473986	84.57498226156054
732	90.92854289362157	87.51566812498206	82.99931132101543
734	88.31076913757937	82.10840965123711	81.81943081992804
736	100.2990666564438	76.55620856996706	81.82548279773816
738	90.63974653278089	99.65100115205517	85.32442292919039
740	90.23257027441458	100.6852805762181	86.15811575745227
742	94.07330743845381	95.72511920712516	88.76795296297163
744	99.8492346085017	94.08389091094431	95.52776672788133
746	107.2044237047968	98.03803680556356	105.3411175610299
748	108.6629617820108	96.90833513601048	91.29812799685686
750	104.8885494774767	90.20134592447386	90.31786492258141
752	99.47309328406996	86.03172442454593	87.27066509652995
754	100.3257203207183	85.44729958806052	88.59914340199323
756	110.3223001966584	88.30788994468293	102.1496727722232
758	95.91811735508649	105.0983061169898	95.53886701345743
760	98.24051822271844	94.98146565676112	91.49066672688544
762	99.6935325930244	94.29747509210367	93.44904474754034
764	97.86777656470875	96.26085546520885	93.37905461620498
766	93.9210520535157	93.21306673735616	87.52602924803037
768	90.51332567380401	94.60508024912906	87.15601088881415
770	89.12783096202452	80.89175789260251	83.39582898923572
772	89.65058945525513	81.94727317654318	80.01393446930524
774	90.46697398020692	83.22085746929696	77.52277139839647
776	89.69689594326022	79.61131529991108	76.53898688105289
778	86.11369878154686	78.77737595794103	77.98409829254462
780	93.81915625519913	92.19364712225287	84.79287285534799
782	91.55404681095124	85.29970769693279	84.49749893992166
784	94.98300042062522	85.51799658387594	90.31110582115817
786	98.16864020530795	88.08881266981496	96.80080789140628
788	91.63740037261069	80.53770608102076	92.79200315256225
790	93.21162686359051	80.31672362677948	77.9393252043613
792	102.6453855091751	88.7593459543053	82.93705094434586
794	98.70947018857657	87.52851837921659	85.19886054238572
796	96.42746474297984	87.67124980931368	86.14182942150893
798	101.6682325574781	94.81821222754903	89.69770423788998
800	97.36540324996898	98.99479266712321	97.88992093913188
802	100.2898889656148	93.37974724319589	87.32394708766424
804	97.90122290771681	91.19798925034867	81.59864282752403
806	97.61035625389158	87.84834915256253	82.83969006214252
808	94.07348740977763	84.42047656260309	83.77913128447301
810	80.69391511012154	84.02161983743848	76.43055758742653
812	87.92739120987194	81.30001181499358	80.03648660082058
814	87.78063914604095	78.80608560364749	77.84802182507926
816	83.44637201871741	77.95060146336397	81.98614779082047
818	80.22592002051171	77.6005584039811	84.30028068582413
820	80.95374607125481	77.72023321327521	81.92197477175048
822	83.44079965751701	80.69960455451131	86.2676447753376
824	70.59189581679227	76.54887015382897	80.28961716627184
826	80.25466013237727	79.42774301908898	77.37546798047892
828	82.23930786597799	79.77672910484996	77.61247881080007
830	77.98717573082458	80.0702721378933	79.26112582833441
832	81.54982358591857	85.00754869021959	79.03904539935809
834	83.92501670334451	79.55475515530068	70.82488565250857
836	80.1965930010287	73.03362728595027	75.02049028389702
838	81.71064445216879	78.67539415606109	76.2357807393534
840	86.21453668285218	83.43451322916351	77.43885093512817
842	87.36809543686152	81.8120806297447	79.31003509130687
844	78.66994361072857	80.59357830528091	77.71221840775908
846	85.88049896103291	69.62667605887316	76.99523341247456
848	93.73153594399579	79.54223299184662	83.54243326215673
850	90.62707475962192	83.07756492833622	84.19747481041441
852	88.70616789269749	80.35391760878362	83.58546234923091
854	96.48157483024295	77.84423215266756	86.45858913998002
856	96.18336950108255	75.1551528709887	84.25915742123743
858	98.98589901206621	86.18688106806054	88.39266988066927
860	104.3866965896908	90.62328937827002	93.37109816696619
862	99.35690669493854	95.47904279257514	94.21909227896713
864	88.72599006002776	92.76667784899273	91.0233898836797
866	86.04159514123273	75.31646966417178	86.4292490843691
868	93.72083814968477	80.11551626011359	79.8355547977953
870	90.63343682782572	83.84365057835858	83.57087747837319
872	91.36978834866665	76.82636282508915	82.64059616406146
874	91.71332916226008	77.76377383882384	84.9549618679273
876	89.13352743707598	85.23573595908221	88.2823581797508
878	85.9324932858538	80.03924310394714	82.15677698236037
880	93.13659194796048	79.5520205512974	85.99582874771781
882	92.1588009283075	77.18244618928496	86.71239674121198
884	83.9224350458297	80.77302628926184	85.74953904584326
886	82.89718941948451	83.69973010290501	81.14039001268969
888	88.58891661346405	84.17988852253323	76.47326920001201
890	80.66988028707723	88.93146681362113	81.38150914361681
892	88.82162132711073	76.193933988867	80.78290470217756
894	85.20730631237538	81.73901140681755	84.47836952716294
896	87.02585292280295	77.17125580727405	80.85806713630487
898	88.18138334965155	74.7884745972803	77.04209402578005
900	84.66491013207615	83.35665969174227	79.80777683726784
902	86.38169631957186	86.80913425877318	85.39184427258758
904	87.20021710599501	82.21658803362017	72.92373949068384
906	89.82774044050349	88.38755329443291	73.65269644185194
908	81.47684817806287	82.99671194038464	72.86808568580486
910	70.50920892995804	71.84029668264873	69.98283924406239
912	71.24861687547241	68.35101494355206	70.07753193075419
914	92.23315514562636	79.43217508037293	78.26204414153374
916	77.30518576047294	78.89705490302035	78.71831511182222
918	79.84145898566341	78.71194146703519	72.1616587647911
920	85.7811020249937	82.80650852512963	68.89819467983651
922	86.78603905958997	80.39389833299714	76.5171861382463
924	83.83945005836766	71.69643078528407	88.0317862824932
926	89.31886963266341	84.46932104263611	75.3512534084623
928	80.53461489096426	73.660451150662	86.13875363302253
930	82.66538947918612	78.75199239904492	79.24607564928661
932	80.62524096820958	82.63911294310856	77.26413532224302
934	80.6935118114324	80.64522889577083	78.59026841408991
936	86.94319138396939	77.22680017832882	76.55887547072788
938	87.37763528017048	82.35881444872892	72.01858752173169
940	84.31964406987444	74.74892305720076	79.60898736424815
942	81.69849063938207	75.65360166533277	74.79725031855202
944	85.87087319228192	81.60209972055125	78.98592291937709
946	84.91295268052832	81.3334136551985	82.42384221588571
948	77.05265238430069	76.59478912926711	78.43679906419199
950	80.58859369976143	86.19441105657154	77.51104670558001
952	92.9316558231809	81.07981055999977	80.09022074703395
954	82.04144837190125	77.79510690197412	88.57384026064231
956	83.59694719449865	74.91614366678357	84.7757588416728
958	83.79716578321828	74.04279142150972	80.96636962946559
960	77.53260456483727	75.82683333404535	82.48282223001399
962	78.82470569849352	78.41773945066397	81.16569782855983
964	85.69686050637971	75.40533665162701	80.75435115461769
966	81.7202401770092	74.83549031180623	83.2828126365572
968	83.91421696461961	83.61034014712759	84.99846536707042
970	86.35653422694458	87.79136520147679	81.81942360856837
972	79.41560814105026	80.05842299961994	76.93351706839371
974	64.40378971677504	67.09062441915754	76.08031877910825
976	79.94310739119442	75.79059933649269	74.25943447468779
978	84.1823572548706	74.69967107223317	88.12212765281075
980	85.57486448951698	84.80610371648443	88.13781498676953
982	85.3392677621049	87.85538459625904	85.96765641077194
984	85.7310774715973	85.92968822650016	83.56368062602037
986	86.32988587890395	83.48489847416727	78.77791010193903
988	81.48714364533514	68.89603168901591	74.04713562153734
990	89.22631432605776	77.13865097460831	85.50188417078154
992	82.9280474167786	76.79434864030947	85.66075816185185
994	90.60404597713321	85.02225743847822	83.59215692026578
996	98.69506365175086	93.25363737738817	91.19817936353819
998	106.885626747449	104.0206932514723	110.0706601202049
1000	139.0079711032607	136.3111505675849	133.5215693613716
1002	195.7883913998168	186.081374059084	181.1327517991539
1004	154.8815513699539	139.6107464557482	151.1035765893521
1006	116.7242229544463	100.0690525438321	110.4141975754168
1008	94.11120519241106	89.1104021101132	92.17171837471463
1010	89.76987002157708	92.6716361607011	87.8295707997208
1012	95.00039319469578	91.13554531602505	77.90094000654356
1014	81.70474745233406	92.74425561641859	75.36020856391629
1016	85.70739366167176	71.02184169306241	84.28684494270158
1018	83.34010787914585	69.65541603647372	82.69254436154328
1020	83.5507779203663	81.36933134926339	80.71077087323027
1022	89.81540372977574	88.60237157504865	80.73201355490875
1024	96.83817774456689	87.62006843906445	85.2990275797828
1026	96.92525144464457	90.98090710687436	95.78889341780646
1028	106.1780109882552	99.67345106385481	96.16516407485847
1030	92.61747196496945	83.97451112147137	88.49667856580452
1032	91.58207564490154	78.53004666427566	81.19833400860787
1034	87.87822103666095	79.78587494695819	81.10853075737043
1036	82.27819529000723	80.02263983156406	86.46791214865152
1038	83.82672195809781	74.37880957093172	89.11968380627675
1040	94.88629882557288	66.51766892376659	81.47890309827426
1042	87.26707282709219	85.79098646967205	88.98915753548955
1044	86.34416817776729	78.07609440022908	86.61914995372651
1046	92.19768746586631	92.35689205351063	93.57370506194164
1048	94.53317408742943	98.10263218004636	96.87386366052864
1050	93.43509930579749	92.13442258312351	94.36205759676507
1052	96.14255771873398	92.79267038689612	94.23664796279157
1054	104.3689967981326	97.87308915787003	99.62826801124652
1056	95.99833154571626	95.19658863612648	88.95868162878583
1058	99.96480100915989	90.13277852680554	80.79759022435972
1060	91.85108729633907	88.29905404600729	85.73363906544282
1062	89.53749660352139	86.64948781650938	83.98211359190853
1064	94.13027659325481	86.16300577202514	77.74163723300765
1066	92.36040545737711	86.40600500573859	83.21021849041117
1068	99.84242671657646	68.29414020646114	81.12166424965628
1070	92.06465673091604	74.89808169074541	90.64398435875125
1072	85.36448060628842	85.57265161674995	78.92090682581051
1074	90.71485089903975	95.64873062915865	76.92656595503375
1076	94.38224924416673	91.11480067238313	80.92345961194909
1078	91.56388164169597	83.93873032169515	83.89310933740246
1080	91.9672683245101	93.83691077396819	87.29228690365329
1082	99.64014511539021	80.56111032827474	95.5252478993002
1084	94.62842523696774	96.08404782003098	87.58352203154394
1086	89.65432783195675	93.95954157818942	91.48849830121407
1088	91.01159462028491	83.2047260092844	89.75161151741114
1090	94.82728402428714	77.98292562918684	91.33072946008718
1092	95.78661919237759	79.75713214220582	97.8251208485737
1094	93.02539222716105	81.71181678767061	97.26400157326587
1096	92.83603281328978	91.43169083521876	82.67149704006638
1098	85.13529990018434	82.53459574596155	88.67758190867505
1100	83.12775938235382	84.43280463401791	79.49611821574753
1102	86.89743334850948	85.12816849325041	84.49140925848126
1104	90.18415109944662	82.43960862475728	88.65357637744745
1106	91.97856461743935	82.34595542287885	87.56298863852626
1108	93.45789175725824	88.0319525250324	88.18309026719078
1110	88.41209637625656	86.53362385557733	81.12059954364369
1112	89.15584494994113	76.98328972422738	75.80010208994446
1114	77.67313735387884	69.68578460290065	73.28761999878641
1116	85.47915074329757	80.45574655464506	79.63299866652037
1118	89.14303018572863	82.12023317039402	84.46958061463303
1120	85.17077351377245	80.26482955232996	84.46208832464859
1122	84.97227952970917	87.68811337133798	84.72539927316238
1124	89.23938453744408	86.39495993369461	90.25723965446694
1126	89.63190402100952	86.77963850248385	86.33903694901053
1128	80.97363735933674	74.65571125466343	75.09763615485886
1130	83.72518963888012	74.15512834211803	78.2539824937267
1132	87.56498884527164	75.64359939628665	81.38142831878048
1134	87.65915632775844	79.97552961458916	77.56495179065814
1136	87.96940742998949	84.26102451933657	73.79019212475461
1138	94.13811916013368	80.16044440249272	82.4441948567397
1140	97.71259218702996	81.83814111923232	98.41895803262375
1142	98.88556479060908	89.2795669373546	95.83414313313195
1144	106.8001432044801	90.07381205073709	98.35888484979631
1146	100.6036104150054	99.45642221707118	100.9850801922103
1148	96.73314619332466	108.6762243300173	100.5613429741825
1150	95.5381359153854	102.9397647747922	96.28483043782022
1152	94.65981801244638	87.17682618196224	92.41059943257777
1154	115.5579949676323	93.35435523483773	96.62649514355829
1156	108.8419375316228	84.06476189266138	91.16384287295439
1158	89.24269786384744	82.85092742409866	86.60523256275147
1160	92.64348383427216	93.46465240753652	90.34830994872121
1162	94.58753322977725	94.33811401554601	91.30637242605737
1164	98.34726109988017	89.21477974384678	89.10452494146888
1166	103.3540141626923	89.70450719706447	87.58240988629201
1168	96.91262300249915	96.54751420500456	88.50073905163353
1170	86.64712718127615	94.82835561663937	91.5667115324148
1172	101.311966548335	92.64295340670736	99.75126237438528
1174	90.12308610080748	89.60056368486512	88.46850710225984
1176	90.44119534720113	89.74981990050213	91.88007163985888
1178	97.91475045219623	95.66567474478472	84.70294087980264
1180	100.0105360744902	103.7450627935572	83.90346185896917
1182	93.69168788586816	102.9747200655461	94.78380931877145
1184	87.83689674003095	86.51821122292152	89.70503455593597
1186	86.81637764624455	77.91387913000547	99.50945401388502
1188	89.97331563400412	88.33059548167549	96.07341020317649
1190	89.54153668761117	87.61916227996098	99.50488127869724
1192	97.19196053919485	86.58658646844742	99.79134011637072
1194	104.672019667284	94.15817847342575	98.43700099025443
1196	104.0039902284591	101.197638363014	98.58125638498791
1198	96.35418176088939	100.4980524673366	102.4068029753032
1200	91.46560309904413	100.9968093749276	105.3116802127202
1202	97.75733566798364	108.9561869524891	84.84631306190241
1204	106.503161101502	103.5488916861436	100.3320381392003
1206	97.29057711494069	85.50647178620471	100.8502869116556
1208	92.64571324238594	90.83508733600972	91.77017999841041
1210	93.15080148683333	92.87922804899372	89.32669488850127
1212	106.0382565253717	96.01766684492412	101.0429059474446
1214	117.7094284580599	100.2917897656188	111.2745377136537
1216	101.4378609274088	88.55034368878026	101.3893623291828
1218	87.09514454847262	90.73536473363579	101.6743394706478
1220	107.1728137863738	89.54030460728973	101.1901480443099
1222	108.2856887830764	88.11057744207842	97.95876598539257
1224	107.388878982587	97.69532089923973	102.8284164907002
1226	102.9255384923188	96.44478944496444	102.2362915392379
1228	94.64998924868741	93.7509691470279	98.13547303452054
1230	94.18075466187592	99.77458288889443	97.73167790868709
1232	111.3146379958939	107.9019712906915	104.6449921429172
1234	127.8572768896095	109.0655057548511	117.9174850858258
1236	108.0649843313308	99.74484948086321	110.0050332020433
1238	107.0649106263699	109.9335586737622	104.0377895783902
1240	101.7060842266102	99.48473117217139	107.6437337420723
1242	102.2380474808583	93.49578778351848	113.8088961700639
1244	110.0104380614197	97.19084411050241	116.0492430323411
1246	116.4290990507287	103.2069845384704	110.7169411678356
1248	116.802588369187	107.4579637379991	104.6150773185593
1250	118.8633895907472	115.0709961152332	110.6760281850638
1252	128.6459233392452	125.7045513952116	119.6852766439443
1254	133.2068120018898	116.6309437209454	122.0609998171621
1256	145.9490868025398	123.542284843768	129.37878550293
1258	141.2541787634152	127.20698732179	123.9214680074036
1260	139.3931169701966	126.3262525343415	126.0254032189122
1262	135.7345410543274	131.8980884756713	131.523859846541
1264	127.4406720109622	132.1280821410986	129.5729780821408
1266	126.0689352870715	121.3403646457069	121.841642853696
1268	137.635667763955	133.9311165073992	121.4755777542539
1270	137.2899934900467	136.5593027798003	134.8679583001063
1272	133.9503916035625	142.7522374128452	136.6568449211077
1274	147.9372660352766	134.5056657513884	145.4059449271143
1276	141.0815269549561	138.5061644328628	146.9951599690002
1278	146.4484593185755	143.8568500597336	148.3758048014804
1280	154.4134911113766	143.7481022771192	152.4262838546208
1282	153.8861491575264	143.9227790925074	151.2869933690855
1284	153.1690778940458	152.9685752696232	144.2201801439053
1286	151.5498118012894	163.7439022801334	147.8271109506089
1288	150.3111064147689	135.3090277059523	137.939893961182
1290	141.1624807830224	133.6034914578529	145.992421557055
1292	138.0645955078688	127.9681772509803	142.8079062899039
1294	138.7099792308437	119.0493287121064	131.3705122794168
1296	129.4735530066494	115.5297064987988	124.5799404032437
1298	125.7853119591583	112.6267349032959	119.4683318508258
1300	133.5012517920039	110.9159460707876	119.6402952337596
1302	133.4250800388886	112.3872378547652	119.5437314572359
1304	115.2270760585486	109.7214067868642	99.49329510352789
1306	123.5946039921284	116.1526777426455	115.9825383396991
1308	120.6602814573001	118.5449143180004	114.5347472257869
1310	117.4903763770906	120.043034021633	114.3164513762039
1312	120.6093802660715	104.1346994728868	119.8917207143864
1314	123.8653865249107	109.8142946216245	115.3289387058154
1316	121.2013256693733	109.8534441134769	113.116426111884
1318	111.6933420444143	108.2736281911379	104.1270589774679
1320	101.2809914152202	106.3997994392278	90.18825456971339
1322	100.2663251018813	90.3156652226721	97.12868357428424
1324	114.9585211057272	114.8830063592313	107.8771998127944
1326	131.4044299292257	106.2041749618475	107.0177432332734
1328	109.7877460914264	90.57458046717828	109.4375843390367
1330	102.9974839911265	96.30651593184626	96.62517837406922
1332	103.2498334523287	112.4374967027188	105.9321543835867
1334	103.6015663875947	106.7500969740936	121.3904346861166
1336	109.418217415826	99.82294689839003	117.9820917419046
1338	111.6444931248279	105.2395313316155	106.4961849829089
1340	104.3771630090467	114.1189847009782	111.2777295542407
1342	108.7081771844626	122.3114654517041	128.942841248582
1344	133.4575576910033	122.5432212662364	142.2551986188029
1346	136.2150690086678	113.1684009153154	123.2433264005793
1348	144.544082778527	133.049675414005	135.017152049047
1350	130.7172483743197	131.3711477468363	132.2705709416211
1352	135.8101236620213	120.9274046950666	128.6073290336661
1354	137.8857000491222	118.5964395773105	125.7437704105089
1356	125.627760473506	117.246134959719	119.5743642691043
1358	110.5263831728132	107.3340458742836	109.1075665956889
1360	108.3859346344629	100.9767456762231	104.2034824947454
1362	115.4135770560886	111.8911261311617	110.2828314843013
1364	107.1258476628568	108.5522958829995	102.4658989423299
1366	122.2976329380026	94.85702992283994	108.5652353378748
1368	103.7697521316511	118.7043454794052	105.81435195542
1370	104.5595240071313	135.9158613816905	119.4783084454674
1372	101.7868615323064	119.4711619095433	111.423721772487
1374	107.9946052242655	122.0134290167677	107.0001971449848
1376	116.9385188784948	125.8924141640336	117.2377415756654
1378	127.9568720527556	123.0998447722852	126.2993834135857
1380	132.2115313059011	118.8533923456822	121.9558697638792
1382	123.8843507348792	114.0456700250681	113.1621668998244
1384	129.5611278727778	122.2446664257751	113.2755287735459
1386	131.8417203254656	130.2921270518989	123.6975050922411
1388	132.2809966333681	121.3189446916117	114.719827962211
1390	124.2820787490006	131.1249789171569	126.1605362956667
1392	124.6318366687279	130.4004393493081	124.1766810872676
1394	126.4276991918797	124.6051445580393	120.5811005761305
1396	126.365459660062	113.6034535763989	122.7491577774035
1398	127.9080331811735	108.3236727505565	125.9809157876234
1400	125.8942978463299	117.2943063820514	116.6094882532342
1402	118.4770128764432	128.3602847418913	105.0146628241801
1404	116.3131450128323	122.3407667172913	112.7029449397576
1406	122.807893400564	106.1884039849298	119.9189460983187
1408	125.7739530994248	98.71382492344425	123.5902009615887
1410	114.0866133851167	115.1812257663383	122.4823417689091
1412	141.3344010831854	114.0535292602192	119.1330679159667
1414	135.5136863199319	108.9863651404193	120.8551721824212
1416	126.4512546630555	113.5413605846287	118.2034727297277
1418	121.7708823523682	112.7355992269809	128.9278544014578
1420	123.5873348550354	117.9909129701508	125.0707752581343
1422	136.1510600335058	125.7763845993814	126.6560016464229
1424	156.3542353655319	128.4733445874229	141.2943904203137
1426	165.4449896567592	141.3839344294478	143.8137220144785
1428	158.9413623302498	172.2112733923348	154.1500328112118
1430	189.2095987990493	176.4275785123386	186.5552037325925
1432	219.0633004148785	183.1212347546666	194.8596843855596
1434	185.0295116491656	181.8194678776156	186.2924448723856
1436	161.5722117897266	147.782621146588	163.7132779272068
1438	154.0711337910259	131.0850156405904	155.3020379881042
1440	146.8787110010942	131.4312515163297	134.7385522223802
1442	149.945587446673	126.685855525473	139.7373297265035
1444	148.5428288877637	129.3978579697415	152.9961923697246
1446	148.1090173795302	138.6743258097454	155.9119899484106
1448	156.346306646949	146.6418662982072	153.3563708457262
1450	162.8901204561273	153.8032538362098	148.7819865042557
1452	160.4548462140379	148.4021635404185	137.8228946545442
1454	135.8954192740795	131.7753324696733	122.235646765463
1456	159.1045314076276	147.3872002584451	157.7252669041448
1458	132.616266967685	135.0035706397082	121.793899556516
1460	134.3382096441096	147.3141174596028	130.2339252187495
1462	128.9925323665778	143.4038122295712	139.8443307227378
1464	156.3925356935762	142.6635598901128	159.7255400619223
1466	162.9802604895572	151.3700491503371	157.9716884670658
1468	156.1945338168477	164.2680017326055	155.9182286562593
1470	174.029135250144	169.0959102757888	175.7078750471492
1472	199.6427415389701	166.6730239725504	185.6962633863083
1474	191.4800727770493	164.1561254405303	163.8993460542124
1476	161.412442204092	156.4270280810613	144.4047039574217
1478	145.4489468737392	139.2117381702697	141.6760003545924
1480	128.3337018958429	126.5429357997288	143.6029948696629
1482	135.4053747968336	126.9774798374039	127.3365884212167
1484	120.2192828101584	112.7354932267936	126.8405138308006
1486	138.9247654732282	102.7046861661779	112.0033886654534
1488	124.2597415234466	120.4357400604883	122.1376207663857
1490	137.6729252665338	122.8666692860565	124.4159709782445
1492	150.2352254119043	129.8654647813408	120.1362850805513
1494	147.4660499069598	127.5433562912193	126.3633217526931
1496	140.3828248365041	123.7581538207795	129.0792000464533
1498	133.6837876931391	121.6838382623051	129.2902158636077
1500	133.8436453589245	120.7108823551436	137.676409513838
1502	136.3401366941022	128.7194407984826	135.2316228892295
1504	124.5808756750147	135.1787487803067	115.2453685733134
1506	141.0176792554802	133.9533947822661	122.5831625409947
1508	123.63292453421	130.9560021084612	113.6152779092947
1510	134.5421210161617	124.7994406533241	148.7204169680382
1512	135.28545741804	143.8632101522346	142.3531083679137
1514	158.5817511178982	135.1723178215889	146.1467111517651
1516	177.116661003406	151.057233232109	164.3027656897923
1518	173.0200457437608	168.5032543622982	184.9915654191769
1520	193.1805339900926	167.9474913011716	177.6485497584505
1522	208.2628237089	177.4067685467594	173.1036041932367
1524	201.1647852173552	183.6351348885165	181.2398767093668
1526	187.240967034115	177.0796083323534	184.711147705221
1528	177.42897870738	168.8981693230274	175.0631796249972
1530	166.6718022948571	160.2554529789424	158.8023793885708
1532	153.396253471011	147.9880092155728	143.7601781559363
1534	150.0731083842614	132.3215399216216	131.2937906577893
1536	150.7068270307098	110.29386777617	119.506214210684
1538	132.1672378052002	126.812047991888	135.4468501652973
1540	136.4275317466682	136.3942574190338	119.5071592209602
1542	148.2073784118534	136.5217950313607	137.4493897942514
1544	143.6162861520656	141.9293736482983	142.2360850126196
1546	129.3861406630005	135.8393088474324	133.9955465090233
1548	150.69558928146	135.8158861027051	139.4607974467401
1550	148.7925600240415	142.1276656039149	165.0386038973044
1552	147.881979756161	158.9851037664032	152.5449256043297
1554	144.4987349343672	154.2085363312997	154.7703689865899
1556	149.2779607501469	149.9140227543615	152.680038897311
1558	162.4143312435737	153.5950381663586	141.6280332209107
1560	178.9908024900162	154.9961980065272	153.2717631775407
1562	204.0268426517829	173.8467191015581	168.4269460662451
1564	207.3017389919417	194.2776679674037	185.1868862828719
1566	194.4973288868621	195.2350737341381	181.2496983048546
1568	199.4931843841371	181.8739005094766	177.9809045414495
1570	187.2100123646678	164.3555996558331	189.5319922573149
1572	189.6587757759253	195.5944703067596	207.4319336409913
1574	167.381757797185	173.3285620980434	181.827814846722
1576	171.4937750860814	163.5876135921703	167.6786338796821
1578	158.7456971129978	141.1448287967178	137.7257806265935
1580	149.5957217542991	121.9371903554544	136.7968010717731
1582	158.664435063627	153.7773582645771	169.8873452537399
1584	174.7747843906026	171.5623916678292	173.9807008984637
1586	172.3664371159167	176.9071467132638	176.2296343117061
1588	194.1762847594719	204.9559175369128	196.0681023419368
1590	217.312290007097	228.8564111767283	215.4755059100663
1592	224.7541266979065	221.9139453026177	223.5369947609376
1594	245.2803680132614	224.4767337303329	240.3406717267741
1596	269.1031310338133	243.2743294462879	263.7495307353374
1598	276.2745540505988	239.0893350953478	263.4274323136356
1600	280.5546859715866	261.4705818012893	259.5862005336301
1602	292.8473774732075	276.5753881037127	238.2533329479762
1604	260.9374431368384	212.3454858369443	210.7697195869727
1606	203.5676243060435	181.7484134769037	196.5218896534981
1608	156.0335275198559	158.3393848703384	186.2307585151374
1610	184.5551021911243	177.3532400470922	163.7114620144682
1612	172.7212128800109	149.1468136091951	188.0595114623339
1614	145.5115409884382	146.5302724992386	176.3687677450902
1616	186.8541546971661	167.1953751307315	156.8440223352303
1618	172.4346135463309	150.0671791780656	147.5907087834478
1620	162.3885943683529	156.3077728404413	168.8451779156503
1622	157.1691571649515	159.7261261348624	169.4572917359574
1624	144.9847785253336	145.6496581199044	148.8663990421175
1626	137.3810446257104	136.8341177908231	136.652035264724
1628	151.1048848388443	139.0600622916969	141.798111329167
1630	160.5301316468946	138.0801278293395	138.367367093748
1632	151.6177301368205	138.0425524928178	128.2816386082685
1634	147.401294102374	146.3008712860069	136.5484646121272
1636	152.3923019233631	148.0226587223495	145.440425663945
1638	150.4312802896711	139.4112659643178	134.9366154087003
1640	139.8206108108276	134.0626453806207	129.1287303753117
1642	152.2301240118875	130.3050569390139	137.0906633110766
1644	146.5990326749075	131.3214194102733	134.1397076860468
1646	153.9939973512006	137.519642223369	142.9139215395922
1648	161.660991067408	122.2943527034936	139.161445953827
1650	155.7732306789407	169.5475997264543	183.9539161277793
1652	162.9252910956416	148.960621327266	160.8886652275956
1654	139.7284229449161	123.883953200713	132.0913398722186
1656	145.1171678080957	129.1422404397351	120.4245922745214
1658	131.9045080869967	129.5747577330545	147.444024465517
1660	155.4697164617194	143.4679460498502	154.2713676283431
1662	149.4390208531206	142.9522450732086	149.9844393794556
1664	152.6393863442557	151.5536312019003	166.203792214712
1666	151.8283499701734	147.1588574969333	146.0507106487594
1668	146.6788024594102	137.2532569994661	136.6015163775327
1670	142.5580577056517	125.0735513222736	150.7039584147649
1672	145.7024962254081	115.371823084087	144.6569329506501
1674	161.4701832490187	141.417879606454	137.0097133907549
1676	153.0496806065221	156.4171466605268	128.3867856519207
1678	138.5209165515768	140.1636059920181	128.3390433493678
1680	137.326156876545	132.1014711215287	136.8918212554752
1682	135.2484041782952	129.5281873208332	141.7254449973656
1684	147.7092585630809	133.1444129472755	152.955379442356
1686	142.2630948521339	141.4743532402427	134.8059234085088
1688	136.4968536122187	142.41459289106	120.9494456625756
1690	150.433912156603	144.2424746988926	117.9298556179371
1692	141.9629946163914	129.6873231853949	137.7426985281919
1694	130.476029207905	119.7684351833142	124.2645105672773
1696	118.6066601213006	112.4835722778914	132.5081071280241
1698	102.9479017301757	110.6798673186832	129.4747086954258
1700	119.6134534729262	120.1488553675556	106.5200541618236
1702	149.838453677453	139.4622696465297	132.4759936509806
1704	107.5625282744543	123.1113608470738	118.8188068448698
1706	132.3669081074446	125.8828709419794	111.8883341417553
1708	134.6757682438157	127.5267459335929	149.4957282057285
1710	137.0088656184173	140.2553755025211	125.5739060140858
1712	119.1585726433673	142.3829392777807	116.1382970348623
1714	130.1284502460087	121.8922220800961	134.7887377618906
1716	140.6722095914851	116.7694215464102	137.0040788354581
1718	126.204146288234	136.697749957654	132.9909708796364
1720	115.3270554416759	112.5192222921942	115.582362895891
1722	130.4659739477363	120.2180034310182	129.6747905170975
1724	142.2163531667499	117.3813843835903	135.9983162673331
1726	140.3553345368002	92.57992597503775	128.5430249429923
1728	135.5840882822091	122.4082533640521	130.8832479929951
1730	140.8053481873672	133.7899664130349	113.3838061914431
1732	150.8188931820353	124.2112478985577	111.5630227644142
1734	138.180743148119	120.5616987652026	126.0105111761592
1736	130.6304284453622	114.1823332367068	131.7728308520086
1738	132.9206279128883	113.6085932656761	121.4364790132017
1740	131.5118790613101	123.1161584967622	117.0921082902419
1742	130.6261923024549	127.6059802474106	134.1739621991457
1744	130.1966487404569	126.4992902887541	133.0187663304388
1746	140.0400810428316	126.6574632192058	129.0077841506445
1748	159.8941112799093	135.8518690990573	143.7168937937558
1750	152.712397785212	144.3121812983702	130.7719009418497
1752	119.5933999105446	121.6462662249215	106.7310646143768
1754	130.6000061416824	108.1791870653126	97.15393726500798
1756	146.9485926830894	120.2091509783834	133.5788718307364
1758	145.1179591883594	120.9614737819149	139.7430566662582
1760	132.003260789437	104.8545385084324	139.4853287316681
1762	133.4226096103869	106.5743018893074	135.792836756673
1764	126.7755660229615	136.2865704417095	148.0987358991831
1766	131.2555297691962	133.7334996130644	128.7947483567837
1768	119.2744899139202	113.3058175719674	137.463451235294
1770	129.8845456770351	125.7019576678585	146.5441156126306
1772	114.6045118037462	110.9921127113046	131.1552526630663
1774	129.2631506095156	112.8980993687164	113.0972310111691
1776	145.9753972203441	130.7630968940696	129.927093146683
1778	113.6736685503283	143.3420971818435	122.9377120816493
1780	102.178247151498	136.6118109838072	120.3460819116018
1782	135.8650459193176	104.729489327704	106.0336367474493
1784	141.6899756787387	99.38886178827576	144.750628618554
1786	125.4592468871044	137.6383399404573	125.9881524128545
1788	98.0304603594271	86.65206842677381	117.1578300998877
1790	145.8330621642173	127.9870188469951	145.8748977912889
1792	133.0882285514316	115.1130512276587	123.4418637300249
1794	131.2476771414652	97.44755318117548	135.706225910248
1796	126.2562112059645	115.3717801421633	162.5217540601427
1798	124.6417009491373	147.373066567699	115.8846934676953
1800	118.9514814181467	97.56698670641438	127.3929883775156
