# Supplementary material for: In vitro and in vivo datasets of topically applied ketorolac tromethamine in aqueous humor using Raman spectroscopy
Source: Data Brief. 2019 Oct 22;27:104694. doi: 10.1016/j.dib.2019.104694 (PMC6839021; doi:10.1016/j.dib.2019.104694)
Supplement: Multimedia component 1 [file mmc1.zip › Raw Raman spectrum dataset/In vitro Pig eyes/Jena lens/Fingerprint/Acular 1.txt]

cm-1	frame1	frame2	frame3
350	104.7773646192839	116.3444676718466	88.16052803384592
352	101.5895000305769	112.5216424634816	93.55657209000783
354	92.12493086652023	116.3380401958069	98.37969680820282
356	86.05774512902197	124.145301738356	94.55797878442347
358	81.21743888353792	118.5828153747792	83.58699064886662
360	71.11883255587452	107.2199318290262	68.86722868856705
362	57.86423510225318	92.99163919342813	53.95835162095859
364	52.93190935614168	78.61330434185476	46.77834241383707
366	64.61803632628272	86.5702946276475	62.88797012376497
368	73.45455981228483	102.7604338316597	73.73002147606206
370	77.42560430370656	113.7921858303326	78.82524501263286
372	77.94119410644558	99.69939892643141	84.58944343621627
374	83.43755009833322	109.1975265574624	87.80031106805105
376	84.12100840131657	106.9745383025657	81.26182856746745
378	81.56357634796967	100.8319983895798	75.29074457187649
380	78.13501474456116	101.0366203155584	80.51237814938682
382	77.61915330685112	112.0722884422076	77.37316549057209
384	82.84813632973487	104.0878330229309	76.99994266379972
386	89.04039496603625	100.6071645779681	76.28601209127186
388	92.06264926655047	111.5095203200811	73.97832661682985
390	83.47859056185686	101.3933433872028	75.16061312290181
392	84.70991106191862	106.8121542634341	77.45215733159523
394	84.8157135803134	108.8334450216023	80.68359743340611
396	85.05286050355905	105.7738270077636	85.1116815071609
398	101.8212001531098	113.1734430125626	91.77798280648872
400	96.39331318393238	105.3127817769289	80.89523141596146
402	87.83037379700616	103.8975481354512	75.04042398014813
404	82.03516854901892	108.5887025946602	76.33675446536864
406	83.92521899869901	113.0705707682739	82.34296378135754
408	87.23352244378813	107.024733027461	75.61320549743812
410	87.11371259435431	110.4056337559662	78.75521396917716
412	84.21105162389019	114.8881334135103	81.1669052269302
414	80.09031719108282	112.0584217161487	73.85511420708491
416	85.09909308153272	97.53077564522384	72.90922388286724
418	82.32884855630367	96.93575198267638	66.44293007716709
420	76.62128527684394	100.0193475790083	64.63513776632894
422	71.86379583342117	103.1285377730391	69.92058945529841
424	75.16607805722103	110.5364356534283	73.2231670513698
426	79.11155026083465	110.2471091177025	78.13337336364145
428	82.6039225470528	110.0005068455828	80.44207923049623
430	82.70618349295117	111.8419459136945	80.88893253869281
432	74.4987141764525	116.7175122029078	82.39538132516078
434	79.46000143377283	103.4160680309896	75.81609357452456
436	82.1688112504807	106.6528526649758	73.89578902810278
438	86.76691328553116	111.6656053254791	76.22800914624131
440	95.2079669090965	105.6639533267852	80.72050460559453
442	81.14201616081323	108.9272585429204	74.10998907366793
444	75.63931528363332	105.1591588502757	71.74934619867599
446	76.48682074604808	104.9431757477922	70.70474787769511
448	82.60256316838608	108.7961562495636	71.10440706489312
450	93.44264096776404	103.8960960043962	77.46208884112261
452	88.47863402528641	107.8985627046222	82.66507933821437
454	85.17396083506279	112.1085163856624	83.5342354267126
456	83.73815057853192	114.8186088143893	79.61272051373587
458	81.0130362973393	115.4118471749017	71.27086747477989
460	84.82872461350326	110.2198776643194	71.70048701872567
462	78.103588650886	106.6162893536991	72.36228302769254
464	75.86719221731944	106.4053916865675	76.52074850912945
466	83.66236079891857	109.3394438380288	83.06503137736688
468	80.03879948785587	108.2822219040547	74.92815186305235
470	80.28545422731307	112.1375533000864	81.42668203322816
472	76.83995249604678	108.5027345270292	84.59782002493085
474	72.73360880417314	99.78883333954009	80.26125739675084
476	76.99988950434033	96.16108991450106	68.72245261671547
478	81.28121129187625	109.4328333090317	79.12445276838615
480	79.67372365670855	109.2867010756798	76.06895872493011
482	79.0397809370504	106.9919258951178	74.00891038554919
484	83.69412129257356	111.0262992885209	81.52213049800744
486	84.47999974249998	111.8056204280177	70.93922145865619
488	87.37380720697462	108.8124428002581	74.23719010818515
490	83.94892134583036	107.865375155346	72.83251088408528
492	78.67130293935587	107.311447276018	69.5205947504534
494	86.25332772413091	100.0651152166767	81.6653250985307
496	80.43963414107979	114.8492209466907	74.93628136172332
498	74.20906825923852	111.7322462603262	67.0528469486854
500	72.85872333159198	106.1989539610982	63.64677566945395
502	78.2091560993383	109.9929543363975	67.47839958750893
504	75.91873862125337	101.9502465022449	70.54074985379774
506	77.53745071105934	105.6856820319778	76.56874212528371
508	77.09619213333579	109.1611253762102	77.46176760636629
510	75.03629097192814	110.5469692653192	73.18251864587589
512	75.67646203228766	113.0788483899741	68.44247218744556
514	78.65420887642834	111.3962189742649	70.10343597928539
516	82.58188625757182	114.5642217453797	73.67178807730102
518	85.38616801480549	116.6146858810862	75.69633011629324
520	84.87220913669495	113.5262022347931	74.95046127111473
522	76.72129073626054	108.835058034303	78.3965443361067
524	80.2707941567558	107.0657042211779	76.85844274185732
526	78.41264281402781	104.1839183392972	74.54340900548269
528	74.06806794794717	103.4419876161816	74.06806794794717
530	77.89710547258444	111.1031878662563	77.88797122918935
532	78.82180498742582	111.2815484495436	77.64800143464233
534	79.63522515242759	109.3710405814805	73.88749189307592
536	79.15926935503543	105.605207711827	70.55818080619385
538	75.6037844090969	100.9299613890556	69.74626928553538
540	64.64208815695648	98.16030785742086	70.87325746086506
542	71.66479360357332	106.4454081157858	73.88080104414324
544	75.29238726053708	109.2659213377979	77.72272544577795
546	72.09618636996784	107.2335530262654	78.71937653165051
548	63.9543218513063	103.7994708576063	74.03261783430236
550	78.17748933573871	100.7121548688488	74.90787440059184
552	75.58844195073546	98.66485043362036	77.39821403657203
554	73.33822443702337	98.23759917291552	74.31938256491475
556	74.00871420925733	99.94510787626022	68.08126779297973
558	70.55280970792704	104.3652443845784	68.94151550087219
560	73.36907569514612	105.5102724652629	69.56478981685463
562	74.39826725333788	106.7407553545944	70.99813252269567
564	73.68694670818333	111.4768361318824	70.16582957834025
566	72.08316436092049	117.5062669418118	66.12042349617998
568	72.17242365487478	106.0937796841291	63.45276354109359
570	70.80524860744865	101.0061663113239	66.6721217401816
572	72.3225266601506	98.06162820728777	72.992607843483
574	73.93715444321607	100.309463732266	77.04532381005771
576	71.90061637467143	109.448695664837	74.42775916423881
578	67.29446963012556	102.0747476342271	76.56801373420541
580	65.38521813737255	100.0122148299712	75.33721376191741
582	73.60469900304646	98.15993995370729	77.84047739566678
584	83.41277804115998	97.15680915956537	80.7046541627321
586	75.54958840912276	100.9069199487095	74.00804563601616
588	70.78221533541552	105.774141831739	60.83145353184408
590	73.08475701278181	111.2562480866008	65.61812987909953
592	71.62494832752078	110.0127813295526	70.56492799836116
594	65.85164992018163	102.8794848256756	69.09097330875569
596	71.20377150111041	103.5304222323107	70.43847874305868
598	79.93280013466912	104.0073797045613	74.03626498183229
600	76.08023890967488	98.51937850505274	68.18238638937214
602	74.69986777146188	98.61296156500306	67.20799685560658
604	83.82274065293559	108.7666710856451	78.24766138376515
606	79.9615447568213	105.3285574507627	78.00228778617077
608	79.16051984932305	95.73256656284502	70.89940394788579
610	78.08555131979198	94.57416084877944	69.86506872967942
612	76.59992119479595	96.90012551449563	72.20746208262528
614	74.99600173567654	95.96682551371656	73.22297279507475
616	71.89118468679092	103.8001555458701	78.63432064376886
618	71.08091632606011	108.8801593041513	73.87320496598944
620	75.74517773092072	108.247497258071	75.28245864532829
622	79.07764895681116	108.1632164970787	78.80831755660061
624	71.45694789191695	117.0961687340318	73.26615175620967
626	72.83754157463817	108.7242601932131	69.76293528390855
628	63.6356877983891	98.79595937043911	59.53002285823236
630	64.14087447832068	98.14241929283918	59.16555837472692
632	72.44010858559882	103.889473088425	68.50016603806937
634	71.86984424821958	103.8184199876322	75.98164257625118
636	63.78962061194312	101.5479386550858	67.9106401435288
638	75.54662352506141	107.3015475334277	70.34617498422426
640	77.99457105385183	107.1142478443978	71.56434122089657
642	70.9989977334631	101.5562301681152	68.51857913969704
644	83.41667892586055	105.795225565676	66.50186870870674
646	71.6605553874019	104.8913055687658	66.79115053158357
648	66.10080745073049	98.70409433204027	65.45429300482384
650	64.7914409276589	97.21108379967416	68.7370948026124
652	65.56369293443197	102.5065273885195	74.55573085976189
654	66.44831289190447	106.2302709190454	69.23148388730087
656	66.64612975864549	100.2012260800882	72.45530317443095
658	64.33471897751406	103.227176772017	66.63835754155555
660	69.14599110190345	103.4337811337834	64.06694500978102
662	76.06873003189945	95.36459358210649	66.97763533153976
664	55.44716592989212	84.80515352433326	60.09560054267829
666	64.85164653229434	101.0803183702992	67.27827656083794
668	73.29678646032805	102.6123932403185	65.7136483748165
670	72.4186728466016	104.065839976566	67.89098610018674
672	64.12300974259692	109.0141232910514	75.57768352663658
674	65.8420558774681	97.32170751610802	69.33696288386138
676	60.26362389078373	91.52877500671583	61.00239411919449
678	70.46988551404577	97.76189598453394	70.17308558228937
680	77.50276741997328	105.093350844916	73.52229532591694
682	72.28655209050746	105.0630151821983	63.81772376103422
684	65.11967534654669	94.20090650614785	63.78890421843101
686	71.84977925780805	92.68188336454635	61.47361764726161
688	70.86320224477615	90.53016013855175	60.70240285785527
690	69.70818609132961	93.47130168859604	61.98328700405961
692	72.37070988363598	101.8019551896645	65.53631187628899
694	75.7876246804511	106.9740788886199	71.48834537901755
696	64.1950472079433	93.79453183351765	64.10354765059836
698	64.17487084342179	94.85910567552787	59.96118208752546
700	64.27245929831607	98.95810790866014	63.3444611409782
702	62.76897720661994	101.9518788145883	73.78046935984952
704	70.77983646006688	109.6512566160362	85.67402406135118
706	69.81278246839965	106.9282845542182	74.05456894380545
708	72.13199005083911	107.5078998264756	61.82125196848165
710	66.09070658701475	104.8114657602574	62.65984806117119
712	57.58183151616425	99.92194362656228	73.78448182288518
714	67.2071629597427	100.6009694905513	77.69506235676853
716	78.26271821035812	103.9294008066166	61.25388603572504
718	71.75297391026315	104.5409793364598	68.38053360899642
720	66.57074468272816	101.4370834464828	77.85766952196512
722	66.63920129356625	99.59540690464485	79.51746860717024
724	66.78493683518146	105.4906583715496	71.29834376637942
726	65.15558764610427	98.33218710437404	64.91740684327692
728	64.20776638438538	99.96310462163294	63.84848836397963
730	69.09550913538517	102.6022847480388	64.52474233160577
732	71.75393262519506	102.7447287695136	64.64516409518359
734	63.71722211158809	98.99513676068975	63.65483902273037
736	64.48749003952307	92.39581321147982	68.78310559734793
738	73.71015664325496	98.78685484779771	65.62963319246798
740	74.72555132093228	100.9741176591882	65.9432996791534
742	70.44068193367714	100.3029691334207	69.43324628745924
744	67.59742468832155	100.7218855368204	72.19222554291538
746	71.16947695850269	101.68981820882	67.43806453082655
748	58.20051753489621	96.26781420133462	64.44874049965681
750	60.1665872542625	97.15832824375146	67.79081250249973
752	66.26805939254091	102.2494269577495	69.61098186708765
754	67.03272493022084	107.0118208555228	67.63168709358654
756	61.82725329898577	105.8277397439355	69.91828209458492
758	66.43022413895854	99.61184094736682	68.02619984348488
760	66.84187345463663	98.7283151847617	68.85682821683068
762	66.83351815861411	103.3138298011843	66.60679265858086
764	68.33344004745968	104.7454144120326	61.71955837442987
766	70.40869868555495	91.91051612442729	59.18294801560838
768	57.51310156698852	99.51917207810321	58.71639086710947
770	52.86255617774373	97.19976407575049	62.07719760456877
772	56.41604468856696	98.89183528689722	65.24665670737616
774	63.24893266225806	101.2057977886459	65.56962092814527
776	67.12229377455768	99.22835386602425	64.22704005013776
778	63.80839873318479	105.321665011812	75.22329244237012
780	67.17893520058313	97.24316582290297	72.45759597379933
782	71.22634150479573	97.42597742764176	70.89936573802623
784	70.63675024937233	101.0534719951517	68.90888843172574
786	65.98000027344384	103.0219815173383	66.29232601301045
788	66.11887463792391	103.169911559584	67.79671417359033
790	64.33093506956278	100.5079054205586	70.52429857952676
792	63.80803381483591	99.85689046506613	71.01780514488195
794	67.20609383127632	106.2933979529432	68.17052090001165
796	70.10678097781238	108.8919981604814	64.92440540974451
798	66.15105356381172	94.69789277074716	65.6854848873076
800	63.26032054234965	98.18797184374773	69.17486634938784
802	65.2096094138407	98.58103897522229	65.09752112877604
804	65.67303648376785	92.14031049042436	62.27797734335611
806	68.37731795974531	94.20309856823187	63.46914657586246
808	71.9648904845217	107.0595744227688	67.7097880820826
810	61.8398790055525	101.0727646781977	69.52401288143732
812	62.91334055981615	98.630631222368	63.52718124772965
814	60.95447379701862	109.2804431135774	67.93776835124913
816	63.00890623358868	114.3855681666743	69.34169475729375
818	66.50515099390245	105.0782246567175	66.9830717316284
820	63.31917866273504	85.78187246900633	66.56970885873265
822	52.94144406116071	96.35837562620776	54.80612081092355
824	63.86819246048547	99.17698819071627	66.80309565498904
826	57.77500698403817	91.76847507340494	64.56997227839689
828	52.51018782489798	89.0493909906598	56.99224614816011
830	61.13126759178662	97.03996036831677	55.21579169953145
832	69.93719794580345	101.2575584950756	58.0568714285539
834	64.93948673664168	96.27448128755361	64.28695300775935
836	60.30438108913813	91.67344775742691	64.23728838136614
838	58.88151149561706	91.65270837229603	61.86821647248634
840	59.7592870512228	93.92746375220899	63.35330777948757
842	60.44560362209943	94.43523063308344	71.06183935134885
844	60.21579494967939	95.6698882024692	68.95979783327481
846	62.49992198562703	94.64168327050226	72.43903083617983
848	63.37465610187643	94.74042655869309	68.00850594275156
850	64.31600112812413	95.24681994936859	64.65548299355228
852	64.86881881131103	97.15770788222547	66.21188583931743
854	62.88254753248324	102.1741428779336	68.36239135053091
856	65.22147164637696	96.46171766327989	66.41701828318308
858	71.24949643962493	98.48980178818428	64.46939665487895
860	61.07773244193454	95.2116460567789	60.78287018168147
862	49.85488430120945	90.73097217530065	59.24178767174601
864	52.32828050398806	92.09609613705062	61.11035179219371
866	64.69493988726848	102.5469894326438	60.64985517309303
868	68.57639740309057	96.82416385767417	68.87359336345848
870	65.85866945455182	99.89185009601815	64.32531431435616
872	54.09629619924553	100.5289275079519	62.05668971738842
874	50.25253814273611	97.40656225558355	61.910242475101
876	65.04749374081797	95.24523454306514	60.51176828878708
878	66.72679739216302	101.8940609757918	66.5627271524199
880	67.16602073197267	107.2055691888391	63.4110721627188
882	62.09001836159248	107.8120476860502	60.32251649817644
884	62.81593018704317	101.6268661743328	55.57058677806927
886	66.42746314024838	98.13837306832289	55.45190835854466
888	63.35417777728836	106.427773579915	64.79814620369334
890	59.54520999054031	102.259770400078	58.536376393165
892	52.78288483140266	85.02942057974855	61.20183873347333
894	52.0458726140499	89.30777486218136	59.41242183844388
896	57.08934318436917	94.01048347639727	61.3341766295555
898	60.81509175103457	94.55589343820128	66.25671435670905
900	55.69650698329436	101.4698218732348	66.05526799546581
902	58.41208656747886	97.34027488977736	65.31778764553334
904	61.79145415690473	102.4234727837659	62.06280502803909
906	64.43697486310281	97.78336825364733	67.54716011289692
908	63.31451682321859	93.20241645771884	67.92100443937906
910	60.66550861741052	94.52875113799462	58.72429112811123
912	62.23975189621287	98.81617711699488	50.26359906759643
914	61.49763765180476	101.5385790856659	63.0965895141785
916	60.01650827780679	99.65268735999125	59.42619399795649
918	56.98576713050093	97.11300706724501	55.51788060443759
920	58.22672806788966	93.12900713642191	56.01118001140655
922	61.52455060611984	91.08294353984518	57.43251710941371
924	58.1738286049897	96.43504920798075	53.72983555756544
926	58.42563267277817	96.15812516363685	64.63286069803698
928	59.35484559615194	97.60948144416224	68.50035080114421
930	58.79976637894916	96.19959655495546	62.14183164925399
932	61.22455341622497	98.12372366307899	55.9031428826104
934	62.9314425841649	101.7637658503217	54.90511463318528
936	56.79990829562631	98.84417254294679	57.80356756073746
938	67.09601798790676	95.86376857386736	71.69142247499228
940	65.86596299936694	96.24516803446959	62.35046222908703
942	60.17429688242174	95.20352940930319	54.39983644147512
944	60.67189537823506	97.47224535334564	54.31280317785301
946	61.24675191116609	100.976402921826	58.41026022710737
948	51.0369012993696	99.37137230017993	59.20009154425721
950	61.42332442811206	96.8892143517938	61.30207995461874
952	58.44348221030727	93.62521278418112	61.24016078637261
954	56.76578015054637	96.47615187262962	64.00280568700728
956	52.56942916094431	97.23119775583393	58.14654295756504
958	50.7641565778027	94.15472268991074	54.66584060492833
960	57.44129182886063	92.68772188242572	66.62872208996039
962	62.45022564322115	103.0307851700807	66.93043801243637
964	59.38761097226945	99.07295318277772	59.65079019937598
966	51.89870698652479	95.97568955475083	55.84366280096268
968	52.03175224856668	95.64538213966446	57.04591007692841
970	55.24027065211227	100.0021879687171	60.52725964124788
972	55.2887260566845	105.4828586034678	63.24601300542349
974	58.58512194396218	99.71214385198148	65.50134194748753
976	63.13126889999108	106.3477545116114	68.97929791046478
978	62.23575966214992	105.3952951861205	67.02658363162948
980	54.96643654629496	102.932263878543	62.54805422525681
982	52.96902693207359	97.73671773603476	59.86805853649729
984	59.02089274002593	94.47700369308214	62.43018758794825
986	61.34440698479948	102.8041821375465	69.35223175096964
988	56.61409074843167	99.70728034647894	61.94536934457331
990	68.58152529495996	103.0998034499063	71.23397836704017
992	60.56405655254132	107.3388128990936	67.16692137161533
994	56.96867327059563	105.1007596222849	65.97975840598325
996	57.78314101031898	101.2276585234377	63.6074818388054
998	49.90626802035125	104.834236313632	51.94448800447019
1000	56.93785343169081	109.6303447322167	70.91663884582037
1002	66.89187667669009	108.3759899536276	72.45101512804702
1004	61.77373589990991	102.8935675977685	61.24967769035884
1006	62.40612198505087	108.5199383253378	62.20462870965549
1008	61.914832158927	105.9776996145573	63.37414916757987
1010	56.01560467722278	92.09471545531864	58.5140340475466
1012	58.03615905427236	100.7750477668918	67.85334122058592
1014	42.49205124255545	92.51655600392171	61.70864499153864
1016	52.62342880981881	95.97338386179446	57.94361159847557
1018	57.77618539531197	96.9040743618917	58.8267047308961
1020	57.76980949658492	99.89090017261754	61.17063494031347
1022	54.10929462735348	100.0472979029106	61.00065796143282
1024	50.93163271039965	94.7946940989593	57.47845726321292
1026	65.13285035967164	112.4501792528119	57.29336808493707
1028	60.69112161908365	99.10569568801093	69.05736264648448
1030	67.02361999569307	103.4228058901435	62.51293646565712
1032	67.38670646119431	107.684949645979	59.45114680257365
1034	59.64754222790754	107.515665491903	59.66721468470578
1036	52.04955335912324	105.4275106438827	58.31398835334214
1038	54.82811091919026	104.3248382240554	55.47126902571205
1040	60.39520147787098	97.52571039450129	55.39786848823081
1042	55.13407506532987	110.3492950248825	57.30874548238347
1044	62.51425910059118	112.3187222288342	64.3183334481497
1046	63.4734862515262	102.3596371146949	68.21462939075295
1048	59.32863242056626	96.32892246747747	67.76622961214791
1050	61.58539024025716	102.1715102608924	65.74645489832065
1052	73.65099064837352	103.8495070847906	63.39132485621549
1054	65.77407908853154	97.20099281594041	52.62377247010333
1056	59.17186240882106	106.4194035091734	58.73115982992351
1058	60.8603036039768	107.2375458401468	60.8490364942731
1060	62.20505248707442	101.4700654946319	61.80577540690093
1062	56.88797873102953	94.30192157334426	63.69099235474862
1064	50.13302494262199	93.28001017526491	66.58143112513019
1066	60.18686984955031	107.6845189375129	70.78903238957523
1068	63.39869168949582	99.32570989825972	56.61001870433694
1070	56.35901967416056	94.62871005894685	55.23693082100347
1072	54.91250108602152	103.223727542884	61.28807747904737
1074	58.2299682498831	108.9343965009142	70.65364488597037
1076	59.64027011479114	104.7544535460192	73.78898975211291
1078	57.17006823005342	100.5140720261088	66.76294413581887
1080	61.81645135518945	115.0198488828046	65.08668067889099
1082	62.8562574754171	109.7152861548804	62.59673548311142
1084	59.79228956575773	105.3707945665849	62.21575711408546
1086	58.28819692385787	110.539729717773	59.62392627518958
1088	59.00348466815865	110.1437549706284	59.9796774363329
1090	62.00576272791455	108.4164145249857	60.43217875175182
1092	63.27105423984609	112.8356200058948	56.58937850222992
1094	52.60029382024684	102.7748562432211	56.33366657370502
1096	58.89595852798752	99.57144563519162	67.4163885370028
1098	52.33679385179358	103.2829696561729	62.99975270176768
1100	56.41433831436147	110.8643306642836	57.51681153800166
1102	63.18316551635256	114.9574154116146	52.84587904016058
1104	66.04253492841934	111.8413956883288	53.85391828745529
1106	63.61164037717818	103.7298389242442	60.46539134333264
1108	56.00694416640741	97.37165879912182	61.15807994228601
1110	47.42084587562469	96.15848971444436	72.6148569139706
1112	52.19842850776821	105.9896664045916	71.69616661914968
1114	57.27287801164371	105.877489437223	65.18016098121512
1116	61.68297504179475	103.3689732137369	63.04376066974852
1118	60.58923004169799	105.2356672962608	65.758930823477
1120	54.43989651375664	109.4353493248039	64.82141615391031
1122	51.67628969915121	107.4572285999343	53.16621285470374
1124	45.52366821297497	103.2478083886035	53.17775300558558
1126	67.30430705388176	110.2489669589209	69.77988983381211
1128	61.70140197186517	112.817715964089	72.67309700011961
1130	54.70537643922283	105.382552332452	67.3306671451253
1132	51.61034379835316	97.7583428004682	64.89006823527819
1134	52.55514533390532	99.41393789191227	66.9762346142856
1136	57.43005526965163	109.4823862642869	66.55664914818067
1138	55.96780325397962	115.8631882306324	63.54212835232219
1140	63.51811037292885	103.6043932428013	60.45315795037288
1142	65.09991101012088	107.7719506511342	65.1704554241814
1144	69.74680009853759	104.4446372603559	66.62487321946134
1146	69.48795875209063	103.6231655240518	73.05717791836904
1148	67.5675621718166	110.0932717793302	78.81537207803268
1150	64.60730786562127	114.5503370816062	72.8179018892003
1152	49.38883030349938	104.871813603786	58.098840711968
1154	52.09742953432362	106.4823581964428	60.19760716799411
1156	66.15122800801969	105.7565334002505	71.15615131080571
1158	55.97122701695304	102.2282476802967	63.52652831625733
1160	55.39776365923324	110.7246583402861	59.99849808289574
1162	53.44675515537374	116.5942336823206	61.2140438521777
1164	47.91913214315657	111.8446967411327	63.00538987058349
1166	51.52848746180226	105.5191189540316	66.30208786877449
1168	56.47477788593245	106.0110227403104	72.98345519007934
1170	66.33478721681556	100.3501194048317	62.75508108766314
1172	63.67526908866279	103.5969145021425	65.02222946932737
1174	60.00905804552895	112.339163588938	67.01149323332318
1176	63.01575132066785	119.392121210398	68.72859967516183
1178	66.7630612996787	115.0809330980514	64.11720161474608
1180	62.34064075509934	102.4353694956214	56.60083914337885
1182	50.9548101166191	97.50316055313353	56.35395902615436
1184	49.71184817852802	107.9146194681597	52.35423409833535
1186	48.6576600861288	111.6163106094644	60.54464644697973
1188	63.0459752462062	116.4625233561009	59.30285390941122
1190	69.39634435380202	121.5784816284094	69.54303388363969
1192	71.60304275277787	116.6329576610946	74.94120173449588
1194	68.12840402812766	107.1446318821969	71.65696508654951
1196	60.64216440937345	105.3816431872662	69.6544039605166
1198	57.97683566128177	113.9842753308492	75.21496114011711
1200	59.9942788908002	116.9164856706051	71.33610831319261
1202	65.13916626992888	107.3778114507917	72.46641790524376
1204	59.70656089512872	111.3485812236124	71.46873449339341
1206	62.91330317380599	109.8881702446622	59.62246323980101
1208	62.82643344206468	111.101737142722	58.78864874204325
1210	61.70538471405813	113.6647003358092	62.72968886550522
1212	63.86621547937563	113.5514671910814	61.94149272889385
1214	64.91487937635182	113.0529756268882	60.12827531543413
1216	61.92830301799707	116.6881160291028	56.78743872232929
1218	71.13062011477337	107.5476536198617	70.76451785729485
1220	65.19723674532945	122.4810189566538	70.2667340449359
1222	54.18969513471551	113.9373499290494	67.98888020821705
1224	50.1747891514061	110.6530135123213	63.80773615290734
1226	67.40720708010767	121.908612279937	67.0614948656617
1228	79.77697362261606	128.1809964030418	72.43723038910845
1230	60.42797841234502	116.9385173478521	70.07775033338038
1232	53.91240337668126	115.2994028271526	73.76510005478072
1234	78.1431328492811	109.0427182551182	77.1510536462394
1236	68.84732500984232	113.1276425399012	72.68703705376719
1238	68.90905506477482	112.2580088548043	63.67770879805023
1240	70.41308670491367	111.5686241681867	62.16025674104841
1242	66.02273196392062	117.9509258493504	65.30640296467276
1244	62.37150219222814	121.1592834215314	67.21654583215916
1246	62.83353101122778	117.1867211564398	69.13854001946422
1248	60.75028652861627	123.4407106735229	75.60532218633368
1250	70.2847502164216	141.8629829907266	73.87097627482392
1252	64.50588450501162	118.2766829840655	58.14241788574045
1254	55.3710979003193	109.7752576814603	67.02842201627506
1256	66.00234542859673	116.4596332514579	70.96527704667824
1258	72.60330293829068	126.3586467503477	80.57826495654025
1260	71.96299764991832	125.4425541913023	84.63004402119836
1262	67.95535434283949	117.5503055805809	76.19734260479019
1264	64.32367609491689	114.0732550614996	69.46993605803206
1266	67.0336914515124	113.1791180618248	78.5112588669876
1268	65.45672030808325	120.1598733572473	59.63059705727156
1270	72.96293628344057	124.878659035675	57.67673447801317
1272	67.66938175017435	124.5705535929373	66.08771509220351
1274	59.44847108627359	115.6570735190596	72.45061472483785
1276	64.33327736291648	120.0900596858417	81.56030945840485
1278	64.96006249351952	121.1798426536939	78.51607058951919
1280	61.83181834781222	118.6944632825936	69.79459959960735
1282	69.37625996943585	128.274440081476	74.48082911333464
1284	68.09355814213554	129.9779030813999	78.2942588612287
1286	53.93225595674907	118.0523306212171	77.9233481975163
1288	72.76347887848736	127.2910605256182	76.70804862969933
1290	84.9292486670377	138.4784224016906	79.33037978895224
1292	79.37207463114385	127.893217022264	78.10939784403584
1294	62.72545785070197	129.1651197690695	70.66444234412614
1296	60.07161966897955	126.076095631648	71.13180969357279
1298	65.82252285501524	115.6692552831438	76.59789934350442
1300	66.5530494892339	116.0389294850045	77.13682796004039
1302	79.62086973841228	117.997243249029	81.79507234037511
1304	71.21562644762784	111.5820369345338	76.51228565198429
1306	68.11447497573138	120.5127169068451	78.69943462222217
1308	69.78115438533921	113.6613441770898	68.94482633287096
1310	65.2424882384922	128.5027674632641	82.61499662169139
1312	63.21729138867894	125.7132269998699	80.53518549116583
1314	73.83160894231089	121.3418137022284	70.67397749424907
1316	84.13827298379638	127.2794759520067	66.78061241288415
1318	80.89757443748867	130.3311217487608	66.57440219940747
1320	71.73767494910381	121.7187032721916	63.07024877829049
1322	64.65328520319326	122.1715169733401	58.7124899754137
1324	76.41849949065751	138.5539984515453	62.73362152803617
1326	75.08275723514315	128.4478441098548	81.08339180392774
1328	66.34198797624222	138.1830239810979	83.84306179292275
1330	72.17449214959049	137.4342036110134	83.39568360991028
1332	63.58855487630373	131.0799054527593	79.11101419303338
1334	64.93197684783809	127.3795760468501	73.20115330877714
1336	71.85727159860053	122.8821946928555	66.7833915033322
1338	68.4039968910602	120.5124420114753	67.82786330530178
1340	81.19157387142201	132.8498016939531	79.98140299375662
1342	73.57665125352813	131.6432293432647	56.84934155883313
1344	71.51515618266522	124.8550614353955	103.4093965168185
1346	69.94875868774328	133.9763326390503	76.72542836599922
1348	69.75840266584987	122.6524425990433	72.43004259925256
1350	62.79004966998379	120.7838411072486	72.0274344140214
1352	68.90808825136607	122.2314799603524	81.40645203981266
1354	76.63369285656212	130.8487880343179	79.42509246882511
1356	73.15414595496665	134.4217683414521	70.44457406965721
1358	66.45081732066494	127.2776669428388	73.75724545103961
1360	67.78212304690572	131.9092178488228	72.87451432836048
1362	72.21022251832818	124.3737575711146	57.0928167049142
1364	64.25278707919723	123.0831931462593	72.03315602680145
1366	53.80103961505961	127.4167975764339	85.40935993381413
1368	65.83762185244483	128.4039808974378	98.26629896066274
1370	80.1779100989918	131.2361781208415	84.09746400420494
1372	73.36535340410542	125.920802942936	79.46486383510717
1374	63.38299759015466	128.6790606881901	79.91498583962064
1376	64.64034855697302	136.5180384565491	74.52147064549058
1378	67.13334110342562	135.6443453372704	70.02505669069743
1380	65.17881070499122	132.0954962363501	73.13807984564966
1382	76.62375219338928	134.0365067202403	75.91128446629429
1384	70.61790656125984	117.2361832410116	83.75738724893562
1386	53.59952304470448	127.3674755142763	70.15189849624815
1388	66.81752116249709	129.6022154266768	79.62195580060586
1390	77.06852168118263	127.1141564682631	81.39501139836892
1392	70.04840136150713	127.5311864272562	79.44287931456364
1394	61.6447966867471	138.1233610912069	83.47133435853382
1396	67.86308010960312	144.7794467581044	88.76002714826919
1398	72.86037358495952	144.9742562763465	88.66224650115663
1400	67.01190654755044	141.8226908135474	82.23473235061496
1402	67.87293786575096	129.6927515858397	74.6383994605761
1404	63.28873475445691	123.3454691566376	76.43182668008578
1406	65.69750659193888	128.5132347471676	71.63835817266947
1408	79.90631548457223	145.4599775092331	91.93305683053248
1410	81.79434359884026	143.6793102791087	80.26050219998429
1412	65.82999171677417	127.2071198000029	89.34061131609678
1414	70.13477760331928	134.9805034770351	84.13595428347298
1416	74.31500371387018	132.1585370118818	82.38242402179529
1418	70.7150511634535	128.6379923789791	80.84283854632204
1420	70.30561692261836	136.5627548423505	81.75649368281653
1422	74.31984516038463	139.6191011901964	78.81084447364707
1424	75.50897354413965	131.8745813379528	69.64786050275623
1426	77.59820471613514	136.753403052934	86.90531097972641
1428	65.23566839894974	137.6281913298328	63.06661865522167
1430	72.48768559377362	137.0356177462365	79.24956894665178
1432	102.5728641323345	143.1738923155619	97.8772926057713
1434	80.37132046203367	136.3420111010416	78.52612718754068
1436	72.75774707782637	151.6713874831364	76.86910019679513
1438	70.52668289775673	147.9456578667148	84.86541593004185
1440	77.99593933604302	141.5699980272312	77.51446951007833
1442	79.29837437404004	146.9984875819741	78.51728353182548
1444	67.34739374522084	143.2045007359494	81.66571106605392
1446	68.94749909063225	131.2397018392408	79.99964423899644
1448	89.73239907148648	137.8020717324101	94.18528634235759
1450	80.43275740589891	138.9523872946074	87.98014848938445
1452	86.30866982235236	148.8146917741387	86.87466247271821
1454	75.20040300916934	153.4720747583867	82.22397312709651
1456	80.02514422727481	143.6107774899359	81.51442317319061
1458	70.92495959157044	140.9049431777816	71.08617788202658
1460	69.32077015649647	134.0703509765115	76.99797650034932
1462	91.66121303569602	155.710368653471	89.38049664859436
1464	75.97196310547597	148.2325519918608	87.43306358278923
1466	75.52326636904253	143.26464362911	89.28499445834504
1468	83.83925823254427	142.9561566134862	89.73268869152766
1470	74.09007116623653	135.1680144818182	74.74980464240801
1472	72.90280274705467	139.1209885676359	68.06109905611493
1474	75.46995334486901	144.7494604525334	88.15429798518741
1476	79.65255928080421	143.4820016309752	89.80745731100804
1478	76.78273024558841	140.7075899016838	86.11489348394801
1480	95.98140401220257	161.0164438421316	106.2903718736532
1482	74.9565213987273	140.263513227755	64.60276821177659
1484	79.06114504385496	150.7251232230969	88.26492667443918
1486	77.25996711781058	150.2283013776548	97.13423833676681
1488	70.76633561855292	138.9186807186023	91.2835673941043
1490	72.85545244326292	139.4477222219172	83.81031506860738
1492	70.28387245008096	139.1323094922437	76.65696586678115
1494	72.1325950610869	142.5815281955746	82.41065681154163
1496	75.34193274026093	145.5361251014252	89.04154028192934
1498	74.48936831874738	140.5580895323067	76.85412565427518
1500	85.69213240485163	149.0306889330145	73.8505503049384
1502	77.97754469142251	156.0515499586744	96.29713404064701
1504	74.05803067493439	145.7212726412788	85.11454185066719
1506	65.79124639636463	141.8489886976951	90.10111031417465
1508	73.93764786081758	133.3781009346868	93.3662341566275
1510	91.48897448363054	153.2593198886577	83.15863967630651
1512	80.55934023975009	155.9003611057464	102.1102194316515
1514	78.83147975927055	141.216080276036	94.97125485635249
1516	75.3117198266219	142.8777651745514	86.46239834606901
1518	74.45837242108811	157.5769270545919	93.87943281711682
1520	73.51155905703593	157.7063633663914	91.99270895373471
1522	78.49914789922899	148.1742742333404	85.88382905836235
1524	91.17376594606928	145.2385013066886	91.37773127297731
1526	92.99982362046387	154.8955759008876	94.50253484442165
1528	76.74885051364205	168.6734591074983	86.60842551355617
1530	68.80289267614523	156.123460220903	85.46005459384497
1532	75.75482776308368	139.7858246577175	83.81801251947275
1534	73.30002595913084	164.2444193068567	76.85969986449078
1536	68.97028987971689	148.6715270002072	75.66262370407333
1538	74.2759237512192	145.8685542416978	87.21474562693135
1540	69.73303677116442	153.5097706167639	88.91217696637791
1542	79.36716262477758	159.7802849835762	82.21228991255376
1544	82.07769413228093	166.2945642079521	95.15420087317789
1546	76.4379716517808	150.3619746953865	98.19126621497671
1548	88.85004943422038	153.8185539509175	87.30168145325439
1550	69.64798586418542	138.3308523151283	74.8049731913667
1552	63.64077645594691	134.2121295242768	78.36914704331906
1554	61.76334944133807	141.9036021056144	77.87966465744121
1556	43.97677449971455	141.9968112881511	80.33492529654373
1558	66.20680607682107	162.0710437120771	99.58838075918158
1560	83.57821038550404	170.2982172887753	90.44254012195412
1562	65.07735956945673	152.2982164108838	92.46807386991542
1564	85.97221066428165	146.3324512201229	72.58203725232964
1566	84.05002820228781	158.7125832032597	98.3495644767399
1568	71.13275009539946	176.7851845585047	107.9943215103032
1570	71.39513366594325	138.2713983902415	106.2289182445328
1572	89.92336539467276	164.0806404512887	99.88862867824584
1574	84.41848767254272	149.1128010884287	92.33582877888817
1576	71.84033525006804	162.6907458075449	86.31047517470461
1578	89.76751657299661	154.628357012806	88.50625431042948
1580	92.45600691198094	170.3229278581504	102.0706948750006
1582	69.94262487678735	169.9004618267836	107.1063705393863
1584	81.6797049351579	164.205743763691	104.6225749580211
1586	88.12079986685458	174.7454218587279	106.6324257613672
1588	76.47647624018332	169.8396640940955	101.1891798053609
1590	87.69526038061208	159.2160307914276	96.26967326618595
1592	92.17187716887715	169.5347794392078	103.1490584169217
1594	81.7596138488003	167.7429820345647	99.80102836672266
1596	93.86202909741873	179.6537831284238	109.3699838517484
1598	82.08864363246622	178.8542615446878	95.51111207821106
1600	97.53509931346758	162.1732871056407	102.1765437680024
1602	106.6816765455618	171.445851565217	127.5435145620855
1604	89.59560030620126	171.527072300131	77.58278239120116
1606	109.0155219995764	160.2495907979738	109.5907565194542
1608	110.0672781479509	179.5494461670935	120.0315800227598
1610	111.5443681439345	167.9654981499521	110.0871408792946
1612	110.8773367903105	176.1400363097685	110.1375411300126
1614	86.53514932974116	173.19659482974	104.8078011614866
1616	87.44135331366373	186.5144520731481	115.3575796330088
1618	105.4690037945246	162.035670751245	109.4784964752222
1620	98.32607877248859	153.8824857656086	109.1005632817712
1622	86.63643719059135	173.9438942719664	104.5468598697437
1624	95.66573530337283	174.2907715751464	100.6186316623741
1626	106.7416099670333	177.0875777898225	100.3509563147647
1628	108.2849118153544	193.042795280212	99.64071262242786
1630	100.5121563648007	180.3584377557597	105.3096538942597
1632	93.11278269903059	165.3294773273494	110.1332423776654
1634	107.4699868703792	172.3671538067333	117.4238358320233
1636	93.51479952807991	164.988266159891	115.9610128032563
1638	96.82715641649716	177.721808159394	109.6810641250115
1640	113.9460461200957	177.4211589266411	106.5744160144214
1642	98.54196985517129	191.0863076990302	108.7249992806041
1644	98.7173231514757	176.960630896687	95.55398645085906
1646	102.1794175038191	173.5484273819173	116.0326747887631
1648	96.11834009617243	173.3712607035218	101.673914617634
1650	102.0402621543322	165.9808005931789	112.9051251720857
1652	90.29561442769295	158.4815406530714	92.99342152795053
1654	105.8233386197261	196.425370668063	91.29089388619811
1656	107.5926193466568	195.1255963138257	105.5556398984679
1658	90.52142701500637	168.3887867495332	101.6764918484244
1660	107.9247901085769	172.4981458510169	93.37910601990282
1662	109.7920707364826	173.1233805562003	90.92536689737176
1664	110.5879238626937	174.3147887463961	102.6097664624533
1666	109.3974918283801	171.4662111401874	121.1554534937721
1668	108.2209408956558	166.3677195914181	114.3990011761924
1670	103.6669870585617	162.7037047055655	96.40841283880909
1672	93.65486345665465	159.7781217407334	88.98875463034422
1674	94.69347825980591	168.4270288151477	86.3676106777158
1676	104.6808208497616	186.5037502891275	96.59779381465904
1678	101.9565837125694	188.677163824582	119.4375564886036
1680	92.55639531005454	171.7450368760017	125.9962780312506
1682	98.01438707144393	160.3937331317168	103.505466167153
1684	78.23357093026824	153.8754543946437	92.83559657711723
1686	90.38508111669061	174.9242512720648	106.3339584502766
1688	101.3511672790097	177.0128241957707	104.9723732676961
1690	95.91999848082759	182.2804148836754	97.10775108134891
1692	96.73696478545685	190.2408507829175	95.71985492806387
1694	105.3818177496055	160.0472353910502	95.20287395289903
1696	61.91045229158056	153.8549746706208	89.80995772043043
1698	93.63239174901699	167.5037961392658	83.49186563607475
1700	82.09063859465239	145.3736045864669	108.6491002508632
1702	103.5638121348608	152.7132749577574	85.99084789081486
1704	85.7458216166176	145.834540683939	84.3726319419895
1706	100.978570272651	161.7705370062683	102.3555249040571
1708	92.34027174984892	167.6953702864512	92.59093217729384
1710	89.86731324199735	158.8500039011624	92.0429117459187
1712	91.10697219399469	171.3572765654282	62.38490140509472
1714	83.33464178037644	164.1767340647479	76.68954453625608
1716	91.79035412191307	168.4243413422387	97.37262830270515
1718	89.23971519163665	166.7941846013172	95.78036981240979
1720	79.67738308513883	160.2851802857086	86.71439000276533
1722	83.08000602125378	164.9241653757309	84.13175169111098
1724	91.13573016203472	177.6402418043975	99.85309209409239
1726	89.41530115952958	173.5810488571885	101.7961544105331
1728	80.76111356566301	164.8490742090032	87.80259190542991
1730	66.46637311681336	161.8514857220495	96.20523985826519
1732	74.05436687641797	174.3298505167021	109.5447932735566
1734	91.0938950118337	183.048770466361	100.3646103215279
1736	79.44812173912071	164.9664942570634	87.73127089395103
1738	70.19687913155416	158.5244993552774	79.84359324462804
1740	74.36553797529641	162.5581578946173	80.22131948078092
1742	75.37050128202863	158.7884837475538	84.90911373774657
1744	71.79758290884347	155.4994795193705	76.31410608059919
1746	74.68863582428372	152.0072977550516	84.03510186518371
1748	93.49296192339155	160.6014487871937	83.43076878149702
1750	84.47121599850253	153.4235629628432	86.05128327651819
1752	101.2636244518684	167.1831066766254	84.55229594908566
1754	85.68580135715789	151.6580072000733	94.48730496645501
1756	97.07077174309038	152.7218446346476	97.56932615979578
1758	88.64265657095827	179.4253285460594	103.2606479909572
1760	102.5325109468935	179.9603222199829	110.3042233942639
1762	86.25390199521667	158.9561294934975	107.4135304009536
1764	50.12351677132158	130.9074747031129	83.66054249111978
1766	66.76601043320758	145.0299500116518	92.40720920414732
1768	84.76308226829906	134.1727464147983	111.3858317623703
1770	114.1735692595935	161.3843951367233	109.4242810157294
1772	104.4283880305273	167.2333035238367	94.86950407909056
1774	59.28799877305143	162.1724295848936	96.93545525265502
1776	81.17131003703405	151.4710799329964	48.81661955300363
1778	69.12472037213064	139.4864426819418	103.6241387401758
1780	67.15721003790537	134.5670885768319	83.48005799522856
1782	86.71387830827081	154.1097040955291	97.73238480782501
1784	89.57852701184693	159.9721454253524	83.37992561655835
1786	80.19542650178826	155.2906843933312	89.21863430843814
1788	66.97787973373946	151.1331771958626	79.19688229076304
1790	86.93878192451192	171.3500873017122	98.05021075613946
1792	71.19231891866009	170.6990082578355	95.66482543730517
1794	70.07143372005506	166.6073030145714	95.38048815627255
1796	89.20423782783252	140.5378400301498	82.88612450570615
1798	79.25468721594905	158.1336664186553	73.10873913391616
1800	88.53136300772879	155.090998709674	76.10745264587752
