# Supplementary material for: In vitro and in vivo datasets of topically applied ketorolac tromethamine in aqueous humor using Raman spectroscopy
Source: Data Brief. 2019 Oct 22;27:104694. doi: 10.1016/j.dib.2019.104694 (PMC6839021; doi:10.1016/j.dib.2019.104694)
Supplement: Multimedia component 1 [file mmc1.zip › Raw Raman spectrum dataset/In vitro Pig eyes/Jena lens/Fingerprint/Acular 2.txt]

cm-1	frame1	frame2	frame3
350	79.34575565186512	115.8914521175675	86.6322069004833
352	69.69965521689073	108.7345727583117	93.7433931735211
354	63.70318764193161	104.3537791455619	101.3282180709607
356	77.63062146805156	118.5798813733091	108.0354186218481
358	80.0044093753647	122.825916801774	105.0887868163465
360	83.6780798984634	128.3593050998169	104.0584912427333
362	89.88895979768068	133.2211035949351	108.0215696824163
364	92.04345344404828	122.5359939986228	116.9090471751775
366	96.16313166138305	141.9010116931476	126.4413215476786
368	102.5072239699816	151.5668209849243	131.9352203075479
370	106.5618172322265	149.1738138568315	132.4959852301482
372	100.3389896149234	140.7152625833454	127.7808437350362
374	89.39979659742897	127.4923100319626	105.0595263072533
376	80.24994227881565	121.3751510807923	98.05664638195623
378	72.96452696346864	116.524978013118	98.34971813504575
380	67.29894274255551	106.65377183282	95.33790906915064
382	65.30816047447148	108.3260159119638	95.91027421497788
384	70.91715579265458	110.6980494045324	90.11281912972027
386	75.12419864457806	111.734632983727	89.86669341429055
388	73.28991408030578	110.1041419085568	99.28146666586113
390	72.6014581717088	105.2319644528265	94.05412184637839
392	75.71471654091027	113.201187598415	87.87680207570493
394	75.27456891657324	112.4765249471359	84.15193088309371
396	74.93526010701238	105.6476443829562	87.01015771067671
398	95.07826751325416	125.3942355127945	106.3961141270931
400	87.74817888100037	123.5780937733729	111.8164262015745
402	74.84045911645819	121.7733587104472	103.5445728193229
404	68.35232631512129	120.2437111360233	91.68248416068794
406	82.58773762260266	113.8769630299594	93.19000273068039
408	85.17089421342078	124.201735216498	105.5586050534357
410	88.92044967446857	129.5489235953542	109.2870918051618
412	90.46810676221003	133.6274595341918	109.7105430290267
414	87.10603464528276	139.7795343416752	112.3792568320779
416	87.23413975125261	138.975256024777	118.3950513883742
418	85.57767656063197	126.8527737951143	109.6046961741399
420	83.20242251056511	117.908729160758	101.011071919841
422	78.82299969926427	115.6712833547868	97.63034007073779
424	64.93541256953799	107.3831424333091	91.96063013030022
426	69.37284473235459	107.1546755436683	91.12241534861025
428	75.8144282306497	109.3150216805609	94.05984607908002
430	80.10992705140907	111.6360253455579	97.27158265969713
432	80.49533228686077	112.0280262628786	94.67156348291258
434	75.31685321289579	114.0596808815194	86.50380004217823
436	70.1491455722657	113.693689754266	86.09667793331542
438	68.11175720288966	116.9613154066099	89.76931436429956
440	71.40575298057007	127.4504293124049	93.19222896618985
442	76.78149959825191	123.6643827529627	91.51862380829418
444	71.0025224635791	117.6842965398648	93.09104534453005
446	73.94778171286794	114.3581396254887	92.51962219553963
448	84.06854337733603	114.1985280747447	89.74181182777207
450	68.70792215473502	112.2884946856163	91.9679025306741
452	69.16671461899141	118.6367165287999	92.39671148036275
454	73.44323807574656	124.8675074858201	96.87519075157992
456	75.5583030903681	124.6823492558329	99.49091048112852
458	69.89376506503263	111.5668091311928	91.25078568843392
460	79.3429974368787	110.8835032770974	99.58023611745927
462	78.52795562981612	113.6837417860492	95.76543732097299
464	75.12251360567737	116.3205060272983	94.6895562694011
466	74.13037092392173	117.1435570703746	101.7735325943288
468	75.79917484494078	119.8282712617618	95.09254779181526
470	81.63808266916146	118.5841754502597	96.13753290428413
472	75.964481045608	115.6312089575719	97.70866228149455
474	65.84724161298138	112.7041617311002	96.97045043111601
476	71.61651213053196	112.0921588537286	91.83616776582063
478	73.72667705861872	116.6885750856334	90.74547013509144
480	68.3076141518398	116.5005927867049	88.75060887263422
482	64.16964075658672	117.3294081070633	89.26828986859222
484	67.29889158224782	121.9827235239433	93.7842424969971
486	69.983588202853	115.5588539908823	93.05179239832098
488	72.91051481735983	119.6250496841731	95.05033498902567
490	72.11976386905056	116.6393857210504	92.0810524358707
492	72.05700756652416	110.1359032259983	89.81189727901936
494	84.58065466836187	118.4652918395095	104.9879616571801
496	79.70107271264038	119.7016650250144	105.3833856829705
498	73.463337130619	117.10990295897	100.8838624702627
500	73.35990661402698	117.3694154018466	97.52213113674331
502	82.17270022853127	123.6701409904655	99.047293126917
504	80.2606171241672	119.8144540616806	99.02937462503633
506	77.87964641200024	122.7585241743283	95.1297353844185
508	73.48022997135148	119.0051926451122	95.48171593593023
510	68.14484589377874	112.1166398518635	98.91680625889933
512	64.94676492039501	116.9536636329705	98.3833142582819
514	67.01366303134387	121.3601576104257	97.67187719519845
516	69.107771636824	124.5847049864007	98.80809890439339
518	70.70503400498507	121.5614697500162	101.6407975471616
520	71.9804596318873	111.8803806390411	104.5186467559025
522	75.42835736727209	113.7584409602666	99.0602768846628
524	79.12810972631911	118.5789088458086	99.12472695656263
526	80.81741580193435	116.8059870246867	94.82989021547621
528	79.66790072149858	113.1878313719231	91.37943103592149
530	75.4124956867438	118.5813752061653	100.1702958589977
532	75.5585021837811	124.2015996679004	96.8447625433212
534	73.31953655851871	125.4804311860245	90.5651380458347
536	75.80932693509797	120.9014667413791	89.32283955420549
538	81.64626782654784	113.9453563581366	94.16379037020472
540	71.07515323688128	120.146465551461	92.56338864181379
542	71.1266353568415	132.2082633443227	96.03927160499018
544	68.39534686606415	123.8292843784021	94.59802077416782
546	65.13488017336729	112.938450936418	89.97952784267334
548	65.82381143457806	121.3473547058736	86.24260249574603
550	71.02428818129933	125.6874117705267	89.84638973652929
552	73.14590660984226	123.6204264439269	87.59548196214593
554	71.77112938828957	120.4090697438443	87.45864954557239
556	68.20548780178508	117.4924833969365	87.44683849907177
558	65.53067101987979	114.0703244428661	77.71663217200634
560	70.66203313334763	115.4104413533113	89.58796204524896
562	72.121724847357	120.8788044770024	93.13231616302731
564	70.16582957834025	118.3057116565242	89.66278207449803
566	67.98869922481261	107.5482302612581	84.19547366326476
568	77.1635046170496	122.2052608249025	90.98281799003274
570	69.81966961695464	111.6800922509044	94.6074382746945
572	66.83968006631508	110.7025958895804	93.56873605198973
574	68.26920210359944	116.9929669256743	90.66598709300767
576	70.30950209912066	121.2698131844304	89.92406347777157
578	71.25825136601276	117.0734328734269	97.22689100911958
580	69.14531353734284	118.2213580395646	89.00012347867462
582	69.77492552017851	116.139934817342	92.71837328596291
584	72.43350324663967	112.1746857382054	101.3935475902749
586	72.51789059484055	113.5855857185028	87.22728061744917
588	70.9503395140396	123.2701050799007	92.08055422979511
590	72.62487660166258	118.8323915640237	94.88810652002522
592	72.9152470542524	119.6320488115917	95.4909198251502
594	71.1179241857713	127.1299331766694	94.77168131761314
596	72.47181220121541	115.0098195949187	95.39708839968382
598	70.43254693088996	120.6694622978303	99.27014931839368
600	68.55046207663909	122.4806274748824	99.83745028295968
602	73.79122314242956	121.2326319753201	99.30220600517365
604	85.72720240742342	119.2706418346299	100.4445338957227
606	77.44257276490292	118.2549388832462	106.2517977255936
608	77.52635195582852	119.2380947632564	101.666540557592
610	78.3138776976102	117.1220320210121	103.2194111305774
612	75.40284641566827	116.0656066798196	102.8746888869998
614	67.85514474828349	121.1199774386986	91.63565845996371
616	76.10751687762411	129.7521644097545	91.36125706288632
618	71.82738653224391	127.5517398287093	93.38620203416481
620	68.60881523060255	128.6369073364909	95.80898901519466
622	70.29381490743764	130.0161063182883	97.96789337570495
624	76.28069742432732	122.8935016767582	99.14040649494187
626	71.55745024781361	117.7799862537052	90.35499947710099
628	65.90165651987961	118.8552001293668	88.37381598821457
630	66.02707820239158	116.75291170185	90.75974197472011
632	70.0939037108009	114.5567336822777	96.35335308291801
634	70.40419152257786	123.2438551494236	104.2619901810637
636	67.64891091285551	113.6393885643772	97.07413751937369
638	84.43832210090309	122.59730682622	93.22950379341486
640	87.71350894670871	130.6417876261173	95.70851376384763
642	76.52883001176906	129.5586621944394	101.58598289394
644	81.95016732585462	121.4908450092729	101.7024723573018
646	80.27842304901421	121.2261766328694	95.8707023323596
648	74.76835041379323	121.9100637622	89.25942652991614
650	72.7109863506891	120.0614153060334	89.19179631087634
652	76.3357847046592	120.0603870828616	96.86857801200843
654	81.33586893289065	137.3906836795867	105.5572086623288
656	73.67144783814806	124.2436882954812	94.86249331841673
658	68.42429333305346	123.0061140911993	93.78260913370644
660	68.94811453064139	123.9753955405035	96.97022319721174
662	73.85251265876072	122.041990048864	97.53619493274923
664	74.91371186509424	121.9816349003891	87.39969142593768
666	72.83306252557082	129.9307918062013	97.68604612578706
668	67.44252185018618	126.3959967527869	100.9259741328805
670	69.3185648864187	126.0295193892277	100.5314579877159
672	79.22006439194658	132.7235716583199	99.38813880957937
674	80.51703929789157	129.4021187741556	96.91150807800466
676	68.11132411062543	124.7633497170684	96.3288904473611
678	75.04800753145111	128.931186679899	103.7545379557931
680	79.83152803402284	133.8988555644575	104.5290726446211
682	74.22379449446433	133.4787148899906	95.98926252277278
684	76.33257488452531	125.6502300890493	96.89838234584315
686	68.42651689235721	127.4955960410883	103.946606251387
688	72.32483199052136	122.1582162225065	97.59042874960491
690	74.59930424150521	123.9705050907765	95.58401138026038
692	71.68866855666744	133.740538634715	102.6978313166545
694	76.80308660903292	130.4798145632144	102.3505384856594
696	73.96315323231397	125.8142715803028	94.83199421964692
698	70.46445384754212	118.7432376350004	95.95668343810888
700	70.72842273912957	121.1671569520398	98.33863478904029
702	76.3493655744833	129.986608084178	99.22910363716012
704	85.68386992535164	124.080261559516	102.2148291680612
706	68.94365023488568	123.8415086305599	96.92805830693065
708	69.92387699685436	122.1465796178323	93.98521183212469
710	77.14769983477596	120.4169351341014	96.38658316185368
712	79.99988365436936	121.1288148935974	99.91134690386656
714	70.30670814221193	126.9629563577206	94.990571737681
716	77.49587342056991	118.6957666260111	108.2002580033032
718	73.18938927782432	119.5144004461324	103.1825543085442
720	77.96883801170085	123.8424966398551	100.2462383842128
722	83.8352931379487	126.2467757852274	100.870228670764
724	69.79064629315624	123.0971324255928	96.43633315660284
726	73.36537459531489	132.0061539365167	98.3479414305377
728	69.75932932034182	129.6624556529811	95.86343637901341
730	73.61427154650528	125.5999509965185	93.84753814296028
732	78.94152395606399	125.8717180592672	95.31589869366745
734	75.13824158832448	131.7556883340669	100.9296018854712
736	71.99891458246485	124.3210832532341	102.176945787647
738	81.48572615592538	129.8612827049182	100.4466809330195
740	82.27182277783584	133.1486318716578	101.8680917266016
742	76.59648095275196	133.1272555060559	101.4682594263812
744	72.28431739488153	131.324187315428	97.75063490972813
746	78.05217146203123	127.4939216402206	107.046073149955
748	67.68439089130723	116.8432539442198	103.0403552247691
750	65.59385938343984	120.6901036517136	100.5513896062187
752	68.50019994136275	128.5581854780634	97.34494879103454
754	71.9747078424422	132.1823922026875	96.76194322601279
756	74.2673256398587	131.9145389153676	112.7494245509008
758	72.38643660075121	122.2642117761126	98.80186381950696
760	76.24256586802589	126.9255328045636	103.7252424973988
762	73.55052371708707	127.3440084524229	104.267586834219
764	67.11048161441686	121.5113979131809	96.30482925875462
766	69.36188478364706	119.9702794482087	90.97005892557654
768	65.80377752539283	122.3017441455376	92.35023055398621
770	74.20673019993252	127.2554801446873	97.13872027420288
772	75.74280803065061	129.0944710940825	102.4575724138888
774	70.10266358558947	130.5171337081428	101.4999011071034
776	65.0055795963271	133.3065614775993	93.21273144130144
778	73.76602655894571	124.2100842929735	103.3282980061179
780	78.99785389261882	122.2142148776895	107.8785447873505
782	78.1074020207251	127.1270962858551	106.7533134733734
784	74.63508566791585	131.277837956845	104.7828433398875
786	73.41493112026495	130.4893564350452	104.3682519528714
788	79.38662426001916	127.5006539389031	103.1717786278158
790	76.25472353165372	123.9547013600346	100.9611960183613
792	76.51146448216336	128.434382740711	94.42251870448172
794	81.53058919638099	127.4333723131946	93.65903548378429
796	86.11826964158017	124.6720538664748	97.61266749204538
798	82.79661894454175	129.9879628772967	99.11542740489654
800	73.52616049178141	123.9087019918503	96.68121028314083
802	80.33028600640559	130.801910937628	101.9618302554531
804	75.54100478331893	126.1881938298461	90.26036051565832
806	71.73751683142676	122.3053573051602	88.964007363176
808	77.14462512300557	127.8589317010096	108.479251134934
810	75.74566178663189	130.1412465374719	106.625680246741
812	67.89616169573125	131.0323580605859	101.0772053326088
814	75.4072002543748	130.5286742308487	106.3865587532045
816	77.17445100861076	131.7361150364835	106.2436477156739
818	71.43258029664651	134.2516183915874	100.9424157549535
820	68.63972313416041	135.1505184914103	100.293343910265
822	66.17063674966782	130.9789288387474	97.89822911032994
824	76.82907857108465	135.3887347542187	98.76639388677828
826	77.65760395868139	128.000778734779	93.97371478764805
828	73.04188903269541	121.5587052443975	91.93694778144834
830	71.82980936967536	124.0610731894843	96.51435825596896
832	80.18423290353042	124.6152582070012	98.43310699938566
834	74.72325349081844	121.047262522053	96.7251020203225
836	70.74089685368602	121.212435676337	92.07351866010606
838	70.27595045310652	127.1506662493795	92.1915619729653
840	72.616281096774	131.2315461036812	95.91137470287183
842	74.93815503822881	127.5030774956057	98.70973755237939
844	71.89793936328117	135.8633468991658	101.8380284015038
846	73.5609179454957	131.0816364933158	101.8427171272729
848	75.6359925460967	131.1361452673192	103.8898445105788
850	78.01798606311394	134.523335130214	108.4301759632461
852	77.95155713104668	137.2664589556227	109.7679397014935
854	71.93950087648368	135.7038402077324	99.61479084707086
856	80.0141229249783	130.5160617412442	98.66772168913789
858	79.92929607156883	142.4561283231665	104.6548985880543
860	70.58359535165646	139.3552345173059	101.2108795799379
862	65.5543029678947	129.9879964385114	97.04348747144937
864	70.32417702902086	128.7937811775507	98.76059919182423
866	69.41974909570362	139.3778016508944	97.34355455564304
868	79.10676991918244	139.5108508713472	96.92755435874945
870	72.53311390535308	135.2493306297031	98.35849495582249
872	66.51434337530466	133.3311175766654	98.16993499625862
874	69.02165639029128	134.6773521368176	96.74909489362177
876	77.97192973656151	137.4508792284531	95.84061091447269
878	76.28095793863257	140.3352620264077	95.66852797622373
880	82.69337555575665	139.3951290712089	105.888548634925
882	82.5184656011532	138.8567679084627	110.7638904196666
884	79.3746702939296	139.1278970196166	101.2572076575567
886	77.72532277053185	140.4340621524726	91.29770064412665
888	78.32318855529081	141.1612504310757	99.79784357675921
890	67.18851428573798	131.6940915782457	103.4726302840734
892	66.31560435377347	132.8921860524352	97.79082960436479
894	74.23377206365838	127.7948654666277	95.02290841257799
896	78.97887220583655	130.7642584364251	98.46342618809074
898	78.03801048249109	140.4406006938889	104.9416526606127
900	77.55264683333365	143.2830617120927	107.8149227714618
902	78.33384437084824	150.6839226670157	107.1790979225159
904	81.57774805737478	129.882475337304	107.6474917287372
906	81.43756421847168	124.8082332618723	109.4523400982941
908	78.33387365520179	130.7495676153842	109.3736020141243
910	76.01701060888468	135.7815948832852	105.230968531379
912	78.35207327727133	132.2272588714704	97.92098565047698
914	75.5789753689111	136.9120587110432	97.63162322580014
916	75.28914566274544	135.8041428048093	99.48481120205929
918	72.40364377971959	137.021059679828	96.91934007447432
920	74.90185867048473	137.6155288029993	94.41957456739823
922	79.44277925946662	137.6815392681597	97.43869361969252
924	74.01323004722272	140.4342914487797	106.9888651330671
926	80.8481293489195	136.0758239842289	102.6493198987411
928	86.63817900254361	141.8103475776036	102.7908331255338
930	82.14352104191869	141.6415476424352	99.65629756389654
932	72.31123651544115	135.6291980337394	103.3853212209277
934	68.57517307682797	134.4316610398942	112.3354937424287
936	78.51384411760326	148.1319564418022	113.1562394070963
938	68.83713329954084	142.1433108760837	106.6055902228214
940	74.75103563797408	148.2800826324032	106.661783025347
942	78.12936462453915	137.0768263539449	101.2142387771937
944	78.27806056561099	134.0833058458665	102.1751047786611
946	77.56125722312051	143.6743844680603	107.9414290025455
948	77.66853739100145	148.7502471493502	106.4422388396023
950	74.62124863759551	145.8544900283313	101.3808304770424
952	78.64256720307461	150.3765896116101	100.8901044714294
954	83.8156169032661	151.2254710204507	103.385490047199
956	77.82802542495161	150.1194819774025	104.0375370014232
958	70.90037008439415	145.8646814725451	101.0657524549721
960	78.85770352434268	140.8710484275353	98.84594303787165
962	88.64380077364034	155.5270940158194	112.3552249680082
964	84.66584503596621	136.7494437552487	108.4688932785244
966	81.55324244010822	138.3612733114558	106.2129094583456
968	82.15384126260869	140.8388328951363	111.373433589425
970	80.93637874663806	143.3638162616363	112.5277954200431
972	77.71300562114632	147.2291810205508	103.9655175887835
974	87.90007471728461	139.5593911139126	105.3485892094187
976	80.20489885619575	147.7544146601438	110.3859580589972
978	78.74959553306479	145.7616316955278	111.4302898495236
980	76.96428384376591	146.3321265497044	109.5494984553694
982	83.73134817055137	149.3000073601337	109.3328843914259
984	90.04464265811521	150.9997760245021	107.9908511722543
986	71.483208733814	149.6016527200221	98.37719931445388
988	86.60056427058194	150.8226404125381	115.655576201366
990	86.74753609290445	152.2514819803643	120.9351228038047
992	75.39569982532322	151.9711472024463	120.1437991749459
994	76.39091843060453	144.6913422535323	118.1852822697331
996	84.63034852688686	135.6244022868214	115.8280673045139
998	81.9584255006617	137.2845697531346	111.8036245755448
1000	84.60975781792304	158.8715390379258	108.4486936588859
1002	95.63866513683175	152.0165642494487	119.4494233524114
1004	88.173538014261	150.3167371623311	113.3672868093768
1006	80.80812330627242	152.8535278969339	114.8462589057175
1008	81.71236119657903	152.9738789150246	114.4559364625248
1010	85.02632976317615	150.6200467684244	107.5961836422295
1012	75.85563252459242	154.8089305066919	113.4514811441542
1014	72.48967205719546	140.6361460668348	101.3690679811215
1016	81.39624583463586	151.4255390595458	108.895472378246
1018	77.88301332485779	156.9796238947834	119.219769474883
1020	79.98823931452469	152.1052251857731	119.5886971140256
1022	88.27670875710992	144.090080994974	113.9195813856861
1024	90.14736544766703	144.4516620609942	111.1653447140843
1026	89.47216813940825	157.8675406754314	100.0555626261555
1028	87.84743695567657	158.5400305383135	118.0073359899574
1030	84.04833864652522	154.2137840889685	115.3092347840825
1032	83.93258539864171	148.4020447336537	116.8345888241305
1034	85.31383040530281	145.9905071869981	116.8941927182046
1036	83.42383226377727	147.412404988622	110.870420187997
1038	77.75459398037641	148.9405036582288	107.5382244932723
1040	86.72676078381932	155.1555962151802	110.8958771843844
1042	92.37460577557926	152.7181589555613	114.1299120647883
1044	87.11558370546442	155.2714786469089	107.0884526742087
1046	89.30495148743071	153.1174782897644	105.5788005895455
1048	86.32200278337706	151.6841269256046	106.9138488622979
1050	72.66595205434408	153.7376907655415	105.6563841714224
1052	77.84554593975898	146.9847557918587	108.8910733817459
1054	89.44371471323589	153.0495118539446	115.422971516034
1056	86.30441361314473	153.2025361280242	114.4783595225939
1058	91.43565255739256	155.2470276129025	115.3322483832191
1060	93.92736555697135	157.8974387753578	116.458184119664
1062	85.93133966447076	156.698713192636	113.2136168688315
1064	74.41729608510441	150.6562112975035	107.085838866858
1066	81.16159967236381	148.0849852258679	111.9587756077063
1068	83.80559062438614	160.6257409819821	120.4194627938984
1070	86.01092307971967	151.8424543843444	118.7702499307632
1072	82.6231336554426	148.0014526567814	118.1592192630005
1074	84.38602070112611	151.60749776653	116.8458779249479
1076	88.97027186207004	156.332185780877	120.4761587291667
1078	88.74682503056333	156.8816206918142	127.9260525656833
1080	90.27698870227729	156.3787249406618	111.6701587814564
1082	83.7264323502522	140.569674278783	108.1258648629452
1084	84.93056571646416	152.5872325713484	116.4406971666454
1086	85.59464457465327	159.3969575682149	110.5062233149897
1088	91.20394327189405	160.6791183227448	110.5553679184729
1090	91.43481751045712	157.6880698349711	118.8267190998288
1092	81.80827866555266	154.8528504296012	120.7349004070305
1094	93.61619717656608	167.1651464638734	112.1945201157505
1096	88.0097650305037	160.45891330152	116.1766678678566
1098	83.41928525868741	163.9131062636207	118.5677116843525
1100	83.27365175491877	163.2809986326519	118.9586683525167
1102	85.23645607246148	161.1064287134466	119.1495302435182
1104	84.62276451512032	154.4182150298285	117.7453822452461
1106	79.77354756917725	148.6143195590294	116.0773736544731
1108	75.77936572830711	166.1094821778991	121.2301452324311
1110	76.94803671728796	163.2225080157163	110.9627117652976
1112	92.56299242517022	158.9302145595851	115.6037990015722
1114	80.85913934053406	154.4046222457601	122.7176978165634
1116	86.21629896178635	160.0601429509147	122.7940451107428
1118	92.97432333895766	163.6691350408087	118.654632472613
1120	86.76288001137768	159.5960208461084	121.260496197979
1122	94.0406344420206	164.9492710774367	135.1654063468118
1124	73.78819104895973	176.2415475607005	124.8414006133888
1126	87.4047139197027	162.3366060283747	128.1061404539129
1128	87.8370725208495	166.2812399543141	124.466714960128
1130	79.64577191520613	171.9493319651654	126.934276185257
1132	76.61559173249049	166.0621858584748	123.7248415357567
1134	80.15052477097255	161.528868790672	115.6454243673873
1136	82.82271946189447	173.6496962895628	118.1237642626227
1138	92.93685083172952	162.3671490144553	124.4947047464235
1140	84.96441800445109	161.0056806776451	111.6491314590208
1142	85.22697232335362	168.1531345908324	125.1401738358789
1144	92.82793864411801	163.1666375435978	122.9512473913714
1146	91.68033854156752	165.7518233213201	128.6526535650219
1148	86.96750912035952	169.6519755835611	134.0877862940397
1150	85.9907921381119	166.598607437872	124.1713714301461
1152	78.59428204915614	173.7461666591663	116.9467235925902
1154	80.75853130364391	169.8378135507826	115.4075414421902
1156	86.80786844451438	168.3492276153496	124.4320519933206
1158	85.05690459052127	164.3701571041747	119.216513459965
1160	85.64532388703231	159.9721680128937	121.9713877142523
1162	93.13838664259153	155.8762748693109	122.7453112705633
1164	100.8197298272058	161.3855455549136	120.0044172691657
1166	97.31244908412511	175.1067668316724	120.9324637839707
1168	82.02990759445906	160.642158268367	112.2555547390423
1170	84.77859967780989	171.2395798272837	122.1631934632986
1172	85.12543889040371	171.0595757273899	117.1404487100506
1174	91.43317406827329	168.6995064847155	127.5489799839837
1176	94.43467822656658	168.9680884394448	134.1495398844771
1178	94.53026227515758	169.072167567114	130.3489336933245
1180	92.34230499622564	172.0365700758251	125.3716670749188
1182	84.80560309177464	180.3896538384507	126.1560771602447
1184	76.68137724627128	168.9944876136886	114.0510039343419
1186	90.20800167436654	174.1593876419064	120.4066470477501
1188	94.86969248601497	167.3454762453075	120.1993267134445
1190	99.14088487430925	186.1771358857801	123.8480795765633
1192	94.2630844167828	189.0568657899646	121.7500489986418
1194	90.96301093366016	180.6070594780523	122.5335141669206
1196	94.51390514062594	178.8303873898705	132.9365861125057
1198	95.00869404364383	180.4427988692729	140.4902462872636
1200	98.16766503312115	183.8655980019208	126.8102289297141
1202	79.82746554717316	180.5489397840971	134.808802725554
1204	96.22317660433761	178.490750838901	120.5832600512485
1206	91.6892282214059	178.8980938823505	126.5308827455844
1208	86.96408529239332	175.8588188367306	124.6269504484993
1210	89.62997330463708	169.9935489317039	118.7560361054405
1212	91.5096626798945	169.0748036977379	123.2582215553985
1214	89.06606926969806	177.9300582328984	132.0351083344029
1216	96.3804061312252	185.4758295114188	123.8182906326907
1218	85.14582527329772	196.9914484188988	129.73366305671
1220	90.35266231453977	171.2962810388695	136.3788658702557
1222	77.43373756734093	179.9466887227405	123.4874638232053
1224	87.42108497685862	180.8432168472587	123.2901975374296
1226	97.69115493358594	183.007101643401	134.7570683927603
1228	94.67743961667441	189.1438283425575	139.1682795386462
1230	93.98560785895639	186.450230052786	130.4422380241772
1232	95.24656452945911	189.3561147409332	128.4092518595157
1234	93.11651148903066	190.2599985818777	141.6909556068163
1236	100.7004076187606	181.7020943662107	135.4977164812014
1238	95.63468972318263	188.4098133741653	135.8568127381411
1240	98.21901309702422	189.6026558301485	139.6758071256004
1242	103.157785712676	187.1973305973174	139.3704393344884
1244	101.6746795813213	180.5145205716268	131.4680548164455
1246	96.98283012461913	176.1883806621754	125.7528414195736
1248	98.98745296602009	186.8347064870472	133.7786422209487
1250	98.79308156592924	184.2235242408117	130.1447846595066
1252	101.5230795747515	173.4007672872708	114.3815800823901
1254	99.16579383727117	189.0901786993601	111.1144574166857
1256	89.97355005564015	190.6511167070362	135.1151771655749
1258	96.56413347630588	190.3822015844884	138.2025573096476
1260	104.6862632936082	189.6425412387781	132.3384266096547
1262	102.6018192995802	186.315514116869	131.1171815031433
1264	97.94067262651493	184.5902678743653	130.2737853710796
1266	99.70381560760701	192.2085696028303	134.925691199019
1268	103.6802417413723	208.9934937799983	145.2376980158754
1270	96.00880707918883	195.0115412636334	128.2096506286489
1272	96.12062490633609	178.535897338033	142.171063013775
1274	91.00469265191316	179.1595912651004	131.2227809904098
1276	96.98277309124239	196.7380313070381	137.5767751915663
1278	102.1269507852225	201.5396177936866	145.2824596427469
1280	99.26614532737187	193.684689955057	143.7619705421747
1282	97.61404547088004	194.4734272681745	146.7528289465141
1284	98.76290192782106	190.790772380798	141.489287310103
1286	102.107470810624	185.586788339315	134.7167373255369
1288	100.9195607527878	193.4150635340799	142.487400102756
1290	103.5948491374668	204.5781837304028	153.5391275145617
1292	113.8497913018778	203.8435412336886	153.2679424838103
1294	105.5847146921648	196.3621047836364	145.939449676033
1296	102.5956916540753	195.0083512609558	142.958978620553
1298	105.2568997147191	194.9581643245692	138.0082381292908
1300	98.90845387834233	191.922029061692	133.1344026313608
1302	107.3217430135886	201.0506222613984	151.9142236483438
1304	112.8169053351526	194.1477731085834	135.4989284808791
1306	109.6337394372044	186.2624890076259	148.1672737989581
1308	101.7295045047384	198.0603655803735	144.5901344715841
1310	95.75339828042763	201.4489314191757	133.8180441622999
1312	106.052723850559	198.751415914791	142.0041427426488
1314	105.8050101716306	189.0040381575541	144.8624792836076
1316	99.60732140511679	189.8409690320602	141.025851987136
1318	99.99906821851252	203.8021172535014	142.507478714997
1320	94.4694523978429	200.8445284211461	141.7706106973508
1322	91.5689431175965	178.0721710344157	139.0126265249754
1324	95.57230330633693	191.3254986311671	150.7376214099698
1326	100.3185273839986	202.1076318593997	153.6222956408457
1328	95.83247811122797	194.4560499827669	159.0678924059765
1330	116.2664889074897	206.8963305234371	154.2679653868641
1332	97.75873704352459	203.7669364048748	153.8427799645695
1334	87.66480161777795	199.8597984045438	153.353443717629
1336	99.14113018206288	195.2752013842797	146.5899046081178
1338	95.22289771226203	188.3292526920886	142.6227520289663
1340	96.55023423499198	210.2438779536292	151.694124488978
1342	119.7701648257326	207.7117602074831	156.7864136246036
1344	96.22600091860979	200.2014434532399	154.8071747700155
1346	103.9196772687736	214.0314068027998	148.7519995006836
1348	106.0648164317842	205.0612832200551	150.8646993279228
1350	107.703005622068	204.3116477304625	144.8295603623769
1352	113.4245895179258	213.280064356257	145.4372653932215
1354	118.6907140460105	210.219351990877	147.5018895003708
1356	117.6659515534535	203.4230589683434	141.7262840622155
1358	108.0794917008424	209.8485213018713	136.7891147367043
1360	95.31228767871878	211.5973014730227	145.8244008193829
1362	99.54244009202644	205.4155353360819	152.8654939986749
1364	113.7574906461761	210.0366030120703	156.5516218870658
1366	103.7864701622593	200.9299198454558	141.653936858305
1368	113.020856035485	212.5978825315816	158.2883173281898
1370	109.5354331862581	210.5954429651452	161.4678978151767
1372	105.8080641062015	206.8488476792877	158.1532830796274
1374	101.4440209835591	213.5688063690527	149.1046331708458
1376	101.8298192723718	217.1575306472689	147.5216458746175
1378	107.8631277020556	209.6865105645899	154.6264483882167
1380	105.5940706618075	205.7931688568332	156.7293534650293
1382	95.66589060039645	205.8339655777292	165.8986248882594
1384	100.1025293005193	198.2469682759883	138.9958928028078
1386	100.0536067378462	191.6987106463812	136.5152011015032
1388	115.1478088867489	205.6963677399544	145.142046825106
1390	117.8153591658758	208.399301049162	146.7648663656889
1392	109.0737325392271	216.8421822124031	157.5370087165399
1394	101.6273574163429	225.1218457631904	153.3385278177105
1396	103.7286363557739	215.1909023072676	152.1208151489983
1398	114.399652511217	208.040394912056	161.7182253985667
1400	119.1528337979954	216.2055520984133	160.2967435350316
1402	110.248120206402	215.999795840415	145.7858224910358
1404	113.5033002794876	227.5650569739964	148.3314918196559
1406	102.8579112262238	206.3609257414196	142.8689073628359
1408	119.7494458118499	221.740017413914	162.4493018832814
1410	106.3534772265884	218.5497182195225	161.7164809951952
1412	101.1911923076694	222.7052871629699	154.297651490368
1414	106.2865428067641	211.3141426134574	154.9427592864287
1416	107.2579090603646	200.1021685476315	152.7172370613453
1418	101.050809694704	199.9747321611031	150.7735546600549
1420	100.1257556568655	206.6248768352975	156.4576028997408
1422	105.6875679720907	206.880194943377	158.0465011121335
1424	109.2709423175438	204.2525916553847	149.3623248209828
1426	118.4385714408659	222.7388715896318	156.2470931010475
1428	113.7121972255282	225.7655818878595	152.1669989179602
1430	95.18024401514764	230.7769382726368	150.7206233168931
1432	99.32372320818448	218.4572873690277	154.2082247703915
1434	117.2581060688355	203.3838613870073	152.7700111024926
1436	102.9674119948115	220.4734734422897	165.0064169476337
1438	99.07837077565115	223.8256974044343	156.5473310083348
1440	104.1302327244443	211.6473644145	153.0320171498141
1442	104.535646729289	207.0607094002303	160.9009232905776
1444	98.41507366251162	209.5750502076659	160.1755900339174
1446	100.2676147373773	217.0992151732601	156.7395092969386
1448	118.4962799786414	236.3070717520382	167.7664089962414
1450	125.92630658635	241.0690061652886	163.0523963836904
1452	110.0540625962561	238.9107135265929	156.2978229818261
1454	118.3484487851399	219.7079312806944	143.4397359421812
1456	121.3807569150897	227.4787831955916	154.8148987312347
1458	122.3120338330936	219.6620558595201	158.2081061988206
1460	112.0646605154205	225.6040846879841	162.9855271470701
1462	115.9419348469345	237.2868691614875	177.7331751714226
1464	119.5215372413453	242.2601017352926	168.5355704456933
1466	116.8565593431354	237.3175709181255	159.7882123396477
1468	110.914972180065	237.3225823719093	164.1581985828886
1470	112.8629083643154	233.5008019508197	166.599801633828
1472	118.3934016140679	223.9506333350283	163.7632001363347
1474	108.3799570961797	238.3022339004178	165.044265703591
1476	118.2567226118677	224.01561085073	172.8253091888033
1478	124.57806784746	229.045143796618	160.0934404736963
1480	134.3534585992352	245.7537946633927	177.5876404568365
1482	108.6023435513158	228.0917111835778	154.0239692281974
1484	127.1300040752376	232.2750061125904	172.0702121970389
1486	130.7089295279995	232.8645974917815	178.6938394301108
1488	113.6687414606397	227.5363119491447	159.9288708894289
1490	99.05427261617636	212.6549894668333	160.6659505184856
1492	103.8142027060454	206.1128420350865	152.5677482752987
1494	115.4798406219586	219.9173888496532	153.5954607079488
1496	114.5639848471919	234.7791296009064	164.5048124668122
1498	108.8542695812804	233.7689380962679	158.2423150743049
1500	116.2724798566297	230.5131470211168	162.7978431152138
1502	119.8112984757939	228.5320529244353	167.3886418889938
1504	109.3165922267026	221.642274076515	163.9098155824761
1506	112.600114274726	232.7504345185297	189.3098338703705
1508	120.8951598935467	239.4436341618089	168.0976258018746
1510	109.1046706387277	235.6207515492734	155.1647115907738
1512	115.5550752372727	245.7618644590793	177.4476674804444
1514	111.3675056307568	234.5074461613131	164.8772747516769
1516	110.7155797804431	230.2671736107237	157.4794102313734
1518	128.2189357702321	248.6387920702288	153.1992279468795
1520	133.424786222329	239.0769011084425	164.8137053095002
1522	126.3404884630789	227.1618792677318	172.7024159804643
1524	125.3856149668475	240.0761009640243	164.3718215332046
1526	124.7910795040899	241.066120556196	161.3679951483717
1528	121.9913662930025	228.3761942758736	165.1807477579548
1530	127.8247863674498	235.1414213415785	159.3142637726375
1532	119.8008190652072	232.7588792487734	156.4356577230539
1534	136.4253436570099	265.6271986887295	163.0911022208263
1536	118.7911476896707	245.0580910237045	175.2815854950388
1538	120.0672332079941	243.5327470201017	175.6596183398037
1540	110.4166945353589	258.1070875096481	171.817764819876
1542	108.6274514688095	237.5992959528096	171.9720720019229
1544	128.0532832005495	255.2246564388608	179.1202651195506
1546	126.7561609322262	247.8328651750808	179.1552124366
1548	116.6015041534381	245.5993353012885	167.4054533990875
1550	106.313158544815	231.1405394769817	151.5526757179026
1552	113.3401302034149	243.0645396213566	159.5994724995572
1554	112.898627797412	253.1068773821671	164.1387456565667
1556	107.5547691264143	243.9730617951779	161.6646333497206
1558	127.2049412702718	265.4639517731554	186.4472191512458
1560	122.3742173927555	265.574698910274	188.8358876916106
1562	104.6475093487444	250.7342905448049	167.5056916162977
1564	116.0543760315222	235.2310143797657	172.7541721458147
1566	129.7964481831213	249.4934703755573	183.0702263139522
1568	98.99889423582448	253.1246876746986	173.8317116860898
1570	120.067670504927	242.149598768794	186.4930835414138
1572	121.1420281012648	246.7661684444059	193.359694389266
1574	116.2811633511195	249.3330808225678	181.554207630212
1576	131.5275369613849	265.6298693939946	163.9226029374223
1578	128.1372261266124	258.2028627391359	171.6070902417552
1580	124.0412897083157	259.8472172803793	177.898965672983
1582	132.2591261779986	271.0936969550216	176.0483287223696
1584	127.3216386488353	265.8889774896619	179.8088910014835
1586	117.8770680888997	256.0816785020772	176.2278792601564
1588	109.8142000775427	259.6989397567182	171.3690544371687
1590	110.9872990062928	265.0966534989044	184.0905231965159
1592	129.1299413242936	256.9914897658521	182.855305230169
1594	130.9254687671125	249.6056239842131	162.5371258911819
1596	134.9472827703943	262.4777415535755	191.0145038052785
1598	140.3249963311329	251.1425301342331	198.3872956461173
1600	123.5149614059831	276.4211586211749	188.70523455076
1602	139.0141187058728	259.0281487184608	188.3196261035304
1604	119.7068670113773	256.0461293880196	169.2461526939492
1606	125.4593977243647	253.1316465818332	187.8221019718006
1608	125.8559840682269	258.848763542198	194.4794240210729
1610	138.7996699988917	258.4638663221871	201.0712514730763
1612	136.2286889185586	282.3299671770414	200.0560317317325
1614	117.3551466380854	260.2663412926081	197.6120089882374
1616	130.7692959516791	272.9686746512469	207.1085232705246
1618	119.9410451961814	262.8148668451919	193.1854205405645
1620	126.2985279721637	251.3617545359089	180.2455619707294
1622	129.2586731857871	264.6974644776379	183.6359464310407
1624	132.8111884880789	262.8208106489558	193.4822082015701
1626	138.8287611419358	256.9922803775961	203.4620605487566
1628	129.2919021173148	264.9355723249565	202.3916945227709
1630	127.5144338340578	260.0284577983888	190.4848378454321
1632	140.7672665005107	252.6822150041303	193.8566679292641
1634	151.852217693768	256.8425928638542	206.2012717925636
1636	143.9118828757126	270.8462746593354	190.3813180065696
1638	129.156280178759	255.199848479899	173.7728030805655
1640	160.8304266789285	258.3169271648451	178.8393315552619
1642	130.2193961699506	267.3710888617692	193.5187648002219
1644	130.3315045137511	270.3551297136086	179.3169831735893
1646	132.7489858200251	258.9344010279398	205.1184288327675
1648	115.7987204614948	252.5645212452254	191.9134048493828
1650	130.3891903377024	268.0910408419111	187.2899171616904
1652	121.919000739434	244.6391953830156	169.2087527560818
1654	141.1674371671223	273.7659475446761	180.1243754374233
1656	139.7377587975894	290.3582966184671	187.2097495294275
1658	139.6863676410197	271.3144361081622	187.3426378315701
1660	134.0720888389281	262.9635162519013	176.358897649861
1662	117.7245419825237	251.0167286151443	193.7905727986839
1664	134.9941086936074	254.3797462842314	201.5986667309985
1666	149.774179859569	271.6510980007718	195.9539555145651
1668	143.1300969119261	258.9272458203965	194.6851415912734
1670	133.1853458820636	251.7658656542572	195.4942069982249
1672	117.4803595569601	263.1065126431074	182.1871931643649
1674	115.7562688485557	271.3148994025227	179.9371271489027
1676	142.0527878384842	281.6890213880224	200.5420133249119
1678	157.8041634500062	270.5174179201702	197.1105651943789
1680	145.0567752073061	255.493498546216	187.7561389487159
1682	120.8943781970418	258.8200168559562	180.8831082513182
1684	123.239382818652	272.8348454915656	164.2038776224163
1686	119.0965804170996	274.0723994595062	194.1265411772044
1688	132.5203433250956	254.3274118336018	183.74805720377
1690	152.4786185331425	261.8742394377357	198.7217892542378
1692	113.3945617456151	264.5333321293074	172.9279171123764
1694	128.8777709356334	277.5896171011669	189.9971806305726
1696	121.3048234479042	243.327761092331	187.4804761089605
1698	134.8329294947117	254.6778149685531	182.8398977913552
1700	115.2382333124619	275.2570925638269	166.8293396490401
1702	105.1080736470884	266.6088213902312	163.335211074375
1704	108.5695530184884	235.2860512140093	166.3205031268816
1706	134.1666583472994	266.0835539796834	175.6048693511767
1708	132.4625928196697	261.7296664712894	172.2083681590351
1710	126.9755288272132	256.5875071176553	171.4041580083458
1712	112.4841464030868	256.560932152976	179.2707992622153
1714	129.319968236649	243.8740346446862	189.9408749875277
1716	124.7301656753529	251.8563082264744	182.495187387248
1718	119.1395051428186	263.5027157502851	172.400546355068
1720	122.4216149055105	277.3720390682786	165.9147858198098
1722	124.1961477527814	275.0743117187536	170.5685901587983
1724	119.8075367717815	270.2249874652094	171.763454941276
1726	121.5690386614584	261.9416942799164	181.2564942903649
1728	134.719145436857	254.4217894353056	194.1644196686015
1730	132.0000307568457	254.4184597566228	191.7848230318003
1732	126.9627102850806	264.0878730140778	189.381592303819
1734	129.4072243142852	265.7329306111941	191.4909374579815
1736	126.8399310671912	265.0210448295631	176.8333467073241
1738	129.1889810735392	275.0649168542544	169.0907946321061
1740	129.7805620767522	267.14652987566	191.9161537191628
1742	130.0063795884566	255.5015485299629	194.4388865055082
1744	117.8306299529013	239.7399717911378	174.8681042532177
1746	122.8834996771159	254.9890527713687	178.4535339464368
1748	133.1206244946349	271.3367456280004	198.64660563013
1750	126.0888898671864	273.803826593707	198.5850615222904
1752	108.3730584985543	262.4661568745	193.3961386547531
1754	119.2485564950623	252.1988296994036	168.5585936253521
1756	122.8657184055367	251.7292376074128	188.4882569930605
1758	137.4247111257883	267.6746392928604	182.851157681358
1760	150.148719023783	288.8856489192783	188.9657109001694
1762	127.9603877434461	264.9376713415958	189.5983117432232
1764	102.4834895048901	238.720172722021	176.8923776555718
1766	118.6116143556657	266.4236118749876	174.4753432605993
1768	129.7668446820428	243.4082503488944	175.7193769812238
1770	134.0196624888532	286.6260667022395	194.0497255413883
1772	132.4192295266306	267.2064374711277	190.1510042358117
1774	124.2874999595922	274.1985648524531	196.9872904353055
1776	106.0495472816214	248.8255409318729	180.3958992229443
1778	124.7106284395623	293.6793980876265	181.8827212833067
1780	133.9010504516698	273.0362372740208	193.371517720322
1782	128.3173442920475	274.7698957610848	206.6823689261975
1784	154.9279179668819	283.9904597947948	200.8856898820548
1786	142.4477322196056	298.2836671180062	188.4003687150678
1788	127.5503428394494	265.0285384693638	185.0347439928493
1790	125.9197493463829	276.6191044426339	196.1046465156694
1792	118.0492144086255	251.441580771052	168.5686363772316
1794	122.6204613877357	264.5997162229321	182.8864803824708
1796	109.8818407629405	272.9275448985307	179.345541819191
1798	131.0262159278993	267.1956956915362	192.9650077276849
1800	114.1164371996799	269.4609726918111	176.8058730876192
