# Supplementary material for: In vitro and in vivo datasets of topically applied ketorolac tromethamine in aqueous humor using Raman spectroscopy
Source: Data Brief. 2019 Oct 22;27:104694. doi: 10.1016/j.dib.2019.104694 (PMC6839021; doi:10.1016/j.dib.2019.104694)
Supplement: Multimedia component 1 [file mmc1.zip › Raw Raman spectrum dataset/In vitro Pig eyes/Jena lens/Fingerprint/Acular 3.txt]

cm-1	frame1	frame2	frame3
350	108.2156091058474	114.458053475662	118.4784733528689
352	115.78972264217	126.332073201442	130.3496366292696
354	116.7534084567271	134.2360451800045	121.833722310186
356	120.4213063255937	131.850844658177	122.8582902784661
358	116.0022996124883	129.4674490825092	122.9389313038095
360	108.4400815505369	120.2627263495725	115.9929329566068
362	97.51633269401552	105.361594881617	103.1954191567184
364	78.62327219612129	93.59329687583144	92.93306216500255
366	86.74522920648097	90.15680807035386	79.9875186868593
368	93.95135483798958	90.19476206120045	81.93091214788313
370	97.16732529583859	94.96502372875918	93.465408683481
372	98.06403391365424	107.8568420465539	100.7337177646568
374	101.0507554803624	102.7583486785122	94.68046500405376
376	93.28714477715752	93.75211957474448	92.67720506034044
378	80.24967407912855	85.48348278788266	87.55099055958272
380	69.25648471137102	82.05970245184126	71.96250605341153
382	84.0959784117489	81.53607278094498	78.56661448490087
384	79.56694057899125	83.52350543192929	74.70041341864882
386	72.92968822051994	83.82495828102999	72.18102399795329
388	74.29556702496441	81.47472937325826	76.00708413208264
390	78.47243450417139	88.63398811603423	68.57472617914887
392	83.16223520252385	85.5405100820761	73.3278766952464
394	85.31462649559458	82.74965550685975	78.84724242977799
396	88.40578696787398	85.04716675848995	85.19612436357369
398	107.4165834819354	96.57743869110294	105.3316920388985
400	95.98076023897116	98.4539748890096	105.8970565306466
402	88.74197282932948	98.00209531328213	93.96223313891565
404	86.63170457933487	94.46035107828837	80.57271139885326
406	82.16426269545836	84.75363551216653	82.46409716615843
408	96.16994622257523	101.8707534751404	95.5685503078187
410	107.7576635792273	108.337346548206	107.5322841716918
412	111.7834853150588	103.5490057735407	110.9014453128359
414	104.66535334035	89.94062294608266	100.8144062433488
416	89.04310360405573	88.5646053219992	93.79706970509959
418	81.35676467362612	84.84220235207147	85.88460773071827
420	76.68222801020337	75.40557944168788	80.28661780541016
422	73.56727803547692	63.29916026391899	76.68729370429793
424	75.37462206159927	67.72375378199529	67.6577388155483
426	72.99435423819054	73.75310904799804	70.19927066758629
428	76.51930250356037	79.49015564262108	76.58591210927369
430	82.92203223559054	82.62307955788847	81.55504956740546
432	82.93439894355224	79.64636886057878	78.20448856637574
434	77.02196855171373	67.86013378686823	73.9720928363385
436	74.35420968684616	65.6776092084381	72.17477661673541
438	72.84767098857225	70.38947217812032	76.55480558349643
440	70.73152288057696	77.7328556396605	87.20766122489155
442	73.47401560712358	76.74662436286377	69.72648155886455
444	74.07482671822461	72.44443611032455	70.46048896547771
446	77.02597608345204	70.5094881305384	74.56464355704888
448	82.05296328132768	71.52357719139098	75.0586424218067
450	82.03936697888982	69.64678593941784	68.68774484836905
452	81.2045230221798	74.59824085408536	68.80157553998276
454	81.66152701269679	83.80555564386803	80.72959499003426
456	81.00489337888754	87.1544685082789	86.97003849641212
458	75.63806531026239	71.71661199974311	63.12840205658926
460	75.6934279565051	67.6363372253185	76.33356487734409
462	77.86947124431552	67.28384857342078	76.85282610251429
464	81.09564255179946	71.81343685912998	74.30212696695676
466	83.31391863634676	78.7807830523272	73.67168858742394
468	77.05758837338716	71.40762066496376	68.19312786147103
470	78.78475497889318	75.80450945442073	74.47290489719941
472	75.52578591183617	75.93173864296065	76.48119455178846
474	70.30742127926918	71.84616246683348	71.63003787739595
476	74.57281462371813	70.84283904226095	62.34633897243845
478	70.04335058839996	70.91906040214693	63.25949440609584
480	72.76484065170314	70.04938557871759	69.9562880964664
482	77.80765266530912	67.07431533491666	74.59833970396825
484	79.80900038581054	62.37828412552879	72.30895978589567
486	71.50036406156285	64.6851843051271	71.58166185969995
488	72.11238445062314	73.74383562676432	71.09579802571744
490	70.13501907182955	75.70883024575086	71.32182496289866
492	65.85395226206168	72.55336087339227	70.53838804341044
494	66.98237149060101	77.09842902281058	64.82633576139484
496	74.00158242237183	74.0573614307215	63.51646872508739
498	74.5551693201113	72.6640769951255	64.66358446384832
500	74.86273350333283	73.63288497281016	68.3040233125447
502	78.83583449007777	75.93208054158606	73.50081218214355
504	73.10966393066185	70.59006073494243	73.12283935498947
506	75.35695357333248	70.39838567156755	74.77167790621601
508	73.97210462385853	69.43225563721774	71.2601330023703
510	70.2901465014983	67.15080532840965	65.1701507398308
512	73.62527718978544	65.8756467037927	65.81875809329068
514	75.17321912066772	67.62842323748434	66.12744367516454
516	71.98024381472897	69.6027770912835	72.67037036689241
518	71.26672982807409	71.67169878048158	73.89840533715071
520	76.49148483849552	73.76535960228893	66.1235119803149
522	76.45934455454945	75.66670819355576	78.07501044782471
524	73.07138286928415	76.17968427036014	74.57307388098394
526	72.27543618688615	76.57491702983847	70.79667584946539
528	74.00829595662206	76.14569280716535	69.04150498717375
530	75.94473671837301	73.43576895014539	67.54821520952734
532	80.74986981527289	74.35642420420551	76.2279401784684
534	76.65548608819113	70.0553695065172	75.73252114282843
536	72.5785776802592	69.07467068821347	68.4675052515328
538	71.98534640209724	72.43697675404896	59.42697697635393
540	68.82281747854512	66.15468117169441	61.33288461087134
542	75.24958735033724	72.95821407207551	67.21018995549517
544	78.04469652927219	68.75678658204343	66.88451911160621
546	76.22192908474665	60.73189044135238	66.17127027944943
548	71.28096548122093	60.67439309685383	71.6714039498092
550	68.63037548627578	70.98025814027834	67.45156088167707
552	69.45569218073415	70.08335617239125	65.14163820751858
554	68.67840002333469	65.24571824213093	63.90249652590559
556	66.38729261636935	62.25108880659904	63.58294684253015
558	66.46063440703338	67.82035986254813	64.43970363174054
560	71.66377597028455	62.04164404840709	63.90611123919545
562	67.06048759221432	62.59547605022722	62.5153030492509
564	65.41509383167542	64.0147882268182	64.40540278769093
566	71.27357821184634	63.91115568533644	70.50934632376159
568	66.23110252196049	69.53724498768035	73.36414668312217
570	68.13196227847844	67.39277803560793	65.64879542594308
572	63.27592993112883	64.64657004329712	61.35683347247957
574	61.41243277637453	64.0183763775578	58.89964160403278
576	72.36403436231188	66.75509317795765	55.42693390120204
578	60.61546314154848	67.30610137416504	65.89517164245416
580	58.27692425247248	63.82446752218349	62.72287420136908
582	63.60983861495576	63.2862100601632	62.7667899360787
584	69.83755847818675	66.76248639773696	64.49888966047215
586	65.93139758349298	71.98759892958709	55.79833141218905
588	64.35713066865921	61.21113162140368	54.21373244499707
590	65.72764622284012	66.92895747713209	57.93149426996996
592	63.5588499219276	70.77490158288863	64.78183001179895
594	58.51294834098989	66.90110675864867	70.4842521933852
596	62.63751649525235	67.43875335002893	66.21540202164334
598	70.55741076708864	73.99663641993038	68.34385078899797
600	68.85815299138319	69.47026578101765	65.33239811745219
602	67.97092697452024	66.44340988932545	61.80518016284189
604	73.49193732781284	72.08373689186507	61.7184520451676
606	68.41529948834726	67.81047389868384	63.0683893158167
608	72.42357264142319	69.78802657832013	58.27455630095424
610	71.50073586284734	68.68092342198696	61.6339577849165
612	69.7794067788204	68.59723742258731	66.45795422968679
614	72.31252358425644	72.8495679121209	64.9340435705229
616	62.31565373154236	57.58105666485113	74.80978765671907
618	63.37279866486322	62.46390993023421	69.45673104160792
620	65.2099887413882	70.67794038802495	64.61369822121546
622	65.46993038455396	74.7035144824951	64.67082745910771
624	64.97555558960846	70.68385772938662	68.94601766037421
626	70.01716321951047	66.77267378732114	60.96382426536904
628	64.4820609137638	58.70571183068942	59.44308724353705
630	60.85935847007037	61.19567884443806	58.09899995227448
632	65.25396280004011	70.16265672871128	57.11290675363166
634	79.52666266509948	68.74492615361197	60.66800574249135
636	67.77483580079601	57.78864762657702	59.94020976582301
638	77.70990440048038	69.46021866602743	67.88534162755457
640	79.95519936899513	72.92955785367956	70.33107569843347
642	69.66768360905417	62.94784546025698	66.32077705376642
644	66.00444398000863	59.26999161161324	68.00960044645417
646	71.9689719089515	62.80228884694642	66.30927871760829
648	68.85992283858558	66.27549943492573	63.21108166972065
650	67.99783506050549	63.48636933964463	61.48530472904469
652	72.94858907721574	59.81544525110625	63.95655115188583
654	76.71425466663474	76.81811308601347	73.93108367123834
656	70.60483229018267	69.11594319274413	64.79565887439721
658	66.41678643457857	65.82241253465345	61.13776075625829
660	65.07824580878894	63.29234529754494	65.33185346837291
662	66.30050148273799	59.6056607931634	70.87313603325291
664	68.59264469387971	57.29178218026509	57.74522317868411
666	72.16480115646549	68.66924999718316	63.46067309594911
668	68.19311550177744	66.2616366213186	65.66348684062047
670	68.3147524727755	61.69229118406818	66.25753845782324
672	73.4049575206728	63.318931680305	65.97419565490253
674	64.23307446138757	71.320221510455	61.41077152958253
676	69.37134128646709	58.41795901577328	50.35525690698461
678	69.6927723910392	63.60572485956123	63.09444106977345
680	69.7485293659646	69.54333729313008	71.96149092372738
682	71.94962083940911	65.46403112534185	65.12327621411097
684	73.20894997950158	55.74880063147552	61.3060793544654
686	64.45868614850386	60.35166992308065	56.81581570460841
688	61.45480193378576	61.15247755866984	54.52181247727555
690	67.65328309522704	62.18104926053081	56.8968408143914
692	77.64675025743631	65.59640862360503	63.42309877923657
694	73.85383192710368	69.42504448724853	69.37108276290618
696	71.19903910142338	64.88717924512031	51.61707727400961
698	64.09379357590854	59.37900344882641	57.62758827736047
700	62.54586758385592	56.47551562041812	65.69052597505821
702	67.49581904442711	56.87807870501264	64.89298029250924
704	68.67624118350359	58.0269866140143	59.64898945943887
706	64.2784270740262	62.58715353916771	60.77518159120808
708	69.61684031285373	55.34765235204598	64.27394655991878
710	71.33845707392737	57.46613701948955	61.26953474541288
712	68.18499383208278	68.25807762055685	55.8267273223905
714	69.58490461016231	67.91865996394392	62.80821420982084
716	69.46952103655231	65.22490676040243	68.70680839626091
718	60.88413845054488	62.15606701623133	61.41777250702352
720	59.40377531341754	61.16561999192069	60.17184541243532
722	64.49103278228151	59.7355458491483	62.81077987612105
724	66.19479948460682	54.0123204544745	56.35775745122967
726	63.69787316805853	61.87644981831277	59.0316620597395
728	55.10530731089396	60.81433533948248	48.49562046267207
730	57.73806511972619	61.500722127016	50.19528250401632
732	66.45725607411187	62.42848362995864	58.86507625694625
734	67.9752103266533	58.8367810025665	60.67599881434449
736	53.49696303203564	54.37195503772309	63.18612110379466
738	64.18459746405304	61.01602407161211	71.1090167411778
740	69.40066569021042	66.49864613569882	69.81886478591645
742	70.35677331348308	67.37117328615916	64.8255737509856
744	70.5787658340809	62.67546995650652	62.16498383132803
746	59.24710695675888	52.65276307004751	55.64918454262944
748	59.85163413251119	58.23525638893771	54.97355185675617
750	62.40909724995435	57.53999981601211	56.07699960576409
752	61.14877103997637	58.32200807963488	55.51082272102617
754	58.45885257202699	64.02974597958249	54.30967782478427
756	68.2239629133181	67.19266777857833	60.10308571687698
758	65.0752174164404	57.40569001177576	55.14524863913986
760	62.22609114891249	58.3272796438003	49.51246001174707
762	57.64121186935822	58.02912806694017	54.88898381757595
764	54.26415243445837	56.42522794412174	63.82057194508235
766	57.37560938742435	60.77587296200161	57.46011213478836
768	54.23670945519007	50.97298964820988	55.65563805189271
770	59.37244180248363	56.84468990798402	61.75632124826566
772	63.33525939806288	59.81432021821881	64.19602776726273
774	63.87585708407156	57.7277261295902	60.7824327143816
776	63.03754102252716	56.11534237089249	54.32282884077683
778	69.56087639227251	68.00220743131328	53.68625768965924
780	59.0364361260684	62.03156772340537	56.86951806140124
782	59.85398580128795	61.48779780512363	61.37584423223292
784	66.06770123376965	60.35555490448396	60.84029294055196
786	67.8002089106546	56.2366403825564	57.24540368868962
788	56.75239209868407	57.27184115496196	65.00716086432941
790	63.53419708016827	55.92845216369951	61.86409158819657
792	65.97410638440377	50.90926664745533	55.04607528653794
794	68.23116305111651	57.16380179884694	55.2424897779641
796	68.54849594343989	66.77142629410575	59.47487324438099
798	63.50074749502769	63.12861462138277	58.89741481368785
800	61.97712053446356	63.42787176371875	61.47518652938526
802	62.08546798725474	58.54684597151881	62.08546798725474
804	59.66428862948536	50.48242738160273	53.08699547007264
806	61.91996903951159	48.01853685627241	46.83300961596701
808	69.6576120925255	54.53696166294576	50.78793801067955
810	67.33909432330427	60.48227473820303	54.89579651291511
812	57.65133852018568	53.17373435792243	54.80817115055464
814	58.35686633886273	55.11872232651265	60.61438798116845
816	59.56707141362527	59.5017835317142	61.26074338573643
818	57.59813428937267	57.11221397715318	56.91662293635596
820	54.27223393909595	44.18875554108124	54.64957160341302
822	55.02095454198407	56.99047548822727	53.54124116325176
824	61.93670707467071	54.66749573766204	57.77002096835318
826	57.80675915311119	53.84818484641167	55.47082338519377
828	51.36785570366237	50.95088425974768	52.19485563224412
830	51.1924834117284	45.75959794415	51.36453016241259
832	56.32563411707699	49.51495491511604	47.22405107793871
834	59.27851488576692	55.7410454029652	51.5768472220485
836	56.31195442226502	49.01648650450516	50.74900383199788
838	55.69036571252935	47.86346115350642	50.31131252970641
840	57.63809210359175	51.07604090244961	47.81777052940206
842	58.66107580340307	51.53029725579322	42.0595032687396
844	57.95682994402507	61.19699892638043	53.6000839722181
846	56.25600831312216	60.28073734127031	52.80624057470946
848	59.26299418869969	51.19477673986569	52.12087086539796
850	59.52545823254864	51.80228886598327	56.11182733232684
852	55.63630338875608	58.54637936633235	60.06355849984651
854	54.29865039046194	49.64556206312901	53.37938555618704
856	66.16335214164386	61.02673770075519	51.88957657086031
858	69.06788647553485	66.71973007745287	54.49437573617779
860	57.94234812154021	61.41185300148631	50.80818604993386
862	50.84862264744429	54.46646641279124	46.15799682767522
864	57.08765884050074	52.21175836898362	46.65743358014903
866	59.29954704028693	48.35463605558279	51.80226397691881
868	48.19397147843105	52.6936675564499	50.3485387306514
870	57.91525321853889	56.6358115912505	56.98871991744561
872	60.68923727386306	59.69769720569516	57.17048719117542
874	56.76830903470489	60.51518122134168	54.16258500013562
876	58.32116233222352	59.25790888380566	55.81748641005654
878	72.16264070121159	61.40613278802338	58.44210577388442
880	60.85341500611408	64.21098417596149	62.2042327561667
882	56.7101129262502	55.67156230435384	56.85365081408303
884	57.17689686849846	50.19236706635653	53.14793986305905
886	57.22042319220531	51.60343072768135	54.56139013248988
888	55.01821153229911	54.88458218303695	57.18156873035868
890	63.96127096787789	53.99826708541907	51.38783294137269
892	56.75651747589697	49.72420137169113	44.00932247197139
894	52.40727862313833	50.02719331400601	44.56471233691789
896	50.17573367663158	49.91926153370181	46.4438445173048
898	52.20525124775799	50.9881948349521	48.88762215583515
900	61.82478734996271	59.27559592908015	55.8591223819633
902	66.04597482861027	67.46575078061147	60.0657876461842
904	55.58273383438463	58.73664791726981	49.13516716723411
906	57.14100139180101	59.33914493655868	47.73257647585768
908	51.75147344603049	60.71088587849869	50.59716287702297
910	41.54177683199187	58.56199056850728	53.28831105340639
912	49.77818652452869	56.68008155619329	55.47219367483881
914	57.59017562868036	48.41315659502256	47.20694153788881
916	45.24011842558421	48.81152786900508	41.27390913766128
918	49.43728342713024	51.95006591121811	47.87256340468156
920	49.06659245428572	53.50681180607838	50.75200678021739
922	44.00558902432457	53.91138114600275	48.73355873077053
924	58.00668489976697	57.39858623948128	56.15355264410467
926	62.82231502570663	62.21456040597049	54.37817460349658
928	61.02952550192571	53.55766776384093	53.25749797986833
930	54.76768307059515	53.5684198488367	48.86836420766807
932	53.63972037602063	54.9379609042086	48.75399750824569
934	59.05449312780912	53.04321475878998	55.26137238392059
936	63.59099522301972	51.61956863430525	62.25216719795938
938	63.12562925371552	59.34388030891414	55.11715438807804
940	60.02875572900776	57.43268083960516	52.85327311908689
942	56.24734779182401	51.94225135706856	49.85849107977575
944	59.01566260316848	47.5264370004108	47.98990162547156
946	63.68017613164604	47.58037745275843	48.41663363698667
948	60.36702412254743	51.9853450623288	50.75447921750143
950	61.95263538352677	50.95876424991976	54.39505774506085
952	55.02727326416292	51.68420419392781	50.03305807046074
954	52.41566280785341	53.51167449080481	53.5229842871757
956	50.81604848567787	50.41171751047347	50.54275631704795
958	51.25223900540576	45.8054565231536	46.40084461489669
960	56.01311964690753	47.09218603787931	51.18943876309082
962	59.96807470716983	53.65353878214121	45.15158010029219
964	51.21483682257106	50.61806688290592	46.48531471331454
966	54.54626714715197	48.93875906636286	42.89397801010854
968	56.71343832899955	52.03175224856668	47.65777655348157
970	57.16725711256445	53.72563243090391	54.41557417362462
972	58.76595474475688	49.5954564994076	54.70555740689384
974	57.85537155094767	47.21419878912012	54.96904745887886
976	59.21528140833976	51.77005297601156	44.64626771813709
978	60.5033260604495	57.14007806595405	52.59461231293993
980	56.08199346406458	54.88146627774754	55.84584937988302
982	56.25693331013795	55.87263828917023	54.67695582658971
984	61.35896335208761	59.70396894948061	55.17828176195791
986	57.25106308330729	49.85465212681852	59.38716655246051
988	56.27214021471527	44.58124881425225	54.11942671721906
990	60.76279743062381	57.45632814499954	65.05628154707533
992	62.84388308074787	57.90891002706824	58.68497338663049
994	57.59953756698977	56.90816947797664	53.12858157340733
996	52.2852114632061	54.0022709030381	55.10311968336105
998	56.70139975944875	44.85486287210865	58.72306543904715
1000	62.09648071292948	52.43519801069211	64.65865058418709
1002	69.35308319929392	53.78852895907921	66.01567506978225
1004	64.58868753139363	58.80084736829306	56.11566945929494
1006	61.55080337453082	54.77215073442187	54.61272760040838
1008	60.04066426602064	48.94512226766524	54.70481162668807
1010	54.62525765641274	50.66882224011633	49.83134792343498
1012	44.01373283450482	57.38470781115287	48.81969392612249
1014	48.2775965079264	50.1083363790222	39.86563021460386
1016	60.93128228493829	47.71112982362678	52.15651431280537
1018	63.87349919424115	54.60700361009573	50.21674783164755
1020	57.56494557990013	55.7332614253212	51.91965019650992
1022	47.81746847134441	50.27076163932883	55.07411089855709
1024	43.72222938950313	48.96184257160883	47.69980080652861
1026	57.89060080732858	55.93383632521635	51.37692706668229
1028	50.64711910705292	53.72014161332294	63.69470531677152
1030	54.64478278604162	58.13238934977264	59.09421559656325
1032	54.55548572037233	55.30266497861136	56.81199521953617
1034	57.96941493870516	50.278851230005	55.69662928057057
1036	62.08779503046743	47.9028481584305	54.0329378244252
1038	51.03970742555565	45.80958059740989	56.61053866422174
1040	52.65467574654755	47.98399301724791	60.48689882044467
1042	53.58469241135853	61.76906372458409	49.78808808805017
1044	58.14053834773249	52.39067579621587	39.24256236641504
1046	61.90128668359266	50.63280073073383	42.00538384546231
1048	57.59891449386075	57.55123322434058	50.15117521495833
1050	51.46300990465312	60.49597002593441	53.23642617021725
1052	65.35395325463833	56.16525247532886	55.49754309703324
1054	54.01937131257733	47.09508922062814	63.59919635572298
1056	58.51488141153189	46.57883968942149	52.2505873584199
1058	55.52878971528237	53.88417555062685	50.83598659855808
1060	57.93511377197816	60.08249708778785	54.01276588820564
1062	62.776825198997	62.56089289426336	54.43426436613297
1064	60.45709014009297	61.2006144341296	51.07166685139833
1066	56.98229323263951	52.0557890327567	50.9451071945176
1068	63.67165845996573	55.26293299028178	58.79079484504712
1070	61.6679156661755	54.88803022609865	49.70855579107713
1072	57.97064685261492	50.99977456695313	54.93172716607516
1074	62.10383570932461	55.23764780174675	55.98396384581611
1076	67.81839537543907	59.67191587894745	50.50951181940964
1078	65.14398355680758	53.68334642563644	49.19966565819425
1080	62.66120308628175	54.93166267131755	49.15649497736013
1082	67.24181695913404	55.3632138949847	58.41887407907214
1084	59.42259673654374	50.66836945278379	54.79646667303253
1086	57.48675931305886	48.21524522372605	55.30664202620674
1088	58.67808707876723	52.54142110875984	56.97044487176303
1090	60.17144940645413	59.01384738759731	58.09263392943288
1092	61.5806508369206	58.67074903150791	57.54255093691246
1094	61.17169207368443	49.03004907046016	48.73641866385145
1096	59.10967046972709	53.52774203645789	47.85375770498371
1098	59.65631205463465	57.98459173106816	51.71250863374596
1100	59.18445318515178	52.79647080830625	46.0760943408655
1102	59.06255098623248	58.13148920011859	51.14463114694583
1104	59.29085779608104	64.51587466085157	60.93376905584046
1106	58.9160129669252	58.5085133405893	60.72601514492141
1108	58.65257601811869	58.46285677351032	58.85958731002548
1110	65.24778155749681	54.13119824340917	59.38498215292358
1112	62.82763390282968	55.32701365564256	59.84405915468117
1114	58.31820651797243	53.35321252478163	51.5531003260325
1116	58.47835347637044	62.33745003434547	48.89305956060319
1118	60.29982473693573	66.77654781471665	50.61937170012794
1120	59.77311421760658	58.34920009626991	54.01285522063451
1122	57.930074051025	56.73910875194468	62.7595607979022
1124	50.55574463396608	51.21124672687095	54.16110510288908
1126	59.13507226169247	64.64072160066972	71.09372556823537
1128	60.50921907960871	54.89757107051915	58.03567734848398
1130	57.57582313014884	53.73788556664373	51.91370301682794
1132	53.2451171621522	55.30586459582192	55.65126624160631
1134	52.55514533390532	55.22128768283164	57.4227388477881
1136	58.72199951115937	61.82193982274893	51.66913660409444
1138	63.24799919734669	71.0114073238878	49.94734205561724
1140	51.36610254992104	54.14282859908411	49.93333000932609
1142	61.09880899338913	50.01244966392368	56.12581978829329
1144	60.7863481845764	52.39582468379268	54.24964127487735
1146	63.25486759778905	56.72675963648739	61.76527482164993
1148	73.28238368738492	59.48544100132736	65.74680260094344
1150	75.89633341881913	57.48275737055705	56.1544987031544
1152	55.25019228391656	48.79330738823983	58.09331911360456
1154	64.35413052717327	40.02210232736703	53.81545592818726
1156	58.93455945834981	56.12041563849678	62.07736405720105
1158	53.26480278192003	47.43132479959211	44.54673641294304
1160	56.56226676027458	55.79606529568036	47.33215892269816
1162	59.22839623710916	60.43501704544292	54.3814214678164
1164	59.03007363009461	56.26454717635461	51.77133490960136
1166	59.71652120459019	60.3686897123028	50.14163273220016
1168	51.27683470831526	57.45136485113429	57.79747357083706
1170	50.10846522753373	48.50666257271416	54.04080350897918
1172	44.75877516528648	60.4147778314257	54.44548400566941
1174	64.71739095751502	58.74621714451859	54.81512653623641
1176	58.25813599204417	54.24393909953913	59.27547188916475
1178	50.21059599320033	54.07303926906056	58.3043041353252
1180	57.76860716178074	55.51252342146003	54.0476399621913
1182	53.99242829741822	54.06788169399808	57.50486138878943
1184	45.68284596047286	56.94553932766988	47.69734706950044
1186	56.49713288752409	48.6495995824739	52.57739648682645
1188	60.26434011021542	52.21618557945615	58.69223109033154
1190	59.85703370510822	54.78245682098783	67.56904972879242
1192	63.46046952475862	58.85325233684497	66.27750002106671
1194	66.52734557063833	54.66702434433645	52.4908170903459
1196	63.59057749997162	50.01878599131909	44.24844548285672
1198	59.8359870613038	63.51320382949874	60.16735631101723
1200	67.12937917004274	58.03460966534453	72.6243997255939
1202	58.81922668489533	52.39718667621459	48.1608880125801
1204	62.31083159431747	55.55528456903307	55.45923065546028
1206	57.55447250005548	47.0445162600309	55.23688491263414
1208	57.46486155472741	48.46281338155895	59.20785211940743
1210	61.25589828692556	51.82521453075495	59.28931373323098
1212	61.33404003883689	51.78058716823036	54.4982679009882
1214	57.06896203931456	58.5241971827531	56.07569641051708
1216	56.55975704659237	60.79889200745479	48.03965708744006
1218	54.12831958952259	51.5397739435878	58.57982398616308
1220	57.39381300926326	57.44182824146876	56.51767739984013
1222	60.59722689173506	54.36280164574998	58.79512714178757
1224	64.15097126992006	64.61144662382414	55.42202688179896
1226	71.41131518779625	71.82138660071627	57.65430638098182
1228	75.31761704167666	68.24947188843467	67.71818597572052
1230	69.02251074246773	66.76050509355741	70.78196948447983
1232	65.43741077234432	67.30617351838311	58.7604523664263
1234	64.6220440475695	46.99183755504892	54.44467694094421
1236	61.38993297391094	60.82118876190428	64.66300297232311
1238	64.31719066062176	62.58374578859907	69.87897147159998
1240	62.48609380920837	60.78716677344264	64.59488976633061
1242	64.9303192365536	60.90965314218138	61.70661866965773
1244	66.0304057963149	57.29297234017807	57.16391540854504
1246	60.50376387517331	51.9155137888688	52.70392321635396
1248	59.50845740903668	57.65609518044984	64.0047986177633
1250	62.58610962696464	59.09189306567945	59.86400505876043
1252	64.62786461738261	54.7409877275842	36.32818949751888
1254	57.48274835661638	54.16960294044139	41.82632131605759
1256	66.18706316595254	47.2199438273832	56.307922393471
1258	69.91692338242389	51.63370996455149	68.04455762534364
1260	69.03494798944048	57.61444585806423	67.00857392648912
1262	67.46917090928298	56.62397775996042	60.19954951444528
1264	63.82776695797712	55.13264596189764	57.74213718070055
1266	60.48425505223064	61.08742845586912	53.33164524931039
1268	64.48277033546162	69.31015544971319	58.78885062565523
1270	58.17918436434974	56.47663270998108	54.65299077601679
1272	67.37842787952869	59.75184717339648	60.86667316877372
1274	54.13833990053587	57.83739556942942	59.483203094451
1276	57.68058033759831	58.29677230403043	63.19771857601187
1278	62.6882684805978	60.91541141172001	61.65301660174457
1280	66.62182722705268	62.0267459236142	64.43717552343867
1282	81.2104640106047	62.66311494576739	78.16421239786702
1284	72.65027025966803	64.82180914209086	60.32241910500423
1286	61.37332986199084	57.16790718413784	56.26962846417008
1288	73.52174897663645	65.59421285845122	58.00368567277671
1290	71.70692038104978	55.40646501341752	56.29503641756954
1292	67.17249555055693	64.14942277064664	57.79233041014184
1294	56.97354712983795	64.06384858924268	62.76698509516564
1296	62.2324046875976	63.28943070933237	68.39879530386236
1298	72.80639419117244	64.37801961538672	67.08804244815471
1300	68.89501503746294	61.07017502761756	62.54319229007656
1302	70.54699054113453	63.89575280095071	69.7083280952842
1304	58.94368405644118	48.10923512073699	53.14537639741165
1306	67.97813738416497	62.46379040273766	65.97607680379727
1308	53.81099081822575	59.21136888775103	52.10644229360413
1310	70.05261670014096	66.12333584534103	63.45240871461087
1312	74.63342212067144	67.11877183225198	62.41532074575762
1314	76.33364119513615	52.57289984480014	63.48559551544106
1316	71.58578580422551	51.83765497955037	64.88661517800003
1318	56.43548014594992	65.59214486270696	58.72759442282586
1320	54.05172949748798	55.06349384838403	58.8459259131818
1322	69.87756210352222	57.13378980899632	61.79459688771548
1324	73.11792510506064	62.705234444493	61.94041340062302
1326	67.01530368278665	71.89848409715719	65.6718713434649
1328	72.53049051329568	63.24788023611298	66.43888516519266
1330	77.33695917101908	66.3268960233046	75.97065013204639
1332	73.23381833657592	66.1220016309116	71.97351546489139
1334	67.43086880653246	62.17334946712747	60.20663206270987
1336	65.31901467179402	62.97657451006094	61.38159314004204
1338	66.13731924843805	68.54137570911519	69.01798717723023
1340	69.58134383572778	69.41768397194043	58.86158864494219
1342	69.20211586046742	60.35804728661137	71.68713157167633
1344	55.97345705462442	59.08083075739386	68.02907730134403
1346	70.14264465670095	61.37372056243666	63.31914456426967
1348	69.00730266309306	63.11257884010563	59.21128957394988
1350	63.39283052202378	57.14447510581384	51.19751011562389
1352	63.05321276486717	64.0610036962598	56.79310766500911
1354	71.77059608515049	76.81772750339525	59.42848745000991
1356	76.18850955103956	69.12784330041365	59.42098347891447
1358	71.05344526857274	50.61319346771602	63.86062041532188
1360	71.77952382325276	62.52147766291986	56.03389456705025
1362	62.68576707648964	68.50082563108283	60.96661169376245
1364	69.44875755723746	69.54386494343024	58.71714736475421
1366	62.48556618912829	72.1802777322508	59.6585803556747
1368	77.82935825064907	72.14857327476673	61.56911607346984
1370	72.57123493436906	77.81977361715138	67.14036659384342
1372	72.33048304609666	65.4806555672441	62.21748536912476
1374	75.35532384991407	54.686765212273	60.715808251856
1376	71.76077270997229	58.41898212105566	60.17791323121462
1378	62.56584449814346	68.39107989530062	59.13067401689571
1380	57.68267428898255	70.30334557066723	67.69476486536425
1382	64.30317594883967	53.33426006328332	63.33182155538638
1384	51.41536742399328	59.17707393443994	43.46202615574281
1386	63.90777824362638	57.33156357901449	43.26449372658531
1388	71.7832912721488	68.29958459225863	58.29136834161541
1390	56.65273369405274	66.6371022716847	55.16756259698138
1392	58.24822052748533	64.14831094449623	56.98741302495427
1394	70.90837089952801	67.36156474146796	53.44398022167972
1396	72.95496064920869	66.80330718980372	55.25849235553586
1398	68.29124558392304	64.32720056291444	63.18944415997509
1400	72.72895060295907	62.6869386548535	66.43524416185753
1402	79.55910763735939	54.29493247344517	67.81338753382711
1404	71.45572884280024	51.79835101348264	67.77979219375418
1406	64.37068737637645	53.44765851922089	55.45076795813836
1408	69.03318950782838	70.23286624651941	74.84304572923499
1410	59.63642050277049	78.8029903328908	69.61778690833918
1412	73.63583955911565	49.86906154563373	66.44663986710745
1414	65.76532084042854	53.87769981990867	67.05934107628391
1416	57.00971525906786	61.59093496308452	64.13947673728814
1418	62.70526938269921	59.63933608668972	56.22638192334624
1420	70.34988362629488	69.05525116849027	61.62234983676675
1422	66.86659930278408	73.94306453276234	70.73830152476293
1424	65.04051645028987	57.98097926484847	66.00730592478848
1426	79.70355646643252	80.04373143339699	82.96425875611497
1428	67.48009689511633	64.78339588431868	67.9323694097474
1430	66.69507616610051	66.67204204254333	72.5107197173308
1432	86.04529791107272	59.40337333547799	70.60255464162081
1434	61.1181647847628	63.99594181270253	68.49324458838213
1436	72.74022134494618	77.47986759837443	73.15191858867884
1438	81.31881438831378	76.50746577301831	76.72464007891783
1440	78.94983137695054	73.44772852726864	77.40523510737224
1442	74.28122229269296	86.37159266621305	67.49723633203055
1444	67.38567293563725	77.78946801011854	57.34082444235551
1446	63.51189919734321	52.78373832537569	61.81984500990507
1448	71.3992637541927	67.70117991292243	72.64039540203099
1450	75.94448904986253	66.77728036790313	75.83988771009364
1452	79.37443938073251	69.99973593182313	70.45299038497399
1454	69.17916344363125	67.17094825663094	84.22804188483768
1456	88.78036552577837	63.6714819602937	56.72856951089828
1458	76.76139950866208	62.27028883627377	66.73328403971117
1460	69.76085948606381	70.70071874450392	65.48216698457003
1462	77.57287955001931	84.00369714340384	66.64660032892468
1464	79.5429042207721	77.46721035224081	68.4005053249157
1466	79.40016203825203	71.2595999824145	72.90701924498734
1468	79.5499992455909	75.93695175758464	72.74836729438968
1470	73.02392412215627	75.44065251573267	65.81917137409691
1472	66.20694090449698	70.7615669455227	65.05318435114724
1474	73.04837670806479	76.8768993492092	73.19831515608283
1476	78.11065279822708	67.29847366464209	76.14351792696992
1478	65.26705454341088	64.60723580422024	69.86196071751903
1480	81.5755787579575	86.6381791669193	77.59566402922563
1482	78.33835222769898	69.39421338583064	55.35556531404973
1484	79.05935422412533	68.64842605615088	80.97727695685705
1486	77.79831462820194	82.39141358934968	78.77213891205835
1488	68.23505651726156	69.05786563270831	47.87729704684961
1490	61.64673863362802	60.42093444119037	48.92932507491421
1492	64.11701033744897	55.6697811173608	62.01829186250694
1494	74.23554828898207	57.97711150429814	67.7560068818544
1496	76.62661011641784	65.52623655383204	70.79531637755065
1498	68.80258599712224	73.37933014347556	70.96941817076161
1500	71.34372059157889	85.972249156125	66.93914600488604
1502	74.06400353894766	73.66047201184254	59.87848202166775
1504	68.55824059412238	61.12708737849965	71.83893229278715
1506	77.39841860933673	69.98323485059137	71.44559736691657
1508	82.60659432712986	76.15955822981901	56.80096980185314
1510	88.63292628367347	79.34960428911749	69.47073813658501
1512	79.78096390817879	81.53945628862078	60.67858842985252
1514	78.83147975927055	59.75854042997363	62.69816226497722
1516	71.63441216245457	70.36161114735195	74.15767433846436
1518	78.96099026003024	82.51621098689822	77.88867441672636
1520	85.54436081360632	85.6377118633024	75.68236827646761
1522	83.30104826364408	79.74094274211066	69.31271222038754
1524	79.26238718802841	71.41717480053531	68.01016939320573
1526	81.52030521908881	71.24436899875447	74.13761805557613
1528	91.29352601809298	73.74551315493898	77.32268061991866
1530	83.27976345978497	69.97996310696989	81.81765344786081
1532	57.32491094455059	59.71723372812228	64.04270002248444
1534	83.32073208217803	81.36529605637107	70.60606244631362
1536	65.79098437978004	81.11821480334631	60.23679335509171
1538	90.81665161833158	81.26245078641136	83.17204625591566
1540	56.33256293557727	67.63080864000962	64.14390327677357
1542	81.47158613115624	60.61108918908393	55.24468649855871
1544	80.42301813743559	83.1408538570966	73.38868320779575
1546	80.40634145901275	93.07381900360178	84.18135662561978
1548	84.14801847636736	79.74904718369191	80.96282122693575
1550	76.15808933643686	62.78851027021911	68.91065363630213
1552	79.48269618249174	70.42907871200669	71.02789191128092
1554	78.81762806729309	62.3592368201567	70.60221120462045
1556	64.12899867856903	39.02117431410962	67.75538896072455
1558	67.58841328859091	55.5671790339018	80.54215463420158
1560	70.46588814283643	67.61440898008932	68.46761177592887
1562	63.67905301846031	61.66515401482413	58.01094300955385
1564	70.66134539558007	63.58778327344922	60.91339323007848
1566	82.38688799921583	67.33648501194402	77.11931884221607
1568	78.15561877884952	76.98156398885585	79.24383334279548
1570	89.33755039405349	85.98052649375801	83.8956675996986
1572	78.50957964984119	89.49155189068667	69.62029812691067
1574	65.49443409786741	84.03186516615267	69.74006428988602
1576	65.60483906599507	62.80712518621489	70.78124809317245
1578	66.47349901239303	68.87094872556192	75.33514467744892
1580	81.7440253130804	71.73259729084214	69.82485037411038
1582	79.85126038155798	78.07549866456846	79.04707759314545
1584	85.25272294307385	81.77994406077823	82.61698956681263
1586	97.82171782203699	75.04049558634998	77.31105138542787
1588	86.08007983498015	77.94460860700571	71.10217341859413
1590	74.21497224833594	91.31096004999048	69.1412203082815
1592	84.11883634631133	85.8559768401133	76.9481192846996
1594	81.67047273855744	77.85868100563525	76.06654098173779
1596	83.5957711009993	100.1914479733317	73.6943339980583
1598	81.69762194746689	89.37568165342893	85.14563011544857
1600	95.531951053727	82.19391339788629	85.93638029788806
1602	108.089807378334	102.1146882445622	97.50995232152248
1604	94.30566117099042	69.11401008058456	67.85088408238286
1606	87.32707376224569	96.49542354230736	82.59347986550523
1608	106.6784957658199	82.60999418686021	91.00399244792314
1610	93.74475692625846	107.1403727356036	97.39321069025996
1612	107.6568107242493	101.1608433673778	98.44825927961902
1614	95.06543852080102	86.20008843675905	83.45919066199723
1616	92.4822723481695	96.24418125811971	84.87724553780026
1618	91.21599922612347	98.22028617471062	91.44157035704791
1620	95.56524335635102	95.09033357878477	95.57484539761059
1622	99.11703131018906	92.81439051960219	89.84445934169374
1624	91.95158494288546	83.28434074440523	101.8564748997834
1626	95.21586094992739	90.35138830170992	110.2835828710399
1628	104.2663893267209	104.501289343265	97.59893610012017
1630	92.34123068326818	97.31586322297866	90.38750359897162
1632	79.58211401041515	100.4583873325037	76.17113414847738
1634	82.79520362601342	104.5697423768168	73.62289457078616
1636	96.1806166842922	86.81333522465735	95.5844177490616
1638	114.0942330352108	90.69379183094627	102.2813327112583
1640	110.4739007151272	96.63482991031111	120.3887314117087
1642	88.50693043843255	85.67675631586214	97.27487280258012
1644	89.71639002089094	111.784654048383	97.99592348716931
1646	89.47938607096766	92.20056086536951	116.0545023198271
1648	105.0905458993815	79.91758774211199	96.85360183482412
1650	101.8637691637091	86.61799830456737	83.59291981653858
1652	96.72899903068191	80.45508032455136	69.82965762021226
1654	106.164074984443	91.53967435385182	94.71982181497651
1656	120.3369486203062	99.11528244175975	104.569045297237
1658	102.6002959230924	94.51365877486117	93.98446150911224
1660	98.49330504811213	94.99229125695536	90.58991053406429
1662	94.94912538484509	89.34155553210462	96.02193817988984
1664	93.52701311868613	101.3796177890854	100.0595343391774
1666	93.50189539173437	90.34938722374341	94.81720594989065
1668	96.50182080972331	85.81066568792082	93.87918640236595
1670	87.99753446051676	96.9615423843843	80.20885322888353
1672	79.16158500897009	99.14151740855942	70.7736504741318
1674	91.3745832828034	97.05487701457903	86.55211185978799
1676	100.0380256367854	90.45387648751063	99.56063607819786
1678	99.03828877348815	99.61123805422702	97.05564731829423
1680	98.52461934757358	114.6570129469355	81.618103375746
1682	77.9470600329515	91.3242882716591	86.467023637829
1684	77.19720582219209	83.01974129643139	71.61972510759368
1686	86.55365445167799	69.26487781657332	72.58544759291759
1688	82.82993373300232	77.24045247669946	91.82513548747404
1690	87.12523017009481	78.62379992970941	79.51821445988334
1692	92.57256554541729	70.96516803255027	85.69587335232974
1694	100.3045585994419	80.19470428537349	64.96292683488278
1696	63.00586722758388	72.39933773230833	76.54836551666888
1698	77.63305897817048	80.48490064140788	89.91048785844983
1700	81.23375670669707	85.25224410442976	78.00074437292341
1702	72.28415417247221	73.88477146980816	73.18590951212735
1704	74.45151226637839	90.33963745640838	68.56421812346422
1706	81.00692568765925	105.9332859738713	88.17405268649534
1708	80.43001582120094	77.29287485312447	92.34138192842471
1710	93.24704132714516	83.57317838876485	91.54347482957391
1712	86.49568364128378	78.88276722723808	69.39660525365763
1714	74.98562037562621	89.23613552392796	85.42016317581738
1716	86.33036270668643	79.52526087024	89.23666039011158
1718	85.9692367433459	76.62419214246387	81.29716785661742
1720	74.17260073335891	76.22701561381808	83.4002945064296
1722	75.1667914268514	75.6651145165099	72.3733426179862
1724	85.0907057411533	74.82002831443526	91.75784993534943
1726	85.14664285923439	82.79393895032086	104.7836338273573
1728	80.9635155050058	89.49425028846315	89.83407463162286
1730	89.12406990586865	75.04361234562245	67.92150122095245
1732	102.7339845678574	77.67137215071057	71.19411812498085
1734	93.99588535487447	92.69328907510639	86.94701096189961
1736	79.94400732310717	77.0460872960273	80.89708175266065
1738	89.22275287561145	67.25579546514999	77.77948358850331
1740	90.26849041235381	73.68674514522907	79.54252665071358
1742	80.19509668593884	70.5090464274176	81.04206552447825
1744	80.29203359111459	70.60772122419095	72.00175413712242
1746	85.32325663186654	78.32621990847434	77.56870241720397
1748	85.056157594798	86.68154640809898	77.45348921535195
1750	79.09877986873762	79.38512342547011	80.48985016802035
1752	72.95541447459581	89.07256011834998	82.80430486983097
1754	85.45166109271941	82.97165752682136	61.84371399700545
1756	108.571797683002	80.47756040927442	86.40231991280895
1758	78.76428900948494	84.20792433870099	89.18221868745673
1760	97.59836578984312	100.9701902498549	95.62425990765171
1762	98.63279950221573	102.6735774928094	69.30256323328503
1764	73.27735851212074	66.86982698929201	71.15631643246363
1766	54.92556599024891	83.16886615961414	60.43829968959884
1768	73.19452934476203	64.79195307287959	73.89491173405426
1770	85.72179176522253	87.58267653799139	97.21587950142919
1772	80.11031034567279	90.27324703691029	78.91734199255349
1774	98.55497527847305	89.49090627423392	112.0574595639316
1776	84.73536331073638	83.10751438670472	56.51535642224904
1778	78.11007150421303	82.50661465956857	62.38144906703833
1780	70.51058471272495	80.91531982426933	66.86119309338889
1782	101.240595958734	77.57284608085259	80.982242796386
1784	99.28569863650733	83.06597690790099	94.73469942810515
1786	100.5989390523707	72.63486612493132	87.75598687864517
1788	90.03816441074463	71.63359072427342	66.45533005433147
1790	92.58546285150025	68.60444309848454	85.37921008311675
1792	79.72711967439172	76.24026714552595	66.92491854079428
1794	80.79838406988222	70.18835647692335	66.69733871882127
1796	79.22584149573123	65.33310128448113	79.50058853321322
1798	58.57560878188812	72.8755369104527	75.98220063173569
1800	68.93693709654859	67.75706982799053	69.03653057612807
