# Supplementary material for: In vitro and in vivo datasets of topically applied ketorolac tromethamine in aqueous humor using Raman spectroscopy
Source: Data Brief. 2019 Oct 22;27:104694. doi: 10.1016/j.dib.2019.104694 (PMC6839021; doi:10.1016/j.dib.2019.104694)
Supplement: Multimedia component 1 [file mmc1.zip › Raw Raman spectrum dataset/In vitro Pig eyes/Jena lens/Fingerprint/PBS 1.txt]

cm-1	frame1	frame2	frame3
350	72.10083130987385	68.07929811835305	78.96055825744118
352	58.61310448624856	57.78226503345407	68.04306255896695
354	40.7450695511228	48.29420338561886	51.44521138817314
356	31.43103047079084	37.68927062215924	39.98007541849935
358	21.18116551862697	33.58913390119952	35.43337398493032
360	30.00899246311558	36.0367328591733	44.41894704075136
362	46.06733821481734	44.40260300546323	57.74265155642517
364	55.80939743420831	57.56868399863625	65.10950658550742
366	59.70239822121437	64.4617468455665	58.71768955112916
368	65.21278072934015	67.46996922161388	64.94150587128478
370	71.47025495710355	68.15648547403589	72.54697450154127
372	75.92931649729144	68.02238549897216	73.48308627453048
374	61.28971567166185	70.91163499386211	62.6918651300617
376	58.20529002516685	72.29386360615047	70.12995966396494
378	65.20284588103915	73.26417406391595	77.57936168211
380	77.75581694517877	73.49237200350964	79.43104101522391
382	79.72144232860045	69.92050423674732	81.39462737143929
384	77.0451726764595	72.29202604966926	77.62218454012013
386	79.4121098806736	73.98191501541814	80.58510167851121
388	82.08053548586929	73.12259418194054	84.56274511595879
390	70.70478925167404	68.59015560454849	71.90236469082521
392	78.10363205289843	67.26386432992381	71.24414472173496
394	77.53868890910249	70.57553168843133	73.68671599573769
396	73.50393989940812	73.23843295937348	72.42703657048079
398	73.28652767976554	69.04917128438991	61.02715181418514
400	55.04986217762995	61.8681746304784	70.43175909988888
402	58.77904152325419	59.03722300884685	72.05067031515851
404	60.33995722951267	55.88344593303458	67.07910679712811
406	48.29826839206967	50.97974793441584	58.24303112824673
408	54.48475061020842	56.31550627465434	58.8985218732029
410	60.36829341959876	62.03096990170751	60.95916283028939
412	65.0289826704159	65.83742931737568	59.85514292612145
414	66.91367551749296	66.5276591528804	57.11287588095563
416	62.23481998610058	62.70127292072403	61.8277436372566
418	61.49323222978644	69.68357147180306	60.13743602685661
420	69.39962536355412	73.91600158375829	69.21391571046112
422	75.73787117299261	73.13733294176153	82.85537829049856
424	65.20602234124776	66.8482315621518	88.89753285623002
426	80.23330262202008	79.7721427649181	82.3789227940777
428	74.45614600218354	77.78844940120436	80.98428174384418
430	67.88552499881077	72.17371816048942	81.15805319750456
432	73.60092397381195	71.56640419353931	80.12819585606385
434	77.30066900077769	76.96465400294648	77.45853028062174
436	72.72099844965057	79.55881315299712	77.77058143002282
438	68.41472878772376	78.81276294475231	75.96129475319671
440	67.29755625144806	74.53644514501043	72.62983802913225
442	69.67599294555109	66.71052704094953	74.16775665558298
444	70.1569474054415	66.68937892672801	74.56220366253791
446	76.07783208011298	68.83628968593328	71.2994355542414
448	81.65457450868239	69.94273717232801	67.99712273146945
450	79.17649967746219	67.25197816086335	69.27308358359898
452	80.21197358674318	74.65660881606358	69.88277822060552
454	78.19211799410269	71.85517707938172	70.5460357052452
456	75.90862191481182	65.22820222482281	69.28615642145178
458	73.04654773220261	59.47333131822938	66.57919820807865
460	60.30081088373646	59.51421200772751	70.02952977546769
462	69.17068086687273	64.09538600767024	74.75000758558872
464	77.93914769651354	68.70932307812645	73.918410242476
466	79.13958661269675	71.63062986614452	68.71601786389884
468	67.95225197335505	71.55370273323942	63.95414477620217
470	69.22016805228509	63.06218917322438	72.87471696803047
472	69.33975837638096	65.83904630222889	72.76042723610854
474	66.19122906692793	72.06909722122677	70.67335779382056
476	60.44153150203842	75.4700771748914	71.66678358947888
478	66.14218326940105	77.79495903114824	69.27139527983577
480	67.53574930779487	78.90456284690042	69.18865844092419
482	66.51392778274521	74.22966272290898	69.98358416361069
484	66.92256332660985	65.71733340598827	71.03103377364478
486	75.89631522076105	60.54682397111935	71.85783599282168
488	68.71617388469844	68.25646337496627	66.75510595533788
490	59.88762915500827	64.85842102198197	67.94730508196133
492	61.10010864086745	64.60206094019985	70.8125020377165
494	76.67300205371858	76.59169382489824	70.08245956621839
496	66.27646744896079	65.33325978952452	60.10298451548217
498	74.43516979925343	72.28423030990938	76.70232939593385
500	79.81909280052221	76.59906376480612	84.52801130871643
502	78.29716188794387	73.48748970741971	78.7860720154022
504	75.50795962174354	66.81880226621412	73.40775985764662
506	69.4122027884213	51.88048792706066	79.57442589545488
508	69.72064520115137	64.91937255061137	75.70650551884242
510	71.79463072060726	78.39485942791589	68.77583189648874
512	71.25723756588053	71.02469569317937	64.35340473031866
514	67.71600636636903	65.30437671957081	53.37586032172744
516	71.12849880805057	71.21166091970278	68.79020728058525
518	73.97448611572403	72.0976495761212	75.92114499938742
520	72.30747417835192	68.81296098166617	71.90488676977512
522	62.78675248710229	71.49063172264143	69.35346746035786
524	61.55089769625297	67.05069925603748	72.52578999321393
526	63.69534558657149	68.46962700638451	71.68529228686575
528	69.30961340872288	72.3067349002128	73.40910959975861
530	75.43865536922054	74.95275954147563	77.84156206612364
532	67.61258240283712	71.49616518085745	63.4631058592568
534	64.95954556985737	67.91653381335975	73.19247359192852
536	69.45593166921238	78.14149857070642	73.43505666975878
538	70.56912753747456	85.45089144398922	66.94034131350028
540	55.37391110837536	65.46987806752964	66.09017134160575
542	70.28761087576163	64.11700445122611	66.49903869744523
544	67.31705372780206	63.87794562818316	70.02314176124699
546	66.40358062194449	67.10250939817348	70.8555692063691
548	72.31013199438644	72.2189240371038	67.82334856843221
550	72.30737992944422	71.77486291117661	65.17428133662646
552	71.53295800477552	76.31928735285769	75.32874145207144
554	65.40083395172483	74.18061045023079	76.4662771020131
556	66.56024893868955	72.32409578605119	70.94996556766984
558	81.2524808233609	75.28740795229433	63.50669248695153
560	75.13671507269707	66.06871673089766	59.58173286375366
562	70.80568250504794	65.32206037105144	70.05397814394188
564	63.52276666137838	67.42479294602423	72.0267497935647
566	60.09998081827058	67.71826445950383	66.11533660083032
568	71.77835905750652	61.78164524690051	62.48854053916099
570	73.72946987252455	70.38832366754019	77.31255679784027
572	80.26690561791126	72.88863118224869	73.66400732626902
574	79.76422191505571	72.54648335452124	68.88726875618805
576	72.38326126714136	70.49412050302094	67.38364868229287
578	73.53744920334427	65.41682666596277	58.30002794401101
580	71.75384921451061	67.89813433559456	60.12352591617617
582	65.96964672398582	69.42409739821517	60.60130650017683
584	63.88492550636215	71.83198544990056	66.03069733574894
586	67.86651199370861	74.42994989617738	77.32355540424985
588	59.32921754355781	64.09948387200369	71.47192311254995
590	64.28078691149126	75.09575476332246	76.39672510469518
592	67.5671637501878	77.94984101283455	72.17462538045743
594	66.3889909428982	72.44136259040535	64.6587994173853
596	61.82591522389407	65.11372292390614	64.93331618445001
598	65.81560351179985	59.68454953152246	72.49843024959856
600	65.2168276161636	61.99177620275044	69.33037157420743
602	63.75134970829402	60.73430495923313	63.8255043302146
604	62.08768860991636	58.97887688481464	58.49036687301592
606	59.55231704891541	67.50069456936762	53.45530908034371
608	63.66572629492875	71.63480786744138	66.57171734628814
610	59.04961718788157	65.32611632430837	66.55817368269888
612	58.28984259436319	58.31013339628962	61.63757011951535
614	63.81394281090906	57.98550778362885	58.40698975469653
616	67.04556361179941	70.73432798667514	63.00112897666214
618	63.81722351865749	69.56542274361668	65.07496455493794
620	68.87729320577304	64.27980476139911	66.93294457994438
622	72.15673930815099	61.04169171511738	66.84925618501157
624	68.38842628187958	61.29398275151596	63.81495134306843
626	62.70741205701424	57.42675615432375	58.13242083209435
628	58.60802513989366	60.61559569196945	53.18955255723242
630	59.3484684921366	63.62213574336373	57.26767709612634
632	65.17684983782428	67.32177319638991	62.59909583742901
634	73.04686723732912	71.05279696999951	63.83792882482617
636	70.127323200155	66.30338531235556	68.20261464795171
638	69.20520556275436	65.59451612275223	62.34433308050889
640	66.10143297638741	62.3625176707904	59.23833301124621
642	61.87739834347061	62.9029902020616	61.10798244217384
644	59.2489845741388	70.72335040181739	66.57152551569999
646	64.86837224381392	66.70938087044874	66.22723163454359
648	62.13682935380098	69.88095116568776	59.12782027533455
650	60.58091895774222	66.44696952497345	61.04789650909211
652	60.8974605290466	63.28634870585713	65.83189413958515
654	63.07232469793875	67.94058713562866	64.6884754867078
656	75.92412712411533	61.4688790813677	65.57435003382012
658	68.39063966072877	56.95110305305843	65.29721500281805
660	63.22912015889403	64.23519544747002	63.55589205509712
662	66.25079097860248	72.20545814117764	63.74553786079764
664	75.63295744376391	66.84541052338169	68.79635623954246
666	69.70944648595332	59.9831189617259	70.28952086791111
668	63.16787343335298	66.59009393128487	57.48667730615028
670	60.0089302328193	64.91644173782667	56.23198224264779
672	57.3411177778361	62.47893065866732	61.41180995768949
674	51.89204672215239	70.84090346355769	60.98431711337186
676	55.35045267107141	59.4288686880322	68.61380206314078
678	54.76806390263917	65.54819757472036	65.1874842327647
680	63.84016310396921	71.2237768070198	65.93280278684128
682	72.25335364380774	70.92980589773845	67.82952927679689
684	65.79557444948533	63.54637874579564	63.83033248034086
686	58.06118958514239	50.673389414837	59.83235841530129
688	66.53233238318418	55.17487202973153	73.2483270788792
690	67.02887948659877	57.85983049902603	72.39530307733527
692	61.80954384636777	57.73142468755161	62.05202430766155
694	59.77208270943667	58.13179162436688	56.15927314629533
696	63.00047191042372	57.1232657046435	58.43991904102493
698	59.59974195020249	64.56206299358419	63.8752478952787
700	63.91644602222517	70.07466243022722	64.51015904005773
702	65.0805349698098	68.67536164895449	60.88490538882353
704	54.19628802859216	59.97375409738039	56.61053609051363
706	56.3693407471178	56.94424600652488	59.25077987366277
708	60.58367625058144	51.78499947828126	57.64668305598517
710	64.38244305662207	56.96003763191132	55.43925263572676
712	64.85661101417395	60.77167319375236	55.58567027847245
714	62.09644685626594	56.32286077606776	61.84842277072034
716	65.13303150744396	63.62251951075361	81.44557846086545
718	61.72293761551697	60.54601843275323	64.51255764775183
720	63.62798271967657	58.90279159205974	63.53229213564289
722	59.03750252969476	57.45351505789297	63.52300212619601
724	46.87146134824113	55.63746549149428	56.49582906428798
726	51.47022933415106	56.91296070616909	62.0582421053481
728	59.83796012409854	62.86156412876707	63.13747553829259
730	63.33452657415076	58.46494666691963	61.07191395045129
732	61.92642413793034	52.1068529945757	61.1323495250371
734	58.09933674033709	50.97754709005226	63.66794715149892
736	56.59459852679045	58.98823624500299	63.12403466101358
738	57.36880432006278	62.16150735995221	64.37910513965773
740	48.86362031393587	61.98491185659015	61.17155760593136
742	52.98696972419452	55.60690540487573	63.27477332296758
744	62.05306738158807	49.14721163501552	65.61936162070096
746	52.75718004681828	53.81800613926722	56.10948685612711
748	61.29913009764453	69.58692782013971	61.27870549341214
750	60.14738767387479	61.67012809256511	51.56398779629888
752	58.60702565394693	59.67140469792455	51.57586589114814
754	58.1321343491047	58.34971210095455	57.64117922637114
756	58.30023025596897	49.00502206206137	59.74055327573862
758	63.11465815696767	64.93962365795917	66.49652785060471
760	65.857522103823	63.63656647452781	65.1016562962144
762	72.51369634572551	64.15569073327833	64.01839150626846
764	68.79468046441161	60.82827018691556	65.73537133214479
766	55.28673572077756	55.17563045170869	67.93473837706922
768	68.44071494273706	70.76060489594755	60.6863916917366
770	50.60475624732651	59.12435965387267	55.89579174495964
772	49.66092038490243	56.95980628614821	50.7214201287341
774	55.72218427700343	54.65240329468253	52.02146599369275
776	58.5084000706682	52.95014050779061	57.14717883492162
778	52.04075771122847	61.84922249790107	55.59414164506528
780	62.06140392379163	64.04831027680227	52.89614036814685
782	64.56408683696436	58.72011368384054	56.3666159295759
784	60.46378026713653	54.06814754963651	55.8903576616333
786	56.0484435828494	51.53150646465439	53.09740509776595
788	56.97881451586249	51.17685713814426	52.82588864312881
790	58.24043064064866	58.34069645805587	54.57364633463064
792	48.8573818127371	51.71673488151787	58.3099405532903
794	48.0507653409139	51.67879785344252	63.31832845771379
796	53.83603920852215	51.95130755825493	61.68650663001164
798	58.51342697968481	51.3630158237109	53.62034665499972
800	51.4211864829092	59.7914782411417	51.37106747896497
802	53.67873061891577	53.1169022573921	50.1506993614978
804	54.49424307118221	49.70577020614844	58.88100746507392
806	59.88753046342058	56.91233063287368	63.0765056427578
808	63.3789802869175	65.02094490070893	63.84522195943305
810	56.62173802781611	61.32076549334944	67.17821608249409
812	53.94909566667251	62.1499388418992	61.01455550641173
814	61.12473276384958	61.11524262556647	63.79253683320454
816	55.03236021084123	52.65237546505967	52.51014045816737
818	49.79125755508781	48.87427735625961	47.04031695860323
820	51.20321158729062	52.17665560694071	53.16379046388546
822	45.44985847683285	47.84625230647741	47.78229704049478
824	63.88200740111142	62.74632862686389	59.14902458508132
826	60.28725145689202	68.50565561777563	60.58106247191077
828	58.46492961055972	62.6145803850481	57.75882176918326
830	62.94012256052082	58.97923102390053	57.58008360888239
832	65.67162813635284	67.12368550759557	61.90160947668817
834	47.56322750524549	50.53292640168174	51.89733026287958
836	48.99371831685753	39.37159827706863	52.99495974832731
838	41.16554945310222	46.66490539658975	57.11965323774186
840	42.8555571394646	56.48691828014509	60.54146317504181
842	55.57167295171132	58.73300314816181	59.8810157544938
844	59.68360959182035	54.09375119418353	53.17269862885851
846	63.46230786116696	47.62736370062556	51.81793535244895
848	54.52269719920531	52.28810634305765	48.60421688540335
850	52.47560959685436	57.14326466252378	56.17714573936054
852	56.35592150192574	58.96562113179095	62.43520578123547
854	57.57967882329994	57.72073786738193	57.286003720205
856	45.33494033276452	55.24187106495675	49.66668219587876
858	55.69105571420808	64.65033027016798	52.39455679779412
860	63.60208389904825	66.30860906648206	59.81052178639382
862	66.77885000675691	66.15249187396628	59.52648203618963
864	62.89548258028657	63.93408983029445	52.82936141178351
866	53.29557353220073	58.62077422696763	48.4828138288574
868	52.60409141763056	60.01639574639764	53.49614041493136
870	52.53549018749261	55.70196267120804	54.76382066861002
872	54.4038491258441	54.7775683256027	52.37256619775258
874	54.19294332238074	59.21861648091326	46.98721322516634
876	52.59054413066832	63.11378898012057	48.130699383511
878	53.40183224342891	57.77407336458775	65.25447273333627
880	51.15296046458339	55.0075492682174	61.4508028870227
882	50.64961814123902	56.32333489161253	64.53164413943584
884	54.49869197879445	54.00690524122692	62.16942424008389
886	56.1422556438049	51.18361530750478	61.30490300247124
888	54.07504797377396	51.12481079746584	59.22998055700747
890	53.59424787187076	54.17490361412059	42.22503320396503
892	44.7445775537952	54.29987182290272	44.45761763319036
894	48.48561505226923	52.94785395448705	49.75646831058051
896	47.4648220833714	53.53976029807473	55.33160800463449
898	46.70181110203791	54.13350975982235	61.06473651603287
900	50.23345079254891	53.01903355005226	60.31648351226939
902	52.62491724423619	51.27869678160653	40.0675618539783
904	59.00233497835423	56.05388636095157	51.74091677010399
906	56.84882867261639	59.46044408808079	49.09699868823695
908	57.40616215620638	56.40838213450901	50.08228524376296
910	55.18136492620819	55.97902985782855	51.54597124130267
912	50.50428914731993	58.65681830470707	50.29308051978267
914	59.5058934481423	45.61278613623924	53.30694948965736
916	48.2983497370334	41.87836753094347	49.06509921668194
918	45.25424535228707	50.40574593634968	48.99126483186677
920	50.68540298702513	54.60121362086476	57.58953839040266
922	56.95802940637576	51.93265103728638	63.43277318089527
924	59.23832243186538	48.47534738155166	59.5404080022431
926	61.68244073168741	54.63934987341699	55.43785904499351
928	57.84426082861134	52.9536779305923	58.08378666800494
930	53.00564465283698	51.63858840065034	59.29672869004664
932	55.42365059604542	56.81135379041101	59.01022485791464
934	58.72338845657326	57.23440315217322	52.54156678885497
936	57.95560985840423	48.02080250245908	45.95014162738052
938	57.63577915091312	42.37185844021403	58.96928766259835
940	58.82850644397872	51.2075477385069	47.64320373809052
942	51.67965402909765	45.61913203532903	51.23712047080878
944	52.03008958880797	53.36698803347112	51.91360603114862
946	53.67369202975608	61.64048017626869	52.54550824038357
948	53.69567016189011	57.81327751558565	53.25586456423904
950	58.89439382393152	46.53202773229186	46.19431163291006
952	54.53692816118279	52.0716746261521	47.33153790327303
954	61.90963101725843	54.25694123164058	41.19599842627742
956	62.20814910388779	58.05884356498574	42.63847765640344
958	57.24072630363405	61.3885581978467	45.66684201139974
960	52.71604951582835	62.63161701201344	48.49702381633809
962	52.28880402176864	61.83596162980841	55.71125505224795
964	51.11450719935295	57.31674332310468	61.19959982542277
966	53.60209088002263	63.68517704021656	48.22840855718017
968	55.62059437711137	51.72242938163302	46.49217183713539
970	54.54682315810877	47.97285378813803	50.48721097414303
972	50.62636363541989	52.15658775642222	50.35903015613983
974	46.7672144110979	51.01755900589347	46.33582320863895
976	47.69590673026195	65.37833907621348	68.54249282244567
978	58.59646288296798	58.45028316972923	71.66861707749416
980	58.21824458858249	52.43468971346404	61.10113757155598
982	54.84164337876045	54.28682528668217	54.86672478946366
984	50.49299221525325	50.65935485462781	49.71092722884895
986	48.4224891497632	38.80518022946698	44.0051930145528
988	57.43681628380356	47.44023846178168	54.55994683905175
990	44.44607037994361	49.69056833721808	51.73876396886179
992	45.45810513796499	41.13758225305862	46.38046061316494
994	49.59254844404066	46.2270728982412	48.72744357546019
996	52.19555819608475	53.14908661104576	48.83248365547455
998	54.84943632280537	55.14844443132776	49.37797649170976
1000	60.99045136365894	57.86986233969131	63.01205878531533
1002	59.03006684319038	52.48457841871046	61.05379809963644
1004	64.76104527473488	49.92771143385799	54.40659057681702
1006	57.25899110639276	52.95166300944754	59.81427416558057
1008	53.53393773823451	54.25589681134613	58.42570096276978
1010	55.30040050875692	56.22110018926654	55.08645516047531
1012	56.27155718314522	61.21490762217966	58.30717796654039
1014	56.85601376892488	59.41959200777392	52.99069020094371
1016	55.70767448106764	53.65612127626897	58.18827891170952
1018	56.34558814325666	58.56568561715349	57.28236442164911
1020	59.73132401269454	54.436471126498	59.33991771309403
1022	50.48562390343355	42.21491719684003	54.12216002126259
1024	36.46567244162841	38.54034170979334	45.30478597908966
1026	42.14843488192268	54.54165128517286	47.37401978522165
1028	47.1852606390414	40.36172820344306	40.76399105458354
1030	54.26885324829404	48.96122603805273	51.33383214249067
1032	54.93362986591069	51.95730914135699	45.97910426240583
1034	53.96256188478052	51.18589837760309	47.63626394531327
1036	54.02521727160108	51.85276779200491	50.7943134587
1038	55.9561854558108	54.140704425312	48.21491974913157
1040	59.6022294728203	51.27228212170641	51.41796390966415
1042	62.09739993392445	53.17407216854372	55.0837084917039
1044	40.86852951451168	52.74039617142162	47.32652997940042
1046	41.86664284051819	44.69855943422459	47.05226645654509
1048	53.748292354041	40.53570367856793	49.52518741785755
1050	61.88412922732609	49.07941260371003	57.19689213121673
1052	58.68520670834356	61.64981525434335	62.93704391285823
1054	45.11746686951737	45.91696971544283	31.854563659504
1056	43.46834424987018	46.6568329553822	46.28993733465703
1058	46.20780134929331	38.79205188543209	45.38399602893122
1060	51.39474952931633	43.97231395378522	43.99375463361778
1062	54.62684119297136	50.99232346393008	46.65739155629525
1064	57.92246532590009	54.74116868838669	51.07414031471116
1066	63.45821310456645	58.75362659562366	55.52662967710221
1068	59.61828093853211	59.42287279324859	68.64920203909961
1070	56.82948168745209	47.01961850444382	61.6655228116055
1072	53.25183322012887	40.44157651240641	56.4495562929916
1074	52.34159933512196	50.49861432811748	55.57378730899112
1076	53.88189996144205	56.48630944795082	58.03443500954018
1078	60.00395297436549	55.13779678581047	57.98155280583728
1080	67.67384397222746	57.90017142971018	52.92462823133744
1082	53.07913971424937	51.54755931206214	57.90486054667573
1084	53.98018921974437	45.15236260726755	49.68084447281684
1086	48.49044646222786	47.3570957963306	49.54600206773688
1088	47.88861976573071	53.78817238673194	58.557840099587
1090	53.63973600882656	61.55695313171385	67.4113458508397
1092	59.31941277309327	63.19072527721426	63.11771185674916
1094	57.96024566336939	54.62539993680721	47.3383843790321
1096	52.78146933632967	50.75270083297149	57.30413779006931
1098	47.68223020432481	49.96352017980163	60.20124257662845
1100	50.26361079977662	49.92711536290895	61.22141939119253
1102	49.16859775597784	51.63905043397246	53.57462658416799
1104	48.94867411558733	53.97844587269849	47.3214866697862
1106	47.92936267421925	52.96872208461492	49.73114938779182
1108	45.46517134052621	46.02056830441413	56.20889715990206
1110	56.64058673501491	38.67501342938965	51.29058809600053
1112	60.27745969832778	56.64592798366591	49.93802313829031
1114	61.96173686575946	55.30603993247826	53.90950370712524
1116	56.20513516924285	48.22649152946143	51.72823412045845
1118	59.16732207785097	51.17408511966751	48.98632935071116
1120	60.27561176297697	58.36267797891469	53.40572234545986
1122	51.54845437298421	58.63470729033951	62.87160349312293
1124	53.49884422594605	54.090951036594	62.36634562848564
1126	51.73047997090622	44.12124516691415	47.99989576759162
1128	49.97076215277143	52.71851933652702	48.58252828185981
1130	54.27095080978464	58.39047621895985	56.04637921553597
1132	67.42931829851642	56.56845078622561	60.27390128400778
1134	68.23955737271172	55.86236956935948	58.01544650798239
1136	53.06020890961452	60.63967545043012	53.63883494445325
1138	45.78816814893029	62.33031646731924	52.41207591646052
1140	57.46478106387571	46.63274992448707	47.3296293880617
1142	47.40570918259058	51.28659286176898	49.42396722052493
1144	50.89284034532395	42.9842950826373	54.03559355411253
1146	62.86490650457598	50.30209051452764	61.73104215038715
1148	67.33932796432802	55.82459554400317	61.12634085108974
1150	61.19727570881804	50.79981836911392	50.72153754122849
1152	52.68720584177173	45.05696064317296	43.71633378623251
1154	50.01460326636471	50.48425602554236	54.75652325440049
1156	61.81952867415266	44.82375323654878	47.15357506637114
1158	50.86098322728648	51.45959236855572	50.61262505117018
1160	49.78819665122212	46.99503260244055	52.7778782342652
1162	49.35389217090079	42.93921054649621	48.53147754723344
1164	49.99998759291257	42.27360179948045	48.21073230743644
1166	57.3678470978229	48.13365299667964	56.27325389321561
1168	67.62623089085237	59.70734137914346	63.02356682260821
1170	57.92713852787935	58.38874931806795	55.91152286106216
1172	68.47452031160749	63.68536861276412	57.26926979257431
1174	59.59508322850563	50.73488262926546	64.84678683251686
1176	53.44620311692721	47.63959300112847	52.72495538785844
1178	44.81566953424347	50.37318618813397	48.50852755828032
1180	43.94759085734309	51.07361010346445	44.2864861539019
1182	49.68771506240917	48.48371886559864	37.7154274424822
1184	46.14894683553588	47.90510721983945	47.09574633594157
1186	48.40935943317242	51.23017526008317	54.16241857822422
1188	56.01074090349461	52.17575961676052	51.78181902829854
1190	55.92374126380665	47.79360855929391	45.25292486977137
1192	46.09798593236963	47.41484653477856	43.8569774111715
1194	42.26191315533177	46.73282152900648	42.09093100168286
1196	51.54955161321816	48.90772935379256	43.53767096531577
1198	59.59560557624377	54.54369035951378	51.0977680222498
1200	50.31864253980714	56.35433375352492	56.82295182744137
1202	56.77166723665872	53.75612749145878	48.59117266816541
1204	47.98155037973816	46.99589789539327	48.59354524119376
1206	68.10624834730145	63.70104898873054	70.25557874220802
1208	55.57753080832769	61.96107284932111	59.44145309371684
1210	45.48942172602762	54.97460636853847	46.79883125908044
1212	43.78490600578542	53.35128131396337	42.2339003260583
1214	43.18449775372443	58.6630445311588	46.44714615157633
1216	47.56805680737783	64.21021468844906	59.89011293222369
1218	57.99758333066171	54.2311036740152	58.40524248924385
1220	60.20252686073917	58.4821604326467	54.43334584975611
1222	55.75649855433171	58.63089614582205	55.21236350327904
1224	56.93165167312234	63.55365881368226	60.42270681430517
1226	59.36820965017096	62.72525343038419	51.98396989876143
1228	58.3504410773724	56.9305872880693	50.75960621536392
1230	60.38325527902828	55.67119940881635	64.04863546744498
1232	66.37971647060859	59.52669175342032	69.58046748449922
1234	55.9246729196078	51.79245304927753	54.23773353567065
1236	66.5068966735942	53.33431546169402	71.0771922977284
1238	64.41614894074165	62.53267972981386	52.15820509342524
1240	60.51434454782596	52.29068882818017	52.52323623982786
1242	56.54743792293886	60.34098469751338	52.48022026092577
1244	55.30189924677341	55.91845337520009	51.71980253498224
1246	59.12143279297995	52.66814766183691	55.45838797482276
1248	61.53181159068561	60.13215212219308	56.36695301968037
1250	52.57268498061717	47.80469691994901	46.0106524237967
1252	47.03701876291899	54.77853986991701	59.59903064113594
1254	69.73751650884664	72.53900693085154	61.78616797319496
1256	62.67310695372004	55.94684950808839	56.31695293281501
1258	64.14152200018853	51.37420702708332	55.14849468933016
1260	51.77041682823937	51.40998357899232	50.72597220529046
1262	46.78590502793581	56.06747202508871	51.66251895465873
1264	57.6922076505159	60.78727216639345	58.83631820594087
1266	61.88424105609306	56.97475116089008	60.2088006816534
1268	46.63880628298399	48.74468807247218	50.9147985607282
1270	59.88927306392288	59.88927306392288	55.25602741521209
1272	45.7401517335923	45.7401517335923	51.91570783977613
1274	53.31683107754282	53.31683107754282	55.46520770063671
1276	59.03074219245346	49.01858179774023	60.95690430618934
1278	60.02252458800339	58.40753606512743	63.40085754762922
1280	53.6704091148742	53.91954193774568	61.52777704765843
1282	49.07529289845871	47.81783766071722	64.23067729620679
1284	50.06607059284959	64.768064080786	73.92562175978799
1286	40.79773164421998	59.88181540064475	71.57841361162424
1288	49.55358464846363	64.09788565338603	54.98101212980393
1290	46.51619629209191	50.83080431862616	38.01717682886435
1292	54.90110253358959	58.20555444423696	62.23343179903839
1294	54.56909678214601	56.72831265193494	55.24558100552217
1296	54.19235001619326	58.26808171421845	51.02680577778565
1298	61.56584712829563	61.4233579406249	60.26978175163176
1300	65.55567148658467	66.61497564016827	69.25049522509266
1302	59.40469449311972	70.92292905923685	67.85744658012099
1304	57.02873845752293	60.41554260905178	61.97283138985721
1306	47.69911222492501	47.03277795644503	55.85653758579182
1308	66.66347611933247	68.9830812977474	56.92630781761293
1310	72.86584997187811	78.18051195794652	63.38770134867167
1312	57.95427725208554	66.27558655184156	51.19015887212792
1314	59.34664307770289	62.26238795071495	58.7363612208226
1316	56.61582224705468	62.35874176921011	54.74903337258655
1318	48.08996044224914	63.40039366150044	48.53348528127042
1320	49.56247610294714	66.11333403709277	55.4065848218581
1322	57.72241181022125	66.69888085521221	58.1547715526031
1324	51.78189037517746	61.68666090416568	59.24205535437442
1326	48.45628134333011	49.29531403623859	47.61955111712281
1328	50.09859397002889	47.88836091325213	53.07386826714481
1330	52.56249151366653	43.90992384032708	47.14914877184714
1332	43.11814009084927	69.06880872818863	53.2408455950801
1334	52.67513139812523	71.68736139897888	60.46101594343226
1336	65.27133037243985	56.89868204967476	56.01828217230469
1338	64.67096001938697	58.19962505636099	60.73263157144556
1340	55.13803535488325	65.59275432872701	67.24720566913176
1342	48.95117852562342	44.94215257230069	41.00434258022035
1344	61.93964708504498	49.78727808623594	56.69464709259724
1346	69.51648274533619	73.65243077804799	63.48292863477039
1348	49.32427604170607	46.71383333328883	52.51656690835826
1350	48.54638015073888	55.35991212195633	54.24212471251718
1352	41.79616340656649	48.91971852999994	40.65416104324066
1354	46.06665688577159	48.00662756961241	41.72276338573221
1356	55.00179221751336	53.26433534850492	57.5749253432148
1358	60.07190475244564	50.13669641890878	69.669610192498
1360	58.8758299567906	45.82255879223374	68.22143414085953
1362	51.02540919501381	57.53006220883992	62.82372694576074
1364	47.7057505214716	59.57829090452741	70.05011761919842
1366	52.824257128706	68.21895909627899	63.97560090679889
1368	66.12785014600051	50.5334486576148	57.41708159850913
1370	55.53336836478154	65.95890999066842	44.23274065857603
1372	55.78851081129869	66.80641895384181	46.8660380928703
1374	55.23374510393515	59.06250893921288	59.55965747915871
1376	54.90123070393503	51.97783849397862	58.34890598883021
1378	56.09337100941485	58.88875675027036	54.89097739929871
1380	59.39032489416722	58.13319777113223	59.92935734755724
1382	66.17574041266715	41.3487659440237	65.07572803992956
1384	70.48778468670538	62.4249635875186	71.38063547863759
1386	61.06983726861753	58.03949081703797	61.16914709921101
1388	72.52291843093776	76.80787714050135	62.05364339616151
1390	49.59165086456068	66.76817771286999	58.65437198001051
1392	61.62353941883996	71.24443957852239	60.48304837511899
1394	65.10124892788767	66.62412222027366	61.85987297498501
1396	59.41848669585775	56.31427949374501	59.46443908205342
1398	55.48354449701343	54.72268830997089	66.69006992514807
1400	52.11182555194099	61.04389062032873	67.37163294783893
1402	53.4542548329954	57.15462527237587	56.06469960300131
1404	63.52225622556265	45.37354123970843	54.67564893589026
1406	61.61527329886437	59.39821731230028	60.09083596202561
1408	56.97926659971568	65.8930273616083	74.54547845290462
1410	69.11016693810097	63.89785937093376	66.75095601334597
1412	68.53916640036803	59.75514345646067	56.76304067640371
1414	56.07072996754366	58.00275881892301	58.77557035947476
1416	50.46069638111923	51.7521461999289	46.98545470853409
1418	64.10551800137296	49.55733213005716	55.58171365421492
1420	71.31605850492133	67.39622814326958	64.60762112761603
1422	64.39540968663738	69.20101851710101	62.31837399233085
1424	66.45321656572224	60.67271511433313	59.42849316380039
1426	74.22768032313283	63.62216914260757	56.21765164258578
1428	57.27366634528751	44.67010524426161	48.21242735612172
1430	60.34768081834798	52.80224232678231	61.61774213989278
1432	54.80819068437826	46.61615909308217	44.78577734779534
1434	64.7044803995217	61.62046480579289	60.64106190770113
1436	64.39352984580407	63.20578634969398	74.38467018713635
1438	64.741218834178	63.80427448424294	58.63202539033312
1440	62.14548466581099	61.20590472079259	60.04936898310939
1442	64.84760990307593	67.95724111797553	62.67942977173901
1444	55.60487358373202	68.27755677816313	63.4262008336914
1446	53.44890778186566	57.02264568774494	65.0974874243379
1448	63.59690976412276	54.3897831133779	67.82869645526986
1450	60.70915199647097	63.01454074396449	67.61242983777282
1452	55.58815855546017	58.93367325862155	62.39217280547987
1454	65.49122023277747	60.74071264239049	68.57910764480432
1456	56.46853508104353	58.2418580997571	53.93155069158318
1458	75.78365095785942	74.93278492340589	60.10926598922968
1460	69.38719442113563	67.58832843883958	74.28581246112641
1462	48.79502885261562	67.68524823980947	64.91541535453374
1464	67.15526779564929	75.76973481037106	59.56954560646978
1466	69.08585767648313	63.24411235385908	54.92421555902694
1468	62.9692065773624	52.94232945804644	60.34988915762672
1470	62.63352469287878	58.22650742994331	65.07401771751142
1472	64.36515820110046	63.32321622242337	65.16736774279113
1474	67.30450047906592	64.42008970705541	63.66288519179241
1476	71.20615778779117	72.51876999793687	58.94561107485929
1478	69.37906651654903	74.25604833715069	62.66069031614423
1480	75.52982635438602	66.68866704495223	66.33118909077913
1482	50.90230855234701	34.15044580943474	53.495741980666
1484	56.08136635754102	60.98695371383279	49.63195019315525
1486	75.18440011926651	71.538567917943	68.32790569450286
1488	77.80883993737945	59.39108060209618	80.47519512228179
1490	69.49950286024296	44.97411707789497	60.67273712847971
1492	56.17893949956862	54.04468381453463	58.04011552452126
1494	60.38266775096311	51.681972525105	58.06236349441396
1496	74.16945160654318	52.940870164545	58.70946180411848
1498	70.38208094959533	57.48009534896505	52.77705801217363
1500	58.64849914272706	58.2514305496756	48.200455392143
1502	59.46765137834993	61.66288542423578	55.59932992826278
1504	53.62729848311164	52.09280509573762	46.54043147658118
1506	50.3640000592093	49.11991329965895	39.26163489085894
1508	65.14133864117748	58.68785146545335	54.52518985126957
1510	67.65574225014481	77.65848829970982	71.50990242769775
1512	57.41891421154364	67.44029266953272	51.95969309326929
1514	59.57079566508047	52.03119861202922	70.24908734675661
1516	69.71468853919394	51.50501932941288	48.67786191519944
1518	52.98875366029164	53.6185824676313	46.03281431263671
1520	49.81744774234195	55.87707786259002	62.34346169406954
1522	52.7240821613309	56.57756208868824	72.20148342890525
1524	58.11312404863448	61.16138690719843	68.68795750243839
1526	56.8187541434757	63.18728217273205	62.16957779268992
1528	60.65102137356698	61.50838393445204	64.14074366375806
1530	63.56721354372724	62.86370255035011	64.23779512668216
1532	42.12333100477086	62.11986382101377	53.34614109671033
1534	54.45794451374285	61.44139095583202	59.60199857728054
1536	69.02434407722409	72.57341987515753	62.23784643560525
1538	78.53699480086284	64.96921807184108	74.61716763773575
1540	81.32152656418222	65.87763773116893	80.30717492058297
1542	79.61134939266111	64.12411161093731	82.45885576724498
1544	61.81310945417778	87.01980380551092	68.5316487881489
1546	68.50355396686061	58.32645562887039	62.27950375863816
1548	56.98402244662796	51.24349298721121	61.62344880925693
1550	66.79781458483429	57.90650226959065	66.16605673706397
1552	61.46329648209169	70.42780406887511	73.17480439787197
1554	57.40553703329008	67.04071785128184	65.27846219353968
1556	62.20331186367163	42.84283260879214	51.2114663333288
1558	59.32176821323836	42.58146314637313	59.29717313677983
1560	53.91477618529996	59.52324841154197	66.98143952020713
1562	61.59724493847152	57.03268772139479	57.64920719028805
1564	73.85750065934755	72.08848684638548	69.54633491661775
1566	70.3956332109139	79.70329756117842	62.87769032791482
1568	55.72930640577157	67.46067588590282	70.29545833351119
1570	69.73425177571167	74.89863954623421	62.3551591150775
1572	69.26539523266722	72.46097993081858	63.13744921084376
1574	65.82875745280113	69.02708427227728	72.74726593430097
1576	71.94257279363167	81.9111638311216	87.15455742945825
1578	76.30472586487454	72.52290299575961	86.0370361842248
1580	70.0313872299991	73.75324530983561	73.54338846140151
1582	54.56201537950079	69.66783656756999	66.93919376548793
1584	60.50136820266474	67.17246939467259	73.0316646053212
1586	65.02809818409047	71.45705052992685	64.46062888318305
1588	75.75647371342348	69.61382134587269	67.56747760253238
1590	70.19715790904741	72.71096523450228	71.99645707424313
1592	63.64314272568511	72.65785890748285	72.13471062683135
1594	77.44563667129839	73.75081881169879	79.18479507606175
1596	87.45216446822667	84.7283728726259	84.89421808013834
1598	83.02874633903521	72.90359005150556	80.38337760963452
1600	65.46988539043625	61.0326165182951	64.89620062740264
1602	79.75880355468422	77.43711916090624	73.93226407909585
1604	84.15019293190836	82.15351862557438	52.77545892703266
1606	61.95810787274379	95.57642242549933	63.68765029355625
1608	72.8301781930133	85.93457606938443	81.18473101459725
1610	80.20920005403754	87.02266576820857	71.72783098765123
1612	84.62496455261376	68.6858256732952	65.48756634900168
1614	71.79814158644611	61.78386238585128	82.99238138705438
1616	68.61640478243481	74.41894033147561	78.69461915812046
1618	63.6967903454064	69.16044666336492	64.82657782776528
1620	62.42606342025212	70.15034066817161	63.74623599829548
1622	73.72242757244983	70.51413380770997	63.77970641630689
1624	75.06801318219331	75.27186144514772	74.18562991940041
1626	80.80568759213958	90.34200396602923	74.32211807663583
1628	83.54527198923277	91.11567602884358	68.47656468952553
1630	78.31776489273224	85.53633585727243	71.36934827847388
1632	78.75478411169286	85.58877897101002	71.79724320871596
1634	78.69754431603963	87.8289314312588	69.94108151239392
1636	74.13390710006343	96.87786027655807	75.22386690807201
1638	69.97641322271043	92.61940368860516	74.3031457991811
1640	61.30226777866352	71.70444134347746	67.62382972548767
1642	84.18030468105593	70.69922268198413	65.46118853993102
1644	79.69998848654743	52.55454124312925	84.10429508730583
1646	84.42893265751678	72.30066070948875	81.99281682241815
1648	71.01870900011828	72.16868297844118	67.40072708247058
1650	81.50266378905582	95.29946003735478	75.43076345189893
1652	73.63759131032657	53.20811900538931	58.72099563452868
1654	63.21795500049238	64.32954313756744	65.73215604570898
1656	90.29522613376443	79.98159983134545	84.30481708529655
1658	70.30930429492443	71.74303823825269	73.38528690855756
1660	72.00620449618397	74.5520044469657	80.52944088312249
1662	87.33228538411788	90.59210374744407	84.80184393577142
1664	77.12683282014946	85.88356684494592	86.93456302242396
1666	67.29395492482286	92.72785678342397	98.2612589354288
1668	71.06976031468012	79.53037542443812	87.75984774055318
1670	77.36181790009792	81.87738100303167	76.66871480200155
1672	83.20509127089197	79.56844565572318	67.45066630853809
1674	83.5464139619241	67.29106443189824	63.06693659453242
1676	90.43100213879512	75.63476606158986	69.61290864360343
1678	91.11620613929372	79.27971016396555	75.09533806563127
1680	67.67962021754201	64.31382662899787	63.59741016971353
1682	58.25532067193277	67.36063072851407	58.25532067193277
1684	71.77993557138959	78.87376630455574	67.94161049532858
1686	67.4682937816734	68.02863475845561	57.05798985955104
1688	68.20693802538158	52.9317324047861	54.12370676416934
1690	77.80619171358829	53.37402983913582	55.50512110493685
1692	63.80391741433981	67.15682038014496	52.86471800666845
1694	65.86175966259472	71.58263031939646	60.63077956739928
1696	88.66649738309788	53.66956237946648	72.27840204556841
1698	85.71592809678432	79.10289633896727	79.37323956264125
1700	78.9019386949025	68.82141387029184	69.06627306571147
1702	68.80476684816212	70.01320933049959	46.10849771042617
1704	44.06227726164262	70.74975691872658	82.52138394945899
1706	70.52689629767508	83.07591258688076	60.4780804914592
1708	67.26668742157409	93.5195912361956	88.82836609702595
1710	75.06774931226242	59.26342146755624	63.46829684823288
1712	67.49444852941474	82.74311048280782	71.28263965861665
1714	76.54590297192542	70.92449304500634	67.91370058937433
1716	77.58148994588258	61.54686391330973	62.35409371531328
1718	58.54764147631172	61.95918106970754	70.14601540527232
1720	55.89505534182152	60.8001920917539	65.99555238265202
1722	63.92317057334267	71.37335633881067	71.43007041267875
1724	78.5930399871681	79.34526169521817	83.46017366047741
1726	64.98949091246227	65.04201208818135	64.48287638518767
1728	73.62003958590833	64.16342917076561	71.92778454224825
1730	63.91476586718994	59.06568190469967	70.55522587530717
1732	47.1108971110626	46.09289473937093	52.40477771868158
1734	65.04175539576143	63.96164123252919	69.95920402478086
1736	67.59022959278418	71.77057488125276	66.16064092650925
1738	59.28065087070974	66.92793611662792	55.03092970618251
1740	66.67075816792746	66.05348150379206	65.39376493202988
1742	59.92171512913511	58.8246779705018	57.96122353610195
1744	53.78983423868267	60.93121267609297	57.71166919483619
1746	68.94271931398068	69.37571752087824	69.41689219109077
1748	81.96686510895322	68.53843719318448	74.25971349243937
1750	75.84469814380924	61.71263806364733	76.82033365853047
1752	55.72351839923915	57.19658733887633	62.45487110955921
1754	56.00929510380304	59.8939063855589	74.62026407808074
1756	64.34441441762017	60.2103260177534	79.50412442899196
1758	73.08641605864644	60.4328108330423	69.31976536174933
1760	65.00378037402498	54.54106833019419	79.56532778223671
1762	58.97000747036867	68.13889799085933	71.73368666428229
1764	55.97532063087777	64.51571429093082	67.80519251830161
1766	62.65208793616553	78.73164689689038	59.68679875754846
1768	63.51796115516906	65.6512073993153	56.05159930065727
1770	57.73321140813833	61.35000431457656	58.86345919140027
1772	55.36053735357969	70.80790844730048	57.50446038564633
1774	79.64210033358279	68.05504454937797	59.81969308336786
1776	70.48558443090536	83.29001119790101	65.47109778530286
1778	90.57119499961164	81.62205501998152	71.33662732473884
1780	54.65314918887177	62.5521908696922	66.09478546934015
1782	58.88294469088446	78.5447942933271	62.32680692645932
1784	67.51748688011587	62.52261699872464	45.56204207192283
1786	69.76768841887477	48.10776212393853	63.44332984826139
1788	69.07325704401004	78.72677907286403	72.89089923223726
1790	65.28722004694942	84.12927412126325	58.59822655398003
1792	72.9604999257739	70.38692884520118	79.6875870510457
1794	56.8821679984034	66.17406188341442	58.36013235943334
1796	70.71015708731588	47.29953882544136	49.65782303463277
1798	61.06297213458906	61.2180965709314	52.19208678668387
1800	73.473040613015	52.8704159760679	84.61977417350219
