# Supplementary material for: In vitro and in vivo datasets of topically applied ketorolac tromethamine in aqueous humor using Raman spectroscopy
Source: Data Brief. 2019 Oct 22;27:104694. doi: 10.1016/j.dib.2019.104694 (PMC6839021; doi:10.1016/j.dib.2019.104694)
Supplement: Multimedia component 1 [file mmc1.zip › Raw Raman spectrum dataset/In vitro Pig eyes/Jena lens/Fingerprint/PBS 2.txt]

cm-1	frame1	frame2	frame3
350	129.8506828604919	133.0354747964566	122.8555870567925
352	117.9255385174563	136.9379956544652	120.651045166771
354	94.49295343087262	131.0837527516117	113.5945339017458
356	85.59747402704223	113.5851813127881	106.4141610460861
358	68.33611947555707	86.898257431679	88.80517361663488
360	70.67660397796932	91.20536499575246	82.62484428877727
362	85.85989861776747	104.4311185803207	88.23212536876621
364	104.4322676757385	102.0747084613532	104.1751741600033
366	97.61473346707459	113.6851744690281	109.785922576023
368	100.2692076112764	126.134291908721	127.8338108873708
370	111.0292690893077	135.6968723276737	142.3265168886427
372	124.7186035879314	139.5058390225735	142.1258367301131
374	104.4830835878024	133.7889182868167	122.3034025317615
376	105.4892311951308	127.899966333063	112.3589561733743
378	106.5506928962493	120.3766068709117	112.4575404514127
380	101.3425426477304	114.2699023568959	117.9508861395465
382	97.31041638615056	124.2919276218573	109.6349428497094
384	101.1275939287258	126.1452210436846	113.956582229867
386	99.37945085829588	122.5278710842562	117.2497885874795
388	96.17089658661512	117.6609406968777	117.6004133689345
390	106.1011002417994	119.4442445250654	116.8239278048731
392	112.0657607655802	120.4882738084954	114.9133520038752
394	109.0239806585614	122.3985216120676	116.7939858980645
396	101.7272347058284	121.8789390315249	117.8456230526279
398	96.49710754603314	115.394059482635	112.435833070565
400	102.0318773803213	121.7550269135659	109.0252422835238
402	104.3943255852348	117.0731256689207	96.97511881192148
404	102.6789176090286	107.7694385945233	95.58892711034197
406	98.01591956015795	101.3569617013077	112.1240853660764
408	102.5085763444572	121.5971093736025	108.5329120903207
410	103.9299605764259	128.1498430030211	119.9853196312051
412	103.2962505585707	127.1013563259754	126.5938736557301
414	102.4913112145414	121.1419046220515	120.5679001059099
416	106.2195656032189	112.4704358309784	97.85138912256406
418	95.62946230226257	116.6478478243078	109.3807967379342
420	90.83206688203272	122.0369836537631	119.481804540324
422	93.03291794950981	121.3495686727846	119.3174620361326
424	99.94053554185034	106.6429752663376	103.3335980520591
426	100.6285930483721	114.882919847693	117.9235245918613
428	99.32325841071233	120.0107773039658	117.5826210871966
430	99.20831301426641	120.7451511493252	117.8473758884371
432	102.4698271209298	117.2634287064603	126.4603519427674
434	108.293206671144	116.7175301661604	113.1755703587681
436	106.5910657960515	117.8726812602171	105.9860623728545
438	100.7450519833653	112.6169635294324	104.8778243909164
440	95.55449049486961	105.0789126711647	109.7524834618122
442	101.3982268262835	114.3489516346911	120.309679853863
444	103.2561475081279	112.9886395632046	114.0144672155162
446	101.2813872453367	109.806457720888	109.4920700939473
448	99.95493885705882	111.2255869059115	106.4661067122108
450	104.445853539664	122.9098967044256	102.4911953792478
452	105.0593908809331	115.0315052483215	112.4478598089144
454	104.4872212556801	115.2947039774654	116.8716616679677
456	103.4205385069948	119.4264639085512	116.0466118725447
458	102.8191012159266	123.5651280496699	111.3821761453756
460	105.4159577971955	121.0468894851328	108.4380866771351
462	103.4670922650157	121.9749492734829	107.8508386815086
464	105.0331471854975	119.6895350989757	116.7743153382218
466	107.2304421883913	118.1816431605703	123.7773123258453
468	101.9432822090713	126.9436640735522	106.0768330677305
470	95.44348846375377	125.7880747922741	113.4853325634079
472	98.303688631059	121.7505778606925	107.1087547956677
474	102.1334228611729	114.0378834177976	105.5935354012971
476	100.945439338219	104.5656633161899	119.5480518218436
478	99.92810508616699	111.6920508609076	117.7344568117791
480	100.3923815775814	117.8086864615379	111.7338646025778
482	100.7202299546621	124.1951643596839	110.4799593818013
484	99.91827257831098	128.2184008188202	113.7566700162061
486	96.86756998737107	123.4337896813251	115.4115326956106
488	92.41426667323074	121.7753764998922	115.2746642077267
490	89.32373666079482	120.8463351128081	113.6253857882218
492	91.20810115046211	120.3744836267946	114.0477012276759
494	99.32205209900189	121.337194198639	118.0125763573444
496	100.6063028317398	133.4391733248161	112.4421446155735
498	111.3041229419004	127.7166007762202	128.4312677329728
500	111.0283035587197	120.1818112484243	132.2896088485399
502	102.4695755880243	117.0880385367693	123.1578753173738
504	105.7025426108235	121.1728964238799	122.4921307184607
506	97.41508799706213	121.1840629611877	121.0544924535853
508	99.003074699873	123.9339386178801	119.2903979832666
510	99.09871832493376	122.8213760460701	118.5145969459999
512	90.34094296365805	114.1425875936065	118.4466632678122
514	93.85503697270629	111.6648949437819	109.4541375679099
516	97.41883719013038	117.770116117349	117.6542183934303
518	102.025089610353	123.8843325246934	119.8764173437703
520	105.6133846469869	126.0169095678929	116.1283723716165
522	103.907557640678	121.2466916054	118.334641888618
524	103.2563275871724	123.545063444271	109.1966121287061
526	96.98663065811502	125.5708583682381	112.3034172788152
528	96.48536454447179	125.9495861343911	120.5139176531029
530	105.9680973360426	123.7435331586343	125.9665065559096
532	108.6635094074087	118.1554048719016	116.4478045033635
534	108.2109860746201	120.7668631697513	117.7723638288511
536	105.6333244927754	124.8269287645294	117.8585828677693
538	101.2927340627745	128.1240832039576	117.874908772688
540	96.09488117142699	128.9015612598336	122.0040248859305
542	105.3626292893759	114.0224641926457	118.5558601777309
544	101.6903972965237	116.5101210628854	119.8094752371083
546	99.9816207932177	117.5001735920302	121.890954302561
548	102.4582980932144	113.8188149025267	123.8733846248211
550	95.8235965211269	121.3027049982877	128.2639334677045
552	99.53600017274378	124.7426815965828	124.0874106501078
554	102.1706284710496	123.4304512091551	121.7979231020071
556	101.7057571212406	121.388760390034	119.6934655511118
558	97.85057312137536	121.1204852902005	116.4782595350864
560	94.40780228826391	114.608756840345	118.8068364945309
562	98.59768291603064	112.7139552703827	119.4400799233179
564	98.0834276152732	119.8671494962735	121.1557651576033
566	96.18147321753081	127.4863082134113	121.8059400653359
568	102.136240010684	121.2981312895275	117.4224378476692
570	100.1072972704552	118.8355723262049	118.0662410311223
572	110.0144384463795	120.6155020235221	129.9789084027831
574	108.0093481399034	125.5308113359346	130.6168706889067
576	95.55021272125057	129.8899001968984	117.3702929474482
578	107.3908753157858	125.2694120887531	112.3022538890259
580	98.6845698820233	125.334401405308	119.0575656680799
582	95.71194363508754	122.0840698967629	118.4249538814791
584	99.69974726423376	119.8190211989762	119.8820018141223
586	107.8409810421524	120.5942017961931	126.1684554257362
588	109.1499903330633	115.6292786264505	108.2119514323034
590	99.78141640341417	115.6501560047807	116.7371749047017
592	98.69521617519401	116.7114398734621	116.9672090590683
594	100.7675369513161	117.9302987386889	114.0810033857136
596	97.24922274544035	119.8568213541911	120.1692223352331
598	103.3759322305961	131.7424042695296	120.8523759009188
600	98.21439800296928	126.6897424924005	117.9828439710128
602	94.6577653826393	123.0422663586716	116.5353589516794
604	96.81763741799962	123.9248855605297	113.832113530332
606	104.2409155370767	124.7018224592928	103.4091319190256
608	98.54996165279741	120.4169975394371	116.2047166163081
610	99.68886841338967	120.889979494754	119.5296634472127
612	100.9555562672935	121.0549324645454	119.6619391113255
614	100.6693422982183	119.38465873723	121.2503365066057
616	102.5183799459728	118.0505953938334	128.069494891049
618	91.77288026226975	122.5142720566644	118.3417852498129
620	97.44684690063821	119.085693800135	116.2808600537479
622	100.372192636361	119.3150708018433	116.7813643980784
624	93.17729832410457	124.7975932153087	116.7007206968128
626	94.76906143594601	115.0489664834531	118.7543176731115
628	96.26749722813256	117.8226689394302	119.4525612692017
630	98.8254670699431	120.8351771604746	116.553290580378
632	99.826493607624	120.4571896437965	120.2479855168501
634	99.67674047509232	118.0076412557018	132.9195871045566
636	110.0486987932767	128.4171895702379	128.2970416845994
638	108.5005468804068	123.1994892013206	122.7013153169237
640	101.6865243900969	120.7285965370063	122.7677889696771
642	96.58808787516965	119.5850758926837	125.3548071229954
644	97.15447608550268	118.487460664065	126.6847672476508
646	92.66115923220679	132.7672936945922	128.1257803140387
648	97.36556241819713	125.2070139462062	117.6831748902248
650	94.37590802282725	121.3143741200241	116.3542108486404
652	92.08108997456887	120.7842360637819	121.1993507963771
654	100.12420962382	119.6059032313031	124.3903625259302
656	98.80331350313895	128.4660380612412	124.0554516829423
658	101.3819473823705	125.1182338953506	127.9884363418707
660	103.3519151469345	122.7596067904813	123.6140415244681
662	105.0266570580562	122.4209222072039	116.1523773478538
664	106.2925705668521	122.2860967060249	115.0979438656637
666	93.44534251796907	125.2363274469167	121.7519394666392
668	99.45013234333493	122.3328189749915	117.8715199478625
670	98.80780101732754	121.9906552770017	121.7239385838498
672	94.62838591144589	125.5216334320261	128.2075024115058
674	97.2560688027732	129.9229552973132	127.0996285328287
676	101.607622612515	117.0721835985736	127.714017803203
678	97.35663070736064	120.3631622785946	130.4053704377286
680	102.3310094391019	125.2682394581935	128.4656943134398
682	106.0258261863196	126.2015982700538	125.3925370732664
684	94.53170499874486	122.3660910532782	125.9773485452248
686	94.74410348208723	127.2553630491411	120.1240114152662
688	95.70607874209388	129.7701953734849	125.3970259697869
690	99.45979690135098	126.833411302393	126.4748690710382
692	100.223236650486	122.9078813060111	122.6477601010647
694	93.73666177895314	123.6607048504138	118.5031032441154
696	97.50036809945472	128.4224280405794	124.1958118860696
698	100.6750230467039	126.0159412259851	123.9525112643054
700	104.9488795573349	127.2226300221627	123.7081454759186
702	102.5278971208643	132.084945336161	123.8992253154348
704	89.74449816887335	135.295829975172	123.4036844353048
706	89.48813761918457	119.3764045113564	119.7777594791979
708	92.12918521299694	116.0557358055462	122.421841287961
710	96.67662671091716	116.8156145883354	122.5787357133372
712	101.9696005495671	118.836208325864	121.9772273362768
714	104.6915043015432	121.4889378191557	123.3018658365915
716	94.91832110337704	128.2624693258683	126.7618497216395
718	107.6075323185119	124.4022106783343	123.0740133074011
720	103.7970934029556	124.3886744604175	127.7278727045248
722	94.87303858805277	124.130905817913	129.9383226583382
724	91.79389017592681	120.1468275945099	123.1121928084322
726	94.06395852187094	113.878112107285	113.9896558470997
728	97.30730637130471	116.3316329966136	116.3316329966136
730	87.98930902567241	120.3140843530865	122.3802123120797
732	86.5843860615731	120.6907734201975	120.533887289601
734	96.25408311808224	117.7058637759913	114.3751026379466
736	98.13155573842873	117.7573236170002	124.7967231960076
738	100.3521702915762	125.7381074845499	123.6638631639489
740	98.11007204551275	122.5900934086889	122.1413665681786
742	100.6823183111701	120.749231466052	125.3631700945983
744	104.0760721824078	122.8675105397599	128.8788727905932
746	97.35239910751102	124.5028027361085	123.9961792806952
748	96.25665711577283	120.0334345709138	130.1264470520944
750	94.23709487111958	126.2095828087172	118.9257491399682
752	90.20854219726535	126.1741538981974	118.711266599872
754	88.94910315073047	124.6326697017505	123.6937129342248
756	94.08654732662937	130.1473331203593	121.0855133797571
758	94.62956772089804	133.2025031820709	123.1491617818998
760	106.4601388090843	129.6590141976729	116.4685294071219
762	104.4833062388048	126.2984016456299	129.6467433627568
764	99.71340815082763	128.1137828953711	141.1839183544658
766	100.6827790027424	131.1365794325221	136.2659995610406
768	98.8334113260145	114.2608623572925	130.0953104037704
770	103.1393340016049	117.6248619993667	117.2837390758102
772	100.780666658829	127.3934964334067	114.3218737125184
774	97.92258288461761	126.7378231953293	114.3644569050778
776	96.64454895189228	116.1046782308371	115.1004030217883
778	94.52680616555159	111.4405297004249	119.3220824869453
780	89.89879047357231	120.5239456660845	129.8788021559112
782	91.41951681156444	134.1449007489905	132.8857493092584
784	99.50894492460219	130.3916172741793	128.7358960185958
786	102.3541520024475	118.6752430609764	127.3496321453839
788	93.21382236139343	117.5021276110486	134.8168808885136
790	103.3987057089095	133.1434562714281	127.8253546631673
792	96.14327797616576	127.7152829940219	121.3647069059535
794	96.15988637723405	128.2075069045702	122.1607860503558
796	96.3335711282659	130.2905612667585	126.3010122996671
798	93.81356124258741	130.0531515900807	128.9720101903053
800	96.8450521723835	129.734959797628	126.6780626541711
802	91.70929943173778	132.0946241828816	127.5432350673117
804	91.36051513021573	128.5911685031423	120.9783138357979
806	100.4272545872716	129.1900012707995	122.3210884549553
808	109.6404543594746	128.6828331263572	126.6472744054759
810	106.6593221836688	121.3069772352734	124.4797432231251
812	99.02425263202188	138.6714881450834	137.8482256332052
814	104.8786118971407	137.1605907401808	140.4496161353163
816	95.77657090291231	127.2767535766352	131.4934601876489
818	92.76331701197199	122.7754677394101	122.0767074759362
820	102.2330257279352	124.2414458376297	119.1447298932275
822	99.24862578414896	113.6605906145048	120.3900047612038
824	99.53734250057202	128.5948045334263	133.3086717095576
826	99.4912360929259	137.0852680841325	138.9725388118949
828	100.9138449988326	139.7316737291754	133.6077450184906
830	102.0744661803652	140.1284329875413	129.5093225953161
832	100.6934693956406	140.1673463703819	137.1214526443506
834	98.75622428543078	129.5885661595421	131.1020469766914
836	96.33252729625077	128.9612943599019	124.6945569764272
838	90.12567446234144	124.928463575932	127.0352118406184
840	92.61633057017306	126.1836502077022	132.207361804535
842	100.4920132133865	130.0800113143866	135.1502674433647
844	95.54124504066223	122.7600171754417	134.2096847391731
846	98.40243764389646	125.1897536063795	131.5587331684901
848	94.867334011753	129.7440796248361	135.3249779579349
850	95.29157141476264	131.819844340492	124.4442644003167
852	97.11026606871107	131.5010075948791	119.1043519458939
854	95.48028976410959	131.1134784687266	131.2074458658446
856	88.94426622989732	134.3947449495335	131.9189360236563
858	90.67312100019049	122.9287093283304	118.9008103090741
860	100.3562043102986	124.8981943354385	132.2082377403161
862	105.6130542397754	134.0107817978408	141.9041217097857
864	103.8186400655957	138.4591887515252	136.1968832023253
866	99.41783890138372	129.8317200957144	121.3658889699866
868	100.8862736155125	120.4470396099113	127.0286946060324
870	100.9133422328863	127.535959180988	121.4706841572372
872	98.77763417648087	127.4006507490948	121.1072038531738
874	96.39981103695419	125.3486453297203	120.7524917687211
876	94.99968014136954	125.9329582267771	122.1871858276248
878	95.05706393409056	129.2468046575772	131.4552225859299
880	98.63308680546095	127.1083997723453	132.464156690952
882	88.97977857074169	134.6426620825782	126.3067851703492
884	93.71028281908775	139.9773330473317	123.775781185389
886	95.6471206388857	136.27234333306	124.6399283642226
888	88.25669547656707	127.6726783060583	124.4051677635656
890	86.69875079133379	127.7953569197458	118.3003800249738
892	97.92073042491789	125.3055338891982	126.3655334230564
894	92.17598895921141	134.8016629933131	130.0976394603036
896	91.87614929024119	132.8908395486812	129.0631593786126
898	99.20689315041716	130.6641358972501	128.8332757754053
900	104.5393617362793	133.5570167593687	130.2490698521933
902	92.34446203556958	127.3861670540506	126.0625678223219
904	100.9579158939844	133.4272916974219	131.0344197791636
906	100.0469037242626	123.1464974897534	134.4525571598955
908	100.0408573872167	125.0944306232149	133.2279837684598
910	98.64352821518349	131.4555706791786	130.5222951809626
912	97.62555264006799	132.3566693946775	133.1539138695061
914	109.5267028687586	133.2168406521036	147.7525861806912
916	95.28973689506343	116.3845733232919	123.4497217033151
918	90.04107168514513	130.95031776146	134.9771136118703
920	96.33657785792249	134.5463504016369	137.4381072090373
922	97.10317278227491	137.2419353644454	135.3914876695802
924	87.94036464139903	141.4769711549015	138.0756007055381
926	94.2485688615054	112.8041896238726	134.8304928127539
928	96.42253965512073	127.4605489122668	131.6642249844075
930	97.14435219862497	138.8762378923211	133.820213205329
932	100.1506409703386	133.4734288619794	139.903353888397
934	98.18111232694965	131.2714831268312	137.6131229565201
936	92.37528060822578	139.1272600353113	128.3083887267417
938	99.26774971194081	130.336279676541	135.685586042655
940	98.76213784742411	125.427982358671	133.4898666923081
942	95.70265849035221	138.6303631522241	128.8978480168167
944	94.58274915737306	138.5323866437055	132.7196834085604
946	94.89042595597925	131.8878136827532	133.3796205498534
948	94.99170792835633	126.017525929019	128.8679796816386
950	93.83715425903151	117.223197184944	134.2820926947674
952	91.70298360062009	120.6066365368589	137.6763660468201
954	92.5695015290859	125.087733356001	140.2360831712628
956	92.81118912427417	134.7904724949215	137.4398904700771
958	95.08703512318041	137.4241161744838	137.8485578004664
960	97.13198368262982	134.0681145362736	139.3939934479586
962	94.31556416439285	138.0423224039338	132.3398084960217
964	101.4239670346955	139.5422544377153	136.0688881456134
966	94.81580214195616	139.268914817483	131.3201095665382
968	99.82973281056378	136.4144193426604	136.5610770029094
970	102.9753900457716	137.7955578265396	144.9927067581148
972	103.8492695341948	134.9760751174982	144.622938970633
974	108.5407740998754	122.7646644328715	133.4417426764486
976	104.339476282983	139.8198452609902	142.6422390589586
978	105.8685536828697	143.481245057058	129.664836015885
980	108.0354453567889	148.7334012894607	122.9293606128561
982	100.4588908345447	140.1422225602543	125.4014885252047
984	92.72620135455618	131.0729090036568	127.3076260493804
986	93.65512335325772	133.4930893904611	125.2786596918234
988	95.02812815448212	133.1743910554729	135.3345652079485
990	114.9154199294756	139.5823984234605	145.1397117360583
992	92.82460650872746	131.2438209539014	138.7461900808327
994	94.20122072171033	127.7993921163526	139.3093681697089
996	100.7291799573247	131.0778792797756	139.8917275252563
998	100.2137904493387	136.8051139648341	137.1041220733565
1000	104.5793892686677	139.4080283464988	138.1295933234874
1002	100.9539873582456	134.1084057620345	144.2340310286126
1004	102.3549900020526	133.8550241482096	141.976387724331
1006	106.4139050847233	134.9346244802181	138.8998091874321
1008	107.1383029751131	133.9184014634734	138.9355801703884
1010	105.3088905490865	133.3822415716205	139.7065768014762
1012	103.6777026082274	137.1858385598584	137.9215578530204
1014	100.387748013671	143.5802266933874	136.2686599612853
1016	98.07022065035974	130.2884354181979	147.7808771871601
1018	96.66695946256071	131.3286926881548	133.1773476187069
1020	95.43994462410737	132.4296922438799	138.3152771933405
1022	98.55696769947578	128.0845921232944	140.42176295699
1024	103.7233169665431	126.8243732362657	132.7024833758348
1026	102.0951940138389	137.4221411109249	135.183719784938
1028	89.66949095063502	122.6721677497174	133.8281901506011
1030	107.9667858879459	137.5638791499831	134.6303430532564
1032	108.1104663598811	139.7511386689656	141.371907646093
1034	103.0681172571457	137.1610502683872	138.3890320187102
1036	102.8912081659836	137.7611652077821	135.2605472831101
1038	105.5215053861085	140.4752648292074	136.4385003617052
1040	99.03593775165003	135.7091837787704	125.7356678836232
1042	102.7327068565862	140.6057530044721	143.5607096085437
1044	97.7005920529662	133.5828538062376	137.1958265635757
1046	94.39919624198394	132.3207454904644	138.384848438112
1048	101.5917203059443	135.1667379930746	142.4669434736875
1050	108.4383739379274	137.3624408720562	144.9965934801203
1052	102.2415696784761	137.0879968189684	142.6741260529568
1054	94.17557585063264	138.0033816529761	128.8748226547689
1056	98.00591335671722	122.8326133864225	128.6040588251159
1058	85.29546926899918	131.0275510084627	129.8814197275373
1060	95.42508056492247	140.9022922376248	135.8693355187056
1062	102.2690270472382	145.3635890298544	137.8577033194357
1064	95.79628939857419	142.9951778681669	138.565573026809
1066	92.8124255109887	139.393733625036	146.5445045011807
1068	110.0359010238424	150.5015033709775	154.8800603430832
1070	103.7050638556552	134.006366029073	146.8028530526911
1072	107.4432856212119	134.7766271162872	145.2643842186261
1074	111.9150489469967	144.0646416465723	139.6155377449545
1076	103.7208156647039	149.3858800886844	143.3901772297731
1078	96.40000071489075	149.4997023390646	149.0938352234243
1080	110.5697511504414	149.0005268258665	141.105979784999
1082	117.4836207531735	138.3310535426392	148.9453208836699
1084	108.0013275890928	146.4692521693667	155.2516952046015
1086	101.5777698563111	142.2621099718357	149.2317251020727
1088	102.929529434036	151.4369491868048	151.9846380899635
1090	101.354778116959	157.443458961487	152.6049500449178
1092	99.92344568144456	150.6168155148349	143.1033327089126
1094	106.7553045743099	139.9578291092118	132.0815743340231
1096	103.2432468490163	138.0393421346039	141.1635593444235
1098	109.1729483549516	132.857313094032	145.2101146032455
1100	104.30575886536	136.1605764048124	147.1183849962283
1102	103.1632878463847	134.8587869256646	133.6230243845751
1104	103.6542872558285	140.1515577807878	133.8748181796999
1106	99.08370077578429	145.6014847165364	143.1791033645335
1108	93.00457881022314	141.6989111712798	143.3319848389963
1110	106.1997500607287	147.8788341048694	156.2290403336852
1112	91.77181306873183	141.5692113434022	144.3108641297242
1114	107.3288144510002	149.0168472147819	153.4302106807056
1116	106.2529907278718	149.1227594881547	150.0354611414903
1118	105.6695369898289	147.085146564781	144.1769585330058
1120	107.4403454557164	149.5119475709307	144.0871786196522
1122	105.0185992491084	151.9012986660962	148.7531642207486
1124	102.9647630281135	140.1773319751756	151.3031576981958
1126	100.6857953149192	131.6790916967396	144.7249429509583
1128	99.52672103126373	141.0014738102064	140.3726485274603
1130	101.5242623568932	145.9320367718072	152.8034182854809
1132	107.1513384735963	143.7934170446552	159.5560830617894
1134	110.3487468399006	138.9069189351685	159.2037262457776
1136	110.0612024199097	137.320909074369	154.5916414000647
1138	111.494020888568	141.2395484793212	146.1703221002446
1140	112.0236192669009	144.1805601399234	147.6137629732332
1142	99.43850022590506	158.4947652483358	145.9304882665099
1144	97.10282978062864	155.5053844826299	145.1458161597403
1146	104.4777096858681	160.9254516670583	149.3310341846162
1148	108.7666506697094	161.1090417321979	152.7978631833335
1150	110.526983621822	152.2857598806255	149.0544524708315
1152	113.4679700011994	145.8083462994726	143.7245000617266
1154	108.5071132359748	150.6689340360547	153.6736631083527
1156	102.1744206083795	148.8458566019381	144.7338126759518
1158	105.2876475222649	138.7715078590339	142.936294252931
1160	101.1015501905048	139.0234728400426	139.8044885608815
1162	96.75412466139329	145.9983013196926	147.4699705883341
1164	100.7230195701254	151.6263402380863	153.0890936192454
1166	107.6443403336292	155.660202596577	156.0044972485601
1168	104.5140981771195	158.9358672907844	165.7206552777493
1170	95.51186623134859	146.7712123567791	162.6317521460288
1172	118.5407757273453	157.34378309421	146.9543528210682
1174	110.8647170454455	153.3395694408376	152.4636415762964
1176	103.3255614247626	145.6481863441765	147.4130634495592
1178	103.3595386855825	152.3030036656725	144.4746433333199
1180	102.2504433021485	156.3205183846671	146.3012572547112
1182	99.598554129844	150.8628329813593	145.488558411389
1184	106.5914060699269	153.438893301135	139.0727377719685
1186	115.3478317410959	152.677370152387	142.8968675131605
1188	122.3587351796629	161.0621278041457	154.6000931455349
1190	116.3060792322097	156.9563294900781	151.4516296251946
1192	105.9688177060465	148.7542211364536	149.3974891131377
1194	97.55706910499828	144.4860253125797	150.3418203947495
1196	106.1979423363414	148.956811188515	156.3193684311478
1198	120.4765772030837	157.0176840944362	162.6426679138586
1200	110.515787875793	156.8469618892734	159.2770732659534
1202	109.5717550108314	148.2702520488365	151.4511977131198
1204	110.2039684180778	152.252606729162	158.1346327616813
1206	122.9234529272938	170.8273329725556	159.441449585476
1208	114.9276079811624	172.718972938422	152.3445732470219
1210	101.6358817014527	155.7521407886525	150.8171480194483
1212	96.77944034632266	146.0252508900542	151.2564445281444
1214	105.3091918412985	152.2350653964329	153.8930591146337
1216	120.1956325332918	154.4672748116354	166.6258672531897
1218	117.4497527097681	148.9805959478692	174.1603101135728
1220	112.3136164295981	150.8206723882012	167.8516840890272
1222	113.6411583246444	151.4242973344085	158.3189614077242
1224	109.9197785220745	155.6161539386153	163.0208990790195
1226	116.2094239170337	148.9949957565663	160.7435719315473
1228	115.6753811462833	146.3544614603483	157.9825067963417
1230	110.6569404904006	157.5233876550714	165.3789973494025
1232	115.9336408517228	168.8546098204155	174.6407175329736
1234	113.5034075894087	160.6086864333464	164.0228016279341
1236	117.1512358120749	155.2327906877509	153.7808501016326
1238	115.0359435022423	157.0816413243575	168.4224704307779
1240	113.5248651168009	146.284135754889	159.7409385522999
1242	120.4815156986769	153.8366484030455	168.329170084655
1244	113.5402778280723	150.915019153051	161.5781736717025
1246	109.4530567456853	148.7176989049971	160.0652124444314
1248	113.8052726403544	160.0241281829109	176.2958456943842
1250	98.98831981515875	159.7648808588358	169.8182188335328
1252	110.0193174499202	158.6672723400211	174.3538961231977
1254	114.4544964692017	161.8041148094868	155.5681639515521
1256	118.9934532173189	149.3206220477844	158.2630919919633
1258	110.6474927094147	149.5113256056541	160.1133724392506
1260	105.4852959998155	150.184343488709	160.7751710349773
1262	107.6853494970233	158.8424526461388	159.4875366980856
1264	111.9676058659914	161.3900116188408	159.6315552985075
1266	111.9146492711612	149.8173717833668	163.4037658621067
1268	107.2796684897059	157.9225649970936	166.1113461078894
1270	110.5519307824366	164.4624508153778	173.26710740311
1272	117.4818731563441	154.2402872366634	158.0211187466653
1274	119.4865536622086	160.8640932383586	164.112978794489
1276	120.5318744921286	163.1017352848901	170.8063837398336
1278	113.3512644060101	157.1404867285785	166.922816720106
1280	106.0258988785921	151.3410746354632	163.0317708982614
1282	104.9678330520847	154.5622647803347	163.3172854258075
1284	110.4833418480651	160.9649208973525	166.2598506986207
1286	122.6317387031334	155.0374913622325	176.4897203988807
1288	123.186098968149	163.6749316277322	163.7930254252417
1290	108.6300919669236	160.2489301732147	165.5042262620132
1292	112.0536894196296	154.3121907608239	173.3608931409113
1294	113.0648757513609	161.3379729817049	167.0250171466369
1296	123.414856588903	171.6323762076301	162.2282558838663
1298	130.6032880449369	176.1351485329936	167.5670958397055
1300	128.4989504178124	176.6001026922689	176.7879532361125
1302	124.2732297199981	174.9498444652131	177.1831116210811
1304	120.4188850419662	165.9792708730792	167.6118884009681
1306	115.2927848190198	160.5414819395027	174.6048697911098
1308	123.3891990315277	189.7919885056727	187.4853169463157
1310	112.8178647704864	179.2072281457179	182.1682241057796
1312	111.3993572499348	160.4243445407174	178.1158886187974
1314	122.1313123042018	167.5937337369874	175.5168341559416
1316	116.9668846793125	168.000884824507	174.1827177664338
1318	107.6789736186539	166.2880478554608	167.2994444208949
1320	112.6442017354008	174.138554151839	162.1222540052336
1322	119.4181437791634	173.0406662273828	170.9785853373679
1324	117.1910399193659	163.4391143376979	172.3727323599713
1326	117.1984656806161	168.9044223559018	174.7960709398705
1328	130.4186968460952	170.0238831800472	160.6725817053234
1330	118.5854175438387	175.1495022008355	172.9112495334103
1332	110.0611301380215	167.8495977145267	167.8495977145267
1334	119.290017033822	169.5495785764036	178.1702724068036
1336	122.6722749101478	162.1049799198008	182.1156344166723
1338	116.6915573022051	161.9781205998102	174.9293381325159
1340	112.9152553654734	174.6408636589105	172.2685235398064
1342	111.2465309016025	161.4651584139532	169.4119943593562
1344	122.1495768944006	158.950770573768	165.5133646511964
1346	129.0830716627768	163.6351557088214	184.1968324772076
1348	114.3960916277381	165.1735333558549	170.5201267938881
1350	126.6283491466403	176.6639253047825	173.2751305686977
1352	123.1881159819843	165.3397054140934	169.7486146848902
1354	115.8250990648957	165.2738411057859	166.1963527004628
1356	122.4922355430392	162.2342184687547	162.6418866962362
1358	129.8788772319472	165.4573692586669	173.1316987516879
1360	124.8393652852006	183.0398163826305	184.1099501079705
1362	121.2047698075994	183.5777385230428	167.2964493889408
1364	120.997912784669	171.8280964161492	181.4498956942649
1366	115.8597095570899	173.9300683267314	190.2754070512669
1368	116.5690857570842	185.1020370907301	176.0282279236893
1370	124.4253985585072	175.2506561399432	180.4300140336591
1372	122.0788933374895	173.4028492167761	180.9569435426949
1374	121.8275805397155	175.5518894854498	183.758825619007
1376	112.3391338763353	173.1937097033956	176.3588753391687
1378	115.4419408613	174.2436727843127	172.4665780852004
1380	124.4588034610429	179.814955055398	181.1323848520596
1382	114.692914464225	180.0927723963592	186.0812422178552
1384	122.425873033165	178.0355591568381	182.0126417628373
1386	135.7674964458193	175.9215581779553	184.9513624831776
1388	128.5577271438827	190.6811071069058	176.9519951310164
1390	124.2533654844985	176.7456660346468	174.2880155065264
1392	128.288095515291	200.9522478935291	174.383850332634
1394	137.2773717376381	177.760783757298	174.1123894780108
1396	128.045872650132	169.4706319645225	174.6389994180561
1398	129.5391603494206	185.2632756855408	184.6859617039171
1400	129.981083778297	193.889971835501	187.9370778857044
1402	124.4404601303462	182.2175413262037	179.2999076236049
1404	130.4357449931867	168.9889113452195	179.647763244416
1406	117.8602837608536	173.2282027023384	188.2523384589334
1408	130.1632772779742	180.9662533561684	193.1316363195561
1410	123.3942214767874	183.5336010481321	188.2462773259024
1412	114.4395064859174	165.1181590786101	186.1124638504045
1414	116.6686000870974	172.2226096095095	178.8846494187895
1416	112.7883919778984	180.3142660655954	183.0703627389756
1418	125.74509487504	181.7925615391834	184.5525425932282
1420	136.6734185330733	188.2734521500988	180.9625179903566
1422	132.0059443958423	183.2663773228551	178.1584175934797
1424	128.3258529233045	172.5797639250031	180.6836856993041
1426	133.3447020077056	171.7597025312735	185.026261670103
1428	129.2599237079997	164.353739794515	183.9851568231405
1430	131.2157057337215	175.3567325705854	182.1277871370768
1432	127.1761765254461	160.8082372988598	176.5601226046078
1434	132.013737274151	169.9335503042926	183.992763878037
1436	126.0086806209561	186.1177362024859	194.4790858929273
1438	121.2531287816377	190.8179749749832	174.9030081834227
1440	116.269438042251	179.154301895953	172.9951754610814
1442	124.2975820925231	180.7153701437843	172.3972045451475
1444	124.75867332861	172.3968260211161	171.7972340680316
1446	126.724013022391	155.0708349260507	182.5445812222594
1448	131.9931083356645	158.9292661012231	187.0479411167663
1450	125.952400943723	174.5276145072783	175.7659307516984
1452	127.0610005364662	166.4923446493713	182.4154549176243
1454	134.7215627518827	173.5517605193791	187.8021337250335
1456	123.532511764552	169.1723992690334	176.053563185347
1458	114.9257557305506	180.7699021869084	172.7760905482379
1460	126.1364023962533	190.3905497058168	169.1322787595775
1462	121.916553591984	178.2445460818753	191.517849803478
1464	127.0567730112539	180.956356110406	194.6239531935275
1466	121.5885725545472	174.7142255851835	185.8949227201716
1468	115.4352516057051	178.7419932153464	181.4975773980014
1470	120.2869190752768	190.5319684555877	181.4700422409341
1472	134.2178659870416	188.3537797344911	187.1365090391431
1474	139.0456046051458	182.4224309229468	198.1901810565341
1476	128.2432898242564	187.1596533401749	201.031147334823
1478	131.4397386621891	176.946034953619	190.9798838849263
1480	137.8382508780618	187.7251144558095	187.3927690630228
1482	114.9248119328585	167.1989277325091	172.0728270449844
1484	138.4879590672957	181.0280160937367	185.9229287966229
1486	136.7990428232645	191.9031823334061	190.7406972640174
1488	136.6976915172878	180.907953107788	198.8131605604542
1490	121.262877897111	179.1969510400783	190.9624636300461
1492	128.2679322939776	188.3926808740336	186.4905429000688
1494	117.514790973335	184.3919327357871	193.1505828901443
1496	115.7665997748882	175.6256170532363	202.5290609416921
1498	118.8609583857876	186.5115022240252	194.7637447516582
1500	119.5154866288582	198.3094492815978	182.6228211153988
1502	129.7047601028749	183.4413249399365	190.0462804246592
1504	119.5733105366527	173.9189347940259	195.3118828447773
1506	126.5875512934163	186.857101495382	194.6634434132051
1508	133.8417053075983	175.5927327469462	209.5289376995565
1510	134.6447531337757	175.1406335315369	208.3418097675559
1512	122.6685953797765	193.9977584665838	175.9976964656618
1514	112.5528262748281	176.2083414631437	181.4908665033878
1516	115.435910552547	174.6845837371378	188.6345916661202
1518	130.7404673794752	175.8321599397372	171.647905731262
1520	125.6127569918497	184.3586502026588	182.0379377316016
1522	121.702339607216	182.9647316946292	178.9012501364842
1524	132.6220371408745	184.1079888692782	196.0146212828316
1526	142.8305255650218	194.3812340314312	207.7912173054503
1528	136.937411133339	196.8307959245308	207.5584787632449
1530	126.5317540465549	190.2016349544499	211.3354228354855
1532	130.2917246369875	189.608682759565	186.7184858998575
1534	134.9803454623259	187.7544155955794	194.9393828210077
1536	130.6060676646439	191.4218374204343	205.9122198277617
1538	139.5444296962093	187.5234390954122	221.9346717655933
1540	143.0551692967475	183.2969156978749	207.9385535769888
1542	130.8903310628013	193.4670854321346	200.7867158627481
1544	130.5404458634924	200.0371308944165	193.5728772167255
1546	122.3931818016291	181.9887195360391	203.1909423934515
1548	132.440352496976	185.6463910175414	206.6815784358298
1550	142.4793110353067	191.6283157225369	192.5060452133228
1552	132.817455369757	201.6570184182997	193.7010081815235
1554	124.43770186564	193.1209552769871	199.4365255973387
1556	124.5412625886727	186.3501814297483	195.7884302978308
1558	135.3610995723609	187.5341888188261	194.5641629351222
1560	140.1819591083739	183.952268595631	194.3132252810121
1562	129.0978883850598	186.8693011220015	189.0372484825502
1564	133.6520983802717	194.2855232778229	194.2855232778229
1566	131.9890959096379	197.0203151268117	198.6876053593993
1568	129.5745256231333	197.2511820963406	202.1075843537245
1570	133.4446524775128	206.1793724974301	189.7955023571077
1572	130.2042319682565	205.7723259688565	209.5674026730821
1574	137.8636426632305	210.4846476707284	191.19148890923
1576	146.5937539523849	217.3818657743461	219.2757897062412
1578	145.8869499010936	203.9329241101629	210.938278459953
1580	139.6523425700221	194.6833695246386	208.9850548414351
1582	137.8407766815366	198.1965332659935	210.3955253782559
1584	122.6849206982811	195.4254046304972	193.8200337170709
1586	132.088859456783	187.7784944353924	201.6151616518147
1588	145.7587555914502	191.0340240310495	213.8213771299726
1590	153.5007194194653	196.819891129436	214.1403129646752
1592	155.7853943387788	197.2984204640202	213.9613743472875
1594	154.7762189803715	196.7003467259534	207.7824169700255
1596	157.1095210187011	206.9666872945187	206.5894202956837
1598	150.0213345272845	216.1970268189834	218.9317402868639
1600	141.1375703501364	195.5555427097451	207.3570328025207
1602	152.9727369198795	216.9445896922496	224.0686914880308
1604	146.2874187137615	213.9281491554822	203.7193645321996
1606	127.6706455014854	209.1991623561717	199.7020383162389
1608	143.770009380984	184.0374840834228	204.7384000006775
1610	152.3628026048256	205.3623986035895	214.5224260415477
1612	151.5501834438302	218.1124433771875	214.6590576586094
1614	139.6242721077899	215.4003072208918	201.1783179939895
1616	158.6433044769092	198.7237015245092	186.8061551864138
1618	129.9824895113551	197.8941877391108	196.2652599443823
1620	135.206111578008	202.1048837261113	207.2871949281144
1622	131.7242897801635	213.6219615060878	215.0243443970988
1624	141.1502110351716	213.8758527944613	213.4587917834152
1626	150.7353738491522	208.0061661973563	203.4390317541772
1628	142.170938281682	203.3507320496709	201.4786409355835
1630	137.8730508166669	205.5039347538124	208.8854789506697
1632	142.9794764554633	204.3591011129414	205.2662749938189
1634	151.003045185176	202.0454177914521	193.5581101647723
1636	154.748636739877	202.8097749311188	196.4499698004622
1638	136.089504171858	189.1176120902123	197.875862544535
1640	129.3584775554497	194.1209135628438	182.6404298910043
1642	140.0065791527159	211.7359214803194	196.9325923706434
1644	132.7781901764477	203.104294354331	214.185971619852
1646	153.5555888926997	203.5127791476058	210.2158365226445
1648	156.3346507769516	210.3330948706787	199.3051830744505
1650	145.5273433039931	200.4059100350267	194.8334668439705
1652	155.4168866694925	197.1088547651321	197.0525693944723
1654	118.1207062395005	194.0101401534409	190.7096073285919
1656	159.6028042783203	212.2576001640293	217.1946725008126
1658	130.3522524740539	192.5730595243314	189.3383036348989
1660	152.5819247918158	188.0355941494994	188.1672692762607
1662	133.5043418407432	195.7749125698974	201.5262168725858
1664	148.1354783790032	191.9764922100538	199.9033475448983
1666	146.7575418767229	201.5071842752327	210.5723643737845
1668	141.8512446643038	211.7278949490558	195.4580671479881
1670	152.6258106759109	203.7698361017652	202.8428145450229
1672	146.3594886633916	198.6582604648345	204.8707050226568
1674	137.7215848054133	191.5091381859727	193.5445547234499
1676	141.4283887618427	182.9388640111533	202.1082383558516
1678	143.6321653045934	187.809156044511	211.6878260331406
1680	127.0879546189326	200.7806546480524	206.2055773195006
1682	123.6874625964803	197.2459948492947	205.6067199770538
1684	147.8258286920941	186.2599843478957	206.4387356683995
1686	134.0889741490812	196.1568287000476	198.2581442830382
1688	118.1091794697244	189.7106467334177	194.998093444631
1690	124.4696855693746	178.3723384990728	203.3827292506475
1692	132.3319439427462	189.7695991227202	201.7461260180654
1694	156.5912119312471	203.6596399533893	201.0925670959024
1696	143.8427905626813	191.9123579247473	203.812863979054
1698	149.5379510515309	204.8669923493768	207.4290266409624
1700	121.849635348623	193.7489124352803	184.9182040709457
1702	146.2864681013568	234.9185701672962	195.7108781956381
1704	135.1934256550054	215.5760944328003	224.2935282564461
1706	125.2184846686605	188.1077957926828	209.9123042128157
1708	174.8596913621315	211.8487507281328	214.1476199812455
1710	112.3882341897457	169.445367664868	197.7308068081478
1712	134.3554632093755	193.5005219550419	225.3978550997207
1714	130.2122650064162	193.7386345040519	206.8170352786802
1716	144.678773334779	177.3369102100436	209.7296922052357
1718	133.4261732668271	180.3796963581904	211.7504442157104
1720	129.1544159620608	177.742382882803	202.9070369660713
1722	139.262420904608	191.4270396943197	207.8054174939506
1724	143.7495231093017	203.2611523220724	204.5711656791592
1726	128.7595627769964	174.1065652147429	196.0048179268175
1728	131.6303943153536	186.6861052287365	193.4592771364702
1730	151.2752950160127	192.622531357272	207.9739575194632
1732	130.2473342269661	183.9349765384019	195.5194214542738
1734	131.6021741322444	201.2418946293769	199.0531988556752
1736	137.1816770867019	204.4386637858752	206.8952686558746
1738	138.6043058817572	188.1946650759863	204.5187290491766
1740	143.5273084726989	180.0171054879403	203.7086768724548
1742	124.9211311303167	176.1736211322748	195.6384718117782
1744	116.7081047897256	180.0140808810053	200.0840808075865
1746	129.0218861340855	182.5011506661979	208.2818114256479
1748	132.9809566071923	189.7408062095608	207.2266710769087
1750	132.5439999381203	205.2640702058887	214.3282932525224
1752	137.6584275186813	200.6912068788388	212.046851371976
1754	139.0066960888324	198.7043679290679	200.8616032471833
1756	120.5734014951273	184.9466397823864	187.6947801314412
1758	140.7517868281854	195.2566621536458	198.2688151797748
1760	149.39226147935	196.8477583939497	187.4432776905108
1762	138.5074715363472	186.9468705819234	197.4319080036847
1764	138.5785634448613	201.5309800692191	193.0248964754966
1766	132.6829961984444	210.4490478995491	189.5319377804963
1768	136.4396706002497	190.7285259970679	208.1768287888152
1770	135.2388095815565	205.8172187031322	197.5085507656769
1772	139.8461573644638	199.4497892382428	199.7430857881217
1774	135.0818039541815	182.507029548478	207.0611112372584
1776	121.6707517064434	179.7689162246292	207.1191667819692
1778	123.324047660877	205.7659445261423	219.2627572011351
1780	139.9866988832348	195.3317042816999	209.8881727386092
1782	128.5351620061434	191.8895858410895	206.1592420647797
1784	122.3912927185071	192.6765711969533	218.5841968230848
1786	148.0791232157888	203.9138336301167	213.0723307414988
1788	158.1165840655418	198.5881824510445	201.8111774762176
1790	151.9692175254534	191.5272677691729	218.4713622310497
1792	139.9901875832351	210.74342413043	210.9388637463233
1794	153.1019583744277	195.9851445353708	202.6629010417377
1796	130.7156521770666	203.3661269566454	197.00529720406
1798	123.9717674458557	182.354029023681	199.0342899956146
1800	143.1444248256414	202.1485026802394	203.2058187945092
