# Supplementary material for: In vitro and in vivo datasets of topically applied ketorolac tromethamine in aqueous humor using Raman spectroscopy
Source: Data Brief. 2019 Oct 22;27:104694. doi: 10.1016/j.dib.2019.104694 (PMC6839021; doi:10.1016/j.dib.2019.104694)
Supplement: Multimedia component 1 [file mmc1.zip › Raw Raman spectrum dataset/In vitro Pig eyes/Jena lens/Fingerprint/PBS 3.txt]

cm-1	frame1	frame2	frame3
350	210.3153985547522	192.0935824877288	201.293184076117
352	206.5140117469012	194.3641160962989	198.289284266619
354	196.7678597975445	189.7316080902308	192.6427297795762
356	167.6517163096172	157.6085221729148	177.2801800606505
358	131.8355705424747	137.3824801996287	129.5951659680533
360	127.1009367917756	133.0884620073431	125.0693482261507
362	145.0973929778807	141.4832172144428	145.8977947262183
364	174.0930017742278	158.4648000803198	169.0779096387159
366	189.5657371875179	178.2220259310493	186.2645306631843
368	211.7516459855603	216.2717182902401	206.8185253250738
370	224.6336002264316	237.118633887297	222.7380123362655
372	218.635572317326	222.0679846532312	227.0473288411425
374	202.169331702554	212.4369206182907	204.5909385531633
376	195.2200649775376	200.2816196953357	185.9823723931161
378	192.5822885879759	190.9184743540121	182.0365824934487
380	191.8783091156051	188.4011445780725	191.3901316154552
382	191.5732274330339	200.8911008942323	191.5120043166652
384	188.7618407164748	199.9335075204763	201.5804525474368
386	193.7674326475887	193.6841854695148	206.0554631430381
388	202.9818902405173	186.8330108052844	202.5334960198701
390	204.1775952165074	185.9259258285773	192.6371313698038
392	207.5229356267216	200.7077102770384	198.8599617438428
394	199.8533017868962	194.6806382286468	193.9603422401631
396	186.2296559945647	178.8565425244347	183.160323966296
398	174.0614835291275	169.4767472290831	175.1089801312213
400	169.7231628936193	157.4939819407307	167.3692384143025
402	160.4994113200273	160.0589134124351	158.9943998283713
404	155.5313174172437	165.4107471569263	155.8801244415416
406	160.5102863109636	166.1762156557922	160.8482995536869
408	173.9511219337232	165.1478852644826	167.0541234138016
410	179.1385884543561	173.6524410750303	181.421329813729
412	186.2631032562317	188.6634164413404	187.0095300043853
414	193.6908509533753	201.7310143648172	183.4193121532418
416	186.505715612291	190.2653154318459	186.0549627992736
418	175.151924426563	175.7995918183348	181.8148819973882
420	183.0171417516315	180.6940997045587	185.5771080480097
422	191.9489903584821	189.0489145285359	191.0946582922876
424	171.8331015560426	174.0246714013633	186.6907971877632
426	186.4180317368385	186.9329039433502	188.6224481128137
428	188.9369052677878	186.8670120077462	188.7606272162149
430	186.7721492780848	182.7464002028887	188.5503416891698
432	186.5325123602058	180.9349595342456	189.2870811178952
434	195.3296799057672	177.8422755741718	192.5640462816382
436	187.2151554423887	177.2498822147277	186.0847054394886
438	180.1457794883486	176.7101531700948	181.984277686456
440	177.7234276569378	176.5641718255964	179.8959556653161
442	173.5187972109815	180.0216965015067	167.6054701514435
444	171.9687201763323	173.7088311466722	171.1662969843754
446	180.3196154392254	176.8820156292147	178.0356558425426
448	190.9131309519219	184.4346368181592	183.4814338305635
450	193.344032966315	187.2544149552367	183.4627659598916
452	188.8709150123409	181.081842489665	179.4132657570443
454	187.575256531111	174.9737350559577	185.3836508566463
456	181.6430344351009	171.6598944112265	185.1311447886501
458	172.1939665404884	171.684183245691	174.5677267173659
460	185.8701844111581	170.443158876328	178.014898802684
462	185.5510431256331	176.2795184331339	181.999494595495
464	180.4950461043895	176.0108793758451	185.4517106272285
466	177.5515720860194	171.7428196938785	185.1135765662623
468	185.308274992337	172.2624943353794	175.7875709121936
470	177.0819579817278	178.4656160942842	178.8498686387788
472	166.964819764025	174.1969213311564	176.2847552366801
474	162.1247892883187	169.8738116971863	174.6152576025312
476	166.8801112318834	172.3778120760121	177.7386004798985
478	175.9186644140068	171.1619042721142	175.2558959645255
480	183.3204006083114	174.9616674845767	183.3609065990438
482	184.662356506171	180.7404535579154	184.4998244539637
484	180.5731166629369	186.0937258174574	179.2605218426926
486	175.3240643822971	187.6991216084197	180.0133125341238
488	178.1660231214042	181.0421343441097	177.8148550287811
490	175.6886800266617	178.5729809474088	173.4794391968957
492	173.4536693942795	174.6292635031091	175.0018159627085
494	176.4586456530783	166.5284086351293	185.3725298107731
496	181.3513884765138	177.4324547175061	173.4802264925682
498	181.5074343225559	190.5754945301839	183.667625147361
500	186.2195753878036	189.8360984135456	183.2947244586246
502	188.9067198364819	176.0440660372416	171.9366041884364
504	168.7758388328352	162.3947370533709	171.2340785610403
506	174.3353373518779	163.2880651596438	168.9950847831565
508	174.8513257584153	171.4090602425084	167.0969276657755
510	171.9521938352995	171.7383273993936	168.4219122302068
512	168.0009483519505	156.4256846587579	172.8166161460987
514	160.1018682313529	154.5732207513327	163.196696078437
516	164.8871182470684	170.4843814925466	177.7454916094982
518	175.2821898091002	173.6621259340514	180.6835046007162
520	180.5178290781838	168.4061824156507	173.2727461949096
522	164.3817087496613	178.4129764222689	176.3068565972663
524	170.7770456173243	172.0079268839612	176.1986349098021
526	175.6885689684286	167.9872009458547	171.6753487912739
528	179.7375891362515	165.4238258432472	171.8978470407856
530	181.8946342939231	163.3091190292579	178.2314353121289
532	173.3112281904326	161.2603610406615	167.4590090133721
534	177.8350409159544	171.200572916773	173.2006801239578
536	172.2038774292119	174.9468009678202	177.311597090709
538	162.8565458840417	171.741654903722	177.8601414853818
540	164.6384331446842	165.9610316488727	176.5875783290964
542	178.8756246910529	169.6371853438947	163.1178561512757
544	167.7309964005219	169.9465696107702	156.2702589730368
546	161.8349091150413	167.8974561109985	153.4330343441526
548	168.638568761125	164.3497443177915	155.7990806651355
550	169.0395253233217	160.3389295836067	170.3280839750368
552	173.6448325072468	166.2894428662407	168.9004125284535
554	172.0453138415981	166.7485185752248	167.0569274293889
556	172.3896711008317	167.2681534945518	164.6627366257899
558	179.3944780194723	171.4745261711044	160.3282898310172
560	171.1813177398119	162.8098788155397	152.5352616851174
562	169.2563879175107	169.7012076844314	162.5470145512792
564	165.3703914745556	161.9008341885721	165.0589732370377
566	161.5412645700577	151.6208359561732	161.1497825587583
568	163.763196943388	167.39373070434	162.0511105347837
570	168.8729567427151	158.7393621824794	166.2718004440122
572	173.2136902065947	163.3453782124145	171.0602563913565
574	172.6016562853132	167.620581530671	172.409077326954
576	166.1243543431096	163.8596357887424	169.8970099649074
578	156.6151488158913	149.0090327377494	167.5098164738648
580	156.8672953607123	161.5734680256854	162.7096708202097
582	153.7642922069868	161.9130489751399	158.0252317692589
584	152.8026991221536	158.1603107036968	157.8789008182083
586	156.5468709877414	158.9900872108359	162.791700484997
588	152.9181543048098	164.767692227762	159.1616588835825
590	162.5731046239916	163.8990932346902	153.5517159233874
592	168.6715878979766	163.0654210140568	157.1011772702883
594	167.0851102891105	158.9401460309769	161.3376784764835
596	158.2709495321812	149.0576199858886	155.6585269775723
598	158.8430112217516	163.5464275901823	159.3746307944477
600	157.1731376054958	158.0081810206516	155.7604303543331
602	155.895734023192	150.6015505834574	152.3149826369321
604	154.3778692569194	148.2402484324728	152.3456299868825
606	150.4427683117794	152.4767000416262	157.0556665026876
608	157.9495385669186	145.5585593571599	152.4041733274648
610	156.2430434525879	148.1110723342435	146.3360550523465
612	153.9023147359878	152.6059222220084	147.0631717194206
614	153.6920548438809	150.4823865855593	154.4676988533192
616	152.3361027018727	130.1015207853043	159.0005494391723
618	150.2037530016033	147.0695933597724	155.741649190591
620	147.0154045598984	152.4292496877395	151.5136137221782
622	154.6804796834985	151.7911859352364	154.2293160256492
624	168.5919864434943	152.4359590300153	161.5352605366436
626	148.4150759152771	162.2199974206791	149.5286391386719
628	152.5354674976437	156.3458005253992	153.4097729722032
630	156.0038867769416	151.487867554928	148.0814874511441
632	155.9258464092206	151.263764280091	147.7323353287527
634	152.2583950243804	155.9963862974809	159.4769182160433
636	146.762617196391	160.0936109001726	156.2781660845756
638	152.4980071812518	160.3218817825063	151.6485669615529
640	154.6219911369692	157.1715754463585	152.3637200322473
642	155.916534130709	153.1287092737233	153.1813264979949
644	159.1730880879449	149.9030326711617	149.4335503581902
646	153.2554878459676	143.5345194999316	148.5649644699116
648	153.3982851640332	141.2274464769936	150.9637663973412
650	151.8763894006112	147.3711200941761	142.8217987604379
652	150.9789377793442	150.8059524596084	137.2459548179257
654	152.6229942925915	142.7211445598518	147.6996235691149
656	141.7748504155254	152.5641725414178	150.1897071384054
658	146.9212788010267	155.2866279323696	137.666257592365
660	154.9133470827561	148.2507317395335	138.3464811503814
662	158.4303304904019	142.5109319181568	148.7794767775069
664	153.7014629146061	148.797981048116	156.1179657520297
666	151.585135455628	143.8913423193283	148.899903685444
668	148.2351119283528	151.4439707667793	146.3184776183504
670	140.9390919700874	150.4662784873472	146.3844632273707
672	137.8282534871965	147.4889751879999	148.8591961229886
674	146.1949633252095	152.9288816681419	152.5803922498742
676	139.8308789513052	137.7389912031202	146.2113345131763
678	143.0246266220966	146.2144312464887	140.3849941399681
680	145.9817649760898	150.1679238238941	145.081023850454
682	147.7982191606759	144.5420075234871	153.28701226659
684	150.1901460415596	133.9252444648588	153.8470073115552
686	153.6839513073512	137.8827376119428	147.065315955413
688	155.635692915968	133.1061002582143	144.2782325625153
690	148.5583642023015	135.0183107039038	144.1873596914765
692	141.5834731273828	138.6545701982569	139.2144776933915
694	145.3467082827146	136.9425549470539	127.0891086101488
696	150.6202875961383	145.4930169816534	146.9108260027267
698	151.939602711155	141.1437813892847	144.8870875912988
700	150.086596415012	144.5104360588056	140.122867434868
702	144.2295533757075	147.6463030154887	138.8264942010453
704	135.537595006839	141.6045502926062	142.6311365760936
706	134.7194316456385	142.1902677288588	146.5183441130764
708	132.2047562467057	130.6019522989041	133.6120799785178
710	135.3948210771755	130.1184594446561	128.1855421393373
712	139.7877539225826	133.7364053397186	133.9882558358425
714	140.7540585499677	134.9581442045513	146.6590791029475
716	139.4683213442946	145.0328004127113	149.153768973569
718	142.4265671778187	135.7841805866476	144.9982963766999
720	137.8870583843191	133.4809773180143	141.4353897078777
722	137.6402579120949	135.0514730244384	135.5365225755637
724	144.8927218809015	134.7914855133026	128.1584212050818
726	141.5101305250643	128.0636280876567	129.5184531611489
728	142.705269831915	134.6220994465398	130.8978302009052
730	137.6857652989751	127.4027271803977	133.4522280690591
732	137.2493213860145	127.0202738507862	131.2546628347371
734	142.945807432491	139.1433168656533	127.1777040292926
736	144.2976261549053	149.0266312954826	134.3629497408795
738	134.5330179096263	137.3439255140002	141.8668898270202
740	134.3769664806882	132.6749800871657	133.4248184964956
742	131.8883171622335	130.0495271530166	129.2407833119602
744	127.4781950893835	128.6669598357545	132.2332540748674
746	129.661333513013	130.1368987236284	134.4209528768707
748	140.609395962794	130.0035256368794	145.3688363746687
750	138.2097681547672	128.1223888056593	142.16670677876
752	132.7114738350199	127.525331799986	137.7112789987051
754	127.3329228767851	128.7628347670444	133.1764129821717
756	124.401310146214	130.9038478549728	127.5775090286183
758	133.7405714947005	130.569462364166	129.1728140273159
760	133.4570488172032	134.0496072673609	131.5533551120662
762	143.9318535819862	137.3203653715507	136.5849340304038
764	146.1027682986169	139.0969409666375	141.5473142491433
766	132.8469182943933	139.8107727053695	143.7164384170354
768	133.4782312395439	142.397739008256	141.933317939773
770	127.4711567921664	130.3187201946522	126.8928256462842
772	128.0978729326082	133.2560843710434	124.383829447841
774	131.8455864631779	130.43854147864	127.1498698524027
776	132.2886593536312	119.6543873756171	128.9357098668111
778	123.2755501362479	117.1951286290602	126.5785044680503
780	128.9422816265469	133.132380779587	126.3762476671746
782	130.2769659279641	133.0649710323497	132.3100521880153
784	132.1476510109434	129.5575144470381	130.5402088050814
786	131.6218314698485	128.4321524219251	124.0949578797214
788	124.5408973799415	130.5467800513582	122.3754223262188
790	113.0999405175999	127.4894434958714	134.083500007075
792	119.3340375016653	124.0706740740794	135.9865703990544
794	127.639710984282	122.0485293945905	127.1906843612209
796	132.1084928806715	123.2711262764788	127.3497419587094
798	133.2965757894069	126.28873668104	138.3397054647994
800	138.6550562082776	125.3493379027349	134.5558286216371
802	128.1086352425012	118.2634133339715	134.4376030074081
804	123.8684596940092	123.392096908369	126.879477282565
806	128.9334708522511	129.2327563405575	128.9334708522511
808	135.0952776906844	128.4166057599343	131.1400331044998
810	131.7394206539402	120.8790173649589	118.1929109123449
812	124.6218864809998	129.7468928903083	115.0640629427011
814	135.0838095421661	127.3728917402208	125.9078417297037
816	127.6130832336012	122.5900413507699	123.8792208109492
818	121.1677455420918	121.7023165637006	120.1686707223311
820	124.2140641630404	124.3203424735401	121.2526595922061
822	118.5264700063455	121.5470875764658	118.3620136081044
824	130.4346516041113	130.4282797241451	121.1844412109562
826	129.4597284504403	127.6376640103907	127.6541569424744
828	120.9902654082615	123.8049040942349	131.9748490745774
830	119.7556654724019	123.0660272830684	129.7559822770633
832	132.9836602619052	125.1141495936637	122.432222086437
834	123.930046538459	125.6871362884097	130.0957775240195
836	123.4006155804682	114.5730185683381	119.9866362251816
838	113.9649543166347	114.936539241592	104.2873044714522
840	110.8585682744663	120.8572075570178	107.1462292071595
842	116.2668978847209	125.5408061981996	122.7493931657355
844	117.1384086761037	125.2849742046602	117.8371356255228
846	128.7574221226511	118.5163347330684	120.7638402145803
848	120.0089085840067	121.6827820325821	117.6231617429467
850	126.7025235308205	128.2891636397505	120.5189026452471
852	132.175965930691	131.0479492496185	121.8897198953685
854	123.007009318618	126.0850352904594	116.2516183601941
856	123.1926368098096	117.0234371528755	113.8575466933731
858	120.3850070554266	126.9188630383306	122.2671493457459
860	122.258422574208	121.1576080694996	126.2308241777326
862	126.1320556944829	123.9513474413452	121.3547229275259
864	125.9149448985307	128.8659148125951	115.3759765004546
866	118.4948711352491	120.6254303505109	117.3915885896095
868	117.4003546296877	116.9377171443844	117.333902683076
870	123.0792982187532	114.1910298140124	114.8193136068097
872	115.526892880329	120.1144307067555	110.8795755539273
874	111.6277506567116	120.5840180950746	102.1068316008371
876	116.1625936678577	116.4715073725764	101.4754817951242
878	119.8777351792618	119.6100362968093	124.4135773102069
880	112.485480293252	115.8855343909187	111.7877246872484
882	115.223494088432	102.1789307968176	113.4882408386574
884	117.9615283729157	109.0027588087039	117.1376109321974
886	118.4433632716116	119.1798927069844	116.6884796483285
888	116.8075003468498	116.1888341631735	111.2242149584997
890	114.5049114071482	98.97734655138693	105.3045036421414
892	113.066437040572	103.340644609318	109.1420204356411
894	116.3885432459279	105.681137925341	110.9471194596397
896	118.1141616159564	108.0353378251024	109.661833184188
898	115.6015026985563	112.6237979110542	109.9159444849783
900	110.8654725150177	116.5817990783912	112.1276728563514
902	110.8353927377057	111.0673889664516	109.1724750424624
904	118.4316810352524	109.0721597106377	107.705158629828
906	116.4579441912384	102.4297430264455	108.3064808066081
908	117.7950901973829	105.1129104684074	111.3749414121889
910	116.5492755065198	112.5525328321922	111.5139685742904
912	109.3344834602743	115.7943228104848	109.2571310890101
914	106.3181977001401	109.8766078046986	115.6556658400555
916	111.963448705486	106.3949849242644	92.3019378095747
918	111.8936602680349	106.123878784189	106.1669343507629
920	115.2190298559077	108.0085122218137	114.4047902980476
922	117.7370317678674	110.7955740940128	112.695245496303
924	115.1796126636673	112.1969008630152	109.9539128044483
926	110.8098809479968	109.2846084478029	113.6255458888526
928	105.4356262473989	115.815606641921	114.7515800636756
930	122.6359789997451	105.9217645521171	115.3213389784775
932	115.9289900830448	103.3538057310707	113.4797561269949
934	105.3249990212835	104.14813097882	104.6347022092628
936	109.5289135512093	102.2164172442921	94.32796328701497
938	111.7623967445225	101.9559201085779	101.1689811939882
940	100.3529671435243	103.0786781917503	99.5719585968543
942	102.2426243307313	100.7391625951791	106.1653734920147
944	107.356640101771	107.0435670223134	106.4492982942248
946	114.679725370726	107.8784355697752	103.6942064301694
948	115.8412169373544	98.53636244607034	102.4934854064616
950	97.43253350780394	94.09044133356787	102.239958476675
952	107.9569889111991	95.25808614277939	98.46029708452102
954	101.063055924717	105.2901780226263	97.19580247771764
956	101.1330056758085	107.086144983334	97.52533813856159
958	105.0861104767998	106.06500762066	97.59787366346251
960	104.1659716166718	104.2103831683994	98.54288245224301
962	95.81569334480828	99.14472390669953	102.4914958765763
964	110.1446247449404	107.9139869336082	100.1454223589477
966	114.9085536952933	102.4699720750522	104.1634109654482
968	107.4597975528003	107.3785234238633	100.1286609719424
970	101.8978083946266	106.3166144623074	96.88957825975419
972	99.65496846686921	98.52420159037408	96.19660595477026
974	96.89736788417282	96.79419300164231	95.57441539893628
976	106.711403365145	109.9679605402605	101.470880770573
978	103.0391158882664	114.0600555467174	101.5564601672025
980	99.58080009774164	102.0172421422624	100.2492072976228
982	102.360104984156	101.389930087171	99.27401041827849
984	102.7526083070869	106.4798540451245	93.75781030002231
986	99.72015360852861	105.2934265044686	88.73411433221392
988	113.6586770693084	104.0721198083799	107.3365361152965
990	102.4952858778285	102.4972719874341	104.0732654216844
992	97.98967569116631	96.89383934169345	102.1367177017998
994	105.7182697829857	97.95354498951858	99.68729123063906
996	108.8664695239546	103.1934627350745	102.2946709722141
998	103.1609710643622	108.286361788003	107.910521387984
1000	100.6778785792747	110.573359456677	108.9753156779127
1002	98.18891820620408	106.3839844471584	119.041016030381
1004	107.1885327203788	102.9164370073432	117.5094779325491
1006	110.1372181690827	109.6509584107059	106.2748217414132
1008	108.8401413841901	106.5930169426336	97.01560904096711
1010	110.9960267546248	97.15242999926625	96.73381334375776
1012	116.0960116772215	93.91499858204105	101.5738870352912
1014	104.4925460981438	95.8416174665623	95.22067911655766
1016	102.7503207383913	99.87026262908904	100.9798763068448
1018	104.907322744402	104.3452569773665	102.740288490983
1020	103.4384154688752	109.3095099628828	110.8823803890113
1022	102.7998030550908	104.9880358775798	105.1644071060927
1024	102.0017420191082	96.80787219289155	90.46464666035125
1026	95.66141401788153	100.0531749541846	92.62603553890422
1028	96.04714887921921	97.5276552475424	86.02273959966917
1030	92.35844704853271	98.78941925242829	103.9706353425146
1032	92.99204931834881	91.36843996012757	103.9841631146336
1034	103.5121634200353	90.90616609701445	102.5034648445274
1036	107.6613929285497	95.16750739773526	106.6629233256474
1038	98.75443284034367	97.13830974683992	109.5285867970353
1040	98.6269185455136	97.21866126192215	97.75282781776718
1042	114.0824852902662	95.62266749971766	102.6246673513051
1044	104.2607828756827	95.97951720016681	95.02638739715499
1046	104.01618642169	95.26630859044501	89.63576181702791
1048	102.7986327237394	95.34751783564798	92.39114481720132
1050	104.6691133145977	101.196278187858	100.0609769384098
1052	110.5523503107584	106.6929844816696	102.3537043571692
1054	90.52549257771833	84.33336915300589	88.7225875431761
1056	106.8806962991238	86.35158046400171	95.52492507912582
1058	89.02170981503406	82.76933126075073	88.39429752255975
1060	95.56816057764466	91.52068343790623	87.34620679532006
1062	100.3002313475311	94.63069450074588	93.0693758876744
1064	96.38480821856068	92.33814802954058	97.73590350622953
1066	100.7044696884644	97.34899941946482	97.30946016947631
1068	107.9076875831907	98.15107799029892	105.127063704696
1070	100.3724025885362	93.60798577675911	98.7900643274216
1072	96.21252603364927	86.79030662985957	91.20626277701356
1074	98.2292067024828	91.78060052404652	96.01010807864228
1076	100.3038800821033	97.40010236735589	103.5070260250893
1078	102.2090042685819	97.13163600726128	101.1777794495904
1080	109.7734699944821	95.42343542560549	91.70815042715141
1082	123.7940087794337	97.06778948055923	107.5037866298469
1084	109.4423763063442	97.93778797315984	94.98798504486238
1086	99.69635865911098	100.3101204184078	94.81902016935278
1088	104.2664182267642	108.9541460951724	97.40516893344028
1090	109.773115978084	108.3920948847207	105.769808291911
1092	109.1302401524536	98.32583167365547	110.7996274032159
1094	104.3913264828466	94.46953103759617	101.6386987518886
1096	92.49645616015823	104.5383355491535	97.64944187333595
1098	98.43659336885403	105.5432498128736	108.5081049025906
1100	99.42311198594649	89.31566391089199	94.68827314205477
1102	102.8963857845773	94.48468122090806	98.49035695638717
1104	106.4317799111435	101.1635670358886	96.66543976832318
1106	101.5196939645902	95.96863461018796	92.42757051255116
1108	90.88231729150081	87.90305922188186	99.27206236457326
1110	101.3559121822833	95.60845685625063	88.08967992165523
1112	90.66724046483736	98.01077311617006	97.97121566934177
1114	94.27230371434523	101.274673608092	102.5589336411201
1116	94.66045968519313	108.1294692225565	90.60798747056803
1118	96.94964212635603	106.0239165814223	90.77810826590337
1120	98.9740696511661	94.14071498117809	95.66524090199505
1122	96.34477711609839	84.09322337611447	92.60162092997759
1124	92.37107857022059	88.59922839404973	97.99887106171651
1126	93.22124653108138	95.11906667912946	96.9697849461957
1128	87.42621383480409	95.6102165444489	95.27404001883929
1130	105.9027665780263	106.8913234842547	95.1278684131959
1132	102.6653022012945	104.5752979160105	105.066930676042
1134	93.83521496301316	100.3149668337238	105.8409387416908
1136	92.80193571179636	101.3850906052625	94.04272581248458
1138	86.51378402261423	94.36502241834067	88.31570775633327
1140	91.53829908010663	77.09900385989266	78.52347947777997
1142	89.82019144422974	95.21144626817467	93.43688425105
1144	95.60681177634224	97.10282978062864	97.09690569078046
1146	103.3990006138734	109.0219553055676	102.9445760519035
1148	104.0348887547097	110.0772466609157	102.5771549791214
1150	94.23964774616019	96.46767431895394	94.61767430072412
1152	86.80564471099743	86.42370178736324	87.76432864430367
1154	102.7058990889484	94.98509656753653	90.12465962506023
1156	90.55399790862833	102.242369406135	93.50289356954259
1158	90.86160972835479	99.24000431184228	84.09648538793914
1160	91.87132446506136	97.7860241890949	91.21963562832777
1162	89.59063093177852	98.22579393003477	88.76821630811116
1164	90.9409728171495	88.79919487428604	81.96867563669858
1166	98.34843698382821	83.68351547833376	84.89828207526112
1168	103.5420959476377	100.4450591155677	96.86202116875677
1170	95.63399881500313	95.85247763229111	96.75104605705572
1172	93.72119945739729	97.87791024074127	101.4021801085859
1174	98.64882046771216	96.00772333303766	95.59803114259631
1176	103.0474412757974	88.97268593101504	89.972053809049
1178	98.61439212890889	85.78347053751806	85.2110188757211
1180	91.05790794525663	83.17102434224327	82.93124851724167
1182	88.66672422854427	82.46628617926376	83.04431824516779
1184	92.20616186180322	91.09138179455003	84.55922868649566
1186	96.95209389539151	93.68556810355958	92.74636641524826
1188	99.94688568287562	90.01770417652129	83.7502640318334
1190	109.4467705146028	89.88363008468782	90.13787753500806
1192	99.1786924975433	99.48838933477852	89.79162108009024
1194	86.7402397207139	94.95827784165698	89.78641137408283
1196	87.43547360366591	94.20106398012698	92.93383109304654
1198	95.92231283424803	105.2622207179425	90.56232200054244
1200	95.52213634436107	102.7489891207032	77.09765593471842
1202	93.09261878878526	97.13152535784116	78.9673986356058
1204	107.9305484637216	95.06964751344249	87.05728680101268
1206	113.6738402434609	112.3300789600678	105.3830746784482
1208	107.4141730961745	102.0384789574227	100.1996405489595
1210	97.45997929584388	95.25930622190359	87.25400329816057
1212	95.29421008024713	100.1417929355922	91.42221673051151
1214	98.29081264640111	102.2037113827335	104.8132602657425
1216	93.75615236719477	95.7181482534328	98.92205111874829
1218	88.17819419853747	105.8211358610217	91.61549597637715
1220	100.7869560489488	101.3303701961764	96.68517552789696
1222	103.4879791706927	96.36921517013843	90.56282119892808
1224	106.2441456633115	90.05073966927657	97.87208480548289
1226	96.18169549807675	93.60718405963831	100.0974088649525
1228	90.05153752053617	97.75936356006461	96.0586632880772
1230	96.51724610103125	98.09028257692424	95.47057041923603
1232	105.5424340775245	98.79865711088033	102.3963069389059
1234	109.330951292365	97.55230371333774	105.7259622823906
1236	96.29000393802468	106.7574260173736	88.51198916513332
1238	101.1622794900903	101.3530878144461	93.93307857335412
1240	95.57300313475957	87.52840608475425	96.08506515815432
1242	103.1157425965824	103.7273261131955	93.86688434349513
1244	90.79032389779711	101.5722435831944	99.91209309538193
1246	88.14490793479467	93.41364754767642	109.5466845468329
1248	111.1891449878951	97.58985769770582	108.8291524364192
1250	108.8707717084629	87.23301730955538	99.02343775327375
1252	99.38532593782077	102.9999984305884	105.4309681785595
1254	82.54223553487157	94.66665961860267	97.81196259225011
1256	105.5513451509421	90.33034113584783	97.44910638124054
1258	96.19451380553787	83.5010235603896	93.77957468139249
1260	93.30281473163674	85.39805910520175	96.18576113441831
1262	99.96788389906885	91.58356118221995	90.66454383496833
1264	104.0678053909138	93.51865258966836	80.0913253511701
1266	99.03686680216589	90.65712351628471	79.4962665781173
1268	89.7306535773043	90.09385702199701	85.71157609463141
1270	110.2188476719273	91.8297568176509	95.74378535309697
1272	101.2741143188097	94.37335249443808	91.80556282707445
1274	98.39167317961723	98.51294131936342	99.13526767188259
1276	100.2306720045187	102.9705339659112	101.8167779960263
1278	98.45035673167479	100.7783829337733	100.1983013593794
1280	96.47319306701574	98.48451074920038	91.38015823863454
1282	93.86502610535094	98.61859696325908	92.86122836249143
1284	90.46536443371643	98.69898045681525	108.5005714066114
1286	96.33193790474201	100.3763077497401	96.98203817621305
1288	97.24708564050255	89.90745296803591	85.75115006277034
1290	97.28931217519381	92.12898182547036	85.75860090531384
1292	102.8036292645102	81.92785755479366	87.92156969313076
1294	109.1339237446995	92.36640711120866	85.40280452646863
1296	111.1043424692819	100.2964423540108	93.99006243040626
1298	113.505651348534	108.3575814174474	103.5714272420489
1300	111.3136593697345	115.7182123365823	106.5906250468254
1302	105.7475548859507	110.9556034432042	110.1277503296144
1304	109.8065001048786	95.42619379037683	115.5836827455992
1306	88.79252513783136	90.87430278403001	97.6576721875575
1308	113.9434067176168	108.5624400484565	102.6755576705245
1310	110.0563146833232	104.8987755573668	114.3256088524274
1312	92.53991998200607	100.3989030664053	97.01419120813978
1314	103.2599034887441	99.52530627589474	97.1363734677058
1316	108.8554274561807	87.9413909294238	101.9125302318528
1318	98.24817403698968	84.19189669414175	94.66555046707632
1320	92.12491076121661	92.16191110337988	86.26754196033018
1322	97.06537011713762	89.62143019023533	94.94463723708287
1324	91.5044109720877	96.16074247795912	108.4735772077991
1326	102.7138730978589	96.76236037965951	106.0930285365046
1328	94.54869973873836	84.00892896464339	93.35817991502319
1330	110.8376198489053	97.07329942654849	102.3572254576755
1332	112.4332687980275	93.79739441203449	101.6157882052737
1334	108.5060609644598	96.63775218119795	97.40785121539297
1336	104.6786618261554	97.00879848919865	93.56331964753053
1338	102.2816152782591	97.21987605141683	97.85419613101968
1340	100.5420795855172	100.0119308749827	100.5586153324973
1342	95.32427054169472	92.90050215514559	84.29970438156897
1344	87.06219316988968	98.89585183323362	91.05841641394476
1346	104.7946973484768	105.7777576923008	105.6921144300581
1348	93.26113391800257	104.9137070714609	102.6020624458011
1350	103.8094284004794	107.1977131452841	90.21830695709217
1352	95.60776503721546	104.2770008557014	78.09374788287759
1354	83.18051310246725	103.6263753350061	80.13352850501411
1356	82.01119041884819	101.2198300361587	82.04678507187569
1358	99.66453052746306	104.9105993257333	90.42076309098499
1360	111.6029798083841	109.2627986565467	103.4283056830425
1362	92.5413460852119	94.94063498741977	95.9948304044834
1364	97.11250427572503	92.61102206584482	93.32072175956782
1366	97.41540984288849	98.99414063323592	91.26037353549711
1368	97.2905817833785	85.35045150818689	90.32718121326407
1370	105.0338008225963	85.30172371400624	105.939629089606
1372	98.79014366706268	87.84311652698631	93.74530845052864
1374	95.89891552081704	105.02477036828	100.2248278960406
1376	93.3144935174461	111.9680621015476	99.62091183781222
1378	94.77099270913602	105.5911677561199	97.3320193376176
1380	101.4116790263382	98.89650187795559	106.8214891832389
1382	104.4103048200743	100.7255804770099	111.2718698242299
1384	100.8447116123997	113.0288964542748	102.603249224467
1386	92.61449428634457	105.3250703193876	97.77982171519687
1388	118.7160569599187	98.10083386447725	109.2503485619855
1390	105.7635248955745	88.98989828954585	98.2739028649909
1392	112.0634695259686	96.58488320073508	102.0151023129672
1394	110.5928072632857	101.5932756343178	84.62318547820946
1396	97.01973427896728	94.55793620174788	90.96511068329141
1398	102.0910506918738	96.92191222262835	105.4208549136473
1400	106.3089862047097	96.73673702587365	103.4638450243324
1402	95.95033952494134	85.35298250752086	95.05962385182873
1404	93.68956947255522	89.37244789709523	93.69032001228705
1406	89.8478177708468	110.7269084112172	87.55632815449147
1408	99.91216810567002	104.4038468729481	98.41856433295318
1410	113.8573463398405	94.21449201543467	93.20504321103675
1412	105.2691825068204	99.86269825682827	102.2274944153677
1414	98.58211136953031	96.38921660357147	96.18032123647149
1416	91.25619851837988	90.07920966349118	90.48132862709409
1418	104.2471738775343	97.50790584432633	93.77248005018687
1420	109.9046627873786	101.7694250204833	108.9168397355018
1422	101.8256343567572	100.0221974806614	113.0028572022211
1424	99.2566858096101	101.9258142453697	105.9917998104656
1426	101.5359045966681	106.4549752542618	103.5278225001271
1428	95.52547124407442	103.0588417509061	95.66558195575814
1430	110.8725702591661	89.59981565240662	94.40314652055656
1432	107.3762467875044	87.65911937263239	100.1440923313463
1434	104.527140024294	106.1044843236697	103.2561233272952
1436	116.5538778697462	92.70775519698293	103.5064396082789
1438	117.6208335309724	106.3388154264809	108.4823543297714
1440	104.2718545496766	99.00605831419338	100.0333734386434
1442	99.03329698975813	103.5856582541442	100.2600260375324
1444	94.66354747869815	99.5149034231699	94.92370355661635
1446	98.32016740360959	97.0451923925686	84.01437659848494
1448	102.8215121117296	102.7727383360036	81.76729418698255
1450	100.2598311137562	97.66350848828429	88.47417450125697
1452	116.4079320763985	99.45438887319772	95.13004136718736
1454	118.0976600992947	115.7229810868545	95.1770070192932
1456	97.17866676106837	92.02840023176024	100.199269158658
1458	93.78737820673345	100.0122543107792	100.3146699065091
1460	101.7667821024646	115.2035901627994	105.9113821359123
1462	97.06819821547532	97.53603362961349	81.63025236100452
1464	102.1531233852716	99.97650489392888	89.70431211557036
1466	103.4861891834942	102.189534793809	97.62585538763995
1468	100.4649598659576	107.7362528026186	102.1077232520568
1470	92.09668358426968	107.461502207178	96.92115035914819
1472	99.60262644277887	98.89738551463172	94.23154421553454
1474	115.2131139137987	100.5811705531059	98.47826976430815
1476	107.1676093726354	110.3594530622344	95.36943544206437
1478	111.076080614401	99.39868658079239	101.7676676755686
1480	115.4030072116906	97.23148503989899	98.83038060036631
1482	76.79397344688807	75.43725819430668	90.15822797948249
1484	123.7332032881119	85.24911176503041	102.749759009524
1486	103.1746875447702	112.3607804802096	104.0204186278435
1488	104.3565335440769	106.5498722617616	102.7193696145785
1490	92.69131296112985	96.77130190664619	92.63477711462173
1492	90.8984523182796	101.375435099191	95.14491277274071
1494	91.93592051116553	93.15378443910211	96.11207916681477
1496	95.81202716042847	90.93547672838348	102.8569779100559
1498	96.19338105669473	93.22419888174839	100.5118076781696
1500	95.90529082828286	94.03644818560936	91.57378307602394
1502	99.10776503050792	99.70027060802066	99.47437675509249
1504	92.89786698419891	92.85202328876757	98.58258763451542
1506	103.6986740717481	97.8210699623686	86.34557959893826
1508	110.7146938669558	111.3102780655242	101.8166642482032
1510	109.6672756583178	116.4928720022856	101.5328344006201
1512	99.50870373509777	95.16234165392616	82.97060571738355
1514	99.12123224761902	98.49493545282651	95.23338501679724
1516	99.27459434039093	108.2164736597329	92.38106801867401
1518	99.50210678428657	91.28650982195231	87.72753867359805
1520	116.2935923829612	89.60725789460344	91.63016082840775
1522	95.90784036662697	97.56410540290948	98.37442691353658
1524	93.93753571664243	102.6202691872624	99.3712962083882
1526	106.4749398160965	97.12374162986164	105.226436303023
1528	105.1099431319455	96.52615092966457	107.5900495647079
1530	97.27049305569486	104.4076437904529	101.6722645196197
1532	87.43041432088234	102.7163988837568	108.6218769244408
1534	116.4932398610017	112.1874005914445	110.9397178986609
1536	113.5818864544108	101.8658386440603	118.0349635210533
1538	105.743045148171	104.0757436870596	105.4610575911127
1540	113.1855535106373	102.9467811667179	109.1814902446794
1542	98.03834634811115	102.2634795104158	123.0083329732258
1544	102.9001857323828	94.49795428193838	106.248095007023
1546	110.5895735182853	99.37110135893272	93.73091397365147
1548	107.8247701364576	101.0672809330307	102.5997324951107
1550	100.1832693167708	104.2615986306188	106.6070048757501
1552	96.53420424483548	101.6270119076777	107.8795766723577
1554	96.90533029379951	93.58243627572398	86.55084698440098
1556	111.9542354435672	97.81707704890988	90.4695426899997
1558	119.3883575037712	106.3530821029463	111.1393673203777
1560	103.4672863960311	99.65343571292536	103.0689503019659
1562	102.5721302408723	95.04750852401909	97.16239105892294
1564	121.6601099282554	108.2471711218501	111.7195096879529
1566	111.6204969321257	107.192272044946	110.8556358513484
1568	116.0936088273081	107.2586328147994	95.71515123912286
1570	114.9920353663204	111.7211238897843	101.3923483487392
1572	107.8148911293139	116.154218757437	110.0060247837305
1574	114.4511116868627	113.7617940451528	119.6560592866178
1576	114.3749034918403	124.8947049361815	137.1057483375775
1578	116.2888340418303	124.452864584222	121.0020920558504
1580	108.9436233706536	114.7708300162657	114.25544876051
1582	110.5851062695139	110.4560628840981	113.1048051890733
1584	123.0400502412642	114.3252427467461	114.6452016215024
1586	123.6518023162348	114.4471753146424	126.0712003347888
1588	129.6062469727356	115.3073277429505	124.406753923978
1590	123.3700342728105	121.4903262129011	120.9207550276237
1592	124.2775403715943	125.2066213754984	123.0369209039517
1594	131.1061044806245	127.8407137190805	121.3266155390799
1596	124.731020594925	130.8999070457822	136.3019136531738
1598	137.5699127201495	121.8827864458211	150.8924977307487
1600	131.993766307076	115.029113346998	116.3872206385181
1602	135.1387554168042	134.4467157968995	132.3677998922282
1604	139.8287235735797	143.128743581827	122.7818467734184
1606	108.0257201883709	124.5677416912252	108.9538552886129
1608	126.9282761834128	130.6019927663911	126.8064287849293
1610	128.1090243482572	143.3787236335711	160.6430877092646
1612	139.4830640623747	126.2516623523481	137.8282595788022
1614	133.3653476074181	126.5559232113565	135.7444525684167
1616	143.8765695709624	135.5474965334496	137.1022888340477
1618	127.1057109357023	116.4414120150241	115.5746382479042
1620	120.8809714398717	133.2698867477996	118.3338498757267
1622	122.9468172496518	129.0380911308315	128.6395456723646
1624	134.9425571101807	130.2770924775467	126.5329078632691
1626	151.3469133662829	142.6436143835227	137.2723849652808
1628	143.5184463316751	145.397163314927	140.6726028034956
1630	133.9433599387121	140.3127418351156	145.5779923887901
1632	137.9598293579011	140.4446653946786	157.6781860986348
1634	132.8951518560362	142.1162573635774	151.0724602646825
1636	131.4545849075584	140.7025408819085	136.3761064373198
1638	141.2108968159452	141.4391561003029	123.7991812086813
1640	132.360779066414	136.9478752018562	113.4183310805068
1642	132.0751451853456	134.8141221214462	134.8456163597435
1644	146.7583180956744	198.8959901335193	150.3954165794813
1646	144.6835691556094	549.8952135151966	143.6728798266071
1648	143.281028725369	576.4510387868422	142.4848928942224
1650	153.7132765807666	743.239346414042	143.4139403735804
1652	133.7880282011925	138.5999196242967	125.6850089850843
1654	125.7728729663016	122.411853081481	116.5480426802359
1656	144.6817168607572	147.5121157741715	146.9627637381062
1658	124.9491866357412	136.5042177013202	125.4255064631393
1660	131.7646449787788	138.8553788503155	131.7646449787788
1662	147.359192104447	147.7238805619369	141.8639986097466
1664	145.8123685365209	154.2230904032611	135.2709824612905
1666	142.4042327310465	143.4600823169539	137.2265586954279
1668	132.1062859558093	135.5791692823837	124.2977112002697
1670	134.8156772019816	122.1241034567606	129.3280393061446
1672	128.3312253838039	124.87014113705	121.832267629681
1674	114.6908410737273	120.7440455178434	118.092529559453
1676	113.5265396716165	122.5244058705203	125.3747029103649
1678	120.135075620624	138.4854601854292	125.7629472502031
1680	118.7759725116867	125.1944116066073	126.6632926431556
1682	120.7497955503013	115.3552705973796	130.9317642616238
1684	129.373361585694	132.4521664297735	124.2555948176127
1686	120.9732393358785	111.7273916986281	110.4316124198336
1688	117.4489387515442	96.4221380178965	116.7521449307961
1690	108.5136081699834	110.9069913253772	113.3271970297394
1692	106.6802245347693	116.5877614914237	114.0870238525903
1694	115.6205992521768	112.9901249006106	116.4240330059739
1696	115.9443246620785	115.8373298113729	107.895975670822
1698	103.7998678607937	120.6610367849531	117.1548766549477
1700	106.0135403251759	93.3128498381556	100.9833223080254
1702	102.32197534969	97.16970705743515	108.8693999076061
1704	115.9257497150802	104.8875383697829	106.0021800153883
1706	127.2378613507679	112.5973468241999	105.4093124122167
1708	123.7401242369944	118.3253031448324	109.7945302136211
1710	106.7941131355248	103.0059730512671	115.8236339288971
1712	120.0118939097767	103.2039471624418	95.0452958413297
1714	126.8463777485124	101.9699748256016	91.90987987028423
1716	89.2548420152791	116.4305153339909	113.6868910210461
1718	101.9528267143905	92.91096525811531	93.65055934794319
1720	112.4361043719887	113.2494481019155	108.7503850375942
1722	118.7035174572359	104.0300022217722	109.7886438545087
1724	122.8785391119782	112.7554116473328	110.2883761011801
1726	101.798435306205	94.20248791111516	102.0610411848004
1728	108.0264576516013	101.691455481312	98.65748118394741
1730	99.51404942645458	95.26421134363392	92.14502490825541
1732	86.82499031667807	86.83564965220697	79.47378629461797
1734	103.2914663103088	91.96897108923163	95.51269154416153
1736	103.8834757260949	90.63199228104557	102.2818793828807
1738	98.9123076292442	102.5512376865495	98.18452161778313
1740	99.35079542928958	105.1326315805177	98.06672887545419
1742	87.27507995819386	85.38462099057475	89.09550630039892
1744	96.95269079780435	95.53677182729436	88.65953176040017
1746	107.0771114010607	113.6358390188406	92.0729262397807
1748	93.81713999410727	104.619393159664	108.595377992294
1750	96.41223302387959	98.33222273524862	123.8737506946269
1752	98.25860291523554	99.73167185487272	96.69496369161755
1754	100.1010441782138	105.7209699693516	81.04036948510802
1756	88.49625665162691	95.63564104322836	59.61029618483363
1758	91.52255754115825	105.8089618344454	90.68746993860671
1760	96.10924787404576	101.9615276704644	103.8345734625896
1762	100.2062483111286	84.49057542921074	90.06807249077104
1764	99.29433410754758	95.89348216898883	89.71726698047223
1766	79.41849270708099	102.1204142497296	104.12313161118
1768	81.32004835024273	91.05185880096845	85.5347138801269
1770	82.92543837934721	78.273736950521	70.78892003529374
1772	75.56361736004642	94.05576586998917	82.7844988340962
1774	102.8719191397225	93.89185313140314	85.04958858399962
1776	93.52178556793393	97.67872141454885	84.31782328327192
1778	81.22638340949482	104.6068172231294	100.9997606328926
1780	82.21871128230258	86.09718960110476	86.32111208054093
1782	94.2194215992586	83.55017124168256	86.13242245595247
1784	75.26299831384968	83.44541036664724	83.95182358994117
1786	96.83257819339927	106.4998688361848	92.45863041751909
1788	101.3575665775978	83.03832000229274	88.00261382903454
1790	92.50408921932515	100.380385018889	85.74925355485604
1792	112.4564323112891	82.70089726737845	109.6971935956177
1794	85.75474107173245	82.45702100625681	73.67781413636941
1796	94.10443131861162	72.91256149704648	97.64185763239874
1798	67.38244041993222	92.5124107844306	70.18999098990882
1800	81.55485239032637	80.59599798540897	111.4507040861534
