# Supplementary material for: In vitro and in vivo datasets of topically applied ketorolac tromethamine in aqueous humor using Raman spectroscopy
Source: Data Brief. 2019 Oct 22;27:104694. doi: 10.1016/j.dib.2019.104694 (PMC6839021; doi:10.1016/j.dib.2019.104694)
Supplement: Multimedia component 1 [file mmc1.zip › Raw Raman spectrum dataset/In vitro Pig eyes/Jena lens/High Wavenumber/0.05% Ketorolac 9-1.txt]

cm-1	frame1	frame2	frame3
2502	101.6642193589207	108.8200019931413	94.57204716115598
2504	102.5774965796817	107.7594659756737	91.53030078040371
2506	98.02094089018114	91.87806219165177	88.29312193795279
2508	109.5190026612956	95.19208564266668	99.36697234241198
2510	89.15798679374643	90.17606896642086	92.99955737020997
2512	93.13773598696949	92.70252591166475	95.86218479197272
2514	108.5730753032816	95.35138908662501	100.0085490544365
2516	92.59837131199247	78.53693728321233	81.46762504906118
2518	96.2452584454395	76.49365327189388	88.98522327276942
2520	105.9427456359028	78.56476554209147	91.71217723399434
2522	108.6667720182808	77.64873075324773	88.31200928028187
2524	89.65123548550083	65.95785047698331	80.05374078802483
2526	100.8491106177164	99.05403617145319	102.4151261926916
2528	107.0102567807409	105.8821878102451	100.874921674609
2530	103.2296665944983	96.65575276812076	93.21275406924937
2532	88.32479761357003	81.6971925221057	92.77369097326653
2534	95.58967174209688	81.68406308335854	82.51310677351897
2536	101.3091473426356	84.01728582898909	84.91882810011201
2538	96.74254500410497	85.6965617283599	83.93091807752711
2540	83.9504033473627	85.85026432889399	76.6858653014701
2542	96.27646592406781	87.50520296650156	89.01515010086527
2544	101.9175461465009	89.19986217469418	99.95532361123443
2546	108.9409437263774	89.87841615329296	100.5088955261095
2548	110.8254648573108	87.06969778087705	89.62548794851124
2550	84.01520501583414	74.80745928406199	70.95045688052525
2552	81.82060504772656	95.61750122180112	82.28351508489179
2554	95.9001075153827	101.7046596284308	96.92873481422696
2556	105.4841129624887	95.18141069334772	101.7183558087124
2558	81.86552146798753	87.76049296483394	82.36341699294249
2560	102.2038772505204	90.68525247682912	89.32771962755702
2562	97.83973524345905	83.82421181477403	77.74324721477723
2564	93.1986759434307	85.47473328021953	75.43110957121748
2566	107.0225966998207	106.6489370629972	101.6250613046042
2568	112.5118225067993	99.37741659451839	109.2475630314809
2570	98.18097163417085	93.56009432912477	90.4972605681115
2572	91.91869083391444	89.29407371456718	81.02983631119415
2574	99.68115359345504	86.72896582257994	89.01054189584131
2576	97.1808514549964	86.33057055308541	85.63067640545333
2578	100.0910016343768	89.19141337045042	89.18268057621341
2580	102.375335672488	91.78197650738835	85.66023840422943
2582	102.2434858461898	90.09080084362299	78.90303639576446
2584	98.55818997875133	77.95866798904096	81.22672687911319
2586	97.94257654942422	77.37400564913288	89.38883811246818
2588	95.96676933064191	83.65814166203447	94.08699770513698
2590	97.70838819414455	87.9493707309818	94.02116554773741
2592	106.1525368563891	82.87850318581103	88.83473757148386
2594	94.94926907186917	78.46016629983902	82.7202051181344
2596	90.28105257695354	81.2315183192716	65.33189901336817
2598	94.13302268614352	87.58200353880653	63.73210591965156
2600	103.3868815030661	93.06664257507104	80.37289359155741
2602	102.3902491919225	86.57806735458009	77.32250597695837
2604	103.3286698513521	82.69648528000016	87.96596041202575
2606	100.2831559152997	83.04819716347515	95.17524236538978
2608	88.47173306590115	81.93385470364353	90.24165637681323
2610	62.16569877458869	69.65979536622837	64.36569207656551
2612	84.88349834463077	85.07001505027044	71.21914788825626
2614	92.44962973376525	81.76728726085312	82.53917565280652
2616	90.06994568619933	75.283863397711	92.23200901072283
2618	84.3685673460828	77.56317954821148	94.66157207099916
2620	86.40391112758393	82.99590402798575	78.82140245779573
2622	96.46695643294444	88.548262052742	85.10366994142325
2624	98.52479279014227	87.72604685086102	87.61430079210356
2626	91.09308091957817	81.09853588283384	82.31675901597343
2628	83.12551766616929	75.24885919804557	79.46086116494942
2630	96.29546716995031	90.1707739937419	79.88935746255987
2632	97.95294503816855	85.88767196447121	77.84304268714273
2634	93.06250814204121	78.80830790679188	77.3161476509668
2636	90.23702490758768	87.02109035900617	80.93149381921985
2638	96.50451361449586	76.24337587389123	60.3594373367494
2640	96.17176002282065	72.58684864252457	69.56570083078654
2642	93.30724294337449	72.81978859066663	82.86257599530384
2644	91.27655498240212	74.81176738970066	88.6093305102889
2646	95.28522025110165	76.20592209446949	84.46838497671122
2648	100.4677177138187	75.33739825368409	84.61454144740466
2650	110.8819143049828	79.31724714099538	86.8715421585099
2652	112.9960846865717	84.03901654734727	84.62073021818793
2654	93.42040149345648	83.8027018585567	72.62869135044254
2656	110.5057950681678	82.84426109263507	94.4404893109719
2658	96.01994159671848	81.21699343734755	88.58325491545529
2660	89.95068434215514	76.42606105614338	81.64761793631628
2662	99.53135718496148	71.31365422979977	80.72316149287944
2664	86.76323682591163	79.1989822427894	67.91720797872043
2666	96.12195476997148	91.74923851737395	74.17157674285124
2668	94.19570810918508	87.38043663403585	78.93509186808524
2670	89.49259860555236	78.3376595036912	82.1044588087957
2672	95.20076005442505	81.60998518224558	86.42339650608732
2674	85.19858845269474	88.97233786314466	89.87407523920501
2676	82.90723819452762	89.70473458297252	80.98561239299096
2678	80.961815949243	77.96868406660926	74.9203916408149
2680	81.57857572234553	64.7873295896928	75.30197588011993
2682	100.0062576682502	88.45291925893942	74.12321555498187
2684	79.47024658229535	77.58383812138942	76.31932606739898
2686	78.91844611875968	76.37468018705019	81.11757564601606
2688	88.76023711191112	83.81676722006239	86.60724989141269
2690	94.64151960363576	93.03500324608339	90.20344898034846
2692	101.6583012180238	87.83657706719912	84.57248754471257
2694	94.94841183760765	81.57554735806295	92.33248066548923
2696	93.50507010945283	79.68434461098198	91.05342690874841
2698	97.04974317310375	81.145330922927	80.27499346088229
2700	92.71772742581793	80.30264146704316	73.73215725461222
2702	82.55317239388107	86.89076619343638	90.84949090867445
2704	92.54804314123271	80.62031592973011	92.82252878284724
2706	104.0602494840483	79.4700835083533	91.68849292378437
2708	103.0426067083932	89.57033988609049	93.24806290663885
2710	87.65520805389213	78.1339663271622	80.05220093284986
2712	77.4692066771363	66.16474546754066	74.37541049251732
2714	78.06092541138102	68.31002693970805	71.15945628231577
2716	84.77782019820714	78.7353752945815	71.27871682309717
2718	90.33197216283821	85.75756563999221	77.39852035561003
2720	101.9248095118572	83.66335567403235	100.9115556125098
2722	93.71303652015844	80.20225780240205	84.45182085528006
2724	88.62626543814324	77.54229745810994	73.64692723362018
2726	90.81858552744167	74.94634965830835	81.65282349569051
2728	87.56066832334727	68.52625138639876	94.75015456553682
2730	89.29109686741236	72.66646698499984	93.78937166535432
2732	90.25540050891152	76.28807487676706	91.81276102903354
2734	91.16647884818137	84.28557773819458	90.24394341240907
2736	93.55385069609751	96.0075452817738	90.02170489117133
2738	101.3196022211722	89.54054705385511	92.89387727544062
2740	92.34302517307324	74.50119697958577	88.37015247136147
2742	89.83682590701866	80.32357446561214	90.03350539395856
2744	89.75899469177392	86.79039278467658	89.31297257316591
2746	83.41894317981581	68.82432421946588	75.03371299829971
2748	80.63443984449937	83.90593734209649	65.50673866380795
2750	89.58390178993132	86.33936928067674	79.94636828421068
2752	95.71723140912395	86.62667815888031	90.99636545981298
2754	96.09454660294146	88.19773915947779	86.79380007119167
2756	94.31618383119682	90.89551200460534	63.14169422659818
2758	80.64486689156699	69.57777701277232	70.09061371023698
2760	81.63527850406894	76.16836219261029	82.46507449051204
2762	87.29217602626991	80.49703056499034	84.54568226656502
2764	91.6498627988001	73.79674048004877	77.93572022503724
2766	93.52418614916083	77.49503778306	90.62962850981974
2768	101.1312385925554	83.53360179584868	90.81143076306542
2770	92.3027844049285	83.59862139071946	81.36620709498513
2772	85.99748740416538	82.42221968828554	80.07584619714837
2774	91.67993963435042	80.87369813027809	91.83244016251065
2776	82.6231558279824	64.54022032999293	80.0583767927039
2778	77.37191985374147	83.95340773927626	84.61043976418566
2780	92.16489581617655	87.90744253617382	86.47446336244391
2782	103.759400913223	86.26188976016067	85.77285210554072
2784	90.10899601930673	91.30954816357682	83.82786085154545
2786	75.45842193182574	66.6799885465459	69.17120265499803
2788	89.59094003660343	71.59239881325249	81.37453983418163
2790	95.84335478786437	81.06731955087655	86.95898528830767
2792	92.41750251411887	82.55067975250688	85.33611160575518
2794	86.98835261738955	70.27660621516695	84.25796061613501
2796	71.30893369745446	76.88966131660143	70.39731372123363
2798	84.24075299978249	86.19090552833913	76.23725417485215
2800	101.1037490903947	90.17060794535648	82.69676875163492
2802	104.4784679883707	89.50158990892051	81.48310827025418
2804	82.49597944571636	88.98572964223526	70.94775595891004
2806	90.34818084847581	87.21641964963061	91.16698641702297
2808	94.9899865896268	88.36806165067925	86.54470999784113
2810	94.82213654769996	91.24086435801351	84.16059722542821
2812	91.81341195092821	87.44643379414242	83.46827942678505
2814	90.5597031633951	65.10124330792903	67.55696850449262
2816	93.58609293779159	89.26038911169573	98.59551984147312
2818	85.91777829971534	86.49425875536031	96.73994196285071
2820	82.32737432105455	81.71745312633344	82.98677293589813
2822	90.88833962063366	83.62071580631036	75.77694148083849
2824	113.8759026453095	87.92888956143707	92.07178892815368
2826	93.31939183857995	75.1865231670983	89.52977251382511
2828	96.56471105974563	77.499971343178	77.45890999068271
2830	93.96205325011252	84.32449363514954	69.08196129660851
2832	83.81596583730216	87.3341073161601	69.08721062187919
2834	90.0565502832241	80.15397379828217	74.4286426862696
2836	101.5531567559607	86.08248391216051	98.01033447340976
2838	98.45664144875298	90.04111659766116	98.22686830681971
2840	87.41540602765089	87.33885121513961	90.71447996133747
2842	83.00449147230127	76.33552278401727	83.63114593909445
2844	106.5278161201341	58.69070467002219	78.28542262199004
2846	87.15987713907323	82.14238788980536	84.05031070893838
2848	85.61017975646107	91.20875903937937	95.98210860293308
2850	90.20735358810188	86.42665406157046	95.27800813943259
2852	92.58161814415136	76.55987215590969	79.75397855887931
2854	87.67314398800647	77.16063352395621	62.15149631227769
2856	94.55329934921674	83.07924768722748	75.54413313150504
2858	89.54272717083509	86.93814894295359	88.73125787979632
2860	98.61612316219524	93.09004065605787	99.28536564999322
2862	110.41609079876	98.91131965990608	102.2280156003258
2864	90.62129381292847	97.99713153026971	92.30680870184989
2866	96.13857411547755	112.0377539977494	95.93638988550826
2868	100.218788968201	93.43398097133922	90.99827281620929
2870	104.41436457288	87.54333520293699	87.48693071819615
2872	105.0700819037937	96.13070093288587	91.58450187624936
2874	98.30114568221778	98.84008805307239	104.5992593454132
2876	110.3373240227307	101.410033900174	96.76210679512053
2878	96.44771744848704	92.12031259221286	88.39126756047824
2880	88.44050787396471	87.54159989433734	85.18951973576827
2882	95.18674039272132	91.8324839988888	87.68837022239089
2884	112.0470104175879	102.0463302882411	93.41916135766434
2886	106.048926518331	101.7332366382738	94.99089396136553
2888	99.42831872290975	82.73398131593649	100.4960383176415
2890	107.0239575585829	93.21019677444245	101.632804140083
2892	112.5789940092959	107.081589397511	97.88226983686019
2894	103.1797844005447	96.99184708677203	94.72057581792357
2896	106.0874372413393	97.97045131907098	112.4367249039539
2898	99.02834237912722	87.241157651008	86.69574792451763
2900	98.7985995877397	83.16968080573503	84.05214945549828
2902	103.7936517675657	90.37370092686373	95.40787535804392
2904	110.5272556728509	107.4738106908951	105.2279911426273
2906	116.9632886847367	125.4440269343121	105.8898919560167
2908	100.684732066716	88.74556365532081	83.82084749080957
2910	95.27634248416857	72.17257781153795	86.99417487815921
2912	95.93248950255529	80.78967326517618	91.18696956147434
2914	100.2340219432913	99.25386218414218	86.64967042849327
2916	109.6155009354264	96.32090288184841	83.56193459138805
2918	99.22911061665647	101.3652906210561	101.6233142882861
2920	98.62383286609099	87.51033549749758	89.34430572337956
2922	107.0456844099504	99.45055362644824	103.350276951166
2924	114.9152244360844	119.5182603547689	122.1024467042575
2926	111.6986343055173	107.3365362355071	97.55209727969525
2928	114.2677887758569	107.9618399321023	102.0527567723571
2930	120.3727535769511	117.1488362153678	119.7379117553582
2932	115.2046175768288	112.180206131115	112.3254354010433
2934	111.1065467697366	101.0446481223657	97.81129053613273
2936	117.8027375795424	97.1377792532203	100.1006037090384
2938	119.3995085674802	107.4875854515917	120.7113763316418
2940	111.23312838117	101.6663923404185	104.8826602347966
2942	116.7186577799165	110.1519778667899	111.898417433089
2944	122.9389315262214	117.417560122025	123.7507111537417
2946	118.7879777889457	112.427196539486	120.5642295646796
2948	101.071546609866	95.47514287311124	90.7528645676102
2950	118.9856283583028	107.4812156439697	86.0383365989162
2952	108.0075972679155	103.6430702374739	88.39016726903699
2954	100.2547879255254	101.9630044517664	92.54369669665431
2956	105.0579512550413	113.544749166406	98.13887004874184
2958	117.9317539298299	137.6298892628431	105.2645481600993
2960	122.4703748372747	135.303197754214	105.2883968630873
2962	104.2214429002816	104.2979162241777	112.5364482321485
2964	108.884030079686	92.85507076337657	108.3364410600336
2966	114.798082320453	91.06604188557368	103.428597772528
2968	110.3520953837121	92.31185507723681	106.978427768492
2970	114.9543128991942	108.2425588331266	118.0232085091318
2972	106.3910804351833	99.67925403234176	111.955969310518
2974	123.1672007311781	106.6432514911353	108.0861686901438
2976	120.9168719649699	103.706432775036	106.4359033971687
2978	111.6221361988092	100.3337908329792	111.79358829125
2980	125.292569649144	114.2732389798085	124.9930406023347
2982	122.5189059254657	106.4636846467128	114.6831265432874
2984	121.3380787359099	100.6570063305158	110.9173322713955
2986	111.7911367325311	107.5114291856206	108.6202610470027
2988	108.8738106069865	104.5271532678397	106.5997766489458
2990	117.6837064465093	86.96981116888657	108.3409397270428
2992	124.1821893736803	81.8740079228873	121.8436314958145
2994	122.8952960308176	112.4190676123869	125.6177516461758
2996	101.9025623783715	115.1444342578307	106.4180741866512
2998	98.9568216890009	108.3036602825108	102.3979173726066
3000	108.1769037952846	100.0699118996595	103.7932785925073
3002	112.705642036991	94.92279702305055	95.13238367070498
3004	125.688694743114	100.7778868558692	114.2011564562278
3006	112.9051682843733	98.0674045096242	108.9497439526311
3008	112.3942696920836	91.334576999924	105.7125197166215
3010	112.0112286100559	87.30542860487859	104.1626561344936
3012	112.218295199635	95.22525594973099	103.4744681855641
3014	123.0252195792542	118.8844670402767	102.8092059093847
3016	104.6312489727798	103.0495746037684	87.97792385330509
3018	116.0206327061232	110.7556988702823	112.7638744010526
3020	122.638208282527	113.4157421798524	127.5454845838742
3022	117.3543591726673	111.6044417057914	122.3317575235573
3024	107.9454485803869	107.6298787301524	105.8172444028312
3026	114.112338080283	96.71871103694748	100.1920386559914
3028	118.369248409829	109.2579814830966	98.22352518475923
3030	119.7993074085495	108.0552998233403	106.4203939793243
3032	125.0411951487483	113.3901612577786	126.8027984862528
3034	124.850343039087	117.0349964022247	125.8763796912498
3036	115.1289917655029	109.6774396315919	93.57499805407063
3038	122.4773439149449	111.2999362267341	118.185588404004
3040	134.8874091638166	122.5029056346821	122.9772252220217
3042	143.3178479962398	142.646786801215	139.384488757641
3044	128.780995756212	131.0424262818997	128.0630249834615
3046	122.2661978008233	119.7295963557684	116.2725159432723
3048	152.7022650248382	151.5592118046426	143.701008267562
3050	115.3529687364564	124.1974789843129	123.7067539742358
3052	122.9571780619677	130.0299294992173	127.0757977956782
3054	137.9841842727026	137.050146143419	118.2549295417457
3056	142.6808373268007	138.8844991069483	127.6062176403921
3058	140.6013956529563	136.8071860165875	146.4058157524001
3060	145.5831904190437	134.8451552436411	140.3904788276786
3062	136.1382869269468	126.4677896356261	141.5516142522931
3064	139.0593214135428	129.4760493281904	134.8319775272664
3066	145.2129080207746	122.8298653853237	128.8850138463388
3068	145.9683530035261	127.1388503107477	127.815242894511
3070	137.9011244895477	136.4579309234568	129.2421524564404
3072	126.6905948313432	123.8696807068451	128.6199877366952
3074	143.5594185338886	131.6171855970454	145.4922901155652
3076	142.8761772346563	123.7817309883674	135.2146184529243
3078	130.647619398176	134.4369611023389	137.6417682668199
3080	128.4384379915865	144.5422577171615	140.1998150606941
3082	141.0066541985435	142.9040514921633	138.152546132218
3084	153.98322514229	136.410254061741	142.1099085096648
3086	164.2565901508438	131.5405030367595	149.6597741938039
3088	159.9730954474946	136.8080874311335	154.284634543782
3090	160.7425218827168	153.7679770185836	166.4596492837494
3092	165.366262330075	162.977172234734	162.1422360102719
3094	169.4245728970975	162.1288272540189	150.9674754854885
3096	170.154763600719	165.5713554459601	166.4918197954145
3098	172.0804868645434	160.9661984554926	152.1016002680485
3100	170.8081821743769	165.5168923681873	170.5970504194779
3102	171.6515674880734	173.048342140089	170.0210678793677
3104	174.4353844964032	168.8218302086413	165.2855769250213
3106	175.6728275273375	163.7637941644611	165.4888316761013
3108	171.5952532631237	178.5899344780837	164.0974958481946
3110	166.3428968607098	171.6902360304215	146.2381213334049
3112	164.3253830948669	179.3161727871875	155.1370927008672
3114	176.2482447935835	171.1824548703764	174.4100879464078
3116	180.3364968441539	167.3055842186261	183.1037554971362
3118	176.7522113655632	177.2783279588182	182.9952106910498
3120	180.4913604493264	193.4405848646193	185.3855772857376
3122	195.2785243934766	190.525950324147	177.4647922182399
3124	169.2155747545755	181.1783962053714	165.7805788912554
3126	178.3308502212713	184.6949776909796	183.5221237666071
3128	202.5115821800214	194.6670241502689	185.8970663358521
3130	210.35269591112	195.7791665370709	172.5811032029169
3132	196.2606745294513	184.7552000341184	170.8134373835132
3134	211.2096604905896	189.9871370992971	206.7484157417259
3136	198.5162925673699	214.807612363515	204.1357812522133
3138	200.5900847551484	206.0181612201965	194.4303238538965
3140	190.3183570628937	200.2074835452106	199.2264996821532
3142	192.9843015048024	207.8755197167842	201.51016502413
3144	219.3790424165662	220.3420131996962	198.3814182229162
3146	237.5182553480266	218.3666543913289	217.8384344600996
3148	226.4916934570605	201.6930909133918	236.0923042606981
3150	216.7084153846584	209.9602842060687	220.8384729375408
3152	219.7692451845899	219.9009598619442	216.3012782184377
3154	225.7877285911596	219.3428540474775	218.1911589182683
3156	233.9140142309925	220.7723451575272	224.7999835586284
3158	244.7862322790308	237.9180898497928	236.0199009113028
3160	225.9343967399941	222.4575653837106	225.6815637820554
3162	211.0183852028047	223.117936180155	215.990806439249
3164	241.2762396962581	240.6272877763614	232.5331121831896
3166	264.3489112916385	256.6053411381313	243.648203716143
3168	259.9304299189394	255.0990724347215	245.0510111573133
3170	244.0409905165734	242.1349055098879	247.0143619212614
3172	254.4728207428103	251.1097687415518	256.3698338212288
3174	239.7036367518458	248.4223198947081	250.8123526666534
3176	238.9606558760408	237.5246769603995	243.1101006399821
3178	239.2313548946884	252.2881219393249	255.8768447758026
3180	240.2215942206157	262.825795299735	267.4850048927819
3182	246.4953207844711	262.7821784221678	266.9591868480418
3184	258.5575930672512	267.8294088065308	262.0667460217233
3186	257.4197364100646	256.2536294316969	261.5108856817344
3188	268.839192029183	265.7561133927919	279.8008958410457
3190	262.1126157363029	254.47635731811	260.4295003515368
3192	278.2045916561259	265.6737954328773	251.7148018882647
3194	292.0484785492913	291.0834309794668	262.2744766338834
3196	287.3299058226626	296.9409406284689	280.7713730740923
3198	290.679503307223	261.6701524469274	291.4367694881104
3200	260.017848432824	258.5172076470464	254.3219597407484
3202	270.3720599592623	280.7915403889198	261.4589376818817
3204	288.3042532124035	284.7684785844448	294.4155886798973
3206	288.2987385822244	272.1430295756408	277.6136617435336
3208	285.2751097251048	270.1155730333959	256.5855488591137
3210	289.8250575946812	288.5733847811295	289.2030239970198
3212	262.1213164772154	283.8821271546213	301.8803976357519
3214	277.1128559445849	275.7732889266229	292.5898604489448
3216	298.3818393525089	291.5900988250608	288.9907945020999
3218	297.7280955110426	292.5701750461253	295.2785079427231
3220	287.0894897333541	286.1419531639797	284.84589849035
3222	280.9890874013842	286.3388927445055	276.8194122347382
3224	287.3632515768411	294.7871313143741	300.1288238838633
3226	308.9454822805544	290.2421770522277	305.0290068149606
3228	298.5833887447827	290.0610300630842	307.863120744084
3230	295.6833692682924	302.9820142460839	308.9504837409203
3232	296.3014614839095	287.5903611118227	287.3521816445505
3234	303.1102505430162	297.1970774810596	289.5814246357299
3236	310.7862033789718	317.8844902120698	309.0618012701839
3238	308.3615871027683	293.8723619243461	297.6826001471262
3240	294.3928802854258	289.5892255570877	275.5994173529886
3242	293.7850741547081	301.7068110859076	300.4357427718816
3244	311.2326116770689	297.0116006864069	310.0499458357076
3246	306.8049646082551	282.1653754854605	302.3688942766763
3248	301.1773456937457	281.8765763856638	290.4382011806802
3250	311.4425531018799	293.0607032514361	291.3151507127478
3252	326.0682110019995	293.9593784809569	311.8940309188395
3254	312.7098927753747	295.9174411682495	333.0278442160209
3256	308.9348587936348	311.1564706455583	307.7848756682436
3258	298.5129901326588	299.8409066679174	295.2707049978554
3260	321.7882578447154	308.1848700628713	316.7987620180349
3262	328.0894932265113	318.5225461198813	321.9653746907301
3264	315.7827724881952	330.3686324873738	305.7518291230825
3266	321.670237085921	351.4544187101741	303.4213088632686
3268	326.5374396234449	344.3725676282062	314.2370319610853
3270	314.5475703816255	328.6761112846203	317.7490652323471
3272	327.7723200559162	317.3416945561276	320.2021591121749
3274	323.0319135313072	319.7832013108175	315.0569875500132
3276	315.6824701279033	323.2208195937453	317.2457331120988
3278	314.462435095721	315.5854752179901	322.1226901851331
3280	312.2039859977939	302.3899878167679	320.2117201389098
3282	301.8990371093116	309.3715647984969	323.0832301613372
3284	325.3457471336692	326.5405357328289	339.0155002786913
3286	339.6241138021473	332.7815263813042	328.2732592757289
3288	321.9264490858034	307.353546963515	316.5366029076158
3290	321.7479654627488	306.1452939851879	320.9340880986248
3292	325.35971289913	322.6900879899785	332.0889565570502
3294	314.6785391706872	324.9737016368129	330.8343463306287
3296	310.5401003669266	306.1625521029537	311.2154462827976
3298	321.0591953575693	301.4327078787413	300.7696657237626
3300	306.4080825295885	319.8878092119474	318.5241850826841
3302	312.6286646435001	324.8701494909124	326.590842769383
3304	310.2319690029294	333.7285508929492	341.4594983491722
3306	307.8719123460837	322.9403536999357	328.6364489683161
3308	311.7465891167454	313.4345198562801	305.5463335927566
3310	315.3784512779604	332.4867273786977	315.4938087453282
3312	315.1716916046486	323.1249806445667	329.1380517095168
3314	331.7244526723903	336.4548585874094	310.2241014599137
3316	331.3533945576758	339.9631844313061	313.3013406037549
3318	318.968530762899	336.5518394854059	316.4227148392399
3320	314.0961986584778	328.164765058198	316.5809714191224
3322	320.064858068936	324.533926356174	316.3023761194651
3324	324.1399571118673	329.8553839971995	317.7503271826787
3326	317.4724076267247	336.2310699436879	320.692732587411
3328	330.0341573514124	335.4315894104605	325.4146056640198
3330	337.1094665634034	353.0170462885476	323.9494408961201
3332	335.6842920175318	339.3660673556387	326.4925267236439
3334	334.090350968158	326.2658392041274	332.2169409296445
3336	331.2156533645801	323.6609403451158	339.8541207346214
3338	330.0666979360555	333.1986782452389	338.0920895440668
3340	338.6728918436642	339.4616894709062	324.0278417383627
3342	357.3927342208377	324.0887613747704	319.2831367453996
3344	345.7981043818306	358.7875809921333	351.9930010129067
3346	320.4651409607208	305.3608492277832	329.2607288751355
3348	344.5737050165753	315.2980128356093	353.7000028936915
3350	348.7873734598987	336.4433071367514	358.8524691853741
3352	355.1472447095217	347.8124560154815	343.7338764495531
3354	356.8102648527172	351.4497348973605	334.277173311317
3356	342.958478264547	356.5702421038397	348.6610952553655
3358	351.2063146733298	362.9290056636432	370.4786601745388
3360	343.0513127485683	344.0267692244195	319.3376122555852
3362	350.5954305235235	365.2555129626794	355.7310869215953
3364	335.131187622829	348.127366789213	353.6656989331959
3366	341.0794535516611	346.9890785422658	344.7544567149379
3368	348.5554781076486	338.4230874859186	345.7434459477699
3370	356.1346096478957	337.7517796084152	356.4691744723077
3372	370.6623909069085	362.8388653463669	364.3533933205633
3374	370.3003316120441	372.337123084285	357.7631033574785
3376	341.753622215352	364.2162052571803	356.454917363955
3378	350.1430452005862	364.4789795954656	350.5853540312515
3380	360.4895022471014	364.294342523116	354.2285506007019
3382	356.6093630299466	340.5179512170641	349.8037188054883
3384	359.612324138003	347.9130770804264	362.6126463543114
3386	363.2797399118244	358.0423434191181	373.7731883901589
3388	352.8973322030302	336.5845126375355	356.3528447371963
3390	344.2049463333373	324.1171079268011	332.4380776333976
3392	382.6527066363554	352.0572123757149	363.050896155895
3394	370.839157682854	360.2990279945689	371.3029846871915
3396	368.6618701569575	339.2327240107223	363.4749803616767
3398	364.5574057790798	351.8485778220744	366.5761435639424
3400	371.7534905509053	357.3758130792602	366.9563772747192
3402	375.1332741810031	361.2388225450209	370.1208967040257
3404	373.0385317118093	361.8272507851779	372.0851499754768
3406	372.9402162079523	348.7675883416937	359.2947731018481
3408	355.6509599625573	356.1236403070336	343.4162929168933
3410	375.0944224204411	365.0141372595728	352.2713039460388
3412	361.9618460676958	362.5855681623461	351.8794911858398
3414	358.5130791571786	362.0990764038137	358.8621109895647
3416	368.7838901660681	359.1602697751062	357.3511889621935
3418	371.678672769754	355.7043717969362	362.7975893497446
3420	370.4543624582612	358.9070164785624	367.5532595651078
3422	368.3860251321247	366.4437493426007	364.2620361483165
3424	355.5668227408875	363.9205207323001	362.8657911636365
3426	354.7945158143857	348.7277780798036	350.2453470847559
3428	367.0743521948439	354.5366665829086	354.6252722151211
3430	381.0515251482847	364.0883326434633	368.121903647436
3432	360.027239954083	356.2039149424652	365.7219872502975
3434	364.4903672318995	365.6203897584752	374.5172914915199
3436	375.1557812625562	361.4972924708023	357.1520873465798
3438	355.6758394240251	357.1908967437479	344.053000205018
3440	338.3453248599662	364.3120181054909	365.2592481632793
3442	377.5317142905391	348.0211190543665	367.0009859434456
3444	345.541565672334	358.4384336528987	343.1635261279706
3446	351.3107492347415	375.1610301492846	335.8044183728953
3448	349.1275051136918	359.4506126328934	348.3846237722383
3450	360.3287828866253	351.1634485004939	350.9661115054716
3452	366.939441267271	356.8424051458147	367.0434098011791
3454	365.64503361976	353.6497361431302	362.2773826771452
3456	359.3824750996685	341.6995135302179	356.3495612591699
3458	346.9698288431125	338.6786185916835	355.2569102750309
3460	335.2824567753984	345.8246888374343	322.5780539309447
3462	357.6543358233727	341.6291174972333	345.2893185959271
3464	332.5229903052068	334.2580417132661	342.3848950278835
3466	332.5747974307715	354.3078957010889	328.4459532032395
3468	349.2289689424939	337.4807507759016	346.3056108471467
3470	357.4624527060948	359.5613591571113	338.6147025966051
3472	345.0718682755413	340.2756216911041	329.6313914416373
3474	341.6944422349885	311.7468558264523	333.5380243957952
3476	348.4629546768379	319.9682011860205	343.2305153637625
3478	337.7310300854784	328.6852784622577	350.9800290760318
3480	333.9153772819658	319.3214941807138	351.2563483154456
3482	331.3651458437299	314.6880637701741	339.8852753864737
3484	329.8744336505032	329.0731344276848	345.2158215573737
3486	328.1039934502199	316.0572796953293	325.1510354850133
3488	338.9583980509665	309.4551676059301	321.830837283096
3490	324.072627212671	319.3761472997029	324.6746294937957
3492	307.0417148857506	314.3610784693919	322.7651640886204
3494	313.7140663019634	308.3291826923884	322.8574339145888
3496	321.7102046130479	318.5626858443338	322.4864704173771
3498	303.5987467525264	313.8494086112203	306.8759354796478
3500	310.5050526407926	296.4540475663618	299.6518069429549
3502	291.434710753093	291.2336934879412	292.12464201131
3504	301.245195283735	301.245195283735	302.866984238159
3506	304.3122004247856	304.9892306639618	302.6486498369579
3508	295.7521679612048	293.0595051022069	281.3140274869042
3510	290.1896853834545	303.1328308300564	280.4662063233068
3512	280.9161846337308	303.0510858771316	283.3853422995218
3514	273.9962090760959	297.0821529923869	278.07991389264
3516	285.4981428422679	301.0801143331777	274.6577074292392
3518	304.5687835151477	282.0866467470287	273.155074057482
3520	294.2250361580712	257.4132062256613	273.4419768853322
3522	286.4459537067316	281.1083225109701	300.3111066726661
3524	261.4255000311512	276.6405482711966	263.607769090454
3526	271.3833750691349	287.498194531313	273.6681950736015
3528	283.2425339844441	300.2779060251633	283.3923351205366
3530	264.8871373878422	270.1030471315165	253.7938366870669
3532	253.7268056829842	245.1768033961875	240.6543118690388
3534	273.5431921001967	256.0741000318684	254.6853904793944
3536	285.6720563604168	275.3610703188723	263.2963690776215
3538	262.884684330265	276.2667310214486	263.4310646127828
3540	269.6794224517295	279.0197958230358	272.9608714229992
3542	285.180674118366	286.3305114462806	276.2773269020887
3544	247.6292798313304	254.4260532998329	257.2530368740552
3546	239.2918172490244	245.6644930660408	233.2047714125767
3548	246.9831953722371	251.880418335891	250.3235896969333
3550	255.2109580709179	257.2889573759064	267.1766141316155
3552	253.417325452896	247.0566273227756	251.6947114034547
3554	241.4892811191671	224.9959304150704	237.1920434805991
3556	238.7966206162951	232.4656319046039	245.6216111501437
3558	243.8894756529655	249.2522707156479	249.8958066047827
3560	227.6521562331649	217.8938853183394	229.8252140096968
3562	209.4433507394679	236.4423723682906	218.3825154557026
3564	216.9236762074816	191.922413900087	193.5898601660294
3566	214.6777430994962	225.9695733538193	223.5120379998963
3568	225.2517076179595	229.5798772241863	244.6880797470973
3570	241.6867705578968	224.9464086718724	243.1500188535878
3572	243.9728552100373	246.4504089188645	214.7284945281149
3574	222.2050257988993	245.4740155888814	217.5945551267757
3576	209.6251709889932	224.3367833033933	222.4922070503585
3578	221.3734593548996	213.4410407203637	224.4573154774586
3580	224.2935632053856	204.6909847195888	216.5596286600969
3582	209.2668417193662	189.6463845153309	187.18493798251
3584	232.4976591882804	215.6259757359845	223.3022434118062
3586	216.5744204804677	204.9835211934368	214.0051140552112
3588	188.1247561805636	196.0164295263494	201.661217564915
3590	210.6890027165768	199.15917641677	202.2384259260319
3592	205.0802601080434	215.1792632716242	202.1931620196436
3594	204.6381822556318	204.3017738661827	217.8352186709942
3596	198.836348848651	202.4328830433241	223.9896002380458
3598	200.797809036907	201.3099431750096	207.93579789949
3600	191.663168254542	186.8776341761213	190.6437505392573
3602	174.2933882725457	181.692345162377	177.8430169150796
3604	182.4018300981836	196.7322772625812	184.8003415529061
3606	202.0856719869313	197.7959539309857	221.9754482234738
3608	180.2827305646584	181.5386682846313	192.3564200317483
3610	181.2065350509543	169.1815261912369	165.8424523137082
3612	156.0491139573728	177.9244680267071	181.537369981731
3614	158.7945047096052	179.8401526541239	163.2611491818748
3616	187.0610623343362	183.1813572715724	181.2196995745976
3618	188.526887228474	185.3060527541319	194.8828435851535
3620	175.2291860053947	185.4877910492738	195.3624355015998
3622	183.9285153616249	191.3586308917045	190.6140329667586
3624	189.2959765984373	184.095125580139	183.5565613024734
3626	167.424110509865	172.7011208268124	177.4050696702754
3628	156.856541233699	168.114166856164	164.517652374967
3630	184.5065662789779	156.4510554756873	149.5275302198787
3632	189.9691117104935	153.9258010648635	162.7667260697888
3634	166.2063732280425	157.8035188477218	143.2523688559536
3636	180.1904314408051	166.3543594875568	166.3543097402901
3638	190.8404179841362	199.3308029668158	166.2135935584683
3640	178.4548316486922	178.8320936064179	152.4057902581214
3642	172.7126113446414	167.8663716658079	162.7683535963406
3644	146.8418563203357	169.1476295692198	155.0734133403677
3646	159.1690961266891	151.8783010748307	146.2585009014378
3648	153.0596245962436	134.3196147149551	141.3190852972342
3650	130.1927937228671	125.7515164999284	127.7517212944694
3652	122.6405622059762	121.693202370716	119.3914655310548
3654	131.3043213830518	127.4143855584128	133.4178165652626
3656	131.7207349378939	134.9133758277931	141.5114143407844
3658	107.9914813402785	123.365266250539	125.2011585742152
3660	127.828766993217	138.6268721364975	151.8602120184935
3662	126.2708252892932	144.063704266513	132.4366036384013
3664	106.0878717021361	139.6182375238512	115.9641896350814
3666	122.588025964149	127.3140752817973	107.1193494106617
3668	135.5330529668053	110.7043722285713	112.6069844835001
3670	134.6495177642873	103.9640383540508	125.3484263835737
3672	123.828500290182	120.8956189045269	126.5453796943088
3674	122.8642440625573	118.5965576648673	123.813768876631
3676	117.1917516196511	93.30468705025726	120.2599300025269
3678	125.0378981159546	92.30990793601271	119.1838122987666
3680	131.5942373269484	118.4993167805871	122.6609554316969
3682	119.5203456302608	117.5695013968177	112.723299392811
3684	112.193919294238	83.66188022867274	86.41694233788374
3686	94.15850035218405	78.61991321500686	82.84601390197349
3688	74.17647314456619	94.20183460143288	87.17896520126166
3690	103.6490214694874	103.7337005376196	91.9354883211998
3692	105.1189882157842	95.09414619582917	88.00906120654817
3694	99.12814770827688	98.61956200836852	94.36546257988471
3696	93.20977755105865	105.0087766269944	89.10376208234396
3698	106.7819797819533	111.72898502961	113.6086402286766
3700	97.7357350890193	110.9463711089152	120.2496184624069
3702	85.49054424913683	98.43795249156531	109.4532899420597
3704	83.82227328638595	96.45718120459839	102.0063246756521
3706	81.85865112535686	83.14330911788665	89.83655017538224
3708	78.35782622249984	64.40539433261961	73.22013097588089
3710	80.14680874545152	70.74452211631896	86.98910065682759
3712	88.70185411830309	81.70230934970745	107.448329456212
3714	95.07968485414881	80.2454596183826	92.19312647190364
3716	92.69475443646545	96.49051924540909	99.35456009965016
3718	97.0773354115783	82.61798178894867	118.1796381797836
3720	88.72589170596757	84.78680020750814	83.83631801984247
3722	96.0673727199585	93.77460105264649	100.1789293915104
3724	66.42931690557298	61.1465966781018	52.70083568506522
3726	99.93775648233022	100.6097023072645	110.0345983606843
3728	56.06801801064518	58.05714431054607	43.51704715394998
3730	78.67147372967561	111.2601714372262	92.34455411703331
3732	74.60669372528881	106.7205234492891	78.63241239769918
3734	69.09943260388738	80.25001860215748	77.00117119742566
3736	69.91303643238194	77.22437421502961	80.26553210500167
3738	85.81061752599534	86.03665677442486	74.14481527050158
3740	92.56258444437073	78.78630453943399	70.3116308111253
3742	101.6640372747516	92.89325098477768	79.87474787488515
3744	104.1519859298138	92.00829413499025	78.34275123953783
3746	87.66923159930998	66.37803362229079	65.67281742591702
3748	86.49931469821183	88.22062301994527	76.57830708294016
3750	85.08205439224321	76.50848815289444	86.97891188269902
3752	90.25833865708701	75.76437904527352	91.13727032608176
3754	93.25499256574169	106.904132157534	90.33668185660568
3756	95.45987363865999	95.07737550407937	76.28706055826014
3758	89.28582029242236	121.4074342689873	98.57564681968944
3760	76.83873144103849	89.45050749766371	67.54364276804937
3762	79.0780286997034	55.89898629063841	85.32261038635285
3764	84.05244823713382	79.56502167400885	105.0613482661012
3766	86.04739942492172	71.52024506914908	85.8897057537496
3768	93.16466099068666	102.4108419845771	97.73686413445799
3770	65.54235497413927	74.62156865333986	71.72316500651665
3772	63.82127721039842	83.23974581792807	49.65858199534153
3774	75.74870249079987	86.91331778777607	61.42602896785004
3776	78.06222233491194	66.78399985587649	72.13624246849565
3778	79.79880918758624	76.07417832692548	72.52696602608052
3780	79.25087049464884	77.37140314201879	66.66933821122557
3782	75.556713206822	56.34571503128559	64.90380314220582
3784	84.25939194847076	68.33459266146679	76.08387579362756
3786	89.50016932132769	85.45304221622607	80.95449460127851
3788	69.04639529294813	72.58372840550672	73.91957969743872
3790	63.75769406692393	44.24621132063628	57.4584557652759
3792	59.51740763164004	69.1237293027646	61.28100974300464
3794	59.5160834111592	58.71521956588522	36.25993761014836
3796	50.4937837162416	75.61438150343709	72.75727199195559
3798	65.60693089391117	63.69472901665464	82.9398592438977
3800	44.45989062123842	56.64852335942405	74.87265222437804
3802	85.73174318207769	57.90566738553481	53.82474249952487
3804	84.51461812249151	74.95342396075461	71.26321175840812
3806	68.88892250288447	80.35371665126969	73.05706376579779
3808	83.72117777966163	93.14730958426428	96.11631847828836
3810	75.47332578032717	86.96289261350609	67.62028296910997
3812	69.74257778304565	82.40389581266599	67.88830543655499
3814	75.75773849737018	63.79243377922652	75.36655436195586
3816	64.80250375923018	30.31896006466908	62.48546200702943
3818	73.65789137258076	52.62175567389362	69.3004177516269
3820	56.16980511894762	73.12986489757307	78.07644583421202
3822	44.11864928340575	54.07196168406148	71.00056410795276
3824	61.28822353868681	66.26020178232096	60.36316948453455
3826	65.30516284212328	86.22091432600749	60.92048971547375
3828	66.04967624864834	75.03819921747339	71.04898792278149
3830	67.18038653993392	85.68170228961344	77.85749571866907
3832	70.16764582222001	90.98821957729207	85.12886591138508
3834	81.77149255263964	80.34725187980288	74.72976763656412
3836	89.08121679149531	65.79539751307468	83.71009853768494
3838	103.9342449271826	83.42194370824944	90.35223777095924
3840	84.86513050346642	87.41272490440549	66.67730963813426
3842	83.02222914125898	69.88741471106593	83.83827289535569
3844	91.92998694202545	62.37772840357408	90.02217510238926
3846	62.85612279509785	87.81371922514113	66.48061722253335
3848	74.94640185443707	95.32654071226365	42.80803366372225
3850	81.7041206266221	90.62205265908658	44.58537830173324
3852	74.58046423289146	69.66450615282832	73.94619867102583
3854	88.58988004759593	54.72793753723299	86.71776770986816
3856	75.23068795106498	73.87914784093988	67.6695557295926
3858	74.38182297266496	60.39351840965058	42.14437851203296
3860	52.61415493226882	53.49063751656915	54.1076149764716
3862	46.5041700746489	36.1370371608258	62.30402282635067
3864	57.26646105379581	44.06164288168648	32.24750057584181
3866	71.88902575295813	45.43553919214709	56.36441573550507
3868	99.33873135935745	66.27780538643428	72.41342918126371
3870	97.58587518810995	88.89252417104093	86.57547335674902
3872	83.88322717680276	82.76703570468081	87.84804889484556
3874	92.25077926371269	97.82161545023688	89.88449357221384
3876	87.73155372715794	106.465100442183	86.13603427320308
3878	60.97234799797851	75.82626219145004	70.85525481235577
3880	50.7358958164841	47.08579745389845	66.94898333590496
3882	67.06620297751969	59.63842994661992	74.89388040310459
3884	71.23384003177087	79.09696041846708	69.46962586972997
3886	59.35316622690923	65.93455254400948	62.62725972485413
3888	66.09043890803541	62.82934721180843	70.68953052094386
3890	64.29997594298703	64.29997594298703	69.4533134910765
3892	64.82594002875405	65.57914046905445	89.68962706935717
3894	76.87461778539193	80.43295412003531	76.41902220922734
3896	58.74215088824882	64.46004454841972	65.6883127899234
3898	67.72366914786487	67.63147422590626	77.36711107878226
3900	83.44732125457767	71.92458148100018	80.93701385106645
3902	83.40191663658534	83.85435289300784	83.08743399201957
3904	61.90492112669007	68.12301988060779	90.65185565259365
3906	76.12420901144277	64.61670914356063	61.53333908765376
3908	119.8648064145733	103.2729734296358	104.7486423260451
3910	62.8911329435026	81.0702956053518	74.00447238899552
3912	88.78801166149144	59.60256395998232	77.04573921102596
3914	60.76949545798519	42.8980206668599	46.6136862252275
3916	65.70660502588831	103.0599459940854	52.77186509269203
3918	86.1621907259555	62.58225424010912	79.53962462697648
3920	82.49006944002716	85.24948909790777	75.99629301118659
3922	71.00809656177032	73.68496840603969	60.85291818131456
3924	69.58517886481675	92.64053074593804	80.76272474761491
3926	60.93222972894871	71.70277921891298	82.28507107687835
3928	56.53497294378564	50.74567808008568	69.59314577229755
3930	95.30093358732505	100.986447516484	106.0128131569202
3932	88.92567193983371	96.82011703925703	85.07955110474826
3934	83.55596449475831	76.28779891091864	63.95253781941119
3936	64.2741797633104	48.37153630632663	65.1949413374379
3938	80.75943310229707	64.55273490542832	89.48215808178478
3940	59.97093956834196	65.53952692813274	60.06294740478808
3942	97.62880973133073	86.57103825845451	92.95501452239611
3944	61.34445891954705	54.44641544017436	64.85075820397434
3946	82.07259793637358	77.46442076102736	84.90917798435012
3948	81.69960888803615	97.14242831174094	77.36589762891424
3950	87.59074096152868	89.52257920276946	96.66778558070124
3952	83.25512109514492	72.38366119413342	88.52697744107212
3954	97.49368351472799	85.23437655429552	96.59234598434804
3956	109.9279847916685	78.24828718825752	114.7364600943552
3958	79.0990851921342	60.99273623370355	83.8303675213769
3960	61.2834879730875	61.42966563757238	61.46967708590569
3962	76.83495379203961	57.87078259981294	81.30682848682525
3964	103.20090232854	80.02135445295133	85.21403368599266
3966	82.03397236504173	82.39858584523844	66.33278435114499
3968	77.72573370323745	86.19838341884649	67.61488158988357
3970	96.26867704579368	94.80448158932171	92.87628268931283
3972	98.61103537711239	85.5676630763836	107.8327091194691
3974	104.7793811690641	76.97482368906614	89.56473039337828
3976	115.3923108435019	91.08602179140274	87.46871678825292
3978	82.84516327848729	72.54590437722115	71.34473580613438
3980	66.53094782866813	72.53788877494279	73.89276437009762
3982	81.78677295135512	100.7590035173511	111.4241680823987
3984	78.69587603179465	77.98714774464999	92.78328829346859
3986	68.93163647311405	58.83170082298162	75.62880173311086
3988	81.91661092505814	87.44539204546402	90.95049044984339
3990	94.70045390213812	95.80050005683955	103.1141375481153
3992	84.53263807891619	90.11458650386697	90.81459913142113
3994	75.09249670586942	102.483927364077	81.837545915047
3996	76.45626912088112	88.97080752593158	96.35512027753593
3998	101.8542408003838	91.53521201286952	94.05693521944698
4000	107.3154816456285	101.3945478953618	91.13706383493269
