# Supplementary material for: In vitro and in vivo datasets of topically applied ketorolac tromethamine in aqueous humor using Raman spectroscopy
Source: Data Brief. 2019 Oct 22;27:104694. doi: 10.1016/j.dib.2019.104694 (PMC6839021; doi:10.1016/j.dib.2019.104694)
Supplement: Multimedia component 1 [file mmc1.zip › Raw Raman spectrum dataset/In vitro Pig eyes/Jena lens/High Wavenumber/0.05% Ketorolac 9-2.txt]

cm-1	frame1	frame2	frame3
2502	107.2218876439536	99.21930086109126	99.43400565748277
2504	103.2146847977869	101.2858411942971	97.37057430728856
2506	88.69144863280822	92.91563570750087	89.24718189638088
2508	98.90309604244028	104.4172409744339	87.82243551078626
2510	95.08960177374621	96.96167146008411	73.89166317252766
2512	96.33810285559241	107.0510023000855	87.65574264357302
2514	100.7199352854891	120.8481625302913	106.5147515905474
2516	98.51259469097023	99.69660429189852	73.34877986478678
2518	101.4070577533969	88.9174955858894	75.92519129543545
2520	102.1395858943804	81.42341008835619	76.76962357388467
2522	96.75869364230074	76.2410664229464	73.87918225318714
2524	81.18853366220091	72.71775740659625	68.20805758780415
2526	94.12499830679666	86.54498448711748	80.76197738214444
2528	103.4799232979784	87.3384705583	93.5281242800074
2530	105.9582355295328	89.84958241984859	98.10066702138829
2532	100.1281758386645	102.5918687939609	89.22112404959439
2534	99.71214241775313	79.94416623293287	84.51452297697387
2536	102.580914784548	83.83678185039557	88.60117894803554
2538	99.39316715891006	85.97841999904341	85.7555213967637
2540	89.90056935372252	78.42041726749285	74.27626249797594
2542	96.67544645613633	91.17574394741226	85.32618233937917
2544	98.18485312732861	95.48493455710144	94.63862714463777
2546	97.58536965470992	96.35485920796268	97.03329139982334
2548	92.23954047809117	90.32330341839024	90.45593808318495
2550	72.70790639815974	64.38195349343076	73.06254251159027
2552	85.49952513193975	82.36416259041843	75.64108133753894
2554	99.04325609373888	92.11351626728866	87.87548723372035
2556	102.0913192557829	90.60467297186989	95.10478462359153
2558	84.01389883868556	82.7625895695668	77.88663805164931
2560	96.45080446705637	90.30295103557394	84.88378085578047
2562	83.43580744985971	83.77566126915974	87.20368116865811
2564	74.9953825638836	84.68629350425002	88.63262354686604
2566	94.10157664440277	106.9276054896788	93.05093098929825
2568	112.7927124424537	103.484111060224	104.9373466411282
2570	99.54346159316046	87.09103567063747	89.46218574746695
2572	91.52197208131085	81.82327381640133	77.81536885641111
2574	100.1115984889419	92.83642537367091	78.82422614881303
2576	107.0002370148347	99.2805338978927	74.13926060765019
2578	100.5449948892444	77.38395064224594	79.00769014304491
2580	91.43372128867274	66.87411095665377	86.50187129799485
2582	85.31505078336204	67.19043033419717	92.83848788458744
2584	88.89190459575053	62.76266375656768	93.42337462311708
2586	84.89066130337717	68.99057596752645	82.37849464050018
2588	92.53685304160891	70.85541891286056	78.31625084857625
2590	98.47234568004713	76.87376647579903	83.83819580672507
2592	90.85042791432744	92.61971930295425	96.67040733571335
2594	90.67874805188274	76.31939296112677	65.51540189575366
2596	87.00831982416563	66.87886216815025	63.56266000398277
2598	89.52085174829367	69.58778505813667	69.4441968375659
2600	97.6301005857438	83.20352907789317	75.8394359909141
2602	91.97729427916909	93.74114440164718	91.92334390985947
2604	91.92336973563459	90.59177597528509	83.55279049796248
2606	91.63394567888597	87.77534038736768	75.90214206946465
2608	85.65614164360295	83.10992598826083	74.02583197066107
2610	67.00576473952306	69.13596822276118	78.76026829763895
2612	80.64954198941729	78.25751387373549	71.45957484341115
2614	90.27795551937179	80.57969995621656	71.41366247138663
2616	90.08834694422338	84.13558889536685	73.51351829817983
2618	79.54799481361357	91.5248248285137	74.6934530699006
2620	82.85385436764435	71.84594095024762	84.38160533537896
2622	92.47272413379672	78.07887830886824	88.68649148017187
2624	100.0462620740686	86.93210383810117	87.5025547333461
2626	97.18023846205271	90.2021734063502	79.62759465484325
2628	69.56589689498118	85.65175805667828	62.23658389254143
2630	72.29027964759881	85.55231028816195	72.8252611692009
2632	81.07689771417084	89.6350433203087	78.91548960410987
2634	88.49474219110246	92.21317370844312	79.14073255563179
2636	89.35705790037733	87.44515714582671	75.10818646674524
2638	90.08459648527837	74.53549683871061	67.7592030496087
2640	88.12811223833889	77.63420312099851	72.7833894667417
2642	83.8046406389752	77.61020687247441	71.35104404913015
2644	80.2063131290323	72.76992181851111	63.57283531150689
2646	86.75731494487032	83.58702081963016	75.22294502498033
2648	85.98872597716607	71.99174441267145	84.63721333768336
2650	84.77835305986844	77.38646345730935	87.53805048860873
2652	79.50936522031549	87.59331390155255	82.1288210574028
2654	66.95549326319163	83.1391138986141	68.85080775682395
2656	85.33047557114587	79.60296306257654	79.92217482616589
2658	91.34719620673629	71.47055843864186	69.47125962735743
2660	89.41729823194601	77.80737654624471	70.09403268916411
2662	83.03792162242525	93.09190657994247	87.25390756609828
2664	76.70856461413364	69.52426592511829	88.69935948847351
2666	82.81166374488763	89.51458287500421	80.76529903279717
2668	78.96923488486053	85.05783126359034	81.07100958556821
2670	75.6961309981582	76.35826058102143	82.61763466524667
2672	86.86832409539449	93.79855536816373	75.74484900403883
2674	88.15176299617622	88.99864621817117	77.49100205762346
2676	85.7983949017177	82.55819172054339	56.09286553818468
2678	79.74145772403001	71.31398903346157	53.65084860161727
2680	72.42004538226979	61.96347976029514	71.18160523822672
2682	70.80700072777864	77.35088340321633	60.85378624796098
2684	65.31690830968347	85.21354981596069	78.09158869587267
2686	68.01793981408319	81.87477214221704	83.30309635111712
2688	77.03914131568453	80.06912306445705	78.15429920068678
2690	87.9705741416094	89.27044697816646	70.42729039188842
2692	88.8876246388173	79.27739333755308	81.83990469463686
2694	90.51031083434421	77.72529670049255	86.89522324477562
2696	88.37559565449408	80.97646255635723	84.19246047649941
2698	82.292928444054	81.65211048623468	78.22841414479647
2700	74.87556233312182	67.21966229390661	79.13604068784341
2702	102.2260820450716	65.74997619026613	78.93279146099761
2704	97.90599124719564	74.53175164577016	69.29240133833847
2706	88.8796202142756	82.89795563267803	68.96243099547827
2708	91.26883313988074	83.01935760165594	83.78566859919427
2710	83.80632182488436	72.8968910667834	78.95942953540535
2712	82.32978102103579	72.61163936283907	76.67755041623795
2714	85.44920868405467	75.13531197342019	80.83632001150406
2716	87.42937532548582	73.92060359083419	83.3442699112651
2718	82.54500820315762	64.26371485912758	74.26282639401835
2720	95.9035305367606	83.36103684332701	78.79075021600838
2722	94.92981231420279	89.83582450280566	79.9058406334442
2724	86.51778078285915	87.16035670558975	86.07623021598698
2726	77.69138390389881	80.1485612462144	93.02640619761753
2728	78.36971477895607	76.84946708501659	82.24618380032185
2730	92.57930185221196	75.60617802843601	84.07689246585527
2732	92.41156468949558	81.67966283552897	81.21971652382013
2734	87.61745401544184	87.78026601419393	77.82782968778844
2736	85.73155349457912	88.23217068589059	77.08487309887316
2738	82.37558451668386	82.65285298483879	76.39554012010267
2740	82.13789152182866	76.68362044075072	75.32064852775936
2742	94.72882676489576	77.07860205095662	73.58786567757363
2744	97.28745434598609	80.73641415619913	73.71789939223829
2746	67.87954227507152	81.44840743129981	77.98011413981983
2748	85.64490511620558	66.56786911366078	78.31329733280859
2750	88.25075006579152	78.1506333112909	77.46574311222256
2752	89.29188672539229	84.07246578272381	80.17813194688776
2754	89.77479509950886	79.45092641288768	82.83066777674368
2756	83.54691288704547	75.03258718732978	76.17221106741027
2758	77.04798039800423	68.06945768796855	71.45825950319809
2760	79.27274462548934	78.10880494954975	64.5976369351595
2762	82.32958574745359	83.26223643661514	67.54751556026817
2764	85.71190650533183	77.70177536554796	77.4565360091574
2766	100.1956933454072	78.24448667526896	68.54840052444133
2768	89.03053891787329	78.17154532157538	82.77305094291415
2770	87.01164115386703	75.59266787170736	84.64835579495178
2772	87.0043369733479	71.99836042197036	85.99134130987582
2774	83.03154311575092	68.77784449816664	90.7319984410415
2776	80.74538602515767	66.45276983374222	68.0841467086201
2778	76.22882355091944	70.82482915304355	74.69563569533221
2780	82.75148312682529	84.46068707500443	82.75632295496376
2782	86.89858585803168	91.2004887009669	87.75040536873352
2784	75.55817571577364	79.31972078720014	88.07119618731242
2786	63.61536589763932	80.98984782624473	75.68686377218155
2788	75.07235575091292	74.47839528466068	73.98023085025278
2790	81.96881459868231	75.42049816786785	81.7605803431191
2792	83.67593297545413	81.38739920608848	85.8334193338796
2794	85.51807428238541	84.07696507678291	72.74622474435091
2796	65.28552043274647	75.67862516316706	73.89868455198113
2798	67.32698526264112	76.974655483474	76.23166751951135
2800	80.49126209699426	89.54500055179773	80.77617500374129
2802	91.16717627505315	95.89002829547522	82.5787365821577
2804	84.8226222967488	71.63399651333288	74.86252547444946
2806	79.83926002161694	67.55329439624744	79.03839616978553
2808	81.39243325262784	79.76265562288417	78.57734105536595
2810	85.88662952826458	78.55114139785187	83.87582103187162
2812	86.59137075750124	69.97625705862406	86.22759741787588
2814	75.26847117202745	83.12133952283232	65.4349676277311
2816	90.24044374102003	88.44985302531478	78.58242397794349
2818	76.49822972202122	82.01338010431954	76.06499007458183
2820	71.34671816869997	86.93694068283625	74.71560475841525
2822	78.67526770837367	98.01433217408771	77.5449051673782
2824	75.3938675962475	86.90230186377744	76.3944784864312
2826	82.54045492825924	88.05394201086399	66.86771882623025
2828	83.0100240739678	83.9092680981899	69.60266526949206
2830	77.51631362202804	76.82464683508428	61.90506018889039
2832	71.74844943335805	71.15571561751274	53.81705035510672
2834	76.1249974962781	73.16717417833468	85.34704787507617
2836	89.95180984733173	75.84830943199383	83.84107300393197
2838	90.93716502897217	78.3165912138154	83.17639339904707
2840	86.19362592977643	80.56056201809139	77.68326125278701
2842	80.61740356470426	78.81215456751588	72.44149826157454
2844	77.11647009786069	66.11547422796843	82.21874988300547
2846	81.94471589363005	74.64926103861663	72.12302102521956
2848	79.44422016529441	93.63649336512674	74.92412315393969
2850	78.26685597804607	88.37587312522318	83.51897144383352
2852	80.1875122992338	69.82399339615554	86.17640703720717
2854	80.84185292386229	85.98655042923704	68.36921987984475
2856	66.593289740016	66.58819976364416	71.92250580019019
2858	79.3365923202648	71.24659825137729	82.51274833225828
2860	92.18376948282429	88.58543306142281	89.85717907615694
2862	95.17932132584026	99.36783040132396	92.3654239001737
2864	91.2825482914561	81.61586280916485	94.39261059097015
2866	98.69202906660921	81.91580641630578	91.40793015872693
2868	93.01959284996214	76.69539353642868	91.1328092683807
2870	87.61856577218877	78.88373453498204	85.54064403507317
2872	92.02119545012451	85.29444476583659	83.82065401552308
2874	109.3430698147447	85.49597400592523	99.87083022035981
2876	93.46439562472465	90.41775749108857	91.55506667069186
2878	89.54801286392679	85.05991773462969	77.247740842326
2880	82.10022542217814	83.63508003584272	76.3425486778398
2882	84.15008410041315	90.77934082200159	90.11364250344215
2884	108.9106040426953	102.9327012353957	107.297625517362
2886	101.0050927873374	88.36079970221815	83.70245334793783
2888	83.01912298529071	73.55844115364977	82.04505736112019
2890	91.12138993101027	84.63572535981248	88.6943104677392
2892	103.6030401023245	96.82090937997704	90.69324115932436
2894	97.30205585056953	87.82053003537885	83.90652400636577
2896	96.36792493172008	90.68962379517093	96.33336135559185
2898	96.35425106034262	83.17515653407124	85.34113236578492
2900	90.74588843888267	79.55908863783319	75.96495389562618
2902	89.79387207602775	84.75969764484756	85.56712655292792
2904	98.25312912615205	95.82632538087724	108.3982019181238
2906	105.6379465261465	96.95925115310173	95.12242896356747
2908	94.94670183179753	88.80635693908732	75.30135367064408
2910	90.41102774220786	88.20997147529667	80.66148929159105
2912	94.61090155532779	89.1580637906456	95.55529928174131
2914	102.5013804404059	91.19550112610162	102.0606214400709
2916	102.7767513374662	100.3757684652223	85.53302289951246
2918	104.4519318281428	101.0808084236765	111.3250367016629
2920	90.66433169444775	89.00028288310355	101.833894453077
2922	102.2229702858039	103.7897084141229	104.859559063545
2924	122.731333495528	124.3835821588181	111.4587495807298
2926	114.7295802443572	109.3561055391155	92.26998700186476
2928	117.7859917207819	112.4089327651274	97.73759375582536
2930	113.8904186315537	104.7286734311349	94.14653448359559
2932	105.6626431925035	96.73527554317519	91.75422944205614
2934	101.1614999233544	95.15389806698393	94.34837629185216
2936	105.5404389806175	102.7841980110989	102.112172542832
2938	112.4869512631635	114.6093281827864	110.0291912447291
2940	111.0768771181553	108.4116458168625	98.54050643349059
2942	106.9944957035315	106.9804928532082	102.2021491509473
2944	107.9983765686729	105.5360740373812	106.0115039597059
2946	108.1877816970407	99.38797222753064	99.83203517146411
2948	88.21064539254432	87.63613064527493	85.01900879921296
2950	79.06789904651494	99.13744847679824	89.63424014950623
2952	97.9637401066658	97.16955309448589	83.13301394145816
2954	103.8753013514852	90.26067655177937	87.07531442221033
2956	106.5417665740497	95.15057895631399	97.70211559164498
2958	126.6116668107246	118.4509158981637	101.0480908314854
2960	123.2488678094929	103.1512345268858	91.63088738809856
2962	106.0094305186405	107.9988374986234	95.72699601181739
2964	104.2490415226509	100.1110893498768	97.7812252489266
2966	109.8690435061668	96.76531360745346	100.1417653424454
2968	114.0358754773835	108.1606560107622	107.6329265671099
2970	116.2434053875799	121.5393788150046	124.0632688702372
2972	117.1648355388817	95.50449599245087	109.5098301231731
2974	116.7634154455468	104.9840294111056	107.7359746652183
2976	111.9839403595226	101.0247788054827	113.9145370029563
2978	107.4336486394513	94.77589675034787	119.1868903527092
2980	109.3648608423839	113.7305201297525	114.3429528451184
2982	111.5978890313186	96.37487174339063	96.98796806550199
2984	108.1652764967057	105.0359783572068	105.1963988808415
2986	110.6988769930843	104.29659786507	98.11046639263148
2988	110.6564150093391	100.9979322699532	96.20762721545954
2990	107.7291874822847	102.5699974809308	104.2985894490815
2992	116.2298456477412	107.6249267180965	94.26878032264126
2994	116.9540156371141	108.8392812072538	103.0559293462957
2996	106.9702307104619	112.0218175264488	101.5818173168883
2998	103.4620957562747	109.5013367669431	98.91550193287218
3000	102.9202404845838	101.5970636297926	95.69243158460199
3002	101.2450576456472	96.208761043734	94.69049419583175
3004	123.8757827950316	114.2618944341631	118.84107119734
3006	116.4575850003308	102.7223669915686	116.7754109510218
3008	117.3585606507591	110.6228492402013	112.9169086278548
3010	118.016998646091	114.9544432883917	109.3281994065018
3012	117.8418993964267	115.1377591426338	110.9783152547428
3014	124.8294632156471	129.4500843661438	122.5794297085707
3016	128.4955156222169	113.6298624075873	113.9311851925332
3018	134.3378157816138	124.0301679815005	119.4723456917322
3020	135.2464361351397	125.7375774708262	127.9847241147037
3022	130.7174023884388	114.6704045648083	127.4089092440718
3024	122.7456589932786	103.4819531324204	114.7822735391208
3026	114.5534626654961	117.1135443600727	102.3833215247844
3028	109.4830332532487	114.6354009690289	115.9618560882199
3030	104.4930186810823	118.9755235004056	111.6049189933265
3032	121.1189214697032	125.9873612405754	117.140423297153
3034	132.0759658063379	128.5275130512037	120.8708256079965
3036	115.5508055644531	120.1871179000816	108.4614949283305
3038	118.2034621381114	99.35565182564879	103.3053969139655
3040	132.4960444501646	126.1109038275399	121.904472283556
3042	146.2126812458031	150.2386053473908	134.3265141200298
3044	145.2457491773845	142.7163757998228	122.9253792818589
3046	143.593987196568	133.1167345211701	121.9268634756911
3048	156.5904613635817	158.8886861786376	162.2034638900678
3050	133.4275588829441	143.0813610089779	133.7780767472849
3052	129.7173516776192	121.1780139358618	123.316732986618
3054	135.7889831116998	136.3845132258631	132.5099592292297
3056	143.5615692410909	143.279725221137	137.7840120165619
3058	152.8319179279114	138.8396352401737	143.1748511979255
3060	165.6208488843196	152.1073555254142	165.7819152678157
3062	158.2828518162178	149.5496600240318	154.2028027566063
3064	164.3156146881107	160.8356540064922	146.3319040296893
3066	147.7867974870324	139.1007491361424	137.0276915066272
3068	150.8708210323827	137.6769337249148	134.3875153586652
3070	165.8025872308021	155.5400337274695	131.3265189121915
3072	145.1039794726239	140.8532980098403	115.1390360787216
3074	172.7309820103507	151.3126691152526	145.3932570410933
3076	165.425914879069	157.1424482688214	158.0796081302235
3078	157.7255535882303	163.4777257829964	152.2204638794043
3080	152.7488091322529	156.753150202249	150.107423551128
3082	153.9469458410619	148.5611942441554	155.660244885112
3084	165.759446266991	167.2842998866698	153.315026389664
3086	164.1913830366709	161.4041478932934	156.5742703654671
3088	177.0673541152175	165.6056017767666	162.2070734238936
3090	177.269739416893	173.2125610698715	166.5738603698476
3092	179.2144896173769	176.7682723226063	168.7675299913074
3094	184.9996813125332	175.9194182513823	169.2606367088844
3096	183.1622332123697	177.1652923166849	169.8479421509009
3098	197.6115749627123	183.994335616642	175.0353529270247
3100	200.9870112963006	175.7607947771471	180.5022756250184
3102	205.6174217516452	189.7632360625075	176.0051129497755
3104	196.7210217607297	205.946166460648	172.935403725503
3106	186.2487343415498	206.7540521997001	178.52567615183
3108	197.4698380450147	191.1724139953968	190.6022396812003
3110	184.5323880431218	185.3645659545868	195.7596380367409
3112	193.314335374037	189.4970902866584	190.9004192941284
3114	207.1904346161212	181.9996127086891	192.8948304870243
3116	209.6646271635745	192.7001563257262	196.935147669486
3118	207.7918357952446	216.9867600971113	199.7897318093089
3120	215.0975020148239	229.921506159319	204.7202996260676
3122	211.6796868592572	232.6340336029448	226.7681998648397
3124	200.7450731121664	210.6035633887246	215.0155730160029
3126	219.026292480788	219.3835979758013	226.8660861928673
3128	237.3636468101018	224.5575106898573	228.2448830685848
3130	235.0986767014521	220.9927545702104	220.9957114999986
3132	218.5973855458554	225.2111658218286	223.395243112763
3134	232.8901008012242	257.9178764368485	241.2760864705448
3136	241.5381428293179	254.2827021449818	236.4878428257744
3138	239.272958431146	229.4681477506059	228.2337446604644
3140	246.8525105061523	225.691137723166	235.2844809471864
3142	257.6925668020258	247.1339715777602	245.747069300429
3144	265.109860692303	264.5997142630137	251.089369140196
3146	272.4126959938611	237.270699583056	260.2930649359676
3148	255.2138345732704	239.7644041100063	266.7464413603254
3150	265.4413847694923	243.0032007079778	273.4280435841795
3152	269.3225743801728	257.5039096595604	270.9411126939966
3154	269.913739799797	272.2710984944132	268.5723155321563
3156	275.4532887930053	281.1115861229544	269.8865285076799
3158	286.3870263638077	281.0298647951149	270.6907983557405
3160	280.2498854727017	253.2096706133268	267.3379547622447
3162	286.6103571292867	286.0467556655773	269.3836520155261
3164	299.528669962918	296.3951561054522	289.8497553947204
3166	297.8064085474676	306.9607439347126	297.2401883374474
3168	286.5075827344152	310.8118041790427	294.6746202631365
3170	280.871298900452	299.6291847763704	294.245572712289
3172	288.9010215815936	290.2957665461508	292.1666728140337
3174	305.838190273652	296.2994130132074	283.7841584576739
3176	306.0180820088559	295.6358004939484	297.5449189161444
3178	321.7447591918286	306.7084959590399	311.7822952932739
3180	326.1900833482399	308.9858408025054	314.7908864524816
3182	320.3538598753971	308.170763455563	314.1112358341561
3184	326.100004045505	321.2981797697862	322.9784630258291
3186	315.7151118748157	302.2084444395632	323.034720921157
3188	345.3564725068599	315.0965087771786	332.9160393441767
3190	325.9765854539402	307.805449392502	309.0521579973994
3192	329.0185815510533	310.7343200779835	316.2376423115903
3194	338.3697485277151	329.8780216307232	333.1037208874947
3196	336.9777240157562	349.4586127677375	334.0077227728532
3198	351.153334692872	345.1980763169242	338.1527514502442
3200	334.1384018043697	323.4738196960564	343.4048050949108
3202	339.1018857871803	344.2766963997475	343.6564995606746
3204	352.6448476716442	360.557623591721	344.0119114102498
3206	349.166482549572	355.4045047671682	338.3342254225085
3208	340.3514759259055	346.3567728815716	338.1069488936855
3210	344.6763184551728	350.4212724445823	348.2414700828271
3212	345.7840871590731	347.2806914107161	341.3977085518696
3214	339.4632567444369	356.9553102216571	344.5547458577416
3216	358.8269127386587	372.0700981131133	352.0425295111557
3218	367.3462746875615	363.7862153381216	354.4848536528555
3220	356.5198628559621	341.9676812206243	346.6808994051336
3222	355.9846786549177	341.4287444412622	348.9237749479369
3224	386.6073825005782	374.369933239547	371.7136244871085
3226	385.6739674669799	368.5305914862209	355.7941233517981
3228	357.9904746844889	358.2297779191051	340.0801147597947
3230	374.4771840614611	376.260461874059	359.8784176899391
3232	366.9116416793055	375.2932864932437	357.3898694874993
3234	368.4113917727645	375.5688518063711	360.5278852532911
3236	377.4161800350656	376.7112131117216	376.3227837835822
3238	362.3710873528769	364.366759754233	377.1449569447568
3240	366.5436199797881	383.2919676100578	353.9058937545337
3242	372.6555621412175	370.6258006837315	367.2823248488029
3244	386.1978619393459	371.4749253173477	378.3485338688143
3246	383.5603816795048	383.6805947231655	371.0419926141178
3248	385.9901220921234	388.2223616278115	364.8319115426731
3250	387.7062075468437	385.5869636192129	369.7898070660586
3252	372.9991410970173	386.9914540247019	380.652671024941
3254	397.455941918747	372.1296081587203	400.0472816202638
3256	382.0028213099303	377.5328770758684	369.8769939032762
3258	368.506947172461	365.4974537459456	364.7128999288652
3260	393.3649744654869	390.2101222264603	382.7373277609212
3262	400.2130163843892	399.302416870058	380.013809542231
3264	387.7478413226962	387.152027091522	374.7095957672849
3266	394.6081988908486	390.2133679425466	401.3312964134364
3268	395.1426536592353	393.3371196482802	393.4020860344631
3270	388.8015291383404	378.3068279997221	396.9878932491984
3272	393.5636590691881	388.5938996329022	396.3663790861838
3274	388.1900768144068	392.9369133375824	387.5650816851545
3276	380.4946129032657	377.9980683061117	387.4490914738608
3278	383.2887315525731	370.3342471506995	390.1792061426939
3280	393.0192304145065	386.4313642518574	382.8497709459344
3282	386.729739687134	386.9725162340118	376.1800109622681
3284	415.9676552156896	401.745492860036	400.999165084812
3286	412.0217301794186	393.8162228111104	403.1341993985069
3288	398.5052802278404	396.5044026781831	407.2082603678668
3290	393.1863706024459	395.1280400088123	402.6529951815193
3292	386.2411783797804	396.4246043485804	398.0898968764678
3294	375.7723897639893	397.8780013982978	389.2904166829777
3296	379.2464817484807	382.8903889408006	360.3289011403081
3298	377.7195449330073	396.6121265872238	375.3131101913435
3300	395.6891473039612	393.4201910354556	370.2218041928734
3302	401.8523643020129	402.8779763060056	389.9414101841154
3304	405.5859354424852	392.769456433437	400.8533630447012
3306	394.278490234797	373.9370154327074	389.1722698956396
3308	383.5878363853136	368.0651460975008	382.917038287442
3310	397.5760633818144	377.386952672146	403.6923842662936
3312	412.345451486369	373.1060509495015	401.2395476728441
3314	405.0566940185688	378.7073111385239	405.5567444836254
3316	402.811032145516	400.5893778976165	411.4031972561224
3318	409.2147879284953	417.383730888037	401.3581453939727
3320	422.4549339598764	406.6018005158001	393.7363500432554
3322	415.7944316983491	393.757959112767	393.757959112767
3324	400.5788097553042	398.8760170150457	397.4471602937126
3326	418.3003370694889	406.0775240985122	399.2295098583101
3328	405.7744267702205	406.0130794829232	389.8447760488043
3330	417.7547445583643	434.3812379577713	439.7759625464857
3332	390.8624204419879	406.8438476451274	396.9462991647312
3334	415.6657488125353	404.7982297805772	406.4269461669899
3336	422.0786703824741	409.587461438154	415.2655578130797
3338	409.34291714607	399.9470747574867	410.6572039171648
3340	412.806797618671	388.2929880705555	412.1439549077375
3342	418.0032053405189	405.9332991235415	409.2860508504796
3344	429.6166642302545	429.4480032885872	429.4948535501615
3346	409.3267780347761	409.9806873860114	400.8259564687166
3348	396.8663909476279	399.3037475555234	402.0710543106415
3350	416.8319984646885	413.3870878683065	416.8292549087186
3352	429.8778731255145	420.0489447385363	433.6923793792778
3354	429.6038920780117	420.3978738581587	430.3693087313272
3356	432.2717963735231	433.2528320650107	413.0492141224656
3358	429.2935828164789	442.5433203485601	429.7309261197477
3360	419.7871531091389	403.483984020213	417.5379488728723
3362	457.989257699255	415.9214424300843	433.8524536642585
3364	438.6536584516527	440.595943894484	439.2517876278857
3366	434.2648199386644	458.7324770636943	430.9151891478003
3368	438.0369421338334	448.4620036212782	425.6923021691056
3370	444.0848263655331	434.9308652992186	437.3826601739601
3372	456.5300687182138	445.0806422605934	456.6165585329955
3374	462.7810976713809	454.6416850181685	454.7866498918614
3376	435.5710755984874	447.1793348733237	437.111088608041
3378	429.7616938346563	431.1865410358794	461.2891188184864
3380	447.6479475687628	455.2952360608932	450.4691248120053
3382	447.5631740483062	439.3408079159809	431.3294958454089
3384	456.2153580263243	450.7408216573864	435.1286421240978
3386	455.3565276431258	452.8107695613945	449.7001456556105
3388	426.7958185834036	417.9491660670517	442.2327339646221
3390	409.2958865813774	421.5179699946997	412.6782579949585
3392	452.8783790879407	459.3291111725495	428.6493033782274
3394	449.4410533687803	460.0531141202629	447.3509416827
3396	440.6796308813068	435.9790802859732	443.1963967027231
3398	452.4216802982461	436.2426397520954	452.3584871924726
3400	449.9126039979507	439.9438196436043	446.1088117138379
3402	450.1480562348478	442.1451444899192	432.6471959543637
3404	459.7624373413684	445.4777321969316	430.8955032431362
3406	457.1359911701059	441.578487482072	445.673855540936
3408	444.8015405964674	423.5762666918037	468.5558208141911
3410	458.8650083905766	484.7229370000138	459.4661955846087
3412	437.50460703469	463.2622495252699	456.0635054846563
3414	438.7246787366977	458.3233569558062	449.5687435259889
3416	450.1690223623124	455.1535924779797	439.7086335665579
3418	445.1653825830045	462.5811552512093	434.2444148313621
3420	443.8165219213176	466.4086748675517	457.017049639929
3422	453.3779055804112	456.2500483436946	482.3077899010269
3424	444.2198937859012	447.8273087183277	455.8468150848745
3426	443.1262468955316	445.3046563405767	449.476201961582
3428	438.4793543594894	449.2670801534946	455.6023771836216
3430	442.6169382172085	453.2580951964556	449.6389784369482
3432	439.1541367315011	458.9997198955435	443.4280878945727
3434	447.3949994732852	449.2258514151653	447.9998816839412
3436	445.9397188976711	438.5768120186405	451.1483382774977
3438	433.1955253519856	433.2540312623385	449.7608852037241
3440	437.3164763906831	441.6123451273915	459.6148449038657
3442	462.9438094840733	468.7630592461575	481.8482210638215
3444	435.5594186861569	443.9382613947548	452.8609681486014
3446	469.8756315036016	438.1591279849336	445.6342205960905
3448	444.66324787724	423.7988541084317	439.3788067181546
3450	445.9449067437961	425.5102130148292	436.2535661184886
3452	452.8765077100538	433.4971534135847	441.2217378672909
3454	456.4427850950353	433.7233792396563	442.3953990771385
3456	452.637062305023	421.1361509376989	440.4777837258761
3458	437.78490688464	407.2983061059323	432.7093118475364
3460	419.4223280137773	413.258678517613	413.147445236599
3462	423.8300107672963	441.3403742436472	422.0813182780455
3464	429.3635322407783	426.8917959970763	415.7315494708247
3466	411.6505605457908	415.4416306516701	425.269350438559
3468	434.9036968327981	428.6963263953784	450.7206066032713
3470	425.8363104631725	432.4618100354967	440.8604288654965
3472	424.8455304412912	433.1178252048019	413.8902655265863
3474	425.5022671396395	423.9308907712187	404.2614548365386
3476	417.6803718747341	407.9826176674907	413.7380384850919
3478	415.1199945133711	405.9758171522022	417.693426357252
3480	395.8850084210055	413.9013092264744	411.0225927895488
3482	410.4896164061334	405.5023225768945	406.4577012961032
3484	394.7060190822764	395.7681552181122	405.8070219616003
3486	402.9719275110967	398.5544864816571	401.3905463880882
3488	409.168533912399	410.3667649812081	420.717633672224
3490	390.1566096675804	400.4972039757954	406.3035014497154
3492	384.2818259355047	393.6867041777179	375.598868951002
3494	395.3939815389819	400.6544443189411	378.7810720778081
3496	394.4092695196546	400.4905735866889	401.8404020626448
3498	383.5599260970009	387.0238551516538	388.7786271901136
3500	390.3391436634262	391.0922817084011	390.0582555538356
3502	347.5148741340095	355.9776543340259	361.8792652223538
3504	364.7399750960541	378.67123724619	361.0598129351732
3506	372.9344046618385	363.8719514591242	369.616923490357
3508	346.0624358622799	350.6831686454053	360.6582512699113
3510	364.6827507677898	352.6146897449617	361.7656013437054
3512	368.1264993087725	354.7283613613063	360.0244755631821
3514	346.4600208336134	351.1248242441029	348.9578583507711
3516	349.0034859855839	355.7257608691693	345.7510009712319
3518	359.1274641822329	361.1880713551612	349.1406433138032
3520	344.7624249238386	316.6631015309451	322.8310563453264
3522	344.9324967381958	364.8691576200976	330.0644073761447
3524	339.6647510663196	324.3584356105968	309.8532370689031
3526	339.313499130417	348.2106202864593	326.083667099645
3528	338.8642680499207	339.1424377424693	329.4691321521885
3530	323.2008970029119	332.637908454896	318.369931059295
3532	317.1750075536241	327.919369664989	304.5071922848072
3534	325.3643968467561	333.5847020880316	299.4379398447233
3536	328.5582554208878	339.3034672299524	303.648824977165
3538	321.3972073019781	321.3972073019781	308.4248667443402
3540	322.4962968487153	318.9942626124439	308.2922562727957
3542	340.8545081095053	316.0475141309677	294.1921295721438
3544	317.1301690101136	312.4289830709963	297.784054319538
3546	304.416255392826	289.3999700106315	311.7628495888292
3548	293.6491199572091	281.4293057256788	286.1666738107331
3550	297.610861281075	308.4652344324149	293.1770419437584
3552	300.088113373217	301.9104758548898	285.05491065331
3554	294.8533778678108	280.5224089445593	275.3505769166759
3556	297.8541415810216	276.6683573210452	291.2881970047114
3558	298.9112730950457	277.7202229646361	302.1638935956398
3560	271.9537330924155	269.1096304932776	267.625699976073
3562	263.1843716478862	265.0626290229492	229.7129222109536
3564	241.2581202441403	256.1680426978562	234.4438980836637
3566	261.3088634541316	262.1998840204456	266.8684026983218
3568	264.8930427029953	289.7067692181896	279.7849758156582
3570	261.8342273414519	291.6553930398138	252.4880684231592
3572	274.0028019930221	275.7425505156346	268.99991366052
3574	282.3701622517655	276.9228609483345	270.36572121271
3576	273.0071272437607	275.299067011404	270.2295759081125
3578	265.8724348824305	275.1635286957457	269.7849702590873
3580	255.6684234695119	269.1828376480982	250.2586010380726
3582	232.0460218183291	233.6807638752389	243.5003259247128
3584	259.2765063619867	233.679041452944	266.7695642428902
3586	254.4527414438635	246.9545170339168	217.8880940664724
3588	237.9355921275462	242.2955999409801	234.3789283721834
3590	225.152032452796	241.3823588028756	243.0736622236494
3592	224.3139223061148	242.7182228002905	251.5144994906845
3594	228.044544061011	234.5341781862799	238.7089180651014
3596	221.2467037732993	215.9710334412271	232.1057323424694
3598	222.2579218206719	227.9705051043991	243.930139804766
3600	221.5876400635528	227.4451029550684	229.7373964906685
3602	210.7992273888355	204.7491003262392	198.0225794734493
3604	212.6705177893606	214.0779959385004	205.609405418051
3606	228.2573917166705	233.902412361506	231.5011341321657
3608	202.8290582882127	186.1891374273294	200.6783543382688
3610	187.5319561822653	196.0379087687357	185.0204126064288
3612	187.6165307115687	196.1414447887537	205.1077188965834
3614	202.0473986097757	200.391303393529	211.5650585455599
3616	222.400430052818	212.5854633326226	217.7874769704315
3618	207.1273509612971	220.8484529663882	198.8282211727253
3620	221.5527830299573	215.1117244062518	204.273159885718
3622	217.0835161381357	207.2245871053378	202.2882916539366
3624	202.171054933782	208.7925364832282	201.6162354642956
3626	187.126954483818	202.2809564574638	196.9377130398531
3628	168.48066587136	189.9772456462971	181.9372855850008
3630	169.9186910777196	192.6406835790267	181.2230161601012
3632	185.2399002591895	181.6547231171164	177.7201244094494
3634	181.6193867340952	174.8826338766159	167.9301002566116
3636	179.6422299023978	173.2985275418941	180.2426458489645
3638	204.6111691302324	212.5654750968998	192.6829378186364
3640	178.5972759315564	207.6466304160231	190.5562258060099
3642	182.395807240212	176.4659364740023	183.9829951088559
3644	167.2417701986479	170.6615375507446	172.3313252434673
3646	169.332407420166	171.8533723346312	156.8889228263001
3648	155.997774239051	163.0002596393852	145.9344548399001
3650	136.0642803287913	141.0066848151794	133.1349934147141
3652	137.7265967423305	133.3796538983266	137.2397895736981
3654	151.1463752437325	145.8795430633132	158.0380265717965
3656	155.4114995676054	145.1464013184889	156.3333445473038
3658	157.289705828534	137.3824247397707	137.6739027956451
3660	163.3914288057696	153.6041634558038	129.9206091074866
3662	149.4679959005612	159.7833916947008	150.7997890651742
3664	152.4170030658458	153.5548694365251	159.2841995950968
3666	138.4040442784501	123.9784170611873	132.6549181238765
3668	109.909347932368	133.3881245129716	133.1185780342713
3670	124.8445199982034	129.5748957810424	127.5805348376915
3672	127.1418222893595	129.0524823246191	127.0533777656506
3674	120.6515613106307	132.8793389286809	125.1843463366556
3676	101.1428238775056	119.3332621168203	95.88592798309878
3678	101.3854153138073	115.5523332305522	89.77138263365981
3680	126.5654861758651	117.7481535131188	118.7690294084941
3682	129.5944595578684	104.1749419475763	123.8959156597132
3684	101.7648855693126	90.32196811150003	102.2091984299024
3686	93.18671110865648	80.33608426077323	102.3040172231251
3688	104.1101906555016	90.0774543093067	96.79385091345766
3690	100.2535341272728	96.09505889640252	103.6488024006209
3692	86.95580532306833	115.3807647493328	93.99011863086497
3694	91.39103693098288	113.2800464431032	92.72156928055571
3696	93.2851729890761	76.72191103142039	84.32790840738608
3698	102.7615924323299	89.59271601029978	91.6428999232932
3700	94.13285312748535	101.4571166235417	103.0133006859327
3702	97.28032252143142	107.844382738086	92.89796740752206
3704	94.65949097798423	96.21313739806044	81.24988803023013
3706	71.86285016329619	64.13649043355645	75.78357134789964
3708	79.77032799844113	58.07523918310602	79.87265115576611
3710	93.08521426347815	80.65039202437933	98.32730782338311
3712	83.00697327045958	90.35962866604993	104.4858909877131
3714	88.9858916243319	87.46232576830124	85.61855364124975
3716	90.62461190260881	91.69114051039068	84.35126961933179
3718	90.69135284702364	90.1288900158502	92.26000409475554
3720	79.23091100975695	85.5216970930326	110.9592282995736
3722	99.92475331359221	105.0238357701012	94.7673138036524
3724	48.47569344362432	34.74785843595159	28.40368294543994
3726	112.7590028794121	86.07703986009653	94.63674453114803
3728	49.48442605365265	52.67120304489693	64.05929863348507
3730	97.84298721080603	89.60525716782267	98.67019327967304
3732	83.14737629623124	78.72629400129267	82.38375264481741
3734	64.8230944182915	57.46137139592241	59.5922427580941
3736	65.88071137334347	52.17456945727799	56.36313869305332
3738	52.37977885158897	58.88779711524974	61.72554885357612
3740	45.91873274639632	59.92786472641289	66.08760767249117
3742	71.10396158491128	65.41285433554242	76.14852533223602
3744	79.97749615298336	74.8434725438122	75.37460922529208
3746	57.3570515662991	72.4347842276519	68.83207680649629
3748	55.19491992292325	70.63586789790163	81.85568500957488
3750	59.96786532306278	74.85816473181998	76.48947493014043
3752	64.26508949763533	73.67134094119925	71.82053668035024
3754	80.29812971553334	82.67776034879547	72.32872666895945
3756	77.93454731603187	75.02816467894158	61.18640275031004
3758	94.24955017939323	95.45085442720998	85.07245785235457
3760	64.23167536825292	69.57870309888503	77.77997428188486
3762	69.95595746492678	78.45440744296182	66.08098233793457
3764	78.1171876010373	85.00375933321701	76.42918578265376
3766	72.48800218974837	71.93146309284474	79.44316584986295
3768	86.95151090330607	78.85203982004931	94.10782148862475
3770	51.22613373671425	55.39542304261784	42.949513013991
3772	63.93877616928324	68.81497728260695	58.27431123985426
3774	67.58609562567116	71.14876534608926	55.72366884587453
3776	51.84972497743441	76.12250052554383	57.10553118586191
3778	57.03894281639905	67.88804189680594	69.17247480292117
3780	78.99750203246359	51.99488751071129	57.12045802120834
3782	70.07053276916625	53.86559773902133	48.34724182566352
3784	55.38317426131162	62.64859135362866	61.36246579092039
3786	83.71890079205853	76.1932707507338	67.10180338371428
3788	73.6699240158782	65.75218637653626	58.21383087359547
3790	55.41397314692802	48.46780891461555	62.80388421558772
3792	47.89822825538939	60.06022574318698	52.23102096109939
3794	43.50358540227899	69.34672955771643	41.9086330586084
3796	58.66495679686106	65.47987995536842	61.505858743324
3798	76.88902794270926	69.17186443033792	72.35433404176126
3800	53.60926528456145	54.54773084782355	49.05945144013063
3802	30.0665712710936	52.44273367435768	39.31633711391961
3804	54.34154281999326	72.27948153595068	52.44725865285943
3806	55.09126383071231	70.34200239787776	70.95736642908844
3808	63.97997870523579	70.65400423998236	75.24795634592539
3810	76.16070538340286	57.40045091285755	79.28489051766367
3812	57.31680593631718	52.1454341636755	63.38374866311224
3814	58.84088680688449	56.90858615123244	60.75350411135358
3816	56.26969291764526	42.93166201628384	38.42860619737169
3818	71.04081988542211	57.86236693467678	39.07738894980593
3820	59.41665783338932	64.59276335771824	42.11416815151133
3822	51.12688661294389	59.89515439735912	41.78894707155375
3824	51.14286401620857	61.87519062808303	46.01695982679468
3826	37.71336820560711	62.67435896613355	50.35042933035069
3828	55.80383493914029	69.58115809242048	57.35182249559359
3830	74.99208706629248	64.76184011451144	48.29473878622938
3832	72.96836722991074	60.56810667195595	51.22647837221743
3834	83.58317601994641	76.84670995042654	72.69500927061608
3836	65.82790283154898	63.71837886874341	57.01661864375171
3838	74.25832271815031	71.78282393994212	63.79640937624237
3840	75.34282839504044	69.22490403907335	63.77932186349042
3842	65.30368110203258	71.08109459407498	44.32529376351275
3844	68.34484044678646	60.89486908035382	70.88165617383564
3846	76.60540483534155	50.30241163929761	64.5749999192722
3848	70.25542977457049	80.83475626084771	55.89916150933038
3850	75.73467962022696	66.94103060666789	42.81733911463504
3852	64.10863973230691	62.25856518499731	41.50500213929254
3854	35.98919858912382	86.17365126674852	58.19129620571301
3856	38.95717965350787	57.54860072160519	57.43233691191279
3858	46.70039021042587	43.92703958004245	55.69666363875011
3860	64.07365621648211	46.56132846357981	78.98405342362116
3862	69.28111664791314	18.49151930054721	44.27189753293672
3864	46.22596489557023	50.18476888412955	37.04976740920631
3866	41.60891744902997	76.77180257134482	53.26865819135788
3868	50.24203575962045	78.5794149154069	76.58350963364208
3870	71.223129477637	91.48409271226845	79.45307033184764
3872	64.89860418269012	80.42236447265049	60.93378246464732
3874	76.20480071899992	58.70681486685781	73.74279381937744
3876	79.01847773918637	71.69891124781432	86.35537786600385
3878	58.48684430843138	57.90684394671248	56.04271617955213
3880	45.77108125388708	27.36636366426745	36.34851208362579
3882	47.01189978481352	41.82736618094042	57.8897371903121
3884	47.77375513359115	52.84447019801706	53.89507178131315
3886	47.1657306431435	45.83124480566461	38.1736678009651
3888	65.94416594231939	57.19557322626923	66.90571183209215
3890	65.43819155026726	65.99129454426256	53.20333722794656
3892	67.38728626969123	57.29393562575003	30.05432805872943
3894	60.48024575107749	55.77071131185919	45.10180689001081
3896	65.66824051903873	56.39697682449189	40.96429965154194
3898	81.73880774745366	86.5447614828295	53.18207855961303
3900	91.01306753553857	90.62244308020347	71.60738500683732
3902	101.5169748102694	79.50735925831292	89.34187104976682
3904	74.702270223829	40.2750382411751	56.75457279353133
3906	49.35736573287943	63.12576937045764	51.26129568385509
3908	86.38157784100234	107.514432033774	68.99054525640301
3910	42.10746951722869	65.63144730910322	66.65075358837289
3912	66.1190776216843	60.83057953591128	74.90340454421565
3914	49.05923974280634	40.95014621960775	53.02982639892063
3916	50.18021845417003	28.22170180497425	57.85648668019831
3918	76.93793593933334	73.98121411207664	57.92231717746881
3920	72.15170198112877	68.30711095107094	62.6470163627797
3922	64.27646630848103	79.9008543785192	80.80533323187964
3924	45.01041798410994	80.04927439284531	80.15497292213628
3926	39.42802068051382	76.12992737196581	71.41848878364928
3928	40.18449536224539	50.39053682860916	39.40018207022472
3930	93.09067876564281	81.56210915134359	83.29973870508196
3932	62.39266092263392	84.40240172234083	58.49998687770276
3934	75.76463252713424	62.48692528060799	54.6955933129839
3936	53.11633705350211	63.61334108837941	73.73603718023732
3938	102.9834503195106	71.45225287671497	90.98556952917396
3940	74.52876841022751	57.93072810885284	72.08974795409748
3942	61.84108685384361	68.87866523249984	79.8826655748675
3944	40.09327396236601	40.31452367715655	68.69286229267404
3946	67.49938385293932	73.13047559825972	81.89847518991414
3948	77.88938842040464	72.14974257272847	79.32149225102469
3950	73.12250664426506	81.46013560704841	71.77470921974231
3952	53.34950227822007	70.9564480379326	57.48547632053052
3954	73.35476590326162	73.03590312739854	81.06682952277072
3956	81.12662360919472	75.10337555457102	76.08531689713286
3958	55.35174807496264	49.52868341434675	40.47562171511088
3960	55.39318406893572	38.33471927211658	28.74836936929788
3962	69.02293849636885	52.35590663316198	50.25762348781001
3964	82.88197038214432	63.93888319972768	67.51063326601141
3966	74.93863663739853	57.95842852020447	60.48173113234471
3968	63.41696588727089	59.70537497769508	57.9135800759659
3970	80.40613649643377	80.8417858770823	65.78609746320042
3972	78.54565716943185	80.98162480633717	71.18231395154241
3974	77.38738354844712	65.64544624722058	79.81222029090984
3976	92.47971444473581	63.81641529562322	101.4756211171874
3978	59.07001156291223	28.38567075922255	68.44606252410614
3980	48.55606443586734	35.09768364826593	60.07288292670833
3982	71.97112129644285	65.53739707263125	89.48670443564942
3984	59.66851951768556	56.14772414014596	75.17084990273953
3986	53.82107562216196	65.76492182845784	65.2289702248965
3988	78.4875765763822	76.20993688520949	74.54204000806854
3990	82.84771483982723	81.26710408388973	87.6834261172414
3992	76.86202783515437	75.94537892762422	92.40390900658211
3994	70.62441830793725	69.6657285089631	86.88535692058117
3996	57.6241437926214	84.04320388782067	82.38279742454398
3998	71.31928416601761	87.45900251322192	79.47999453717486
4000	79.67078804430138	81.25517148440557	72.7209375341307
