# Supplementary material for: In vitro and in vivo datasets of topically applied ketorolac tromethamine in aqueous humor using Raman spectroscopy
Source: Data Brief. 2019 Oct 22;27:104694. doi: 10.1016/j.dib.2019.104694 (PMC6839021; doi:10.1016/j.dib.2019.104694)
Supplement: Multimedia component 1 [file mmc1.zip › Raw Raman spectrum dataset/In vitro Pig eyes/Jena lens/High Wavenumber/0.05% Ketorolac 9-3.txt]

cm-1	frame1	frame2	frame3
2502	101.7278297953765	92.78310150260084	82.02154905193792
2504	98.69869345991452	85.37910707169311	87.92595407522087
2506	87.93126616831758	76.18781684528376	91.72160678379028
2508	94.26477184913678	83.39139995608248	85.55454706576755
2510	82.01848219519198	76.9433822097033	79.78738244586879
2512	91.03681268899584	77.81535964904933	87.86612189755786
2514	106.0380881525755	83.94657590332521	94.48111504291514
2516	84.47904074224607	84.7735869860622	65.20205460045638
2518	94.22478943444706	78.9967860721523	78.09517051376429
2520	88.26053481232864	77.5191642010093	81.90461830447289
2522	76.88104082403079	74.15827873833776	73.2797493773889
2524	77.22584233892741	60.32022105147414	52.99473443204172
2526	85.48077952201527	77.16796395273211	68.57298507161291
2528	91.30335296566619	90.10222070953284	80.52223736286435
2530	94.17469234429493	92.64834556899743	88.00232197410935
2532	93.75184935528681	81.36215437799011	89.97688746388748
2534	89.90650913932986	76.21742924293842	79.71255644709025
2536	83.87511713757263	81.81534685330145	78.8923695850844
2538	77.63108928424883	81.87248689375241	73.25854052764453
2540	71.60273747117392	72.43880947493842	61.5979785907701
2542	63.02052567529142	74.09969683135842	73.93395569882922
2544	87.66824368260303	78.98361615883206	81.01023722723295
2546	99.38634868634003	81.9494053279216	84.40429611141735
2548	92.35606520198262	79.98361802396198	81.14995465350557
2550	83.93681024050218	68.5810592652353	62.05335241798449
2552	86.19395655701867	76.36704162594086	77.2192501062969
2554	87.70480313310227	82.75819421828038	82.62568790554457
2556	86.71459466907012	82.62356914749071	73.70137740828872
2558	82.71032447927408	72.23404386054905	51.82002877383715
2560	92.40164634329823	88.14337768350181	81.44154989501558
2562	90.6039587336918	82.59310702492465	75.16139480187145
2564	93.94147743728256	76.29699020497256	70.67279950250105
2566	112.7565233695962	85.83287444513572	95.67018905602463
2568	105.4777486352998	97.72786332020471	97.76991462475131
2570	95.40316231058226	80.61665167944494	79.0534947634284
2572	91.55746172179551	68.63031385249842	71.68713936493393
2574	93.22393484319966	73.02340859827741	81.10580222207442
2576	81.74666209435959	80.27246392761369	73.43936646001809
2578	94.09336472086245	81.2688115776887	72.39898172385379
2580	91.33215490748204	79.27311694813662	70.65538862548884
2582	79.89321401301329	72.8435319361748	68.84072636294522
2584	86.03150933023412	58.21843359848356	70.7706345084359
2586	84.16834961390873	65.65271194535742	64.63686149632913
2588	84.40854377601005	76.78255299690713	67.62355509093271
2590	89.48733426391037	85.72945290452829	74.19651089242743
2592	99.74910680617563	87.11068058182208	77.76480602543325
2594	91.93971644679219	70.808867949613	70.79838574792194
2596	78.03608923582429	69.46516338730248	63.89618500688398
2598	78.9829993599222	75.48618230314322	70.39584548554652
2600	94.93811121186873	82.22749757610607	86.54366377188698
2602	89.71847521139574	77.04692541233348	74.12657848058166
2604	90.82942024647869	72.94633437535961	75.01987221945134
2606	91.8143677610615	66.05343897882511	70.77061912188448
2608	90.79510402617611	59.27259345706973	61.77534138800146
2610	86.63122991046764	58.43650143638041	54.13422057866097
2612	78.74347968948699	66.55313596680651	67.99724483796484
2614	80.31393527381721	59.4192041187987	71.2007752400565
2616	84.46131517532875	56.8456250007186	73.40205238873811
2618	85.37344490606915	70.10378387491338	79.99389099068013
2620	81.02055320636281	67.00527757267423	71.37283699864142
2622	90.88832975337814	75.39323703965748	74.5677935013469
2624	97.29949301096281	79.01531422359847	73.9531328638065
2626	95.50194648032647	74.36923079875885	70.08459289168621
2628	87.54271297697424	65.51536309263551	76.60737014300067
2630	87.60201258811985	79.06353165600825	75.3037987883725
2632	86.37228831005885	82.79497516896092	70.42340110247879
2634	83.84638366626142	78.4979067334048	66.75707894494443
2636	80.18467140566537	72.06373558893642	68.25294536693036
2638	65.58137233253245	78.35972360180665	66.02978624511776
2640	78.81459567711346	74.03337463890119	65.64023570548731
2642	89.78253458945531	67.26379794948272	59.77245416648542
2644	88.27968350096883	63.35564845206943	54.8101225233776
2646	82.42363821126367	68.14824610170466	81.00826707688191
2648	71.94448547417575	64.89777817446358	91.81244634980496
2650	74.78716241066012	71.6942108168704	89.42300663455444
2652	80.68379283507612	74.63908864737984	80.52823630343882
2654	76.57030904191275	57.56283475651092	72.99030190197395
2656	100.1004845731344	75.93807423702484	64.72859383678549
2658	99.56434624544883	77.69844442078386	58.35935264576675
2660	90.76466882616481	76.46217358991603	63.28495465052481
2662	83.05939313521556	77.36645144922909	73.75200017441303
2664	82.77055693828972	76.20323838358772	56.18593443598929
2666	94.90855581514094	77.36309238466555	71.32339682055554
2668	88.03486915599083	81.89205424505502	72.03351031712703
2670	78.00834216873956	83.7277756201625	65.54427374580757
2672	85.52443759489051	76.83696993767246	67.4348870177882
2674	71.64902239107218	78.14701446239573	80.89980292230825
2676	63.0493193484749	71.07034859048801	74.96755785806057
2678	62.60079355301251	59.95375527789625	62.95925360898235
2680	68.92161669306657	55.634243010954	56.91836183137234
2682	74.71847740370674	83.66225980454811	74.9229913508924
2684	76.62885295850242	65.86893998919425	57.99956613092422
2686	75.49500429145127	64.40409490008206	57.99710940500565
2688	79.4314606485184	69.70251726556816	65.87537401432896
2690	92.39890635490025	67.85278917046595	68.11227681727755
2692	79.78364878707086	68.79683205438015	65.56529631787441
2694	79.84142036663982	78.51877141990839	71.0829145427369
2696	83.17332381691983	73.93611020181641	72.3008122232645
2698	85.51115797915142	57.56597260674415	68.17693167282353
2700	84.23497213975639	49.68244918252872	64.68929727964093
2702	90.38603587876855	65.89888543046212	75.90097680557136
2704	81.53392253547017	66.64951599791101	80.89412880485713
2706	75.38431457020813	73.60997447552521	81.4168457055072
2708	81.8831513275665	92.16245566012623	77.56642883218699
2710	87.20293999483029	71.46360476896876	60.81691139598311
2712	70.51122730372256	56.75295439325292	66.57722228555562
2714	71.27308761948493	65.5354920807324	70.74710675176577
2716	81.81764006524558	76.01614165051107	69.57199218212507
2718	83.15337060062724	59.26665263235897	65.80061072433226
2720	85.47414937780347	79.68827716908021	93.72822070747422
2722	87.46357018666049	75.85297206205544	74.15680424770531
2724	83.02394272889774	69.45022639181818	67.78381084459477
2726	72.04520363612386	64.5966711469068	76.06349874437954
2728	60.29803269158625	49.71982725858302	42.62533802019879
2730	63.35945738647739	67.07848793140357	61.30675342244434
2732	74.31178729578195	76.68254241315327	71.60573850368955
2734	84.18785100464964	81.91952823779015	75.3641522895733
2736	86.28050660264726	84.11979003580611	74.32828081832865
2738	78.92154219500604	69.64362127047032	58.51533788177273
2740	80.91109762868081	74.63975842854183	73.08258697707582
2742	89.59106194829118	83.17505126647208	81.13466384937075
2744	92.55743758220672	84.52153464012302	77.4667739270285
2746	78.07950372870005	71.47830860404147	65.00758651687286
2748	71.69634489850033	67.76148017502067	57.68861872950387
2750	75.62439479120425	67.19054519748076	76.51776994061333
2752	84.28443526153669	71.48014895059518	80.49293044064233
2754	86.73808660973491	77.36092157643751	70.80956412183642
2756	67.1245272012423	77.85419404569311	74.46322529387705
2758	79.02419565594562	62.80602462117479	66.60022788863032
2760	82.1250487879895	69.41065212446237	64.20006620528815
2762	85.93950677375838	73.39692324558422	67.13217502489813
2764	88.60210047456502	67.35701097689814	71.27334035929857
2766	70.22796468547519	67.46342836137428	65.52382156986008
2768	78.82611852270529	66.53284448311089	62.14306961591645
2770	83.24917090577287	68.24383556738485	64.04420647575928
2772	83.01034958464221	71.58578684343407	71.92460729049572
2774	79.97197968396252	75.03618716725786	79.39864744973127
2776	76.31862094540702	76.35179455422188	57.17280103597693
2778	75.69494260663107	67.38178137064276	60.60541740492329
2780	85.89020922863543	72.7558905157249	73.04041213841154
2782	95.37965855681458	79.10216587571674	80.57821875620782
2784	91.92053261120918	71.58107577975257	74.01287452361711
2786	78.17899945645965	65.07813093657731	68.87321452912691
2788	75.49687463563885	68.88303802656542	60.94146757510737
2790	82.63689162965778	70.86964866455321	59.55082213726875
2792	91.05744602916931	70.31058103220271	66.23041157735405
2794	89.55576119859998	69.78765595503464	77.62026843470122
2796	69.78143071064957	69.5722924275243	66.94108183753023
2798	75.25938458290342	77.95811173076353	76.3411101041838
2800	82.63068940715553	79.84677142303866	81.37088910405589
2802	83.01611343866574	77.66152620239242	76.86194886674215
2804	74.88213169423389	82.25416178105245	67.3663150416736
2806	79.51652709588112	97.90065757133728	71.07552797376434
2808	73.02338078839482	77.51705756429362	71.96227041108325
2810	78.56851653934879	70.22313121872345	67.8896020755801
2812	84.83114378461281	75.46984259100267	59.98077024062451
2814	59.06795457897256	61.39241164107112	52.36721721041197
2816	70.84592632581314	74.08546348403897	73.78739380743501
2818	74.71499546830967	72.86803732894997	75.3049241456488
2820	79.74133192917714	65.99232901420352	73.15564437023915
2822	86.24398818786044	64.21288787910005	77.51154952109926
2824	87.35931262974266	80.4378000911566	93.57270526342921
2826	75.54204519607731	70.45725201628102	66.02066836078163
2828	80.54119545683764	69.21838559138172	73.87025565044469
2830	80.52879483286743	61.58211449654326	75.16116764644528
2832	74.54130235628787	52.55317863372463	66.1095335657389
2834	80.73491620007322	65.6348396959216	77.7660280260906
2836	86.66309926637646	72.50046869378328	70.22617725848478
2838	86.06584077552944	77.39749864608233	68.44177303364678
2840	82.01799025408631	76.08324739380248	61.98335821240013
2842	77.245594732792	68.95035575303845	56.29858701705737
2844	74.12857386684368	60.89757987689384	71.22546165084188
2846	68.67958699843078	70.35129380656517	65.7688769769036
2848	78.2767235174139	80.67861710015336	79.62597557159768
2850	83.548406094027	80.04604334840512	83.30521857389249
2852	77.86930113304369	71.14203105898137	72.81634336131394
2854	66.07442411992631	68.83136109317397	65.92568048439244
2856	71.49942610025424	66.28615991780771	63.84327169043228
2858	83.24107728538381	72.57421843458589	72.05330278900959
2860	92.27222494956024	82.86575488159809	88.42520686816638
2862	95.26238180456947	91.64578101224899	98.19611241435919
2864	93.94620673973292	92.86505575808518	81.15081842376127
2866	109.3972581888461	80.89551776165071	99.41372512871467
2868	98.21738983858305	73.92334425087026	94.07841850158482
2870	94.51364393425055	74.71847801849535	81.11525509135305
2872	100.0862171927072	79.14282358916698	72.8430456730062
2874	100.3154874423708	79.64052048156628	78.0544560575588
2876	98.62700257939774	76.03562888971975	85.80799666774071
2878	92.49983764099409	68.41770473107084	78.60515076442806
2880	93.49639734844939	70.46234828141714	78.76214051706478
2882	101.6768703841939	80.64811270945305	87.71192615541247
2884	110.5773840642531	91.11532443370177	98.12459147985209
2886	101.7243744340136	93.15798108703972	99.70536452452626
2888	97.1742389173385	98.72586799346215	90.00718376330475
2890	101.3848290628865	87.97261645674027	93.13221253306952
2892	101.9910827409145	76.71501173358089	94.02809150517241
2894	92.2065687165437	81.36283992989726	81.54356179634027
2896	100.8272153039742	88.52112812439734	93.96446697925825
2898	92.97745052572734	86.62439110678673	93.86124483680857
2900	86.47462195337744	77.81217832362691	82.30366958166663
2902	95.13964651879283	78.50626536343219	80.70363807932267
2904	114.5985156487919	90.26238800798677	95.42348061018089
2906	105.6556376853029	81.29440883650049	97.51743526221999
2908	81.83532846632225	82.01864696292097	81.98390794362581
2910	92.67306761602697	78.4393957045736	77.18365282063446
2912	98.21808460037406	80.22246575957662	80.46346754722444
2914	86.62223156302872	91.77519160666151	85.86158272759607
2916	81.33717705080775	109.79172626709	86.53379229308234
2918	105.6729286700547	106.6498484028914	104.6004289128299
2920	97.39921763029278	87.25754338129111	98.84563965946421
2922	106.4152652234852	91.65110697701272	105.130066739751
2924	118.1154067421238	106.609315279425	115.689191257459
2926	96.49185446390396	98.24369841898759	105.1831042576362
2928	108.755571300121	97.40723109732734	95.61703058116787
2930	115.3453126009048	105.120428354035	105.0666359409619
2932	111.6628438546601	104.8379775485501	99.88870884906037
2934	106.962086093089	97.08466216094223	93.7498702033563
2936	110.3241128710121	90.95327184591604	101.2607841914232
2938	120.6978310457372	107.1522023527802	107.7111741841328
2940	108.428059345339	92.45330022771695	110.8794844531201
2942	112.8624878837352	103.0264149111669	121.8182836947906
2944	121.9476262084758	119.7542642605528	122.4187941573248
2946	121.4149487195506	118.6682126012156	105.594899527848
2948	101.5262170835416	82.21949331891079	81.31540681925866
2950	94.86364568819427	93.71168562220291	102.6370436429669
2952	110.3069583881416	91.73520905398399	104.9797854390057
2954	110.7322843172359	89.37705331798509	97.90194161952887
2956	105.7464098703087	96.43209644958365	97.20445645090797
2958	116.6372670981069	113.2139684167713	109.957168152158
2960	115.7146038159257	104.3414552218957	89.6634048333366
2962	114.3670883305897	96.85773572769419	100.2895959528881
2964	112.5044028103443	93.73383848159281	104.7360747143997
2966	110.137901420895	94.15183579502897	96.69265489000185
2968	107.9876388991716	98.23332230048318	87.52636833963553
2970	107.7337498927808	108.2534178174344	106.3795034985485
2972	113.147816672179	101.1876892476767	93.32345027647114
2974	118.4189046025839	110.8287816367753	107.5562114990149
2976	114.0055006030648	107.2329094938476	107.5151397042737
2978	108.8789027197562	97.61473476481015	99.59852253332147
2980	114.5816844411159	102.6281009733599	106.6808565921721
2982	104.2604890673943	104.8538294880936	96.85349526023252
2984	112.277612936421	111.3963979850534	109.4442489712907
2986	109.3465139630393	106.813269853087	101.2424371035053
2988	113.2924435597706	100.2175419976136	100.9259566563158
2990	125.4337904573569	99.49794330559105	116.8280508809409
2992	116.6251081014958	104.4855702163672	115.0235108537688
2994	133.5595018334567	103.1612254628267	116.7584791138861
2996	116.4899700470045	104.2237590863388	93.08775396862279
2998	110.4777852242503	104.7519505853425	85.16955486737655
3000	105.0593168407432	98.33264040646444	90.87095741039677
3002	86.75929764828116	87.26350988605203	93.75012043838021
3004	115.4779974023883	107.3429621109581	96.04686514785408
3006	111.2855828307716	106.4527020281767	109.8819263884305
3008	111.160905728857	104.8422270435649	104.3812583193316
3010	116.0333514111455	98.85868907130859	94.47370222364565
3012	122.0596025440205	95.93263481173128	97.0997906819949
3014	122.9832604249195	107.9831764797319	117.1641417125532
3016	104.0762660274441	88.02942323726353	80.29527384500283
3018	118.5227883084076	103.2108293037256	103.9542944378385
3020	129.754028474268	118.1578252757628	118.7622580120292
3022	123.914615637878	117.459316206044	120.5148717375565
3024	107.852938043761	105.8280464950532	113.6120428396497
3026	110.9354835275932	110.8321610141225	93.19055993845728
3028	113.1179934893858	107.8326391592428	86.03652184016715
3030	121.7098000770959	103.6565728006667	96.5868790626615
3032	135.0487743860001	116.1392134806312	113.3488784642576
3034	133.8402759843015	113.694977176625	115.5285074139505
3036	111.8534747610797	81.82826618834831	97.6959623828058
3038	115.0360288430747	104.3785365812493	102.9966953058542
3040	132.8905212093302	114.1564489501327	123.9345634397516
3042	143.483994431743	136.5854580975725	127.6709435203828
3044	138.1419216871856	143.1906908967434	122.2360277700655
3046	134.2641300851093	140.3108176616152	129.867514706034
3048	150.2752647330593	143.9888551576694	157.3661319869777
3050	145.5154382238969	112.4312673016539	121.5881428372235
3052	133.2185849987674	118.4452161644442	123.4052665594666
3054	141.0337417741977	129.0535950365076	135.5595167307248
3056	143.5733025259004	138.6647439308521	138.4013554430649
3058	145.3826114040315	147.83882166043	140.2579390746042
3060	168.1338750967701	157.1987015292232	159.5562541411455
3062	166.0954304908186	148.8061678128097	143.7403599320853
3064	149.4585165587852	136.3952837918143	138.8487415876041
3066	136.2760058238058	124.7507425908211	128.3697104398382
3068	140.3327376182155	126.9205158012957	123.5957317177628
3070	147.8430103922909	133.4112099909801	129.4026756201737
3072	132.0978547022267	122.9228719973679	139.4235306715548
3074	151.6576725620361	147.2923883122705	141.8365891569977
3076	157.9489694696256	140.6639162417491	141.099640194347
3078	160.3829809188492	138.4763169602492	144.6891319974458
3080	157.3438629540873	136.4336759151333	147.2403152375269
3082	155.2537433504785	134.4162518535381	148.6505726603083
3084	165.3196949324956	141.1790059366258	152.7039318412582
3086	165.9083916521944	152.5028437490525	136.0027705362723
3088	176.589044224378	165.2624815339493	148.2698397695844
3090	172.1971439673379	175.5340148108232	157.0698068751221
3092	166.0078451892676	177.1959942287347	166.8354574914027
3094	168.478517072362	170.6985010982592	175.2574132811061
3096	177.7789352163212	162.9728299187624	169.8753931882391
3098	178.0846034916793	158.3639203134486	150.596864084126
3100	180.1377824172312	172.8128948172065	167.1571118032297
3102	183.2319743971141	188.1178981351059	178.5204223410287
3104	183.1466090051835	190.467498508714	181.6697510960566
3106	185.7711629807013	186.0420713103277	178.7146680653135
3108	198.0973694938226	190.5175177804365	172.1106980450155
3110	190.0939534161808	184.7099119278537	165.7616474712076
3112	184.3427718142121	181.6610411219601	168.7983929302372
3114	187.9586875382693	186.8033911294807	189.0735952002909
3116	199.6233161637061	195.6503249849666	196.8215256368666
3118	210.3211697264497	199.0998380410791	193.7221046815739
3120	211.5018951129377	192.3913412298502	197.1257669660213
3122	210.2921535505023	191.1366378987651	192.5574028394237
3124	195.645622949668	200.1781041878553	205.8168980520336
3126	199.2273479963336	196.607684201037	194.5728375849873
3128	213.4953935536748	209.1388841434849	202.8461506957525
3130	220.9838837808456	217.2073365127961	220.3416115123997
3132	217.5026191372777	204.6573593969693	222.5229046283295
3134	232.5479345224288	218.7578778197681	220.6240140140854
3136	223.2587474944534	218.4104315888318	213.553945991551
3138	211.469190156085	214.1845656287822	211.4489121655909
3140	227.0352879012293	219.7543601094988	214.8210273777919
3142	244.4693519211078	228.767364247546	230.2216377628164
3144	250.0064675627897	236.7860710035868	246.7112002844281
3146	264.3869324185312	249.6536833618737	236.3431227091066
3148	238.7321446162591	256.6629203069618	243.9063394008896
3150	247.5612254790972	239.7155850179222	235.0815328226481
3152	259.2595858201059	242.6558073597978	233.0367713561002
3154	267.2941343106595	253.272422546576	230.8082033685673
3156	274.4933628645567	260.7733079349924	236.2186465589458
3158	283.9923152193832	261.2426821487748	258.6769026652596
3160	284.1153124446096	240.1797511891651	255.843725443148
3162	260.2675832386988	246.7204006120641	255.7149934879311
3164	278.6051416652189	270.0663434279206	272.0978205819311
3166	301.258933528254	282.4752223845387	280.7633589857259
3168	301.4364586140392	284.8178261445312	276.0704258262123
3170	286.5895539205085	285.9792431011448	274.3297465807431
3172	299.1588723124704	282.7713760558748	302.5518471917068
3174	282.7288677209552	264.5905526519143	286.1268425008525
3176	284.8718510574279	285.7353280906498	292.8308630607068
3178	292.6313067679986	283.6275534258776	306.1824935030311
3180	300.8531011294189	289.6943804746212	309.4205097558636
3182	302.4720087113007	307.2698024701934	302.869383592257
3184	299.4478662859993	305.8948402364306	298.3220586787216
3186	331.9804505916116	284.47640244889	293.7241390077842
3188	314.540005402829	308.1241992894222	312.0102480830363
3190	299.5458281547365	293.6549924450458	294.9952301725383
3192	312.7617135430137	296.9455075206928	289.9660107483865
3194	338.4182454276229	310.2901201585103	303.3583567060185
3196	349.0816275055962	314.3180073412262	320.831760386151
3198	334.0930772361539	314.3622731335188	326.8998138534222
3200	332.8800408683746	315.4476329743602	308.0643239276469
3202	328.291414247112	327.796244044319	312.879756130534
3204	344.9721251986733	327.6401859979658	333.4211880758668
3206	343.3391774910818	326.4002072459364	329.9290168421358
3208	332.7386829037079	321.5444389369505	320.1020662521345
3210	337.4449972987806	315.1912750871789	327.3715760134788
3212	340.7328888481306	335.098833419071	314.4003028301738
3214	344.4822249498272	323.4444152091733	319.3298885742587
3216	344.2093015025364	341.582039439784	329.0474031660041
3218	348.2168959272291	346.0923794219513	329.6041387826305
3220	346.3700804329519	339.1250715125012	321.3968417176146
3222	347.2130453496136	333.1877105578061	326.8971127659133
3224	361.1731547685746	337.1003873458503	356.157289744099
3226	359.4570564536835	348.1357514453076	353.8227250624993
3228	350.9469433528503	334.8139094334632	344.1067959706825
3230	358.0007600925326	343.2117577354542	351.4978978202923
3232	352.4237494801387	344.5438485799915	351.8536857912047
3234	353.5956980822715	346.6635109112519	339.7287747113826
3236	360.4462869420469	353.5548865062092	339.9556978985175
3238	356.7243111391066	353.1198162775266	365.9199856376164
3240	368.5547506141546	325.6136184025675	339.1007074230287
3242	364.9699623657393	336.5450161554762	355.4971012992293
3244	376.4687984923039	360.5150972042917	358.7869338135823
3246	357.5481297554919	358.2770689512221	345.874336842887
3248	349.3082094815509	343.6148262750458	343.7989153761598
3250	368.4806426620424	340.1170952035678	351.8202622861687
3252	387.3135114958186	351.2926590568549	350.483738029575
3254	385.2644098369589	343.2868840296186	361.2337459276905
3256	366.7493689659436	332.7568875281766	356.2165110285547
3258	374.8538500131289	332.4624059652639	342.0683927219639
3260	389.4052545624707	352.9341198902108	358.0802813552271
3262	381.1211524399624	348.7383476196831	370.446862435601
3264	368.2045885067929	342.5123144118161	366.9498952448058
3266	380.7151959338878	373.6714302488816	364.0766014719303
3268	379.8985503716609	364.0258861170428	363.6985281552552
3270	370.4405468117003	370.6869906936133	379.6673468273658
3272	373.6846867464629	366.5190319769657	366.7502064004272
3274	360.3034491089109	360.5153280950111	348.6354301725555
3276	362.9895581390165	347.0971333329403	358.4381006144002
3278	376.05653761954	346.5102152446224	374.9618396368092
3280	373.4909584751584	367.7311838689717	366.2270588547498
3282	361.6357730753595	371.2796239338663	353.9422116130137
3284	386.4324902919186	380.9969782979526	373.6956468659265
3286	386.8217076600398	384.3439054092771	381.2837296218022
3288	383.1553883994219	376.8480476130994	378.5377922606963
3290	379.9114754347298	364.9671619815987	374.0254098792451
3292	382.9723919515581	362.4944925964894	366.3155116092676
3294	382.8225052239425	365.9090547129725	358.9230362692689
3296	364.2772840183483	354.6816549310771	361.1937318655787
3298	376.0863847213068	345.5221735429362	351.4012938809002
3300	380.3875045023183	370.2692706099497	361.0592323750691
3302	392.1499397105953	375.3994766405378	371.0610703468253
3304	397.6394882536717	380.0123965366995	370.2825323748506
3306	380.3630013957849	360.4713857574444	362.1247775995248
3308	364.5832931342919	348.2684313764183	360.67338881759
3310	378.0261910874058	377.7027928519941	368.5800229849742
3312	383.2344441448473	371.1896425240697	358.9003015201008
3314	395.9316824237642	370.341500840638	374.1721803794254
3316	393.5916621482344	365.0191819709127	393.9078491367806
3318	382.7386449490381	362.595777723669	388.2006399311363
3320	389.7745114230762	368.5255766737807	381.8479447010381
3322	395.6672279585897	376.1167708020759	380.7402735146179
3324	390.7835943455988	379.0182983038704	383.9843900134543
3326	395.4762593023247	375.5641368331133	389.4923117090469
3328	390.2026276461031	354.0671794786595	366.0645983252668
3330	413.2608882213901	365.1758201770835	377.878877511971
3332	396.3724103977689	378.4961174825036	387.8864282903894
3334	394.7207015155946	382.0043947188018	390.7594559336695
3336	404.6600117210438	379.4500252300074	394.1238198883909
3338	401.0935592729169	375.3114276959486	397.6542042655931
3340	383.8702831298914	376.2098275098839	393.871094784065
3342	390.4609462134323	388.9335308617095	382.2280274078331
3344	417.2719261182643	392.58334744999	392.4896469268415
3346	393.9081470817838	374.0819357357345	379.9671198968526
3348	395.9868557258974	374.1790155072345	383.2595146281416
3350	398.2192917082059	381.865568821286	385.7376637972534
3352	402.9715200835876	393.3546821619203	399.2433062558941
3354	413.0362176054305	398.2275684293669	406.8862181844301
3356	423.1501246975474	398.3149272423437	395.4452590311237
3358	422.4067177312807	411.0065516889094	394.110889766847
3360	388.0508680584356	371.2788922986189	379.2351407302107
3362	426.9859239781906	420.6363066174678	398.6760871400325
3364	420.8513650681935	411.6860991362918	405.6813026854994
3366	415.0238157576246	405.6413943614371	404.3544914111834
3368	416.3994707593769	393.956791609102	405.5807350721487
3370	426.2426562290129	394.7873412049651	415.0518078708872
3372	443.3187273254444	421.783045208532	428.8090824954326
3374	453.1417569050397	433.3262120132453	434.1530051197432
3376	434.7857633823463	423.1461273992128	413.0786464194983
3378	434.4354457060024	420.7481198868226	406.5695248823639
3380	425.4423062611779	409.6831957479669	410.2059571223487
3382	408.4315015987606	409.4229880187625	381.6354111345359
3384	424.1407691416516	420.1970215077801	405.5054373203059
3386	440.7346565684347	418.7295404694264	427.8773799681569
3388	427.902417802616	396.2596035903915	394.185804770904
3390	421.3644615790028	381.9668982056476	378.1875291247377
3392	441.2961637591952	409.6343612591271	414.8501580369453
3394	442.695866184523	424.162930425363	422.4580996074154
3396	439.4107420735574	421.4498943791027	387.6269139424302
3398	444.3793090259373	434.8237448149544	434.8568163392234
3400	435.8374769428986	424.5254321897678	430.4917600615868
3402	419.5437601477013	422.3585771045115	413.3883563607504
3404	416.8460288814523	428.703674566434	416.7727599678742
3406	429.9226040707559	411.4288097292651	406.107093014544
3408	428.2479135112174	408.7622095073902	407.8960041567171
3410	435.9325831536231	442.4263685234198	418.3383161724796
3412	432.23381841764	422.2317526385975	413.3028420932384
3414	433.3528556208606	425.3393423805085	411.2129058348539
3416	432.6689664878444	421.2237293557091	406.9477390253448
3418	428.149388527909	419.9217226770078	409.5802924201349
3420	433.7065584052151	431.2992152032387	427.7807362244548
3422	440.2783321996124	440.8583372813253	440.621997948263
3424	426.9306157179592	430.2630815397422	423.0755103252818
3426	447.3449954051149	427.9540951312354	428.9488940766019
3428	445.5788742583158	425.4100349542795	429.2754521138831
3430	449.8898503114359	422.9646983764053	427.677466929416
3432	442.3603227765325	419.2740947280678	415.3905241104005
3434	441.6178136707576	425.4474047547514	413.2084090443037
3436	428.9465209980776	430.0164909717489	417.3939870352158
3438	413.3651175280724	432.5580566875569	412.8123595544462
3440	424.7957853554868	438.2974534336056	408.8792265198637
3442	454.7558721036797	435.745639271996	427.9809868993439
3444	429.6966269686175	405.713648161614	419.7039273509693
3446	432.6505910248079	418.8473360637998	405.1452716279684
3448	421.5978061526355	412.5450610582086	405.8024532847804
3450	416.1802053852957	400.2795218432893	411.3175259541816
3452	421.6586462747515	407.2639501720979	415.4837289517699
3454	421.3398507065066	415.1791477523587	413.9212706455182
3456	414.7343514409993	412.6080880379857	407.3237257832559
3458	408.8399897558312	410.8322174931371	397.035512214751
3460	408.8800959517413	412.7784831387563	389.4016362050173
3462	438.4179149303713	381.5845435915011	405.2654579347879
3464	407.6280162787547	376.5789993197336	374.3605980620949
3466	416.1049084944375	403.2088160826561	395.6021350698215
3468	434.7233697094354	406.6942005412782	384.062475901919
3470	418.7398416929283	397.9388664938053	390.2571786088991
3472	405.7733092618107	390.5914914806197	389.4528193802536
3474	404.7138814140524	392.6505070523233	385.0994063710681
3476	401.2892572698512	395.9615304220315	381.5020626952542
3478	391.6496969694482	389.8512974404018	371.879165330581
3480	382.8478020995098	386.4648044011963	380.5070706107212
3482	407.1523375452072	387.0821032242741	367.7344418456706
3484	394.3925208962208	388.6805732425895	373.8526996459573
3486	379.2250472762017	368.21797534597	359.9686693574811
3488	401.4980023706688	366.8142084320581	379.0450807180216
3490	386.269365969597	369.5245571972608	369.5966385655599
3492	377.0510723303505	362.7667850770168	360.5217724571679
3494	387.9145835189301	361.9568909434524	369.3118681338885
3496	385.3800283038341	361.1459661640403	369.8813501188146
3498	370.2309227536896	334.247395369102	348.5635420488459
3500	365.763621457197	338.3190684404135	330.5882683146717
3502	342.9372876329065	332.4022521142667	333.1368538758506
3504	377.2106768708707	352.4137454982065	340.315770088006
3506	354.3935281106575	338.5412025126517	330.8616698008117
3508	346.3108391281678	335.1506970799094	331.4832080416003
3510	332.9623120350458	337.3163415260725	329.6455482758423
3512	324.3850914840515	337.4043835688538	325.3133790011663
3514	330.5024724350978	326.5922107599301	324.0540509159191
3516	342.1369318494833	315.1374079354839	331.0400208520646
3518	343.8837620758962	317.9585101673855	340.0329684337569
3520	322.1611894847803	295.5299223152614	320.5822345410746
3522	339.6388934894015	333.4622077001236	339.6340014952941
3524	324.1901027981896	315.7104825755284	320.2555263227824
3526	321.2575595831122	316.721766593351	318.285339739966
3528	324.7822804931407	323.1343923556693	311.5990997529154
3530	315.7328476753174	318.0793797457476	302.4530382689198
3532	296.4116126335074	300.3613700402391	284.0238899901711
3534	302.1668253911154	289.7262498335125	286.5549541597688
3536	322.6700585267881	288.7213905109117	306.694629951774
3538	304.6683836845168	281.045897848284	297.3634337653474
3540	275.5301024038484	280.1066340342925	282.6530570293078
3542	305.335562163886	294.7317184343048	296.0577286085303
3544	262.1827840771841	271.7151166143044	263.3677146002837
3546	290.9615121835737	271.8996852469539	287.4029298186418
3548	272.3696351272728	265.2794756354419	267.8964840897651
3550	287.2386319846138	280.6468608141411	277.3598588431456
3552	276.1441448066028	267.1770440117036	286.9175872246342
3554	263.1819897742695	261.6290562658638	267.427597297272
3556	274.4395589740764	275.7677964515473	261.5455982183615
3558	280.6670911741948	280.6505905626867	272.3748984294139
3560	269.8606369702407	269.5084414331053	244.9528408373274
3562	274.4437366509634	227.2856292785998	252.6735951288874
3564	236.0535695109233	245.1049622683124	225.7519936659973
3566	262.702626475798	219.7714400203475	216.9101137129875
3568	264.3845314487858	254.4764142999335	254.2094966005432
3570	273.4410561694758	244.0709260512961	262.1510506493435
3572	263.6058873693085	262.5849148598518	252.3820181147715
3574	254.0876174454762	258.731226317719	252.6256400978673
3576	251.4129459699491	245.4464779519468	244.9979894945913
3578	252.2007921247985	245.063367377285	237.0069840287059
3580	245.0655934715352	237.7597963028826	241.7685606422111
3582	226.7453340439977	218.9727101041215	242.3698742444706
3584	224.3663501234209	227.6981012611142	240.2106752445921
3586	218.3659472708187	221.8617283684175	217.2013914481984
3588	241.6407107169088	202.7475465100252	210.7979808798282
3590	218.1944810703837	234.634966059752	228.073970702622
3592	224.2141690619366	232.4197131483534	231.5688434234037
3594	235.286088448261	231.863154396882	232.793077213069
3596	232.3364982712388	213.333198275191	220.805815247109
3598	224.0130217490254	211.3745548030445	218.9400502231442
3600	211.5005583126309	193.2819149026318	211.6580916060608
3602	190.8819473860837	169.9608697163102	193.9030531642298
3604	189.2468128391778	189.2758058451013	194.8714540554238
3606	221.6661212750343	209.2039900157887	207.4233955668253
3608	205.0600522349035	185.0134897041034	179.7691415761965
3610	164.9452769898566	182.0268271849567	175.0104291415324
3612	196.2968881072343	184.7089119061102	201.1649130429086
3614	187.7592519072969	162.7091174431259	186.5562889887763
3616	213.8233674769462	186.4625073119423	178.640497921286
3618	195.5912122705985	195.9510636006727	207.2672538240077
3620	189.5528370076702	204.3755056757159	210.3556804863086
3622	205.3054671143588	189.5558621826414	187.6493031369795
3624	207.9429806133875	177.7683804310472	182.9611038534351
3626	182.0976981928238	169.1831139488475	188.4093170724183
3628	169.6503201243605	169.3680097580597	179.3280166175313
3630	193.9646179598106	193.5260395009532	172.3628650577296
3632	186.9966243397882	175.4464801699319	169.2382372227474
3634	158.4066973541394	163.3768189377076	153.8815990201915
3636	171.993217085175	169.278167355418	185.5160025894667
3638	199.6196886427442	170.0430760654327	180.0741846530639
3640	192.3824505255983	178.3023731876545	181.2203270677266
3642	174.1037215952289	159.3503580164797	162.067594282981
3644	161.7833627253515	163.0919976431204	169.5318813047435
3646	170.5435279656294	168.8652967887805	154.5220615919117
3648	163.9766280355993	153.760476099888	141.3190852972342
3650	138.0687893825889	121.9017559848282	120.9167184949559
3652	132.3615977287356	113.5396593488274	113.5396593488274
3654	155.0291415192091	136.6193042120115	128.3579260773297
3656	163.9494463152557	140.9677699320498	122.7404421024383
3658	148.7929469468042	115.2069323863769	121.4853533159275
3660	151.8602120184935	115.2912084651397	155.9109912055073
3662	134.8889213714795	130.0951128482662	131.4269060128792
3664	158.0596594297724	123.7525680483991	130.6197645776501
3666	132.5692669615179	149.5244840509431	102.0554325549578
3668	140.6609513544981	140.746985722142	115.7032190647983
3670	125.7742454431412	124.8657845963336	116.4731540624276
3672	116.4449685125581	117.8476304764759	121.2658408625616
3674	122.2837872218959	113.5353004707196	116.1187762846057
3676	116.9433155612186	117.1147406047967	122.1902767887946
3678	116.5734873251911	108.8063327269258	105.9582694566767
3680	115.6181805092577	103.1483878543575	95.69222305211147
3682	107.3826101065041	105.7006984299491	102.6274965494654
3684	110.0228572837385	89.02149528916245	84.1134077024696
3686	99.47933827646651	81.83055372636117	97.00501476488499
3688	96.13849482484545	86.00848696789979	90.84363629935741
3690	108.9958515494728	90.23796371895902	97.28253747005175
3692	80.05688316589659	90.0309535043673	73.75427175884563
3694	97.85668345850598	95.44170207950337	80.98465192473209
3696	97.74785411872624	99.2064190848578	89.37344151202404
3698	106.8725280195166	104.72122810776	108.9332796937099
3700	113.8219465705345	103.7236786754204	110.1682790777198
3702	82.33160361225811	82.71939991781053	83.94281439484115
3704	68.73700201528666	77.50269114678336	82.91278727059691
3706	62.31324279281321	65.70392394574375	76.15874292419292
3708	68.44091481516006	56.58449028685739	68.49508589844976
3710	77.42631022565206	68.64074048592008	84.69009419220119
3712	77.15740894763594	80.08422023236354	90.86336452139322
3714	86.98107597315845	73.99297383597261	76.71801849979002
3716	93.54707979372442	72.48913792548449	97.79671030911543
3718	84.5866016980557	89.84765860026349	116.5698169350818
3720	64.80717603917142	86.24681417595583	88.5691079751235
3722	88.90051614734023	89.85886340558197	100.8487350790698
3724	62.19965117428686	45.30037463419334	47.42005409609913
3726	97.69205223110262	85.72716996421907	86.85002208983286
3728	51.15918810934056	45.09861293597902	51.74062574339409
3730	98.60711053027467	81.11341354557378	88.54377671504156
3732	90.4424563751265	58.04698184034569	71.98723715847007
3734	73.66475102517876	63.59419616924702	49.68515047012099
3736	61.37965378409446	74.78726162081372	52.94183606683475
3738	63.78672136467283	77.82478722401839	65.48086722323609
3740	66.41356374519657	72.65979986664827	57.24712877593234
3742	75.45543025143314	63.51049424120997	64.21956235564134
3744	77.52537878281507	46.7121269551877	78.93033482742601
3746	62.51355804533777	43.76143463026158	72.8265710034151
3748	54.09170332898457	61.00042138122277	67.47098409792611
3750	46.27220981570429	47.96055968228684	41.56841144828336
3752	78.32799620155146	68.77245183762176	50.72617662447605
3754	80.44404525099014	71.9096305304391	72.03689559804585
3756	79.97671769612926	71.25147704098593	60.06109899305756
3758	106.9178210496537	85.653723998915	95.42267087715287
3760	62.47124940587448	59.73434568898144	68.51540053872432
3762	82.86391507573252	62.55322201575726	67.29243513507174
3764	90.49700553593328	68.52402072506814	71.0159954950748
3766	78.33008765605568	89.43454934701924	79.10460836277129
3768	68.65363561461814	76.49866993200538	79.22637671947183
3770	35.96611002513627	53.74557298008691	52.85869005973748
3772	55.76290157484642	70.3041471413961	54.18535201497957
3774	52.86564969658181	66.88144505454577	86.36471701077679
3776	53.51539677970068	42.93786636960027	76.01568608723187
3778	56.84622173871341	38.60057762300419	56.38538982935992
3780	54.44096788429826	49.97977234806132	66.41596974904032
3782	53.76010985310212	55.64694318789732	67.1377820339919
3784	55.37062263068654	69.786190780998	60.24181278503506
3786	83.65518891859824	88.98503693802147	70.485934182813
3788	86.54188745842629	70.37898084217322	64.41960082731116
3790	45.33476880845198	58.07010832742349	49.86325032310303
3792	50.57553707111381	48.64000544101516	46.77204769927838
3794	26.49678293368368	47.48983703697591	41.71067554624903
3796	49.44044385784321	57.06936865319975	48.91440313759887
3798	65.93475711534269	54.57070351118671	29.06990946824082
3800	57.81085030776246	45.32373572280842	42.52648556874829
3802	39.93056325843836	50.76663209482944	43.17994751363334
3804	47.36590976514662	47.76072630098542	69.22069738931546
3806	70.05595109128362	58.29429028179865	54.53959927352383
3808	79.83480012901886	71.55715635090198	54.11293332944765
3810	69.45486884834979	52.19426249127521	56.04083537168666
3812	37.7692262107332	34.25640415116704	49.04396914567799
3814	49.24630692264631	43.46121496639994	62.69761477771541
3816	41.18886709339757	40.19145555520078	31.30634438539445
3818	69.28101289222938	46.15149785933635	30.93395137054214
3820	76.01320051604554	34.79913443680033	39.78417580230787
3822	41.2256522125729	19.60044679334566	34.20147263804963
3824	43.52378653154692	37.86413968091159	48.69716781039102
3826	63.83319515964806	54.1400693998549	56.28021738168621
3828	50.55056052080054	51.63307965778945	50.47040279470825
3830	39.77690447474987	53.03178328038779	56.95013958815288
3832	63.97682910613357	50.1575807185515	60.56810667195595
3834	83.96971698114774	51.30521673315674	78.67826302976039
3836	73.08142303609782	57.55191835544517	69.52769609607732
3838	73.94967861948823	89.1659290649655	62.65561206822041
3840	60.04446193424454	61.91260301304311	18.0558635970769
3842	65.55543852130748	55.94089224386959	50.91875100965186
3844	69.27794618920731	50.21865276875499	62.74225558928597
3846	58.70875586621922	56.35539587143741	59.23249584423785
3848	90.4076550465559	52.28237522312075	33.24129470465843
3850	60.40727571311169	88.85137490062985	71.90084971492924
3852	72.82825405261036	91.91054294928462	52.80117815720708
3854	78.95432420892533	74.54903751463762	60.3384026934725
3856	74.67221786988502	51.98882120546789	38.04370115810964
3858	45.86983538196977	34.35680436423127	24.80586080983035
3860	68.93380357607286	66.163455815234	60.53167238423406
3862	44.90291855213684	36.38145074689055	45.22316885663926
3864	45.96273666147938	22.72976664090026	25.6101831411941
3866	66.76900212358281	41.20713150871424	45.01462948582734
3868	69.62896551429813	65.18410275305755	56.87430378761456
3870	69.44693918488596	83.22016013950001	61.9209345019115
3872	67.63360785967601	79.5280730138044	52.05504170697093
3874	71.27093310596467	68.31061253814353	59.45921227605095
3876	78.80780096410831	74.88995015572405	69.22168401379503
3878	69.00885942833881	69.63023535072558	47.37497750283652
3880	39.63792100473319	48.91150124046101	38.53883294328508
3882	37.09005810976929	44.56515227868593	58.78418825571606
3884	51.08025603597616	41.59340296068133	57.70446305227954
3886	54.40882665878144	38.86857682071326	52.96242074373454
3888	69.43005289342973	50.08829797095124	68.31684823163162
3890	58.74397533262499	59.44751825834302	65.39081942529401
3892	61.33404014368665	77.95973503749821	73.18025138106188
3894	61.05889709440582	65.73790862321552	61.15753453324268
3896	77.04381102672654	37.45107415893532	46.66212104082818
3898	94.39051468513628	50.26841693334493	59.41453287722646
3900	74.89138164038317	54.78165802250173	61.74027574492855
3902	59.52385303083937	76.77345400935178	42.82522660293284
3904	35.14039425516795	47.60014828373074	60.25225636730897
3906	57.83399783447241	57.93900241370786	69.65299737052632
3908	97.13645828391391	85.08855176824669	95.28969321732524
3910	22.63100795449081	64.16862591909657	50.75848721874
3912	78.17504655719738	73.48717107725813	86.26924121262398
3914	69.66477319145119	49.32791208035836	59.24446231944975
3916	69.62226689496779	60.41524275554107	55.36821038309679
3918	97.7277765645042	51.58377759018063	83.41848878246694
3920	81.70806242672435	62.38864222654703	72.41007611736143
3922	69.70911128225146	60.06390532899777	58.17604633704519
3924	62.2655998652502	72.34653086562673	66.12356674848181
3926	24.79890390802412	47.19668216827445	61.84424390651097
3928	40.25852615131304	47.72348243913014	41.738109252425
3930	83.27309255925638	100.986447516484	94.03826442050264
3932	69.34520941068209	64.75939539347398	64.81394389825448
3934	47.28033622167047	38.05068900236424	62.13814769141838
3936	63.95876870926583	51.50699272701959	59.32835300591322
3938	59.77416764719023	75.73458478395281	76.30066140487082
3940	65.55491575356098	65.93833592477363	51.54913393035206
3942	86.56207640336976	67.8579337125465	68.23402497286999
3944	74.73885163326307	60.88548712977673	54.78222024444676
3946	72.7822301053408	89.08497296551211	61.96840137373808
3948	72.12357333066269	88.56474404489049	77.70991191761793
3950	71.45273617953549	76.14007453351741	80.37440595903688
3952	69.82056573431584	53.78882364038067	74.28661206906786
3954	71.73459144310822	70.65075331212179	83.4722571825593
3956	75.81874168438355	75.2698444286125	95.7185183912964
3958	46.7081893349763	45.9347589319357	66.81602645427834
3960	47.65485716545049	25.71705692523707	50.66002629002633
3962	61.56268382519362	40.34732504678728	64.71624884403224
3964	79.81154134089648	65.52454107576156	68.94094123060791
3966	72.29379619852605	46.91607385408855	67.61180445444231
3968	61.06202788212116	38.79252654144932	71.53124779917749
3970	74.17815191571633	58.93686212441969	85.26272630938661
3972	80.45358489616308	54.5097887965876	70.90226005268779
3974	83.10523540198741	45.42163258875679	73.28945768413686
3976	96.18948258461857	66.96690754688244	81.81497424286518
3978	66.77335912928754	39.95062296248123	52.14096076740617
3980	64.90532267369724	33.47168256127019	51.17544046223006
3982	99.40623254491081	59.24217478795179	70.58372483921954
3984	77.98658364444792	52.62467236179808	66.01153578925732
3986	73.33900810215295	64.32582079503384	56.83041976983188
3988	91.84792813220039	70.723481927328	62.50238775985105
3990	67.5371445592623	72.63191393921485	78.36868384394661
3992	57.4415142858505	82.35732174811477	79.90267801945478
3994	80.88853910511037	69.67218383498812	72.33133950061819
3996	97.03000601319043	51.88683356636394	65.08966164499867
3998	96.99802436358047	68.67734729290689	62.14090331525878
4000	65.61637858460435	84.18721332476201	62.22672843384964
