# Supplementary material for: In vitro and in vivo datasets of topically applied ketorolac tromethamine in aqueous humor using Raman spectroscopy
Source: Data Brief. 2019 Oct 22;27:104694. doi: 10.1016/j.dib.2019.104694 (PMC6839021; doi:10.1016/j.dib.2019.104694)
Supplement: Multimedia component 1 [file mmc1.zip › Raw Raman spectrum dataset/In vitro Pig eyes/Jena lens/High Wavenumber/0.1% Ketorolac 8-1.txt]

cm-1	frame1	frame2	frame3
2502	13.59501080897969	-60.43969205491649	-81.46913325272999
2504	35.40433183075711	-60.6612754340243	-69.34060652572742
2506	3.418985447593002	-84.30219500262106	-70.97805583299679
2508	15.64539540343243	-48.17481842713237	-49.28709641212922
2510	6.714625457179416	-68.33642221639602	-60.28169232747014
2512	-0.3208575224800605	-78.91079529505855	-65.71057315199452
2514	-1.622829045026892	-62.9859216418082	-55.06750704589369
2516	-25.53068853000747	-72.31713969737196	-55.02014956830886
2518	-17.01807047868764	-72.72158944534559	-86.85354412133621
2520	-18.73332305940422	-61.93200252805778	-102.9470358036752
2522	-33.92025459995696	-47.78473860244006	-97.3542731474349
2524	-40.25424357896527	-54.67560262619331	-88.26407940614813
2526	-26.4061443628205	-77.15552199145743	-91.77101222749364
2528	-22.64727757754104	-75.13941289699415	-73.66073418999463
2530	-22.58850662096962	-62.9316082128851	-57.88607855566207
2532	-7.890380578036564	-74.99097458528152	-94.08412384754723
2534	-25.04366524059361	-56.51420612197839	-60.34675804839807
2536	-13.79346533823128	-53.00383712415429	-54.04215883428731
2538	-2.73940793292093	-62.36405254446512	-72.02224587581898
2540	-23.43666266409937	-78.84764056797157	-103.8701925877959
2542	-30.620773801734	-71.24336063721661	-95.15907096872921
2544	-18.56691420313213	-66.06074339383744	-85.33274297395145
2546	-10.62596456434376	-71.17657096417338	-86.6843862824141
2548	-17.79661202856503	-87.28022614204662	-100.6501547771888
2550	-12.49219920511161	-82.93446599156965	-80.44606869883968
2552	-23.38836097518044	-74.41657885476604	-96.53549539382817
2554	-32.37364596815097	-78.33166317925443	-93.90578113991583
2556	-30.61436679237195	-90.98697212848438	-69.18182572250055
2558	-9.066164871955799	-80.22831259594373	-75.33366690975588
2560	-14.66097436082775	-77.00599199709112	-92.78363357199437
2562	-6.584877910824305	-67.04782154830855	-93.69559630838504
2564	2.627206040876914	-55.29412992102105	-78.29961953643246
2566	-20.28008608535007	-54.37749365363979	-55.15724973717402
2568	-35.50488903913835	-72.39836377517187	-67.16629780731317
2570	-21.03532339635718	-74.28117089356698	-73.67157982914932
2572	-5.286937543214338	-72.74483684785611	-76.84475408898071
2574	-15.24850457007763	-80.03883378716823	-81.5260491929686
2576	-42.70909658025257	-79.34735112266068	-107.4562830417027
2578	-40.95057811444348	-62.01070623022919	-97.7903543504429
2580	-32.2524821650452	-64.38355467177263	-92.65130116262995
2582	-26.35361181743529	-95.98300545323738	-106.5925959904901
2584	-18.50929828671551	-120.8227330060343	-117.9304085988052
2586	-12.24965731369355	-89.25220869788706	-87.09915864684854
2588	-20.1365792688937	-72.27640804675649	-85.85930923607697
2590	-32.71884224863489	-78.38698286726819	-103.8908803911317
2592	-25.67471236319359	-93.87730111065932	-89.68151473648906
2594	-53.52008391613556	-118.687028589137	-103.8453590777543
2596	-48.43334422440825	-104.3409748930806	-99.55370626430704
2598	-41.74372358116347	-85.60474710545277	-95.15913159273507
2600	-62.85959297521802	-95.37947672304857	-108.7253490845242
2602	-47.04868181168176	-84.29338665658902	-109.965810343427
2604	-50.05770405345824	-104.1422583062789	-107.2774068167887
2606	-41.62281512941133	-106.5938452525198	-100.1883911223776
2608	-22.70538044518806	-84.17499619996711	-91.70725319235083
2610	-49.30892736524689	-91.472509578238	-94.16901227591049
2612	-49.00066677911899	-97.15925004820555	-110.0651147774416
2614	-39.37671791783045	-77.53161496818905	-107.7982868341483
2616	-34.488145051052	-61.19859762782262	-99.0532022511678
2618	-51.30290533624346	-98.38958478635833	-110.400517941476
2620	-50.5722668221742	-93.59802653943468	-93.14356608612819
2622	-39.45699349805855	-103.019731104123	-101.4787632241124
2624	-33.50734845012734	-109.6812899720365	-113.4379409944251
2626	-40.55597209481226	-105.1243741206417	-112.9115465537911
2628	-39.88274485505885	-115.7820574579241	-100.4151206055001
2630	-44.01847754762937	-132.4189188828375	-101.919992197217
2632	-54.67497642341942	-120.7653847153672	-101.6951286090009
2634	-58.66124639199359	-85.60696413290947	-96.23984352204155
2636	-26.33570728438133	-58.62702203517276	-87.50889482272403
2638	-32.88546190473743	-85.34281400958878	-70.71670727538334
2640	-51.26858920147582	-91.67723790446004	-86.43210111479981
2642	-61.34411567863582	-93.90395265003953	-101.2481620654927
2644	-48.79708979635925	-107.3101443274929	-86.64626622941037
2646	-35.39320562052478	-98.91099169037882	-79.26914346507836
2648	-62.30856145462064	-97.70402210535917	-89.41453568304839
2650	-62.49833732091899	-102.8112656089837	-110.4491398700714
2652	-40.07463367012565	-107.4708599317465	-128.7315047115779
2654	-65.05817274907027	-95.24051388713717	-115.4113643921333
2656	-58.37035279791452	-107.6882321958211	-113.191561236512
2658	-43.99368363192078	-100.8045083253444	-93.11570435697757
2660	-39.54585354890561	-95.12070411098328	-82.40751636481946
2662	-57.6166557005594	-109.7137164594735	-105.565663460382
2664	-73.72705936366108	-100.4942671030633	-123.3599780655756
2666	-71.05227284334279	-104.5535903327382	-100.0218699465892
2668	-63.33512848439479	-121.8351361885043	-110.6121937749001
2670	-57.62288485448917	-135.8592508554802	-142.6341330404082
2672	-59.24578850799916	-106.3371572383898	-100.1163711021394
2674	-45.58068325705652	-95.93230728342996	-118.111983366641
2676	-40.84851721930997	-92.37582760471264	-109.316262491465
2678	-43.64146766059037	-96.79209179018071	-99.08892174641932
2680	-49.79915103057594	-107.9151634553554	-111.0673646472697
2682	-49.85715203341814	-104.1252814998213	-111.0764589287231
2684	-47.42478468903072	-104.9388279916719	-97.97526115605925
2686	-66.67442637462365	-113.3542591833894	-111.722009082157
2688	-91.26740498868169	-114.8914122827123	-140.3090617739245
2690	-75.14639361029926	-79.77293891574705	-136.7227142706563
2692	-78.81009409880866	-88.27227807615184	-141.1304565829186
2694	-66.16675496171195	-98.14433245652553	-128.697999225617
2696	-64.89860314813528	-95.81322749097831	-114.4983987659058
2698	-85.23984536138578	-82.58820049413673	-109.3480007480722
2700	-79.40056981857417	-107.2743363750951	-111.7110542691109
2702	-69.10381955831144	-107.2424099077698	-123.6972297628298
2704	-64.20749200600804	-112.6946082113528	-121.9475845820626
2706	-68.06110269904761	-117.6204654049975	-115.0324462073647
2708	-81.12323567547288	-108.0215980160285	-120.4327581423055
2710	-75.3515934601551	-135.116358842853	-124.0266830472274
2712	-79.76453720305352	-119.1762860344286	-139.8398727067321
2714	-80.1336651307893	-118.1078577311047	-141.0792030673306
2716	-70.2303271464622	-135.9491045914223	-128.4480221078824
2718	-50.78800578392945	-110.9903238065838	-137.3764723775545
2720	-62.75179482147848	-129.1114753077003	-112.1541764504888
2722	-65.36453032621705	-121.8264622142057	-104.4280788247711
2724	-66.96377697078341	-110.0106630889829	-107.2306006469675
2726	-71.88813561767448	-112.8854540815383	-111.3406938725354
2728	-45.68287566383253	-110.8153238102764	-119.6526407556696
2730	-53.6169220730088	-106.717404083057	-99.0822124793487
2732	-69.77418249684402	-109.3204406358761	-112.1602140929433
2734	-74.89836265798218	-117.4389812348664	-137.0346676822964
2736	-51.40723413788135	-125.9529642390011	-123.7720659994163
2738	-27.63137523293563	-126.3426923361887	-121.4197779671138
2740	-48.94125657028397	-121.0130665763826	-106.229076983104
2742	-63.59372717690579	-117.9233004524669	-97.594076559435
2744	-65.04169104742658	-119.5682059646779	-104.6794067747592
2746	-92.60224351209604	-123.4845340611161	-128.9092017332552
2748	-64.05431771844258	-94.03685154216268	-121.4257162228451
2750	-59.22094002433289	-89.97123307197512	-118.4414380283901
2752	-70.45588516238485	-102.7713665671024	-114.7996690079186
2754	-86.21174724395459	-119.3525698928307	-107.9327664279442
2756	-94.18809880142405	-120.6460054752985	-107.6082971459857
2758	-90.38897151182025	-133.763751236363	-119.5674454482718
2760	-72.12977500939529	-128.6847056842978	-111.6914620556871
2762	-66.63298466520735	-118.0326679170236	-101.9577640815674
2764	-94.5530930068807	-119.2430836083435	-111.2101132517686
2766	-93.96273270694933	-129.0593320866832	-117.1904307357484
2768	-85.2488599247443	-126.1963479563811	-129.6974150202362
2770	-89.7253166157778	-122.1797773875961	-134.308329975797
2772	-93.98957991203844	-115.9854334910251	-132.7087807412964
2774	-73.07680351296733	-103.4209371503585	-132.5381944503491
2776	-73.40164756388086	-113.7638183925844	-124.1520039012582
2778	-70.06927135123802	-112.1572481810317	-127.4825969448955
2780	-60.95864370242063	-112.2026957841929	-131.0903059877681
2782	-57.97571276541358	-115.7367260366175	-128.0448352733177
2784	-85.27209203416358	-115.9530331017868	-113.9020710571487
2786	-85.70960280308213	-119.1011322918775	-134.653296103291
2788	-96.09052977371323	-113.0879241977964	-130.4259319146871
2790	-92.22725517286757	-111.8982462756203	-118.4931338815489
2792	-74.09591365830015	-117.8281311545405	-112.7127241883966
2794	-74.47200050900348	-117.6350252867118	-124.1330680755247
2796	-72.9033619526671	-158.5258107531116	-139.45912479929
2798	-82.33957837157932	-145.0103618008429	-130.6990047799279
2800	-95.86168978096856	-128.2755629298477	-120.6396468548532
2802	-102.7725663937406	-132.7912797397883	-120.304010322386
2804	-84.40342118800349	-118.3060220748465	-113.5889644409093
2806	-95.31827786237497	-139.8946919325506	-157.463472381935
2808	-102.2130870648243	-134.2292734665649	-149.9719190453764
2810	-96.16575898653119	-126.3992158059235	-132.66390930445
2812	-85.04375234236559	-138.2785093668621	-139.3793353926726
2814	-117.9704231766886	-164.5499112106162	-151.2110462654497
2816	-89.13368531730205	-144.64491818332	-142.6570141770722
2818	-76.2162054541525	-136.5409555237642	-147.7383022801078
2820	-83.57371944662847	-135.8039376323911	-147.6902096385238
2822	-98.76359759359571	-134.2526339529815	-131.4597493949271
2824	-84.7665424705899	-137.9927498357987	-135.2053157781729
2826	-89.80672969399704	-148.9928364268378	-139.1811038523721
2828	-79.77339864389435	-131.9484992221123	-133.0765478808652
2830	-71.48483204342983	-112.8613803064822	-127.9317671179908
2832	-81.63466677981391	-116.0581480838073	-135.6435602105312
2834	-99.12899061524567	-125.7915812819251	-160.479542095117
2836	-92.06458542280315	-128.8526048971274	-147.1961540314769
2838	-83.32208199272841	-126.9711270782276	-140.9964233113147
2840	-82.14591651855744	-116.7232594484345	-134.3423612598942
2842	-87.37930241768264	-100.3083849911548	-117.8479471375914
2844	-68.00727764443961	-102.6760761431713	-106.2173624214621
2846	-69.01575240656236	-131.592203897755	-96.5622741510911
2848	-76.6443978420555	-127.4824287672812	-126.8818511824533
2850	-87.93783857015976	-110.3379656979095	-148.9511011593405
2852	-95.51231665638503	-102.7388457460672	-125.9299656641984
2854	-71.5818748402352	-93.93735871939468	-99.73364682766776
2856	-65.30959649388294	-130.4451317510067	-107.0863887015757
2858	-80.0866573919178	-132.3382021604087	-120.3047197854748
2860	-84.67709205575225	-120.8726476533001	-113.5898642923389
2862	-68.1673802210815	-118.3883528729578	-87.71347128667459
2864	-85.24172871068748	-114.0820866906642	-112.6529862515871
2866	-80.3014051863303	-109.1974125916496	-97.87781789757774
2868	-100.9107526150967	-104.5638035443311	-106.073292508647
2870	-107.3516364390833	-103.7120041820774	-112.9114674617646
2872	-83.50369273881825	-107.0260503558587	-108.2607624313544
2874	-75.28010358010084	-108.413126353122	-126.5310043063576
2876	-95.99022118685929	-102.676513351067	-115.6395051723339
2878	-95.69592184645074	-108.7385158995444	-121.1204643647069
2880	-86.26170711698887	-97.52884923421448	-124.1029466495003
2882	-71.18890746916505	-80.03106933638897	-113.4835363478413
2884	-37.78732118680842	-124.397265440743	-93.56920007518956
2886	-70.64752617500632	-82.08940788252282	-95.30003064701569
2888	-63.72722296720036	-69.60748299780363	-92.41569523169309
2890	-57.51275928324536	-86.35267720705687	-98.54014491738342
2892	-63.70994837314654	-106.9658692978297	-107.873171387012
2894	-66.34262057134563	-89.81983643166353	-98.77481225840488
2896	-52.87471307900039	-88.31981826007072	-93.33312794414647
2898	-50.3712713049968	-103.6152826583833	-90.66807878189263
2900	-55.31909510145266	-103.1203956888739	-105.3845416722409
2902	-65.62658919847843	-101.2243090819325	-118.8877217999522
2904	-76.55400375480799	-126.5707590377197	-103.670131196365
2906	-55.98556540242005	-117.3557175507597	-105.2245703670199
2908	-48.21012613633588	-103.0920587652936	-89.6866256654335
2910	-50.02367449388503	-103.2800758014184	-82.98206692688156
2912	-55.3336239985231	-102.9368779691297	-85.40886030788413
2914	-58.24613923520686	-90.00595924525833	-91.57133142008433
2916	-57.65041736189563	-100.7623762357353	-103.4629212564743
2918	-55.93194154671524	-103.7069508267328	-84.75494353662064
2920	-34.95508938498942	-86.41573172061479	-53.16718242112312
2922	-28.48053611604259	-86.43438096604257	-50.07898571277706
2924	-43.19619695776569	-104.7962799401138	-75.18287168708322
2926	-27.55692920750824	-68.62758971142752	-51.55618961969967
2928	-16.89420054527629	-57.55867050554924	-58.04703158115345
2930	-39.95527224963203	-70.38886696837116	-62.04294205645104
2932	-43.65705899590466	-67.21741428956281	-55.10851525528669
2934	-26.68395262657392	-47.18752705105864	-45.69313639382157
2936	-27.37262973511241	-42.1490750483775	-52.93284774314862
2938	-7.627802880163968	-70.96234409986367	-62.33695641143053
2940	-8.335923381847788	-62.8530214038589	-57.08002839445512
2942	-15.81422368704109	-64.20543602212803	-52.12063242945042
2944	-21.55053481620649	-66.39219452876809	-50.14741835657991
2946	-16.92536292973134	-51.84707135933626	-49.40872701982708
2948	14.64734501401726	-43.15916560102156	-48.16146776496517
2950	-11.35343848520907	-34.83356713524928	-56.21811676413788
2952	-33.81516574430103	-47.43764038870227	-72.17283946914273
2954	-34.28658416183413	-71.3521307349707	-68.71599926762553
2956	-23.20211129765741	-88.35410546462998	-50.12399192577411
2958	-41.50978786119219	-76.34545096460489	-66.46183814201299
2960	-26.33375155515827	-84.33247118684918	-73.27216932819748
2962	-28.03764786439926	-95.89761954335316	-70.51157919892461
2964	-30.34122739114087	-86.98471677981475	-75.9190015366658
2966	-34.34993185111263	-73.64859522851518	-82.99775295663608
2968	-44.58802395981794	-83.73369718562189	-78.7230687886385
2970	-31.91226980081336	-91.93567850399025	-86.3393375662461
2972	-34.47474064609694	-94.66068768567433	-64.69340042339843
2974	-50.67307214254079	-107.7565463014055	-66.13480438277779
2976	-62.05120655692257	-96.91583365361784	-60.86117000223103
2978	-57.24042015414462	-61.59992637878143	-50.42873275601783
2980	-41.75558445487005	-65.07920935552613	-103.7296934595844
2982	-42.77777058808821	-63.79890404662802	-67.67253760389794
2984	-51.75853600120521	-86.48962292135212	-82.94616210024711
2986	-54.77928639640445	-88.08725557166366	-81.57694567312672
2988	-43.69255341193166	-73.04427218766628	-71.20886948999724
2990	-22.18247902163735	-70.28362285336127	-82.79577081981006
2992	-30.57360657997698	-94.38920245660545	-60.93342378041281
2994	-51.54644161496239	-84.99124568959226	-70.72998563629751
2996	-24.71704640648057	-69.62062615147721	-78.57064418929585
2998	-37.1950268694813	-73.7060478166166	-76.26681320694094
3000	-90.45413376792207	-94.09432525427295	-73.0612064535639
3002	-67.81382351164999	-95.92987291785087	-90.86404797927995
3004	-61.57433764014827	-100.2210598336629	-75.87842587740069
3006	-53.96787134243815	-94.00335597584306	-96.24889727081364
3008	-55.07463936083286	-84.19007116402804	-94.4732796352607
3010	-71.643813546498	-85.5151635061344	-84.69166443519271
3012	-90.85547326065556	-102.5551906978597	-95.33215263088934
3014	-55.00329284288098	-107.7054192901562	-123.3160278978046
3016	-75.18633438470843	-115.0634817926634	-106.4658751371451
3018	-89.81339724320137	-107.0812735152738	-70.8540683337942
3020	-83.63866351037768	-122.4332109030491	-78.02527008263455
3022	-66.55352485577413	-129.3819189436826	-101.5278546846714
3024	-59.99227930021941	-80.66752515001039	-80.62337946917822
3026	-60.96082894752313	-111.7394766131885	-105.2032026136366
3028	-55.98941051480988	-118.1740531397305	-74.66246216674367
3030	-58.33066160475109	-115.234952441386	-78.72766750153919
3032	-64.44350080873166	-90.92687688937826	-88.50063686809457
3034	-64.03378345136123	-68.67377115133257	-93.46430719573095
3036	-46.54624904183096	-99.34112158215071	-115.0699753553704
3038	-43.24874150912483	-67.42636279034954	-70.65966622380984
3040	-43.40821883442278	-89.94805322477046	-63.91791623581366
3042	-65.0388243229108	-94.00449548556244	-72.83090002183917
3044	-71.63045393080313	-80.90701090290111	-88.89727781858267
3046	-47.10723951808704	-72.67472681079664	-94.86703712543837
3048	-31.81681914790583	-89.55183091880176	-60.37532453661289
3050	-44.42076267283857	-110.9271645010356	-93.70574387811382
3052	-47.47011512655564	-89.34116019522584	-64.01937366443025
3054	-41.98657977588943	-84.6167612298008	-69.04405436336765
3056	-45.15232553243064	-81.81269603327203	-81.83006756963563
3058	-63.49664052241799	-65.67598693425892	-66.73172085956628
3060	-68.7465334211708	-81.70337229852893	-73.79071204741003
3062	-48.96799840391948	-61.92819090981578	-69.51609661262879
3064	-35.06824550764829	-70.37742517298069	-74.52867543892791
3066	-27.30390519369372	-73.81465940574563	-63.21160068810463
3068	-33.9220313868224	-67.30541115792624	-47.97015930358316
3070	-51.18474487458352	-59.00634995613081	-49.91858043277525
3072	-37.25474469921551	-52.31161879970488	-64.23863067024145
3074	-30.76015607918571	-61.9677971229812	-70.72402520712389
3076	-10.71657062509037	-55.28186894533127	-44.44634248691486
3078	-3.797385231951528	-42.15669187011592	-48.15174148566864
3080	-17.67585151137104	-39.87576275785831	-59.99475645173878
3082	-39.74393872235087	-57.84817295800045	-41.9183933755997
3084	-35.56485289570114	-77.76797549324077	-37.73529988753963
3086	-39.36787335239073	-63.74348417525962	-48.64615405680703
3088	-41.70365139831263	-61.98216417420253	-61.06032856539284
3090	-36.46189480231844	-54.63175148003357	-62.48178643719673
3092	-26.56056876983015	-44.37040708288507	-58.55575811059337
3094	-16.81672045090191	-39.35611055613687	-54.0933372527952
3096	-4.652434350137169	-31.38133852802181	-27.95063863665506
3098	-16.96876128752598	-55.21019614240477	-40.77953644910615
3100	7.418298241502193	-39.02252786171133	-33.88051252534582
3102	9.246525869271276	-36.08961427788294	-31.39146447345394
3104	0.01089669703324758	-35.4547513833509	-26.76958425694336
3106	6.410627359695143	-17.83274363702598	-15.16053913500605
3108	11.66671275881025	-14.03678933404524	-26.0843989380736
3110	11.24381219949427	-32.69376875395776	-16.10477820848935
3112	27.25607745168028	-34.03983350581187	-23.67330686854047
3114	28.0771353713483	-17.57737982545447	-5.242545614717681
3116	25.53711151019819	-12.60546243932556	3.969089699793639
3118	33.25070073709559	-22.46997113940806	-13.86089376821119
3120	39.49072811756463	3.202618197065501	-1.676043975844303
3122	37.15182597346414	5.11310682694432	37.01595338995602
3124	36.65154732834716	13.05574033618618	-2.66704344983437
3126	45.31875918684949	14.23827829032512	-10.54416828000658
3128	50.1234286021558	19.62399353397415	0.4864596207502421
3130	43.90156105570158	27.59318520258332	4.62374548987016
3132	35.21021620815692	20.06878624036402	3.815413902869904
3134	44.37382507583958	23.65702237675266	13.53477316785288
3136	54.8960346410201	10.77375027310082	29.10798799720615
3138	44.65694972922549	13.17272945392986	15.18717563769249
3140	53.37461530637845	11.03910073445989	13.59311059624278
3142	69.54456288583801	12.6672251196199	30.58065100545662
3144	56.00775848259055	38.58962384301611	39.10862207951524
3146	63.72703176668059	47.55193309203386	36.94908297906691
3148	81.26488688280421	54.3990306486141	46.37995430931677
3150	81.42444770206485	47.28936075673437	51.50244912239105
3152	75.98085892433149	38.92963085728135	48.10017524549031
3154	76.2530260047338	44.34198678433278	50.65516997173481
3156	89.61789658524121	64.44136895230869	62.28218198224889
3158	116.2924784855037	74.92011636472792	50.75144845332661
3160	105.97464733609	77.54968005058538	55.17478044487623
3162	98.43944380936836	81.49593680889885	75.87424113197336
3164	110.8697487762065	91.75863728009186	87.06105202784826
3166	119.5482264186166	86.48690945045924	82.20561795919846
3168	115.2460593132886	75.5835920866772	77.79927464343992
3170	113.7234349989902	94.41607980021902	95.77938521168717
3172	115.7911628247576	101.463374886726	95.94890526608842
3174	126.5695185558835	111.3460629134103	62.37672103851833
3176	131.3124568949885	101.4481435553853	93.08446267271434
3178	133.8443925494807	91.37433374596287	120.4550273201076
3180	135.0310290056529	95.4800958676344	122.8755539818107
3182	138.6545873239332	112.3934454450413	115.2584752251647
3184	156.0154448808803	122.7468424748185	112.1362411147751
3186	143.9659786544838	129.5605515956302	113.3031677611365
3188	151.6346561213744	119.6036480723904	127.0546192005805
3190	163.7153191926023	117.8837309642607	140.2700196473945
3192	165.7294983895365	116.8782761569559	131.726929317656
3194	158.7439870816815	120.3642574273872	114.1701903794167
3196	156.3094686312356	136.3659166995231	121.3854203153216
3198	164.3687221612461	126.1372316672806	144.0164994328181
3200	173.0307853671941	138.1121289147645	118.9330801796911
3202	181.4946961417366	146.8029955155458	146.4807944583469
3204	160.9527738188703	136.3660145607721	151.4367770921496
3206	150.0126324366158	140.1551363385096	146.7728671767261
3208	161.6080675748632	165.6688484150799	148.6211824890306
3210	151.3201486336462	168.8257522671169	136.4609222755751
3212	164.2605834454973	163.9581286242753	164.0297955521175
3214	174.6163078879065	164.2258605748913	166.4622303737562
3216	177.2007478905633	151.415204479554	159.4741736039481
3218	191.9678965907598	156.7836101813227	174.7837682866683
3220	194.5310699313593	158.4111384483183	171.6736419500903
3222	174.9723427037774	136.4141563229109	138.9899653490237
3224	184.8857221607722	128.8792626274615	165.9603253366633
3226	210.0846514854155	166.255544401226	158.5391256983511
3228	173.8111018592655	178.0637731979753	183.4681399966472
3230	183.2569974049872	176.2683196636702	175.4508083610762
3232	193.6502569741919	165.0226115589488	180.3913383453504
3234	186.8312489359682	161.8147485616187	182.9188847641291
3236	172.3914549680779	166.2832494392361	164.0622984381158
3238	154.9151752015777	137.9769075918192	184.6496670607503
3240	208.227278780372	171.9231173321619	160.0768868012723
3242	176.4236261055551	157.0758983654455	173.6142703416121
3244	192.4939902183143	167.6352783911689	170.779244388593
3246	197.0678269593124	172.6590381422955	173.3040480350566
3248	195.4552648050399	168.9028581163819	179.9037741958323
3250	219.264335577031	169.0426002605	189.685915949238
3252	224.9149401777819	158.8453112959517	235.0167353652973
3254	208.2221973980171	160.2293002021409	176.0737977733055
3256	178.5817222312126	182.1618591477236	126.5080774205837
3258	173.7813301334354	177.0763728164264	156.3515645114828
3260	179.3972162765716	156.1944549295291	174.9978905039848
3262	191.3845504907839	149.2080265893732	167.6334287200473
3264	205.6854325029802	165.5608157423967	167.3495385087597
3266	201.9917770367313	172.5464673199293	174.6245498138417
3268	192.2005979551552	154.8757602998063	181.1134288200785
3270	213.8877052787397	163.8514641959651	166.5429363963071
3272	184.3622572511555	176.6944770545252	174.3959929367225
3274	175.8457158040278	180.3435938545256	164.1764879296129
3276	187.8061178826589	167.1794941842636	159.3012029952733
3278	193.1926728827399	156.5020771421703	179.9897342811126
3280	195.4490725634689	179.9122453200955	193.5714329799168
3282	196.3241121446243	166.2564593339307	197.7401865443732
3284	184.3217427069441	188.166059383407	187.758536454913
3286	217.215716164555	185.7748190629274	176.2327194039472
3288	216.2734161640819	197.0971290861441	193.2710209238704
3290	193.7398939365577	199.3039369404609	188.4518194859163
3292	190.5689263247184	177.5924683056347	159.2109676253619
3294	212.4706884417006	158.5771396959798	165.4049571325173
3296	197.0184966544701	183.1762811395889	206.5702668958599
3298	182.3661562244696	167.2150430096516	205.833047947399
3300	208.9751924242163	185.0014237851936	219.2544091902809
3302	182.4590736899968	176.063286177451	207.3433774428243
3304	170.1061865977535	173.6384311483291	190.5534304524671
3306	187.9411783797675	175.9304164463363	183.6744076733947
3308	204.1496389304646	173.8025207667916	187.2827433607149
3310	214.591461524434	194.781055906361	197.2291288296344
3312	237.9634862909207	143.8691432680264	185.7861835104715
3314	243.8682513709163	212.6353883747904	191.1703324387878
3316	234.4416839541399	213.1726359400406	199.046151009959
3318	221.9176122142226	191.8000281291444	195.3993708515243
3320	213.7681927717508	192.5121682860557	198.2367219902247
3322	216.3163181700309	208.4279106522933	218.6292376363037
3324	233.4067947861461	206.9994917523021	238.9642048289595
3326	255.5593558631627	203.3974808889529	225.174275967132
3328	202.9769279293398	179.1367972934363	202.9256803755854
3330	234.626905675122	200.3200166025553	218.9322955581855
3332	237.800943834558	210.3701114486277	219.8690051918063
3334	227.2030339902516	183.2156465949708	209.2989968487631
3336	219.7337768870131	166.6967100018051	202.7952457168834
3338	210.1551043167616	177.9220171676957	204.6146604185652
3340	194.6678428131768	174.1329590559035	207.5428965389838
3342	227.2685932356761	218.9859171081724	223.2275862026888
3344	245.5916657434888	199.9844778402756	230.6971126627066
3346	224.0761123622688	207.6791638336821	213.0300117588918
3348	213.6374750508142	210.6392266973559	203.7830098238416
3350	204.4540481914872	189.8672170831648	205.7444178999349
3352	210.8213053822494	187.3234265578762	213.5575921980905
3354	232.1393312692972	217.9325250876555	220.6467799499786
3356	227.9819429989522	218.6711531151076	218.0893177105726
3358	225.0604450653131	189.6846175757384	190.5529392096408
3360	250.79172750164	195.5368827175105	216.9911751775702
3362	228.8497668912792	199.7962458442657	216.4347976089132
3364	228.9568822220059	200.859660407078	224.4447652296895
3366	218.1194357922753	181.1152137225516	214.9864287856417
3368	228.9288949855528	181.6762901377948	208.1061088580409
3370	258.7082255297347	211.7013334470673	224.3620583367597
3372	222.9133697768224	203.8087278402055	232.6459142187444
3374	211.9146626848817	181.5780597578635	212.9960255266014
3376	236.8727753573139	185.095050281818	211.6705617623026
3378	246.3684695235539	201.7015364462442	214.3119723917148
3380	245.3986022966876	211.2847414162777	214.8222031111301
3382	228.9830512711582	213.2296060116627	217.7989148328902
3384	235.4631299488486	226.4665292293772	230.8086557067416
3386	261.0747347737307	241.3794251736518	245.8711655295555
3388	255.2958782568246	229.5363112350811	244.547150566274
3390	257.2210194070633	230.6508043892576	233.3014142572559
3392	235.6931707567713	229.3392974224842	222.9034281536134
3394	260.742846138318	214.0820380545602	203.7130211610461
3396	272.7712677454822	233.9954256675654	247.6600830831399
3398	265.7011722462183	239.7297490680573	248.3740065524085
3400	260.7643871444552	226.4224196953716	244.0276393282057
3402	258.5902567197039	215.3230758163865	253.828374346572
3404	248.2748954462628	219.8409096484093	244.0239088071961
3406	243.1987141226613	232.0452879789725	233.9665185150792
3408	229.3564068533619	238.6518487293735	256.7811040089771
3410	238.9350869480687	210.1426359099453	225.7639001222569
3412	255.746177301733	229.1638197640087	246.8091269542399
3414	258.3754106550044	244.5958788069065	258.4041965210192
3416	241.6032434820484	236.9549479746966	261.6434091566061
3418	231.2917794479022	217.1913889475391	261.0216100417197
3420	240.2447245837099	209.5271577603468	253.8805948616715
3422	249.1539893174391	221.0832339103214	241.0597474180113
3424	249.9351021117277	220.5952863201319	232.1785497924441
3426	244.9943733312067	242.7365401126268	247.9048070340126
3428	235.6148108536433	219.9153122788937	257.924608816617
3430	253.0126347749462	202.8517961462267	239.598825762071
3432	272.5007323545841	213.3197031744961	254.1555116949863
3434	257.8340216057039	221.1084493920289	248.1414455573078
3436	234.5247127723094	216.7860991297895	236.9866790291732
3438	235.4388568527897	214.9945563159004	242.2283452604261
3440	237.8913980127588	216.1415446664005	218.5514856758319
3442	217.5664960132143	193.4094199355692	213.0727025293426
3444	212.3470036945594	204.0305814154411	240.3574136694058
3446	212.3973514603681	232.8395844163203	233.6550059450938
3448	224.006293306134	202.3707029360187	233.5200208407888
3450	240.1266855526283	189.2819702630457	221.3632312622542
3452	240.7674701629482	200.2081734789837	235.7378856639413
3454	221.8180252870204	202.3638333781436	233.8608193818174
3456	212.5756914406244	195.5458338601198	207.5653442899047
3458	230.777031008341	209.4934944449974	229.9788044248866
3460	203.8362891482598	208.4480988038951	211.9912293035627
3462	202.7426574209995	203.71564533392	179.5274188089871
3464	208.2343979757915	201.3547339788475	185.7712185428375
3466	210.5141095786207	179.6407978648132	213.515944520916
3468	197.5344616130879	189.4695539113146	206.900086693285
3470	199.7019395403588	210.0420163144395	202.6317936208459
3472	184.8855133043912	206.9479358677768	194.8576650377801
3474	171.7602997882956	192.2506993162801	181.3027353350289
3476	205.5593408738467	189.0983296047535	185.4610892927234
3478	192.3052906309507	165.1716673678852	184.9729142074842
3480	193.425798757592	198.8679556075178	180.1787693487209
3482	206.9818799483144	173.9631797691946	187.7994491304409
3484	183.10425763876	169.7039131652202	194.9790534349673
3486	184.1307477510928	161.7512088058222	197.6360667920553
3488	187.9520762753877	167.8220508430954	169.2577650244638
3490	176.1568622055534	175.4575019190864	155.8675968860821
3492	162.7643983802495	167.3696583529628	168.0307508412911
3494	165.9985562587982	157.1032698540817	174.5504016130235
3496	171.398617304176	160.9512596057845	169.9851124616761
3498	149.0241243531988	128.1091412359876	170.1752875501533
3500	168.1963416800784	136.8000313377455	137.7335245541344
3502	176.6448226468373	128.1520851031672	143.5252063891691
3504	167.3393260476753	124.8527358374778	142.3892674062564
3506	174.4407629686689	122.9946995457137	138.8452969001653
3508	172.3799739404346	116.009933870376	138.7933733387509
3510	161.3241668158971	104.4202798051952	126.8724728211235
3512	148.9933795057682	98.44829353539056	114.0628031326617
3514	134.6069546291539	111.5460604816004	116.7660602356648
3516	121.2987571942302	132.7304830836488	121.7672815429812
3518	120.5040816691385	106.042667067942	132.9665494150398
3520	133.5669910004882	99.31209500415885	89.76973829633616
3522	126.374082244493	95.53518909037157	104.8967936658931
3524	112.9166831710276	84.51658029264098	110.3781470041688
3526	105.2931501501733	57.98781865872805	89.94275191868721
3528	114.8168979381436	59.99401954982686	84.89505820076502
3530	116.5941979581169	81.97642117966431	92.51685932229371
3532	106.2066906299142	95.07996340384273	101.9489060642575
3534	102.9945103924755	81.79033562034027	97.28571786973927
3536	103.8026285346363	60.79505178948931	73.69104279494546
3538	78.87837433612732	83.96653707016982	80.81519918779171
3540	76.75326994116756	62.78563663558422	73.92224442197222
3542	91.5322526045714	66.78644555753294	79.44702388335952
3544	89.89028827236797	56.45441423633028	74.24506237620824
3546	87.38766830998783	53.62832059538343	73.06508945837028
3548	87.77534590374367	62.20421315861034	69.59532157866633
3550	81.35899855187772	48.4185245904951	44.95676757241964
3552	67.80187239998554	36.63586717786153	36.59842729362663
3554	65.65795062746909	36.11134669396758	38.98816934707933
3556	64.07017639898072	37.82002047663731	29.72340686195817
3558	28.97955853943567	53.00054908876652	37.84070551439649
3560	23.02623412722912	35.4111013782537	20.22609951365723
3562	32.64003182415028	40.34470745564634	13.15568923442569
3564	48.34096236650817	52.12709531362022	54.73438253402031
3566	42.52756726810334	42.3894505948611	26.74686293915657
3568	44.24481099537269	12.59628939263513	19.02843231338438
3570	45.76562733674894	13.58144707468132	21.23072663657072
3572	41.06443657649929	9.776776154640118	18.14908463148657
3574	42.62757098649847	21.94555247583287	29.97127285169101
3576	49.73796794531883	11.69612732561778	27.69642743230043
3578	48.9963661284398	-27.36970107700791	3.891061107963169
3580	41.07652263699883	2.538056749669636	18.95258788878671
3582	31.81394544610193	15.21719372569173	17.64563794607217
3584	12.46245775027055	-21.55619644352906	-4.448894435052006
3586	21.62477406652781	9.155167768501874	-22.47952414295919
3588	4.146368721784924	-7.995910241362108	-32.26661419093197
3590	3.079254249538299	-9.860616983910283	-20.98303280760702
3592	3.557966191141595	-19.34841115296829	-17.4619557571854
3594	-8.389516285859452	-6.041415476244296	-26.74286397977765
3596	-10.15473087298265	-3.917568107524874	-8.304615868942349
3598	-5.080418472942617	-15.22469759809313	1.657563459713514
3600	-14.11666359953445	-24.07362579542093	-21.08546370018592
3602	-24.26286296266515	-32.77000891224508	-30.77602604782024
3604	-13.20928701521591	-32.10297938115036	-21.38803108606301
3606	-26.06242238597294	-26.5507616026226	-28.32116132240946
3608	-4.877136470728419	-23.14662962919987	-11.58059926863756
3610	-21.07211710535277	-28.77196773954016	-44.03554764087047
3612	4.788164325842048	-32.97642606680181	-20.67814785542946
3614	3.472021658273985	-21.6992710646625	-13.19674690497338
3616	-48.17441383656068	-31.11788986278028	-29.90030829383638
3618	-33.95519180828357	-56.37387796243091	-29.61945178525294
3620	-25.41023360641142	-50.53566298250746	-30.61879536112965
3622	-33.25849755430142	-46.37065326882373	-34.42815548830156
3624	-31.00970100972248	-49.13016431432985	-36.27770046033795
3626	-31.86004784389063	-39.72828153401683	-40.69372840769375
3628	-32.93869615797591	-57.2050315080342	-41.63265722364881
3630	-43.63261844551855	-62.52669590135741	-45.28786794271913
3632	-27.68240310951051	-46.43666639870891	-29.56883722703411
3634	-34.99618788757622	-41.37904661869587	-50.10366312891921
3636	-50.9674151812355	-80.20026290250017	-48.99123453156716
3638	-37.08916773200775	-60.25693566333985	-43.28303612056726
3640	-44.11095309982194	-57.47397314702908	-67.934025054508
3642	-35.04814747439585	-50.78842518072248	-57.68518420568309
3644	-32.07178920078523	-56.15251475664945	-60.15464069423781
3646	-50.54469642726838	-46.17998123081499	-59.33761881770293
3648	-65.53724099434446	-47.89855936245899	-52.44620582735394
3650	-68.66768850217785	-76.33565288082497	-56.81943961284075
3652	-71.08761494938645	-93.57206168438023	-67.63776453220454
3654	-71.98896796296614	-94.10848977060701	-78.4876578686718
3656	-90.11708643619053	-94.91317029799137	-86.96895636533682
3658	-95.76930765361904	-111.6435565309874	-86.4936875850625
3660	-94.83814320772341	-115.2856761538074	-92.88005870091429
3662	-83.64276865220894	-125.9358566048988	-74.10583302684358
3664	-70.34367049959067	-106.1670743463123	-62.69782950268398
3666	-83.75940491688616	-103.1030287239539	-85.95369117051023
3668	-89.02029246429899	-101.8742677035796	-83.60428461350762
3670	-69.34184487057274	-92.05507279504349	-89.08989394642994
3672	-88.16253710229265	-109.0164848436282	-110.0413709903073
3674	-116.6461986264214	-123.2230817947253	-110.9855735672543
3676	-122.832904935693	-121.8194782465118	-122.9091188538941
3678	-115.6501789737915	-126.4603190639147	-138.2499803068738
3680	-108.1408431701724	-135.6058457333591	-115.6426509903928
3682	-115.7019584251034	-129.749017133596	-107.0826901312164
3684	-127.0879970684341	-111.3365401897369	-108.5014889851276
3686	-128.3997081199002	-137.2927336418827	-122.9377565502413
3688	-96.4466202889476	-125.4031086560743	-91.73921511233704
3690	-126.4983604115824	-136.4243897394884	-120.0509217049143
3692	-110.6962612767944	-127.5269871387568	-141.9025886709056
3694	-117.3971092075007	-132.7581862552731	-152.0134576035716
3696	-123.9437666941772	-146.7633586525902	-141.2212370893171
3698	-130.3444015864807	-134.5145530276082	-131.3050936215633
3700	-147.0619178480802	-145.9708168068462	-137.3540094366961
3702	-140.2555698828439	-155.0968887456696	-135.7449132412008
3704	-129.7949619672361	-155.9845435293796	-144.53823559544
3706	-148.9803859928114	-153.236604748277	-152.403904462581
3708	-150.7030595945454	-137.7850680743546	-146.2844606828457
3710	-119.3426324733824	-127.0629910554015	-151.817118225208
3712	-132.6400550829926	-145.0950616541713	-156.3641351683929
3714	-150.0291933249012	-166.1123207185426	-139.9903460221126
3716	-144.1535161685835	-175.5004962906328	-147.6139605628629
3718	-133.9806198577486	-182.4012614752865	-189.5768652775786
3720	-140.9555391728398	-142.0751356272457	-157.0364365609024
3722	-122.7657580752412	-151.4532951669639	-139.7610445757628
3724	-113.8215266522191	-150.0690010891427	-129.2276317216564
3726	-142.0727027208629	-163.4993328257724	-157.2952965521401
3728	-155.1195596258478	-163.0247542668695	-163.8013099493057
3730	-141.6905534290585	-164.576707638933	-163.1259636907084
3732	-153.9649220880268	-174.043965602655	-168.7170106491956
3734	-147.6032106977166	-160.2508234701191	-147.4120035049408
3736	-138.125750102087	-143.5426779096586	-130.3796763481046
3738	-138.0419295843421	-160.0513609920423	-148.691707928046
3740	-132.0007244095219	-168.6737761483943	-154.4799627753469
3742	-134.7201683129142	-138.7337728449868	-134.9645767650657
3744	-146.9916587926685	-140.1457792788664	-144.0247055089575
3746	-146.6544217247739	-179.59078568233	-161.6518501089284
3748	-156.0860255925293	-156.5228956075359	-164.6705635585928
3750	-140.153589930823	-166.0893222870525	-151.3042855615575
3752	-160.5682922923004	-174.2659860516908	-164.9758184976
3754	-143.759733141233	-171.9479821360706	-179.6981534027583
3756	-132.2488350896012	-168.61451367432	-177.2674100320868
3758	-157.4858688304022	-173.1401979015213	-179.2106814042993
3760	-150.9725106932531	-143.7692695461778	-172.1011425144413
3762	-150.4855551582991	-164.7212232151573	-150.0568435437159
3764	-158.0458993286522	-186.515740756979	-154.3931498326197
3766	-158.5031980534354	-159.8165896679899	-162.3756406925491
3768	-161.8431237836032	-153.8810700247245	-171.851054407865
3770	-165.3152430362849	-172.1990875552208	-179.9793139495439
3772	-175.6950804460786	-180.2504375269982	-166.3673071528608
3774	-170.4717250810279	-172.2841105217769	-171.6992410565389
3776	-167.2062570453478	-164.8285338179712	-180.1416512227976
3778	-167.533631096887	-173.7254268530814	-164.7739407726383
3780	-154.1657966480082	-183.1901352209256	-163.5633223535045
3782	-167.4935494628186	-170.4519516882478	-162.2989422133012
3784	-160.0239204712138	-162.7494499442803	-163.0650099975211
3786	-153.3131596299426	-160.569958238239	-171.4116650308747
3788	-164.4073145184751	-191.2651361160894	-186.7541474397058
3790	-160.8061265625741	-171.262421332502	-149.8839147798247
3792	-172.4421678946996	-189.9841343950076	-152.9974672939644
3794	-165.7799342039042	-218.2955715406712	-173.6912309717457
3796	-166.9342883400045	-173.2241805348989	-157.8227096213227
3798	-144.8263886824273	-171.3290039653197	-166.4156755456305
3800	-142.2319427049799	-148.8357056815083	-143.1407220819454
3802	-165.1318721139308	-155.1359370369892	-158.8967824561622
3804	-136.0621008387403	-141.5669988676466	-166.8845222453085
3806	-150.058324801255	-158.1761070708374	-151.5285717954337
3808	-161.6499401453664	-187.8011027517616	-149.6518424103851
3810	-156.5503873107668	-164.8875644914757	-156.3536200070201
3812	-161.6090867293019	-173.6323769123278	-165.8486396040045
3814	-147.3273659811509	-174.7052908503961	-158.0927864751772
3816	-141.5002495382961	-147.224834727997	-145.3504693928074
3818	-132.6157076955839	-139.388086651099	-137.1419408724248
3820	-129.8556728170972	-153.6560170521897	-150.1555561234388
3822	-137.7613090260935	-162.3813899199262	-167.3747341626806
3824	-114.4401765739069	-166.4246118562796	-157.8748385485551
3826	-138.0944629440313	-182.056079792039	-169.1811232402433
3828	-160.694070652479	-174.1728776378393	-164.3967241710789
3830	-162.8761323172893	-172.1568316817797	-157.2472493279773
3832	-148.5667946189007	-159.1396157521244	-151.5463356742872
3834	-171.3795436644164	-167.2056999908061	-152.3196747209206
3836	-175.368419529945	-161.7414116860043	-146.2731971677158
3838	-153.3888094609818	-173.185684860027	-183.8250806570536
3840	-153.2465589372526	-162.426275241852	-162.902338516648
3842	-150.4810882634041	-156.713536417595	-134.3630707074986
3844	-137.0552839467925	-189.351278250801	-198.9687413096355
3846	-148.7614062511425	-159.2556653665071	-152.7262791001044
3848	-129.9465683556912	-165.0809809096043	-168.5708620973463
3850	-169.270629786546	-181.6759335097234	-151.1691989807105
3852	-184.9268632112278	-191.3571909363866	-161.504166592615
3854	-193.7863822468518	-185.6538199758498	-173.5798719467036
3856	-179.0210328214621	-187.8778608428735	-188.9859651036848
3858	-168.7771909929518	-183.206296949632	-180.8233853036824
3860	-166.1009198028914	-180.3286259569671	-174.4295968568971
3862	-159.13118051628	-177.0359844899015	-160.8830506886406
3864	-136.7888551683134	-151.6340705936798	-147.8424049180571
3866	-135.0918627772271	-155.4929540986224	-147.8635692436165
3868	-144.995604434793	-170.04127881429	-152.3429818875818
3870	-146.0800227389314	-156.5553955156454	-149.7488163870584
3872	-149.2051782278365	-149.0793724223616	-156.1258409026262
3874	-149.7034409492054	-170.3159723065064	-173.6924939750834
3876	-135.6096208214532	-173.0083970701593	-160.6900886217721
3878	-146.6891441620682	-174.1636180063519	-137.3994612929161
3880	-166.1661644831071	-189.6446096827589	-137.3717786176692
3882	-129.8183190819653	-142.71126007772	-120.3385569672993
3884	-145.4956440268953	-146.6340438195064	-139.3705084779722
3886	-153.2551069242022	-155.5311687133535	-164.9641560082182
3888	-132.5098904733907	-172.3968979903801	-148.3145479166513
3890	-131.4731934231328	-168.3500307919283	-165.9719719310497
3892	-151.1576711165233	-194.2268601209037	-160.8337407540919
3894	-154.4375745254939	-165.2130283696052	-144.7872945832288
3896	-132.2843453845008	-173.0952608479237	-147.6552604801919
3898	-149.9758916188167	-150.0839374524175	-132.4687178007082
3900	-143.8522724933449	-190.3797286583427	-150.8168564141361
3902	-166.9280854747762	-161.6040401185784	-140.3068388585346
3904	-174.686898110874	-192.4548027059298	-178.8337211020181
3906	-155.499886452854	-143.6313204088006	-151.1784197707933
3908	-145.9209568883429	-142.4185406402673	-163.8655192881591
3910	-134.9934257801935	-164.8088451707878	-157.6308643508423
3912	-145.757787987297	-125.8390939452358	-155.5156514434464
3914	-159.03961921446	-137.0714573851342	-159.8773704263636
3916	-171.050500719405	-162.6996035221132	-164.3129414980334
3918	-150.2006547088374	-185.0788276742527	-181.1574151701561
3920	-151.7404301465989	-151.1513878264867	-150.4417709652139
3922	-153.6428327766117	-162.7428140565583	-152.0423138551696
3924	-147.1871565153957	-169.1374733117188	-144.5576990450378
3926	-162.0682825240762	-173.4725507724943	-144.2386850698021
3928	-130.284529081349	-169.5668123650891	-151.5138530564727
3930	-132.3040847324235	-155.0844801679274	-161.8991664700237
3932	-143.2164876345851	-158.047563297339	-162.0980868490145
3934	-158.340768222574	-183.1096145330107	-180.7879555941951
3936	-173.1479949928253	-180.8131243990828	-166.1451804286373
3938	-152.6566866159576	-154.118937274792	-159.9136763058932
3940	-165.6905932669706	-172.6519431115415	-165.5997459526128
3942	-155.4869965672498	-173.5321834590472	-146.0147780944898
3944	-132.3481895285977	-148.2472717835695	-126.5928233487808
3946	-140.387725275211	-148.2246402249995	-125.9027111736961
3948	-136.7138327514833	-152.090570918196	-146.707330087444
3950	-139.303702761252	-161.14769984451	-143.8589586839666
3952	-142.6619817090186	-154.135724405453	-145.062559651245
3954	-136.5320766714649	-136.8823855619508	-137.5857338938408
3956	-154.1321647827998	-136.4288764862081	-141.6837689145095
3958	-163.06790626435	-135.8815216411866	-142.9974813112291
3960	-142.7146916801912	-140.8850788437655	-144.8202684026248
3962	-142.914922012955	-156.2399053277338	-172.6903170857143
3964	-141.7679375468868	-154.5329656737357	-173.3854718793843
3966	-123.4770803186309	-152.8738712761865	-152.2173488735257
3968	-128.7106756320463	-156.5351233572329	-130.548686610982
3970	-153.0830151587823	-150.999853450481	-131.7184659363422
3972	-165.3552709155589	-160.5825670140639	-153.3713813082547
3974	-149.6486582271999	-159.7875903376332	-170.2365211825207
3976	-162.9740475645502	-149.9984252949982	-176.1689120360909
3978	-180.6584545613115	-164.038270575539	-158.0888247382269
3980	-147.4215732288039	-177.0670311980821	-142.3501716379543
3982	-134.9935359418232	-160.2341673900415	-141.4325260603581
3984	-145.0237723594443	-132.1431194748034	-143.2832961001662
3986	-132.9941183743579	-135.3197044540053	-125.7888266784833
3988	-126.2609648721427	-143.6812116138321	-128.8860691888177
3990	-115.0777844399927	-153.2463095574381	-137.3141504112825
3992	-105.9286335012916	-129.208612765192	-124.5697739192667
3994	-145.4446838123455	-148.6723958289993	-161.9259373927763
3996	-151.6989184342308	-138.4988719044196	-144.3273620979908
3998	-144.0993940587837	-156.6680302537703	-150.7779081840544
4000	-150.4877349919402	-175.0448418132571	-155.7752153958996
