# Supplementary material for: In vitro and in vivo datasets of topically applied ketorolac tromethamine in aqueous humor using Raman spectroscopy
Source: Data Brief. 2019 Oct 22;27:104694. doi: 10.1016/j.dib.2019.104694 (PMC6839021; doi:10.1016/j.dib.2019.104694)
Supplement: Multimedia component 1 [file mmc1.zip › Raw Raman spectrum dataset/In vitro Pig eyes/Jena lens/High Wavenumber/0.1% Ketorolac 8-2.txt]

cm-1	frame1	frame2	frame3
2502	61.45260069744965	67.13748985539426	59.97369719655751
2504	65.296091633057	60.16209689514666	58.17567361162787
2506	70.6726620999118	50.23896734049873	48.59671560716471
2508	67.10599162788718	55.3057447477165	71.33412660812631
2510	42.29478213456884	44.4309781609519	46.62618220361647
2512	45.9787155147998	49.11631057284778	42.96666407790174
2514	61.36641434005077	60.21628216123806	52.56667533261126
2516	39.87484237771297	49.90279235252394	38.82586470781669
2518	49.6335309663826	46.25689227488882	50.68064106537091
2520	58.16342813448647	51.01146501209479	52.07496759015272
2522	58.2245224258212	54.75164488752269	43.01791451723543
2524	43.96564547569184	45.65269522638462	27.04831626139673
2526	56.15106935290746	53.55874487479815	38.85128794165056
2528	64.38499194204886	52.49875935767598	53.73967287818563
2530	68.19914797294666	54.09259299026472	55.84718260605838
2532	67.23853760438004	65.225417354637	36.58345079254935
2534	59.93691351061975	52.78994947434239	48.05496387087264
2536	50.81935848329516	46.29223507863082	46.76678246458208
2538	41.61731615189403	42.79076883169643	40.88966067665108
2540	38.27561460109911	41.90097623632675	35.55730862656064
2542	68.12119770562221	49.12395505152746	37.23455495971475
2544	64.46326243655231	47.93647333463773	44.9804041799155
2546	60.73135735227984	51.66753946714155	50.68360678434368
2548	57.16113812928898	57.24544297137388	51.08029559288478
2550	30.38779900152742	46.71333249223579	43.11684037727942
2552	46.80564932718076	41.11717930036738	41.62920797973624
2554	57.43897365625639	52.24755695475621	45.55363844043981
2556	60.50316602853587	60.33834149282795	52.0363500042583
2558	62.06402010237236	34.63729059155444	57.0138516168125
2560	52.12069363122339	57.50546216966374	56.35552186696165
2562	46.60149253523052	47.34535833810824	45.12763501730966
2564	47.52720070762275	40.47274984324636	43.23228905913962
2566	55.66439907980111	63.59040480076483	63.59040480076483
2568	65.04298244589808	67.4297250409445	67.4297250409445
2570	51.27582544898563	60.24278236562054	48.12842224685311
2572	46.18654739718312	54.05406604795256	39.49350162381558
2574	56.23997042132797	53.47946532572592	49.04011607413465
2576	52.35316836284191	56.41346042915549	48.5494676194872
2578	50.05417362437333	47.71014666720646	45.6279914916929
2580	55.75210522793894	42.27306469174391	45.52569579696385
2582	59.13934527898072	40.86822267089628	46.7301383822445
2584	38.61716043087913	39.48920816074968	44.48506229343096
2586	52.30125585668131	33.98777544400473	43.43874840955125
2588	52.00152026590024	49.85721820105672	44.92787913366776
2590	50.84863997546561	63.79151645136687	50.23799235405527
2592	60.7969299798534	53.90088594367028	58.12662755732404
2594	46.61027126230906	35.04340983897564	36.29913713303956
2596	37.99474342268381	40.86628265664843	35.26347001826888
2598	40.10406554111474	52.90707709013856	38.21978574265769
2600	51.33051050664842	60.95946794671487	39.31490725328297
2602	56.44242160067745	57.54384713331909	45.31354009170697
2604	54.7491763717418	54.37820432987068	48.16651280034889
2606	52.56012515734624	52.9844310427002	47.41863912893291
2608	45.55339028689228	51.24273697134981	44.13120877126335
2610	25.10120727385547	45.27841551576273	40.27783296772932
2612	41.34691192216315	47.50583105884477	31.70010325282675
2614	48.87947518029999	46.72519721175407	33.33965115964983
2616	49.96877516345334	45.14252274126985	39.2449684664854
2618	47.29775939129887	44.51403004882181	44.17907086215969
2620	41.60813248459583	43.93193524549394	45.72638788590098
2622	54.6624691974328	55.21407589839602	47.43426645000152
2624	58.75096131582035	61.82124795374087	52.00086847320885
2626	51.35939795672871	57.58326685110171	54.67853082551275
2628	48.01765791030716	40.15060733851669	41.51392223163841
2630	46.50288058609047	43.24628440818098	52.83880596755883
2632	40.69529193544298	41.78012455950515	49.7999824226436
2634	38.74165001475983	41.89784828377578	43.56188629696664
2636	47.29429393006574	49.71856134442836	47.24363835002243
2638	35.30011042486657	32.17924602522891	34.39702196215567
2640	35.54653114690257	34.10497605167199	36.09256312005181
2642	42.94801372450119	40.62428624162715	40.90555511449128
2644	51.98580798693211	43.67293579833329	44.13735791476081
2646	52.03445518083574	37.69996860142479	46.30822759878614
2648	57.2518709353233	46.61187915698066	49.7949994501658
2650	58.57268437127058	53.97385833432487	50.82261780192757
2652	55.2685194496836	51.72972935044002	47.66524529102601
2654	48.68277550556722	35.6475928596488	40.06478359484932
2656	53.31037418083987	58.31964611525713	49.84807471071115
2658	50.71139035503705	54.57203063266437	46.54030057125166
2660	49.99939810981559	48.98462705216618	49.74010745973659
2662	55.52378456071548	48.40764899207349	59.29943833682309
2664	67.69197772879062	37.26254276670956	44.2930770327453
2666	64.322989919989	46.81357617057292	46.84577451462025
2668	56.76688606194105	43.54986944842906	46.38637873281459
2670	53.2943235336862	33.97042101510415	44.16067797550178
2672	59.93370269293849	31.45776625992664	45.03061902561741
2674	46.99258433603984	49.78343386133752	56.38889679677948
2676	47.91370369192061	48.55701415779546	56.9270898737928
2678	50.26313426740656	40.00203662690554	50.40290605023378
2680	51.05225596024765	33.18289522742874	42.87503910625064
2682	56.85833259127217	38.9981877788376	46.9422504347908
2684	51.12579504866066	38.51724860685749	46.72823909522475
2686	44.52108325025725	42.07711534768683	45.94487118510554
2688	48.174648641625	44.18633665299019	46.18015871713408
2690	66.87993510159764	39.53724651311653	47.39581241913822
2692	56.48058880241928	36.15593682951454	37.89527711684596
2694	50.59757106667898	43.60244430692061	40.98668510773673
2696	49.50025368506653	48.57471238899079	45.49130715889469
2698	49.94372357153681	48.80567416138119	46.36689261364421
2700	45.12042671883533	48.36507634884306	40.66278490824757
2702	54.15135787396256	63.49616235445571	46.2497737719162
2704	61.51386666370567	55.56321796704048	44.25462116441237
2706	59.75000218514936	47.30194579433312	41.70327533295365
2708	48.46394091677429	51.26048768553012	42.8451408885917
2710	47.99709224574086	46.82654333304154	42.36983401446229
2712	49.74792596199069	39.61881100058015	31.07601559056858
2714	51.0572138581923	33.57971732578036	37.59430987042186
2716	50.16864247366145	33.60338826045688	47.76770219481558
2718	46.19873644841237	44.5074278810752	39.0720629546767
2720	51.60839009229222	61.83779695395316	60.37577957806987
2722	60.42645919204115	49.7581745844585	47.14256510950445
2724	60.19347350204748	41.84087097378299	37.24263796145264
2726	53.43394488598436	48.11412175261945	39.86277458257261
2728	58.4485605954731	59.3100638520109	39.50914066232991
2730	50.34609522260377	57.84113197206928	38.39081761392119
2732	48.2532304999672	59.97445365172811	45.36335520922187
2734	54.38487858217333	59.9959251704813	48.16587533992762
2736	63.92334795443213	54.93676693425587	41.3376818257328
2738	50.33181828490442	53.35242634470401	43.30834899650416
2740	55.04536753055744	49.82437423856033	39.83238339381536
2742	56.35564465334493	46.20313363941533	44.40871514091518
2744	51.36053469366539	42.41598142085989	46.46035891322146
2746	42.9663800763502	38.60280601823855	33.10794932407404
2748	52.14726684342217	41.94915983558519	30.61628632823044
2750	54.13501046421308	57.14825134907766	36.39996768530367
2752	55.53028915709605	61.36928418537561	42.52721199370449
2754	58.53935030507768	51.66566501648541	46.08449189326574
2756	63.10299022007267	37.02215448859826	46.65450183219416
2758	50.72589839845643	38.08307804836743	39.64218937635977
2760	48.16223347408308	49.96731790646173	46.43071021701091
2762	52.01334378086429	54.87116321495064	46.6447690226379
2764	56.1861725438666	50.99254384264988	37.81137299545179
2766	49.10655706478207	60.12184852678342	43.80782195120021
2768	52.8725057746308	42.35060152297872	39.85721821003081
2770	51.70636985254819	42.3896312776382	43.43936568187053
2772	45.62928207228018	51.0584504749967	49.93135943659976
2774	38.2550023725675	54.79939320208326	53.60595842209305
2776	41.28198157849846	35.67702750251004	48.97471259222424
2778	46.24825864237017	39.86198622941592	46.64522963210276
2780	50.49060652409041	48.48720129694768	55.62167538872674
2782	57.67799646388291	52.0352364556259	62.71440293561312
2784	68.08576610807198	44.82201189291308	55.88823090026288
2786	55.6820751640934	33.75671626052966	52.09194412478584
2788	41.25204491604753	32.23810201169347	33.57063192287462
2790	40.72272135732055	42.14585304066487	41.93761878510166
2792	46.70304882352902	50.44547845379679	57.4049191378463
2794	44.58363393748257	42.45456681308764	46.36186699326692
2796	27.96209298195129	44.03957467018734	46.58418657766987
2798	39.53121297075003	57.54828934315378	46.09748875105986
2800	48.88985237849094	54.17448768841024	52.24788893409296
2802	47.9819593134111	42.32694875961768	58.15643665380654
2804	40.32897216745396	47.11935868799007	51.34128469282982
2806	57.30537183388798	48.05552669046806	56.86707909676847
2808	55.61899470971021	52.69258002533215	51.65971371291924
2810	54.66247946766681	51.69189828848731	45.91788796733582
2812	51.18704214762695	39.3630177516807	42.76506019279324
2814	28.86970266006435	14.35648713591889	41.00797337808623
2816	55.82112186449913	62.42874731461139	43.62950019017969
2818	51.51253643430549	56.32141377444744	49.912887653882
2820	43.9018431190004	40.4418043439143	42.8283583425511
2822	45.90001467766786	37.61556459510162	34.00882159158753
2824	58.55142648366024	53.80864390986061	58.47782552914502
2826	57.78412804035906	40.52353058797073	49.83572914194635
2828	45.41187878486672	42.67335907508342	36.95049897130167
2830	44.09040616213466	46.93420493919238	35.37590822196361
2832	53.27846718965277	49.85273777740007	43.79284487886418
2834	51.10685370872967	56.93840743871857	45.33505020135246
2836	57.05171620136302	67.52471292863008	59.17919607388637
2838	61.38184289773251	62.82351901334911	55.98183995115709
2840	56.51991162835722	49.17127993935057	46.08082243913194
2842	46.18318233053746	38.09679909409246	38.17140445119922
2844	44.64015146728373	45.75900434617687	39.3875727464302
2846	54.05131768601296	50.03839225778778	45.51745182382291
2848	59.74840714198876	63.73988495960701	56.10981819493173
2850	57.81506767671547	64.84637051286195	60.4587000399967
2852	52.53586185923901	53.96117948764466	55.09887289169949
2854	54.93243585257121	50.67483486497144	43.17956273635306
2856	57.04854660959774	43.86690621874912	40.57785859150177
2858	55.63818789771428	52.79848291631246	43.90178430979267
2860	58.11782438628762	62.0583297000761	55.63603955202251
2862	62.05292648622914	68.72817049802603	70.93782257751325
2864	59.42456124069136	77.87202234799521	79.76258311274637
2866	77.17306164025256	72.49198852203907	77.69530678688268
2868	71.39212313904324	60.12122390989186	64.86642759445684
2870	66.32214745852566	49.85229861206419	62.79937780824299
2872	66.84055331640261	49.84392724751051	65.5285284336275
2874	67.40705094785925	64.97981319583893	55.11005895386493
2876	65.20855138355665	70.35207519737698	53.37119731900702
2878	71.11798844959111	60.7916563317368	50.77943669708635
2880	68.23112073009294	62.7168202450838	51.57110995517523
2882	69.24756749183868	71.67063090487616	59.31754564145896
2884	88.91252602339728	74.4002872006903	73.17833377240751
2886	80.96859289390437	79.73828214636387	66.63022196500057
2888	64.19037984071201	68.89106060250553	45.91839326021047
2890	76.98166982830031	65.64184633056038	50.37067517134432
2892	89.34448280376432	68.85588609500672	64.90640659963438
2894	75.21535858821318	72.11061093432694	70.45975719307351
2896	84.75010606627284	72.54837287220974	83.80959368239085
2898	73.48151359956547	65.22842889540178	76.80966570199081
2900	70.86373015669297	65.30402988737059	67.55721944942519
2902	76.77220725014509	69.52168873651796	65.85037225847677
2904	85.42825075963066	73.84304796078384	74.58451909871016
2906	87.99261814591964	77.8376325119667	85.30997915610706
2908	65.97723053489511	60.50162023528859	53.39938179486754
2910	62.83928284222236	63.93035649233025	62.78744002876071
2912	77.34220996230938	69.06010090322219	70.02802993864907
2914	90.74189126948538	70.52009745613093	60.99879076395838
2916	71.54527187472426	80.37860649169745	59.6460927125029
2918	84.27298141353867	89.74131432026046	71.86980706294781
2920	81.96071945221661	81.7514526924447	56.39308705874007
2922	93.76989242612245	91.59479904809575	65.51574244853296
2924	105.3992042051174	106.1006310114399	88.07996574942648
2926	89.33040549043611	94.20455981177069	86.80514786921196
2928	95.28128675002314	88.51304543127723	91.29863886104812
2930	104.3435014840652	84.21648746876454	98.47671616941818
2932	98.09351087334051	93.24276146816223	94.27684860318735
2934	86.47348631182884	102.0121036413098	88.995632952507
2936	83.01605410048634	100.5774022070811	92.19745551183419
2938	91.38680567959281	106.5381913580508	94.72451732252836
2940	98.81208271915789	90.33100633610029	90.75883388478229
2942	109.6070976746168	98.52756868335587	87.71364622262475
2944	111.8110357981608	105.4239574689826	86.87723262090228
2946	96.70609566043632	94.39346857128356	82.33468251668059
2948	63.86179765652977	68.30207303609527	62.79555250453583
2950	85.15403000038197	77.31307644112408	68.84798865665987
2952	84.69725162047867	84.72789552805281	66.5630836284809
2954	82.12523024629152	89.55701683067613	68.87053247196781
2956	84.83861100610919	92.94955914401726	78.28388122205809
2958	92.32701157997948	95.12181709648139	88.3182190386991
2960	95.27514874550683	86.67291914007194	73.88998314636247
2962	88.51623548702227	82.8228958300748	82.42587734057624
2964	81.86283772308195	76.60023460629679	83.54508087925761
2966	76.40730524589074	75.73395062823266	83.95224153427679
2968	80.05598662714721	80.30622953104877	85.84903659241346
2970	111.1739073084992	76.01631692840546	76.4780702700843
2972	86.1372968467675	82.92761798317197	62.92250274355011
2974	91.90308116754525	82.22672574415347	71.93053154653109
2976	89.97465365133434	72.29258552267683	82.26534225174029
2978	83.68207577971609	69.43179512875091	86.20329212830723
2980	90.939998345096	86.17104793829104	84.1424410252604
2982	82.60276602619504	68.78553724837934	75.29544810268408
2984	76.68841111923442	80.10486000411748	79.3049532431903
2986	75.95395163900375	83.39301340987497	73.17141562960481
2988	74.22348413409678	78.59539350864178	66.01192150217274
2990	67.43393934500469	77.12594485625031	69.62906923229745
2992	58.00462479339011	95.48538883296794	90.1680498252106
2994	94.07630498764078	78.44100483662382	82.23138347481908
2996	81.95890434837202	69.1324961058439	72.23099056307066
2998	70.53933768920925	73.3491722110191	72.80564097558423
3000	65.130962318779	75.22404941405696	71.75565131538669
3002	59.37972535413112	65.43007656617573	59.28342614248982
3004	74.86490233269214	88.03464922181388	70.19461860261229
3006	72.69100280076943	75.28994166465411	82.11037969455173
3008	65.89258583671214	62.30580893398002	76.20736537355981
3010	58.73743370584339	60.43697034571066	69.14727370135485
3012	59.1873053331072	64.00472549809831	69.04317749241848
3014	73.10275209935247	58.71373755534843	71.99349617281261
3016	59.76911889029424	74.59916026248406	67.89170229389902
3018	74.44762330130719	75.28607074884749	73.08089136587566
3020	79.39675852603995	85.30371324524839	81.54200719045724
3022	76.11070215820877	81.36515172688002	80.27776151076398
3024	71.86790468531039	59.17429426553035	69.3095541012911
3026	68.16834906812736	60.12963740996111	70.42879547363891
3028	64.11082893116556	61.7682244045195	53.935669089531
3030	58.82863603609145	67.65985534082988	61.39284222384897
3032	72.75318256831987	86.26902678059651	81.5657181838082
3034	84.34645046332884	92.07760607249298	81.130287063841
3036	73.54775919575884	69.85042839238551	52.88143059658103
3038	71.07783972270022	67.91040642766353	79.66946986388201
3040	87.15339414370742	76.88989233284575	76.32703087428141
3042	96.90103261866481	99.25901691220827	96.26190562013825
3044	92.7229538922962	93.30911928156621	96.5937468626615
3046	87.5893822379532	81.09943003763516	87.23307305291263
3048	95.73142695745452	99.24012232473375	97.41532771540037
3050	86.83078853672544	74.56765026360228	86.93594389602767
3052	85.42868381643459	78.97331879174737	87.39810495212727
3054	90.34997926633949	83.59182496577844	93.27911202100493
3056	96.04775816780526	80.90432739018169	91.24822155585255
3058	99.82343422085575	85.23924490447348	88.93091132587091
3060	102.6671217260813	113.8466912603563	102.5713489214931
3062	109.1551122079634	111.8450834890869	96.86651170715102
3064	107.2307248558766	101.4265124051812	90.43626468173562
3066	99.25043979851083	85.28899595352812	84.70483811989763
3068	96.03157645912407	87.45151529908709	86.26115799350806
3070	94.76589477439126	96.69003563752676	88.83281376165242
3072	83.57602126565955	78.1549395221933	80.43760752755206
3074	86.96088521251279	85.28377220196327	97.75928653571816
3076	92.19676549640822	94.26743583601649	84.27392939348036
3078	81.57628425809006	89.28472269928192	89.1914214636729
3080	84.53857260252855	84.84689068264999	88.42956979404346
3082	103.6766750299745	87.84397028563646	80.2000518238716
3084	109.2826663309061	91.13288770548311	91.07578350126281
3086	97.34011765693816	85.08386154830633	97.9730415921245
3088	99.93056272759033	103.7682327691945	100.5832304685605
3090	105.2356869895152	108.641544290874	108.2570809514471
3092	116.5488438848006	106.1443636135067	113.0684772571577
3094	124.7365148362029	103.1646298485455	116.0342058908687
3096	113.6008449020077	100.2231143210374	124.0943750124626
3098	108.9206356146118	104.2226007613492	108.0118626608367
3100	120.8204372146909	110.9699131645236	115.4000673866621
3102	113.2820830294897	116.294518971515	107.934284466243
3104	97.39485620654955	115.8041171149639	103.5737936411207
3106	94.24369091638434	113.7510358539013	110.2832897128823
3108	114.8708206615669	116.3324331064786	119.3853684497544
3110	116.7667147137219	103.9732404363281	120.7313411927363
3112	115.655904453831	109.0651291627135	96.51100731665207
3114	121.9785040396265	106.8035308453308	102.076453587806
3116	122.199111216867	114.6779862085704	118.7300675460722
3118	124.2302262263475	130.5133933030972	132.1689724154662
3120	139.4934214981635	139.4614632781155	137.2797002696898
3122	137.0059976878257	140.8528971110048	129.2457355776601
3124	136.7234469789722	118.0431442606384	114.7562452308587
3126	118.9836805961045	111.6005200354319	113.3053077449758
3128	131.611552970625	131.6257903819939	122.8202390391547
3130	141.1640176259119	141.3919073877391	128.6119268104248
3132	120.4576555923778	124.2424196961736	126.1295881454378
3134	144.3305434174273	150.1000351397767	142.4964853117472
3136	145.521385845188	140.0916267207779	152.0915647551123
3138	138.8558787698621	136.648570911795	132.431945066048
3140	139.2349535999116	139.2349535999116	138.1124374121215
3142	144.5030523087618	141.9476175501193	150.359645423604
3144	145.680609284749	145.619762780381	152.1279317741246
3146	138.0657400246945	158.9120378288742	159.7036104810277
3148	160.7702555392064	158.5338116309251	152.5657212676294
3150	154.0512164244082	155.4209539586459	155.7937387028973
3152	148.0313125555097	164.9976960316766	167.6753749337026
3154	149.4675349591455	162.283583157822	165.2629144713326
3156	158.9887597512058	156.4953826362691	157.1653055369917
3158	171.5387453851858	169.8068933543823	164.8986940747355
3160	170.0504252546148	148.3607608806251	150.8421975222313
3162	164.5868998988931	158.9182910825634	152.7745942910435
3164	176.5714922526185	154.7989138289684	171.8426617458369
3166	180.7435369178519	160.0560321111086	175.2624549587692
3168	178.8059575906154	170.10895172075	171.7035433964603
3170	177.8513785348333	174.9251872042145	174.4763003535798
3172	171.3729510457746	179.5237228908266	170.5931392336666
3174	174.3235688409136	159.4640832175039	171.8159377594
3176	170.6084036004585	170.6336336014902	174.4676520277284
3178	186.0179917325459	186.9149906990086	177.2618117209366
3180	202.5402118339896	190.5250334174459	173.5677071851573
3182	206.655327251287	188.8229221103592	170.8678237382516
3184	200.231692359584	195.6515636125822	179.3244137672483
3186	193.261680325467	177.0760502837891	174.0838953486117
3188	198.1414385686739	195.3938529857682	189.7985183472157
3190	183.5683042714889	184.0358306447302	168.5139652736658
3192	181.9140986889601	182.2355125812588	183.5008301682715
3194	198.476148478543	197.9517475157149	209.497347265888
3196	214.7631794720209	212.4328842707561	208.4603089099895
3198	205.3122682302224	200.5950148610584	188.4722651736414
3200	195.5646519035101	199.0512046276111	168.1201453494761
3202	192.442299835935	194.420541789497	189.014086590658
3204	200.4477442912564	208.4023736246835	194.25823551356
3206	194.0550699601463	203.4493576944863	181.2986987936574
3208	186.7555041978913	196.2541862945358	182.2884665843469
3210	196.2811867738612	207.6715979752426	204.0707455490326
3212	197.6307655416152	195.4877734754155	180.4939861993854
3214	200.7628021392378	197.4346085995472	201.9878893494111
3216	202.5874514075717	214.7700203209977	200.849186505638
3218	213.0000575378454	222.0431084152445	198.1384757749675
3220	197.4706448838875	216.8829917718513	197.3915562535033
3222	189.5320432638817	214.0898210980755	200.4739418021188
3224	229.5615026197839	223.030340226072	206.3329940998603
3226	224.0980057100724	216.6107210381064	204.176945703227
3228	212.4486298720452	215.1538267996309	211.1074137818661
3230	227.8128196836543	236.6217396247874	226.1486239140214
3232	215.1279438002552	222.7823577227534	213.9624314431406
3234	217.9915301265654	209.6498307953688	208.0576265841613
3236	239.5064443889792	214.0495354163464	212.9773439650351
3238	239.6351461434713	214.9048867143767	204.9704690467279
3240	231.4486848675049	202.6536903319008	204.250461918912
3242	225.9462069828986	212.8899151192989	230.8535329746035
3244	228.0876467797704	208.7211906283513	227.7372931342352
3246	242.0794234939839	205.3642963639962	208.1309511600247
3248	227.985989726593	215.2136246721207	205.7581041118232
3250	204.82856412346	230.5326800068565	217.1055543642511
3252	220.5915694273094	232.7140779871379	214.2224668352715
3254	221.9111761011463	223.0105238523575	212.2357992087461
3256	210.8076231751424	233.3679137226652	218.9176262458649
3258	211.1263038996526	237.4182453340783	208.1856441876067
3260	233.2068534710878	231.2164502961999	224.4807338988624
3262	239.549743882987	230.1120749632397	231.210939551743
3264	237.4429696420789	238.1790289897439	228.2335532406824
3266	250.7009680102505	246.3745257256333	239.8353190380946
3268	232.939085914965	247.9612930771683	235.0458229311762
3270	236.9958922106299	232.7955256415043	237.8635232744475
3272	236.5544440698161	230.0533258119456	230.140024398546
3274	227.755898832255	234.7289685992257	235.2558403832828
3276	223.7038214303987	229.7958123510142	226.3653348413041
3278	222.8178321123523	234.5319616492482	218.5744721784623
3280	224.109374573724	252.9266807491827	230.071563782895
3282	243.6384677056718	228.6934123273013	227.8287845158011
3284	239.9514542722233	237.5618770739039	252.4190821972991
3286	221.9484631231272	244.3692410154976	238.2609548615943
3288	232.312791135692	224.8905748392114	234.0641514499757
3290	236.2541924581344	231.9208134068076	229.2514697493815
3292	239.1601269763307	236.8041349157446	229.1002982626357
3294	243.3285603632074	219.3037775870263	226.5433038847366
3296	229.1140408020897	215.6607215471538	203.0576336754348
3298	234.5212979819503	203.9098443571576	216.0791674738135
3300	232.2637576240318	218.3732053687283	222.6932237515283
3302	241.461631280578	218.691395017961	231.2240842152645
3304	252.4026217216384	219.4442948622574	241.3305395305557
3306	246.3172367452467	215.772253712711	234.2249673811163
3308	237.9702179710701	217.4387739151906	226.5714576767059
3310	243.566969760518	232.1330772783224	237.8667304121269
3312	223.8288857651496	230.2010408168985	224.3655836306042
3314	240.3630142667791	253.185480096646	226.7119975122099
3316	243.3500285620186	246.0931391184491	248.5895029925432
3318	252.1173265678831	246.6828167441912	246.2368694237939
3320	243.8366835271856	242.8012043369723	233.2452659038287
3322	231.216584143482	239.7570032307989	226.4468452292301
3324	234.7928543531835	250.5023005352544	234.2489711916292
3326	250.2105629497097	266.5215627597789	247.013009377915
3328	246.2145092697989	229.7598225804368	223.9090778390088
3330	259.4940807307879	244.9370132402138	248.8939104804024
3332	252.641732769561	237.2008687861578	245.311507640573
3334	261.7234876221232	245.9092831365213	245.9887958310818
3336	261.8968362235194	258.8309261380384	245.2981784792875
3338	249.0846205120732	255.2644829246741	239.8008105255442
3340	243.2203562876299	236.254877521167	233.7312194141992
3342	257.5923391206248	230.0252325104414	234.3341562515456
3344	270.4018209482989	252.076799852768	260.3594230386436
3346	245.9465918441599	234.26205906129	222.9972739095404
3348	240.9771880835495	261.6307005432278	232.6481867695053
3350	252.6461532763611	248.9288630603385	249.4344306797211
3352	256.9400941879149	243.8851071741461	251.289551982679
3354	247.9124891588184	251.6290311150023	242.7403067652494
3356	250.1544633995522	248.3705987975401	243.1511165869414
3358	284.4221337470382	254.2370646450443	259.2774776916538
3360	244.7077296485091	237.3610861935709	239.7144696900355
3362	268.505375124366	270.1771512739354	254.6270687439896
3364	269.3091795589905	271.8268236136419	257.2882013751992
3366	252.8026610059338	265.9621462096514	263.697211611347
3368	250.3981412067075	259.5198990936817	258.1142248428224
3370	266.4820704628589	260.4730974137826	254.7237812822667
3372	279.7623964928049	267.914225898364	267.4722368541527
3374	276.1147599730888	264.6261187486479	269.0239343500011
3376	278.9139752751143	257.2152764535169	254.1222405797501
3378	270.236496230459	264.170537394299	256.2968412074438
3380	283.3725970719637	272.4262416434298	261.5211260255569
3382	268.0665749673784	262.2530426357937	241.1279053767032
3384	263.952715667245	270.4326828325595	251.1167920942428
3386	274.0582855101304	276.6956392494056	267.8934246290957
3388	264.8198698556692	256.6028011701675	250.8884424895771
3390	235.9900049964698	242.7124126725186	228.3518573599473
3392	283.2351022982833	274.5955447123651	251.1236276185804
3394	298.3381093766282	270.2990746505441	268.2742789546538
3396	279.6716989836096	267.9817540486134	232.1178410934306
3398	285.2094508255241	278.6496592532573	251.4018615574497
3400	287.0566750320601	274.0650928303467	258.2156503464756
3402	284.113590010696	266.6131904169093	260.5454725280174
3404	280.6162874382004	270.7291809708379	275.2015312798391
3406	271.4063150222454	273.547463655281	280.7037418390734
3408	261.3632113642475	255.0359227819373	262.2581882275106
3410	282.6542275160435	261.5332699683843	269.4793229955846
3412	265.2683645811147	271.90409720347	269.5737085672751
3414	267.0510009230582	272.8722744288983	264.117660999081
3416	262.0348025401106	265.0253878623415	259.6717935214741
3418	269.984107543857	262.8908899910487	267.093792111546
3420	276.8722759629997	274.9850304181609	277.3704253151701
3422	271.2337324918926	283.1640014941718	275.3577214757008
3424	271.1599286209206	265.6931076181367	261.3651547419124
3426	263.2895763428281	262.8612120603984	252.622928704811
3428	281.0162070765896	286.3214643413799	267.4484816993175
3430	275.2249276852986	271.4699714159836	263.5039903426332
3432	276.1642030984967	268.7500928782648	258.4225820220546
3434	281.7452187799867	282.0155704291967	264.9063910684998
3436	273.3351793461613	275.0025339000812	254.2896493027155
3438	265.2064222329597	249.9679544253189	243.815098723537
3440	278.5101934800455	247.9827842952333	261.6936337081409
3442	292.778208614729	278.6933315174229	280.2199184112443
3444	261.2630436609964	257.9429057745593	255.1621981266969
3446	267.6597274309427	249.0225911656386	254.9888096616676
3448	257.139109082807	256.5205043769747	263.0932737035262
3450	264.9226499066361	261.7033166962905	263.543322669431
3452	276.2095205173251	268.4369850919558	252.3326357624244
3454	272.3581519128839	267.4287020834962	247.242799763185
3456	267.6668987452536	262.291410053826	260.2617977309407
3458	270.7904862719399	255.7992952531092	270.9186053669569
3460	266.158349937376	248.747111200621	255.7897339116726
3462	276.6129554631368	277.580667514645	263.4908732915221
3464	274.9550393926315	267.0181873175616	252.8795345754812
3466	250.9893030221974	251.2063055029405	250.5779064973163
3468	247.9693518972623	261.4555784346595	241.9644629369981
3470	263.5080801159369	260.6368639528246	233.9273201264709
3472	271.5092423848162	261.7704976537289	240.3780012652813
3474	260.9496776368736	259.4150249017259	243.383487962006
3476	248.1938440566598	255.1208113475479	239.470037239126
3478	246.5873146502482	254.3873610756736	242.1990789876629
3480	237.0405995916881	227.7863602825397	231.2144943059108
3482	246.204880422127	237.1018614031813	234.4592187913592
3484	248.404200536482	253.6716141845055	241.9436149330705
3486	254.5001177521592	241.5797296813795	230.9484295407277
3488	263.9861128026964	240.2574322375725	236.0322579856714
3490	243.5675078688544	242.1202286885956	237.8824279093441
3492	227.0916388960501	233.5608468201351	240.6498244597096
3494	232.7511075281285	230.1974071352207	239.9145253883895
3496	239.5340366738184	241.1949957740609	235.1136917070265
3498	229.8933070983283	241.3720281201818	236.4519647910354
3500	217.249940327757	225.9872932600152	218.35928028682
3502	233.4721416928632	235.287541617126	228.416808824537
3504	214.6894001469993	225.5550693695275	236.9714499379123
3506	217.9903499370488	222.5942215624833	218.0872099691518
3508	219.2510878256946	198.7299752993016	211.7584348157455
3510	217.0796409748833	202.7213101064391	209.3008275250394
3512	226.3709685551434	204.7832891133683	206.3452062544148
3514	226.2323770271458	205.2388312674615	195.0254227216014
3516	209.1289108462761	219.1410695215051	190.6204116233363
3518	212.3008937018861	212.5560496414387	214.7053903916739
3520	218.7549457777974	190.1858918306526	204.8466744200962
3522	231.3645489904075	196.4521748760902	209.5565451542279
3524	185.8958333222822	197.3588395182756	190.0109154263375
3526	204.673124235128	214.2771836032462	196.8917203850349
3528	209.258498952144	220.2587334685289	188.5420936862055
3530	203.8566496103192	201.1104260317974	192.683704131068
3532	194.8851231271373	196.6405207093009	194.0603056437877
3534	197.5295829143187	201.7666775316956	186.5262504677454
3536	202.9118389548319	192.8652898849412	185.559426206982
3538	188.1900343369789	185.4597144912424	191.3306929430019
3540	184.1213285232961	199.6081109413061	183.2427347599572
3542	210.9996919736514	211.1384161860544	193.0585109929167
3544	200.7057230930447	184.717664958559	178.6944117379352
3546	189.9843539146941	188.301043960488	179.1330081961968
3548	166.8497569972996	188.9048087820825	182.4768477217077
3550	180.6476980475788	192.5067507373864	179.9321515365649
3552	178.9066612815423	175.2360933898916	166.8711064693699
3554	171.562942819776	170.0100093113703	164.6901303981483
3556	185.7569171553095	183.5310913406273	175.7814498443616
3558	194.0373155152321	186.6458790320495	173.4102079642736
3560	169.3442369971034	176.1460947387271	155.3921419304566
3562	170.3123175658105	164.1533214948666	168.5265204720238
3564	136.9985963155211	145.5853827375639	161.2568097758975
3566	128.9239600859236	149.8945672795342	147.4215190831356
3568	174.5770981705282	171.5766789344135	171.8182724892326
3570	185.9616950908187	181.4618086486013	183.7627679729215
3572	179.0881642185832	185.3091451406182	178.1753703267942
3574	160.3457078833923	162.7236469768379	155.1229452092582
3576	149.0173912416331	138.9234067449283	146.2555891044422
3578	153.0547710123774	144.4459348277332	154.3007099328054
3580	154.2862265895698	154.3584982112038	150.9798946665572
3582	148.3031513882164	141.6767135776683	141.322830580253
3584	163.6020224199142	155.6614856690836	161.9434433164124
3586	142.4597648546951	146.6719030328658	145.1188801187404
3588	152.8918672120294	151.1756472658589	127.5748546455015
3590	147.394888170593	152.1654411006287	130.5406416560322
3592	156.2107793852395	155.0254207467391	133.6557769410393
3594	135.7842426817144	139.7215976767484	137.842030890873
3596	136.7271104542654	131.9411113021859	132.7666097096584
3598	147.6140512684462	142.6421881074422	130.4015623072535
3600	143.6068804631135	142.7232891843633	126.1051976544155
3602	124.3917132655821	122.1495396479855	110.3115680784107
3604	123.746363720374	121.7853829065956	104.4607500280632
3606	149.7402026439548	148.2729949104269	121.7919482322483
3608	119.9827299694826	111.1311486751508	106.3200995389589
3610	106.0249407745175	85.27330458121163	112.3096695544287
3612	117.2368760314393	126.8864396955911	118.3160502661424
3614	125.1329749051024	118.5822981999992	96.37505224434739
3616	136.0245710363847	128.2528502122357	112.2550410057441
3618	122.2519103674735	124.4206992540812	124.8234068801577
3620	116.6723172529856	127.3617094359697	135.5600318794276
3622	124.3679370650098	124.0019185751955	142.8588274339294
3624	128.60327425794	132.3022187859868	127.3126852613582
3626	120.5359554780859	129.1419048670986	102.7509952265761
3628	116.1482459605457	112.0011421882297	101.802600823555
3630	123.7420803896764	126.6018429370138	115.0938230730744
3632	116.4058629865104	135.4733789429496	110.0181011302142
3634	111.2065231064426	128.3861678864064	117.167220940321
3636	115.1346119410248	123.1752328194434	139.0997816045354
3638	113.9137345562639	132.724113802503	131.7001033831334
3640	111.919437928228	118.602242995821	118.3574111427861
3642	112.2987633169608	114.829205427502	111.729097386984
3644	114.8862093435929	99.24099212713446	91.12362111926542
3646	107.8999016246864	105.6799077719912	100.3370068812907
3648	91.643043444022	103.257883568967	90.23832561867802
3650	71.84562289011821	79.71731429058349	63.51584681876976
3652	76.01092075566783	75.47967175470927	62.85495405699918
3654	101.0320740077756	101.5689006908822	89.50671847947953
3656	103.6335021428834	111.6919499986406	102.8180355297814
3658	91.96921801858666	97.89063859258052	91.01361256404982
3660	100.8977076295217	107.8645172737358	106.2863031155144
3662	86.13300102816747	99.64534728677175	81.75526100331477
3664	88.83876010451031	96.8727142693223	93.66135401145621
3666	63.08684268556518	61.05118728825571	67.14291809226403
3668	74.41048548455571	74.77968147079754	76.7116957696506
3670	77.67183529195347	71.73842842386729	67.34515207572814
3672	77.67220638648878	66.1691332408202	67.18512938350385
3674	76.37375503243784	66.51633927247748	64.19796208692634
3676	75.90676400060211	52.65072424412045	60.16341399808187
3678	79.87576024064948	58.53204379294282	61.27160817471893
3680	82.10324714522344	69.93341371508831	66.19776966475079
3682	78.84542958824817	61.45809322515249	68.39068893705034
3684	73.23284650374735	63.68161658019093	59.17816148144905
3686	63.23752125988099	71.03268269574497	43.46476863327116
3688	64.1442887349114	88.18320458246576	48.98348465192632
3690	75.80812832444642	76.31773621530502	57.55941024705825
3692	62.50693491712961	79.65070971402187	67.51935592710713
3694	67.75641697955199	74.46814682721815	68.01070982950616
3696	74.21366061163434	27.73099562976235	64.22989216276565
3698	83.42102874891981	59.42624005294277	64.54377401452642
3700	84.64359864211184	67.88086619196272	57.00450626565317
3702	59.91543598432619	69.64502981880727	47.03381224879446
3704	48.8815386636682	69.89904455959923	52.74224472839835
3706	29.50498460128603	62.31324279281321	47.47868461337208
3708	32.66097590634767	48.35695508116179	42.0749520056835
3710	55.538152520384	53.99268165141606	47.9623314636681
3712	51.60981599314594	67.65541788885014	47.25928449645746
3714	42.24130182558176	54.67021847424559	43.84515434652052
3716	60.51766078395947	49.74302925846307	50.95635879022817
3718	67.8409994988838	67.08700491822495	46.63686464729435
3720	56.19409615672812	60.41735433122713	54.94966749042165
3722	69.50727300440752	67.18013584433138	52.71933466013574
3724	18.88095758132215	29.4418745464193	18.86997196312663
3726	55.29015945319397	75.81474639112902	75.17059453301542
3728	33.01223801249225	14.16839401583128	20.68243512635115
3730	66.33739173306007	48.88693830240611	59.7990999635297
3732	63.95563702180352	41.49453634089091	50.77900535509298
3734	36.774404629354	24.22561633054504	25.27645655037837
3736	33.83205718641788	31.8566999853488	33.15337837082517
3738	37.67330067513728	33.73446897921058	31.30626981558044
3740	42.70581609917097	47.08280895976368	31.04485317467738
3742	63.83909033677486	73.30829605209442	57.21011390159686
3744	64.59253798447296	67.81869232075745	58.25512374632127
3746	43.05621843388782	42.82114636842991	30.36084562417275
3748	36.04530810610152	47.42554770981833	27.31748528089845
3750	16.2260637060545	53.00659605928044	21.42356803865927
3752	51.64463443777712	45.00470784941012	46.01610658557067
3754	42.14943771193902	59.8469113608216	33.45045698808114
3756	72.46381129832493	70.33461041814098	50.72664483730844
3758	75.63112517016316	61.73336650202882	66.11583024243925
3760	41.3835677977922	36.73366346937782	42.17223598949567
3762	47.95257813665296	36.52333957587363	68.17418244566512
3764	49.48502511758989	43.10775004811315	49.57785471854182
3766	49.92972377394632	39.95071287475417	52.89328307438404
3768	58.38621862880788	65.84785333316998	60.28160233828665
3770	23.36169673932614	50.78521144417974	36.24852906048747
3772	27.088080051047	43.58542552895633	37.54138832037827
3774	32.82693787504655	37.90348115547904	37.46629188454833
3776	29.87739530728092	27.018471381001	36.93070930446547
3778	36.93466854540603	28.5711135554707	39.64694331550776
3780	43.77678881022179	39.94208239152819	31.68406629331441
3782	46.07660672876885	43.31668198385552	28.9267614547575
3784	59.36936861438413	47.67897251568708	48.56396831696308
3786	69.17255300482729	54.20544497141421	58.35716430152827
3788	47.25153999940221	36.46112915076078	37.79371469998588
3790	30.21278938194399	36.44571150495025	31.95038807962008
3792	22.53889357638302	38.50438043601604	33.81421391516554
3794	26.16610093009835	37.06080145542232	31.01619098224353
3796	35.9552072080858	45.32307139645123	35.30076438560272
3798	24.42594016014898	52.05748689463907	30.1489452399059
3800	33.52635182880946	33.03560903569997	41.43877908210199
3802	16.0188354938774	22.31330983586948	8.061279890255404
3804	52.80217593266813	44.42543137844763	56.85728022883085
3806	37.71919721782628	18.72458299689161	26.07412000188009
3808	29.54666287921172	56.57705374664032	39.3852749636017
3810	45.22114407004595	39.25755975923801	54.36378613628415
3812	46.56610046343391	40.59532149636205	28.89270485907895
3814	56.92039616194222	32.26253183813856	33.85088840121539
3816	23.92202720243849	18.76383295607957	19.02588832705828
3818	16.50644700662517	32.48816247443327	36.06206225697574
3820	34.47531575522127	39.34497583412305	41.44544359563653
3822	29.53994258168095	27.20067502283788	27.19429812484383
3824	18.88691241366588	31.86353219614793	27.62095231020064
3826	22.74301973344646	36.99834302508682	37.53584380040942
3828	37.9793654851301	26.46946105197419	35.08041229597179
3830	43.12333810970269	36.63971821962062	21.37563708175689
3832	31.08745784328615	49.36522104119301	39.61809933988429
3834	47.03159288137776	44.56875066363686	32.70339487202101
3836	32.40015739414974	43.75916451827617	57.76299531690164
3838	41.78915535265344	40.18221890218257	69.21354607510762
3840	49.66822093100132	41.34456217769228	43.38149991576254
3842	29.30663440585138	53.36254655484859	41.17832602257654
3844	39.50083610236165	36.57869301220334	41.59189913559764
3846	31.39736570310639	52.73133518228966	44.21294684791596
3848	68.82397403554089	47.49900574358883	34.35243945818151
3850	37.58568050759688	30.92764259513523	44.24107984869998
3852	35.48238499799922	35.02127705581998	43.91404899580986
3854	41.45923074187557	43.60046537269125	34.90683755982836
3856	25.9525317255906	45.87057160815062	22.65777081497664
3858	32.75066897023201	31.93940580318618	24.38913303494337
3860	45.00429771719254	42.75296020514945	35.29776160157991
3862	23.05828412296571	30.06381671394231	22.47466105278913
3864	13.32713602837672	8.171067710457516	4.368880150871728
3866	19.70912944795143	25.48352221228059	36.45064628764662
3868	43.85808984820869	55.72377902264415	50.4164039014353
3870	44.95547597974375	63.63731628987725	35.00097840523706
3872	35.69313410205771	43.06535094265662	35.7479399648024
3874	48.23167250866923	54.88500342592409	48.57162364399704
3876	72.56761880129466	67.768060212846	55.28336247835732
3878	48.0199966027478	44.27991947966486	35.6279429212989
3880	14.80468371797171	26.19801797771056	23.12947403732438
3882	38.98782604364444	31.64758352526163	40.77672817445237
3884	50.86953382581272	26.15933034570682	34.83991968246901
3886	33.94637013339244	12.30686928323964	22.15128265788129
3888	38.16252165415078	24.6739501657855	43.63925106135529
3890	32.81276976269366	32.78908370020704	46.34331857289794
3892	34.10825387846673	36.62813621400186	37.12105563966834
3894	37.7634410147235	39.59803248354533	45.10180689001081
3896	34.72259708960019	40.34012939534776	40.34012939534776
3898	28.31533020949073	50.9185983041323	47.84967283557415
3900	45.48307340838203	65.63140093700849	53.61356449681419
3902	52.73814908132291	65.5032227616942	63.3987027502751
3904	39.54488288899228	45.04067846430296	50.35197215817397
3906	61.5368531571883	58.91897556877182	56.71057408869347
3908	75.62960265952684	53.94300947292216	47.48950015488803
3910	38.42070715427002	21.88969429684014	37.13331121602869
3912	47.42111643045018	66.0923072574228	46.06762226050217
3914	18.60432413945811	23.76410351216782	17.16629188769935
3916	38.50371262517277	43.53195039008607	79.78211276621485
3918	61.39881044139723	24.4553973777216	51.93881072979419
3920	45.34291442521716	23.89105709872239	53.65907901689597
3922	34.55760745001089	24.75459892629384	61.95176432095036
3924	63.01867980953166	50.25565598736887	58.13016698365753
3926	28.73125105353683	35.64704123550636	49.13518829241058
3928	28.08070010456154	40.69869954219324	34.39520049854542
3930	78.98347852604765	69.50762197744938	71.61362733480144
3932	57.86939070514107	42.50089795466886	55.29245751011379
3934	39.51630154116745	56.22110296196345	56.6297776613294
3936	25.42389253391201	23.69789067418879	29.56447900571347
3938	57.17536020831786	55.47713034556384	66.57076032899416
3940	52.2855217380442	39.95192002853999	42.71313047029302
3942	61.53669043419821	71.60061595237539	50.54165194691531
3944	26.40388162892928	44.11582258130456	41.63341006988374
3946	59.95451736349738	68.68044860451913	63.79803941659427
3948	64.79851639164554	71.11399151494368	44.68920194531117
3950	43.50652761704421	54.89728878135992	32.36661086837526
3952	37.35185145757343	32.59447427023733	47.92965542271635
3954	47.61595167615367	59.23195034853377	61.7184893863697
3956	45.65301077761838	86.08469588423587	52.64132827311686
3958	28.51091490558761	38.7471355270725	27.41913257421442
3960	41.13983115502591	34.7709828090862	20.86386480132777
3962	25.17289783995265	50.8173502339496	37.54552065244421
3964	38.98305624594403	63.32863577345685	64.94152524979947
3966	57.27551835241689	46.57461877019476	40.01749698730396
3968	51.36072636820349	50.49039825681427	28.14412272254178
3970	58.76543777844911	69.77138851485618	44.39544674844954
3972	41.65896220000482	58.66698156098772	45.81031185949536
3974	40.51879597121383	56.34855465398601	53.69085641552404
3976	60.38403656593932	62.14758176620421	71.14348843865582
3978	40.18886017871287	35.21047340903995	39.4790881387494
3980	40.06531020915044	25.83874052799979	24.66461526073888
3982	55.75637090250201	58.86010592238749	59.50186592382459
3984	42.05326062594617	38.52400374537553	55.43955995320334
3986	36.9190610473752	36.98290115997766	46.01093360298744
3988	57.32080420898543	71.40928879706318	64.60213453158099
3990	68.97509519357696	63.17825471369071	67.61599093633716
3992	64.51813027593593	61.67015297750369	64.36079684802704
3994	66.52884177535222	53.69142853710767	52.07682589501039
3996	62.78117732192708	53.00717514647818	46.29774813052832
3998	66.75945620961633	58.78321202418996	73.05823664481864
4000	65.81209532420814	45.01939386324985	68.60527049451456
