# Supplementary material for: In vitro and in vivo datasets of topically applied ketorolac tromethamine in aqueous humor using Raman spectroscopy
Source: Data Brief. 2019 Oct 22;27:104694. doi: 10.1016/j.dib.2019.104694 (PMC6839021; doi:10.1016/j.dib.2019.104694)
Supplement: Multimedia component 1 [file mmc1.zip › Raw Raman spectrum dataset/In vitro Pig eyes/Jena lens/High Wavenumber/0.1% Ketorolac 8-3.txt]

cm-1	frame1	frame2	frame3
2502	55.13160717494664	59.55630264069875	66.12773289671702
2504	59.55753548066942	54.92254781912559	58.77256109887824
2506	55.33274965534275	46.46110075371802	47.62056107391985
2508	48.75998349327288	55.40916966380961	39.32929474855999
2510	52.43725367020562	38.16597290843728	36.72985265649606
2512	57.42413622077743	39.73320147588882	46.77191228749929
2514	55.27975402383738	52.24889970729669	58.08787142334965
2516	32.07793813183868	46.24603862612288	46.05815884781081
2518	50.19195377600079	62.61178042326021	50.76643925256336
2520	53.25921044598279	68.03539428839495	56.22964465153177
2522	43.82075339967527	60.97025156018894	54.06503800887805
2524	30.42968275185653	42.8413493635119	35.51021064146619
2526	52.49647217813885	50.31882234427225	47.28720327008917
2528	68.24123711826415	52.66171520440233	53.33228326136975
2530	70.27946767686018	51.52287541789173	58.50074090930039
2532	55.15596092585594	48.8624301834907	64.72286013846363
2534	51.2589146346134	51.37088615170961	44.58999871371223
2536	47.17485411162637	52.0814199006828	44.92536263515915
2538	42.95902112268418	47.75982191644296	44.9737352574253
2540	41.27070634659179	41.32882645587009	39.12931361562091
2542	56.17656721840804	56.66147279806211	50.62163431428249
2544	72.53226242870944	70.97372968493023	45.5825745856853
2546	69.95217972438597	68.93759649159435	47.97600812689979
2548	50.84106874343452	52.06566773492385	51.0443205735097
2550	36.46674391049753	35.55348898441797	19.14636241402221
2552	54.05483108253362	33.65054798020534	34.70965215804219
2554	62.89540298322819	46.42280000291483	52.06788637959365
2556	57.75074215572589	55.70812249398506	59.18332846854485
2558	38.44195704025027	35.12357165199992	46.68855903671084
2560	49.22147581016734	52.18460765450779	52.93673133025493
2562	44.11500768272457	40.71126305603335	39.67436044864112
2564	42.09526767730301	30.35994760199576	37.33282644581806
2566	57.17528864354544	44.80950370690925	66.52139618727436
2568	64.42521244071919	65.2606780164446	72.48410016669172
2570	48.85717129925202	51.10157319476337	59.23944758048592
2572	39.88499258294955	40.00191709134277	46.72522471172535
2574	43.48153738521724	43.77744552928306	43.57832386627393
2576	32.73595155916436	44.98080388309229	50.32858261443742
2578	36.87599833732914	41.93513998400736	49.49980925850866
2580	43.24324566868719	42.36634388635645	43.99371951009273
2582	48.27322101602496	43.63836043411902	41.07142409970231
2584	49.84107961421223	38.00920508045989	53.26546988010656
2586	41.62304701868681	44.15044393217798	53.23033888579695
2588	41.91051459070404	43.75739259249104	50.94616140773624
2590	45.37614830071762	45.32882650568779	50.46131297238279
2592	45.99387080611869	55.98792165983599	53.86852310941984
2594	41.99003339628911	53.26013243779126	43.50005080967313
2596	35.14258571655247	50.92613829744875	43.56372180310232
2598	41.94562723305032	48.02316361215357	47.17596867472004
2600	59.53571787742249	46.80078180047368	48.91013538885138
2602	47.62653371025441	57.87517151896957	39.58298878146751
2604	56.69886976338474	53.61729360967096	47.11997990233665
2606	59.12137844549356	50.04786232372589	55.2328839114758
2608	51.26293915981575	45.13340915823908	54.4783095223012
2610	35.50755682153366	31.0656963263368	34.47386049834702
2612	37.60403328814286	34.87320795904464	35.25135327576567
2614	41.80545137649639	41.94737619738314	41.3977618732103
2616	45.59917454999505	48.13349648018929	48.42242024410315
2618	45.58684603129569	49.44553957169546	50.95737059001157
2620	28.39296186892449	37.7954272768376	32.49381962221927
2622	32.69484705649842	37.99898139433927	46.53511966732943
2624	44.05673078863831	48.23666427982829	49.17751515571857
2626	52.8967157990568	56.34433910901616	37.71840443128871
2628	46.5664030126564	33.35373831141781	39.90649276343933
2630	37.30734951405051	33.30559980879576	47.92100666930202
2632	40.33119097621479	38.41828389249514	42.64535614044769
2634	45.98333530396168	48.0956596502305	35.40160486615605
2636	43.52184278517652	60.27677586261508	38.48950778275211
2638	42.18997923597974	35.04829229276363	35.88676744754358
2640	40.95828947774674	41.46952514287369	36.3239002522912
2642	45.49945734614109	50.97069516461883	34.59283955704877
2644	52.21072828669734	51.35656236584455	34.71148438782748
2646	41.97455086517949	42.4038228007506	56.57135773925855
2648	46.60054321184131	40.17762289977428	46.82550195918046
2650	47.82132128361846	39.23188860121829	43.02672369484425
2652	45.07379930927382	38.05073649416277	42.86499335642817
2654	41.28088087871432	36.47491491744308	39.16340911304158
2656	53.64186693689446	52.70262492267222	53.67256001400688
2658	51.61977630271407	37.59014980744806	48.58416895352495
2660	46.3462223022777	30.25325169603267	45.27511480607917
2662	41.29683976278799	42.47835451002945	49.14342215471088
2664	30.56889265437109	52.89445572110507	44.90319895072288
2666	53.7866838610968	51.69937033394238	46.17275268060432
2668	53.62323603200874	45.93270136516669	40.71936817812969
2670	40.89541959515256	39.81204341658804	38.09679734447156
2672	36.53176152454496	37.20142884165134	49.75413445833946
2674	34.48300975764729	37.31696072665169	55.46812888802656
2676	24.46653519070935	33.17652696700865	43.96627714909558
2678	27.00212929764556	32.06612807603302	34.33095034802467
2680	44.38300790033526	36.60388302536197	33.74131275032933
2682	58.4721665153894	45.46780580760269	39.55631730422618
2684	50.93894186411516	41.98622388698303	25.77750058437064
2686	47.62257004337143	44.30799879330564	36.8808333305071
2688	46.97732021960078	49.92796983782617	46.1789899615268
2690	44.82618040271398	52.7945640987983	30.26898998047513
2692	37.9470992391181	34.56009713579597	49.15317023410088
2694	41.54511140777377	39.13503390662422	39.75242294659627
2696	39.80286805715971	44.10299521478109	37.22382943687822
2698	34.46015788592533	42.02016177936255	43.12001874563266
2700	39.26422712214644	32.36559522770714	37.85066361335382
2702	43.84705069590982	57.50125366076208	50.71247881902283
2704	46.96901116346031	56.74419818498637	51.29542763163944
2706	48.82120563678009	49.75961597968724	45.85898578243841
2708	48.24665667671876	48.74467742974215	40.34218387813923
2710	38.51310157190815	38.57061585598417	38.09808456574356
2712	37.13921949858023	35.60445954943315	37.70186457894742
2714	33.3546040043105	39.5062685559078	43.36935265099042
2716	29.50861448669447	42.42914128860538	49.47120404927378
2718	31.57896315520054	35.95201598879227	48.30272655696512
2720	48.90873707879359	50.632926046783	50.62190101867765
2722	42.63409333871101	47.86531228861911	46.76289577666723
2724	39.13013991682523	44.12990509968394	52.74418577496172
2726	46.63211530100307	44.45678349737806	60.78322111507139
2728	58.70831761689242	44.56386816393601	36.58887626825292
2730	41.57125977233349	48.13499176235771	47.60281761410552
2732	37.32094242097872	50.25002770637519	56.7697943116846
2734	41.27412668573963	53.69024041036026	62.00380804077798
2736	45.62974028649563	58.88892477054839	61.66497204797926
2738	38.26082210448006	57.3055519090607	48.0728893909863
2740	32.06070254628524	51.44075892321374	45.77334503563619
2742	45.9329299247309	50.55424882821824	44.18739093814465
2744	57.25292343210234	49.39825023568704	44.89677989571361
2746	39.26783692514518	41.80401399168761	50.54957983706387
2748	35.89959065103581	50.53354463163328	46.76829993394221
2750	46.53671311380119	54.58699659694277	49.77963318110707
2752	51.27159804651886	51.23020644094609	51.33619118035253
2754	48.44708756962501	46.26913648831896	50.39343269976255
2756	47.24186558914713	51.75805673024351	50.06167226116046
2758	50.11826350675874	42.50738658968417	43.9541460068589
2760	51.89762652846956	47.71136983876854	45.03333064943521
2762	52.16582470992756	49.12372514805608	47.12465495258962
2764	50.29339423800338	44.99543009085395	45.8414081552168
2766	45.02184152613577	58.18321563864091	38.3254987508874
2768	37.88375199992639	49.54172150235534	44.62239520033518
2770	46.72151438183719	32.41162263986105	42.16897743178373
2772	57.34964260052313	27.47022315556154	45.13066317369015
2774	57.97160299409433	40.92348783310452	58.18042670236589
2776	48.36983433575276	35.35171578280028	49.93807617722032
2778	45.90598375598071	43.02433466573778	48.42832906361367
2780	42.7863977829183	43.07299361766427	51.63145863091607
2782	44.78475066315904	42.87655666327614	55.61509839784787
2784	53.54422350886861	48.65136223698281	55.17874672466298
2786	33.41451428790893	30.78512918425215	39.58705185664574
2788	42.08161432402426	27.07953789660446	38.92558417044887
2790	48.22056927239213	36.69350848954446	37.80323779291344
2792	46.91883842379574	46.64682712680583	38.11154035754005
2794	41.23047738545326	41.67224639687593	44.72860523821868
2796	33.71049914875618	32.33178444766389	38.12165034993616
2798	45.13079246979275	41.92395898595605	39.31791445674595
2800	57.03907553941228	47.43181404195312	43.77856681518935
2802	58.56292492950351	45.05727485684278	46.0689821088468
2804	43.78625560070066	40.19827165621356	41.2439443320394
2806	47.46981812246052	40.66840751521038	52.71929876226795
2808	45.1208671961892	31.87016302362925	48.4215482236657
2810	49.35517497514398	32.67019604772563	44.6585614931281
2812	53.34519776266991	40.08202560529915	45.76120119321279
2814	38.19832876411056	37.34912424601637	48.57760515311404
2816	44.034550967762	56.95042859773358	54.86133367420806
2818	36.91693956989329	47.0451060049589	52.82218637549515
2820	34.89158015630245	39.58291733583012	48.01555250143044
2822	41.55881207899648	41.4546408022829	44.7342443214551
2824	48.78202928660215	39.42201870847003	46.50372155982453
2826	54.4769450054578	33.51478351562047	55.89903312137383
2828	50.70134981677074	40.61322797525817	51.96850372118073
2830	45.28216960111573	42.94991132665771	41.64370938205294
2832	43.93752633859707	38.93148696030082	36.57267841656966
2834	50.50156862365238	41.81177528007288	52.84746794289497
2836	51.33757334352875	47.76187053390782	58.32687794550012
2838	54.76993697747375	48.24411245765406	51.32876677143661
2840	55.55028737122282	42.95734953367415	49.93373116215736
2842	51.73324513595505	37.85808812241107	54.06068801445701
2844	44.62859001069075	44.54765981453989	46.92024923257758
2846	52.63935147596677	42.7555880056434	51.20267626639866
2848	60.13173361447518	51.09383802122436	52.47352767733334
2850	55.71953695938105	56.41109295371879	50.88635531760334
2852	43.20275639463578	50.64698962574684	45.42229628093792
2854	39.17296663371666	31.17836738288559	34.45322443278766
2856	40.31597876722771	40.74923841990734	32.77068425876158
2858	47.40053462939228	51.92725951715894	36.65530019408759
2860	55.93477543266126	54.58119516008928	50.8443490513055
2862	63.5568863881108	52.29178161750323	60.35050856387291
2864	69.12755882256036	57.72924160030932	39.97051128840514
2866	65.148951270811	62.23796538378395	55.31803160211174
2868	44.44228043939947	57.53187671125112	51.70874478372403
2870	39.74471235019036	53.03970526586166	59.85955285867165
2872	52.62682663887473	52.63265912232355	69.77841401128161
2874	66.12122039783544	56.37950961802328	54.39593054642666
2876	53.50777151065014	56.0620876178957	50.76290647157948
2878	54.87347065191833	42.00391105714569	46.28043947352636
2880	48.37346274356773	42.13611885760449	45.44753329942337
2882	44.11321963963127	51.71857234004413	52.90446284804916
2884	56.1716688363059	56.1667454772127	67.39758463333088
2886	44.36202851413824	61.46970871411612	50.38065844224016
2888	45.51461097474839	48.95505099115917	45.89237316280583
2890	54.46620018307928	48.24903285786037	52.10068722615527
2892	60.05490005606092	47.71133247693116	59.30513639068159
2894	56.97253440769269	37.58868509424802	59.70505933169302
2896	66.93986214504611	52.29113489979635	60.11167739645839
2898	51.33527096052927	59.75916378754239	63.66786541513888
2900	56.47387288142087	66.64340550789763	63.48972031075956
2902	62.73448482549421	67.06420166949107	67.72803047466765
2904	57.5307385860248	60.61532482356608	76.77972714919892
2906	60.06633141680475	60.75048824085808	71.64361900526509
2908	51.46597129932296	52.98791305960244	53.03180615637096
2910	46.87476931203153	55.31672206524756	46.73602148493113
2912	49.4206102820811	54.2053490715176	49.30403127309275
2914	53.19085380090302	52.80149822569295	52.99704458974902
2916	44.92778446936237	71.86943123984563	48.24729824706646
2918	62.92082416921672	73.48993973288728	56.10432881794045
2920	47.48438806793746	61.54679488490958	55.78373206865628
2922	63.26227720483176	73.60776071093204	68.19760718681224
2924	87.85544820560011	86.36416707515849	79.63496989871244
2926	68.15628216540857	59.20049099000583	66.23126125606562
2928	77.48968671433485	68.52792178824404	67.79961721120733
2930	66.42887911893112	64.16914103321003	80.42014575421902
2932	61.55937463207394	66.15271773479417	67.34824154950468
2934	65.21732315648443	68.7027783721768	55.79188899865691
2936	74.09801875581375	65.74078509271723	68.81032576421902
2938	86.35949127645341	67.73150901698021	74.7135087903367
2940	63.60494002585674	62.8153693657157	61.72949454636336
2942	59.56079421979586	72.74994163453576	70.8917030784567
2944	74.35853472154955	73.62338406674549	75.63722032444315
2946	87.71502550878796	61.0012532588056	64.35917815655138
2948	65.46024317704503	55.6209382291642	49.76461096332363
2950	60.21155578915984	43.47399698907405	62.67677095956537
2952	54.90243277947113	52.23122662058139	68.46423912053004
2954	55.36064691394439	63.0771362527025	70.03885846013557
2956	63.51705438722952	71.01769612032284	74.65653784679464
2958	77.28216280269163	76.63400291969123	84.68725557002999
2960	85.62620365242051	75.05526037975744	70.24449067648797
2962	61.08032008797939	73.23303577080709	62.69037185100044
2964	58.60313613796808	66.47676609170617	63.40871564054115
2966	61.59112990719756	57.35724562137796	65.4423174008957
2968	61.86502913588659	55.1399938322517	67.21251915885544
2970	80.18608263206086	75.86067148666086	77.1208066835592
2972	73.1200515630665	61.30671323003821	68.05797442617681
2974	78.03746267552091	57.15195304662711	78.42793133825666
2976	71.21054739254163	61.38591032626669	78.82982913303721
2978	62.42754185768808	72.10028615889891	72.09918105077236
2980	69.69170386697671	82.07532769766354	73.60503175516918
2982	57.81468241240692	56.14466317296098	68.76578134696736
2984	69.20285196869916	62.04252557992544	70.43420655472893
2986	67.84987477946967	62.67243236638508	59.88989635698614
2988	66.7407494416139	60.79248499631001	54.4413993971372
2990	74.42838608063295	64.96167375802891	62.26278568725664
2992	82.28981780935048	81.93368944596089	70.52083847461684
2994	79.40363174292983	89.68429235402991	64.57299868137098
2996	69.97323465893084	74.95333991303852	52.92793739545103
2998	68.24061148325461	63.48677688337948	56.62746960336975
3000	65.14591192915091	56.09993859639477	62.46965899882487
3002	54.53602717550049	51.24457229351575	55.8163610615943
3004	74.59158143198333	77.90448804849541	68.2496598991636
3006	61.19430687265405	69.21918760796875	63.00852592124296
3008	57.67375415970551	61.79087877465108	65.35452934805647
3010	62.03867042226946	57.97596039331152	63.38260602828808
3012	72.05573846509462	59.09420830342992	59.3969208821901
3014	83.39297325871368	65.06512153390649	66.51793110862327
3016	43.91238609442875	52.23329351506258	56.25294798336706
3018	68.07453098964368	70.98682191868812	65.08044448750844
3020	85.57080443014552	83.26036256029141	76.31669071448269
3022	77.1602724919759	76.61657738391789	76.82128778691909
3024	55.00476448335429	61.09024122169956	65.87493848359108
3026	59.36821303298889	70.02899989381416	60.55009749248002
3028	54.26984113765636	64.93602597816852	51.8249383819106
3030	61.38440090900116	59.87735887967884	59.50345284242211
3032	76.26832800893155	71.21293489840443	75.32216191710442
3034	79.00413226928288	74.25153794484835	77.76518733243938
3036	63.81110293760921	51.80851679485187	57.91662811077681
3038	77.53374830231621	51.47371047036502	52.87342547986754
3040	85.47350881106496	73.15541168534895	64.26822901004141
3042	87.91293646896074	89.83958757549699	75.65606682267077
3044	82.1424362064339	85.14047922026369	75.41406977554532
3046	85.82481117265868	82.4716610588426	73.36872054388196
3048	107.853543770312	104.77964833186	83.06240341951455
3050	72.13357304868327	74.31918696837019	78.90692710673564
3052	66.44039244491859	74.89119661382745	72.3851534077873
3054	80.61056614039001	74.66123572958351	76.09973907155474
3056	91.76827628406952	78.53896462981282	74.35677144436318
3058	91.0726978508919	87.54917702532671	78.61596428615542
3060	85.60205983645236	94.11312955774861	107.8654261004142
3062	93.69200720624588	75.69101325744332	86.78334926768046
3064	95.27536877396027	84.96469275581781	81.34910907548954
3066	80.84861213914471	78.69135265732648	77.50856542030746
3068	82.21762727799035	76.54008190705153	83.59836576926924
3070	92.52084284338814	81.29623243444769	90.59667492833282
3072	76.25034529633146	75.49135267166214	78.90295533995527
3074	96.78196861755112	75.10789715132592	87.10563465332606
3076	103.771243614264	78.54066504624311	89.48306859469686
3078	106.2606346681904	80.8619946855421	86.68414280701495
3080	99.30632527212313	78.63530518209083	91.36775928781688
3082	87.88227532113059	79.51473220625157	98.28558201580415
3084	85.06772962905012	95.21059302580386	88.16313247228376
3086	76.30808438029087	91.32834477751545	84.80468948895044
3088	92.77359940669494	98.62522724565004	97.47746324150823
3090	103.0216552404763	94.6608081227533	100.2184998094628
3092	102.6786448305178	98.37945400225296	99.87648067370233
3094	101.7518063288661	109.9936077966802	101.5565690535339
3096	114.0367783048156	108.7677502860941	102.785651366072
3098	119.6872788060766	101.3621192010411	100.2645772429195
3100	124.6264036120451	120.4285934292171	102.9433897266111
3102	115.3596191447543	121.4382692154634	101.3640829328872
3104	111.3101433454796	123.0675751196069	102.269981539748
3106	119.1379029971839	125.9398131052734	104.212188177529
3108	127.3262173277344	115.8743454591982	101.2998125308521
3110	113.8664554745564	120.5111272810435	109.7797466230046
3112	107.6182962991917	98.04963969166064	103.9694823905528
3114	109.9405469169213	93.05842262665769	98.27049291900244
3116	121.3589744777016	106.8752566650062	100.7082423148677
3118	137.7336729955	125.3195209941984	114.2133098796847
3120	147.2923023997547	131.7967147173447	131.1696883207346
3122	123.7661632220493	126.5205164080059	122.0130819623532
3124	126.0570445562847	113.7261878344189	107.4740018517906
3126	122.035950520179	123.0261272396964	111.2175777348506
3128	126.4791365951444	134.1172628114859	122.4999079347925
3130	126.3832969985535	135.6826294547752	128.3958647677507
3132	114.926478017996	133.1169785295008	125.6760415936012
3134	128.8240482674224	150.3906069552994	130.4121743602184
3136	153.5267909958504	120.764633957701	133.8182966889922
3138	134.5656054770392	120.9940770742459	122.4291445151207
3140	126.4770247964461	128.0271141571932	127.7987139556063
3142	131.0126778500036	140.1239649131418	145.8132926200943
3144	141.4152292441448	155.7668521413564	159.3520679833329
3146	158.5126808861541	164.1515001657128	154.4396954655682
3148	128.2765335745021	154.1999842225152	139.9745278782684
3150	140.6530544809777	140.4985435538182	147.9713992707417
3152	139.4714171400143	139.7131538172535	155.2415221812573
3154	137.5502097051028	141.8854688174721	144.9373177870727
3156	147.2857644208985	152.084583963465	141.9174701186755
3158	162.6489055952555	173.3704486811705	170.6502836699025
3160	151.4330595042067	144.5290449697756	137.2373532331718
3162	147.9237226022007	144.9292038331031	139.7247200700304
3164	170.7110075543695	150.7338439860895	154.0928424679056
3166	179.0316735190391	173.8289163736538	167.438515087563
3168	167.4002795924756	180.3967999445036	171.6540862784624
3170	156.4075841361329	161.9762102059777	168.9548543578041
3172	171.7816344582599	179.7261565633481	172.5614462703679
3174	170.1284007954686	163.1201554685722	172.6360318769822
3176	162.3008444675216	165.09789110984	182.7420903687104
3178	170.0535102529955	176.0555278339913	174.8790092860905
3180	175.5005757109876	180.353978016432	171.5692349133081
3182	170.3532496286897	177.3906234318434	180.7216108980907
3184	167.2263352772854	175.3906206808699	184.8841319488665
3186	193.3078326796473	162.6060243887252	158.7609548039321
3188	188.5519365193885	196.9854740403342	188.3070607653906
3190	184.5345447483351	181.8228645287389	175.9632165494117
3192	181.8428278128756	184.7748389080921	176.6405814893851
3194	190.7159064038933	198.1368133632894	190.1209905292177
3196	204.1248654729978	196.9784649793928	200.9580989331174
3198	193.7265303235557	185.3177956564902	206.5325769338342
3200	185.1238495513384	196.6461947704464	187.9856689676068
3202	193.4424542990674	195.2025240103188	193.3505281218416
3204	198.4546769207042	198.3886102427857	201.2702912073452
3206	196.5957190740834	184.8470542655343	195.7174844722482
3208	190.094774182602	183.2259070088465	182.2366128288318
3210	188.9860696385868	207.9017289577362	178.2207342821585
3212	209.4377125521192	187.6697446873452	193.7422417939855
3214	212.5718023480038	186.0607338382675	188.5798004990655
3216	209.7327307553626	194.5693609588413	212.3261492383674
3218	214.79906845967	211.6221102156142	198.8846104376028
3220	201.2287866726076	195.684819681182	187.0402027943547
3222	188.6409621883327	175.9165327334613	193.0032138337507
3224	209.564654388002	198.8618858726153	204.1648116892883
3226	219.786713549422	197.7494891317571	226.319454572907
3228	203.3328182084607	199.273250652778	220.0724596476517
3230	211.3480086358344	209.4340358591627	231.1179853807026
3232	208.4921388584757	201.0505194240031	215.3002321558977
3234	208.6158988526516	202.6375800589355	203.9393656757963
3236	208.2241184325061	217.7052260311826	209.3237226833035
3238	192.7104579192823	218.7092988183026	212.4026804876509
3240	194.1741640465832	196.307639485033	209.5772266315684
3242	204.4042487390907	207.7515423804591	207.0895947831515
3244	209.975560131332	200.1629906041873	205.5471515867694
3246	212.8028914923163	192.9615642556612	209.7197071919418
3248	211.3113430422238	194.7652207868375	215.9159663897044
3250	213.5131388595337	205.264952258132	219.3767639328932
3252	224.9487760615593	217.0300252984915	220.7317597429507
3254	219.1546487804228	218.363651251731	230.632270889149
3256	213.5706161674601	208.4876165266987	228.1103915973757
3258	204.7105673445153	203.7189661875081	208.6943169502909
3260	214.6808534072495	226.0244917332571	220.6323355618063
3262	218.4427636295736	229.5780055972526	221.6298619297329
3264	214.5729469880846	221.2406021814801	205.2598038038237
3266	218.5496141291014	234.4313700948577	205.0550906997797
3268	215.5485921712368	227.9013097466591	225.009924034507
3270	233.8614883054554	231.9534213368303	211.684372041565
3272	229.0709490014661	226.0081986470876	222.8298283697692
3274	225.0959266829366	224.8996799925462	218.3553586644375
3276	206.5975443578387	222.3970969123373	210.7976372659508
3278	202.9587020505887	223.0550923874733	210.9283881588194
3280	229.7674475854891	230.4095805117747	216.0338393696604
3282	225.9529182082187	231.0330889549219	215.7410141462384
3284	245.5089086884644	241.7919430539174	208.8663308972599
3286	241.4609929582502	244.6622375970107	224.9929538632415
3288	220.9930924065974	235.7965530975866	228.9570001738393
3290	228.9986124076487	231.3486584954421	225.2959387112888
3292	238.4842971366697	230.5012067318738	220.1300650250148
3294	227.7159229522357	222.9806520083077	215.9946335646041
3296	220.5484290835435	206.8327305213724	214.614505401132
3298	191.6460363476576	210.3260269929749	226.3695965005181
3300	209.6521488958374	232.5319817135648	222.9223697465387
3302	230.8175540085902	226.7151059926194	222.8278628493802
3304	228.5140605215074	218.09527718061	224.6112665514294
3306	224.6559963192371	209.1883870884222	213.2012786473948
3308	229.4597829585507	208.6172145281733	210.1396689398371
3310	226.7669757840649	219.1716953565859	232.3745318317798
3312	202.2831238685523	211.1708075716503	220.1781859370146
3314	229.7761759784906	216.0941342978237	215.4298336029443
3316	240.7769377995249	219.8179813315401	224.248834154732
3318	248.902589663628	228.0495737200534	219.6782709691178
3320	236.9685923234479	223.5954556790003	220.2782781969035
3322	225.2523609447686	224.0906695546835	232.7691266201163
3324	225.5401924796002	233.1558863667921	236.6878028533144
3326	221.7071120205194	223.8691762535714	212.2820787654717
3328	226.7055777448633	206.0322759254491	214.88953495991
3330	237.9371554246283	238.1525711777748	237.8702330732902
3332	220.0144001684666	231.5474066386362	240.2674503656095
3334	225.5767345121761	233.7562304649665	233.07653023465
3336	231.3509072580646	226.8651197266632	221.2021003646469
3338	228.6434386083496	230.153658909331	217.3462971707457
3340	222.2917858456301	244.2159111810979	222.7713264837619
3342	215.3848971235707	217.4710076844677	222.6491787111774
3344	258.5996483148639	236.2040397966096	251.9737292773046
3346	237.8263721658221	219.6242047554403	214.6447785242297
3348	247.3455380593071	233.7660746260403	214.7803669349345
3350	244.1322467533127	239.83022384179	218.8401765197288
3352	239.6505790676553	234.155985402982	227.9596233057775
3354	239.8587265172176	237.7684983396325	235.2200035774712
3356	240.2281660206707	253.1087430203003	237.4852190277444
3358	241.3025420215595	244.758499348738	249.4116682303962
3360	219.0549145228438	231.913266060236	224.4766898411292
3362	253.0279160985406	250.2375878768072	251.8011399943662
3364	263.3685811629838	236.9820731005461	257.6514640181014
3366	265.2791741630369	233.703238040635	245.6061330650754
3368	244.4841406538754	223.0692699564479	238.2080827048029
3370	228.3459353150773	230.1553814605008	244.5901892363889
3372	246.3292576323645	262.9035317492612	255.8342495549697
3374	268.8364433358599	256.0948076100164	257.5778192660082
3376	252.5730441433779	248.6862779122194	244.0409844598076
3378	242.48188533844	249.5006732045613	246.886987887746
3380	253.619134928341	247.4649146791537	255.1328230766146
3382	255.5177497652533	230.7065085596473	246.0897157868142
3384	264.4244283760265	239.2627191208796	253.6066013571994
3386	270.6940528352367	249.9255559206663	261.4919286648065
3388	253.007889017064	236.9726404419747	243.0546372814997
3390	224.1384411412113	235.624771119022	223.3179925503809
3392	249.1315336958612	279.3897738217756	260.7980625582883
3394	255.8920713950336	257.784030086208	264.7993013285685
3396	242.0052814840449	229.8920327313486	232.4245573983267
3398	239.2904181625289	253.2626165778784	244.9363679867158
3400	249.8316254604756	264.1436974661185	257.728098088381
3402	257.2033884661102	262.2161114581108	258.5224776022475
3404	254.9583394979573	260.5211162018234	253.6575995309818
3406	251.682762737428	253.9906896858337	242.5369248588475
3408	252.1326173759502	250.3930474751136	225.8469444453363
3410	253.6965237037354	273.0606669433759	249.149636686741
3412	248.1145546878604	253.6301321501303	238.6255665624587
3414	256.642041015539	248.5257394001486	237.9279180682054
3416	252.7308463971528	247.2910680301539	251.3150779301148
3418	250.4603220196503	250.5095754025427	249.3143706216177
3420	262.4677237000818	256.6699075747683	253.649577948155
3422	274.0965810400823	254.2217248867644	274.4495410038268
3424	264.3610663321109	237.5566887092415	271.0508940193507
3426	259.8874300799808	237.7847354457885	247.5474516303681
3428	238.1754236133123	247.5454592919185	270.9594763300715
3430	256.1894639581509	257.4189552614617	254.0992603817394
3432	261.2383875216817	245.861945793413	254.4385255771255
3434	266.3229705541974	248.1790735441617	257.187485464355
3436	259.5067649621548	256.1210781766393	249.7405334677897
3438	245.8314141473039	252.4654195221343	239.5746490150409
3440	246.8820387704465	255.3885817640805	244.9538316697355
3442	262.3433534082452	282.297038925357	260.0242244476572
3444	247.4329449517059	230.6486566944664	225.4576235439038
3446	269.8551238499256	245.7586826763102	264.624659709566
3448	252.2399066287304	243.2810636290875	246.0855290202975
3450	248.8906341154982	250.8286313434996	245.8679606575246
3452	248.9137778804975	251.3341805199106	261.3595144697866
3454	251.3736008277994	252.1988735746529	258.7256209335872
3456	244.1012730821382	243.3032337255793	237.4886867809537
3458	228.9788537761341	223.316337917585	224.7216448334455
3460	233.6038300106854	218.6504483656476	232.0357831258084
3462	253.0277030941439	224.1439499354292	237.3713556607135
3464	235.6991418710561	229.7273560675615	231.8657300772634
3466	239.493388699179	249.4541505275157	239.0103021355406
3468	241.9349237986077	225.1720697037356	234.4683557906699
3470	240.4869637835794	219.1456710885827	237.9864364325966
3472	238.4284349317595	233.925764475052	243.6903393446337
3474	237.1836709659602	237.1469473326871	236.9023722272937
3476	240.5625440789819	232.4047505897337	226.3564431538108
3478	242.0468992717262	241.5434178094492	229.9265048968549
3480	218.8869539623672	230.8253251109718	231.4720349961521
3482	224.2983865113778	231.0474420818316	229.9896288207959
3484	228.7440530555508	235.5005830873384	217.0336075617952
3486	235.0777723246689	223.5143488387404	223.602022382822
3488	242.7211639227254	245.0400982166759	231.7090392978367
3490	228.593504844933	228.6295455290825	241.4191145260596
3492	216.469123650519	205.8820523963827	224.7626968635989
3494	221.6850724921947	207.2141035990504	210.9251614445482
3496	226.4553100301303	220.8878397200849	221.5069794558835
3498	215.9919758574499	224.6247107444845	212.2001811700009
3500	215.6276162165115	195.1261456927961	192.1543277296953
3502	180.201296936127	195.1216077725869	196.7694933092232
3504	229.8969022489627	209.5455098896732	205.929205616209
3506	210.9493674476892	207.6511262845555	207.4093061994797
3508	188.9125676081264	191.5001138449038	197.1028669521722
3510	207.3346182782644	189.6161343604167	187.2392369430294
3512	211.8307433876227	197.1243621339651	195.6266958964418
3514	199.5571053175678	200.6607494276603	206.5744715967285
3516	205.0802320147648	207.5365232119576	200.4918349504842
3518	202.2655486127332	217.4052523775981	186.5989032404839
3520	165.0052571025571	178.1045085302461	167.2084007757231
3522	197.2447555255856	177.2616206996628	195.5103884063169
3524	175.4124208662595	170.2589386498654	173.664171055569
3526	194.6745944189122	179.9007276149214	194.3308944995724
3528	191.9020920596034	191.1102968603223	201.2116489196982
3530	187.4021635090959	177.4275587462635	208.1138867808585
3532	175.79309800154	170.5298167786859	191.7944669010311
3534	172.2060216717613	187.7208257859964	172.2116297721111
3536	182.3880442234162	199.6794330547307	177.8396780670146
3538	181.9768960427336	186.2103152137921	184.5026791350677
3540	174.9996667686574	188.2918384266544	165.9445553231861
3542	182.9193588576808	200.5873290778323	179.0800525474073
3544	160.4700412658967	157.2105853149327	169.524189173473
3546	155.8219408242354	169.6793424513369	180.1350268323982
3548	167.1955572967356	157.5723557065561	166.0480995002163
3550	176.3939796809525	158.4810300468694	172.5424526410373
3552	165.1758850454276	159.6829546721041	159.0953119590732
3554	155.4104725405639	168.6258051500675	147.2739769198497
3556	160.8273213921127	183.8864976698426	164.1193661944407
3558	156.5191002677242	184.8103953698848	181.396648418019
3560	140.5005841121615	168.7855027485615	162.6908547029864
3562	177.5761709162032	159.5163140036152	135.7145923203269
3564	138.2800744482837	140.0630703915917	127.9287478205326
3566	140.9340591406179	141.8930055238964	145.4298260525516
3568	177.2209510198603	165.7229755655581	153.9834065564368
3570	168.7917510018571	162.7883268493598	159.3516692258627
3572	164.2894440713261	148.9150826732559	154.4681706984258
3574	158.5061189059839	139.5923992158884	163.986558409534
3576	149.9402418395239	137.0777055491465	145.3766112736826
3578	143.8764134574136	140.516330916822	134.8166322393638
3580	137.0948232861125	139.8766556703104	148.8911956049867
3582	129.6096702462604	136.2308632404465	134.6515017929828
3584	133.9756513589318	156.1532754386115	155.5220546662343
3586	123.1321372814921	128.5990628470194	145.3277295326681
3588	135.2283864552613	126.2900744203698	143.8940197931314
3590	160.4177398785324	156.1137958535419	140.6065286742642
3592	133.8767914504497	143.6804283120418	153.4625571525799
3594	135.1116347718935	128.621896212086	125.8518489170265
3596	129.4571200886627	130.3670364634973	130.2413318334385
3598	127.811226205016	126.248454535842	138.5901887009079
3600	113.2406130147276	113.104786578193	127.3563666178355
3602	95.70290002685141	103.6836278428246	105.9830072753273
3604	114.8323353504438	117.0806103952348	111.6141127974569
3606	142.2006525220199	143.1428425518245	143.7655562156995
3608	109.6785672108275	107.8408607528374	96.9588770083229
3610	118.9254104550168	99.19576329450132	125.5483895232949
3612	124.9465389928419	92.12399925799565	116.7955160007946
3614	99.61353851695729	105.4880887611496	117.3955049077268
3616	129.8104289175241	119.356113075399	132.8971029271864
3618	123.3953355345644	109.5885209374686	128.7259281717271
3620	107.3649209930951	113.9765559334637	134.9031491812135
3622	112.4063283339821	111.4656097564682	137.9225319825282
3624	108.1596273523839	117.9821271317632	131.0278849812257
3626	92.5449226820416	115.4253723252089	115.0300583367096
3628	92.8034581314961	93.67845211336346	98.13592913494534
3630	106.4603566437904	92.39482046329718	98.81079758565883
3632	113.9623160905106	93.22903753960716	110.549445668077
3634	91.88631103324538	87.8209572093036	92.96395531005499
3636	119.7553383268008	130.563173595869	106.2064456184294
3638	111.3906928677874	128.5029951174906	130.0149369402177
3640	96.30803861459772	101.0522172142582	108.1946434534008
3642	80.09336681715348	114.7827881170207	117.9014630817312
3644	106.3011992021305	97.07276668672517	103.9462954364301
3646	93.39052685820209	89.39357800511965	104.5241670830662
3648	98.38207122400695	94.73402562338976	97.6601159939768
3650	83.69189832412573	72.89092000958323	80.17539896146667
3652	59.29579104927241	53.51468120137589	79.18022743109773
3654	83.29634578014318	73.11407505741204	93.40382385328107
3656	108.5313818671622	86.77036538077559	94.41853990714829
3658	87.20391338237563	75.03829620405128	88.03725328982182
3660	87.47771629714163	94.95815389740396	100.2556726844614
3662	63.23783762534944	80.651590418523	81.41307713358293
3664	79.68138520145989	90.7100151375253	87.78756752847608
3666	52.33947833834716	74.14160379499869	72.07074051046992
3668	61.79684610035562	72.93370153958833	67.59288899691482
3670	94.74103429913987	68.29265658543716	62.30957375538456
3672	83.32196717627073	87.71706077092951	91.53838084144883
3674	67.67725295380026	87.18069560647192	81.2790582089695
3676	55.40339022054013	72.90566196574989	66.185487401448
3678	51.20366657077443	73.77755554130474	64.83128757171079
3680	58.67102552528672	72.41880198250364	69.76200844379399
3682	63.27555437615548	62.24320198007894	70.43262161746145
3684	58.46529606442648	65.99597313541567	59.3358852525884
3686	55.14944598460111	63.45922284005943	58.8609312519734
3688	46.1274060404529	63.935639386182	53.60998463465455
3690	43.46916740054041	67.74433879163649	55.94590750635025
3692	44.36067591824185	44.34375202441374	26.53597090208824
3694	60.99382856189497	60.01930620225798	72.74716497734086
3696	54.44040770555958	60.67482634664905	78.67634174128446
3698	68.56944524474966	75.76358252232637	52.19511561116654
3700	82.12331541664364	76.1184433198156	73.44600998331943
3702	72.28460513634008	66.93851820507302	71.31856974037305
3704	53.53396520191123	58.16936629618307	56.11060681905985
3706	34.50288508231636	39.17394941950641	49.62449358968532
3708	27.57745174301843	36.85299062950281	50.37471532243202
3710	48.54800596635062	60.36243267058237	64.96412424530166
3712	73.31061330629075	74.38933938452001	79.58454262365181
3714	73.67182717634024	66.29579827952273	70.54534918798237
3716	70.3515930650882	59.04369723570086	60.36637221514368
3718	57.39168019816528	52.32215504544292	57.78687611441896
3720	61.01508846895487	40.75129762457857	72.54819628829357
3722	49.69321328578472	49.31194916890752	60.42890888135445
3724	17.81174776426131	11.47403440209997	15.7062849847262
3726	56.21976602137369	54.83925315251445	76.96539248356349
3728	20.11212748834774	21.8453103944582	7.910296299101853
3730	56.69936313160821	67.52682026630995	65.82916457452899
3732	54.6242272058047	52.00477063898595	50.89272416684068
3734	31.66907063689344	29.44187252948993	33.28911735040098
3736	38.86252655158651	37.49121464627359	30.17289972656218
3738	43.53231747805676	47.65466250025018	37.70612116911767
3740	36.30661025576069	41.48187416147061	45.79900129773033
3742	34.1490348758136	59.55014628264025	52.78014758905921
3744	49.90805721666735	57.52442227081165	48.7480020782934
3746	58.96251188899531	32.14971674751372	46.75730527795069
3748	42.23813797931354	44.88658389273906	54.51420215431641
3750	44.33796370616151	8.733699858001364	31.78055025836074
3752	38.75924524358734	40.4973455094237	48.87537236362706
3754	49.93562428735599	65.90076197860701	64.02251048551865
3756	63.1415426303209	59.92141412711893	61.13984112833049
3758	96.48305737468409	56.37506691425848	71.22047787969564
3760	68.54591546855291	34.4544836999135	34.88169271751364
3762	53.19967424443738	27.28553007282537	69.56381274472845
3764	65.14801708830103	48.44088442055476	56.53170868004425
3766	50.53417821152565	50.34094179764198	63.28351199727184
3768	68.53373548106512	66.80007654471066	66.28214029936902
3770	18.90998839807134	35.22043662246245	43.81910219483272
3772	13.42245607402402	50.24403293445312	43.49806775553492
3774	31.84798691542153	58.3073876066676	28.46188425404442
3776	41.99852387586249	44.55776055544713	19.13751049974347
3778	28.33304634185904	37.41817352272254	32.51113856178012
3780	27.71371206460088	36.57622704048835	34.52119448011408
3782	32.17298869475182	33.25705587670838	30.25397988425456
3784	24.96007054558473	33.58179784839643	49.36622783982762
3786	53.36392447905054	46.01681862408658	60.60643810900204
3788	51.08394810693945	49.66705541629188	43.2537833517269
3790	31.20187260179704	30.62337812897033	42.02959241809612
3792	40.59832680717637	43.44756514163484	27.05713057849945
3794	27.82628629490235	16.79886127835241	25.70043598632794
3796	41.93992116472539	33.51320229753819	41.60459597097457
3798	34.32849406763643	34.00066784620492	44.31300453048177
3800	31.52505326613176	18.17409357960771	32.86149462508507
3802	-8.557856047470505	42.55270105121626	45.67456940607821
3804	30.54259695865295	46.99104285732285	55.37776222555088
3806	50.70077073522701	39.95710885708563	52.98075113949734
3808	38.97990300666393	57.99220265724087	62.60037140888298
3810	50.37482027701586	44.18132262966369	56.8531038820817
3812	32.32587981969157	33.08546346464499	40.18735956876213
3814	38.84967541639653	32.28615185955811	34.97720076461925
3816	19.30799813297982	12.65903711724193	24.40535521614926
3818	30.34950513496651	38.18778302351082	25.13476702004671
3820	36.44179100845548	38.9814587381538	29.24213858035026
3822	23.6912422764071	15.51496539194593	20.77698887892742
3824	27.22964091726983	22.78853166548486	25.91040180081449
3826	31.43921874453474	28.4952833795843	39.66037682185267
3828	38.71328040031061	27.66110541807443	43.85068480657417
3830	47.48855664442189	36.16784390349488	57.01266981108198
3832	37.05713980867402	43.48771840124094	60.45730022073825
3834	39.46063238683665	55.29435318367584	56.14871722072415
3836	32.2865963881162	37.05740429328447	61.52779921837858
3838	35.11013542035682	37.56742963937628	57.54711946801722
3840	36.40963666497819	60.03450633578567	51.87964424174831
3842	29.55839182512628	16.93142795057645	39.29881681220162
3844	43.84541318503619	33.83782591415712	62.39655337948362
3846	60.8762431584897	29.49218213813298	38.4965286764202
3848	48.73334702999904	44.99336421090229	36.70408532475916
3850	51.75854460806549	58.53822696807403	47.80307025522087
3852	52.25349140518463	42.7961043773944	47.52761928058583
3854	34.77814827022822	53.90882694408163	55.65224999220926
3856	14.24336433133258	24.80445328242721	52.78396356279338
3858	29.57988222637189	-0.5961157425533692	34.0201439563032
3860	52.37528771322426	33.57919294190146	45.87390099970843
3862	15.421730512789	13.93423406793342	17.26739562136581
3864	15.70562613244301	28.65948110643856	25.83661626735372
3866	34.95824512240781	31.93519525992216	41.2989629563798
3868	41.37877042941912	55.59300291628301	53.07009146203973
3870	35.27549613217266	50.51639793404436	51.22850903761085
3872	41.38771803160238	37.14485215639049	47.92178755724844
3874	60.24468956862047	47.93465507050809	43.69054354191876
3876	63.48463674979378	48.52704519014719	50.8580433622993
3878	50.44836261327738	40.54181262137561	59.09639864205592
3880	27.73359915844313	35.1814756076084	46.13700753752329
3882	13.38929422688015	25.50705419093419	35.28693245192785
3884	21.65054117505007	19.23174995945218	38.78979242687768
3886	22.56576364694286	26.69220767735101	42.54608486731623
3888	23.33595024910403	39.4219992816649	46.68093330900825
3890	40.37633134346032	42.28914806391845	47.02317543612935
3892	35.38201634803498	57.17761642023375	43.83882560405841
3894	29.50167482294356	51.18423263980462	28.23963011536834
3896	28.94448661677529	43.60148657251129	31.73318049876442
3898	36.22174387359042	42.51485865299676	44.78074736701601
3900	50.92535690084903	72.87617090348874	39.8628897234611
3902	47.03426662577103	59.81904796497898	48.23391412434511
3904	44.64811818069628	56.5622187385159	24.68660440171399
3906	36.61792347044835	43.34813248991884	44.58007488446778
3908	56.76871170139029	68.37689374183083	77.22509659741453
3910	25.64931494171043	59.56512444672191	52.74758496404259
3912	51.95674295210893	58.59873520782995	31.70787113141168
3914	10.96540720697555	20.3781968131569	23.73051946997382
3916	34.4940777184383	10.11306589849948	42.33949741224554
3918	24.28971524590194	64.709621573506	51.2524133265413
3920	53.82098810324035	62.95706532625889	48.67075718280965
3922	53.49007764617186	55.18356935184909	26.25372334569574
3924	46.56945657320734	33.44970757365975	31.01864139996733
3926	40.87172579710983	53.54389147971659	39.409575714767
3928	17.33444041405214	39.9514016447064	11.582160944886
3930	58.84903469950538	67.82328471536214	61.32341586047116
3932	47.87295836384541	48.92395198478157	39.65921753067386
3934	44.6159968718905	40.27905636565722	36.23629887437144
3936	37.61688186167066	18.49327726230402	38.19221581491173
3938	58.96180996616607	49.97442530139578	54.308219853375
3940	37.58951858342784	51.77931607952898	38.1111130673713
3942	58.90435826517027	64.87639584844933	74.60903938172683
3944	42.83774137312906	35.32536582995247	39.27416454396084
3946	50.50599935085896	46.54639546678911	46.17205418809133
3948	57.5108592198902	47.65437838314063	63.73659609179497
3950	61.69618116766934	44.49678768908017	64.61827948094607
3952	52.54369226704489	44.56307503500807	50.71357410525647
3954	44.53224277561528	59.83470294756248	54.42667776528282
3956	41.3934327307027	72.124932794926	48.9475193836593
3958	23.68870710538687	44.84297660056252	14.3172934778184
3960	24.93228902563105	34.37246126396487	17.00777300932764
3962	15.72448338505814	40.9621134737432	23.83319762440812
3964	32.68684825201097	59.99393041953671	45.36095904080327
3966	63.72268150672691	48.98796275375422	47.39064596286604
3968	52.66619647689581	52.25660176067657	57.99035426956655
3970	53.1303498929066	52.64443091788322	72.02825907536203
3972	47.15228868360775	45.76071465723146	70.27502573798591
3974	42.59434046967771	47.96290007921914	52.23041982414652
3976	68.17342539263669	54.35369587128102	53.5170305724586
3978	43.66331643016162	24.99560094607102	36.34711724922094
3980	41.14943624448922	14.9093606028141	36.09105858763289
3982	61.99965496000689	48.22956684212292	65.67589901176341
3984	32.18634642572342	46.28024583972115	49.09767188203572
3986	31.69860851724049	46.62557045504192	39.63989261723692
3988	67.21838352294863	66.14305292114882	53.4599199657205
3990	68.0364849624187	69.53450617188784	51.94499720484519
3992	58.42884210929915	60.71816461201428	63.57412970848249
3994	54.6436630100568	57.01618003489838	65.67860884202425
3996	54.77559458638734	64.33357080857127	53.22320109974315
3998	74.55952558117386	59.68343262787897	64.48092412672604
4000	71.69202077422665	54.68040294323065	45.24027713379618
