# Supplementary material for: In vitro and in vivo datasets of topically applied ketorolac tromethamine in aqueous humor using Raman spectroscopy
Source: Data Brief. 2019 Oct 22;27:104694. doi: 10.1016/j.dib.2019.104694 (PMC6839021; doi:10.1016/j.dib.2019.104694)
Supplement: Multimedia component 1 [file mmc1.zip › Raw Raman spectrum dataset/In vitro Pig eyes/Jena lens/High Wavenumber/0.125% Ketorolac 7-1.txt]

cm-1	frame1	frame2	frame3
350	33.59133710927576	12.07842919054359	-10.38924349348574
352	27.76976744044444	2.562425697621847	-5.335123605975401
354	26.63816547474306	0.5830503517575436	9.32824933180577
356	39.67432323360291	17.23249377071774	26.15375845720648
358	53.22493244146469	49.66107195342993	43.49387194600774
360	51.93040919443757	55.24053787402829	46.60314930498555
362	47.65958211587554	51.87035065614507	48.78287530842714
364	45.45179533372993	48.57241558327795	54.17880550659207
366	40.94042693069238	46.97838570796522	49.23248309042888
368	44.10430164767622	41.466856826279	43.44743921270727
370	37.98199903894712	36.34234123693563	39.58515582093834
372	26.86107088772922	35.77031072987737	40.03433833874135
374	39.05916467618793	48.79037497819839	49.71418980508033
376	50.98872177052649	53.42053337468791	52.49000809312599
378	59.98263149992941	50.46511429956257	54.84978968440943
380	62.39225170551441	48.03504898984039	56.22697281356332
382	52.66986688401703	59.98469042083415	54.00841160659991
384	53.98904125522061	49.75201055332916	52.0210540682037
386	48.14954741738242	44.06061760677017	47.87447282987491
388	42.00442037697525	42.11664108673509	44.15026103774878
390	43.21010611451165	41.89264848058931	43.06664171519442
392	51.40573963425319	44.25963290865025	33.77461493343652
394	55.19094510404735	42.21833011870224	40.22646624356846
396	55.76111893024697	38.76229261817191	44.22330604253433
398	54.54329413444441	36.13051419916447	37.68795261166308
400	55.95553742018272	37.58647835054916	34.17126625325415
402	42.66558510534365	35.14308740217841	27.42260687783616
404	31.10262251557325	34.70646115536904	25.18575284579607
406	29.19101931708887	38.59897127700882	30.54976188046017
408	45.75676573728938	48.53557474277405	45.87188918609408
410	46.10468310819651	36.59647612795496	50.24594670557573
412	39.94126694197163	35.65573040305566	45.64192344237372
414	35.03792592465757	42.11591035966694	42.33716138913612
416	40.33400903790487	45.72916304694149	53.80526597702951
418	47.62419132863592	51.77857686969355	46.98546140192625
420	49.65625654645432	51.98130777701874	49.44313971632509
422	51.09711073766619	51.01302364968839	54.7011419767825
424	54.21374248488132	52.10127411812686	57.82129543139259
426	50.08699530978005	53.78090973529935	57.42739014781088
428	48.23861009498948	56.06475735164334	57.63606292773105
430	51.48832804292279	56.38364139845216	56.71339599453823
432	56.47730544232201	55.47643904767997	54.96935191865652
434	50.68350321307954	57.98216188901652	54.9845470640796
436	53.09811913737133	61.93259417837938	57.19495214649292
438	60.25553115708095	65.37024971173656	63.51863904579633
440	63.46439052745623	63.61328892731592	67.45124130348596
442	52.55648495105193	51.55360344622931	60.62978049702387
444	50.31018778786786	54.28095537593105	57.1070700647558
446	51.63423455834022	54.61688204895167	53.89869385408046
448	50.71923306216026	54.08043311349582	53.68905582605495
450	46.73241743342275	53.81593129962559	57.19818703503667
452	55.2171526114692	54.83392163109406	59.46765707327748
454	56.69161691274353	52.30975268906087	52.6393936248259
456	54.01957932046108	50.13920242358364	54.29341610951464
458	52.94916453493489	50.42809112464136	60.84947444930167
460	63.80992706086753	55.46520368449617	55.90802428449273
462	58.52500696331251	57.08001131536231	58.67156430436344
464	56.00018346671705	56.24639108007641	62.55891338429068
466	52.92560517279036	55.32555835382816	63.24447905410769
468	46.81100572131473	55.40596592068443	57.99190666603708
470	50.93611038140065	46.20192938316819	54.21097312555787
472	55.92251402456817	50.69800858490027	54.24453248543239
474	59.08149702218591	53.85833213943424	56.98581694306404
476	56.46308973943388	52.00518070322035	58.23117632835144
478	39.87075195361655	50.03133612947909	47.49036520312348
480	48.05757340054136	58.19994866653807	52.66741822998486
482	47.84360912396964	61.49973606970224	51.86642850389742
484	45.81921075835015	56.24711681212128	48.93859930433491
486	51.88397064961066	43.083670901882	50.36160690268689
488	56.3113800937737	63.43524044243466	56.46507688209509
490	58.08800910628438	60.15895601202188	57.6583904277011
492	54.76886402338877	53.42337024161176	58.15033130133833
494	50.38582901648478	52.4203893292622	61.43138984052248
496	60.39151993882872	59.06436660142914	72.72627302627471
498	63.14501176656235	63.05699181024171	62.15768360727828
500	57.41983423908512	62.98709530628284	60.44685627843482
502	47.03183197915628	57.72687636876962	61.48312786175478
504	37.29559481092628	47.36531576583193	55.1699014266846
506	39.07650106270455	45.35101444472149	47.67002567050764
508	47.4945653618593	53.25870245145014	52.3725005936108
510	56.4929757864888	59.76834924084636	57.59207727761465
512	60.01184594399984	58.65627102013993	58.44535736044539
514	48.10676766308574	45.46754551918127	54.62483774378129
516	57.80823782227623	55.47485680994726	64.50658244635515
518	56.9682068577716	61.67224060639548	60.48645404298377
520	50.78427311152277	61.78365358769265	52.57592556910405
522	47.8071677829166	57.12567875564754	52.46642326928207
524	54.04939252772212	57.39739611449748	55.72339432110979
526	51.12034850977967	58.12171328367974	59.43678309596635
528	51.84308534947829	57.86384374354374	58.80027875790142
530	55.62830331805414	55.64742849323845	54.43021381685231
532	52.57801433957708	50.46046824403465	50.95271530915894
534	56.70249828855543	62.3970162390269	57.13547323812294
536	59.64166435688651	58.6768025001951	55.11126824103023
538	57.443582784322	52.58184552101291	50.43682482806894
540	51.94087746543983	55.17255907065485	49.45381275611216
542	65.97593426063817	68.78112051203121	61.33521854198625
544	60.18490820801578	71.07885754339353	57.09337272404588
546	55.13821486842123	65.95333426535652	60.26423899428342
548	53.49128838357122	54.48603518784424	63.13459545725698
550	53.20328981160687	38.84106751854546	50.02155716013579
552	54.86919664178627	54.75308308846729	55.14124727336407
554	54.21579429640069	59.81597615870314	49.73502719355761
556	54.60182060346685	57.9732786838711	49.08041867123409
558	54.8654306123424	53.22259730864926	55.97993951720653
560	47.76182508738073	51.31084923702505	59.26959190266675
562	50.11418632258821	53.96353776056044	58.55747199197038
564	59.92478918068648	59.72041496968797	60.12521273718265
566	60.11842041424275	61.24291192520664	60.23930993385606
568	43.8687242063081	54.7541689115689	56.1371157556764
570	51.32856537930607	52.22914084770815	51.44008186610517
572	47.51567140752804	54.02743464233998	53.29391183314873
574	41.766614646435	53.24673747398008	45.82052722295582
576	42.56137557515505	52.13566366663486	38.84111115525557
578	56.59777804597561	55.3156974144758	48.99723500949148
580	48.79112992807794	55.80139997702074	56.45942875618973
582	47.0974243749635	48.83565022032204	54.10168253713158
584	51.55201712731218	49.6717371255069	58.88943581064317
586	57.21404044923855	56.97535689727006	65.71908808128748
588	53.31665992348635	54.39523325120604	48.65238684578085
590	55.28007249859932	67.08346171694228	59.68165741603269
592	52.21243768434754	68.15755092138397	56.02516028542894
594	52.29407325259884	64.90707397338746	54.37778953619034
596	57.94512793872335	61.10840047916329	61.92043928685239
598	58.23299105466443	50.84902454945805	62.63666986220689
600	60.37450704476159	60.45201456889192	72.46445901388694
602	62.3976386853936	65.17119877525866	60.67682291372027
604	61.45888183199392	62.00116444379937	48.87483786844744
606	56.70190595201561	54.50730003265121	56.71877437422398
608	57.255910304365	64.77245248075292	62.12948347204417
610	51.15132160180135	59.70131100815403	69.20541687912528
612	50.88121686940781	53.48401275948044	66.23930574736613
614	50.62895255588668	51.11223390832652	61.65081158828939
616	42.19048306606297	54.17979620502329	67.55525550042489
618	53.71097944269449	52.82537114873809	65.31212275855721
620	52.90651682295845	60.66487614496954	56.48143659274852
622	55.78740228874512	65.88920776516792	54.15637234505505
624	59.55393590541627	66.00343178738726	56.98847305841267
626	52.0447195567639	62.99147250136938	56.15310659266704
628	47.91719795824706	49.51718072149188	58.71120172801523
630	55.19707396000759	49.1583656705505	52.12379231903674
632	56.148425561973	52.07885552600826	50.08019664871044
634	50.49432446341041	56.23204813636112	54.53768258042732
636	53.01706671052472	65.92839099198683	57.51852562982199
638	43.60540729904662	56.11651958590966	57.92261970744261
640	45.7534734154394	52.85707674556673	54.38658366793071
642	54.95871857814984	52.93517341813946	52.58738023640844
644	61.80781102642356	52.1989876021182	52.80584840552906
646	49.71657781651333	45.06010126504537	48.35964591678089
648	52.81950470259916	51.79566809517539	50.38095732010561
650	58.363605453562	54.18109038759899	60.04463011002761
652	61.42153604192665	53.66860747792975	59.66175927104987
654	58.55610922794081	52.88483334074453	49.48206780842676
656	47.65986053168547	55.52303725261328	60.24094328516997
658	42.50288686913152	60.92850830599308	50.07054271517244
660	49.82966967839666	57.11622709520394	51.69720212574327
662	56.87388652824593	55.95375580606972	60.00852129688091
664	56.40542096520856	59.79548775803313	67.0311123052046
666	52.98706465747966	50.46665146004891	62.72412403075276
668	54.33544717383914	52.35135449173981	72.99654134181311
670	53.3584035454719	55.76002707932166	65.18053405963079
672	53.41968367101147	58.10713067504189	55.99489110387657
674	54.69097771774273	57.62464113457045	55.92277107253408
676	49.51049704304072	52.90041254971094	57.12110703844633
678	44.05076133476719	55.67772081723465	67.1512213613735
680	44.63616276498101	53.82427460190108	70.05386562442126
682	49.38036978144979	54.7176370915976	64.59154361207723
684	52.81396811658225	58.89038079980583	54.65913375247546
686	43.46452200742914	51.37990807963972	51.72785168717761
688	49.42158483120878	61.80553654487369	57.57241632620551
690	50.58428896398007	52.03501955078221	59.57086834233832
692	49.28973518406291	49.70629433668024	61.98628624874846
694	47.25348324083969	62.28175127698692	65.15299341306262
696	42.95813201642855	58.4583754879149	61.3316435199514
698	57.1929311297833	55.75492527196461	56.84328962153553
700	59.72223494778471	53.73192009315339	55.64130056499435
702	57.69905287301687	52.16211336797084	55.48397459501109
704	54.95814547290348	50.84994853821988	54.88716247444278
706	49.11338527584024	49.64401642791313	53.67932160159403
708	57.28615970667404	63.81526163442673	61.88790955297004
710	56.93952234799576	64.30833116670812	61.5465866097978
712	51.69959925425515	62.6130450580593	54.20190541205875
714	47.65154646047753	61.45870990611718	48.66250252289403
716	52.21343578923869	55.07591264741558	59.00061059500344
718	51.09154903741261	53.02667058252028	51.83807965081765
720	51.08127747691678	52.45057785913029	47.59274688973187
722	47.13269286459549	50.56087434679593	51.77000978741832
724	46.71189593299855	48.01766816838865	60.56994364025906
726	61.21174571684077	48.17611722312971	64.22662283792644
728	49.83660553662764	60.68198016102511	54.72559647862367
730	53.46435075345227	55.44961704992075	54.8328513037679
732	50.35703412989837	51.48148623686119	62.14723487862577
734	46.11392341894327	54.17878346545741	64.41001771043882
736	52.24440639654868	60.03287426118849	52.07209719073073
738	51.1320651604758	44.78113042348531	54.7294999694275
740	54.56130708773362	56.68268948133077	57.40845877249146
742	55.7675839112169	58.88199951992083	58.70096635774648
744	56.9736913999743	54.13794749179888	58.77362894635031
746	60.16236623135106	51.79318018251671	56.23084187840734
748	60.81539545296324	54.81038641787748	43.64363271404807
750	57.20739094709948	58.84434424415731	50.54349964705465
752	58.54111984552573	55.70893621148323	52.98277218576472
754	60.27975098679879	56.03450264723371	55.96184077197891
756	59.44262687366537	59.39295971989076	60.2883941663856
758	57.38714103692023	46.85779512129451	56.8059743809123
760	49.3103350566971	55.34602399762099	50.14661755847718
762	43.94597469552749	56.83852180817016	51.30354737051042
764	46.27251235134609	55.63012067185725	52.61324084577735
766	51.71799857624956	55.36039171583103	53.58246623620322
768	49.87944625905655	57.39551236716618	57.46167308260733
770	41.52181946479431	47.12293009791261	48.14504247922712
772	47.08814944211655	49.97580168676462	56.37586794046218
774	54.52827649964586	48.99311345582466	54.61910268282924
776	54.80206495992662	46.20406409661764	51.84834650429057
778	47.07360998573277	46.87553221977371	59.06917263381514
780	55.45895245107234	46.12255208514423	53.03063345424869
782	59.1415010786826	47.76911570321435	61.36668532066815
784	50.7663614110529	51.67383376853012	59.59864824664784
786	44.71190673137227	53.56913763270298	55.34674478184542
788	45.21770986296932	52.20018612775712	52.81526211311694
790	39.91061582188297	51.0060476838319	46.87010817287194
792	51.96932866522826	49.97998158586498	47.29448965424968
794	44.88700309878406	53.53119098732844	50.00229132855577
796	47.10650449484534	56.61216180951695	57.1086065836724
798	49.58375781644978	58.30931629119707	59.16701950953055
800	34.64715451680244	59.30619558399044	49.2118587026093
802	50.72697045943571	55.86670274574713	67.28159001974392
804	54.98153423285229	56.23284429965423	54.32409329141449
806	52.77477007787871	51.08370063543551	51.14495880176203
808	53.58823845084815	53.69206385575211	58.76673062250357
810	57.60078867540653	63.11106279069341	65.51102554576868
812	48.56953845909134	49.17131575286492	51.57419758432781
814	54.68999281991795	62.68987368435389	60.16667788207764
816	53.24400255597233	63.26617746087182	52.35471121812851
818	52.81805899911328	60.58645456846283	47.44183270552929
820	53.14382384888867	57.30863831765198	48.60712895964652
822	50.38121092169581	54.43252739761753	50.30011032985519
824	50.50499998392935	68.44313348092683	54.88832728326769
826	51.3581543593824	60.91130449469975	57.98270336648443
828	54.05610052949878	61.80078878838641	57.945525491693
830	53.0150377268927	62.80096690929868	59.0540482755943
832	47.75111563753701	56.01634335761104	59.17403746470534
834	46.13403044153795	43.76926579674018	47.36119557464554
836	49.88550700834635	50.01601896405661	51.61298887793958
838	46.01306600560201	51.47651428747507	42.17342459158903
840	42.90210668252959	54.67320512388756	42.43678684130398
842	48.75036687888429	58.35563172113174	52.19744174601865
844	62.08560550700593	58.54223294298805	60.53623689531557
846	52.37415510473971	53.35493874373451	56.36035853799152
848	52.40615316165872	45.54051067842001	51.44904305354204
850	53.46747759841509	50.93794425841234	59.13877633334454
852	56.06425546812724	55.54603475498408	63.68540508387807
854	58.28146594522798	54.2933604741569	60.11445819766328
856	56.46544258646865	53.31849955667109	54.57720970649457
858	51.9232693683789	68.01729070924857	49.52886488556426
860	58.55547238306912	57.79245798043336	56.98665060633009
862	57.24553228618933	57.73186811730976	63.50272787345362
864	52.97195858596284	60.38871382171148	64.86781319802714
866	50.36024442854441	61.16302949868583	60.86060001892469
868	46.71085940743397	70.03954457551166	54.51076800671467
870	51.5600081670337	51.34754429517515	52.19578224648873
872	58.35561152796855	52.72359819199284	57.30805021345067
874	56.2661306683145	54.78522589761312	55.65378104356059
876	51.73768521067565	54.21829515393493	55.72065529360638
878	52.91070037130199	54.87277824246699	62.09778877425782
880	57.2163923119822	62.79225577751942	52.98541463029757
882	58.94066933870103	62.00053458703532	53.54367467226638
884	52.50188126617881	53.78623199737663	61.47426714271163
886	47.62861019046721	48.5520795166069	61.23007919486038
888	44.4795919709173	51.09974719246679	53.91153071509763
890	42.0691464529346	57.72231800211812	49.70473033949065
892	53.05181499693283	49.47142091382753	57.57639457702371
894	60.04126781368289	55.65714180210325	52.98199821556665
896	61.08366776415053	48.82007082703578	51.03407860728052
898	53.88398658499141	46.63377189445444	50.11779981806718
900	47.03685356597081	51.0815336169326	51.71581244122719
902	50.11217186897068	54.97109889248245	57.49948259586092
904	48.87655048695667	65.83574356952514	59.43296878992763
906	48.46197636867075	62.710374845225	65.61445087569027
908	55.85034957828049	57.12652801862888	63.21124556008618
910	54.71486398151255	51.47286355376971	56.68996448557576
912	49.63151742824434	49.04076735818983	50.92555967254562
914	53.63592093700135	51.07969987484334	48.46340194771122
916	38.36237438656702	45.34758701196551	46.96493714178855
918	39.42810278419277	48.56579246574462	49.98483725065453
920	37.65938703502827	46.05703673633837	45.39285334887944
922	43.60044729083053	45.03624376156599	43.97086026998461
924	54.78667985844999	49.63809331626716	49.81477830144209
926	58.85168450253239	57.43307163081953	58.07191907131226
928	54.61510594663652	56.93438110454085	57.57486222308098
930	55.04035373944967	45.09050318512764	58.74604343749108
932	50.47428928593251	51.61583792882124	59.05235701110392
934	44.76670439003127	55.31604761317608	50.79901835170261
936	45.28203578913244	57.12209561585169	48.70009976878079
938	55.44664616051685	67.4341791385683	66.95062711196755
940	59.77089248949512	57.2526027989737	57.84388741794732
942	56.25513832338121	59.71079860310825	70.1152188459901
944	48.4445418831794	61.39868750834293	58.74825309135862
946	49.59166330023427	53.66036235728685	49.9339752412852
948	55.11041487312917	46.3181609276366	47.49685403033777
950	54.20898719937077	51.55710129980228	43.03231721245218
952	51.97442433648433	56.3768989338924	43.50386888353951
954	52.09529255928746	56.63857735294555	55.94654153969742
956	51.43744293174079	51.68416192265381	57.07893447625698
958	52.33875199581259	51.36383165441939	53.63318307458297
960	53.13140229650131	53.79739588948887	56.96003928036059
962	51.38715137830234	52.5263947112416	65.7224417038404
964	47.55984711480515	44.9615754655881	52.83230581993387
966	50.26454901908375	48.20921292821649	57.75234942344398
968	56.08410442631134	59.16257580429326	58.90007013553428
970	53.64429487098241	62.79209407570765	62.81545248518313
972	49.75373884323655	57.20928205918183	62.65841729801201
974	51.16357028190851	49.91968036267839	61.76945287259841
976	54.54649552619812	52.37154793005841	77.04820044474324
978	44.60066156478771	56.8393881621639	69.38520986946107
980	51.7166108896875	51.23786934542652	71.34501260560219
982	47.75496228126519	53.79871808628899	65.57703844127016
984	48.37130203204909	52.20477544219346	59.89002214698206
986	52.55599832682319	51.19206239597881	57.32158005551425
988	47.39639681550104	63.36157909361412	53.18960862899237
990	59.87243137060352	53.53328054479228	46.13442354967111
992	52.14978376120709	59.87593986011414	54.72442133925881
994	48.58496968932187	58.57712724071497	54.79439465386844
996	46.8021096540798	49.49106298213874	55.77724770508081
998	50.11049416672723	47.02288943688173	61.19450828748587
1000	59.72486921635984	57.76843605115021	64.67429118946062
1002	65.82197060528674	61.34629317232051	52.46040540335419
1004	60.82329035315568	61.4301393619	64.40631051572851
1006	55.63088203275258	51.63233699006214	61.65666845834358
1008	60.68171898656665	58.47677038913877	62.12194380446317
1010	56.00878108740952	60.0410700008932	55.95867429592518
1012	44.79038977028557	49.78574903462389	48.72197687814514
1014	51.00681002599544	47.72589390564708	57.80808432086861
1016	47.72595724796435	60.41497674708806	49.96527354862821
1018	59.3538131978469	61.40775660035867	53.7494538957538
1020	60.09106112818678	60.30082396418369	63.72657804938372
1022	52.25538665897476	55.9922283425288	53.21189500493611
1024	51.5392088285085	55.91551517501198	46.00815798856358
1026	60.50186565508558	60.77496094540392	61.06013102696523
1028	53.61062505381392	55.24235557739738	64.16159251394352
1030	67.52778366086258	73.77678220394687	72.89197582310183
1032	63.23186118632604	71.05656764615029	65.95202706847297
1034	60.99890811884522	65.08191774099976	68.35541125171781
1036	54.53423631332151	57.74320592892873	61.13371612243059
1038	47.21225270301071	52.25803155810251	47.34371305511413
1040	47.29860322816545	52.22151128996279	45.30220514692565
1042	43.3270441461334	52.89150478997	45.32556713835759
1044	46.13293677375442	56.87921388844286	37.64611243640061
1046	52.13385646722033	55.81766714651066	54.96007095308826
1048	50.8849183827282	53.87550106828488	54.12055331974696
1050	52.45055587565686	54.70226061400448	56.0198261770564
1052	57.82741758289555	55.35327474077217	67.09118573484403
1054	55.99449926676525	50.56125390825226	64.34984311402212
1056	58.61103069014749	53.75171223908902	67.58105016985199
1058	56.68748977682433	56.98859698902606	46.25463816067613
1060	57.32908871130145	58.24233159564048	50.33191937797158
1062	51.44469312764467	61.41741862658971	66.1650776007549
1064	51.43002814268488	64.60998127190879	70.61449231691351
1066	56.95464985447774	62.50784266183165	61.39736297858296
1068	47.82347145511076	52.61214934758923	60.10777997749987
1070	53.15749175623041	51.41037291567032	51.78102687804546
1072	64.57488520080815	55.1305878369911	65.31272599501368
1074	58.86391691463062	57.95192042878983	69.1065197114612
1076	54.01668200569677	66.63010400685269	65.74577643804921
1078	60.33705873525274	73.41005649112434	62.75262944742351
1080	67.43143885997768	68.83366704034515	61.19328721346313
1082	53.64492049808744	55.183296696494	54.07841135380625
1084	51.1032757777903	53.84274792562256	49.13024606407777
1086	58.28798552078477	57.10223124017691	59.03446553992478
1088	46.55786242737561	48.22481035124839	57.42293970641003
1090	48.19507917596452	53.96893735128285	58.12630620411589
1092	57.69634760390481	60.81033634166055	58.2558311332675
1094	59.49625136555329	58.39853422247137	56.62473154584058
1096	54.76905263993254	63.04331334601847	62.25921766775194
1098	55.76557227322698	62.22086398098702	60.82582292363514
1100	61.5082206035956	59.67279660666183	68.25028644156616
1102	56.73093390616661	53.17488642890257	67.75352979017991
1104	58.73459381815135	50.48028377512696	63.34392764124911
1106	61.13448199189146	50.75800819707472	63.96235374351683
1108	55.27052616673873	57.48454239968854	63.7195152221465
1110	45.33342539712906	70.56785110106766	49.7180551822343
1112	45.758612989168	44.49119313171988	50.76139333389637
1114	45.5313668521245	52.69825640813172	57.91788308173456
1116	56.91162768710662	54.65505962009733	53.46833640074738
1118	54.76431547734318	53.32026527793579	46.3596892339121
1120	55.34213224031839	55.89525693664311	45.55966615011903
1122	55.42266853444198	56.66551063286958	50.93921883200955
1124	42.1058468390161	51.21986300933867	54.54695045119424
1126	47.6384475334723	65.15823542648579	50.39648189833049
1128	50.09050861602677	54.46606563114558	49.71925756940982
1130	55.39581636974709	54.39559943702949	55.78530743510419
1132	56.72812627961785	56.3877793137923	51.93144640524033
1134	54.5825543250176	58.2075585995685	56.000454458557
1136	51.9260637508112	62.45251420318186	63.90020234256193
1138	51.76036287206645	66.56739669837613	63.59487554936427
1140	55.46677555828708	59.48226660175941	60.0225126761494
1142	61.85444795604086	49.38933415413505	61.33752982184699
1144	70.15910825170303	56.35599181840183	67.5989175340975
1146	52.25517707255983	52.65287404891153	55.97613855945907
1148	52.33261157484634	53.95091768209689	57.28221167412222
1150	59.6676494169789	56.4998612891315	62.07190804089349
1152	54.64855823874831	58.03086319003532	61.85378323570834
1154	41.06395950515077	59.58475661450687	59.69296336574846
1156	43.40549817349174	47.98737133439434	45.3833355281034
1158	55.57914025875571	63.40783538719178	68.5381207846427
1160	48.88433157903565	48.38163234865431	68.19599546687148
1162	49.25950771243901	50.14485785400549	59.46403673897529
1164	54.92596219770748	62.90759525050426	55.53365927219574
1166	58.12843492066722	62.64550778891113	56.02319282156259
1168	57.13992386985417	52.0348856303177	56.58763469771766
1170	57.80880618420059	59.97240838695975	57.51502943563816
1172	59.38586830094364	51.2065491469714	57.16366773632274
1174	57.81952591668706	58.7544970131254	60.81288801729987
1176	53.71002325907512	48.11654729889727	65.30231732740141
1178	49.14892785251998	52.54458060840682	57.37907887789771
1180	50.95548753049773	55.20956300909678	48.4438053443571
1182	53.53897790428615	54.85573348464979	48.70540900367635
1184	52.39256790981781	58.30760424512056	53.45971287023823
1186	57.0541474929644	56.62120088190152	51.11590541921233
1188	63.838338597567	54.15285437235561	70.44707376401485
1190	55.96892619674686	46.78975006871191	63.4250469644696
1192	47.34123234322888	52.77311651669269	58.29423246145771
1194	50.02152462072677	59.2799242861039	60.33717795972366
1196	47.20122711513162	57.42414289562669	57.07550719965133
1198	49.53737883846927	57.31900822576817	58.00377000348746
1200	64.91657753001314	62.37124129572347	66.59594186095569
1202	63.62486169293235	53.51241469427436	55.87978504526591
1204	62.99853741572435	57.59010504337438	54.58883297250035
1206	55.29130907685119	59.2325925333361	58.1617120800802
1208	51.6823588465701	59.35402223483161	57.43970789899597
1210	58.2830649019372	61.95972972772154	59.65076194933629
1212	57.92952944513537	67.55553910035508	57.15985542416112
1214	54.9563222661707	66.44393835372604	59.04043410841433
1216	57.39261645133406	57.78943950178968	66.00950579763847
1218	54.51580585982571	58.06210391612125	57.36061236864892
1220	48.90169046561241	64.97877690946619	55.00141255116052
1222	64.89095333347927	68.68838476346508	64.85190572900551
1224	69.0970843017091	65.40713839102588	70.72844007773544
1226	62.74573951240001	58.83044306022462	64.06017455519654
1228	53.83686261253291	61.99485854647298	57.12108463932393
1230	54.08534067098163	63.58940052524654	57.92505259373854
1232	59.68938267648609	61.30030148025611	64.04680075739722
1234	57.77236271145878	66.21929830474964	66.07946713245593
1236	61.32663546142508	57.62456038644725	57.4125290476435
1238	68.44173227479253	56.40191301156326	64.51096683707931
1240	68.48245308025828	63.03676834103439	59.35608781565416
1242	57.25488429722726	68.41231633055213	54.26831718035046
1244	52.63541041263072	53.20654944740252	58.70455070844709
1246	56.66123501281265	50.47627808360213	58.67511894637893
1248	59.15051735262787	60.06473241747872	58.56200267536345
1250	57.30774654571957	62.4304272086103	65.3383442221153
1252	62.27031753580774	71.50815748478402	62.50052971270405
1254	59.70890522490055	72.21450101324042	72.2424733400462
1256	69.75066065214149	65.35427215184477	67.49529615234769
1258	67.83011549926285	58.94539615650741	63.21453260814825
1260	72.80357726869967	61.60569827576808	69.60958304214769
1262	67.87716046285783	67.85477888870673	74.79707740009192
1264	60.40857887196553	65.07628696529018	68.82603368393666
1266	63.05328386999807	58.02737189850954	59.38513436888105
1268	67.38453307390778	59.12898719380316	59.18897585027859
1270	52.40808341515805	56.39883813890338	59.37390041777458
1272	54.8055016146737	44.46212384657889	45.29543733791855
1274	59.28612720435989	53.03595576007289	55.26303410775847
1276	58.13003445766476	46.86014628707625	61.72650243034266
1278	62.40163130922722	66.96120584197709	70.2088231415659
1280	55.29520083344399	63.35818554289359	66.45887612390746
1282	53.35285668292304	55.90559001148641	64.97711028778974
1284	61.8099720157844	65.55190461127233	74.76073407837596
1286	60.96024226376077	67.20569931201015	76.89050536766888
1288	55.73364553371351	56.36309732413636	57.50352251236121
1290	67.09001187907379	80.12042946618307	63.02980608627635
1292	60.62528459777397	70.1268068489323	52.88077008065806
1294	62.75390623339371	71.79213312072511	74.33502504176244
1296	75.35226466301856	75.04301212989358	75.01194774905463
1298	72.31922494737245	70.153785615749	69.74008657187294
1300	65.49075865632314	62.48875139762471	71.72337044919739
1302	62.69253200062124	61.23896023818885	70.29662646998889
1304	56.20875740071746	63.3069318912352	59.0533270515003
1306	51.80062372023055	56.88015764824841	60.18882088503693
1308	43.99245945289343	60.35290643031878	63.5938363447533
1310	51.10632709488154	57.78964095399238	58.05307297044086
1312	62.91145498784739	59.9073693906667	63.30723354744964
1314	62.66045821866695	64.76881737860668	72.50058124006449
1316	67.47730558704016	72.49689015598638	76.62853372987152
1318	70.93339192311635	81.86007185466994	71.75529137567446
1320	68.00100299072521	78.47330211548351	67.13340950303237
1322	63.18031848132694	64.75804205373947	66.39751207501945
1324	60.70895304209922	64.54978241503235	63.14809747665422
1326	60.53667465086233	66.00867037808294	69.09384792774924
1328	60.95699386758522	61.88633101428687	61.94221578731202
1330	65.76798613326611	76.31931143556129	58.40379757251297
1332	60.41397730007169	62.37482698022756	61.84940988085722
1334	55.1729916886651	65.26998182718337	69.22042285283935
1336	61.08909603370398	66.11547226484068	64.61580622907367
1338	67.10668641860143	71.03514970820963	63.88838810540145
1340	60.79396591365519	274.8955110976334	67.62678648614639
1342	52.53626295814888	452.23659388649	65.1408941889264
1344	61.83392524191928	54.3749202147426	66.38267143306474
1346	67.06086946922305	72.24948968519568	68.20773063228404
1348	66.35143340504592	61.46873899973537	60.51886622713991
1350	66.5122308267469	63.60306078122707	65.76008546695576
1352	62.33244187253935	69.12600698497181	78.4155583688887
1354	71.25676890800007	70.77921310765665	80.27246296381509
1356	79.82234013968503	68.55911232857248	68.16508548424366
1358	59.21704056080353	65.39531254146152	60.53925312736263
1360	46.0647826256881	65.58141159250394	60.27961754687897
1362	68.82765715560853	73.33032222356641	60.94799328668225
1364	74.93230494049786	82.77409767437845	65.19749444919118
1366	58.72119723645736	69.85286805795565	60.93753357627723
1368	42.8102667563798	51.58141776376859	57.71417793368678
1370	66.31972894747182	77.50289610916849	69.34094295695178
1372	67.72649624755711	76.32709166609283	68.062846925918
1374	68.7478871516997	71.64618281401729	71.90059609104786
1376	62.0966456768608	66.27383409449641	72.00775886560491
1378	65.88670329157488	67.43346861957524	68.93525870354721
1380	67.72009616330749	69.27406053350187	68.02588380411078
1382	66.30686332997503	68.59623880065512	62.23507496722344
1384	76.06694167737041	71.33739885184548	53.41009994569512
1386	70.55272147688794	73.23427736468332	68.22120946751366
1388	71.88328575853755	74.18959276253507	65.45136676684078
1390	81.74929889060404	78.36841572019175	59.03670395259962
1392	68.77003353478493	80.89795015948819	79.23905347963904
1394	70.8392783454774	69.69806648616573	76.94558902233776
1396	64.79509779852869	78.12687583962678	67.77003639446738
1398	78.95381681667203	72.84383297080254	62.61864569216348
1400	81.83429647940868	75.98874373121792	72.39990436663913
1402	75.72817704289574	88.63043692320785	80.94752006162554
1404	71.71900318075228	85.3002743791143	77.46350382989401
1406	60.7589364542749	71.01065888210539	74.02054558895455
1408	66.44360332882339	75.43602837353504	68.20165552748712
1410	56.48693636713009	83.27035852364526	62.02708107104029
1412	76.35846706189251	82.34661539103607	70.23086249178309
1414	76.61948717754439	77.22131660500467	76.73559502732508
1416	73.04127930622374	75.251415311701	73.22236572247633
1418	59.24003062186257	79.10535524381147	80.9553497179211
1420	70.56335351324194	76.96926825098839	71.94933489795324
1422	73.26585240180916	70.73457187230912	71.11181085715901
1424	67.10116548195563	73.87379766557541	71.70199965697233
1426	67.32828986867685	79.40795578651873	71.21390372064036
1428	69.92731059121323	76.81597315188832	81.45319217547574
1430	73.68535837371587	78.51583964241485	77.38207545504424
1432	71.00994184160463	71.46396639747694	52.37189390749584
1434	64.56893856280117	54.13806307473581	73.35574720788773
1436	83.93342273019847	68.33369146382427	77.33018884188634
1438	80.85460960173391	74.6479225224506	96.03994206041114
1440	76.09303727017692	73.59863142186092	72.1163508097122
1442	71.65359974755251	58.59497115413139	64.5890300117658
1444	71.02057949168795	57.17581989528839	64.20159394163048
1446	72.26029629740361	71.52355749061883	77.32097862656283
1448	70.84154639125235	84.06552250517652	78.36535173265716
1450	64.89766147817227	79.27922044155372	62.75802050264689
1452	60.96121043969134	66.50717280598529	65.79189985131939
1454	62.15312732474669	67.98705575896511	81.76031012766434
1456	51.92375073223022	64.51560625289726	69.27347996574123
1458	70.43377272545462	54.74824431056756	58.16312950132153
1460	60.97470270582789	90.96271106872536	68.89416420633275
1462	75.83490591626824	75.05075904504365	66.57613443237315
1464	60.54440826466299	83.02859707578465	61.49722401017543
1466	64.11591621912075	83.80433560076315	76.42008186814275
1468	64.4598458902199	73.89346461558374	71.03783135793944
1470	60.59242943526955	68.04875806458097	74.20991076842932
1472	57.45951270468341	65.19018218739254	72.43538811310235
1474	60.38802058665077	62.66150132726644	64.85996999923842
1476	68.85003128598835	66.98208857722733	70.86319346405924
1478	72.04541240801044	77.92302443867483	80.49602090250524
1480	66.14063765306216	81.37697357128494	80.78096145448217
1482	64.47588328734622	73.89935177371845	76.72716612336649
1484	63.42498380274856	69.9509107477834	86.48990340312854
1486	69.22099336453719	68.49047859073953	82.32628993012148
1488	56.94486715696404	57.72006886591485	81.17511676880187
1490	72.10937371071113	66.63007913645235	76.72997363550346
1492	68.71994429288372	78.74721557132725	76.08380903255555
1494	68.32996415561607	73.50484842470776	73.55800328957847
1496	78.2451992733244	83.60785539731916	82.41197732464811
1498	70.50129639380381	78.39006171857014	72.85264208074013
1500	60.09327740363516	66.14282001801145	58.73435678199567
1502	69.41385599560344	73.25170912035614	64.13549003857247
1504	77.5462131060457	78.60811727611505	69.19155925494054
1506	72.32436095209528	71.32469176913459	65.32667667137045
1508	77.15993350855744	74.96835606496504	72.86490369989714
1510	71.80651665675998	65.47073645469695	81.53521079159192
1512	72.90780788509323	82.04749186241745	88.53329086195498
1514	64.65182792610375	76.62174176756291	65.30616187515953
1516	62.18417904221346	86.04335492229163	67.5913636469804
1518	67.24853607777155	88.40538429076564	74.15562024485239
1520	71.94403628680385	82.310861920657	70.63495596468646
1522	78.8617357705317	87.3882975045309	65.71446514322727
1524	66.3088727119124	82.41533555364103	60.92682682665596
1526	62.64110272437964	72.96402592933913	69.18713467263277
1528	62.50691855705313	81.37620330282439	81.16433234904343
1530	62.08345716804369	84.50974595094554	80.83116680784551
1532	75.32467778942905	83.50509991668889	74.6671623882899
1534	81.03817195116903	98.28107273318078	82.28263659760302
1536	63.66716879180001	75.26607167643621	97.848549370394
1538	60.43797385233069	71.77472356363221	76.8188410929278
1540	69.39288109220207	73.74400876462755	69.15357769790188
1542	81.10620491143118	77.07590111118103	99.23021848856408
1544	91.00523742952196	91.8363968938056	86.76584854297256
1546	84.37892174374771	75.12404718637201	67.92176215898761
1548	76.65739462696551	69.69246507211841	74.55920225083642
1550	60.14861496127396	61.93284865022653	76.51480761698765
1552	51.13070855545816	53.09993431009725	69.90906509058941
1554	31.81278521418116	53.93169797131792	57.18129849815427
1556	47.27748576375294	69.91891275754283	63.85751973681041
1558	87.78094242752782	98.69521568990515	90.20219129065602
1560	102.5901724290201	103.1434064863941	94.10069167356112
1562	91.26206338215873	82.11268226576885	74.88748208140693
1564	77.28374349125056	80.80504546145772	75.84379116918001
1566	65.55324727594655	97.09908564154247	86.23242200348659
1568	72.51382976795122	96.76428840686678	74.17530817026122
1570	74.22789418673776	84.10990297507881	80.86453170960721
1572	69.51085743672985	73.29039543811859	74.54634308701563
1574	65.44177976088825	100.9600753187093	94.03211655457949
1576	71.68542994575626	87.03859006469097	69.9375357020725
1578	70.42754699608244	78.51227228390101	73.28787998388462
1580	69.72327252686512	84.86793436542023	88.10045220921059
1582	73.291789124654	82.4738438938173	76.19525445776088
1584	79.18210650544302	90.92441284056591	80.57460058288307
1586	74.86412507929541	85.6248869545481	75.50904107900384
1588	61.25541011221378	78.15433927026746	78.24751005164148
1590	66.23469706765303	77.2839315958613	78.85860734171573
1592	71.92711542680353	78.07192240108626	69.91336945117061
1594	73.60602103852901	79.68356126764604	73.39977839551091
1596	78.99015088008957	85.75763388621124	87.95701496226222
1598	80.77451448206801	85.3079821010526	83.36140105334013
1600	77.81340652810296	75.17623996975087	73.83280935836325
1602	80.51147122052544	77.42858288194078	87.34607768088793
1604	91.89090885886533	84.46770934038503	85.14983184553651
1606	70.16298854979614	87.99259292174148	96.18730212198788
1608	72.40604277122721	90.2739941502256	82.42966400382387
1610	78.79902931959184	95.272573715288	79.85033842318403
1612	84.75937865921853	78.92301653625322	84.53399082428201
1614	95.99291943382951	69.80142401403231	76.51480335849324
1616	83.58897010895853	80.14302970586863	83.82206096444634
1618	93.3830308903958	81.58425841052775	84.96506905122803
1620	77.49875897440009	68.52649891030866	69.16448725752851
1622	74.67461320427057	84.90649808184575	75.38966991000089
1624	66.49641406337976	70.23231623956694	86.1297561533306
1626	83.51374683559166	74.81964643987389	91.49895693482944
1628	85.36086580085824	89.03262492477346	94.77990525961826
1630	81.52029181856996	84.13888738473784	88.37103120289348
1632	79.85042874364254	82.53050258226836	76.85142049452045
1634	80.51719520666987	93.02815961231653	75.87762120347971
1636	79.611330177938	91.07562732536171	81.60736494298797
1638	69.03622067628459	80.36333930936225	90.19279455888423
1640	64.36157684158344	77.31489912920654	93.33513821692398
1642	74.46154516317077	80.52482858079061	81.40573957254142
1644	80.03504602010008	92.7782754726355	89.01900668938694
1646	72.95070388291275	71.13249084581783	85.4290181746822
1648	90.5946429230662	65.66112666341974	95.55217658512324
1650	62.94055984063238	71.37363852656767	80.48099683042673
1652	74.94309703205623	85.19143531497963	85.25811775923623
1654	66.5382543881515	73.6560521347223	87.99313175102715
1656	74.29479037099283	83.68984175916069	71.01393419986064
1658	71.72007724917131	99.08721543346401	90.57924304847494
1660	58.07619089277299	78.96660202589693	91.0842498685946
1662	92.59028344092882	80.88662675848809	98.21944263785082
1664	65.20448243240168	88.82782017436705	91.93896416869795
1666	59.57408520038948	86.14769890872402	89.89409460348061
1668	89.51425594255875	105.6950560312653	97.10911172421626
1670	102.0931953137235	391.0041676643697	97.0332494224087
1672	76.56864234788773	571.6629660150695	85.37414871212963
1674	66.47494973027297	275.7690388967204	96.10343542461078
1676	78.23906627830208	80.09920295426591	90.65640897150512
1678	80.29060852455339	80.93293274274818	84.81272092206991
1680	70.10668645278891	93.66160801041355	85.97349157344974
1682	72.89182173612026	83.94012233069618	87.6749117739671
1684	78.25054889817744	75.82572218336154	81.53573687774126
1686	76.94593987407474	81.81961746160621	73.56055693555589
1688	76.95997931522291	62.70579211443611	76.64181988697395
1690	73.47495851477751	65.72833941286064	77.14884715844875
1692	81.24423699697407	83.2954921662502	90.17819820913309
1694	62.18599742299063	93.36538270910057	74.90965081489907
1696	52.09129876065217	84.3009046045445	68.43249846141494
1698	85.17172447023889	82.44487448254478	92.94863247270851
1700	80.38999617173907	80.21113951728113	110.9282541405588
1702	84.2619621449239	75.85979229195795	91.75153157647529
1704	93.69137346039766	81.10582934456076	83.66581132251793
1706	80.10345717886634	89.88413670990106	60.29726233537249
1708	62.7278967730419	86.79469898933198	79.6041639044677
1710	59.53327750799653	58.2785868629954	59.56103545289657
1712	79.77915237933689	76.09165190260386	90.73522617225906
1714	56.49558651011286	75.16738924745849	87.86084615644589
1716	72.11731775806368	69.31529908441051	83.04625210340194
1718	81.00540966664785	94.89380270540778	86.50724858279371
1720	90.2057832605924	94.79928718714983	101.7758907183935
1722	60.48380892821608	57.78753745305396	85.78915957003194
1724	74.2736369991932	79.62165404313069	75.92867319369563
1726	81.51306863602264	90.16153247441132	79.33628483131946
1728	84.18382097137321	68.49813145027289	86.69551259222169
1730	70.115608488742	77.71905242845779	84.92243251574074
1732	69.69101631503116	77.02716400389278	88.99737596132771
1734	71.27484323371962	61.48227445742388	75.30801887219923
1736	70.45761263484478	65.58556193561553	63.29132878470045
1738	78.23551584807659	84.27734233958171	65.19207677247903
1740	74.0287190590164	86.20038230911491	85.02050673052112
1742	76.87610154990138	81.76794455938824	95.98794142755926
1744	78.27166509236318	74.94980046433379	83.14579786433509
1746	67.63366215853364	71.7265196929681	77.00413480552004
1748	70.48380702055209	76.54912776205411	74.15620248019445
1750	79.53949916402661	77.71121519746518	71.35754890684362
1752	73.30698131322649	80.41859814635498	75.76037426863029
1754	65.02734564221746	82.86122562427968	81.16655078675112
1756	60.55558450908807	76.44431485360502	85.99872612402876
1758	54.27668361246445	71.65926686721491	84.58549348197452
1760	60.26868361666414	72.13291663118346	89.12418014214251
1762	73.03583468367029	75.23908176547297	85.03855881487375
1764	84.19304390261397	79.73013709632022	83.69716536858134
1766	70.44925613001722	75.37175878712974	72.5787626426081
1768	64.24965795288038	57.71735072936737	64.94771611637704
1770	76.70821550813574	83.03920065905557	73.83649069682622
1772	79.79711634179105	80.17741704432018	88.38498130659386
1774	89.58680083884234	88.96961717759383	90.46322079544399
1776	65.84171608546915	76.22148496236147	79.40618918367228
1778	66.96196979040062	90.98926642108553	77.55320109582166
1780	89.45802919058485	110.1023544358911	87.88833186150487
1782	87.0448180227784	98.29376977722617	87.36745698411029
1784	83.92138029086297	73.95051817969771	66.00013484261909
1786	83.38962706027697	71.53112835646621	81.84758301487693
1788	83.24401296025373	77.62196249992789	83.1488666294136
1790	70.77487851985597	82.77861722595158	87.03780734158508
1792	113.0401742441223	80.41998016438618	74.77738211061688
1794	96.54883054301997	76.21894011254405	100.4624831992997
1796	91.44069185276078	100.2716231099604	92.30704236322224
1798	57.49993743201006	73.47660604317581	73.20480145389061
1800	84.55021873492468	79.40201601721371	72.77266878653248
