# Supplementary material for: In vitro and in vivo datasets of topically applied ketorolac tromethamine in aqueous humor using Raman spectroscopy
Source: Data Brief. 2019 Oct 22;27:104694. doi: 10.1016/j.dib.2019.104694 (PMC6839021; doi:10.1016/j.dib.2019.104694)
Supplement: Multimedia component 1 [file mmc1.zip › Raw Raman spectrum dataset/In vitro Pig eyes/Jena lens/High Wavenumber/0.125% Ketorolac 7-2.txt]

cm-1	frame1	frame2	frame3
2500	768.3345206865668	680.1280150074675	677.6276020811439
2502	756.5020018278219	686.4730745287159	673.8803749564149
2504	767.1527689338483	678.7949957569146	673.4676762677493
2506	775.8744362640699	671.6064847372717	683.7520465977955
2508	769.0261100828052	674.2742181843299	705.4956893503721
2510	777.1777202952787	681.7691626946761	694.8633577807223
2512	762.6456368888821	668.0795083765628	682.3784853329743
2514	768.9558372564736	667.3884390436876	679.5447446578512
2516	800.6258926650387	685.6767111439679	686.6300365836712
2518	778.6709296423707	673.8793871544424	677.7679511796966
2520	772.6132272240718	683.5376449414052	675.1796292502914
2522	760.9152159394812	683.719043093066	673.7680013724951
2524	751.2080711427768	674.8841703658383	678.0704966644885
2526	784.5499375246009	684.0861156892711	706.1042834829739
2528	774.6077049769615	664.9246509467379	664.9727585225214
2530	770.7352236084606	659.511119653083	657.8542118595453
2532	771.3469156505315	664.8572269809567	672.028740868876
2534	760.611729891739	664.4616703980769	657.45515549631
2536	756.566078170448	674.1316245120219	660.9194247944322
2538	757.6395072998305	671.6437037479761	664.958123977209
2540	761.7823559884132	663.7694373675986	673.2185699867366
2542	766.8683328120829	659.3669494473008	689.9273526919919
2544	775.7491173970111	667.1762187322613	698.1024730035992
2546	772.0326363922231	680.4794912321247	695.6566660575563
2548	765.3670193360398	679.8105859275911	687.6370984697228
2550	761.9942736825511	658.5838036457109	677.0889374113563
2552	762.4640564982683	659.5258719207603	662.1951524829291
2554	771.3031421926637	665.510761827873	668.9493488148144
2556	763.567851071522	676.7601145628812	678.4484452627366
2558	746.87047823678	688.480184327917	684.6630459146787
2560	776.0084248410385	684.1335158960929	689.0473242562861
2562	775.3319354297	680.3784647002071	683.0451099927261
2564	762.9434309901446	685.0758893948855	679.7058210032471
2566	754.7836383401262	693.9307813579851	681.7581959928663
2568	773.0832531780234	697.3943259466452	690.2136373515813
2570	758.7254691377307	686.0652833707693	671.7927716453202
2572	766.395577177057	687.0034205251958	667.7540708655406
2574	776.2701137473185	684.0621841156366	668.0154259218659
2576	768.8414353052184	665.0606750403897	663.1579777339586
2578	749.8711243197206	677.5367229973731	671.0777200920996
2580	769.2842540817815	689.3312610529865	674.5154513004492
2582	772.4541300646781	685.9585447496058	676.4263255300043
2584	748.50031919374	666.4143599099673	679.1180676738969
2586	758.9732281087563	654.8605587158311	686.6410243453252
2588	752.3329565622914	655.7649265368252	672.8185457647267
2590	746.4830235668244	661.9751861178745	669.8192675707126
2592	747.0278658523735	667.5509695055725	675.6171301607553
2594	757.6402785892532	664.0124122526833	674.1567907263188
2596	769.911235603787	671.2719321048435	673.9227801629195
2598	773.3967630915602	676.2148111865662	679.2463057299342
2600	769.2160891608567	677.8692337708316	682.1227706476458
2602	760.7020659699227	677.0382269160564	676.2586391110134
2604	767.8271594925849	686.8325454019123	674.8155046183373
2606	763.0221464374658	667.8496212899348	676.6990019258972
2608	754.7577062892864	656.0350075295448	669.0456468624025
2610	751.727545545973	660.5328207442567	655.5795710687903
2612	772.0108974273767	661.4838397595004	667.7344987176709
2614	744.91741194836	650.1214578116777	660.5948016417995
2616	740.7412880556362	668.7636566024762	668.039749957583
2618	754.1283037795596	697.3921741835193	674.8613890369891
2620	762.0720547002817	698.6176375735038	653.0161039775269
2622	758.9187216989396	690.0361470121479	658.1459666050058
2624	756.3122956516693	674.8605152161238	665.3066987307275
2626	759.8275399696857	665.4832217487223	675.2673783502964
2628	770.3453390611659	669.4321138839993	686.261418995277
2630	773.4187936612608	684.9237320757195	685.8779922851572
2632	762.6240663784718	674.6407928027691	676.1733702464408
2634	756.4045704404748	672.2222726051966	677.5031827989878
2636	758.0884520901086	678.7417546996805	685.3011779165962
2638	765.2996678310215	680.4808497858255	681.2055712781237
2640	759.9026243583393	683.7128776668983	676.1605662628383
2642	766.2791621150524	682.9040211203377	677.7775626135681
2644	765.0890733511624	679.9154304578362	677.5814985830689
2646	747.0858928509665	676.1655153099697	672.0536576328424
2648	764.3418344332338	669.0910115585704	688.0100028898153
2650	758.2167628402819	680.9693427727628	702.1134527276741
2652	754.6862911725675	688.2511824636038	694.4886911656793
2654	758.6309793670889	687.0599235062052	671.3368006486685
2656	763.8021777484769	684.3035283210909	659.358667997031
2658	758.5804986514103	674.922098442619	659.5568143474259
2660	762.6990307995748	674.6802683774483	663.0622555273253
2662	762.1712930249689	681.3398751784614	670.951939989914
2664	749.2848691143474	690.2227079045582	682.0496202385847
2666	761.9597319345177	686.9053693792762	678.3157946776394
2668	766.1169497434913	676.3697509233514	663.564177901049
2670	768.2664167137579	664.3692698189333	662.9536017517587
2672	770.9345833566966	662.4513971990748	673.5371858426487
2674	775.3941414251086	690.4068604809331	673.9232160616558
2676	769.8149514973313	690.5942746660263	678.4924083364127
2678	784.4276352184046	689.4208570675635	680.5081638232216
2680	788.804724115883	686.0069797431953	681.985359624015
2682	767.5862454564882	682.4911166030878	683.3772534020259
2684	770.7886489210194	699.7937078889767	676.8052640745686
2686	772.1002334571701	691.819605818501	688.432022954532
2688	783.423910530784	691.8261829352136	698.4019695404224
2690	793.8310542476249	692.8967840760255	700.7179492482137
2692	781.4819690540674	671.8180959386051	693.7082166916015
2694	754.0389013647807	677.7176109825848	707.7245994043919
2696	768.9551139210477	697.9456083893558	691.0148297334066
2698	776.7538038689612	704.7573134526011	685.7560417067595
2700	764.3730929565837	691.13188986993	706.5144757257623
2702	791.915883116797	690.6970843844464	715.969563563782
2704	765.7879302918122	678.0454463838823	695.1581130160382
2706	763.3272134765439	680.7307249260894	683.2699478290728
2708	777.9480623190394	690.0112823041617	685.20689116906
2710	786.6530833069536	690.8555856029403	697.0933674452277
2712	752.5477125927886	675.4963601906726	684.3108788296713
2714	770.9916883042556	686.5131686657392	687.9988038381366
2716	779.2830960352814	694.8566632185332	694.462246769283
2718	770.4533090638064	693.5484813128968	698.3478636341159
2720	777.6827888711964	690.0338051096051	698.7166432285778
2722	777.3057633851855	679.0656704045422	705.1209098838223
2724	779.3524889313213	682.6261078866137	700.7267617524267
2726	779.9093222751004	694.1196207488295	696.2826745411951
2728	777.9657152360913	702.1987300145697	696.0763456429191
2730	781.8152489825829	680.0551869225321	684.3513312371255
2732	748.7690275344559	675.319583844313	689.2893250719229
2734	759.4904988302822	689.9480937400971	700.7061814685403
2736	781.4657222165927	695.1942323012469	704.7702658129758
2738	767.1002413033275	666.13301752694	691.1405207268942
2740	769.3926730313665	695.0362610419809	698.6864732488504
2742	748.6314956882304	703.6366319172714	682.3956746512829
2744	755.9289796252849	693.4238267778809	683.533456982483
2746	783.2055372056271	682.5199338449993	695.5670442130421
2748	784.6721799043021	702.8974509031521	681.8071650908458
2750	797.1038536173858	701.2730697298622	706.4470449929627
2752	783.8907909379988	692.6617375883826	703.2945365428508
2754	771.4504351991463	691.267156983357	689.08274869747
2756	776.6873153377483	702.3189593732668	684.1884652127583
2758	805.9268766677	718.2277898792585	720.7498355278592
2760	780.0620300677417	711.3584022813781	706.6467368596472
2762	785.1553667467711	706.853020857604	705.5452984520131
2764	787.2310438654736	702.5000392106585	704.1186754322714
2766	764.5244614816797	695.2133544162919	691.1952675695437
2768	774.4429147941611	686.5156706933763	685.5766176432584
2770	774.3639162976227	696.4236505062825	688.1305009543498
2772	798.1019917318961	715.2769618612678	710.0626049815196
2774	810.9659805472857	720.5570279788227	715.4006667465849
2776	776.8333752186209	693.863302431179	673.6676778378846
2778	770.9733953643605	673.305093298324	684.1599642239842
2780	775.0108979501555	676.2684976968485	690.3017050105788
2782	789.2778059411354	696.3574584285811	707.2212800034712
2784	801.6907544126742	709.7812084865877	713.5628411645735
2786	795.4919814736779	688.8840674402031	677.8556686554289
2788	786.540379603255	714.1945429350869	694.7139306440588
2790	792.2170513126694	707.2287763008218	700.621859337159
2792	787.8465984079958	696.0025210222719	697.307361426329
2794	778.765050809885	688.375536549318	686.3429069153536
2796	790.8596858922164	679.4480287593556	670.0305755762365
2798	761.0157736516389	674.379635477594	677.0248228230664
2800	770.0461431198495	687.1386431931194	700.5301343696858
2802	783.4793974146742	690.9278077970641	710.4172686469649
2804	789.6228047890104	688.1544863252606	704.6171561895656
2806	799.7032807480002	712.5335514680429	710.5861697975466
2808	775.8816171512194	692.6083225967493	692.5597571815981
2810	777.2701190046943	691.6174983287962	689.5617715859848
2812	783.182292874098	697.2161719700634	691.136051796552
2814	788.5361931064307	702.8765380856333	697.6024681788583
2816	812.3845196373025	711.8796967288458	726.4123883936198
2818	785.913536179764	715.5347642801335	712.9485162977144
2820	774.7731580493081	704.8672823109341	700.4704640234586
2822	765.2597219256736	691.0219058162431	689.7356349484905
2824	758.7272296262265	687.2543960240694	681.2770313902415
2826	788.2901377991379	710.7029060637178	678.3905744503059
2828	790.5954170933634	702.151038672037	708.9315379098307
2830	797.747070419689	697.5873095369184	720.1087087835317
2832	797.5282986463019	692.087863561168	714.0178418820832
2834	785.8493498193755	686.1985082290167	705.4638238050611
2836	776.9212526147486	694.6827715673037	727.5900832316238
2838	792.0516381489567	698.0876999364198	703.9446968218286
2840	800.4283362618371	699.1088044582887	707.1666398951011
2842	794.3030690989576	703.0215362345712	709.2450386865799
2844	779.7314339195027	711.4987117832916	699.9941314597787
2846	784.5693357834435	719.8760543670021	710.6387023838937
2848	781.6221040707944	700.8065794708448	712.2627763234835
2850	773.7090644903896	694.6967793804574	703.3221117659476
2852	777.3942941566131	692.0656361514014	695.0567105133619
2854	793.324314111565	691.0916362179296	693.1663413583942
2856	796.6413323918471	706.1425606964345	693.9431438971103
2858	791.3823658525478	718.1810318136629	718.9649216750458
2860	792.5481816371353	723.8424903431449	706.7118712580777
2862	794.6241825086529	728.0914952633084	701.7580052392998
2864	797.0858729407037	731.1924551312141	717.2583781553956
2866	806.5828851223927	727.1023146537665	722.4069285449929
2868	780.7529663340392	700.7311151524883	712.663566324205
2870	785.265238802241	709.4185817544101	714.8091316868652
2872	789.4670338827807	712.1518716663134	722.6119870700902
2874	784.7945649061394	709.9634814889683	728.3305628076378
2876	784.7931620465847	741.7937035546411	723.7715964099799
2878	798.6997105145822	714.8822617418231	718.7109823064592
2880	810.4475577095416	716.8241041512448	732.3693043965815
2882	819.1585207800822	725.7648141985452	722.8150148103709
2884	818.3446819652315	733.214408506708	705.5705101606226
2886	801.0615315490998	737.8806306386622	726.5373201009732
2888	800.7141155406439	716.3818882885785	728.8869082926692
2890	800.8937449216005	710.0299218163217	717.6471208524797
2892	800.7722768068718	721.0488225384172	724.2204836222586
2894	801.2523270076687	737.0976297405941	738.9718717066072
2896	804.0883524183797	739.8183502020992	739.3512166694463
2898	812.2342965554876	712.5804387112008	730.0185010916574
2900	800.8951165406066	715.3475984915567	729.0392761781692
2902	793.5310027249298	721.9391317159918	725.2908896895542
2904	793.1954725959409	728.5921521118067	718.7501537536153
2906	800.0090582150784	736.8195063014449	716.5860627796139
2908	820.8699457863497	749.1305112464358	741.1712696451747
2910	825.3069881637518	728.4774732483734	746.7684449057274
2912	827.1054250222858	722.6804245361473	731.6522701176848
2914	827.2601144195921	735.3291990635427	737.3764403360322
2916	823.8564474507359	750.8248042569513	760.5504936366275
2918	812.3970239923732	731.6651691339278	719.088027604383
2920	817.3582721327053	729.741841739161	733.2723780869167
2922	838.553811297522	732.0114308871973	750.0636486403204
2924	845.0181553923127	735.49999950057	748.9951350713258
2926	836.3327971376093	744.7179673946669	739.6441586760625
2928	835.4814902709364	764.6940231818973	750.6195320176445
2930	833.3725043911179	727.6330555751149	744.6165199650935
2932	828.8102841299101	725.360659567706	743.7580105649704
2934	821.9147732544785	737.3160272603304	741.5074450576205
2936	827.0605292222848	749.1559150938343	743.6613024089656
2938	849.6278734535812	753.4631721182138	755.161277026079
2940	837.7775904893882	762.6340851129286	759.5295994528447
2942	846.7367547944659	768.2409643037996	754.644104383667
2944	849.9115595708183	752.5600399496091	763.2466999546318
2946	848.7921281929234	744.2066165188915	765.9588079061634
2948	845.1213265845322	754.6968068553156	753.2542985808907
2950	835.1447611185722	758.5881871138211	740.2238131659818
2952	831.6839223902467	761.3796929416091	749.7426445819738
2954	832.9362371529185	771.4824331384441	741.5284237063017
2956	828.4982089922517	758.1228683757936	749.3791793584128
2958	821.8855061575017	739.4397008854662	760.1847053885746
2960	823.7664369253686	754.512851056404	740.7695090260219
2962	831.7648540713697	769.3535979102688	730.7265684368688
2964	826.5113471894148	749.070399301703	737.8921673814654
2966	828.3172789559242	751.1467681344182	746.0046459515563
2968	834.8185527688053	761.6564203672813	755.8735251201322
2970	838.6751552497303	764.8425414131166	766.1658794977052
2972	833.1438175400689	774.056601221052	764.0922074869353
2974	823.1802265492795	746.0293026619593	761.8219743995782
2976	825.1539220563154	744.0554510703911	742.7800116017131
2978	833.068020353652	753.1386633008058	741.1796554324584
2980	841.4313640795134	763.0973338561166	756.1766304625904
2982	845.881441265705	770.0690758902371	763.274812999352
2984	841.1498416248116	774.6246125345497	759.8807845853253
2986	847.5967219792847	759.25760510023	776.5201359797667
2988	846.4000289663047	749.3163558042145	762.960079729894
2990	840.5822084944277	755.4435677909571	750.2748631232009
2992	834.220660182085	768.8792734402198	760.5587642199807
2994	824.8726727837307	754.4139660141511	769.0062381232272
2996	820.8791680085667	739.4628609409132	775.9975052883261
2998	832.2759496862519	752.7408631183855	781.9244540605798
3000	838.4927993163316	764.9493767659287	764.7757589828315
3002	839.7524900245771	766.6824155261585	751.90985661843
3004	844.4538366960674	761.8137047456148	774.0013042733015
3006	844.2681839764962	758.466414483634	761.6389116606677
3008	843.3942774168993	762.2556047708441	774.8848778470983
3010	847.9195626252166	770.2432572446649	782.5930543653496
3012	845.9257722116176	764.6031916725033	774.3805980967196
3014	841.0693294263077	756.621213770026	760.9825174855127
3016	852.1588813033759	781.032402708604	767.4673281978755
3018	853.2344993261419	762.2859050044981	757.3094251692963
3020	863.7307983024653	773.6762172520827	774.2939750722977
3022	854.4239000070472	763.8652523391324	777.9978513384147
3024	853.9012846649928	761.3184020788131	780.3665184342406
3026	872.0066059881481	781.4729216929984	791.2172038052401
3028	854.2280606845327	773.8445254438605	788.6095259425091
3030	876.406278035159	777.996132774085	769.7676305176059
3032	870.6375218834171	761.5206998514905	759.4698819279088
3034	869.7283319574094	766.2150111977489	771.1457120819891
3036	872.68478637472	782.3287658905457	791.0490952262372
3038	868.8926671533118	783.0758984478177	798.3857458248895
3040	872.3495350257426	770.8180554375695	792.3589670210699
3042	866.2875053051112	776.3669558355923	770.5618733329383
3044	858.6101060526792	784.208093574942	777.2882987855529
3046	856.2766352439501	781.5480085491159	782.0625459637848
3048	861.3898589778155	772.8236853028088	778.8627195866528
3050	872.0248674718442	772.754188752906	783.2208670124522
3052	885.381037473892	786.9669022811656	810.9547657579834
3054	885.4572931592667	785.5310811867413	798.1571580700734
3056	890.4573763553974	798.002425065651	800.0846702685112
3058	887.1344342842646	803.6585305566136	807.01775848125
3060	877.0029310433697	803.7851497364699	809.3572874523342
3062	876.9713703343456	817.3301699987675	806.8655878325267
3064	896.3261222497058	812.9198456347232	810.8104185065367
3066	894.0822139029372	828.424758580142	820.5456104808989
3068	906.7544305056352	823.4676712386652	830.1674848779745
3070	913.9343731707689	828.8251325553813	835.3277937854982
3072	904.7607233793361	836.7605626347176	826.4235130922302
3074	891.102155115124	804.6653529136055	798.2413603075291
3076	903.6259701680665	817.383121267916	817.3092071382098
3078	906.8389607993975	843.8495089146081	817.1174232198354
3080	900.0638647680743	854.3582184620278	830.0739572053831
3082	903.7388241777594	850.0752533293686	847.2124507507978
3084	918.1343478458152	840.155403206431	846.2385047916199
3086	921.8920601238763	835.1495908288806	813.9247847258681
3088	928.9523710350674	843.2611393165969	841.7472769778732
3090	923.9762320273991	863.4484311363646	828.3663850589586
3092	932.4082069117875	863.8051656611474	833.8084973360428
3094	934.4439184290625	853.1676491727171	850.699109261782
3096	925.6914245716948	845.5818396573811	857.4479023204967
3098	923.5749266871601	847.9918797381553	839.0985971152641
3100	928.8340252384453	842.5077560095635	828.2446218824607
3102	932.6750945660451	876.9101879431652	841.1952365933469
3104	936.8089804683514	868.1035464785626	835.9373288305089
3106	945.3074677619364	869.3626789176443	828.5783306416005
3108	953.0796366453818	887.3866201937688	838.2575483887372
3110	953.0243837527401	880.9187906485255	865.6170078207598
3112	967.5389706908101	866.5933164224002	852.8943507201055
3114	957.9451867129031	888.8870990097341	865.1660809625881
3116	967.764508425528	888.7674839909197	879.8763896331504
3118	971.8492539840217	882.0470134864695	890.5590924109238
3120	971.4683530331117	891.8383465272827	903.0757747515013
3122	980.699704823946	917.5544902109884	920.0234964496642
3124	978.4960154713506	887.8410781368229	909.5001245847682
3126	980.1510161570591	900.4779477603994	918.4121696551395
3128	1004.994006053721	928.6684527075008	931.0697425525879
3130	1012.837106231031	933.6160689876883	941.3815472284045
3132	1012.256683656489	914.8626017731851	928.5360284061823
3134	1015.264318260864	894.1843547559063	899.6204978761741
3136	989.4549940113512	893.9647717423773	926.6051924718166
3138	1030.154053108842	932.0829800039594	924.3176031087559
3140	1009.060947566637	951.0727005862443	925.9426063685144
3142	1019.139771609068	936.9141979628384	946.7878257264208
3144	1033.742733900538	934.314910178625	959.0574025984078
3146	1037.159237092951	955.1836061536172	948.1870082602434
3148	1063.98844304493	952.8003575804257	935.3054983453312
3150	1018.702770644929	956.9886547759102	935.5791417534823
3152	1037.768227123324	983.8868017638025	978.1517775735205
3154	1048.167683737314	976.2822090166731	971.2097247110931
3156	1040.867420792921	954.7335795132153	965.227729959727
3158	1033.519605121215	946.4075844562048	969.9150661089453
3160	1042.066614818728	962.0019429998713	958.6196974706272
3162	1034.638156358315	978.8936829774668	954.7022982253728
3164	1055.093689985104	987.5721750561694	988.8572181261289
3166	1062.687628441703	996.5640993863671	999.1935183213584
3168	1069.426719881183	998.90763311656	999.2290119875948
3170	1074.130696165465	995.8104676895032	992.3803718196068
3172	1067.22710099583	995.5862264549371	988.4839965459073
3174	1044.757405317983	1007.817913642241	1010.473576690718
3176	1085.513767532848	1009.735630451945	1031.205795653692
3178	1106.005597732775	1026.935610403739	1039.329376536897
3180	1113.896889535022	1027.680469583959	1024.260845644026
3182	1113.233878515426	1032.669459043999	1038.808109584029
3184	1099.764335991877	1034.604488379658	1053.052141460121
3186	1082.877102238152	1021.099800112982	1017.122917012321
3188	1128.28753074473	1053.021921063238	1045.574563045983
3190	1120.798825638389	1066.102580486869	1055.770297419944
3192	1119.437215055692	1049.175564991851	1067.547303302075
3194	1116.39734169429	1040.847029554338	1055.459908295067
3196	1133.530925338523	1050.210544919623	1040.420308919316
3198	1158.260206247496	1067.302170580931	1048.091132023224
3200	1140.815670553231	1073.849836160617	1073.39437884919
3202	1137.738724836812	1051.733197609158	1035.041688716441
3204	1162.995860978212	1071.826351326646	1055.716233094249
3206	1151.795291612473	1071.052655936456	1064.214813884575
3208	1131.638514694725	1059.384680562341	1067.988983816568
3210	1116.501073204004	1052.614908194526	1068.421354308443
3212	1119.029964264545	1060.105084605594	1065.74275726409
3214	1161.717368033477	1078.527916725523	1070.000645154386
3216	1173.406073889449	1080.041064615331	1087.367248116852
3218	1166.024873787457	1068.714323451446	1069.225931731429
3220	1166.913727277395	1082.005723696017	1073.508398389741
3222	1151.905333069842	1101.00174199461	1059.689046188231
3224	1152.544246687147	1102.155067311985	1054.845753367053
3226	1185.831860677845	1083.758444634483	1088.865564504539
3228	1154.461378902578	1079.92173473992	1080.803013992257
3230	1174.139904451616	1093.692039901373	1114.752368181985
3232	1174.884159041921	1084.169043002032	1095.835395228386
3234	1169.444464195022	1089.728040920503	1105.39151700487
3236	1159.149740363602	1086.801456669483	1098.088642722621
3238	1162.020239248476	1087.354264864563	1090.231309765277
3240	1186.170995830213	1109.063468193187	1111.219079183863
3242	1185.619411575845	1098.152535619574	1067.810134088637
3244	1173.429626050664	1109.295621804331	1092.748812778932
3246	1185.886330266921	1110.224902282891	1103.338658277771
3248	1177.657802771503	1113.408028313697	1095.590640467525
3250	1172.513750456041	1115.371349671705	1097.39596377734
3252	1188.506083702179	1117.564430697543	1109.571943192176
3254	1206.046402073086	1116.617105197485	1106.479801697105
3256	1170.129739897577	1089.610603595339	1072.19015732691
3258	1178.9977934023	1117.910041864963	1106.566809801906
3260	1162.640151106263	1125.836030959625	1104.978710855422
3262	1186.742605288228	1108.500044805884	1108.096069343638
3264	1197.782727985135	1112.146558249945	1108.662885364402
3266	1189.576264051667	1119.391605286445	1102.669437223254
3268	1184.347706372546	1105.053318725908	1094.900215253101
3270	1167.676818438379	1119.897337293722	1090.797047610506
3272	1191.584989156575	1114.793116349191	1107.831829516752
3274	1178.784136258185	1119.073896168661	1108.447024082876
3276	1189.616097144559	1110.566627964212	1116.044783163104
3278	1186.51580968764	1107.445566609682	1104.137967993494
3280	1188.366386971976	1112.139465836365	1103.638058087087
3282	1206.075272630957	1123.548797001236	1127.079462102495
3284	1194.363073856754	1144.726902651712	1122.597352203
3286	1185.919687505889	1131.22243498756	1129.653772193571
3288	1194.714361380484	1107.322680398808	1121.595948879372
3290	1207.302561217316	1096.152312103078	1101.984777117521
3292	1191.323949667907	1107.23262974013	1098.631795689363
3294	1171.097582694554	1116.851015739655	1100.548290218455
3296	1175.159438470019	1113.965089966167	1104.158087872111
3298	1195.757846096996	1113.377108371452	1115.928557155011
3300	1183.720465247432	1124.065300433969	1101.09241229123
3302	1196.780268847996	1140.709169319954	1132.229641039872
3304	1198.419083601214	1113.64417666993	1126.894644640678
3306	1218.322518643984	1119.729480565461	1141.328174913541
3308	1209.55082847379	1121.932376850295	1130.357929372519
3310	1193.256366716425	1130.537935784611	1107.182722753445
3312	1206.797276639873	1154.633453441579	1107.134045284566
3314	1215.855482392905	1137.513988658556	1114.697765833598
3316	1197.260405768688	1158.514741294012	1163.869219952007
3318	1215.799539145953	1129.837502625127	1142.614842801552
3320	1230.187064492149	1132.229829801419	1147.356434364933
3322	1231.773901034973	1138.911381952356	1144.808228111857
3324	1231.396308915991	1140.352432666046	1128.120838094547
3326	1230.88895822884	1139.879545382938	1128.028525192917
3328	1221.368651632386	1139.302692162552	1153.121077770928
3330	1206.402245718646	1130.987988917987	1115.987037509828
3332	1193.403612681488	1144.015927866277	1127.720971257642
3334	1227.962521070981	1141.380582289101	1165.131089213889
3336	1233.036203721552	1138.296031095002	1162.764328055344
3338	1228.663918566552	1159.877309936206	1163.698818228882
3340	1231.496822760551	1181.361437621033	1174.97080199405
3342	1231.720393009338	1179.356954835942	1175.528706669431
3344	1219.992346615704	1163.809831512484	1158.076715230148
3346	1248.967506767281	1145.576084649833	1161.780671292124
3348	1247.342976475553	1185.943995088847	1190.311380146456
3350	1211.343045781578	1151.719486939379	1151.814616928745
3352	1219.599616590799	1151.256245940506	1164.727760538566
3354	1241.017594974898	1171.776390608674	1174.298265362007
3356	1248.087993013969	1177.651731001693	1170.167545023725
3358	1239.87593445616	1166.137847800122	1175.643076391614
3360	1232.816186593333	1169.906803131813	1189.733054182785
3362	1242.94877383031	1194.387848727905	1176.124592088545
3364	1234.178304729988	1171.439536513611	1182.67135561135
3366	1243.233751949824	1197.993472997153	1173.842556317885
3368	1247.443145629767	1191.556635962327	1166.359858423039
3370	1244.377239558706	1188.055632258695	1165.223412069572
3372	1252.492189023114	1194.09699489241	1187.933304897237
3374	1256.488611910602	1190.866304864014	1216.183960113167
3376	1233.057765808829	1173.038439912511	1203.610041344245
3378	1270.602310315742	1165.921761931144	1174.756508374288
3380	1261.738684617026	1191.520452673191	1176.61377513542
3382	1229.104150408407	1191.54283823313	1198.752229717456
3384	1253.50515542053	1183.130073353525	1187.857663899624
3386	1253.339371076427	1193.727138952983	1189.26732561433
3388	1257.505771732894	1209.641018141263	1196.284651350632
3390	1281.901350354628	1225.408043441857	1197.913885813648
3392	1291.602568599167	1239.672611290251	1204.051890360901
3394	1292.931789058271	1215.43471384787	1214.259776252689
3396	1257.743749448597	1220.134172149707	1214.815526701555
3398	1242.227774667188	1191.64344764711	1198.094009942427
3400	1264.948332485049	1232.180907586702	1203.560083944584
3402	1278.402240965976	1219.083730024334	1204.02364002915
3404	1279.82161776304	1201.351383675526	1202.154966495595
3406	1274.422181316414	1194.712073800004	1206.432763993146
3408	1276.685126121997	1190.758395155458	1214.08413023583
3410	1299.027043803901	1214.663645451607	1214.463295241794
3412	1276.805172644853	1198.565495451228	1211.711182210944
3414	1291.629047391558	1198.641266784044	1225.826195208046
3416	1304.350219221307	1188.787557855211	1215.511296994393
3418	1306.691874491585	1203.123022328456	1208.202092420755
3420	1283.447466021468	1208.160047043879	1203.828719743194
3422	1274.235527021553	1218.640777630184	1216.458104925509
3424	1290.414339752658	1226.945799614922	1220.147537373423
3426	1305.84807184345	1215.618961866928	1199.756451340246
3428	1312.843814544493	1224.024333044024	1218.348842168879
3430	1275.868760848658	1234.073477147765	1196.33371836088
3432	1284.729963241691	1220.727905039445	1209.317170811108
3434	1289.484596510369	1204.281835108724	1183.053152571221
3436	1267.395029661338	1216.500288101679	1198.941767484184
3438	1274.557190844432	1215.612717789205	1208.550161649566
3440	1278.765317418983	1218.576244212587	1199.823115665909
3442	1271.056958491836	1228.640058136138	1207.828678497102
3444	1276.712217814332	1215.925412624837	1232.104667408996
3446	1254.054547429231	1195.776423768099	1198.444476808209
3448	1298.271298052276	1202.871352459239	1193.922595604177
3450	1269.577856310875	1181.296973269875	1202.774544245062
3452	1279.545656390466	1183.670460098961	1188.630698201026
3454	1265.919858104908	1189.447194663913	1185.874863593768
3456	1262.074794740418	1176.514483231014	1191.415603564832
3458	1264.351323559805	1192.300246207953	1201.109523706821
3460	1270.653386518101	1206.794418686487	1204.318743240182
3462	1284.024185858868	1169.734542012339	1199.674942557656
3464	1275.045304631288	1168.106393199098	1207.760594312879
3466	1256.589128086141	1186.441156464292	1198.068911769236
3468	1262.808487821778	1173.684142911693	1186.013766293286
3470	1246.472973786225	1191.450122631673	1186.383049296452
3472	1234.164098604039	1169.957746064851	1166.663533346933
3474	1252.645336358753	1172.9905079402	1168.163027467949
3476	1259.511434268256	1194.173703386363	1192.43194762697
3478	1237.437236615494	1175.369156571852	1183.454488818514
3480	1217.215447503202	1136.934776884549	1139.019379921599
3482	1235.559766138737	1161.635361178977	1148.616782230459
3484	1291.96307610077	1155.080155301349	1207.723222200925
3486	1214.087326937982	1148.092939159531	1137.465298050524
3488	1209.319691561909	1164.285741644489	1164.836592536204
3490	1228.112685879186	1152.816188389463	1143.691843525548
3492	1248.792304743463	1140.784956589223	1127.52212975664
3494	1230.518481959999	1142.824535565939	1137.355367855348
3496	1214.27565354693	1143.150950840943	1140.481973451113
3498	1206.392850972554	1138.633464841523	1122.059527249529
3500	1191.892611461996	1146.453281576124	1125.070967896753
3502	1204.354220260031	1160.848986635037	1183.713537402655
3504	1151.889169775358	1132.336137340612	1213.878388814207
3506	1208.182987381118	1121.516062035872	1497.738680129129
3508	1221.416287968503	1134.194507157947	1689.634273610236
3510	1204.070441756926	1122.321386531937	1772.748772386678
3512	1209.888224825071	1096.281011078054	1405.542055354712
3514	1175.244209535079	1104.338001319996	1174.627757763016
3516	1164.463398197276	1110.786482077053	1133.549170423752
3518	1172.394433727685	1092.725027914559	1102.288111677214
3520	1144.219466390812	1076.812138068589	1080.518719550689
3522	1155.814346216999	1079.842021386423	1078.521737863905
3524	1178.363939057857	1124.808196168413	1097.149911470598
3526	1178.300453154104	1097.715388529355	1096.060558443823
3528	1172.742689205636	1090.559240065221	1075.102538483995
3530	1162.79859973306	1100.929337936844	1084.765023967035
3532	1184.674457642355	1115.157072257342	1107.170385056963
3534	1172.544383060713	1092.654245274516	1096.564324997659
3536	1156.927178766673	1075.759271241021	1072.792115988174
3538	1140.208427317753	1073.039671305618	1058.542637176368
3540	1116.07924526428	1075.760774873702	1067.153304708821
3542	1125.053111627147	1091.927422042271	1097.008200432343
3544	1140.191640645499	1065.556792544968	1085.420681093638
3546	1125.718139724372	1070.090522746816	1059.366741606296
3548	1135.862188751432	1067.946857658075	1056.388181374695
3550	1151.86577570574	1073.307172640418	1070.695797174807
3552	1136.697644207125	1068.181295473808	1072.64490216328
3554	1126.168714607547	1053.961613407523	1062.003273107563
3556	1129.945038547353	1038.37296350078	1054.460196523261
3558	1117.509442314534	1017.891949614402	1038.203683393537
3560	1103.824503029187	1013.159210999543	1028.281290435178
3562	1112.606801172417	1037.217094997983	1031.711951761943
3564	1111.370819088294	1052.395893118899	1016.828758236279
3566	1103.005835357205	1039.011078912974	1023.322880440222
3568	1082.515874652326	1041.333723221544	1023.411793957182
3570	1073.874789983416	1019.400852628916	1010.565731068254
3572	1094.423797627617	1065.795303164028	1015.13199766455
3574	1102.916453769312	1033.390575522156	984.5580094734225
3576	1112.261240529615	1032.752690598773	1005.937374430915
3578	1110.205452372047	1029.8802633732	1031.655752353721
3580	1107.057813685545	1017.582902280305	1028.193189368264
3582	1089.266015222584	1003.891282093948	1001.513912635557
3584	1054.944517879635	990.1612030934314	990.2779617065992
3586	1050.429821568879	991.648224307366	1013.405541048665
3588	1078.831586288559	1008.06663750429	1009.204897568377
3590	1058.564808190343	978.5100040020386	1006.350174756901
3592	1078.646556562551	966.9210796086445	982.083439340426
3594	1069.002293226918	1022.199523831447	996.3448403724535
3596	1059.357118172855	1012.685844874756	1015.157855335041
3598	1039.517734723283	980.0837045070305	990.3591710762978
3600	1028.243610987295	969.9875272230594	964.6370565969352
3602	1038.992214594107	967.830579668109	967.4134004120692
3604	1035.140201664795	970.6841191348713	959.9651414846946
3606	1028.858982604331	977.3427395311546	957.9041973994899
3608	1035.519117461045	983.0898230358465	970.3175926239341
3610	1018.926876478718	987.443398297561	954.2796547082764
3612	1021.165820604826	965.8270528985953	979.8954259785508
3614	1016.933842224241	921.2421316507139	936.5055215997637
3616	1038.385797063164	945.2175131091556	987.5750967121838
3618	1030.225875968735	976.6431445755004	953.953221102979
3620	1022.907715606717	934.0289666275158	919.4498805050127
3622	998.9315291345674	953.5969096368215	966.3741654948512
3624	1020.023839726563	966.8285271347572	957.8962898228288
3626	1038.710242639098	951.6476483687763	947.4566354027717
3628	1020.00449253516	939.1579480414713	942.4024166478021
3630	1012.22717823616	936.1998261607577	928.7401901098648
3632	1031.886915951495	946.7242466349612	918.2222318773047
3634	1022.625276630583	960.5917934554989	921.6703804632942
3636	991.8031380792129	936.9942621599736	933.3527225930012
3638	1007.336681450034	957.8808864196041	916.8704825072214
3640	986.4914952224103	961.9845729476679	927.8995026321096
3642	1025.898143733558	937.4629868472521	940.1493908848138
3644	1006.777643703199	925.5871103939146	919.8878416143574
3646	983.7032963376264	907.3903895171948	930.2291170648593
3648	968.0095813477851	913.628896338212	935.0342815684526
3650	976.2383273333196	897.399121169907	912.7913691823283
3652	965.1655698368602	895.2106501980603	899.0294402887091
3654	964.9285754888233	882.8115859998287	908.1656131596883
3656	982.2037085821598	892.5811816609744	913.8433206038188
3658	972.0449919284376	908.2949375354078	906.6073654118379
3660	951.8059833006205	891.9155768790031	895.791045989753
3662	983.8556116917258	919.6473275597451	895.2135345037955
3664	1001.090122020756	923.423657533428	935.955816615047
3666	963.7594966673396	881.0192584289991	857.5518180889658
3668	941.2510548177962	858.6312791907408	871.3172544593831
3670	938.0783167473859	873.8636214834776	867.9668311857438
3672	951.259614733982	862.6418557843663	864.38663827203
3674	956.9945098142414	859.6617969439935	862.677546817872
3676	936.8902601000475	845.5766983186736	847.8587566697573
3678	953.5624441694308	880.7521202406498	871.3344061219465
3680	952.9067882388933	876.0400132862737	876.5336322925102
3682	950.2995111537898	853.7898745955273	867.6340390074749
3684	928.5508666018295	854.3886554213863	854.3080454062849
3686	904.0676725381509	855.2031853216543	827.8445256308828
3688	908.2631744846533	848.7221253700843	828.4173376851032
3690	899.2349394756816	853.209061817878	871.331599457969
3692	918.7145137367568	849.0639304311198	860.3549641180762
3694	915.8099947017165	830.8338834589879	844.4538830788411
3696	941.3401405605474	839.797192201303	871.151348476863
3698	907.1325657594075	829.4524171775172	885.0111745257524
3700	889.2661124970344	812.443666884539	806.9372227351245
3702	897.9092170692655	864.9960144820122	835.9256768418453
3704	913.3185413114219	856.7513466614448	836.9999714541822
3706	934.2854480015205	845.4224251340763	845.5614795672132
3708	923.2867585962162	850.3921458483262	848.2603634026492
3710	921.4849275349773	854.5736439174737	845.7750850355119
3712	897.5308085728062	841.196696333674	834.7183446494371
3714	891.3271549222146	824.5065229159789	815.7986284632018
3716	922.35544754445	821.1130468145427	827.9559616323293
3718	930.6997623315975	818.1342378857942	853.1242057965725
3720	901.4255839258475	806.1560546773942	832.197850443721
3722	877.974674928181	811.0195504710378	828.4350093438534
3724	908.4629675748975	831.1215845071465	861.2959525914836
3726	886.0371703175006	818.425201285571	832.4558553209724
3728	910.0043790787735	866.6218711796421	857.9983039841493
3730	919.7381835992109	786.7563081886125	795.1879702755736
3732	895.8668273443836	814.9494098428363	796.4751585609997
3734	880.7021569035952	794.0886998656019	800.0040362950783
3736	904.7366358727787	819.3770528398294	817.6343672903694
3738	914.3247797968053	833.3836722189031	839.7106611328544
3740	919.9455954798789	832.5343179673017	852.8472504212899
3742	901.9239789561647	818.7114340346146	826.1467056920408
3744	896.5198360419738	820.5904730776803	812.6916899451968
3746	902.7220365687763	820.1965966515076	826.738072854447
3748	898.9596299101236	828.8008966521793	832.5292024546948
3750	899.0901129820422	840.137398436657	830.483991731847
3752	897.3178971898326	828.9351941334013	819.6632892658531
3754	879.4983522219582	815.0386178161822	794.4252701627851
3756	890.3612467031061	820.7430009945073	809.125133068186
3758	909.7084959511993	863.3356301179897	836.9932094021124
3760	888.6972857367111	828.019303633838	818.0203547167776
3762	896.3979143569136	836.0138942506808	841.5532507701787
3764	906.1304943734049	849.8111407567013	823.0899622427543
3766	874.3369187441438	822.1163215030832	792.1898688442376
3768	870.7454648415627	806.9379747603292	786.2460999869255
3770	868.3016061558697	811.4666607156383	816.0378348011562
3772	899.7770803616292	812.0567875585639	815.2332945157341
3774	891.9918199061909	825.9102074524268	829.0246388852
3776	892.3289166033489	786.934383204844	807.5917646008081
3778	884.3976914101202	773.9437370518642	791.7736491451348
3780	905.3431481971326	815.5020153761459	788.5108944248543
3782	909.0637646436953	829.7393984365253	791.4100915559477
3784	914.8192762420832	827.6010286212113	813.2409305553754
3786	899.8432955958504	820.3769123802977	820.8891108318863
3788	880.7486534912256	820.2389241315204	832.8845368613056
3790	887.8902324082504	844.9006817979342	853.4103940535514
3792	873.4218062716079	849.7858189846298	835.4478906266346
3794	860.2874677702694	817.5782904569721	818.0375515708195
3796	859.0047407781818	796.9933073295867	808.4749393861885
3798	876.969297999976	836.786221642658	841.3850324679358
3800	883.6019398706715	843.2091189594554	835.6083794976915
3802	869.3425999040734	804.9134169082903	806.1902877981673
3804	874.9464317557638	824.5675163319959	826.8819920808455
3806	932.7399353376176	804.9611235197824	807.2556287910326
3808	902.2167723850653	812.8573427332017	814.0494341309272
3810	925.6550531959366	818.0885435900418	838.6620502877146
3812	884.4469673576509	791.5184433220479	820.8704279600271
3814	894.1488295276397	809.0117641598237	790.1238096500321
3816	888.5688131801239	853.0161885743389	806.0930748828861
3818	898.0136526071719	834.3156728651618	801.3034315227446
3820	897.7722138742764	806.6974145956643	824.3958436016128
3822	868.699885132984	817.2371913974882	817.5726714507204
3824	862.7093257198414	828.5343827783378	811.1727347595938
3826	883.3460729477794	818.2446347955793	834.9910347946236
3828	910.052859462817	793.1360836692186	835.633279757076
3830	896.3971157419016	792.9326463783812	824.2468015538034
3832	870.2461026161604	820.9101929115743	827.5948751584665
3834	882.0875982857444	818.7140210097919	823.5041475629105
3836	895.7651999271916	800.6380534445439	818.1840330304507
3838	900.5774805819856	828.964195764898	847.7836460412343
3840	906.9323118436387	854.8089118155143	877.2032898873165
3842	878.7875675967539	839.5138921259611	844.9135528692132
3844	878.4211790382205	826.5353941832198	833.9073090249835
3846	890.354607277617	798.9437226153344	829.7809080518412
3848	884.7188179757242	810.9756645328431	815.0016148679534
3850	874.6194763853144	798.127162675086	801.7753852578603
3852	914.0084034274948	809.8222150088241	833.6625444278158
3854	931.6032568848408	835.525909368477	834.4053949334207
3856	897.6793901047669	793.8800412021865	828.0308989451986
3858	897.1105608460626	842.9244732712116	833.2848157177355
3860	863.8548286855528	777.670061038771	783.2256811508562
3862	915.4579831700129	814.0869526526438	856.9406931439737
3864	904.459632015499	795.0339748972913	850.8325512357683
3866	924.9751828777438	828.4953290697995	836.2899489351476
3868	932.3010648848128	836.6744661361236	838.7443105894175
3870	918.719011368014	834.6542651543749	834.1573997701566
3872	945.9360345722565	824.5354193534101	832.8732319256083
3874	940.8358247526845	829.9756903813559	803.3904852746468
3876	916.1375552137963	813.2947867588897	797.9728908330548
3878	878.4332726953164	810.2155969017335	817.9516994924578
3880	872.7769411424466	821.8416577440745	821.0186697376107
3882	864.5888458605573	804.4756167855039	823.0277470826929
3884	892.8373337682972	794.5053518688326	819.6344308064706
3886	902.9901619361757	828.1456392020426	810.8199077454329
3888	907.4159536632083	827.6274438420261	824.8644947469168
3890	907.4113817876928	828.4743440966822	842.9859562134263
3892	893.2551525768961	828.9410813349543	836.0342569649813
3894	908.131234333114	824.0740293122462	842.9017060699018
3896	920.9214996370072	822.4547023297614	858.4022558091365
3898	887.7282045755119	799.7500340195754	829.452525195734
3900	862.8871287110358	812.4105062575425	804.067066491745
3902	887.7479301025186	810.2651512907992	822.4962132788742
3904	891.1808083327823	828.7591572577571	825.0963466154336
3906	909.439839706331	844.4520346762465	817.9197013782771
3908	932.3118960805342	846.1286243600937	852.1973486725523
3910	913.8215161494361	847.8320449245364	822.5400946443964
3912	900.8667453612937	841.5030003602484	817.2930493682788
3914	895.9558827346085	812.3434972232674	842.7182209602729
3916	896.4388825719994	820.7338069928911	828.1913681742561
3918	938.0848398374449	844.7185553068446	865.3521047205832
3920	899.756562064722	820.0050440841108	856.0374503279462
3922	923.8634751241054	859.0490462255345	877.9064236480086
3924	900.6389066947813	836.2475939374812	842.7720002331614
3926	870.5737615383231	804.7942967125449	857.4173854014265
3928	862.7253561335984	807.9452614168498	832.4561532251224
3930	912.2905442027746	836.4948931501581	824.2621374259078
3932	926.7610506315772	869.4542337444486	853.4497191164826
3934	899.8947428785592	863.5178683736225	852.7315889890522
3936	899.7292061496198	856.524504973444	829.7304047782953
3938	895.7348976093588	827.5475572978473	850.1278412171818
3940	862.0379698813969	827.4204439782993	822.2343948847258
3942	909.3304492948882	857.621341208055	852.079093595192
3944	918.2302312526192	818.810439534969	813.3515371127827
3946	922.5556229428748	868.9511732687317	833.9149061916165
3948	908.883155177587	840.2364149200979	833.3345186660879
3950	880.4544779143506	826.6801983447393	826.3185530792187
3952	888.0389050133233	826.1200795975509	847.4227349689065
3954	914.4479492884741	832.7420625761694	850.8074207487467
3956	898.54375745096	814.6066692575236	817.5256846416028
3958	909.3383528251711	847.0267677771055	857.2583785275558
3960	918.1324898798245	847.147809034509	867.6294261397736
3962	907.8040774898223	837.6919571735477	822.5412555942676
3964	926.5794110623513	858.6947073625554	837.7207185561526
3966	904.9834621333605	841.6487744917108	811.1608660121675
3968	895.3590012684477	831.9878360184046	835.3380815964185
3970	899.47934460778	803.0114979667015	823.8801829305819
3972	907.2747509589417	811.8156658095979	845.9584878875902
3974	937.2620350463219	849.2484157852443	856.8559577219619
3976	946.683774934686	859.6255232925062	846.194345690628
3978	911.1876131721817	828.0320246890638	846.0434696644749
3980	908.328233716082	829.4634867721461	820.5348809267048
3982	911.7889359207838	810.3113942738296	837.3026209277939
3984	902.82275736528	817.5787290408437	809.7044622925959
3986	892.5053707295115	843.4597950346757	809.2313282159337
3988	923.4887287320623	856.7966614988791	862.0408700734026
3990	917.9471416903451	846.9304628010389	863.059045753005
3992	906.7077531285192	867.6487155757899	849.7707320296252
3994	914.1361054987377	864.5818932388667	838.4622010636463
3996	923.4078979441064	858.2842567227265	848.5041996127482
3998	913.9921630511805	874.818206993715	871.8616662444554
4000	910.5595956481325	841.7990548588371	838.8334741649675
