# Supplementary material for: In vitro and in vivo datasets of topically applied ketorolac tromethamine in aqueous humor using Raman spectroscopy
Source: Data Brief. 2019 Oct 22;27:104694. doi: 10.1016/j.dib.2019.104694 (PMC6839021; doi:10.1016/j.dib.2019.104694)
Supplement: Multimedia component 1 [file mmc1.zip › Raw Raman spectrum dataset/In vitro Pig eyes/Jena lens/High Wavenumber/0.125% Ketorolac 7-3.txt]

cm-1	frame1	frame2	frame3
2500	160.7812441974441	154.1160082176188	137.9651171661238
2502	154.2019592871934	147.1229761705878	148.2341314581295
2504	150.6602986556806	139.5803843821812	151.6465674482061
2506	151.5846261241881	138.3666155429815	145.8575582931548
2508	156.7530499750662	147.3433939920642	132.6961586201535
2510	153.9068117437156	158.3805833679764	147.5431527615714
2512	154.681819123338	146.9853914450248	145.7236228821811
2514	157.0587283092717	144.9181582003124	144.776538653474
2516	157.3789259715259	156.8965004742483	147.7194177692021
2518	140.968376321155	132.9366294396681	129.2194056265707
2520	135.31702093201	138.3792936103296	117.3526340766132
2522	135.8685699155843	136.8940181008382	116.1353121042208
2524	142.4860825396906	129.8139239265908	127.1777964551907
2526	158.5234643439436	151.3165037805279	152.0341232078812
2528	149.5740838485764	130.0414579080729	128.9162248907168
2530	139.1812672208968	123.7842571622807	120.1583814017997
2532	132.4863466021062	131.4053090922341	125.1700626404359
2534	132.4760093496621	135.5658477815592	126.405089345865
2536	128.1149367910404	143.7193805518774	130.4597754674421
2538	131.1955121209508	143.5920898536525	131.2851149193293
2540	138.5455505321417	138.8496940234527	127.2255965311607
2542	146.0073864111072	134.8844718264782	117.9066370950955
2544	153.8292750081959	155.2091416965297	135.7623551883142
2546	157.0799362207872	154.7978004332288	142.4307798068845
2548	153.8729893359106	143.649354695271	145.5309322371111
2550	144.6950994945153	131.4621471812966	148.1873036297324
2552	141.7498354727783	142.6840101860665	136.9107520001277
2554	151.446206670608	138.9918141570052	130.980014814832
2556	143.9897893919492	126.8768323966338	125.0536000204778
2558	124.0289519743371	116.5765577538904	121.1678495067647
2560	141.9278583739578	135.3255883225427	132.4297483582279
2562	144.8781346515197	143.4929736748903	133.1495039585713
2564	146.2539895921835	141.6007131645978	134.7775304353057
2566	147.8672001015386	137.0922731384372	138.8277092643659
2568	149.2119890593556	142.5978810161394	144.7453655656298
2570	137.7619669497812	136.4986566696003	127.4010201816296
2572	145.4957064442612	136.6533192756305	122.0176712933373
2574	152.7131288912368	139.0933052580908	123.0192713462768
2576	141.7553751703566	138.5674243308167	123.8346120516842
2578	131.8806322507295	120.8223777988854	122.3137646339447
2580	144.4973193303295	121.7571600286466	129.6815095777921
2582	148.3416200650193	132.7001772608661	131.9780149209547
2584	135.7015956034539	143.9686335595395	129.5441229388965
2586	135.3847939915667	131.2219939526066	151.6071040099984
2588	138.5815839064815	142.617424747913	130.2259164268683
2590	137.8343335795804	137.2757557927749	125.1653062788657
2592	136.2986911935825	121.8871435159634	132.5303544181909
2594	142.7081789233143	124.5559225297917	122.3611964811951
2596	139.1618569221854	138.0096984862989	140.1054680958648
2598	147.2921016237145	134.503352920946	144.6134062117827
2600	148.9675743372098	126.3339120378527	140.8181983109289
2602	131.2096757939056	124.2923545336846	134.8821547904109
2604	144.8242621447837	107.9263117947092	123.9564784997948
2606	141.5980475558862	126.8503019046852	133.1745411506037
2608	137.2046345337949	138.0740767481492	138.7837973579134
2610	138.3860625598688	130.0567492002106	132.7645101691362
2612	146.0354121979308	124.4516854298464	121.3497737905591
2614	125.1399742678931	120.4636423353132	107.1163640715352
2616	129.7981676411927	125.1971340193223	123.7008159092901
2618	142.3982978212126	134.6237278657587	144.3747575970497
2620	126.8374115974697	141.3668245585224	124.629352763484
2622	132.626520450333	150.0723436732136	120.8509107028791
2624	135.3464957067139	131.6542102388871	120.8238455854702
2626	133.1259364117021	118.6228069299471	121.7527420663684
2628	127.873966094555	127.2272716673677	121.7803388088365
2630	136.487721794503	130.8483644071687	120.8415241138084
2632	136.3607995922214	128.8585995947166	124.3946181824756
2634	130.2420121420112	126.7381147173245	121.0984600954775
2636	121.5899067692573	128.2536114071739	116.9640125917709
2638	115.885617600339	137.9848254066612	128.7733746052031
2640	134.829696958104	140.4576813812331	135.3478888844583
2642	146.7652964018145	138.8361709179673	137.0518062771028
2644	142.0709181000573	131.9075949269279	131.9075949269279
2646	120.9368180679022	121.1155195787242	120.516152246742
2648	132.8064981904216	124.1908010516303	117.7280872344324
2650	137.1481062566929	124.1685470982417	135.7384645158506
2652	141.1111035766946	127.2044189008671	136.3617255664902
2654	145.8593632903493	131.6876109007125	122.2383504768965
2656	149.3195501129183	130.1212938525215	124.0349735331355
2658	140.1886068766092	122.3279759816647	110.3475091762533
2660	137.4598461058419	122.9678827911143	106.3696314114955
2662	135.8718441708124	129.1624235563162	113.1475203345687
2664	131.4092083731759	137.2940964810686	127.4459611902125
2666	134.3662054503775	144.8878013136877	128.7180838715646
2668	129.223913089116	125.0946773887208	120.5062402794607
2670	126.0625533034219	116.8723690445358	116.4227603950801
2672	128.2168397484972	123.3489803184632	120.3544330418496
2674	136.3085778388826	127.2104053063028	131.8503425640825
2676	144.9980612710137	140.2568098837432	133.2111575265572
2678	147.6979431904614	134.7989473687964	127.0902338972125
2680	146.5376469419195	130.0825196613272	122.0729516588841
2682	144.6226683753654	136.9903835379501	124.2914038248493
2684	148.907826504338	128.0622562811697	131.9946792854134
2686	143.1613941741712	124.5473297079358	129.6602688475328
2688	141.1828175153121	125.0357959525523	127.2415854724186
2690	139.765554949252	126.6977488644727	125.9090165795371
2692	128.769156062609	125.4872744166899	123.8617356363691
2694	137.2889615903478	133.1527742722952	134.5186659800311
2696	132.3485586812545	130.1507368487472	141.9833641500606
2698	128.2728914454875	128.6864490165676	137.4706381851148
2700	131.5978928784355	131.365528280545	122.4270889840163
2702	135.3617858857499	120.9600396746932	120.6005959327778
2704	136.8250765944276	127.0632366785283	118.3790993905889
2706	130.6164726945142	121.348343891904	116.6978667755633
2708	124.9590993493364	111.3406172187585	114.7460697512021
2710	127.4690314965318	109.9591857401007	111.7321625087687
2712	106.3262862286247	115.6057960352784	110.9023778553903
2714	129.2110072702229	116.3553961663907	125.3564029687704
2716	144.475572656053	120.7951491720071	132.6942661059337
2718	137.741254842702	126.6803811996711	127.0076789103918
2720	118.1938623669259	122.6873835462796	113.0817330949383
2722	131.6227458645745	121.863641843772	126.6644131925646
2724	142.4117859830713	138.3546545057393	133.2389609123405
2726	138.9593692806108	145.76457961655	131.6631280190128
2728	122.8423843713952	131.959085215541	124.3484836078728
2730	130.9805353350279	124.0355260273456	120.7689360876724
2732	113.3713674169185	102.6151100866631	105.6129727338493
2734	115.6638958637947	108.3208468826281	109.8512240018069
2736	121.2281404812592	119.2090702530294	122.5548619531894
2738	106.0254153072435	106.119998792246	124.9623277201307
2740	108.1014260989823	109.5030596125676	113.5255494885062
2742	111.5294720256203	115.6444428212762	110.7906712631839
2744	113.1824301869868	124.7857011425373	109.9472861752934
2746	120.023723091952	131.5557580680807	111.0029759597234
2748	146.2041294199405	126.2228249403984	117.865638395929
2750	136.8349912891634	139.1740983066531	112.4050417371679
2752	124.075558181039	127.2801923467073	112.9179896573419
2754	112.6875416962773	119.6860193393636	112.7090912623612
2756	112.5973593895188	127.802875695756	114.3890406618654
2758	145.9722600688304	136.9995409078997	137.2050830513747
2760	144.1659128803534	143.02773711262	136.7661416112674
2762	143.4178447957869	129.1349246324715	124.9449263244888
2764	140.5877379862642	114.8017603037471	112.3167859852765
2766	132.407201607526	115.1612205224415	106.3923272257502
2768	126.380308197928	121.0079450957444	105.173983782802
2770	123.7449736212003	125.2573198168862	110.0790242184227
2772	135.0842497578863	130.5912399896077	119.6071580068215
2774	143.6507112306841	129.0050141243929	120.1920745081229
2776	130.5105648828735	114.2141975559783	101.386315031099
2778	109.5860578793056	111.4735045399455	99.08104728997667
2780	111.781029777066	108.3785534639716	107.4391754410134
2782	133.9137001462309	116.0358516698947	128.6047385346959
2784	150.627673768234	127.1890897981404	140.196723270664
2786	129.84508075043	127.1621525893356	113.3347195010093
2788	135.1666368282187	122.6963771337102	125.330470714957
2790	137.9047131363463	132.4263537865613	117.9451300176548
2792	130.1318639266728	132.2423776299331	107.2042318778693
2794	119.1507597192622	120.7287162883563	103.9244123196264
2796	123.3542879756301	112.1903607091704	116.0010623303109
2798	115.0226364796109	109.6490924303658	101.8299952025707
2800	117.5872538700563	117.0178714436087	111.7134361165536
2802	123.3502930067362	121.2600312518821	116.2328328763411
2804	129.4008720737533	121.7195624925382	112.6418833089885
2806	137.6100857425456	130.8213763903357	126.2299416945724
2808	118.6843166530794	124.7155817355181	120.206335671007
2810	104.4584110430381	106.8454491694086	111.1739602004603
2812	115.0051345230486	106.4381520851074	102.4896911364614
2814	140.8228379884206	127.5723847927755	105.0449888712297
2816	130.0819299102109	138.8898218780608	142.4730601390941
2818	134.8522049028121	135.3223516191194	142.4658812056099
2820	133.4267385427019	133.7331830987575	137.1648176979383
2822	125.4747308424142	127.7418473432341	124.8433817881969
2824	119.4212200997081	120.2883420832509	115.9940161795195
2826	137.979250676061	132.0428902071663	145.4314604577944
2828	125.0424704566543	118.3436151872699	128.6735268765391
2830	124.5295750084437	126.6280395941457	133.4961370014758
2832	132.1056421940445	123.517596803479	136.6537654577048
2834	141.5387102961797	103.6674217041907	127.3586707818203
2836	147.872197918701	120.0605789524314	125.5097600224557
2838	121.1639306076662	118.9690034735703	118.3239236653331
2840	121.211561640958	127.8783119515673	132.335129437042
2842	129.9616057037275	129.7381354630711	136.9624823203042
2844	135.0497468229025	119.1251748975025	122.5362332836741
2846	141.9500268143269	115.0169241503553	121.1791069302673
2848	150.351308541967	129.4874023386824	128.7619027438987
2850	138.1233894134739	118.9107725977464	120.2820018828077
2852	130.523652866971	115.5100601998451	114.3619241795787
2854	138.2269247569755	130.1848109096351	121.9850094183971
2856	145.9808401414454	135.1560007980673	139.3733627212118
2858	152.9402036235653	133.9691840288959	136.7757463569348
2860	144.9686733382974	130.7298277455134	129.0168853255726
2862	142.3322854608453	131.5846923208735	122.9970880514477
2864	148.2994662172517	134.4083534548704	123.1516599995058
2866	143.3793679543869	126.6765476757401	131.153213583934
2868	135.6574980273851	128.1294212334596	129.065114352776
2870	136.1709366443652	135.1424950528968	132.7209144596182
2872	136.0086799533219	136.7979257481926	139.565465495718
2874	135.4241256389769	137.1677719486526	146.9245715994988
2876	143.0679042431933	152.9099940688627	151.7358980778163
2878	145.6866803537956	129.0435773373728	126.9420413538356
2880	140.9726739199722	137.6891132223989	129.9415389700584
2882	146.3422137341315	143.6365038860479	141.4464805144121
2884	153.4941700023849	142.4364664579993	150.8520058973741
2886	140.9986100183436	147.7003144878748	153.4901003117128
2888	139.2031007484611	141.7032553965465	147.50163865957
2890	141.6590411301571	141.097819822444	135.3911002641697
2892	148.4859295108339	142.6709881041422	134.330949053651
2894	155.4778432202101	146.4760135393619	142.9579294597036
2896	157.4679552993632	151.488856589451	150.8572024924056
2898	154.8046462552304	141.7534853756191	140.6502008416367
2900	156.138966391365	133.9823201050858	138.1256544553353
2902	147.7727046482622	133.4120784795096	134.1798222479754
2904	144.4740245607431	137.8162922269687	137.9810477056089
2906	156.6771999783286	146.1649507790159	151.6724108710471
2908	160.0877048697871	168.0002133961673	141.8463712906513
2910	153.128480003899	155.9283985274284	147.8170778343468
2912	154.3061680159386	151.9639852035818	151.12158666632
2914	161.3448405725296	149.5836022592148	153.5106452018056
2916	166.6186765180103	146.3873792326137	156.8358437740817
2918	158.030115449177	154.8637958374259	159.6291637247257
2920	154.3813450990086	159.4349545704942	157.5529622883159
2922	161.975503375497	157.1751407706763	162.2686746493429
2924	165.8539759160153	157.9892047019724	160.6162912116238
2926	165.0335290106121	164.2379082586501	154.0847284556235
2928	169.2655156520968	169.5999584533184	154.854805044774
2930	172.342297866842	137.7834906528839	152.6617584443297
2932	162.175604332807	154.7953868494421	150.6812598641492
2934	161.0388852809134	160.4371267266599	147.9763781204508
2936	168.0591689259504	161.3248841652063	150.5521637715312
2938	175.0144973136809	176.9769032343655	162.7015339262035
2940	179.6229180575292	178.704942004892	172.0993561042161
2942	180.2250179842566	186.473625306956	169.2026390881066
2944	179.0842142539163	182.3812555462529	167.0069223983396
2946	175.3545288805156	173.299036239382	159.6022564717303
2948	168.9981610046537	166.6423450951877	151.936185377673
2950	161.7595990810998	164.7173917611204	168.8397774098848
2952	171.357119178543	172.8753888111046	155.7604640830842
2954	168.2511243559482	184.0464896784259	158.6848326985998
2956	171.7136609890167	180.1854872893733	169.0045105255614
2958	174.2994782838317	165.6406918377157	174.1079346151375
2960	158.6684342084849	159.1139133800023	165.2529656052444
2962	159.9403017869448	177.4642381567112	172.8672480930072
2964	168.7301455336079	176.1089750248639	161.1626322264327
2966	166.0831892400849	163.7235109298695	155.9391955114169
2968	174.5579138916026	163.8016559195006	168.3071601405741
2970	200.5468092108322	182.7381688413317	189.1707775783493
2972	199.6293268467209	185.7522118535446	176.4787322332774
2974	200.5625082282174	172.7860126195723	168.4740000021776
2976	179.4249948721046	174.6628204118911	173.1485326819199
2978	173.2086391946286	174.601636316416	168.7082778317419
2980	185.1176492784359	173.5096310134362	164.1293992208152
2982	194.786703578501	182.5652724269037	182.2824252620404
2984	201.7656166594914	188.0336771880532	184.7738737893614
2986	192.2029076860673	190.009902150014	191.1552935160836
2988	188.4546506360347	192.1773158552045	189.3409384660907
2990	179.3497169374994	193.5371506277652	179.581909104431
2992	171.090160956933	193.7184138306742	173.6631436555318
2994	210.2352382339537	195.0619267113123	196.8850349151877
2996	183.4309034559493	181.7274191318487	185.0464200343902
2998	193.8165774015181	182.9034261075025	193.9819999020316
3000	193.0337618801462	189.5697274158163	192.5852826270083
3002	185.7231371072265	191.4897304731126	185.6199227887997
3004	194.5581324892981	184.1305590935984	191.7078300778905
3006	189.1821342290748	187.2707801792299	201.3885431388456
3008	191.2057646158241	195.537019591637	199.1057416937429
3010	193.7912019215534	202.7339567896419	203.7957781081171
3012	191.4745745095488	201.9804974517996	204.8010797263251
3014	194.801830233651	200.6957156373145	202.1945170392927
3016	223.8846582957434	215.8643559017592	208.5251550984964
3018	217.1439123051961	198.4853641089455	201.2604134007146
3020	224.3596146822784	208.4022694984856	216.140409660113
3022	221.6692047607183	205.5704800323303	211.5590728963785
3024	221.566178664255	210.8261108653862	208.4885027840725
3026	229.9073046882041	230.8525291977137	222.0902733591241
3028	221.4463790032986	215.2684139432272	223.2433395194015
3030	239.5723071180107	233.8962173126134	221.4244707157087
3032	231.3383017118395	223.3275841873708	209.4422952116348
3034	221.6495900706245	226.4418979397036	209.8060054006605
3036	222.0295897980508	238.509261656854	224.0428643252419
3038	231.3532116331869	239.0376068668884	237.9655245543927
3040	233.4878138625808	235.0074306880818	223.6207073485737
3042	227.6913413962141	237.818661817366	228.4388790498865
3044	232.041007580771	241.8192548897368	230.3694364403047
3046	235.09851287401	241.5450540049212	235.6977629990902
3048	238.9620318798283	240.4031928394453	237.6574533134689
3050	250.6980060121955	244.9078033106829	229.8766214133727
3052	248.8933134013392	246.7276417005141	256.0763319428193
3054	247.8139070397847	251.2062010104153	262.0183192747238
3056	256.0327417749393	272.1967009240528	266.1229962470591
3058	267.8509886895716	276.2202290556573	266.6556437293286
3060	273.8752495536008	263.0490361907594	265.1065951245618
3062	268.6715098056781	263.4392187225576	267.7347300032838
3064	278.8701733666061	277.8154598025129	281.0755049505479
3066	287.3179633009958	283.8508763020534	279.9243940162047
3068	292.1988624656549	284.84905117202	288.7622752362995
3070	298.7100850932189	296.7584550122179	301.6478241561718
3072	297.1655428961129	305.735894745089	302.6826723285681
3074	272.771139989822	280.9651359913555	280.4873391473568
3076	294.6019917973339	309.113265349271	289.1015770967728
3078	295.3564514841575	304.9733413260646	301.5658887824285
3080	305.4460190185326	318.9510179584989	306.7792793779911
3082	315.6499907602082	330.1332404054002	303.1739796687058
3084	322.3697142384536	326.5556013062378	300.2139036610997
3086	333.5364220368842	321.4803522657101	312.8744616061027
3088	337.3020558687004	333.2363359047606	328.3587801712739
3090	328.7119076621638	325.511480779634	314.8390470254142
3092	342.0233838944299	330.6596942114041	327.1131778441843
3094	352.9499262046365	347.567510674492	344.6790867989063
3096	354.6843841968534	361.2607160324268	352.604792860085
3098	364.603152589797	356.3637522858166	355.4919091939355
3100	367.1435599345292	359.9775199243392	350.5147277684553
3102	372.7446482837993	370.5430160169803	354.4180682387777
3104	374.1968060952995	366.6591764879721	367.7749338081526
3106	370.5085072371176	357.4049443298478	377.4608677264952
3108	371.7787032364511	362.4024963957104	380.6815007921208
3110	388.7992455227156	389.8086586769733	383.9668548423904
3112	395.9462068421323	374.1901494045349	383.5174221866974
3114	390.5413874517097	397.5935790775614	399.8575352510692
3116	405.6205599043202	415.5558717411617	412.3365933888955
3118	413.9640462532161	424.0430850635689	425.1072474288334
3120	420.6858232162126	429.3885677920788	431.8440172774834
3122	443.9325588013879	436.6928404640594	429.1466973031383
3124	456.2189982116084	432.5224772992126	450.7284397404408
3126	443.1423998340188	447.7452612021365	456.0255114567719
3128	459.5267203247167	468.9282549808421	470.0899120688814
3130	480.9313678117868	477.740929535501	476.4311046595152
3132	485.6457668231842	472.5627727244373	459.751647759737
3134	472.642554286631	464.3889242383034	433.7418936540751
3136	473.5421159979211	469.6313679364962	461.3794786042181
3138	488.6994380526945	486.4541100472866	491.48158294372
3140	495.8790895167346	491.1263657681877	490.4956234370063
3142	513.5723476625981	508.7163938511607	500.8054685873602
3144	523.9383624458324	516.1425938497105	516.9419242824085
3146	521.5455431512016	508.1373849897225	525.9692430239586
3148	529.2613579145733	517.045637577868	528.3602813984678
3150	541.9833219136183	525.857664149917	538.2964232694444
3152	544.3955604646294	532.3826348379361	540.9288815916153
3154	541.2782705234507	539.8889186034692	540.7689374985482
3156	539.2997613463859	551.9895598931203	551.0512562602477
3158	543.8187248452085	558.8283314377736	559.8485879644186
3160	553.9484954550177	550.4325209915588	548.1851404259307
3162	554.6271298892568	549.9917578912549	542.1224539645065
3164	594.5772738630328	608.6921785385748	599.0298780229902
3166	602.8272545058915	602.8544084989591	579.7655808553969
3168	599.9323060299689	590.8830297237627	575.0025911901046
3170	604.5647290611994	597.3922255014585	589.1429581193249
3172	616.7448072794241	611.5418001016716	597.780435133257
3174	617.0488517224109	605.1255891784089	601.2866055432976
3176	645.4631667368698	635.7934559323392	615.4171976631111
3178	649.3120429580301	650.5435533483226	649.134379336312
3180	651.6673231027957	647.4511285103545	656.0961046384508
3182	650.7874072862489	665.5694149915212	654.805241645799
3184	652.2435101957656	677.794987738807	656.3272504482645
3186	664.657804675534	647.1825299385414	659.3491247499791
3188	678.4665751862808	681.0741874488184	673.7125898777437
3190	685.7271725355125	695.895095851572	656.8969492850717
3192	696.7919990901471	684.2863963906297	678.608822714066
3194	701.5703695529583	677.7083475953031	694.0843533918915
3196	702.2947422679608	683.691451942756	702.2370691181097
3198	700.3380629746674	696.6440501513918	705.4681152008465
3200	693.6993398574126	706.6630509084952	693.3411724401083
3202	701.7040970340979	702.471610593407	679.8907962762103
3204	718.1804851289803	714.9121587983018	718.9441512646095
3206	736.4289141940351	715.4425456042529	711.7184861303107
3208	748.8080795406986	713.1682808293829	719.4038693626135
3210	735.5863263356454	714.0839293730517	732.2656020453942
3212	716.9346983565698	728.0837754697317	733.6470883106057
3214	769.8392636728705	767.9358438651872	766.0359825980875
3216	750.6899428206295	741.1402308562783	741.5876368963745
3218	737.415023646716	743.4630735885354	748.3895695596743
3220	757.6645404836299	739.6095039495098	755.2528014143634
3222	766.1879840441245	730.5331187592531	751.6564738877518
3224	760.5236604554093	736.0940598858858	747.3330285070948
3226	762.2056846626933	752.7785421885109	754.7069026957685
3228	760.481564958934	719.9232480459521	766.2426028676904
3230	771.993053650937	772.4016113391531	782.5000998036092
3232	771.979494871619	755.158257957421	776.8571404439459
3234	762.7710815605308	773.7662791355933	768.9263009682529
3236	765.5936494354961	767.9788770067662	761.4412486463691
3238	776.6379272153911	753.6980868751895	761.1166476013666
3240	780.3352742601174	775.2266635326353	771.4603895858792
3242	787.2537819376934	745.2765775771619	775.4387647011629
3244	785.8420560455832	765.4670879413535	757.1516535746215
3246	792.8002482932436	766.3766977362859	761.4161057454425
3248	791.8878312360405	772.1443319551579	780.6611718026593
3250	782.9073218580156	768.540215396564	780.7830536289532
3252	786.5762767322718	771.4980939357668	782.0101467288489
3254	802.2663829319017	792.8293529193176	804.2447617930429
3256	763.3879929056367	775.2834070996996	770.293824713599
3258	793.3071593239272	802.1659850757412	780.7349528813288
3260	780.0728259759096	800.4164608967975	787.235202744246
3262	797.9872271779659	793.5516418950654	780.0829770095139
3264	815.718892205596	810.6974741205972	796.0712064737343
3266	811.6714379101908	821.8046593508529	813.3674842177397
3268	793.4038160689447	796.2543222108016	804.2734770852646
3270	783.5724732757601	781.6181697895732	813.2665737486777
3272	826.7057832299347	797.6451497891434	792.9898566266227
3274	799.1822706891798	789.0740300563588	804.8143953070846
3276	811.0762863889156	797.0237601775968	794.1390687178077
3278	815.1870742659223	800.5711567737337	793.6119627877001
3280	803.2612195317784	799.9091768502556	806.1089392210138
3282	796.4894765471828	809.202958430858	817.7283613302062
3284	804.3946892183993	829.5499102327339	826.031305970962
3286	816.6237327535032	816.2303498607781	832.0505779613095
3288	796.2527632477581	834.997212928221	800.6518750795581
3290	792.6682224197418	808.6108045117384	793.3345708274569
3292	789.9780068012681	799.4529449826782	800.1152022994606
3294	795.8979090586306	799.7761588252492	802.6843221500443
3296	810.0651756435951	795.9100798973541	805.7419571420735
3298	818.4022534496858	802.5359942135159	823.0364673414591
3300	825.759736519671	833.6850098338939	819.7525859584307
3302	827.9995459164666	801.0943716587275	814.3646513787552
3304	814.6161275399905	796.9430817197805	839.6544915256327
3306	823.4276225067014	820.2522367335977	822.3883634816684
3308	814.4986446154421	814.5702020217733	804.5883362888047
3310	798.3891327324411	807.4868393777267	805.0497196412168
3312	811.3443038895269	831.9041176045732	807.761675544803
3314	843.0425967102756	826.0117299403313	805.5233082971332
3316	824.2878247474797	792.4691437785095	850.1823033347588
3318	827.9302192633384	801.5437276579316	810.7973016149651
3320	821.8312121837001	818.3987458787256	822.1014159769868
3322	825.1953621777764	825.6548327172195	825.2710248758154
3324	819.8409041703769	811.8920133961526	824.9240425362043
3326	817.544155224223	801.8727403188669	832.3652698281693
3328	840.2348636729389	820.0843038439698	836.2516100266277
3330	832.3374350822195	816.1219313310983	825.722172028014
3332	830.5335251354552	831.2224954262809	799.223549842745
3334	847.1819852307182	857.0991375896346	831.3257128079279
3336	863.2728788722553	841.9602400423928	845.1010222395067
3338	864.628283912431	846.4870669482598	846.9087161610839
3340	855.054763582318	853.6877205183612	855.5339043288454
3342	847.9637621325269	841.27190659586	862.6455792102354
3344	848.0150749665577	838.1690729382748	849.5722465027812
3346	834.340470772477	868.7861568382853	864.7739367876377
3348	868.1243375078931	871.6453830539344	884.1122592512435
3350	840.3302208268733	860.2447082437247	846.4928604032521
3352	874.8535046415992	864.7487735669862	866.3691099986502
3354	893.6159411835949	876.3770483570913	885.6128831503006
3356	886.8399482529965	887.4218293820254	882.5902312511007
3358	883.4500886726614	886.8097805165523	880.9145419738075
3360	888.4188965694988	873.3292117801216	895.7837039775607
3362	914.831066554059	904.8746952527544	890.6205729128121
3364	898.7733096779818	888.1283710626796	883.244209373582
3366	881.0560729152344	880.4608244816945	887.9442058489092
3368	901.0819324770093	880.7982802692677	891.5213610990784
3370	896.4494993750042	891.6208692330365	888.0454851674617
3372	896.7498131323288	899.2792079533224	900.1433495762608
3374	919.3648580633001	900.0216008472676	919.0099372593323
3376	915.4382832403787	902.8522429818945	904.4010784222887
3378	896.9841960275076	891.1891867449109	884.4083575737782
3380	895.0476329076259	896.709863358939	877.7028360831132
3382	912.8037285384039	926.3240591263871	910.5305077232106
3384	945.3982163890099	926.2892590344842	927.9340114259975
3386	947.5861404536075	916.2360332929655	917.6983315558338
3388	931.0571139555445	909.9325950745981	904.9247454922122
3390	929.1549659393472	918.9611465742494	913.5126425466251
3392	948.040244887859	945.9020053197255	936.0050028137406
3394	951.8471438799674	961.2182424319319	936.6763620495251
3396	921.5348596948656	914.3577855212504	919.4500276440724
3398	952.1814899117926	909.2290343526511	931.3964802185562
3400	944.9641460229111	943.6382544401056	926.3506709882901
3402	937.3759035463943	957.2606311457198	926.6294328415637
3404	926.3062397177323	954.2366465259147	933.2648010352486
3406	931.9746226064202	948.9648563496498	936.9209760137444
3408	952.935508430654	944.9655939624626	930.397213233964
3410	937.6591021893938	939.1376458595115	918.0276745971249
3412	917.8406526449038	922.9467422424077	921.7492677754788
3414	948.7695998531297	939.8384021253487	926.0067487754583
3416	938.9453434562133	927.3390718787244	928.0901496471953
3418	948.6758555457923	924.7931787902687	948.5742340665074
3420	945.4744764774637	934.110243378781	944.1287539177707
3422	950.5101927036719	948.5548450663018	944.9888065601269
3424	959.9646376609012	943.5167329218826	953.8345520700459
3426	953.9436843578262	922.5667081631275	945.9748398657456
3428	961.1662592658008	942.7222912815836	948.5366082522952
3430	912.77835648002	913.5721856176216	927.2245894659868
3432	919.4276543114662	936.6594779417826	958.2012926887509
3434	936.5545716587459	947.1723873421454	943.4858807672466
3436	939.1091968298401	938.0873607207823	930.5205056679426
3438	935.6853286146975	933.5925037156605	923.452012542775
3440	925.0272157893987	917.6304745638084	917.7537235770762
3442	926.9541669983887	912.557886543847	922.4006062608008
3444	943.7598976811196	941.0470543921998	931.151847232082
3446	911.7837389833389	920.8023508448118	902.9297345763943
3448	942.4495164068092	911.5351308888896	927.7728827363297
3450	913.5741636175781	909.3795253672166	884.3723275006992
3452	926.4970400923505	896.9713432692872	878.8067808491053
3454	914.6640774647481	878.0119092920252	875.3461864002859
3456	896.4858663901457	867.2523841652187	886.2190504005091
3458	898.2299567149843	895.9966469025487	900.0405307800961
3460	898.765096567932	913.5309197057468	903.7991423753331
3462	880.6591890266509	882.4997563593919	891.8631627001978
3464	885.3063577867866	900.8141288864624	862.2009700352102
3466	855.2412900521257	868.9561085714146	876.3234736117968
3468	861.9804515283291	860.8859171620575	864.5385973180029
3470	859.4683378409995	867.091832593452	861.6486586988071
3472	850.9860613807462	858.6304467967486	858.7600112822489
3474	850.3405223588775	849.0188789708094	857.8441604787191
3476	852.6020570233175	851.6947630670321	867.9199475577393
3478	849.3901225246102	849.1993942889394	855.270549292471
3480	846.3993461946847	827.2788118895708	814.2123831016995
3482	849.9719852340193	819.3061392054021	811.1586896414547
3484	832.5750808835477	868.7152923417282	852.5802436778306
3486	828.1995121109409	814.6327573021688	826.3592063842878
3488	794.5043142844984	788.8571393605153	810.311623331733
3490	794.4451277344608	785.6847060977741	802.6751280174433
3492	798.9541086078508	797.2274592722849	789.9779894602064
3494	811.6632930465898	803.7162573211672	799.355904194661
3496	795.1076448062911	795.7679738988848	794.3580478038623
3498	768.1814835286967	773.6641998455411	763.2068009743678
3500	780.655367948056	769.65031446815	754.3455795208683
3502	795.6990171129246	813.4326459975097	781.0894985390883
3504	760.9168918616432	771.7641250435927	741.8392020661809
3506	753.6408749998692	745.9875788940641	744.5732110112226
3508	736.4250836011263	756.4992359772734	761.6435088880519
3510	725.6775295326216	763.0259417548413	729.9604435931473
3512	720.1267505827318	733.7449276610828	714.6829231109124
3514	711.7025339307498	718.5474440470136	697.9564947430536
3516	712.7967231812297	705.4249693664499	699.6835136742191
3518	702.424074940168	682.1768262345453	703.1896116608444
3520	670.5654338090878	668.3184702867802	674.976940400391
3522	677.1409055020127	673.9584605144033	661.622821846409
3524	707.7183474713798	720.3417961399189	689.5565986948694
3526	668.3505359041349	697.6092627130033	663.5731601244928
3528	664.5548756456404	668.2270880815893	683.9681483381016
3530	672.1259002600204	670.7566756132351	668.21961984928
3532	701.3153669221189	676.6532052048115	679.0388197891524
3534	671.2585283802887	651.1012869514453	660.585613742766
3536	643.9770823303044	630.7790234398472	633.0629247510397
3538	638.5625411469026	621.7636439653149	621.2454188590114
3540	627.5372978588235	611.5201251874543	621.3891048839087
3542	626.9620336866606	609.5826650653285	626.5856797318404
3544	618.4505582315785	593.1518081052025	618.4690940631651
3546	605.4772925107526	608.5851494560433	617.9982376569608
3548	602.2928944803305	556.755279673062	584.0286787382286
3550	593.5095833962091	596.1418044573065	605.2250630271617
3552	602.8246318293877	601.9611573680809	595.9451432631004
3554	601.6355899096518	598.6093562697606	583.4507553696041
3556	577.6033081220899	578.8520499408714	583.2191255409095
3558	546.9812086196827	561.6588748337899	563.2210011019672
3560	547.6321640011563	553.6016588952598	545.9986288123382
3562	567.063655874803	547.0054869832287	557.6401142929824
3564	546.4121480196252	545.5079707682521	546.5642590591592
3566	531.2204393579408	529.9071451834387	522.3908055485434
3568	538.1428659994131	533.8781519902221	537.9744614671988
3570	538.0045170059988	544.4975247603948	531.2128774785364
3572	561.7678603230118	549.7684416503785	564.5047007330971
3574	530.1810057227003	509.0874193988317	529.2092276819366
3576	506.4668832206987	521.0498603790269	525.2449895677349
3578	499.3375315218998	516.3733343780048	513.7686255986491
3580	490.9075217627291	501.4198865871167	505.4947161968289
3582	480.5729756173629	493.2131043163652	493.5575084074808
3584	479.7365289687297	477.9431591392753	464.6893729645252
3586	491.8284938239464	464.5564099742236	459.9416324686686
3588	504.1117918157943	475.3730014936219	490.4077134838998
3590	461.4162495888893	500.3190609680241	488.5777932341424
3592	462.8937701224709	488.298266125342	454.4212719920358
3594	473.5594637176538	491.1742021203224	458.4470555722206
3596	475.6248468811843	459.9350851125729	444.6930746993131
3598	470.1924119276654	446.8390788156939	428.8425430823528
3600	437.3904338965554	441.6705658112281	417.4586025751507
3602	413.0346746409256	448.5192532873011	425.3845581691064
3604	408.7137469941479	436.9713446729861	418.0668383338409
3606	406.1938690668992	421.7032864486162	398.0569299335701
3608	405.6978363277306	422.8967785919845	405.0988078010196
3610	412.7330995355653	415.0125234206961	426.8974247751154
3612	391.0588494193281	428.521386122829	419.1526174256625
3614	378.9821533477818	392.0182677566921	378.4782755854578
3616	399.7868119154766	409.3421267195006	405.3969695664268
3618	404.7497128058809	387.5463552107033	394.0829726695253
3620	364.1782877445355	362.272574485405	374.61456689429
3622	395.1513210526488	367.1273323020528	406.8601907252926
3624	416.2204649404805	390.1133296077735	387.8578055065573
3626	407.5353676263703	401.5285413357479	375.9848436565608
3628	379.2175619444766	379.1432555436922	380.5877375795359
3630	367.1727258819983	354.1788638796845	361.8858166158192
3632	368.6416045183381	353.462455339915	349.3476797052417
3634	357.9104822878908	358.9383503850078	369.8099364609038
3636	361.4571111252741	358.7411291289744	349.640408519749
3638	346.4557130420321	345.9091414272738	338.7893037027471
3640	363.8208143711044	346.2263555044363	362.8872422198754
3642	350.0943162978783	349.5348955019055	330.271353541853
3644	318.5485670029631	321.1679565731448	299.7927385830953
3646	311.3794296997699	301.4767479604764	294.3725205305507
3648	319.2454511946611	310.1401593153095	308.4057154473657
3650	318.5141710525215	311.304905018843	317.5698904374033
3652	311.8916065628303	304.9932242348931	306.6309006076427
3654	295.8738370468184	295.143868568359	296.3447126560658
3656	281.8847494683945	281.9540480958573	281.2403405050409
3658	278.6889331050972	280.1986029439488	275.7561218007608
3660	276.7724227637677	285.5841744073317	294.5552167750388
3662	280.8402599695356	283.5877930157026	291.9886423593361
3664	291.4991567716856	313.4198225322289	280.6450740446708
3666	226.5217858850617	244.401464225952	249.5582188693535
3668	259.7904227894129	235.2063151844186	241.9130512336644
3670	248.3710056811035	247.9239325960244	236.9634611309662
3672	237.3337490431462	239.2134903477369	235.9427932594468
3674	230.157928643252	238.6347175431382	211.567347814346
3676	219.9486741992191	229.2814803134463	208.6169825931054
3678	220.0060338139936	242.5625224996375	227.0608437427956
3680	201.4388713136661	216.9305234291572	205.3610748112752
3682	202.334891819948	204.1364469159309	208.9381000840096
3684	211.2072281309291	206.8323015802015	210.5762225534403
3686	183.6576976804956	191.2816971957067	182.6337902663685
3688	159.7907129193262	191.1053148623533	172.8032033090294
3690	181.1331269820285	211.0229829177738	171.6043623862606
3692	171.3074972730159	189.346100488858	185.8237816925042
3694	157.9387879575532	162.4264930682227	173.0748814676603
3696	168.0750709498815	181.6702972662384	151.591709134712
3698	172.4069706447512	172.5277449431271	155.8812148704721
3700	136.5004207714304	145.1503487883978	150.6618966592098
3702	183.7656924133115	190.4067860091065	167.3436186744244
3704	156.3830983874214	170.8862779893843	160.2518719894015
3706	150.1194163385461	153.7928079094966	162.8042014315283
3708	164.2972182304777	148.5687760429562	170.8670444469666
3710	153.7299995458142	149.1026895789836	162.5591684876164
3712	140.4419315571148	134.1169061148432	145.6004871144456
3714	136.4150975985131	113.5202485502839	131.3223481499593
3716	142.1918186211829	121.2636535862501	133.6012373065394
3718	150.8785081198059	146.7328315793201	144.6320778411026
3720	142.1395675315005	147.9666519145343	135.7376462039578
3722	135.4926597515409	139.3475199913712	122.8614822817238
3724	140.9860064374261	151.2870367535185	127.4443857630507
3726	124.1173413282622	137.5985315799106	125.4741648555129
3728	133.0192978703217	143.7836216148014	161.0412930010809
3730	111.8896428134297	124.7017397632233	126.9444903284752
3732	105.3618421199259	128.2466522141886	126.3833273005967
3734	130.7530497236473	119.6038198846104	99.61665529178289
3736	123.2061634415564	133.4184390232861	139.8232011984675
3738	131.1388071959547	124.3834314460559	142.2066801492062
3740	136.2366975208857	138.8729023827588	152.234075807279
3742	133.431467888776	120.8317428569212	119.0869640245321
3744	129.1725869655204	121.4403197394464	116.5912180868643
3746	125.4036468778691	107.7923522787322	125.8425974143696
3748	121.816727372805	109.6277752690872	124.346353888529
3750	116.9468280954493	123.0461390144664	123.4868170081012
3752	113.5575062313519	105.0027234103985	117.7268956840526
3754	107.4821340539919	104.5657099517488	109.5107435700089
3756	100.1402342478095	110.9569126142322	107.8266420988989
3758	121.9418859911629	120.8881791903696	131.1582217167305
3760	104.8746146876916	127.5342439281651	105.4611449932856
3762	131.4005149923812	113.02169526706	124.8287073601664
3764	117.8216608035428	105.0273080043395	132.8398417560246
3766	95.04300163112835	120.0775085978076	98.52350027790513
3768	85.7881986096361	113.4878694432099	80.79286688320416
3770	104.2359694146284	105.5038358888817	100.6288477349338
3772	121.8850879276923	96.32438517115165	121.323288754765
3774	95.68611156249844	103.0593235218607	119.3018103261912
3776	79.96480964353425	84.7911154746579	96.33938783881716
3778	76.66972248788905	97.34150942907407	97.88004382087507
3780	101.0137183907977	112.2409390777036	117.6845353045632
3782	107.487307270765	95.66414838140645	106.9551056992856
3784	103.0678508161256	100.1849026219088	103.0610204529696
3786	96.26177978815903	107.1062138362443	106.957858707191
3788	100.4441508413814	102.1233903241862	107.6557424761461
3790	112.438392355296	117.268601557976	119.680260903224
3792	111.5963905058051	124.2717017051771	119.7130247770529
3794	113.7542754036894	103.3376239817174	101.1151913665003
3796	96.61789588075394	91.97922157201788	93.44318900790269
3798	111.7135490398483	119.9743970574133	116.986401114057
3800	85.40055230023066	100.248416500627	107.2315658753879
3802	84.80544191427266	82.07402645508461	104.063740189684
3804	91.61608546593908	102.6696926208977	91.26909908753785
3806	99.33338047071337	86.09533574986564	127.9829571469403
3808	78.12598528903035	99.26411626620087	91.32968699878954
3810	95.7314657065651	115.6126264441781	95.54803947161781
3812	110.6483065259421	86.03720092525899	87.79750818122045
3814	107.3890127859158	99.68929312748415	100.4193752259057
3816	105.2776604983782	99.88198877118128	79.21441946485429
3818	103.8609804881733	99.7646848167755	99.77340840110938
3820	100.3388484549074	90.03143986357426	111.8261556564243
3822	102.1669288694823	91.55128954835271	91.59544259826842
3824	95.82569527265275	83.32414333676321	101.1340354101507
3826	102.5019443897661	104.4645709720574	116.1450783001679
3828	109.5274013842336	101.5411058153027	92.81869297830089
3830	113.820415419387	89.35500298928758	81.70343355869846
3832	119.0377745199664	97.96257424067829	100.0303592700617
3834	107.9442199803118	93.11910870032983	95.77024140442265
3836	94.07519792554899	80.42939486110276	83.70182707503068
3838	112.2519956934166	91.20445288025894	107.2657540961687
3840	135.2283062986206	112.5447705211229	130.2083949028599
3842	115.0000408972681	99.78654640771327	115.7418498929704
3844	97.57221559597851	85.32870268045549	89.64261208958455
3846	104.3534608944522	110.5693629400077	100.4095575634495
3848	84.36631221114931	105.6621641294186	78.61647118765659
3850	73.47319324828429	95.3976160926966	81.261547107873
3852	101.6618810135512	105.448573965528	72.55597409913324
3854	125.2078886481234	110.7873076405212	89.02998620740772
3856	72.36004503549074	97.90719551792542	62.45172609993732
3858	84.80547281439067	143.5663769130971	110.428922386921
3860	47.43492778339775	62.69377369761995	60.2588177286427
3862	81.2608448247838	109.7376958587471	103.9182248913645
3864	116.1496354213075	102.5918802950523	105.2777143933269
3866	98.14572138551375	111.6695815001434	100.3964980192095
3868	83.49243733857053	81.46340264550747	90.54079108249832
3870	120.5171595883702	113.2844482682263	127.0029161704819
3872	130.0848683419284	101.5056867552305	112.3610667674882
3874	110.6416655856922	107.9039091269253	94.83812613825205
3876	83.36196674967432	101.8887467967936	89.42906624881877
3878	91.14362414035017	79.73534229388963	90.50757330444452
3880	105.3269848567321	81.64290668113097	89.58248032917481
3882	79.6933116649535	103.5910047747381	88.40293424265511
3884	88.42819635475803	88.91001311243358	82.19190850191421
3886	109.2168735885803	96.39472495593007	98.47888088472209
3888	109.8300272848299	116.3084074491943	115.7062251881613
3890	102.2619696015169	113.1671206525677	113.8131312621562
3892	103.6415288302148	112.2462780801012	104.9730093879827
3894	114.278341840898	109.3116052494957	109.4155207507146
3896	108.4823197070169	99.75576792958427	118.7704160976674
3898	87.4702737356083	90.8081916466991	104.5464326530482
3900	89.56248455226751	88.82354641056887	86.30369968424738
3902	95.28452676241101	93.84843135503394	84.37628405015596
3904	63.45458765204063	73.41145692036241	92.82683090172985
3906	109.1936401124185	74.75367254226879	95.8726456613615
3908	148.1968149752245	122.6501731427718	118.7024262955956
3910	120.5276132944037	103.4644988277582	96.2528702304792
3912	93.08121028796377	98.09825172506267	106.0103892455617
3914	96.95575496494219	106.8796534763036	98.60508568369133
3916	90.05897914748597	83.55553184910114	102.067809539002
3918	118.8059046703196	97.05474222853164	126.9213159381624
3920	100.0367017409911	86.31611944713681	110.6087792133898
3922	141.3062043260578	110.8296436391151	119.393789196364
3924	104.3472335716364	93.78829228270533	86.97817826918156
3926	110.4050800227166	101.6689184903874	95.6055459874633
3928	85.57374981935006	82.7013282542783	100.8484382662004
3930	103.5296621266796	75.29174153390792	104.077911152364
3932	133.8765353555805	104.193374299645	80.69892871469246
3934	123.9262692212071	86.23397179833863	96.99909862787641
3936	103.9632796777399	115.2770436880616	104.8229513336713
3938	84.79475050300219	78.68599069927141	93.99273852760349
3940	101.2917462334535	109.9818707368704	105.6631713702397
3942	126.6714478598854	114.6498579066096	114.2736468135057
3944	84.70426251590646	61.06879173582805	74.80258698217112
3946	109.8763612141569	81.52681249200734	106.4461480850989
3948	122.0445438541909	100.4992025891444	104.7495920029227
3950	93.64376759030779	81.33758968461648	92.31148053344869
3952	93.50839494465835	101.3592242340111	80.69223274384726
3954	104.8226680025168	104.2599037059429	87.14359915406763
3956	92.47176940934352	90.83362084547974	111.1907767404183
3958	118.3038032299614	122.589503888191	147.1495177006759
3960	117.0952620289856	110.3618962850078	124.1103296243734
3962	84.18714206889776	115.3183254663142	109.9579126614408
3964	95.28120353475057	96.05297098781297	109.1104414079527
3966	87.24625338839728	86.73310360793556	106.4610497733934
3968	93.25469965333373	79.01952109413196	92.44346924363772
3970	88.02385964142044	93.41240914836104	65.83195128061405
3972	73.11926372947674	90.43459968511937	75.21531723635076
3974	110.0360382787079	100.7986926569628	101.2699087572925
3976	104.8990969819999	111.350762449348	103.0222572815719
3978	88.00835650741054	112.1894072782834	98.32309793635989
3980	82.59062314224377	69.91544468135075	52.55651520585898
3982	81.43938724837514	65.03407815901514	66.07809773011516
3984	76.14742766744577	84.68983361881293	78.11168250800206
3986	101.8083075525908	101.6994946584506	95.96676468743959
3988	124.9587683488602	108.5285519633363	114.801256773923
3990	107.0942917492984	88.62068299903467	90.18347107617007
3992	84.57638275658945	92.79289657286014	79.37733332192404
3994	117.9386407326665	92.52662393376434	103.8082229115495
3996	115.1430953683172	96.73064195113652	101.0589568697602
3998	106.907671797083	105.9646300453287	96.15196604579549
4000	102.4976630050847	101.9531204756153	94.38833149946771
