# Supplementary material for: In vitro and in vivo datasets of topically applied ketorolac tromethamine in aqueous humor using Raman spectroscopy
Source: Data Brief. 2019 Oct 22;27:104694. doi: 10.1016/j.dib.2019.104694 (PMC6839021; doi:10.1016/j.dib.2019.104694)
Supplement: Multimedia component 1 [file mmc1.zip › Raw Raman spectrum dataset/In vitro Pig eyes/Jena lens/High Wavenumber/0.25% Ketorolac 6-1.txt]

cm-1	frame1	frame2	frame3
2500	123.2912860488657	92.70101282230125	111.9303212824532
2502	104.5526938301788	90.39811601671889	103.2983075551002
2504	98.73795978969454	97.10522473582552	98.30500642974732
2506	101.8540447031063	102.5031794055026	98.47543217527877
2508	110.1588919974839	101.5200361833701	103.9670853596198
2510	113.2851646211446	114.3266697946999	105.8448871946766
2512	112.5831293202455	106.8971165702066	101.3169499465472
2514	110.0746999509027	104.1776862827869	102.9005787536037
2516	106.8417453227363	110.8961609617987	112.0103168713478
2518	103.8930620019355	93.26427341753276	106.5409570979858
2520	106.1779810225527	92.9755545745337	96.30922711300985
2522	104.454737731946	97.46740330695113	85.9084279882799
2524	102.497589671621	102.8400066959541	81.5121879306019
2526	119.4454208401373	107.6473754503762	98.07982856591427
2528	98.45126561286659	91.22300060283226	85.22454488453882
2530	99.80197673553766	82.72213503652745	84.27214999522448
2532	110.5848698710048	80.4652164197033	90.51846883364479
2534	91.78300944245785	73.73613044587408	84.63222194688511
2536	93.37607642182448	78.68639580876541	90.80035756565043
2538	94.47171347441397	87.54490237918918	88.82343747134442
2540	94.90290549069968	92.10679695732149	85.39029849702831
2542	95.86365913801123	85.15303849525991	88.72744740336874
2544	105.4326738579392	102.2303661021309	96.64361072104762
2546	105.5668157894509	99.68889008999261	97.50644943693979
2548	105.39744341058	94.0532809641276	97.11886320644629
2550	107.6187672717731	94.73131068556596	97.33352616217836
2552	88.45117975099399	93.06242479429	84.00207194758556
2554	96.20350487355273	97.72511787508593	88.62542983594744
2556	96.56718651091643	95.89267812941307	91.95993205572387
2558	89.86359423064819	88.11708967847616	90.67506058835674
2560	116.9883817003957	91.16008761537	95.78775637078857
2562	98.86354568952055	94.99296149343017	99.12933806333879
2564	96.90522743350141	95.45594588240226	100.4343066527497
2566	109.9763180877824	95.66447380455949	102.2684405843631
2568	119.2516394709475	102.0585588908131	109.067593091132
2570	106.8007607620816	94.3153937116541	83.2492879176969
2572	104.4686991602846	98.3438157208401	82.41731697605815
2574	105.737322588411	101.2460225022807	87.85141640751921
2576	103.5830407416384	91.1073294307477	82.02011202696997
2578	98.81002906397893	77.24997341416602	88.10151113001197
2580	94.96813670419687	83.81908113344642	94.43601355119176
2582	92.72749089955013	87.15298076689481	92.27152936953243
2584	91.95469261948334	80.69753868949314	82.70571939849191
2586	90.77838873709116	83.24407441807885	87.74077242886244
2588	91.00501184693414	93.60717455222728	80.66474565244758
2590	94.85557248278067	94.06916160067985	81.93848666343332
2592	100.0558898526959	89.08753352139949	88.33287971782318
2594	101.4645677202648	93.80285457538055	86.00293280227164
2596	96.09576672710577	92.14725226054858	96.04025148599212
2598	92.07596469395836	92.9647302126308	93.05433778694797
2600	91.08457632441174	88.56237070430495	89.06801594853606
2602	94.33511146067836	74.12621755522432	94.2264974856366
2604	103.2650349681285	78.42000291111462	86.09527116948667
2606	102.6360989807731	88.34789272130369	88.38591533012883
2608	100.4864629635322	93.2489462523121	92.40504591699988
2610	99.84974097482493	93.13242817808498	93.49168521402901
2612	99.6867498931969	103.347072243681	87.94917708030368
2614	83.74467893183343	84.15758982362571	72.48976028497766
2616	86.20231123160841	82.13153476604313	78.40964356465781
2618	99.73662893717741	91.88848767916191	92.58189016555558
2620	106.378115827575	95.60087969143046	89.75952602857355
2622	106.3372258668066	90.98101475201975	96.784315668171
2624	98.16908137693031	95.15821248930919	93.60909768920641
2626	97.22547560484708	97.91340332505786	91.9041845685293
2628	106.6264538263212	94.165821813851	96.64699569012724
2630	88.67390809382827	92.48953153775325	93.29720649473654
2632	79.3009194884161	87.15267101854114	97.12835784925954
2634	83.09083803319791	82.79684597506794	94.89025135106954
2636	91.59260934831053	77.07908755521009	87.39938416723931
2638	86.2863578522347	63.42240089823729	82.50753493000266
2640	99.95081471131442	76.3889524769572	96.58556119171784
2642	102.5290784275063	85.36622800061544	100.999623021051
2644	98.80638072837085	86.20401715245617	95.21434248858434
2646	94.28246359039578	80.15347054281989	83.24061308705224
2648	93.15442401485626	93.67479154627246	90.06314045256525
2650	99.51627244160845	99.33800139540566	98.58106546687085
2652	98.28171395518754	94.79430814362145	94.86312681607069
2654	93.28369713071255	84.74902131117494	84.20767880377656
2656	102.6517956995165	81.1142491306867	87.28719038033707
2658	84.43076212660991	87.99245187515186	85.23370028147055
2660	90.05065431939653	87.84459287648957	94.00639377534705
2662	98.75707224108646	87.77355525592986	101.6784910132876
2664	92.62092298981982	92.66313231213373	97.65496201759751
2666	87.16604655686578	87.63009940159664	82.91560000118456
2668	80.11076392391766	86.85605861706891	90.0033580406332
2670	84.33097025735665	82.44160789498226	90.67830816940341
2672	98.99052328550452	82.69065529730139	84.17538107008772
2674	114.3373377910497	109.0853484310368	85.98390247481333
2676	107.5032946629318	96.81992123337503	85.59133092436574
2678	104.5395104603607	99.56782872191067	90.72215338385229
2680	102.2043936549118	103.4966646949719	95.19748269452859
2682	98.54285798409244	97.20126444869399	93.7458047630743
2684	101.1397327094425	84.45090044954667	83.98099876273902
2686	98.71832486654901	98.66032024740795	93.98826664270914
2688	93.5255282804431	105.2817617806653	97.69958150243315
2690	92.18684151772581	99.86208340869983	91.05746647366341
2692	104.1146133562891	88.86141559766493	77.93657040213007
2694	97.25334511720253	91.83016182362118	81.33377340659304
2696	100.8008364820844	93.08808272530089	87.36268227524904
2698	100.6044343220753	93.52704628318099	92.10574543938893
2700	93.62300843730586	93.0295017333346	95.9668826873408
2702	99.4981570476964	89.02861631080552	109.1434940422672
2704	94.99330867013617	94.62362539124985	97.72763265816674
2706	96.77216648575588	90.25795096349168	94.62667477722857
2708	96.2011635204025	83.67579907895926	93.53530327779532
2710	82.48556860885054	85.41526828458808	83.58463667027135
2712	73.08348072846333	78.59649871648897	82.37932774786107
2714	87.44657675015966	92.13115399116006	91.26734630072768
2716	97.60930855639251	100.3434818247556	92.5854616785071
2718	94.54866486045452	96.1758108979512	85.84039504280081
2720	80.64478679501531	84.43011477617982	83.60259361639604
2722	94.58028608950102	82.45783579013788	77.28142983423703
2724	105.845658269162	89.99336631163916	100.8749884884225
2726	106.3372422885914	93.88241822715698	115.3139715270973
2728	96.31546377248355	85.97990946104403	99.31071070268082
2730	97.0918676805931	69.8380633402663	80.12337731904805
2732	85.10481673721537	70.04010472658452	56.94409152110061
2734	92.37353667142003	83.26484129542567	68.5787433330926
2736	104.6910152070704	95.73984123671514	90.50950924061331
2738	100.1812685674851	92.46835608255692	88.45282338617963
2740	82.65299679596558	75.37833641849402	77.02815504479199
2742	74.12888228804737	74.99786013504729	75.661598219724
2744	78.80056475011898	78.97128281130483	78.1842635653617
2746	90.47202134834355	81.39917376551364	82.394672362138
2748	95.06714391329045	78.94817917779426	87.83639691473096
2750	106.259765226122	79.1575612897753	94.20125352940649
2752	97.43468192362597	76.38859471386013	87.2955542271913
2754	92.02868497202078	79.40764355381904	81.18059521364296
2756	103.8175279443093	90.68594470099755	83.4869727041653
2758	134.9768762818256	103.3392284514691	93.48735007112654
2760	124.4488277645062	108.8631257844407	99.67874688517281
2762	108.211265699931	98.15789297720113	92.49381584803471
2764	99.83213483035031	87.1129655237677	88.05379770691516
2766	101.5237538504467	87.66784790876025	95.02757365663905
2768	81.34644808611576	91.70986495043783	88.06242049394477
2770	79.23448072532133	80.62458391158451	74.05983001186419
2772	101.319247888459	90.64081379678544	86.36790668699567
2774	108.2388385759407	99.9940720251396	99.34291435573213
2776	67.50126298415927	81.81721202072261	81.43678150648775
2778	86.91850167449155	73.28649485789074	62.25543060899958
2780	81.05868170907625	76.16311965085201	68.42491590611472
2782	89.77333755941478	87.99499492056674	88.98350989393678
2784	103.2235166317793	94.60735550639336	104.6312049129684
2786	93.3001502743891	79.4727171860628	93.74014120618462
2788	95.95441529710318	98.58850887834994	93.72506917434782
2790	97.39611222662722	95.16415286426894	88.29306497242041
2792	91.07592758464054	87.06969779403954	80.99357851288319
2794	83.30971046865251	83.2724764002288	79.53445950432807
2796	89.62814757717112	87.33857523256364	94.64222502038524
2798	75.38724640452813	68.61473086612952	76.83309642776924
2800	92.99914058156574	82.07741862072732	87.15287637511236
2802	104.7075070226682	87.51803320137243	95.67427653153257
2804	97.4115170889615	78.77353661050063	89.00467838023631
2806	82.67884202436643	85.14525230007122	69.77190221967057
2808	81.97693634649592	83.91279208997355	94.60312226943707
2810	80.72136716884822	77.82913367323558	89.66211547113849
2812	84.17142213704511	78.81059826246107	88.91708786350077
2814	95.47037349013263	88.86638179694583	104.3294307240068
2816	114.8938858040367	96.13683241266047	115.1992959400627
2818	115.0347981603232	88.37950130121648	99.34428759500599
2820	102.5565327349135	88.12521074702252	96.62788054476152
2822	90.39899500871687	86.79128700355567	92.60154158052457
2824	86.21888283629131	82.4391656752922	86.83750117495904
2826	89.24951421190426	86.36586605323245	106.6583809370364
2828	93.2975550241077	75.68676427605334	87.64028138091082
2830	100.9200303953567	77.78590674843717	93.25785102664155
2832	101.2489070671394	87.24174705701952	94.34213366020511
2834	94.79797015411359	96.20525639851697	83.15642038367386
2836	103.9138950968689	95.30045809578988	99.57148497079783
2838	105.9272811773641	97.6860885340229	86.34591327859782
2840	111.08648750629	95.720508645189	92.33462757338606
2842	109.3963729798515	91.7892100212778	97.39913961927965
2844	98.14438248074646	88.70491451315779	90.25663738329575
2846	88.96635616342743	89.11801266508705	81.52217548321323
2848	97.05455496054192	92.36596724536011	88.74639773195565
2850	98.24627020427636	76.32144092818163	81.84668621476756
2852	93.10754377935226	70.3560309600372	83.29413060129366
2854	89.91015041144094	84.50974268721184	98.88143872042599
2856	107.2225595362417	95.36076906209711	104.6997391094036
2858	115.3399287420335	101.4843828509	114.2570327814952
2860	105.6173636798408	88.24526169238349	112.0623118802733
2862	101.9678765617194	85.30750938906478	101.4943381149699
2864	108.4795444545479	99.11923173706076	92.40063999500181
2866	103.0076053415442	105.2135353029627	101.724398714061
2868	102.6530478149455	90.71232666539324	94.60632264413204
2870	101.6332001457197	98.5478753713148	96.6924408495219
2872	99.64129535954085	99.6654158277679	96.03970926500836
2874	101.4995052822801	94.00217745898607	96.74322986920141
2876	115.3606845986028	107.7677152751343	116.776371954232
2878	90.61147644175027	78.84786198173224	104.5653213813733
2880	97.94171280800106	86.6980967525127	96.18047281263273
2882	103.70738508545	98.33032390010146	98.02777685385942
2884	106.0437158704436	103.7183986831067	103.6636227566614
2886	119.367478973387	107.6092155326969	99.53574169709802
2888	94.14261895264112	109.0397374754581	91.59538308343248
2890	101.9385744598492	96.34526267894702	99.44991157107305
2892	100.6461346137704	99.47256693063233	104.1926963073489
2894	96.15684490499289	107.815535664477	104.486698529415
2896	106.8291557918104	101.0578080703277	104.2476992154982
2898	104.602359547378	104.9526299686491	94.00877243996861
2900	104.3787143074296	98.60181953696943	87.82066289244283
2902	97.08880491584313	96.06889032988465	88.83242066556853
2904	94.92618973851285	98.36898394495522	92.77428004755728
2906	106.7355425857756	103.6690985205009	97.64959933927031
2908	115.3109126179712	111.2971637691723	115.1984444520961
2910	110.9326568794321	100.302793942834	115.8782525174337
2912	102.4565151823608	96.11606524058594	103.676117507845
2914	108.4915981506575	97.22725226962183	97.62324757369183
2916	123.5473590553052	101.2418260846529	103.0437553901222
2918	102.5526717506073	109.179698673034	100.5381225986415
2920	111.2847939836881	105.6419042548758	90.25380185926323
2922	115.9183680619783	107.4644958254291	103.3541487589178
2924	118.4149969190927	116.6475601100218	112.3176625141206
2926	118.2318278407453	124.4504442442753	111.2175906852532
2928	112.6800988372529	115.9029196076807	111.1177667085805
2930	102.8043286637168	100.7718822003893	94.54879724471331
2932	97.13974683291795	95.78003431217081	106.7022188034603
2934	106.9609323592418	114.0873168387207	118.6496216159797
2936	119.2896241322672	126.5147103173154	121.478444614802
2938	120.1099495013444	106.7959314780629	114.8437809204159
2940	128.4939108469046	104.1125388114231	102.080516806459
2942	138.1631487720582	120.1916570472782	139.0911498697259
2944	134.5351428548793	125.0677371997282	132.6680699221707
2946	121.7054401993735	120.4691481840037	112.7843098378316
2948	110.1220071233989	113.9891316807759	106.9427157630449
2950	114.8704327143585	114.8767120713973	110.7190050392895
2952	109.4675702014885	124.9373207249913	118.8476196677575
2954	117.8540095101095	123.0155464841337	123.5937845045185
2956	117.6014684485459	116.7495081877902	122.3045882053785
2958	113.9845142588381	111.2320982857803	120.603609074078
2960	123.5786340232929	109.8242586516228	125.5118086841882
2962	114.1209595810591	118.9111539806235	117.5177032317108
2964	98.82788368082021	119.238325050257	111.8066207575344
2966	105.43115882691	110.5741963058009	110.4682303263844
2968	120.8530502148436	112.673949222352	115.8782565050639
2970	126.768897161105	131.3345939157895	125.5384711176313
2972	114.096123736341	135.346018539046	127.5886730724136
2974	115.1662791107884	105.0057340955299	110.681140341383
2976	122.3685663945311	114.7775907536818	106.2413849775394
2978	128.6876967690583	118.2237168103204	105.8248151140402
2980	132.9273552663132	108.2853113120045	109.9748437192209
2982	136.5021497908182	106.6026483235918	122.8546822024093
2984	127.5004210043012	113.4207409232175	122.7573858738659
2986	130.7407327111519	132.5329585654392	112.3521509056126
2988	130.8383491396757	137.7730310637072	126.1756487439607
2990	121.97085908329	125.5886912711118	128.6475074380634
2992	111.5836355238543	110.2012610099058	109.4250303111708
2994	125.2209214217554	125.819736382694	127.0351418519444
2996	114.8940058199356	104.0211749016184	106.2338421699794
2998	129.9849500369646	108.4034891022033	111.224827082246
3000	132.0594093520387	115.8308772035215	110.6523595347885
3002	125.1873447959641	118.0381245410575	107.4640800704505
3004	128.769693377034	114.9660392326767	116.3798023192862
3006	123.274867224843	101.9153509634225	118.3935271790231
3008	132.5629491005872	109.6210017070056	125.0419639427558
3010	139.691516118681	119.3003604964273	138.9224818944828
3012	128.3073403520481	122.8098447164468	140.6009328390433
3014	117.9195072772256	125.8146112952389	129.7579381866774
3016	153.0107102504083	142.2586925659563	126.4754698056444
3018	130.4972551071779	124.2879895011562	111.0171131688327
3020	137.065618241049	124.6588014370551	127.2510652121407
3022	131.0114852274543	112.709425142521	118.3738203970295
3024	128.2163792598555	103.3258588730406	117.7268849105487
3026	139.300809230101	114.6863213662682	141.8821719318469
3028	134.8994598400016	145.3359478894897	129.3598506897371
3030	140.6154424246457	127.0287473036497	142.7393738258679
3032	119.9998545682352	126.98504996427	134.675447427737
3034	122.5159344349707	136.7204106416919	131.6147260565242
3036	134.5926673645096	139.766113848794	132.4370646627245
3038	129.7987238055142	129.9680786384145	128.2745303094114
3040	141.4365466052299	142.6375446916375	130.6275638275617
3042	138.0099561052213	133.8300999594957	119.3866569814403
3044	141.2103460227502	122.4338797650815	131.8290145229206
3046	146.8454185983194	128.6454567870881	145.1849584499475
3048	145.8396333693378	137.1265196099759	141.2417600451108
3050	134.0884971638241	123.9903914818096	119.8755332083597
3052	139.3402341395162	143.2449033384116	131.3328893519722
3054	150.1692403811519	139.3650477262959	143.1209865746288
3056	154.9761726644662	148.2311969125278	162.2077664538111
3058	158.3499176759968	152.9206863606123	165.9532503190715
3060	162.5546585154794	146.4441041110193	153.5252936019761
3062	164.9111138331929	137.6258467639445	144.4773669132555
3064	156.4543650635702	139.0464383205536	139.1044609701724
3066	157.1116738039231	154.8500032577385	150.4379421574378
3068	166.6475842412978	154.5545713404933	168.6041962734376
3070	176.8323515259679	157.6957693928463	176.2877248696127
3072	175.3508771535118	161.5531938440582	166.146358145538
3074	153.8630405578348	140.3271082821338	148.5313324105088
3076	146.9222478763039	131.304800579806	174.3367666139253
3078	164.1264910336152	156.7042077423826	160.8750564129814
3080	176.6906299104332	173.6891033065471	162.846883530455
3082	178.2294513797129	177.0941605943548	164.1821756186866
3084	174.889861582371	169.36100207298	156.3437326812274
3086	179.3973047391721	157.6011552540383	153.7700805543906
3088	187.3999214080443	178.920738753679	175.0890276461315
3090	194.64966739949	168.556924815838	175.6711995360019
3092	192.0604014040894	177.1755915946971	182.1371948644945
3094	184.1682374641887	179.0669289735764	197.4559255016765
3096	179.8933910970683	172.5201532224167	197.3818477750678
3098	184.8229679952641	184.4532358314412	154.8934192231768
3100	175.0030154220021	177.3179157376638	166.5488841591139
3102	201.6844896100045	181.8620719132364	190.8761833310366
3104	202.3072047951121	185.9809108885753	187.7725920849831
3106	189.3279274330895	183.6321653154867	183.7742392358938
3108	188.5178118438985	181.3382086888278	188.266215059756
3110	212.4752401550626	189.0788274505669	189.7980688505516
3112	209.5952902470055	185.0789582363364	196.6407347237232
3114	200.3529524097253	185.8664867354613	212.3410335149798
3116	217.8726879995509	188.8922801411397	211.3334717940344
3118	223.8975856803806	200.6550514083625	202.9918349319423
3120	218.7741808556015	213.3171690290126	205.6381470634351
3122	227.0320597768098	215.2278335030319	223.548682982072
3124	244.4532324042818	216.1849010574552	207.5256684281279
3126	228.4487998883948	220.4946167356378	219.343422075682
3128	240.6641843288072	234.3866296653282	229.4562781060915
3130	254.373726223078	245.8645380799301	237.3553499367822
3132	249.4518183051151	238.2862248756625	233.7554721214308
3134	229.1992986761331	210.7020469398007	219.867006756297
3136	230.1779888572379	196.2721876696037	225.6979313080174
3138	251.8793191276883	231.85453259083	224.1965190727501
3140	253.0956306175696	232.0825942028301	226.1311271546775
3142	239.5792962954548	231.5405191829584	228.9029715686947
3144	240.6063515968588	231.7800286334521	237.5790024472128
3146	261.5386482987523	235.9822575503244	247.3863118973347
3148	269.7326792338374	255.8267027948043	242.0326232856543
3150	257.1576274191948	242.6822240176707	237.2308722666714
3152	250.550796429431	249.0751694165152	238.4067795408142
3154	266.1334288307733	239.1223266441633	253.7823105692769
3156	265.4147633084175	240.6640945171067	251.1698147063561
3158	251.7054468357657	250.3845491272945	246.2395595650521
3160	256.0941839207341	245.2987701932075	267.8236855928499
3162	266.2581530500253	246.479370876653	247.5904556310074
3164	296.895767167559	284.618387985556	273.1308457705447
3166	297.7789406784227	275.823608027181	273.9505827072924
3168	295.8668402642084	269.1201145283954	271.7442950378548
3170	293.0325155783514	267.8893256536682	275.1091421721174
3172	290.2120728152537	263.9074253075526	281.3311073502897
3174	304.447007411608	267.7274221307012	283.3493479939975
3176	335.0219990823598	301.0712620483145	290.5095106500401
3178	341.6048992441552	320.6383275087306	293.9890261614461
3180	330.3309787430197	315.0959770472442	298.2916555198822
3182	319.768933459093	301.3286083149359	304.5321291589524
3184	309.2514743472964	292.0406393540807	302.8245389858338
3186	296.6072598352041	292.8882938733218	291.5564970484284
3188	326.8033658968828	313.2813706378942	315.9747433466116
3190	337.6006307564639	322.3066849156401	302.0887929221495
3192	330.2618520886595	325.9612563137672	314.7193702382807
3194	329.8952202131018	314.2769408662543	313.6520720392924
3196	333.2823508339165	301.8585480681061	320.2981049481934
3198	332.5588877040676	306.6613956491551	334.3625198991125
3200	331.4511111961791	328.5905166159625	314.0344303415097
3202	352.7348961361796	312.1860641426757	301.7101145750751
3204	364.5346189313148	332.4332812621404	342.3508748795541
3206	355.1510078121389	329.3079137498095	337.239389937754
3208	344.9922028986126	333.3969782782911	327.8790921217341
3210	343.5639845134747	336.7316171250978	325.0398289008912
3212	348.7707200332616	327.9037179723399	323.973620179593
3214	353.7578765736076	332.4086971634947	334.9996036882637
3216	361.3274619347	349.3372693562964	359.5759721575871
3218	336.0135268094721	346.1355663540026	330.7191235307367
3220	341.9495551775078	336.2771709284407	337.1763250972481
3222	347.6893522942457	332.576988416133	348.1645301517278
3224	342.1577431124948	334.490814989018	353.3794331381741
3226	339.2591884206199	336.7970017682244	357.473947852356
3228	349.3854164484442	344.0537588744908	340.490289450893
3230	374.10243089519	342.0647108999835	368.1780664574219
3232	360.4111607175857	348.3773249957245	350.6847477745288
3234	357.3271598214554	339.6718154640761	347.8668096330002
3236	359.4387998763907	332.9433102092843	343.6885687009358
3238	358.307049160254	343.2983406641485	340.5229339816847
3240	353.1014340666686	363.2527801157867	353.0113775131144
3242	345.887780659016	357.3291828603525	360.9754673316763
3244	367.8247545773463	366.0412518568998	354.0417465975534
3246	370.434201667017	347.5811687295488	347.1478516147158
3248	378.299113062594	340.7050669923297	340.6719080491192
3250	373.6953820582718	341.1423467674773	341.5838539554409
3252	373.8041721213921	341.5424284179979	349.4054824304494
3254	388.4605621069908	342.758806997701	354.1184649631001
3256	344.2135488913881	350.5215843116758	343.5882465417517
3258	354.9934680503035	344.2583882230537	356.1942458051324
3260	355.1268423094444	369.7957167446003	348.4764866148174
3262	369.3680365709853	368.1814501589194	351.3304926113774
3264	381.503488796502	365.8253917283172	357.0098934395433
3266	383.9945821118244	369.7724277759866	363.2135178623287
3268	377.1912777245988	365.2097175094844	370.7925767360048
3270	357.7208918633345	349.3313189990924	370.3529477363225
3272	365.8187303486263	359.8825125145177	365.5308641057012
3274	376.0743402211033	362.4840087940054	361.154227491003
3276	387.8823520408462	373.0558897208413	368.3330410805735
3278	387.3975447343605	367.8773542496623	358.8183829193779
3280	390.0600427353283	363.9555407928812	353.5959405285365
3282	397.8605115826391	369.7209933063873	367.1312330947247
3284	379.4772714996255	358.3754766824306	367.5873425440257
3286	372.3946048335369	393.0708380095692	376.0878972886721
3288	361.2747679349494	372.3106224384021	362.6173537752899
3290	370.3747098273174	359.4948041346549	350.0280381015764
3292	372.6468592928783	340.4913200707161	356.6926270600303
3294	366.5712097923159	345.0272663161173	363.0210601480535
3296	359.5749356372879	361.2965162139574	355.1834222906081
3298	357.1777372201044	345.7602225258804	344.1933772944685
3300	367.1792429989694	349.425438565548	346.5854232031418
3302	386.1176373269601	387.9468090254473	357.2087662513385
3304	387.2328358893387	375.0938502801602	372.6750321726545
3306	385.6354385305809	375.7897189369679	374.747345601261
3308	372.1310729775162	362.3460052061977	363.6160887916177
3310	367.7672246714765	346.7986626280721	352.4219794710217
3312	383.4810127872254	352.8925496755626	357.6723540670423
3314	383.1804695553147	358.3887348662059	383.5650982613345
3316	405.1258362379779	375.7913303584816	388.1946412962442
3318	377.343851515592	353.3004329818065	369.4122912616012
3320	381.4805173861926	369.3825838412282	384.8825034397131
3322	382.9849563989583	369.2343935239161	378.6050340857846
3324	386.16922339048	363.3566396493613	361.7210615583501
3326	395.8639310962826	362.5766004884364	362.6832869248854
3328	394.272654284508	356.8527170750186	377.7148621061626
3330	359.2812125993235	352.3511321078781	358.7904021342331
3332	386.9086507206619	336.4360466375005	324.6747990997009
3334	404.4398200980768	356.4688085906054	357.8050248147887
3336	395.6908672173582	374.1574599598148	371.4454449380751
3338	409.079793952689	385.2222480384933	394.1428947508559
3340	420.9593680804127	387.1942529216941	405.1361038854224
3342	406.3893135122067	381.4280996130098	387.6688564052081
3344	387.9507449201222	373.1374227574646	366.7135628504904
3346	383.9129797440776	362.4160365073101	358.1403259055009
3348	415.4392398326553	405.1089715790538	408.7383305208791
3350	396.7278025234121	371.2564431751791	385.163563285581
3352	406.5321460930046	380.2102178808383	391.4492535884256
3354	408.0734302642862	394.5516414620293	398.1169447731904
3356	409.4507587178541	390.490766191445	399.1265386275614
3358	421.7109450841024	383.8141063955055	403.101942765705
3360	422.5335589299808	394.188599331167	407.0605423014894
3362	424.3783310625854	390.841172938041	420.9989035811744
3364	417.5248315548452	387.2841019892525	429.5741216957918
3366	426.1868675730561	393.957390993216	412.5807069235419
3368	413.3673414560691	384.9484556701909	392.4229899129523
3370	408.6306359152942	386.6134832030688	387.4864776229524
3372	419.7486990535331	398.4416470758351	397.8856105742193
3374	425.7436422204276	401.0021817764691	407.6219939715673
3376	409.4496506573458	386.6008233009686	401.2377087289023
3378	398.8869464694348	378.0775102468185	388.159287360158
3380	412.5209958280937	407.2914405190458	403.1352544353691
3382	431.2848098323515	378.2739334682826	409.5464178200053
3384	427.5494669440548	389.8975726723358	406.9682877604996
3386	413.1911316628223	399.2556272355373	403.2849404289329
3388	413.7676292064219	408.3255101442381	403.1079726738612
3390	427.5407325370449	411.2949087933718	405.2946281949095
3392	437.9619447754338	403.6877529103545	413.3254206606911
3394	454.7426855526792	440.2880802575662	439.052339069701
3396	424.1788322540518	422.1212866409086	424.3344390558232
3398	411.4295868713022	404.5622342546728	400.9456061030098
3400	449.4662127482407	414.0979494755554	420.8503749263166
3402	446.5903620817884	417.3218856591758	436.510221691995
3404	430.3631670871638	411.4420914896454	424.9509527290956
3406	431.3750836188442	410.3305329145953	411.806843799975
3408	436.9281206024455	416.9680439164763	417.1742459871109
3410	425.9174665036555	417.4181895164525	417.0652604079582
3412	436.0851480842097	418.3209255099239	411.3584456094109
3414	464.8568354184261	412.6980172435873	411.3499254513704
3416	439.9217719952131	400.7524553891611	420.2577083833672
3418	449.5942298687266	417.8417054808267	419.7002151492999
3420	447.5017517537157	418.1045634964493	417.0428671804363
3422	442.3106037029841	423.6931813313836	415.0664453475006
3424	443.8797884639364	430.679510141922	422.7313881888433
3426	438.3206614496831	413.324978987721	435.2662161220054
3428	430.5838524445085	403.9011051583174	419.0246315508683
3430	454.8559636194996	376.1572376121933	415.5074784535091
3432	438.4196754517544	405.2360001880516	418.9710042728671
3434	450.484856076759	424.9009389748951	406.5935066710977
3436	431.1081122075906	418.3696410216248	394.3745306313907
3438	423.7528479380927	414.5907891246857	399.960193537767
3440	421.8805326611337	414.4455904541434	409.8996578214419
3442	418.3319334563039	415.8939677559093	418.0368198677155
3444	422.3275113063259	416.684154176267	424.2690617699308
3446	413.7048398134316	392.4554173221708	404.8334340002596
3448	442.9489264469751	387.534514466613	407.9189308683811
3450	416.7634454694095	382.9965877046747	388.9052075185567
3452	432.6623843940097	394.5411829301572	392.8923656869467
3454	416.1920373924114	385.3325821800224	390.854905304365
3456	409.5952259988557	396.2165334146823	388.0898525904231
3458	421.1768174930007	421.6137600378676	403.8897807618575
3460	422.8004559513761	419.1915758015784	417.6675503098074
3462	410.9482839958469	389.738573489301	398.1437352569659
3464	423.0620901027705	396.868790849135	379.1953053318119
3466	416.1030273357306	386.7670711014682	421.2970653258969
3468	405.0225029038263	395.7130938972298	386.5740820862608
3470	417.6434471945755	387.2285919879274	388.0918505616439
3472	399.0409532657635	397.835984703931	370.3388783953375
3474	400.4956227777701	392.8596501058743	370.9986004832323
3476	399.1813152638606	377.4853083830514	381.0791153007162
3478	392.0872126574004	362.2146345551645	372.7520324753122
3480	395.82635303208	353.5453588422775	355.099526328299
3482	400.3278312572247	367.4559744846804	363.7202734514813
3484	402.8775349632805	407.5381330359203	373.5648936205328
3486	365.8621564129525	366.0024297712221	357.6526665328252
3488	399.3149048874312	374.3755253761078	379.2538051161425
3490	383.1230416308929	376.4105882053681	378.6377636891183
3492	384.611037361942	348.626785694093	362.4053309972444
3494	365.3924769950078	346.8544125419086	347.1885919045211
3496	370.0434432463651	353.1972522867844	345.3233413355457
3498	376.3581026470716	335.0893576582084	346.9242107999137
3500	352.75782925101	327.5202067398316	355.3410248169259
3502	387.5508387293862	372.646826909096	390.4077763701277
3504	367.3752612410033	337.5455539946715	359.2873706184695
3506	352.0561846619934	338.3973494405302	365.5560828770072
3508	357.2209946195513	333.3173576205973	351.241457363361
3510	376.1320593735047	344.4380641583248	345.160127758478
3512	352.0955843884559	325.8386774135713	341.9258988089418
3514	350.7482775382127	312.9045055556716	330.9753855510049
3516	353.2888237517807	309.5007548001588	320.3471240984915
3518	333.2792413083907	306.5654940363219	321.0706727533709
3520	314.767315804	306.3537759762772	322.344268110155
3522	317.6591857273454	311.5664030257456	312.5842034140098
3524	347.3700626354191	337.8125997205373	341.9712338202153
3526	318.8137383358662	321.0847670392593	299.9622302614413
3528	328.3003017849129	316.345364262774	309.0405994599376
3530	309.166207423961	322.5238694663913	327.5329927323027
3532	333.1075301287316	326.4778942175346	352.4712548355317
3534	343.5265792815037	311.6830937219137	320.0486472875216
3536	324.8381787131742	307.8549840554348	299.8996973195626
3538	304.8941270572645	300.6256623704229	294.791022630007
3540	310.9761275657604	285.1104740021977	292.8025240172053
3542	325.8905800019452	303.1021498617337	329.2231532086113
3544	291.51980506545	315.1477159241925	301.2095470085607
3546	303.0314723220888	297.7709069940579	292.1951075790924
3548	294.3043527714954	292.2754993414862	278.5784712529147
3550	291.9881174376342	302.207397060947	293.913773590305
3552	291.9678612953833	299.8125525893689	301.358601988228
3554	308.0980546116991	289.6617899107588	285.3190042104141
3556	292.1348034308907	268.3108582033191	274.5545672972269
3558	288.0896599806064	259.8708379137422	285.1067678765904
3560	289.5286578345016	269.220079264473	287.3647872470615
3562	266.7809439055288	271.2723716150105	269.7092863647396
3564	273.2498006560159	255.8157346591759	268.1392179449667
3566	283.0543585439162	242.8911267617816	267.0575441874861
3568	265.9458363896937	251.7177559241431	293.8125814580449
3570	269.6449030468237	266.991371491145	251.1812278120628
3572	272.5992263253225	302.4219638787754	276.178458424305
3574	267.0825698972978	261.1661760654175	254.5207826644213
3576	276.8663769954927	273.5889649839923	247.1362767330681
3578	287.0824102489733	270.8516270756284	251.660049914937
3580	293.3498209032588	261.6702940467191	252.0763053924335
3582	272.2483423988725	259.5918916324979	236.5853553889853
3584	229.3046511199149	248.5645666877641	230.1217842568701
3586	223.912383590599	243.7662142235497	251.0447558547319
3588	258.082117786542	254.332177275372	230.8823162187379
3590	250.2152268887817	240.3521900496314	216.0410013320484
3592	252.8268425182055	234.4357289640468	220.2613223495207
3594	256.8560393161021	231.6180539048058	224.3255035653305
3596	230.4797238810653	241.383305458621	221.2761944895476
3598	241.0519961729964	230.8062782928349	232.5646077873646
3600	233.2600805617991	209.3156340629661	229.5813517512873
3602	218.2753453618413	207.1173376374033	226.159500713028
3604	205.9005519714102	195.5908117746495	208.3579980312196
3606	207.5469273553509	188.8451957796976	190.4966535345251
3608	219.2917249454177	206.600671685156	200.4480321147448
3610	217.1230159420656	210.9250073511837	218.6446063864781
3612	221.1075642061368	226.4061473054912	224.3647854640026
3614	190.5740036997907	197.9725435408858	175.8353466718965
3616	218.1755476939547	209.8584744341233	222.6390828028666
3618	237.7046413085351	201.5650076516586	213.1594044706806
3620	199.2160873304184	177.4718636400096	170.0174572889924
3622	210.7766391594833	191.2153702036132	174.772287793444
3624	221.3234384483092	200.6234714642887	193.9418209407777
3626	221.3325214365995	211.541508592168	197.5857863144466
3628	212.6311797127666	201.3975620573423	194.9829312454653
3630	190.1507939845567	192.3759996392791	198.6783076626872
3632	177.6571664757595	196.5164371289878	195.3757812108168
3634	191.4974687201961	183.4642615436743	182.3121183058742
3636	191.9765187031267	170.8856484240932	183.6706782497465
3638	199.1180605168331	158.5085452568918	172.1193767922961
3640	210.5294353066413	165.4578946303797	206.2549610860565
3642	197.2420453648936	182.6134632710509	204.6464342253916
3644	181.8605182364194	184.7819267586887	182.6857986714862
3646	164.9606406613794	172.2663272137056	154.526976744584
3648	191.2713860600773	182.3272341654205	169.7530545501814
3650	188.3148809214843	188.7179471163618	186.7901387795306
3652	185.0975650975057	181.2426370090004	163.8445939382672
3654	168.8333502392883	171.921074205691	158.3186466814911
3656	163.685118461695	157.4572655844745	163.8599125856347
3658	174.6849262705742	156.0423728449146	158.2395777572401
3660	174.1132161091614	170.0756586961406	162.7617822522322
3662	188.2306865237419	166.7750006900474	168.9901077410224
3664	183.8891927679485	195.2687562355882	183.0507315932125
3666	132.8270807483212	136.3349005958741	147.483984124632
3668	145.2612559580953	153.4380721926499	145.7775414294005
3670	155.8888445408523	113.8259425489878	126.6224455770426
3672	150.435247707786	135.9785201531982	133.3656005672708
3674	150.1727212427037	149.0113690160639	119.7365355363891
3676	150.9991780976167	123.8981815480559	133.0258841481438
3678	154.2967506879714	143.8095654141635	151.5866022878267
3680	154.9235142567462	136.8508196955628	140.0603354369964
3682	146.8664249331497	142.2607882959432	139.7743514993244
3684	142.8816722098011	156.2282516189444	134.8213524975856
3686	136.2509323174783	129.7791890685621	110.2644285787411
3688	130.8788499262819	107.0196213171107	108.4566762944945
3690	147.0100725865899	130.5190234830649	128.5243787232579
3692	129.6630251984504	131.4710398175033	131.2783066878106
3694	111.8515839643945	116.2423000089444	105.0562172907156
3696	109.7669521192983	108.027271772779	147.402878208602
3698	120.703596700941	107.3799409615185	116.9431073880971
3700	76.95589671713145	91.34540521494138	107.4071528529751
3702	124.6247396906456	133.1625695065505	122.0890465294045
3704	123.7240676312584	105.3281434157059	112.1119355450443
3706	103.5389141901495	96.12260383167997	126.8991256399353
3708	118.4377090458078	109.7021969721129	129.0789808216528
3710	127.13690243392	105.1098951691752	113.0238521616692
3712	109.4939849519274	103.9994663577919	101.7458169751736
3714	92.37662936782652	102.9870700284673	88.48785894216178
3716	87.69354425956016	105.1875412304287	88.27499555330205
3718	92.4798941943148	116.1903733675583	108.0589956444752
3720	107.4171731763983	103.8226526245529	112.8610329297594
3722	114.342230010311	91.1055867923304	114.8304306038458
3724	110.5305588791153	120.6122294430795	120.3839458052414
3726	114.8779709207642	105.2265649658903	98.35714644107216
3728	117.4284051383821	131.9436510981813	120.8962624136646
3730	84.18379995902016	91.71472592546527	73.59344032094423
3732	89.50887826036866	122.0615241056424	82.79502773382737
3734	89.44389041049971	90.89817559457194	90.52110648327356
3736	105.3229291948749	92.45747299265631	98.6996766911509
3738	102.9416931302322	108.3197895152265	109.0526993234674
3740	101.2764476396108	107.0854012708399	114.3373906822195
3742	99.8183824492971	85.61287841850384	103.413914416224
3744	105.5755685669688	82.36998000810739	112.9602316501149
3746	110.3362952907795	97.92718523334185	103.6559822595863
3748	122.7133694699928	109.1125311267876	106.4723555215392
3750	123.6781040060498	112.3491413233069	123.0925461802255
3752	98.22529729582629	98.70419162239115	106.6776341101232
3754	83.24563928977749	72.55287870946914	90.39596317619819
3756	95.03320167614939	80.38779350924946	93.33568219395178
3758	126.0889866701119	98.89466208635402	118.1920065871496
3760	88.7506102426873	92.5155776872739	89.72257530521176
3762	107.1423071997825	105.0774049743487	113.0519914810246
3764	116.1863896249229	94.20890758284938	114.6768180120728
3766	107.0738312250509	89.26044552260684	96.0980867724417
3768	76.15582623590562	43.74745653920661	63.97657005503235
3770	94.0627127744944	107.928142065263	90.66419877630804
3772	105.2745526461909	75.9966088278059	91.84052432185989
3774	97.88498090307057	70.05942387741337	109.3208702447808
3776	96.89065523412202	67.2099608215941	79.79709999548413
3778	93.10464351209153	72.303079403276	85.67875109344199
3780	100.7339066956684	84.96274140534814	107.6668862052604
3782	74.80822363774465	91.84299141870972	91.72309541828695
3784	75.561887101132	87.96849478393902	100.6325556196127
3786	94.3542966107596	82.41128809497025	94.14585291737556
3788	83.74777052227942	89.18179161729995	76.43784783057539
3790	80.44600840527791	98.91242860027322	94.10978125479885
3792	90.53680826856254	97.41999992893244	84.70293330385627
3794	79.74805859892814	87.81822800796874	71.39215806168811
3796	74.218978056014	75.62984377717343	95.10082673014375
3798	95.64569053942684	106.1981097409765	123.2005035233445
3800	68.2556752136521	88.40528890406672	83.80978031752974
3802	110.323038423263	79.67164962295055	91.8612074630547
3804	100.1539704470132	92.85487506955487	136.4482009092701
3806	114.5121581871653	119.376241921125	122.5111874221415
3808	100.0199190560093	117.1152551204933	102.4947981862376
3810	113.4555597783748	101.7337603716745	103.9115065273425
3812	103.3294925486107	102.7818862298311	82.52322560989154
3814	102.7921420457758	71.46334503767211	86.52277933061029
3816	102.7002936765895	59.55113143635342	94.03686403142365
3818	105.079083928681	82.69564081007479	107.8406999661207
3820	99.31478929488435	70.44068184093111	78.98939539777544
3822	97.40423831850512	82.27308239979917	86.62085897075944
3824	101.1840899308212	86.97285715638481	99.99773492792357
3826	107.3365574017654	96.07201194770718	102.6180985387343
3828	95.02421624701526	90.38393923728907	94.46607506456473
3830	88.77372451248843	88.86867374468855	100.9056899535388
3832	96.26666124458859	105.5049628558033	101.820734827421
3834	85.88683388443472	98.83934299114829	94.00832480074695
3836	74.12985044346124	80.40389990794822	79.68380530912869
3838	93.17898699952235	93.52088817101451	72.4194121366565
3840	115.2954458332171	100.9637538613545	113.8481864615447
3842	102.7645551527277	80.20953768730485	99.91377216106541
3844	77.20642727465308	95.92080430386966	86.13120849666871
3846	91.3403043237826	85.66246306445024	84.10019450731407
3848	83.81828409151186	91.24235031262482	80.96819632514661
3850	80.19322852333077	79.6821891085539	75.4766873560143
3852	94.93283059403676	108.7408376297491	91.38674730621153
3854	104.0318110084029	69.12903184778052	101.4252466015626
3856	82.35269196818067	89.1397216423582	76.11011344542889
3858	139.8379195531149	89.76089089612209	90.93076138418994
3860	38.85121918880307	42.87934090101119	59.51821244385377
3862	98.81389986162851	96.95938697610241	95.89366659295452
3864	99.34403170087198	95.75810515842261	103.2680361915904
3866	113.4727628487607	92.61467836216478	95.94289403226321
3868	107.7558685037051	75.82857156001867	95.91150405833442
3870	121.5307702972624	87.85816726445327	114.5448350075231
3872	91.54033477106833	127.8150152823987	108.3055258940464
3874	94.13436275359177	82.47610653423909	90.2221264316689
3876	76.57297009626551	80.07796252803837	94.67796129960894
3878	64.02449870146069	77.33526470996466	78.43961245925762
3880	76.07552824694709	64.92899241007271	88.10648399029731
3882	82.54833341269868	61.29609719823448	87.57436969865485
3884	81.07394422367406	63.71947388161203	92.53083835533141
3886	92.40729066774878	71.2930603988377	95.62396334563815
3888	108.3278522044205	88.82317993000086	98.76246780921855
3890	115.1308289186511	99.76779469377544	99.71644181913968
3892	103.3798085425676	100.1549720358986	87.08157345568222
3894	117.8119272653995	116.0451345531487	104.0494574888831
3896	125.4689385133888	115.6068042792975	113.9642144822111
3898	82.52745981793649	90.51283762496864	76.85060940216579
3900	79.25774247666348	86.78712571065645	78.06297651272584
3902	90.66879918601725	90.20459596271812	89.15736403602722
3904	88.06681361559294	96.68652799209292	74.37124991239638
3906	81.51694315396337	80.67410941069957	108.981211122108
3908	91.61408604474588	114.0530767927943	123.3598605476004
3910	85.09017916160744	92.95741035863907	95.58418247591884
3912	102.7646281310209	79.81932146608025	91.09868711612528
3914	110.0505118017896	72.11405790853578	101.3146760177014
3916	90.53054229869194	87.76136938127384	82.51923681516649
3918	110.7947898707558	104.0560020238818	138.224467698843
3920	93.018803567341	102.0303306280624	90.18551279933143
3922	105.9492944465322	124.7863503733479	100.3995436051867
3924	117.176504395344	102.4923198826677	103.6986929318154
3926	83.8886241127223	100.7425886926625	103.0045882474785
3928	92.05943182273457	43.34475813153343	68.91706670845096
3930	84.9926036010252	112.4873950494859	76.88829580104927
3932	121.1558924848108	97.76391217125753	111.8113868458806
3934	78.14501770830502	94.29724064297577	71.40019357517561
3936	96.51176113275496	88.81237814749933	73.77913185103964
3938	114.6233076955584	97.34462820573197	100.7439976117559
3940	119.7155715457792	92.95549692122813	106.0878215996696
3942	105.0702070532993	84.16921253846837	124.4176143064718
3944	78.86710422471859	87.11233747478343	83.22333814539006
3946	102.0725399241589	98.25155800703571	115.8959976591488
3948	107.7475765456238	103.4704859440855	99.8062471842056
3950	90.45548882815821	83.91687192094834	97.40351637857577
3952	85.02190177411384	75.72689983238887	73.4185027300734
3954	107.9512110129101	93.50559235069557	97.30180683350405
3956	75.01843853976098	72.34267443768833	87.13543156392146
3958	110.7063559527261	120.9379667031764	103.6149279725896
3960	106.1531104970852	109.8008582972091	110.3611683726936
3962	87.03363312127823	88.44008588138783	89.93500472001905
3964	99.04652086461654	119.0013044735871	96.09016112114706
3966	90.06453141203411	102.5170788478629	75.07715206249327
3968	72.61932120372148	101.3826843023664	87.27888317187238
3970	72.27270328477222	90.90944623336493	97.81253097570556
3972	56.56706918636481	81.80829836988927	84.20400173450898
3974	69.95566680814189	100.8739865626633	81.9839204584175
3976	87.8901979654641	103.0222572815719	93.59893577806605
3978	74.67986538229806	100.3322644004687	91.44660365039366
3980	74.34809202221219	69.41573514520212	75.90946130380823
3982	48.46133341292796	70.34231679978228	52.13156636162368
3984	80.96427050971461	83.59666455339024	66.06579673782566
3986	95.80354534622941	81.83005599077123	96.93733258457201
3988	101.741599034718	89.64741353210305	114.3213853828767
3990	75.15575161432344	81.72890442220056	108.8711843709277
3992	87.14760510867188	102.270209017895	105.7456760960887
3994	91.14843503681587	108.6451561421862	89.85737835277546
3996	93.78949611039663	105.3509214933162	86.54426888107818
3998	105.8372145513321	100.0259818999203	106.3980098210967
4000	88.42394574310393	76.9553282556214	112.1818156626855
