# Supplementary material for: In vitro and in vivo datasets of topically applied ketorolac tromethamine in aqueous humor using Raman spectroscopy
Source: Data Brief. 2019 Oct 22;27:104694. doi: 10.1016/j.dib.2019.104694 (PMC6839021; doi:10.1016/j.dib.2019.104694)
Supplement: Multimedia component 1 [file mmc1.zip › Raw Raman spectrum dataset/In vitro Pig eyes/Jena lens/High Wavenumber/0.25% Ketorolac 6-2.txt]

cm-1	frame1	frame2	frame3
2500	76.10268365295357	83.59319254866227	80.72776431566933
2502	75.07875872945331	92.65640920681111	66.6598704287462
2504	76.78396607931384	79.61648282710468	75.07552485100175
2506	75.94291696106134	68.76804335710629	83.13478697497614
2508	71.26790850936966	74.41843351971539	77.48994763340619
2510	86.65412061084763	73.83256318407233	80.67953945009893
2512	84.66039515688331	70.34424301017025	70.36141820047186
2514	82.956105580941	70.45325719404968	70.98898768746251
2516	86.53495863834981	73.60200421196947	84.6397674015351
2518	80.24699154257253	61.45232406472729	64.51218114567409
2520	77.49070230228654	52.85939930323968	59.33736593626044
2522	72.89569320661688	59.74860444376462	58.81760941086005
2524	68.85032290270077	77.95229098074482	61.64763457884186
2526	77.06884723357925	84.89830447027293	72.39103719673581
2528	56.6419472294027	70.97716741323966	49.2965586026513
2530	56.38703167163914	71.49088579629714	48.59539509277239
2532	70.22554789103302	79.37272068396756	62.67701491117911
2534	74.33447186460481	72.6427130187856	63.0249613446074
2536	76.59702392995874	65.66381755855808	51.21116377972696
2538	68.18706489424028	62.59185433903332	52.67100804093676
2540	60.90254933021179	62.77337071205476	55.45013769012432
2542	67.55196345128437	65.78066083757028	46.64293807273496
2544	79.24832099240729	92.87745226886226	72.1066309003777
2546	77.57796735347714	83.57653684999006	78.80009119690021
2548	77.83736622717505	63.92703429642705	74.86647417689872
2550	85.64005280346154	52.12198940738796	66.27117972028736
2552	69.81608927511165	59.63844467812331	57.95413288792339
2554	62.65509364321426	61.86193671638235	49.66513013176106
2556	58.58822175398059	56.67488133260741	44.92967572701114
2558	58.91377591207301	51.52900235834593	45.26815497453728
2560	74.49188993033226	74.18629757144497	51.74587271189043
2562	79.49236668203633	72.74469559419987	61.17312403123501
2564	76.91341839606839	67.36014715417848	66.01667185963024
2566	72.69746391444785	66.74452009884845	67.15337781275065
2568	76.22272337587258	80.22720042220813	68.19936572975867
2570	63.11913451535261	74.68668211776161	56.21084298048947
2572	66.73340755610758	76.37921458478145	51.68823280970058
2574	76.99888663307522	75.76369606898012	53.29005188228812
2576	82.10963382070469	64.41551764111934	56.95582637478604
2578	62.88955618532324	57.28155829978372	34.08479316618736
2580	70.67894845554258	57.57017273789538	51.06542840674797
2582	74.1113441410541	59.2954026257472	64.35479549285287
2584	65.8527196790035	61.54496873757305	58.78077993610766
2586	76.6793148285836	72.36856423682882	55.50877669256475
2588	62.95249554459016	60.06460582754552	60.06286461254442
2590	64.566064110033	63.3374706528997	56.1499212548311
2592	74.99619903035929	76.18036120844305	50.58953920087704
2594	66.85441095191359	72.5978153046505	62.31970280576051
2596	64.68018637173789	67.41204268067207	53.72726812625665
2598	71.54983882159004	69.30791894957918	60.83619369811245
2600	79.92868126299034	71.42543531639888	68.20916607079421
2602	81.79290143404728	68.03935083027014	61.95248410531601
2604	64.88699703427251	69.8187059741034	61.21740903709217
2606	66.54258463707326	69.92234443392827	57.57913617463557
2608	74.82924093474412	72.31014114717488	59.3951990001484
2610	79.54923210037228	76.27501961791387	64.39842669282608
2612	62.42049644020644	73.66448589536628	52.68600551807453
2614	52.99149438885304	57.77922934971596	32.42658762137497
2616	58.85114697128908	59.67959808231503	43.14898957479214
2618	70.70745075849904	71.11978657564326	65.955268312134
2620	73.55952486804824	73.59746593061325	65.55817105045462
2622	68.10052968922618	74.3777178078535	70.07932580818479
2624	63.11870946708416	61.9789824752016	65.88039730415775
2626	64.23109649295346	59.66151954647854	57.39025034021766
2628	72.64536781899564	75.18130432636089	49.07617670922398
2630	75.62176430349966	68.57544103164153	49.21997668714008
2632	76.61163204135632	58.2194619284628	53.21737486904328
2634	72.98489062855981	55.9369433018598	64.93428123736767
2636	66.54102899791512	61.37850161347019	74.28370983798172
2638	62.0530132243948	68.14787353247009	60.20818884679557
2640	71.2664409872295	85.01071711540359	61.42596069373107
2642	73.81182559786851	80.60955347116128	63.70116741153844
2644	75.12814293502346	65.3506813981591	62.48776657945649
2646	78.55174918299545	51.66097383901415	54.43820729363955
2648	71.13285756406846	60.55923171347622	37.79213230214112
2650	73.59189749678185	74.91838993600086	51.16657888202946
2652	68.98697633654021	74.35572239878785	59.6340944958664
2654	61.02401215714983	65.41030330193385	57.82012587556038
2656	68.73400411341746	75.63525255414194	56.72009317351424
2658	65.63994199823611	62.61778561062496	54.80980305259908
2660	70.61330477928529	65.81256715929344	59.4913111974593
2662	76.79081452709458	73.86920169081311	59.53252691105109
2664	77.86537663812776	75.44388647926843	49.40285435875447
2666	76.63893420461659	71.68781130772317	61.69504509401556
2668	81.73000190486894	52.87612711694037	65.47595676475022
2670	71.90511277437975	48.08416890342464	57.28441350891387
2672	59.634234138437	58.74372282334758	46.46734771170974
2674	83.10100191002795	69.92017152901845	54.27374883474613
2676	68.15339714449102	73.8895999775108	59.30174855374425
2678	73.30071173459693	75.10183532010652	56.82721292056335
2680	77.11039896980502	73.63433461070765	51.4677079672038
2682	67.58303857195377	70.32612665360728	49.1738872522676
2684	80.42317170548112	69.94914207146616	63.2997979912381
2686	71.34677609686099	72.08904575144106	57.29977626231519
2688	71.46174970271483	73.57849193473604	63.22642321330736
2690	74.96329304988583	71.73845267938283	69.08275652824867
2692	61.00585196927933	63.75487187996409	44.11171338769562
2694	65.68678120792509	72.28142389250095	58.19550425531745
2696	64.89200069363756	77.83851366177166	70.54751897437662
2698	71.2930699439417	75.77264783609155	72.10293100634729
2700	83.23148912960399	67.83932332111174	64.1917191812841
2702	66.76973224459856	70.2553604513131	70.89802404938011
2704	73.33054550931823	61.50734196359714	68.76041527159056
2706	73.92780671589577	66.67748504747455	59.00422390047191
2708	66.84489786120692	71.6041740090068	50.09091462127286
2710	55.70018363128884	56.95789278321452	51.0803634612605
2712	49.80358200624723	28.61951468730823	58.57021272329045
2714	60.43707453070888	47.91712121564947	55.57035991066247
2716	62.74517649412771	61.69738149481054	52.58252103883757
2718	58.50898647916591	60.25269403679046	49.83429693600675
2720	70.54106873352809	63.64643807156233	39.84753733783468
2722	65.03063341921283	60.39158648476008	58.01675492076318
2724	73.09320996280815	67.13114110995208	60.68062391167074
2726	77.55019195564405	76.31556947199321	57.7652661918065
2728	69.37033735083404	80.02517960156948	56.59149335859512
2730	63.65315114456996	68.22637706011248	53.91947171896135
2732	51.24732689757938	59.72071140739217	38.40298314187896
2734	60.79352901349974	57.70716275316175	51.48647491538833
2736	71.3669553914124	56.3585707363677	67.34806553224847
2738	58.10274407532852	49.41246891204148	53.14137652892651
2740	70.6513016160453	48.89309493152623	58.28478510649084
2742	74.70233983007272	45.08841122634968	52.44937497066154
2744	70.16440473318784	49.1618664773535	54.69888487671052
2746	59.90299351113327	54.91634121600343	62.2101022809513
2748	49.48324860787281	44.47810224309273	58.37310305229192
2750	68.52836318237853	60.88872753751006	71.29026623914334
2752	67.61272304904159	59.91039770137869	59.08746039458899
2754	65.63129978988974	59.6270458071348	49.24374352979685
2756	69.96946079621952	68.0902261035406	55.67519367661027
2758	70.70481331414959	78.944204656236	73.98913545391653
2760	81.25238829740553	81.95214655545165	64.8079657084966
2762	80.51014832125271	84.17970097204508	58.93097612026304
2764	70.48883657387417	82.24602096614187	49.38494802151967
2766	58.31917004116347	73.40759314362164	34.59006778778723
2768	63.19806522478348	58.91711297910407	44.72171983519651
2770	61.08734611860751	59.42534009269647	47.11471297942072
2772	79.62455835177693	69.88757403006173	61.11910136345947
2774	90.12433880992671	71.78955589241657	69.18492521478666
2776	62.11944479394651	50.90834954424498	51.30552301046664
2778	52.24462163900077	53.45168758786812	32.99211264992382
2780	48.28341326937532	49.80742364792282	45.18550694289487
2782	63.68344445181785	61.48141781308365	58.79300219498575
2784	79.47865954820892	71.71049036783904	66.16529427376887
2786	65.74275263692371	51.71467510644257	67.58154730002265
2788	78.6309075350498	76.61551324987704	59.11509876171787
2790	75.60801352796948	81.76836236855935	64.09779710663067
2792	68.09721117011213	75.04979202286151	61.12371001132279
2794	63.65154021013242	67.01512927129181	48.25475095594925
2796	67.77128096734015	70.96226709289913	36.91837323998082
2798	56.15863231822769	41.8982339320416	26.1194038741888
2800	61.92987595748244	53.46261568623348	44.55883080623824
2802	70.3691062382957	65.3419078627547	55.56809553878539
2804	73.15943710644476	64.29668222851376	49.14834898751509
2806	67.84376318248208	64.36611084439365	42.46561451631546
2808	56.29159855131341	68.79327884608139	56.51735779684928
2810	55.54804575921934	64.61509290382014	54.04068794539631
2812	64.34876586624472	63.26982141785385	54.95390386867842
2814	77.47803784766343	68.71574197014401	66.60581846398873
2816	84.29960655250419	74.18785771026789	77.92999290630264
2818	71.69801183626953	78.50706484108692	68.08648575361656
2820	68.05581446858972	66.44698054929739	62.64776803389063
2822	61.94114818286625	55.62868440970463	57.05741860237612
2824	54.36083240015475	56.54775908899856	53.79421885945475
2826	70.45374430676723	66.74865310044608	69.88542014885107
2828	69.42837693843205	61.09966084712076	50.18772536845084
2830	79.47246103172333	62.15720249928287	60.82418890797878
2832	79.35524797222359	68.38416093622664	69.0010963949493
2834	63.93357907607365	76.22153084623695	59.92409168508441
2836	61.24157303381117	80.80310588631262	59.96888267371566
2838	63.53229148746542	65.25912181406696	54.59545246424622
2840	69.19693198910838	64.24141551723382	57.78870639754335
2842	72.48038097606228	66.15274614358746	58.37900449790688
2844	71.32205895266652	63.81751998030097	54.19117354261907
2846	70.33186690790716	62.35653966393794	61.40595671576165
2848	54.65232947995496	49.71770051985528	64.05005751080232
2850	55.94221787796933	44.77251779520361	57.47298481896515
2852	63.88555027385976	50.0375927587091	48.93017846405726
2854	70.71657635017085	63.34082422464573	46.92935086009482
2856	76.00757631712457	76.90541264773454	61.37630958066408
2858	98.05842922022458	79.96631595662562	71.61284392363793
2860	86.38600504983856	77.20271998557722	67.5400537735126
2862	76.18645180359722	74.23297753028894	63.93623186746383
2864	78.58288918903244	76.47372425033043	67.02951997232984
2866	70.72720682242627	89.00650487100435	71.1986944246059
2868	73.58394347042272	65.83730140212312	58.99445449201376
2870	64.0921058776533	70.46039260590601	58.12915743184981
2872	64.80416141904695	70.6528447790528	60.77865249337391
2874	77.01962667803353	63.73471280426784	61.43475977150742
2876	81.81684583064767	74.75294257520255	57.48939427450551
2878	82.18860140891101	68.63120079120097	54.17548593490664
2880	80.1885867047657	63.37321436218898	59.67885549810381
2882	76.88742209209639	64.75465875790081	67.31598051010127
2884	76.50089910758604	74.66069283092536	73.79142940537432
2886	84.08979456080512	89.61598166142585	77.39786750036144
2888	89.22894855709984	70.43022248248079	67.08491264641944
2890	77.584814935458	58.21589264368416	55.32473027208961
2892	79.82592678677867	62.4259372655583	54.59933407643996
2894	85.30640459236906	73.36063949921081	59.78384795952625
2896	74.55155552261	76.98010129862338	60.31772312707095
2898	81.25540871145945	84.62801348946599	59.00146450363306
2900	84.27166153941938	78.78429027456666	55.64784986502533
2902	79.63367345677838	60.20503313725168	49.92513289680569
2904	76.20662947040879	51.31878401973848	55.43199510480682
2906	80.82634436519908	67.68201575594287	78.75496429888378
2908	84.18540426168831	87.57359819545978	94.87315683352516
2910	75.04017352896267	83.20075553992561	81.92038305797358
2912	68.67258273107319	78.33770499727203	69.37489029352956
2914	71.30746874819371	78.44369970818075	67.52797489353335
2916	80.79202671771549	82.92340576722357	74.06843982515241
2918	83.47800969739483	84.66275641721316	70.09744674372894
2920	81.21407903846949	90.84822731279404	76.16767284166971
2922	89.83971384519617	93.33074716252156	79.36066466055092
2924	89.23637204408774	99.3912679124139	79.4281027042464
2926	82.20016198502211	102.690849197738	79.43725953331173
2928	87.76450794428828	88.33230569256033	82.84886459415728
2930	84.08207836620102	74.1344877864843	65.30056395453329
2932	68.82263210946962	76.42773706110596	64.6455553386259
2934	65.70135971373667	82.48221721438975	71.53530191758965
2936	74.37446443740097	90.34316023624201	81.32980907883567
2938	85.57614035656911	98.93141903872824	88.57093573420451
2940	91.51484263887245	94.7968444406069	77.696907380413
2942	98.32451940361585	98.93920282101335	89.08431796541355
2944	97.37715782628345	92.79557551714859	83.41647137126657
2946	90.25717025781907	91.58649850550424	74.67894787067182
2948	83.68649491447975	96.1190074720901	75.67329785740449
2950	89.35759242993697	78.12363166719341	85.19831555856946
2952	87.80540263276063	86.19347348221805	85.58313920640255
2954	95.17916900783422	91.6536876756368	78.04039544658113
2956	92.74451010770413	88.65277361129321	78.24299962001533
2958	82.29061855480438	86.92156883569687	83.54297476002752
2960	79.88998212238916	98.98658651013174	82.09218148216766
2962	107.0360402691486	88.5568734727249	82.40020645585973
2964	81.49926409574186	82.47643900466234	70.43402580000978
2966	72.88681430239767	81.7626944029785	68.69545698699102
2968	86.78426001987728	88.34784282315108	80.50755387932283
2970	104.6732961602649	97.85080532982508	95.95783904590495
2972	89.55358074632765	93.52976688922536	88.20211296524239
2974	87.65488669961573	91.37717551922322	66.71160517065201
2976	91.46779099319916	86.11013272207107	63.72162173651537
2978	99.86119651818895	80.55229169009036	74.38461151859514
2980	106.6331640106529	82.11447947328689	83.35264674734526
2982	104.3104001013659	95.9015359970938	76.22289976951436
2984	99.71462411768968	91.78649824367369	87.45024970241978
2986	97.87573600359274	89.14346973526433	85.85557324742148
2988	89.23400514418788	86.02011466497555	82.3899539439799
2990	85.39299548278174	81.99421574440871	85.74960841215494
2992	91.60715175835543	81.3854589961005	89.52733295531532
2994	94.24104329249855	95.4590410290741	63.27634844328951
2996	75.94060544912341	81.64719571196287	57.45161118882803
2998	96.71409681265534	90.87745070633531	75.8323894075761
3000	98.90316744795204	88.68393584302407	76.32119842201817
3002	85.69670521867565	81.72503979314384	70.35660661519312
3004	84.70844243879678	88.9050774267935	84.50387328491675
3006	77.62784635323563	81.32999936947005	80.43527961854663
3008	90.39874768655038	92.2166579089412	92.99369085155114
3010	100.1620278172119	100.3224527691676	85.2634388229786
3012	88.32782470171905	88.210396085198	78.35377375084356
3014	74.842605657889	73.92221162146927	81.70332008252883
3016	107.6897923069782	101.2429543687551	83.872909732452
3018	95.75256976460987	84.23684565446662	73.42641563408523
3020	121.5499798106779	99.80967483831364	92.56806000267615
3022	113.2857305097432	96.84186809994787	96.84791004157236
3024	100.1573157515785	87.57755442672642	95.95285354900742
3026	107.8502598237317	90.87090744248374	102.1783845231197
3028	100.9490852276297	102.7766661323706	103.334825786221
3030	119.399220722518	112.0230621037392	91.6115462582744
3032	105.8795736811169	100.2399941412315	95.34797896587367
3034	105.3002649022745	96.46521698231767	102.9602651465898
3036	115.3822896823402	97.79847563304797	100.0964065094272
3038	118.4717047768373	93.61306411654194	84.54510611828165
3040	125.4366772987465	100.5063763160421	92.95901057713937
3042	108.4784302627863	79.09819339057637	81.97653904046493
3044	108.1195376346592	97.26205731822472	77.34066363340602
3046	106.7135334314574	108.5238061110993	83.25217900212337
3048	99.48116450901003	106.8186524809843	92.06650443777842
3050	95.92352872272402	114.8741473300099	92.92477444917532
3052	115.6458707847625	126.3223305014878	93.94655563672416
3054	117.0376012353934	117.005595832822	104.8550312538113
3056	119.0034022066886	125.5343969305063	103.5400421231024
3058	121.5202067019548	124.2919805097664	99.57556166213175
3060	120.9760342592879	110.7689473093203	95.47769901291497
3062	114.7701481680694	109.4573147329517	87.53839593947079
3064	114.0258259112372	124.4216697768384	97.1957257835802
3066	135.2332600711828	127.8724201958236	105.7270182297974
3068	146.3569910949599	133.1795455920857	101.6170213833293
3070	144.7331454958577	139.0983374750555	110.4182107181053
3072	134.2112443871005	135.8785191071584	121.5012398537496
3074	122.8934792447388	115.8549990239111	96.29429747391484
3076	139.2529457940846	131.7022870495494	113.769393212496
3078	135.9115073432898	135.8218084115859	123.6583543981777
3080	139.6058463621663	130.0878930227593	125.3693890055359
3082	147.350220840934	124.4549894825767	122.7808251157295
3084	149.862228659155	124.8415401398478	120.8865872703128
3086	142.3440255232673	130.6127416817734	122.5135870359964
3088	157.2671925257719	142.8698424049453	115.5876962787747
3090	154.7272481870682	150.9600715066308	107.7035866918439
3092	143.2861750110867	150.7035630402695	103.3768590793186
3094	142.4797541894141	153.1774725064881	113.0182299581972
3096	151.8587563018825	153.790126205307	124.9487960951905
3098	152.7917000644666	137.4882853300924	114.1517318758332
3100	156.3930720468689	142.1625874731074	116.676889044266
3102	162.4251105940298	131.2473357487075	134.2609920802904
3104	158.6172058869036	140.2898650443743	129.9309576982798
3106	153.7680997669617	154.0869828748162	117.3936966976777
3108	158.0735146575647	159.3801140196543	117.8255907757589
3110	170.8781108641862	153.6745717287747	139.9429403849296
3112	150.5882577548087	140.4053453857709	140.7465826859715
3114	153.2858641475299	152.6816668618969	144.3611788304125
3116	163.5440285660031	170.721487007599	151.2428049909743
3118	177.7147400697772	181.2537511189013	147.9048654259944
3120	189.3517112774548	182.0806935767043	143.6920516680671
3122	192.7898453430469	179.6313636138745	153.9051558399952
3124	192.0664936138522	182.176004406153	158.601334749325
3126	209.1222151825598	189.7454580149634	166.7781281832938
3128	195.3834917365302	194.8470552097898	168.5166977160783
3130	204.1817904768014	201.0053728527955	165.0412713723044
3132	211.2112407437151	193.9505313950855	155.3487994923062
3134	190.2074713811372	172.482049850818	145.8930010325076
3136	195.6522728940041	177.870462449302	159.0887010442825
3138	204.1559519146748	185.8554571188238	180.373171414253
3140	197.0517073093471	188.8077444746162	176.2564366691272
3142	212.171183177108	192.7559558263114	172.676188834977
3144	226.755884701445	197.4853844703974	169.015745947512
3146	222.8614158180899	202.6850906685839	165.5639829203298
3148	215.6041152313071	208.8932946784375	171.8100351657892
3150	218.019797581463	202.3909268575297	171.4015749601348
3152	229.4398066024178	213.4022139232578	167.8748685247865
3154	230.9787589911682	229.0951592442846	174.6936278827213
3156	222.3608766677558	219.5411330172564	184.7596807245014
3158	221.8653360320219	196.0294881297652	187.3461108134879
3160	238.5187080286785	194.3183313882151	179.2109806120942
3162	214.3952327852546	214.1462516113719	179.9365040035347
3164	253.0368687495928	221.6599592857202	202.9942521751913
3166	250.7172216557237	216.6749271875091	206.2577675749485
3168	248.0760025354884	222.9071147603099	203.0447007931296
3170	249.7545978856336	226.5893442435614	197.492392267233
3172	250.0192170064414	224.1796617186278	194.9094786516423
3174	255.435551632471	248.1712206553081	207.9812596935182
3176	266.5238926021729	260.953424770189	231.5040881085266
3178	277.536888327596	269.6165686866494	229.1763076124994
3180	273.9736899140395	255.4571197145111	231.2582614758184
3182	278.926121508823	254.2346932184149	234.918288480113
3184	282.0921708538976	261.9916927161354	226.2208007827652
3186	263.5598635857277	256.3040871770133	210.3568237031064
3188	270.5935147995516	280.0065363512123	257.4837527878553
3190	295.601487278227	271.2775641703224	234.5475422696332
3192	283.8042754693256	263.1501585760537	225.1805581981803
3194	269.8810117375598	266.5247403174204	221.3440752145284
3196	276.0630757462135	271.2017635104091	226.1705533381843
3198	290.3697820384586	271.6998331392657	234.1130635822248
3200	279.7891214134697	274.7846984293014	229.1667596485806
3202	290.709413052384	265.4163118602057	226.8226489493338
3204	296.8446721817714	285.4804396283345	250.5303137177366
3206	299.8746897400948	272.8040320151441	244.8412185998494
3208	296.0133999405523	271.4066450928772	235.7450187857731
3210	295.4424796389947	286.6945314602991	235.4538475157428
3212	304.7398331667985	301.7343798628584	244.3094415248222
3214	309.7074013373317	308.9828234397903	260.5777637370983
3216	286.612099719505	295.2916322492844	252.659229203871
3218	308.7598099443046	280.8431735393931	248.7531655317988
3220	301.9339099184177	288.2149059087686	245.0443553753956
3222	293.534506032907	293.6429054412224	244.6959508037837
3224	295.8821055529995	290.6178223137368	245.7816432295307
3226	302.5379623012678	288.9654779522148	247.704589726146
3228	315.3894285121229	293.6097261538993	260.4950174699144
3230	324.6874252195534	296.9804711983269	268.6257938033026
3232	313.6468397816062	295.5520448463325	249.0021487473032
3234	310.7878162567774	297.8446994315677	249.5390299380871
3236	305.6056145072894	289.9002468141742	253.5672998922202
3238	309.0716318673015	284.8514587389698	251.2864933674139
3240	328.5738895700175	294.5030572367277	246.4830498186221
3242	313.8560541285319	274.3168690684482	237.3446370609833
3244	321.8941248843998	293.7273259331718	261.5098040011299
3246	322.2166359572022	293.9951156983524	240.9949104877573
3248	304.3031626204235	297.1628564065851	244.3698362369862
3250	303.3304854184079	293.0980157273145	244.2013022882356
3252	323.8089646071711	298.4391448374503	249.2212960445431
3254	328.7741648326104	315.9602917423759	270.8764881330245
3256	273.4040193772381	270.0024480094379	235.731845898293
3258	283.5302365167697	283.1706366857175	258.0106970837359
3260	314.7027024103356	303.4066207062136	267.999879403557
3262	330.8911605819438	308.0484028471732	257.5241454502414
3264	336.7537676345272	308.6736692287468	265.704825027872
3266	333.6048012643874	310.9454717954364	280.9873357281182
3268	322.7041555282121	310.7163057002202	270.8896350941542
3270	319.2127421727633	304.8895981552209	248.5330384281249
3272	327.8777780839228	312.9204864729978	257.1085058719332
3274	347.1640103080027	306.8522746311419	274.6768643090662
3276	340.9441506012753	312.2594710100061	271.6120341145081
3278	340.2385992496636	305.0023546620096	253.57086658405
3280	343.6331329130849	304.8807168176479	252.4766494807756
3282	334.6567556209612	319.8904978289618	269.3153318657711
3284	320.5827514702352	311.4586155042441	257.8573893040345
3286	365.2093252653106	314.8890439280886	259.3411696949018
3288	335.813308572976	328.7004367706538	275.3779724894253
3290	326.1505055645958	300.2279330779881	281.003388640582
3292	308.0832668854019	283.8298927816357	268.123918978237
3294	310.6599063764953	283.7209458477542	254.9998035342593
3296	318.1038630737981	293.0470522002493	255.9240732889454
3298	289.2290571042428	306.5295179668999	268.2384977292796
3300	321.1591192283889	290.0527873719578	284.1943275162241
3302	334.8582557132021	313.1449787663232	274.9407556265875
3304	344.1257722441773	306.5721733362865	292.2529791270221
3306	343.9805912656648	308.9509263659494	271.9719691607458
3308	332.8118932821748	301.3100432494822	256.9999306876566
3310	315.8186350289404	295.850149596881	254.3260738636786
3312	309.8892765779759	304.5213006162084	252.4475839641607
3314	331.8990843809082	296.7440400188611	272.8456688295412
3316	321.6663936329207	302.4697478655734	296.4780344057493
3318	313.809799566318	319.2311188942222	280.9733951891548
3320	342.3810187453516	324.7595603044492	282.1178936715353
3322	352.960098012762	313.5584965582674	267.3350053589559
3324	338.533128665342	305.0626241913579	258.1997687363009
3326	331.3938003323979	307.2606531606442	260.4728644552243
3328	346.3810948098389	308.3420881171084	253.461737489075
3330	321.6249120944587	300.1260263173272	246.0788043527196
3332	316.7706028577427	297.8798195100709	251.652828190377
3334	340.177933551994	307.9389369580682	260.6522377510487
3336	351.001661916791	317.0904817028252	281.147231968128
3338	346.9911220604722	322.4472309347107	288.4486401361968
3340	350.4562669294056	328.549645386455	287.8808213345849
3342	353.6948278235882	329.2762621487913	280.6816509504835
3344	328.8070831754841	313.0687716722574	260.0561626896789
3346	330.4592119010942	303.0180991480216	272.5067799130109
3348	362.5335822065701	348.8847509729044	305.7793843061314
3350	327.4123425140301	314.1459777574277	288.2889913068249
3352	343.7114953597054	309.0042100726766	289.0782253233948
3354	347.992160334729	314.8605992871815	291.1542212349306
3356	345.9983488872483	324.9980891425993	280.3304013730315
3358	362.9946579798433	334.735115976719	270.6284804396581
3360	378.1452373171767	333.2548624149867	286.7721728065718
3362	382.1389652644752	359.1686441432946	312.5598128510302
3364	341.6576429428873	317.3048144226642	271.2851541800242
3366	348.3769315620954	351.268280892722	291.0612192341412
3368	340.0224535444709	337.6984713451655	286.9088595119222
3370	342.1227302916088	316.9431351689129	287.4963954439197
3372	354.2611832204351	315.6439406879858	305.3343511876238
3374	361.661049261575	328.8060821390382	316.3087030301565
3376	358.5015209013653	339.7501032585641	292.1634911238681
3378	340.6666785213892	330.8586269141289	254.4034863867969
3380	377.2922777448048	341.0011696332432	292.9408172770495
3382	371.8409615331311	349.2674124521001	283.0229744590827
3384	374.861399385129	340.9390782884636	287.5782111014277
3386	366.6081701151211	339.8594265002171	296.1382793452179
3388	362.6596050810192	345.0516368716946	300.2330733514513
3390	375.9937287348733	349.9811175150466	303.5056985369427
3392	392.784590769248	356.4407301880291	308.7860095999702
3394	392.4069247695611	364.8597962541495	305.7164280836705
3396	372.0786744196816	358.9745413454872	310.7630714120745
3398	358.4462911925837	341.283968038911	294.8651247005414
3400	378.292708162128	368.8281264087692	301.8566103956809
3402	380.7438064004937	361.9462513293157	317.5224954132088
3404	380.6117179577286	350.6837576020027	310.2305284165102
3406	380.4664882356083	350.2661991990418	296.2629682958877
3408	381.1013509262493	350.4533644549829	300.2923033267186
3410	396.4418727263465	351.7800103296263	306.6983915882716
3412	371.8153105775155	335.3709202014622	312.9575643791837
3414	376.0139064936612	366.2374985041554	312.9385077847861
3416	368.1407675910882	366.0591523365338	293.740809964688
3418	388.185879169882	357.5222716789402	304.4862536003283
3420	383.9524282263348	348.8182993701265	302.9232293430892
3422	370.0900107647378	351.9091229340725	303.8769465647634
3424	373.6130061674235	368.5706425352081	307.7592494584097
3426	388.178012963192	373.9796216247454	303.6795847356079
3428	388.8195938904378	339.1695711737078	324.4981478317505
3430	362.5002690079825	352.0379293827552	316.7024817879027
3432	377.2663099602525	351.8025342851344	283.5275961603829
3434	369.3384862930059	360.0372801006416	292.9782434200764
3436	353.7178845705745	352.3543389572867	285.2777719944207
3438	361.9515018654918	340.9381510393312	294.3638088539587
3440	361.5426758510702	331.611700307707	299.9005526926634
3442	353.5419428354035	328.4132304387561	298.0226161373553
3444	371.9690593307452	338.3230081931216	305.9414407336564
3446	380.4936225842756	357.9362756823009	286.189022605577
3448	377.7348692286201	357.3248785379609	292.0140043688039
3450	352.1668887915661	338.2808291997851	293.9904828656843
3452	360.981720049871	342.7818468093677	283.1749078920314
3454	350.0323631872555	324.8320067965953	279.2569740361626
3456	347.6134019680143	330.2855617581216	283.0659766844351
3458	361.0170909879284	354.2100912519336	299.4318438336815
3460	373.4398362428022	355.3547846351034	305.5206492234594
3462	371.6470897463508	332.516079364113	285.4162614989313
3464	361.8585563665239	342.2834625256156	280.9016524748221
3466	360.2801779006717	353.703860546452	286.3776636215386
3468	339.038191020318	334.697442770217	293.4234266885446
3470	348.2826346080781	339.4045242227369	298.3087589845757
3472	343.7713992894958	318.538453230987	278.6742808160572
3474	329.8604998430393	311.1748764575636	269.5119409944414
3476	337.1398132211557	325.0661285593667	280.4380289830529
3478	335.0802144799214	328.6780659324526	277.4895008268452
3480	312.5732847223731	313.1930600491454	254.8599258074906
3482	332.6997827487272	316.4705484509647	261.9137199379337
3484	371.530096957532	339.7101119881226	289.7339992886295
3486	331.5389924440622	311.0419600487375	266.3884537565277
3488	337.5919018186253	310.7465413180738	265.3080600639509
3490	328.8574031076705	303.556909128308	277.9971360996468
3492	326.4994446408202	292.9489407833311	268.4144436121221
3494	328.2475241974793	297.2157725617444	260.9994173361006
3496	325.6004682941898	312.6076225455475	253.6077318036624
3498	306.0794060790179	305.0362377887037	246.4791121045489
3500	285.630755759273	277.9061624802609	253.1768750575167
3502	308.1775883302103	290.2815442605606	265.6302548058451
3504	326.0323995080557	282.1679769377514	255.4785487767669
3506	320.7046384769213	301.4828811534837	230.8106188817709
3508	319.6944613350646	293.5783308376411	258.8051576688054
3510	315.2344537311856	294.197750441327	259.2692014957532
3512	304.9523196044797	285.41900981174	233.0493493725554
3514	297.1753596002585	281.670111098124	224.6572853950501
3516	279.8323747512766	278.4940304957149	225.1943082292453
3518	260.0900367759791	265.4013789042764	218.9736996160382
3520	252.4935342117467	250.2631599365686	214.4439317743467
3522	248.9241512047864	256.0323976899862	216.8655102959863
3524	278.3117038428786	290.0408836825574	226.3617176304229
3526	247.9743404851254	253.4142184096456	212.4724226569218
3528	258.1570143550684	244.2237912773115	207.0232436644395
3530	271.8934444804292	236.7520500630625	200.6162312916061
3532	277.8556708990894	270.5715900186385	232.7236640143455
3534	277.2773645867479	255.0676445896506	227.2313165590089
3536	263.9332526358462	246.0514093906471	209.5983605706574
3538	251.8526445525532	242.4430624302923	197.1913215658367
3540	258.5366337917699	226.3565513588061	191.6124522541732
3542	265.0351792296674	246.9939204070487	204.1251660706742
3544	238.9661503313152	244.8048198522392	179.3753090323693
3546	255.3847702185601	251.817682078552	176.1835729316568
3548	232.7660660113126	229.1909875991994	191.4985309496532
3550	247.4491275450042	240.1229298173437	207.5256417947967
3552	253.465127862904	247.4173236746762	206.479634315433
3554	246.9033333709787	231.52073501063	205.8258297514817
3556	258.5771422410062	237.4111743354671	200.9428380013077
3558	257.6926116439215	226.3015643355834	190.7444206982692
3560	243.1099672607568	215.265543191973	180.5417596609839
3562	240.513174893282	232.0360326377064	187.3400383445133
3564	232.8660464232932	213.8680654263359	205.8210288947819
3566	226.0060204771494	203.181429874457	165.7183738311827
3568	236.5213493983605	211.8246888798077	193.2687427054857
3570	225.2859126525571	193.1109232044163	194.4035345803349
3572	231.6203943669632	225.7969604481917	214.639700319748
3574	225.4527242593571	214.8344931080081	196.9563911543346
3576	244.4942475884688	213.503483627426	188.6948137372664
3578	237.6497389993627	205.6450095224811	188.2452190633461
3580	233.1472206297896	203.7858892584077	176.4037426106067
3582	227.1713648256339	208.8714163414603	170.9110401206963
3584	205.3756901636281	207.5192177291065	169.1267166792351
3586	207.6307590455965	205.3918701350363	154.5763665000404
3588	217.9171138382525	200.6248501637089	185.505601358149
3590	187.8440596928597	176.9947191697944	175.2948737172262
3592	199.6402549282466	179.4100300186721	166.6535032842709
3594	189.7483840774921	190.9102192265728	175.4045894864791
3596	189.4763955221409	181.1254498616016	177.3668422775698
3598	201.0595144956028	171.5251878349503	162.4467315029575
3600	175.4725247611436	163.0317056075292	158.684117013288
3602	166.8582826587	170.95081470127	154.6568936421508
3604	165.4906348857826	169.3867070994966	141.5667901998471
3606	165.3430582439132	157.3720210841622	130.2449124166566
3608	179.685487976463	157.0852696822228	128.4644160135532
3610	185.4750293225489	166.3170260974309	136.3433813230657
3612	184.860886919013	184.757028628614	151.8472598639264
3614	138.0529411898335	141.6541495495212	104.82107693781
3616	187.4388614887523	175.3206037935179	141.0706785882543
3618	170.2054421900871	142.3260538882775	117.5596580497954
3620	143.5103286798879	132.0788055833659	127.9365499022695
3622	149.0130347458371	151.3545484481564	125.6976660663231
3624	193.3184043292018	178.6588969310411	142.3539292746188
3626	179.5350586725434	170.4296885167395	157.3367186010288
3628	146.7412203064778	155.5246703845507	143.6895596124793
3630	139.3851528727952	147.3077631021789	122.4299857557896
3632	146.6865242009939	148.1681764386495	124.62861515302
3634	154.3277538492967	152.1728882236794	136.5129662643374
3636	148.2089059833197	123.9851728803113	129.8184651007839
3638	151.5254806890897	146.7014521514041	127.697224937435
3640	143.2257670089736	164.6945977456998	135.1431885507259
3642	162.1133069199007	146.7727833885075	127.9249826539126
3644	118.0039562188232	135.4590921423054	99.44698669665972
3646	131.0781332131825	133.3668234507411	102.3863691813801
3648	149.4440143773422	138.7193786191146	130.4572118212152
3650	156.9204880398602	146.4458786360034	138.8727935140421
3652	160.8590288642707	136.7292484689308	110.6285016941802
3654	136.9557910885695	132.2763321028382	93.70513928089025
3656	123.3898326393097	137.6980306718563	106.9374167237484
3658	142.5298356359168	138.6667098964285	125.4378318729308
3660	149.3295319460122	139.934839052813	131.4684913617334
3662	141.963369696248	147.3845423257161	134.7096364293851
3664	145.1877634613651	139.8382459531782	147.4946856970212
3666	112.9647685710196	94.41769214900388	99.27829506540155
3668	146.2485673238748	121.7851519237628	114.6258201062083
3670	94.51842239935564	101.6383472179491	84.22257654423513
3672	115.9166018493829	96.01516723590292	104.2588024444663
3674	103.849500044001	99.12236800487526	108.7605091314013
3676	89.54133372121234	108.0336009777978	91.2096739426197
3678	128.2893943077389	132.028947105559	100.3619217540261
3680	119.2936510156095	120.6498928634375	93.46076391964216
3682	106.0535491618976	100.2940449707745	96.72567054276364
3684	103.6988431468348	106.5031930255014	98.22312547133234
3686	86.00830421682164	107.3390099849057	72.08568823296017
3688	83.57571008250478	90.56479726365598	54.08545367631699
3690	101.2823058555499	89.08950050819587	69.479108140024
3692	99.55183128450415	75.25545973329079	90.3632241573284
3694	91.77993385741432	92.78045346784036	81.43034022823485
3696	80.04309910430759	94.49116797584472	90.72506263858797
3698	110.202464630051	108.2833996634368	110.297358721632
3700	69.46806622605504	53.93839467809254	57.93482887009841
3702	95.09382453487314	88.33884497288196	106.7418109938208
3704	83.0696198237042	90.2972386130761	103.6007787987909
3706	82.25961010186668	87.31950318667415	96.46908482380451
3708	92.98697152198734	103.1097684812713	83.48435961385167
3710	96.43377652657594	96.09018581484662	77.2205052829201
3712	76.32169951699589	79.41788375790665	69.43673568004975
3714	65.28716927419208	77.41384544857539	56.8110612378878
3716	65.40018576911561	74.16247548696225	64.16764448186842
3718	64.41397137249663	67.72809693058576	84.3605948427293
3720	73.75222585022492	70.39543104326037	75.64767848178521
3722	73.37743982916855	69.0170927800614	56.39455841811539
3724	86.66188370964179	91.73766705633958	67.148445430512
3726	58.05100392250448	76.01445114152448	73.48986134770057
3728	100.22734674011	106.7667703746233	86.60737159313523
3730	83.00288712471374	54.3893037319434	73.35529011422239
3732	69.40054215563251	77.52304870121583	50.73407754482609
3734	59.54157499110778	43.03432070054084	55.26076661235163
3736	75.95824823094763	67.84733426316512	78.1968209350938
3738	70.60916236431154	90.58150245816869	79.56326753893296
3740	54.95590964022919	83.00701172959617	54.38450694110972
3742	59.04955784334724	60.65610325431272	34.09354909118308
3744	61.3435618562426	67.44292481604525	61.87814839159358
3746	57.55358637357779	70.17095167339629	72.6433780124062
3748	63.13863573092895	74.31881840266398	63.41106284156341
3750	64.23264596635856	70.96392187695906	70.69151737947053
3752	59.18632592615177	50.63154310519845	71.78582838867123
3754	61.66817745873303	61.11846445850974	63.63133647610463
3756	61.86264325431573	75.87578424833706	70.9818021385407
3758	95.17032104590039	71.41553488811438	74.28797206068744
3760	93.23337896857751	56.23168123106125	62.63603505082089
3762	90.91369506658015	96.67748155320807	59.46420897413652
3764	81.84451805029291	99.69505455780724	88.13420363323283
3766	72.66661968643444	67.41860643402735	70.55644940380773
3768	44.75670585137112	37.10398584876089	35.23483794667614
3770	60.84317293292754	64.86750997563881	66.58094213655531
3772	61.41089539994944	65.14569068533815	47.79662237406034
3774	68.58802916699112	73.69700407103424	57.66706586106728
3776	68.85599824264645	70.36421881487259	50.80548982708729
3778	52.35149673130112	46.99214456136427	50.86890834374174
3780	65.20725490187191	73.66751507180487	62.43250527631915
3782	73.03910535309541	70.74253008558461	55.46739141203319
3784	57.46451702460734	60.99845362591204	56.01279738276495
3786	57.01871999079079	68.15986429698276	59.80928944241227
3788	75.20275278113591	68.7811189561625	56.62980899449519
3790	88.72833567412616	77.47622216985326	67.24389604147885
3792	87.75711001200028	81.28392560776317	72.18915988560673
3794	65.23429777357869	58.57954403885111	46.69799635463252
3796	56.22966311050361	58.43394654963333	38.31011445032362
3798	69.46134356381181	83.24882263546903	81.85821146776962
3800	54.11256910256449	47.92628853332658	64.54074353520788
3802	57.68842333161376	69.43037377212013	40.8325018883365
3804	59.79638479550767	80.09921319335801	72.29002797911672
3806	76.62108199713974	54.98197799225975	51.50848087098545
3808	78.65297023172461	75.81530576238825	72.32972790398831
3810	81.79190575138487	77.31502567469566	61.97143889644854
3812	72.79228815130752	53.67716332808738	56.99692161517856
3814	67.52001954622371	62.26519275753235	49.39159395999909
3816	63.54170360518101	75.2886936053834	45.7248623589406
3818	71.33249108822568	71.44906728167612	79.57557260794991
3820	69.1494550101153	61.89196828408677	57.75122041446583
3822	54.24869635639401	61.14775029580593	61.33313076085653
3824	55.12056970000592	64.84076186571492	67.44282401403811
3826	61.21517217849342	81.76176315998956	59.17510949688999
3828	51.30964328865197	83.08109228200286	54.83363793347711
3830	61.04218943006106	76.09213033870557	67.43625267485172
3832	77.33871599177473	77.20976112595059	63.77141202305704
3834	77.72445133083986	67.1075338165997	42.24330891046494
3836	63.0873749004325	48.31355798669378	28.66933518179506
3838	57.72571560671538	60.81429599438946	42.78993050346092
3840	80.16342027886427	91.74443693863262	76.39848673204371
3842	47.41912320553092	69.04687942632586	49.68443620262974
3844	61.91507244329294	39.30394802234359	52.6831653007222
3846	87.50603705209373	51.85797932041935	55.51626616681599
3848	57.57956290985204	54.39072517355189	38.49620198281333
3850	39.1905729554471	39.42975004390424	46.12267628469904
3852	55.79900461615698	31.35054605706014	67.78262423155385
3854	56.09620981357899	72.24670797295738	62.6970976006603
3856	64.59898588061927	33.04757272899263	26.8471582048091
3858	63.99947325886171	80.98186506493947	72.40265505164174
3860	33.6110046084541	6.99978956203761	32.74983486965331
3862	72.27220680124488	62.23184544120171	59.57454300665378
3864	70.86611267466402	66.63726295780414	56.13665260022024
3866	69.94701242279999	73.72282337797689	76.48194478549971
3868	54.46020197881356	70.82285576256427	48.89338716037631
3870	75.63029551485251	78.38459173021333	76.87080231369355
3872	85.23592439331203	70.56708613042132	76.51886435157202
3874	69.59907240358081	67.44001720182538	66.31330238644392
3876	58.29255149848051	50.53529624147311	61.83710398042919
3878	32.28195192581319	58.85622761717978	66.24784245429373
3880	31.96987650033404	60.251923366618	39.08057265766065
3882	40.04386098377027	40.25342583619509	62.44418826887399
3884	49.36000020296164	55.88340499285252	80.1713176482192
3886	63.93034690281792	56.51616894114058	64.26983100216972
3888	72.17067196505532	57.56611184891835	72.40551188641869
3890	78.07303655960419	67.76254324350609	72.76373127764789
3892	59.65252865574966	66.7565023882056	49.95642293088417
3894	52.10105187223229	72.89246212161206	60.26773234278618
3896	76.82736505109753	74.67776791358331	74.01526565699099
3898	73.73203272925922	60.80384100455525	62.28711655746231
3900	67.91102995813527	45.72607041085661	68.5722909689265
3902	67.23368486377075	44.57021511908596	64.17591936675197
3904	55.88696105641687	45.57119794756638	38.93465647733056
3906	70.01182647081166	68.09317531674029	36.44896576876476
3908	69.51781187530663	104.8524471483213	69.89286745072946
3910	51.27321422554852	80.49223752680051	61.43178323301244
3912	72.32826325981534	88.73099496376273	48.99638123002399
3914	70.74824761267757	73.80929650472122	63.51998233589304
3916	39.24349708343552	62.64148808089712	55.10174574857764
3918	74.45536181828389	68.61867095178759	91.64216034626524
3920	68.94907957418472	72.04459425594041	91.32668673466512
3922	80.22368438084607	68.67293520072897	94.26914669508868
3924	36.3495101024478	18.29291426270206	52.11035953630765
3926	82.44916985056668	70.73224797582569	58.60405345475451
3928	73.49677964849411	64.93810564903644	53.25849085492043
3930	67.46155824677419	51.69089569398734	66.37363080820943
3932	67.64527371187501	94.15722807876951	73.03988332951329
3934	33.69731987479092	43.12058309260655	40.43156773040414
3936	66.46879958659176	63.97293173177508	70.57733259353755
3938	66.51899672737119	66.42403727158028	78.42637514967937
3940	61.61167204517597	59.02767213243067	63.54064734569347
3942	76.93401500663788	74.2099175868444	87.17203527287997
3944	26.71825406722507	36.47407126189843	32.64195154929073
3946	80.53601567053046	82.87282675935337	46.60500108104907
3948	75.35621609901526	64.60349164001057	40.5665317920869
3950	45.1611097484336	62.72138288216268	58.62899095621137
3952	71.04869209529485	62.44791864037461	52.77794461586588
3954	69.12432316651635	57.52586536640819	62.77507277567747
3956	60.32452151644629	62.9850952597957	51.77649695347917
3958	73.89404976046239	93.13030757358985	64.10435700520678
3960	68.27549423040959	63.78719032801963	59.57767662778272
3962	72.61524120609583	50.28892920138578	61.96158666067166
3964	80.78145405731334	57.6254515982972	74.97514769478914
3966	76.45941985461781	68.97714290524303	71.15600658775401
3968	45.29073688345746	41.39201575316292	37.49329462286838
3970	47.00389649354716	36.43404356175275	40.59502559100454
3972	59.80783481203487	38.720337595584	48.93565506105791
3974	73.51896655980424	72.9530038876476	53.51642777737151
3976	67.55769964896034	71.03768178873733	72.17162112583256
3978	39.06616918043035	47.52733248368537	86.93272007378842
3980	28.57795090470301	52.05609200933149	43.37751934705918
3982	32.11183620914369	47.0771349800894	34.25745641968084
3984	39.25161555917964	32.21016114951584	49.94397553709469
3986	45.71485982483448	46.77610513375034	47.08910199992802
3988	69.30947256423841	88.63610565953256	63.99078108124667
3990	69.0816136218691	72.73992008959081	45.98875900144485
3992	53.37730511747783	73.73204185773578	51.7481919189953
3994	63.47098070230433	55.03820056785094	66.75015177364959
3996	53.16375796771712	59.53576945176293	69.1126685817014
3998	66.63769184697758	57.94620064652452	63.06922253417513
4000	55.95339535201156	31.92707531810763	50.20629557437033
