# Supplementary material for: In vitro and in vivo datasets of topically applied ketorolac tromethamine in aqueous humor using Raman spectroscopy
Source: Data Brief. 2019 Oct 22;27:104694. doi: 10.1016/j.dib.2019.104694 (PMC6839021; doi:10.1016/j.dib.2019.104694)
Supplement: Multimedia component 1 [file mmc1.zip › Raw Raman spectrum dataset/In vitro Pig eyes/Jena lens/High Wavenumber/0.25% Ketorolac 6-3.txt]

cm-1	frame1	frame2	frame3
2500	84.93968611841861	71.36090092116831	70.77112175152313
2502	62.87568161250409	59.40576160184477	57.55473243835954
2504	60.01948513114516	58.56921270241732	67.41842059128132
2506	64.94912040103246	65.40076176925192	74.99734272856148
2508	70.71419758794461	76.2478771209714	66.40061296181904
2510	86.10148289608414	77.75924726847897	76.33421444843759
2512	77.6801943335912	66.08402724521653	68.24322627562437
2514	71.55691250775197	62.23878436209946	68.19837839279825
2516	76.14038550364768	72.15485954465649	78.98877035564613
2518	74.47438891420219	77.62230758848483	53.83253916813686
2520	57.3671362136502	77.28543429507276	52.26807302647521
2522	49.10433661724547	72.25322629001011	58.4872838986384
2524	54.44494625498298	67.86438260613514	68.03044432570232
2526	67.71322715989238	79.43363232641408	80.4366200159932
2528	63.42262623771874	60.49242007761134	59.36718706025521
2530	61.49759134135815	54.76953108070401	53.78046000213837
2532	63.44978268429873	58.62103081792046	59.94004645890793
2534	66.71863264485918	53.95940983359741	58.19978984739345
2536	48.27287408335508	50.67741143551397	57.82955694743328
2538	50.97273225873138	53.78825809601058	54.72699878549183
2540	58.6080261091614	58.12084989542057	51.16368231834972
2542	52.08857155963347	58.37799052939279	50.38388358930315
2544	56.73584410656848	73.83478949535993	72.92837529217611
2546	70.73134537936947	69.33056531805187	69.52179073347585
2548	77.24746447676176	63.83234410438469	63.45883483578042
2550	67.51597582217913	68.32721645755603	66.77248568600417
2552	55.45002589880298	74.58551462575341	58.03869814071852
2554	54.69840432299846	55.30826700315275	52.65202863332907
2556	51.78546504823158	49.43498444345483	51.25409732741686
2558	45.12358538657998	63.26955677397515	52.1142860796004
2560	44.95716575820625	73.02228639823397	48.60726024268291
2562	56.88474491443781	64.21120666365931	66.6876366893307
2564	62.59723168348735	62.69908299455852	79.39283357646801
2566	64.85246135277326	65.802266917106	82.09926495914988
2568	73.36341224821187	61.87574973918779	74.41854761587202
2570	67.6537753978571	56.15413353456604	68.99916877863676
2572	64.9328675659356	65.99451041899461	70.41901633183655
2574	64.45819822726669	72.90853616862856	69.57566547346491
2576	64.23923668849606	61.41597881167765	58.97138671161971
2578	54.20243739770408	58.43953375588692	51.44040273565948
2580	52.52776810552523	69.82343349412408	65.50650995088128
2582	57.34363052968519	68.28791755274287	72.93090843901612
2584	64.04931397063727	51.51044730465694	65.04601929527213
2586	56.63578119143499	63.57061485084903	60.53481931075913
2588	60.95763010733286	57.13564922096479	62.42210841062322
2590	62.77552196220464	48.07800670669758	63.46913395975928
2592	63.06281892377945	43.490594428751	62.95352373585097
2594	69.0011471204845	50.65693120685899	62.26147731091211
2596	69.36829397139182	60.2351035246585	63.96309142151139
2598	71.15025984941241	68.5307431341365	57.48232890096963
2600	68.08637819014541	67.56241141724124	54.20536540571455
2602	56.64520518540489	52.81324548363396	62.9988150266343
2604	64.63315288365598	52.05156010051474	61.85066862152442
2606	65.19763162293026	61.56220904335439	55.87603739229467
2608	60.9934333729717	66.33847493892306	59.14591109775716
2610	56.57694085334478	63.66192332276268	70.59600725853284
2612	63.95160409105552	65.634071112553	66.33660630649095
2614	39.59507309484549	50.992524769011	46.56855766971079
2616	40.31475097753433	53.97112625119593	47.52488925511343
2618	56.05232833453512	66.6624315308031	60.09734756223105
2620	60.13540602607385	70.33217165679818	63.39817089571792
2622	56.7517509440268	64.45616853297965	66.25482101099216
2624	56.51958193210412	51.03679580747193	61.28036192701568
2626	63.11134836745629	48.54964785558062	56.23848880035494
2628	75.01919500515238	62.39863224353214	55.97947917216158
2630	71.32757402370092	57.08546876522046	59.42945408532361
2632	54.45520397587873	57.06275192507475	58.0309078139046
2634	53.42729614154769	56.13224296902276	54.22520418137373
2636	63.53010980862266	55.68029265343878	53.52900166874368
2638	61.95961536184852	61.19486621417332	65.29813407493383
2640	62.36650189617652	50.50076437430271	58.44998706854791
2642	65.93835801690948	52.59914610615684	60.89716583303709
2644	58.08943259133307	53.65079228766047	60.20192406322871
2646	36.06146701039878	45.237270738527	48.47798196659703
2648	66.30881071910773	54.55061260695788	47.32354656712619
2650	67.55462681179911	59.76626688669448	63.57202734397255
2652	64.83726390249402	66.47126877410008	65.40281254180334
2654	62.88309515459238	70.40916851101981	57.58079390813845
2656	55.90516505217577	58.8106491201469	71.16766004844027
2658	58.15135417479598	50.40063526951886	68.74608329683112
2660	51.96605525257564	57.78890017895234	63.4370277301461
2662	54.0664906908509	69.05387902950464	61.15484733443276
2664	73.52224555433917	73.48669886586208	64.81376196595856
2666	66.81433702322593	71.8412697028692	63.17404638883617
2668	52.97155643669974	63.75703668261846	53.70854024200058
2670	47.49942615046711	56.5544763058514	49.98862178570374
2672	50.95822405273463	55.90110227101221	54.51055516925835
2674	54.94231044450215	68.77779216021693	63.99875215192967
2676	73.86572939922186	60.42914944693294	59.64104622393029
2678	70.09873459955026	64.92599914225009	71.59618763574916
2680	65.16138421146431	64.47730256720449	73.0355668871421
2682	72.32239569476143	50.62408403452339	52.34545048375239
2684	65.97611042916668	58.78089579161478	65.61753784533575
2686	71.48884004615022	56.51308478793992	59.84266303276782
2688	71.85069573988744	56.20834185840552	66.67907391347197
2690	65.24138202916947	58.30748251392375	77.20843521113284
2692	55.59444863775277	58.82627364509593	65.32265300038957
2694	71.81366352681093	64.78939840288625	58.03808705940661
2696	68.59011516877897	65.58952988351072	61.4197405037574
2698	63.44113760821988	69.09129375316641	60.60446697079146
2700	66.64272996050924	76.78379313081049	55.11244135022507
2702	78.07438636358148	77.06136938382704	75.97940161149015
2704	68.36568985637229	55.01366892244195	55.72669669878178
2706	61.81090548867219	48.47574905271208	47.16263469970821
2708	60.43263318291986	48.78220599321831	49.92043866965469
2710	61.24610732579193	41.99573821761291	54.47855389037909
2712	47.57103086305369	53.81890662144682	55.05725029463087
2714	53.50582271027847	56.85045851626011	55.74988839892585
2716	64.89939575521653	60.78788952821482	55.43735337529594
2718	70.44731061342483	63.48274835339565	53.51006139218553
2720	56.99167585367906	53.05485201309403	49.56680968374146
2722	56.17303774153052	54.839545921751	49.85199804218492
2724	65.63833551701642	68.10268893842333	61.99714047878008
2726	67.81294093874365	69.43840569934329	66.34692059826304
2728	57.77830465577685	51.94130513790625	54.40061590376165
2730	66.38845089639015	54.91343305253095	48.25822537310288
2732	49.90630817550144	37.75611939137389	48.06989119983989
2734	53.46177856388473	50.89415993992854	53.41356947880115
2736	65.973105442688	66.85773592316281	52.33492429007534
2738	66.23126757757045	49.69621936704889	35.51718092863413
2740	53.50688853501632	53.09799547228196	49.38031130853535
2742	47.65308302240511	49.71935995419498	58.57787349433583
2744	48.66393199292781	46.82527642262329	53.14248207861189
2746	53.55263059220845	47.72184446857331	45.33658502285331
2748	56.69599182412564	53.91153597067773	63.3509709590316
2750	67.42781504030864	60.69797282361114	56.12086483011708
2752	62.02593639429371	54.23740724554239	59.70689178800664
2754	55.13513382072787	52.86251240003601	60.87877814000692
2756	58.3942475893077	65.36137642605223	57.90464205061849
2758	81.99385464037971	87.65275896974251	67.86088681330728
2760	77.65009824879232	71.32876476139117	63.8735298998905
2762	64.2656445495511	71.67228365676526	53.8532263882626
2764	53.52074718555788	70.00600480125216	49.26814847289509
2766	52.38950628292259	55.41060981962009	56.77134112616504
2768	54.61498793834027	67.33683123753926	66.49595953385791
2770	37.4694133052074	58.7561192367568	51.839364460686
2772	51.12217355543138	66.45959630356322	56.70396946220292
2774	68.28582285923682	71.69687950339699	58.07304562259168
2776	52.97265223579262	50.53909984703262	30.0693473218582
2778	40.87305124545703	36.21908604062056	43.6932881009064
2780	45.70187301586986	36.99336661475678	43.43773678053653
2782	60.64978682795396	60.81183546137752	56.88900651808961
2784	66.29991201431311	82.31093099210014	72.1519225334205
2786	41.16639614189471	64.0587661637682	62.33750448407193
2788	55.83545240937753	52.03342888600405	49.42249152143104
2790	55.28048295095001	53.79835265897131	54.49471693000305
2792	55.83356012270474	55.2113039803611	57.0768560080169
2794	58.09852099752835	51.69280815395605	53.44907082138316
2796	52.04172970007397	44.82371093883926	51.04116420412711
2798	38.59667784184008	38.9702430613466	49.6810403356239
2800	52.33915835947683	44.1345522184028	56.30034330278834
2802	66.42369871298631	57.43347587231716	65.38491551322122
2804	68.56654724617158	68.80817749394586	67.78696785016319
2806	60.55117025451513	59.44496041156604	49.43606422194387
2808	58.22951568832124	55.77856960193088	54.89820794861932
2810	56.45944950068174	47.74339216437474	49.43608409471193
2812	57.76207080530283	46.68844360212496	51.99881019408703
2814	64.37272668655038	57.74676123011459	67.17032370777379
2816	78.39799046103879	77.62458277027662	78.49443576715227
2818	67.78084628374391	73.75250345775886	78.67703417632528
2820	65.94165813388715	66.79946956428184	62.7394680741461
2822	60.3935234245938	57.92962296226617	46.85539434868625
2824	52.74739992100809	51.08196264389368	44.43477443440893
2826	72.01162098869696	56.72895510341073	64.581379566696
2828	52.46577727534532	54.32212746949233	51.14108393388258
2830	57.04431109230827	57.74514374649498	51.23976146132276
2832	68.0817687468016	57.36478227918218	58.30823340225054
2834	70.63021615053714	52.72788625679429	63.56790380776769
2836	61.55519020974818	62.34416440725926	59.05461194326247
2838	56.60039893487228	54.40889922636652	61.25537168436159
2840	63.27914323194571	58.25227969643153	68.84056190044898
2842	67.60954930105311	60.91771367921187	74.44830268040005
2844	64.37815539058066	57.52769106354142	72.4065856475714
2846	65.66325801344564	61.54576884390206	59.98043110144359
2848	64.10642967191086	60.54323231961496	65.70863556449133
2850	71.30626210860024	53.54553087061527	62.28829783627148
2852	71.57988696933589	47.19190616749799	53.74383030490456
2854	65.2578417212126	48.07488153891468	50.61146256609413
2856	79.74819711493269	62.52455255155587	71.51573559847098
2858	78.36438993921978	72.31448450564763	66.29338059063423
2860	78.0068507670705	58.08674927535645	70.14039370624647
2862	74.57852819893773	55.24740980929823	71.88508601235003
2864	70.01614572458388	70.18596571197145	70.96696849454793
2866	74.65542802082916	70.65430008889969	82.09708805264265
2868	62.91326040425934	61.17537576121226	63.9741851413259
2870	66.655051673611	76.57408491718253	70.57674804113449
2872	67.60270240343479	74.55771358558727	81.07160001501083
2874	67.90735362576307	60.93242798870034	82.91584340578028
2876	87.78152739765409	84.75931452878825	73.02078955238285
2878	69.56833904795046	60.04766786491656	66.90117389062547
2880	63.81801032303336	60.47023384016693	63.81801032303336
2882	59.209144794022	62.87406785974497	65.23254400991107
2884	58.9312317840211	72.55447934936997	72.39015157003388
2886	72.92517581613016	106.5157110034778	83.66217015820504
2888	75.24008351232669	89.22682517526792	61.65990237442876
2890	68.45212444916982	73.1403585212758	71.18262580282044
2892	75.61923327143501	71.92597561746422	79.72268900734616
2894	84.53019331330573	72.40799694266997	80.87953677035719
2896	75.51484699814986	58.77761774261651	79.45187749867401
2898	74.68019541313676	70.65384223945296	82.86070265391605
2900	61.99232715719221	70.27899585769114	77.6779865588538
2902	56.41632142463186	62.40825018323038	74.77397244401792
2904	59.42733706292748	54.75675894146833	73.23400527632455
2906	67.86683373616344	55.63989469199855	72.31092349981678
2908	77.83367900422073	73.16024719222595	80.862945418911
2910	78.36069151365544	82.56058170433084	76.48234791649621
2912	66.64114731421896	75.27168005436195	69.31561209017528
2914	64.90970550581933	68.39410118461879	72.71713943127963
2916	75.32575637104867	71.57734272775183	83.61930586861664
2918	63.75941158890686	77.57406185432303	72.53948795543843
2920	70.17821242529915	60.77236717137126	81.33646286259447
2922	79.59027322447614	73.29227289546572	85.59510227964069
2924	82.04969310892736	80.96584468370945	80.92320338077016
2926	78.92043209113865	77.57278708541627	75.25631845270451
2928	79.36977090460462	79.8670380948048	83.0069810001992
2930	72.81244798546145	81.91400898482155	78.3646356882673
2932	63.77905339116676	66.85577018830261	63.33630751517619
2934	73.36515719889208	57.06114192484873	65.26235241568065
2936	85.71556365439238	62.04720746717345	79.2636889523769
2938	80.65027387939588	79.40973282509951	91.28002111560454
2940	76.49298466197864	79.0946626079724	100.1086308567409
2942	89.36771037982405	91.01019118909069	92.32538011241877
2944	88.91600230890154	91.07915544512574	86.15399559003532
2946	77.80643926539555	78.79742422966307	89.72230372259116
2948	66.01314989855338	63.20834360615818	94.48542494639003
2950	66.82059797702274	62.07745478202368	69.23612507379409
2952	78.29695818150246	85.14957708350562	70.51978139576575
2954	84.89603798527961	91.78390109276771	78.16288650700776
2956	81.0477026978719	78.97297591627299	80.53356751618256
2958	73.44490123738262	66.6646490991013	79.15050244696951
2960	73.96126684745343	79.8427189420045	82.88900469133732
2962	76.71036339967844	81.61497235295676	91.49218878901507
2964	61.20659609384602	77.94265242341453	78.47632899515388
2966	65.5252644463761	74.71849330758889	76.51460624070022
2968	84.10186249733658	80.63803131936564	86.60259329319601
2970	98.27107730485085	91.7698684320011	97.16395318409576
2972	84.13484548250432	78.12639759354313	86.46333553644229
2974	88.5097136948755	74.31848908100442	75.98486354803126
2976	78.55382669383575	80.61571551398933	80.61571551398933
2978	70.429230298275	82.88861782103326	88.70866066771856
2980	74.3004206709397	81.07066902007983	89.64912176463147
2982	88.91870832963328	83.4532340201893	78.57408979837915
2984	74.86946802865487	81.79586141521993	76.41174573993436
2986	85.75457241886144	72.51917744227355	92.68601693123074
2988	87.78894277638636	81.31303579452411	96.91059682796254
2990	80.38025547313617	81.39051611038667	89.19833622438323
2992	77.11619015305791	68.13304715777787	77.95807619316247
2994	102.1367349557823	93.63593282519864	73.61025752314603
2996	84.33336041722085	78.3281948094214	80.25233782072876
2998	89.17893838916547	79.79887691180616	80.22194904499699
3000	88.15292354937039	80.56694353391615	74.97576066260436
3002	78.98076261221227	82.42656342502207	72.15153455554743
3004	75.89464603594912	90.33022863249727	78.20550436719343
3006	98.41978752187485	75.22679491458463	81.6564642953408
3008	93.7349001060573	84.56375058252438	79.55383566134917
3010	92.85912686723373	93.79361376933352	84.2728263016098
3012	91.02130142828978	86.41304960901989	81.57223603472833
3014	88.52182464018024	71.46501077930459	79.20813449094386
3016	92.97497290355356	77.88135767597356	102.9062663023356
3018	81.02064327114266	59.83581109223715	73.24861322538136
3020	93.48310138390993	89.01753162287739	95.95026754840734
3022	87.54525123026959	91.59470037870392	94.24828722363009
3024	86.19665073505905	87.66323380577606	89.36519385652119
3026	100.7601515761895	100.1787187596702	101.5965555239346
3028	86.72912135912945	106.4274536006184	97.19622979725551
3030	102.5997737977368	95.73193375424958	99.78475646026399
3032	99.49227888784682	85.47884679882436	87.82869046821709
3034	96.56967588768053	95.16726997985035	86.75790713369173
3036	93.34246044493868	100.2872803466393	91.47482290560151
3038	85.98611708555302	80.25079731782383	89.03749385299609
3040	91.82628793482326	92.77694272622883	90.7618407365986
3042	100.4635717530679	90.36350461415168	80.9625839260309
3044	96.80938429911845	97.62916149822691	88.32566674090526
3046	92.29019066298056	91.30660276494879	95.50052420755955
3048	87.46863111355138	75.95649241244196	91.19678539353879
3050	79.76673539982419	74.86543715963356	75.94500947158551
3052	95.30498653439253	96.10707861118105	71.22326858906635
3054	104.9668986804304	82.24776471398037	93.63141149032433
3056	111.0907613455381	100.3408579044247	106.0563331608842
3058	104.748243753726	105.1237620483071	108.7200152923327
3060	93.97023684025263	97.36693324860821	111.1592182348017
3062	98.81894438011014	116.2558602236578	120.6584011856837
3064	114.2756574723665	99.26727110563017	103.6829694843843
3066	111.6154534191128	108.4022628896836	115.1898510071526
3068	116.6732942131467	108.7001723786988	125.4252959988007
3070	128.3334902051959	113.1496611195408	133.9586632251441
3072	127.5894942817773	114.8333894817667	130.8779434552334
3074	96.13141553242288	91.1887025900364	104.1363384217252
3076	118.8865966290491	115.5388904736388	131.0973333764234
3078	126.0850015915805	104.4986870191305	124.6615844813371
3080	128.4735903149718	109.5546046322116	126.8502936844109
3082	121.5426346330481	116.4256342272116	124.751099986504
3084	110.8646818315049	114.8889149605146	120.571353900722
3086	112.8772289289475	113.0872338422978	134.7601046012111
3088	126.7298539819672	122.1444822631606	121.9751896812617
3090	117.811313996104	112.6906309840563	116.3221255967105
3092	113.0913738648258	114.2688531281518	112.2488088291742
3094	123.2717504266691	131.9532313093939	128.5014554950718
3096	132.642950026161	148.0195107570791	145.7838665662848
3098	114.7511240015014	136.0715403057855	120.1376416302506
3100	123.1825586514362	126.7855502197961	118.3677152968436
3102	135.4890057903209	141.7983961278951	134.0859687997916
3104	118.180578542976	129.3558468826252	124.3082142491233
3106	105.5467321621828	115.4835309027966	122.5645479809105
3108	112.7695719126708	118.288175244608	133.9566710822909
3110	127.6034925439077	131.880011122264	136.0711603138152
3112	138.1455581818273	125.082319587056	147.1682457436812
3114	133.8149428676763	120.0741717398896	145.917648699699
3116	139.0734171179514	128.2673678420405	153.6572637551739
3118	154.9971538283418	139.6337200057139	160.7530916477901
3120	163.1053689589034	151.365708102806	163.060386346591
3122	151.0628046262474	161.9306274768026	161.6352496345699
3124	162.3325242824275	151.8389477407124	153.7357933614271
3126	150.9919436797705	167.5852534063138	167.4135382331302
3128	170.1476240273999	173.2809971763643	170.9085944048474
3130	173.5878479215318	173.5364388631725	176.1140266583048
3132	157.9540347402133	162.5091380055356	172.7982028486557
3134	142.7295147675547	143.4790115693738	155.742290483904
3136	141.1550747361683	148.2804998886189	153.7352057542548
3138	155.2893507385272	157.4273153668116	171.1613520171572
3140	167.5219850718531	154.0221019624047	167.7721530674995
3142	168.8408489463147	170.270298812236	165.1230554324045
3144	167.4232102318119	177.8681007373272	162.2673758444593
3146	173.2737942535472	169.3658417153819	164.9347811521377
3148	188.0333465070478	180.6472103235192	188.6295787702247
3150	192.0954075152477	167.9925699281819	184.3371211194303
3152	176.9729327251062	172.8020634773934	165.3532808841828
3154	172.7827381125592	176.6375684216066	169.4041900596913
3156	175.4379337593368	180.0869814306984	170.6493927292669
3158	177.6328830404078	170.1936402275086	168.3450293050358
3160	174.0763351915217	143.8105238959182	179.3670589079131
3162	159.6211476834254	168.7836069808814	185.1553489733853
3164	185.6299425008154	202.265798139827	208.3308210050888
3166	180.5395209963951	197.2338249169869	197.6402711479394
3168	176.4042741396785	196.6436981430239	191.8254967014509
3170	181.398684726754	188.1169375904215	196.9844970717205
3172	191.701255112086	169.2436903351918	204.3071025029281
3174	204.2616551769348	186.3819966602539	209.1593449808298
3176	212.9573492015362	208.1473332721893	220.7156308985585
3178	224.2058115100424	238.5962893705618	232.2815675020634
3180	213.7905513277288	226.3041467556159	218.6334991719246
3182	211.6427687703637	215.73150928005	222.8525986394291
3184	214.2293230925097	215.6381641607625	227.6015408860952
3186	203.2560347971568	207.4908350365973	203.2392595507911
3188	220.9899862412831	222.3627070168036	256.0957176469456
3190	223.697035535958	231.3609249089496	240.0699501064464
3192	221.8985324436719	213.2785329682556	224.8976348506616
3194	214.8589754419417	217.0589475440032	212.3876567676174
3196	217.0319892462877	233.1227567310315	220.6085296741419
3198	225.4494810236021	239.2431158084038	243.9322003501578
3200	217.4699739293758	229.5886367508837	246.3867040067235
3202	220.3616475380743	212.746858386296	227.2012078455085
3204	241.1197361339958	235.5159217658065	236.7745360335712
3206	243.0283901625394	233.7994647692731	245.522549350323
3208	234.0148814067177	227.5282154393557	243.2686758007789
3210	228.5542983873078	224.7575381111696	236.3739494864282
3212	230.265733403518	230.5351505804846	236.2920859194312
3214	225.8482560152093	255.7582396363311	246.3473498240789
3216	242.5436896306842	227.8420573363999	251.3305128212337
3218	235.3286150955324	224.9818469211634	246.1059638924311
3220	246.5329447080075	224.3683568835525	248.8666897953785
3222	232.8491868954224	227.6160563116475	255.6230450451709
3224	219.7170172563212	234.4109613371028	256.6866953317906
3226	243.6570563103559	242.9725720203921	249.0174473012044
3228	244.3467531303978	255.6299195001392	246.6423718819135
3230	248.3287788346583	247.7376593684203	271.3964472334206
3232	231.2676177571373	250.524067682299	261.6770973049886
3234	241.2442653274616	253.8161416112322	257.7040651808802
3236	245.321127699282	246.2392947958738	255.4484975677433
3238	245.7061806230732	244.9406089661973	251.9504268060401
3240	261.1934498473552	260.9799381659967	250.2827223396284
3242	255.2439580692852	243.1495843697169	248.6141275927582
3244	270.4088703657466	233.6127341847181	254.7381574591038
3246	239.298627923044	254.7431234955269	252.2686095552674
3248	233.9248672071265	247.1128147660766	256.2681830155937
3250	240.866412183049	242.7699268181297	260.1034732485563
3252	253.638388090158	259.2603482656184	268.2890614781313
3254	266.9999696395173	273.3076485282061	272.0832113041051
3256	239.2911182623787	241.7648216989625	216.8407472348968
3258	246.3515885311245	240.9121286512892	243.9782296461796
3260	243.2301938061363	255.674763223198	264.7465399092257
3262	247.1368386743853	258.1342027323883	251.3647045018734
3264	261.9888258607538	260.557396736215	261.5365478609139
3266	264.207092905859	261.7521342418128	277.065603390413
3268	246.2414051847994	253.0668958930623	261.5002612614396
3270	256.3419228558734	242.2408587799432	263.7954793770425
3272	264.3112893980958	252.6563424963517	266.2303213895692
3274	266.6524576484022	258.0202575171209	266.3965554233905
3276	271.0510364959384	257.1341023017466	278.2322282369721
3278	263.7335689170448	261.5745576542942	271.9179325532199
3280	257.7268791469875	268.0864794113322	260.6145933058443
3282	265.0399962787465	265.7491290699705	264.3194117089271
3284	273.1572485061928	252.8855227969602	272.435853413444
3286	282.1502407985263	261.2262824088515	281.4278407049425
3288	258.3433824802737	264.3516596433011	268.417510429348
3290	254.6672470331521	238.1539950987097	270.9851651616145
3292	257.5041568952371	239.4368957304656	262.2577040268851
3294	253.4869992099455	244.0354684043612	250.133290438962
3296	250.8461709479243	237.4047821340877	247.4898491835728
3298	261.6136741615369	242.1641263882026	253.2376944978913
3300	249.7424299084703	251.229348336073	258.9464540939596
3302	262.5458297548503	265.3058202925068	260.3750422497068
3304	268.9740101833701	246.0073217815227	279.6407215735767
3306	265.0661473552035	258.1377498220069	269.984141797765
3308	254.638641938405	251.6154773690693	255.3184071100719
3310	251.4201155918409	236.469322017752	261.945566998671
3312	260.6089707016915	245.8042585200279	286.2240666360672
3314	265.3806184130074	253.5293547390704	294.8502803812264
3316	260.1358605602097	254.6727065103572	282.6139116593897
3318	269.6330200075871	270.5873166272326	265.4556505208819
3320	276.1854934472627	264.9271411301081	274.8425753297469
3322	277.838153770527	262.023328798816	277.114471943168
3324	272.1213319957548	258.2344776902068	271.427883612184
3326	264.075525251745	256.9213663539697	264.2486380441687
3328	260.9509511769352	267.6186431238122	262.4783500102342
3330	256.7623217707451	269.5752240125293	285.3225636611738
3332	253.2331749381353	254.9922894779135	272.033343138214
3334	259.0356954647261	286.3620404454559	262.7670047404915
3336	281.3870888359322	291.9478999703891	267.9762989323995
3338	277.4948634040281	301.7049038498195	269.7101768934936
3340	270.3832357966144	300.6960251081926	275.5438155063755
3342	275.4958755881741	280.8017021797289	285.895928062107
3344	268.3915610875635	269.5492969536696	282.4555781966008
3346	268.4775121543198	267.7243567128139	272.5100007089029
3348	293.1682426389759	292.4135177566416	281.3811754613194
3350	281.1251238460378	248.1545790781701	262.246852022397
3352	280.3507654019513	270.8760938364359	282.5022225329255
3354	275.3562271149303	280.1163570077353	290.9644703435737
3356	279.1873074481549	274.6466498817446	290.7726961957843
3358	287.7403491277116	276.1259628341964	298.8403010284092
3360	271.6141959210814	268.9401777936273	301.1820955065225
3362	280.8977840728346	297.9068770844563	305.800957888208
3364	255.0021448919997	278.7518462253231	295.3837344619175
3366	277.1149579921	275.4141454715143	304.9224178815245
3368	283.1582436322549	269.4507404438771	285.8261834336481
3370	283.7109352730229	274.5425699760281	287.1341701762611
3372	291.8246954961783	282.7561591676137	297.4796374671343
3374	294.858740842045	282.4626048625252	297.3295705389428
3376	276.7179429731545	277.615722812954	297.1458388012751
3378	275.5313814371719	278.2973930916406	279.703653175715
3380	274.0564418895666	301.2592889983464	299.952815104176
3382	285.4300433779018	285.6432210169791	303.9967621943836
3384	290.2954742215107	290.7131784712998	310.2721259088685
3386	284.7931879444694	273.4028629826933	305.222854325618
3388	287.2261863741387	272.8253975781495	296.7102189670255
3390	301.6227136138845	300.0158854920329	291.4784699025989
3392	310.4941084901754	313.1634813911129	292.3271676949097
3394	305.0002515483412	310.4627809523377	311.7640594344672
3396	310.7357849744245	299.6427364622019	298.1854924773589
3398	309.4455273522249	283.1247145804129	301.4416938166916
3400	305.3768205279113	310.139297973084	308.0535327944866
3402	307.7730173089828	303.9153110539766	319.3561590424017
3404	294.8609556610695	288.4474977706887	306.7170372498638
3406	281.9528004261034	291.4586286377222	289.1531784593968
3408	294.8314115938444	298.6067036183629	303.6967153755552
3410	314.1007693999731	284.7585670977284	333.7703088422603
3412	288.9040601929464	292.7290405137246	303.4348984536778
3414	281.1616192924594	305.3418685782429	303.414822204149
3416	291.5886122134048	301.3358311491804	327.9713421674508
3418	307.3408959654946	317.7982781793787	309.1122438422711
3420	299.9825426560196	305.4852143719188	303.9897649658166
3422	290.9525888189966	293.1292229924471	303.2432796126496
3424	292.1193765002745	299.9121239469206	300.471524385156
3426	295.166397412569	304.2545549381225	310.9077884244363
3428	305.1184624028424	301.1335651968413	315.6305376793371
3430	290.1967702547492	305.4501755107893	288.5961199821395
3432	284.8157089936038	289.3981671545587	311.0597746074839
3434	277.1580830397633	285.3990528100028	290.1349841121919
3436	277.9146256826664	278.509329914819	295.6374262517765
3438	284.0806797262632	284.9490083867321	308.1002192993387
3440	277.3110270637565	289.6743153342516	301.3960257564081
3442	274.1423293952109	291.2626034471983	292.6109717086146
3444	290.0003327210142	293.0686067124653	304.221139731761
3446	273.5410496085644	263.4261514921997	300.4435652002627
3448	296.052891562805	303.3546736996289	296.1204807548743
3450	292.2713196364975	289.4669145431575	282.1182144646263
3452	289.6504580314762	282.3681546805868	301.1568679136284
3454	282.2312622320658	262.4673341623594	306.3405154117179
3456	283.9883409330894	263.1299886130687	300.4945626409404
3458	295.4884461731649	299.4586114083536	300.3559720319307
3460	298.5181667089457	315.3443585654514	302.4772167883103
3462	288.1653297413283	276.9962602678557	295.5302117089191
3464	291.7324415447279	268.99240596994	290.6891993952762
3466	291.342837736392	272.1669733724052	289.3511344700935
3468	265.8870430986608	274.8273750481268	283.0978520016575
3470	272.2712226455014	283.235273585741	277.227238525854
3472	288.2912996588116	285.6287239041436	277.0579429934741
3474	276.7034298625182	273.3627982018435	285.0002242284481
3476	274.6176055479186	274.2055769430201	291.8229161480885
3478	273.8704114967998	268.8037678936634	279.4869928590516
3480	258.5680657469152	249.4550243145921	261.6697439324946
3482	267.7304774678341	261.8873994144596	276.9939561869295
3484	289.8250218779776	271.8047859477915	293.222589044702
3486	247.6660082913192	265.0346869012204	271.3782832203505
3488	278.915792318414	281.3353267904627	279.9046451816395
3490	275.8627415387186	270.0327694390187	277.2137902696997
3492	266.6944421996621	263.5721299179797	268.1100489150963
3494	277.4818256777122	254.216892755199	274.0379074860788
3496	287.9199586528331	251.8035190525438	277.5993594398492
3498	265.9233284933879	256.3263165418031	264.8745994098724
3500	238.8553501546419	262.1680727007513	257.7099640072371
3502	269.5832037030625	276.0454641152889	272.5464071023612
3504	262.1390866524412	253.908482835705	245.7255236853146
3506	234.3918130864346	245.4351726019248	243.4152185456186
3508	238.7232001845225	252.9494039523229	265.195071084798
3510	245.5857662606259	262.1774584961684	278.1176086429523
3512	249.9009892346002	239.3797258210927	240.4616836138806
3514	255.7123662164958	230.6957733325535	233.4290833238623
3516	237.5839459343622	225.6639986139188	241.6297946066605
3518	215.3986085874477	214.4690023512215	229.8082313602873
3520	218.183165968371	212.9350718555003	214.1650692671574
3522	213.5353286482464	220.7936483982409	218.9104574911714
3524	231.19054865945	251.482723441978	255.4213231805134
3526	200.7165727769917	201.3072441702378	233.7121435289463
3528	214.720373390679	196.301938990948	208.8479588525715
3530	228.936274869772	233.9112968187791	212.0625761818442
3532	234.1810876349461	241.0626667822062	233.8039320864893
3534	225.9721922905626	219.4642398798441	233.897795469338
3536	221.4608731941061	210.4058806541224	225.4675119951315
3538	209.028231755586	209.2226951787187	216.4712122433435
3540	196.5833763749567	212.2362063207629	207.8687293651413
3542	220.8669843079839	235.0657513784216	212.3503406900023
3544	231.9539529909746	213.5126601593619	214.2702975968574
3546	202.7477034329444	186.5020531032607	206.3236883577636
3548	179.2002183856027	188.0552683863101	215.2191690762942
3550	206.5928546472398	214.3138699245069	215.7499880745898
3552	204.9208688832751	203.3748194844159	205.1526325402254
3554	210.7850944517757	199.829523831554	207.5348633516921
3556	226.6729778467743	201.6439349872358	197.8209834543537
3558	219.1996534186538	199.1248418296424	192.8278525152101
3560	197.6593891384114	191.9086032280807	207.7296976932178
3562	192.0734084956077	189.7176375601416	221.7097482899657
3564	187.8195536122926	194.6871972354797	214.3962095717895
3566	172.4913405490066	179.656265327458	197.0234391554099
3568	167.9801664100268	188.5409162327055	193.0582370402179
3570	174.0541879506401	182.219533634209	185.9139851710069
3572	199.2025361715834	194.1500511958609	210.9208467549743
3574	185.094806910084	202.03679447152	199.7574244935624
3576	183.2188167795721	201.8453925988486	193.898578419838
3578	184.9569841125597	192.5567676725192	195.889451657935
3580	193.648143291441	184.5712058779534	192.4085604076844
3582	182.4869425009543	179.91696841279	179.6288765128039
3584	148.8587318974298	167.7790612019143	173.1697421629369
3586	147.5522076176673	155.3310623870152	182.044141566385
3588	169.7057265105099	172.1979201967126	176.6634366955597
3590	155.1072851774666	171.1958206944131	155.4886032168035
3592	162.5648959361546	170.1949311160078	181.6508307237939
3594	156.7263213333949	151.6947951632175	195.3608278222099
3596	151.5900812773482	138.2762614577347	172.9511981690809
3598	152.3242046920579	159.7749597710593	165.0664430289204
3600	142.8996783472116	147.3810932506935	162.5634494064238
3602	156.8277027589144	142.335314392825	168.6236716514945
3604	156.0330973189183	130.6759108763701	158.3629382230754
3606	138.3265508921263	130.1402784355511	149.3240002722355
3608	139.1452023460496	155.1460875568815	157.7452176024915
3610	140.3030706163239	146.7830679334419	155.477870472942
3612	135.3650699344627	135.6766448056598	172.5831809461716
3614	114.3196194310366	99.44326193571867	129.8166999972708
3616	163.6814587674841	140.0549403350077	157.3565967275083
3618	137.8051157173142	149.3573005987875	151.8296381146201
3620	129.8422631613999	122.2637269628628	135.8065600505267
3622	124.5013165487201	129.9098314638535	155.4016626748521
3624	156.0551063852618	157.3236637847278	163.6812627204541
3626	165.4324754914748	151.425899912229	150.022612001033
3628	148.6084713673783	135.7862516539954	142.6281442703832
3630	133.8509269213744	131.5309585281585	149.4488306949002
3632	131.36569894352	129.6018838662383	150.2369741564152
3634	126.5079812838335	129.6285774362261	142.1830742843069
3636	107.1456108099609	131.9518955050264	145.5045884368715
3638	119.4386529311502	123.5292907423153	143.2441131566842
3640	131.9801097482708	109.7035263101395	143.4774059086214
3642	158.9281367001549	137.484029741575	128.1899714520049
3644	113.328826772037	106.6936562919672	120.4021032581133
3646	119.7594990005505	115.6641705764691	121.0808381784971
3648	121.3540736512759	136.4137422246567	127.6746166009096
3650	101.735006080801	145.7771111193299	140.89871961736
3652	111.2659662026216	132.997463048598	131.4250401785853
3654	114.4292692119988	100.0574437774778	120.2205810965947
3656	115.044673416393	96.34254412134021	118.2490920275383
3658	128.7720962962488	111.2882536779887	128.92834728456
3660	125.382535159876	106.7820601799468	143.7644792510094
3662	122.5692491841263	127.6094448919243	143.0308375064822
3664	151.4796842872814	137.7931985839856	168.3661209840125
3666	87.48825392504655	95.6842737467004	106.4023499197167
3668	105.0878729661723	105.1482190686134	92.37172464630936
3670	102.5828921742013	106.3663911260376	106.5879329960169
3672	115.5542668542825	98.52716116944789	109.1733563680376
3674	99.41414175909429	100.3245817977983	107.5378645553367
3676	86.72415738975728	91.28827409192482	89.19517458172159
3678	99.35100970593346	102.7217438856635	87.57347345559275
3680	88.22613232419295	88.85119258039279	87.29778885761945
3682	92.89426645058597	81.15936222098438	100.8995154852593
3684	104.3036626909588	93.21308951310181	101.5254988456569
3686	98.51199134317571	97.53685181189726	78.86888200118673
3688	93.13569710429695	93.02358984385826	78.07973150895671
3690	85.70727615190202	91.53673331304488	98.44481583411766
3692	88.50569819430513	87.47924058640002	94.61493249776554
3694	79.6382529450533	77.84616566187177	91.33922860474279
3696	83.39534680560611	75.88826341435642	104.3794114743674
3698	101.0188745697966	88.6676914170786	111.4423660203021
3700	62.05624660498879	64.98852861685228	55.12753040111943
3702	94.97993856867697	104.4686533200473	81.3510598276775
3704	97.35088609565034	105.2442448750725	76.20192915373242
3706	77.06037381124297	85.86347445624881	74.77348375414933
3708	80.82280121443722	97.20533186463594	96.52864112760599
3710	95.06938357905099	88.3361591750384	96.97478770431437
3712	88.94243984866507	78.53401033658375	77.91545083616113
3714	62.44464565821133	69.55904245842166	64.54676308424868
3716	64.18975317657917	51.89122569122849	70.90001582610123
3718	91.73437007661117	57.93361724270937	80.60277832546726
3720	93.00648946111684	80.63437106396808	76.0054601982161
3722	93.92842271331877	72.32812929458454	84.08550873300595
3724	83.98345229930604	75.65815470861526	95.33815690373764
3726	51.64524996936223	63.34037147161735	87.26311774687035
3728	84.69306699617789	88.7942041348356	122.1206741592394
3730	56.35888200124966	76.5548121427484	58.74172092339678
3732	47.60639237224783	77.99623097662698	75.80020826084466
3734	74.71399915418209	72.9506640761024	100.0498362277598
3736	87.57690603839235	34.66097887657296	85.07212287847359
3738	75.3889486211733	66.6825711738599	90.49654081207615
3740	65.76610067799658	70.61044630715082	101.2977532583909
3742	57.06057128738579	48.43958577948091	76.53803581881024
3744	71.52084639462129	60.80608259615668	70.19172057451571
3746	73.86837115604175	73.19872532542169	81.287748431982
3748	73.39414447177742	72.63292680727152	87.34992718144274
3750	75.30655931850328	74.54706966162075	85.51081351535677
3752	57.8656397418574	54.25536681789983	82.74375585818326
3754	58.1060700210527	31.23021306746101	82.47346578255794
3756	85.45069800606598	66.80075343895575	74.2885849532486
3758	79.31889956196656	90.93383609449252	84.85558638331001
3760	58.21471272768632	49.52009539752345	89.4376883226131
3762	85.44728744438933	71.59331287043587	85.31374611915307
3764	97.25624477120527	89.59913421230611	85.51682971152376
3766	59.71776722199713	80.43599003386395	58.47079490156578
3768	44.93886853623329	40.04800698824592	53.20370051866581
3770	58.01378133197282	72.03111765695645	63.98244357153392
3772	63.64755955753204	72.0534820831883	54.32285930054123
3774	73.69700407103424	58.54994409589491	61.3782364944964
3776	54.72686331487525	58.87184966673003	44.00160966124217
3778	56.22826051367859	55.19013395900252	42.2686369623593
3780	73.87153201171694	88.72799154407764	69.47138781015707
3782	63.10496074880889	80.82287947518805	69.96104733602414
3784	65.44818731209254	57.53229549440199	77.45442937752232
3786	62.48859254724374	54.56899407963729	82.70799835307692
3788	55.79035472080661	66.36108719203614	67.74367882688465
3790	71.99831018472585	88.9143779708517	71.97763883970413
3792	72.68951967810695	94.68547794055388	81.35169001003872
3794	60.26814673043999	76.53253494623552	61.74558710361018
3796	51.82006023127406	58.48704826435871	50.16242250903299
3798	85.07760288056853	80.02047781849376	73.36372962971792
3800	61.0060791180654	67.54646868182567	61.09522420593456
3802	54.30541806158027	59.03773297366961	74.76166103142734
3804	72.93717601675867	80.18076492254889	99.39922542265759
3806	44.20177553191295	72.95714958947043	51.55079982351768
3808	46.12091021999183	64.98274780245588	74.59298225307028
3810	74.12078465572004	67.87302528606934	83.70485229956428
3812	56.64353232467518	56.75438142774221	50.33656305969388
3814	51.98073892947977	56.1021741456738	54.64200994883067
3816	48.30222918072927	44.53638351818206	60.50677798216201
3818	59.61088920169135	56.40728781437693	95.15159419464729
3820	43.30301380670215	38.40532430104137	68.86008187136768
3822	50.27168071553496	48.35159453632593	70.79671837446068
3824	56.33195196323882	65.36408770136414	61.12742649549992
3826	59.05895534792175	67.6838226702084	60.65427477798133
3828	55.39177911592763	56.86259938432028	75.19447695092758
3830	65.11113876765512	62.69107562825839	71.64338407231098
3832	77.90402032380463	73.18815336882919	74.74011893491601
3834	76.83936412971237	70.33647040877983	68.50888877208374
3836	66.13516729663503	63.21003490553962	45.58757046016918
3838	56.32370138801286	59.50062452962113	67.42170069516398
3840	69.39849695831214	71.03950869591127	96.81131558268056
3842	64.98527043554478	62.59273168509382	84.758504167084
3844	51.17228065584727	44.75356179432823	60.85758595869915
3846	58.38835897947133	54.34925015359985	66.19539071105335
3848	62.64214166744786	41.3063865844435	47.385215251844
3850	67.95461961913445	46.06288201258474	51.66835894810058
3852	44.43011912059155	73.15969991942085	73.89033555151053
3854	61.84382770394829	54.20690225179117	41.11776237093594
3856	48.080231608747	70.42665421195252	80.37713714607419
3858	67.59947759306074	60.35665124940162	75.0611498324986
3860	36.12023720114392	32.28695656666023	17.4350113686046
3862	58.69110836957842	57.28181206425092	85.94794736760854
3864	61.55599675314673	61.42741211826462	59.22268383739076
3866	67.68983568495256	60.19256315919562	79.69506158225269
3868	66.66956360256599	56.92225011730986	64.01141362146855
3870	78.63136776061782	78.62474111379926	89.34545009369879
3872	83.31870349038795	74.3119619576878	84.87766047898541
3874	70.78831828278669	49.96174938063379	69.2079643380427
3876	70.54843103005663	40.5160422275827	67.52197468597367
3878	43.52247984975537	41.46689001944071	67.8351353712211
3880	56.33052094536197	50.1597871102698	56.61158545092951
3882	60.46753265423423	82.38372271652953	28.4294150692183
3884	51.59592875944196	75.66850371202332	51.10379306068801
3886	35.07359009260449	56.26155586662672	69.86560162929573
3888	39.03752531954758	70.44677925197487	69.83803584659569
3890	62.12818281843474	88.93967295467822	90.33439992312671
3892	67.66776580109301	80.2993510315706	84.56631109495064
3894	84.56538786349212	73.22065855547979	68.65869374598887
3896	103.6695226399879	83.47876942331183	87.81848629027462
3898	72.0142133814587	77.36530466208046	74.36834844284788
3900	43.41165687308734	59.05656596175847	48.22087767380941
3902	58.66668054079862	46.1600312035943	64.62849085770489
3904	63.20028547070912	47.07241729484549	51.17206263321705
3906	65.12609765872199	75.5965062855326	75.69244344207127
3908	88.98764464609739	89.08571400722698	104.4854763221018
3910	75.88557245545511	52.90894943622818	73.27624721125228
3912	72.32826325981534	60.13632469820872	94.71306842866166
3914	73.98300749416974	55.92630140164166	83.95685046210394
3916	52.68899208970611	49.43726844051369	88.79766441520849
3918	81.77297257402813	66.02013803449025	65.21887596683489
3920	97.80643508177252	68.8312151522366	103.367945266643
3922	93.97508886202397	102.676102587976	87.05127403274167
3924	69.73883109469092	44.48299685752879	80.42748051158621
3926	76.48716599400214	54.08150386034558	86.86793493991107
3928	44.85337181813485	44.63650734418643	51.00028914053703
3930	52.42278435254848	91.67275628098668	49.33140118398111
3932	79.85359022564816	93.40415506436843	66.63603751897564
3934	52.55140079436231	72.76094339674809	49.85709729340181
3936	74.77998978750807	99.07822212784016	72.07234251188579
3938	41.96678114654234	63.73686378398818	48.40789904554132
3940	79.64694566423765	65.27534679957896	61.91282146621218
3942	82.1487944156398	58.19623427715432	83.36804746301768
3944	43.29769928963108	62.43107780997603	52.26978470360734
3946	62.62711334390767	76.05980229083231	78.37291248485782
3948	74.01051650538076	85.14961101389203	69.86661297343694
3950	44.14270257940818	57.58158165934859	57.6293470370356
3952	67.29612234060713	58.66606658288043	74.45557207000528
3954	49.71087924331948	51.22269716059546	76.3765449930312
3956	61.03908500374286	52.55567085095821	51.41921520983087
3958	91.99346193465092	80.80524164293026	120.4232751571009
3960	63.50658034508099	64.6284743425999	102.7868825702927
3962	71.33084005666922	63.36803942078124	64.19781965963735
3964	71.27905335600386	88.38389034591971	77.7558713227632
3966	53.01720643416648	68.6977425642209	81.09654756066192
3968	50.38753542419489	72.73193042832818	63.75517896139733
3970	54.19394899359907	43.95889177913448	54.97513059110837
3972	60.95254693083091	44.4630857129014	67.84000716694435
3974	59.13463240788015	92.16369828082202	84.5100414375935
3976	77.05923986378392	88.78950846001924	102.3575483381436
3978	69.54362845203507	75.30221873595582	70.30808820882831
3980	42.06582641844273	52.11904634286054	34.44784301104956
3982	34.45545179333797	45.52373170776227	23.3025694591694
3984	44.6255559594233	41.45709040829981	46.34859079141572
3986	59.74275562736271	71.93832852976625	59.68834918029266
3988	84.79140507666492	93.52649084195602	80.43818583026325
3990	74.0548881242041	79.34847576068538	109.0144831889868
3992	69.59309206879055	66.40801210051079	79.34424992555459
3994	47.62446280566023	69.16330955244114	73.72822847130004
3996	61.20950035217282	83.38784829527577	72.90279663766879
3998	48.77061411697425	68.67633975092294	71.02136967708876
4000	47.91051258364369	51.93195396782762	68.24264778411055
