# Supplementary material for: In vitro and in vivo datasets of topically applied ketorolac tromethamine in aqueous humor using Raman spectroscopy
Source: Data Brief. 2019 Oct 22;27:104694. doi: 10.1016/j.dib.2019.104694 (PMC6839021; doi:10.1016/j.dib.2019.104694)
Supplement: Multimedia component 1 [file mmc1.zip › Raw Raman spectrum dataset/In vitro Pig eyes/Jena lens/High Wavenumber/0.5% Ketorolac 5-1.txt]

cm-1	frame1	frame2	frame3
2500	385.7005781264393	381.9039047917559	310.4958979663066
2502	391.9285892205082	351.5419458929209	304.1828683487573
2504	377.5545153214358	344.8876211126037	305.0935658651526
2506	369.8980061189878	350.9163016806735	314.1356186606278
2508	383.9091764289194	360.9562772356331	330.9246684903197
2510	382.303291548838	363.1762952209808	345.3874546468996
2512	382.9705701746276	353.820417829025	324.4480547653189
2514	384.5851751474265	348.1802853004548	313.5567624656706
2516	384.6586243115862	350.1784734859796	324.5652699805794
2518	373.1005607881559	344.5198087284543	313.0549709091719
2520	363.8717899409	348.4358931584065	312.5315971924896
2522	369.1630078184462	357.4878626264223	309.6928903758945
2524	383.1123038176114	366.5585548363576	307.286861070652
2526	377.7783458175686	363.7665970096629	324.6969510494338
2528	362.3226509834508	350.8444346992731	320.4233967776918
2530	361.0059106439123	344.6219840895096	312.242850976536
2532	369.4589840864643	343.2161699770792	306.9716654701394
2534	373.4031795582385	338.7946495901441	312.1146794864736
2536	363.35350924508	341.9278059816007	312.1384685484391
2538	364.5255639710074	346.8294649177479	314.9496057823672
2540	367.7963857487786	346.4910576389724	316.0391879803544
2542	362.6356203860429	335.0581894175484	310.9330405109592
2544	372.1817151419933	353.8049540598906	325.1418710965914
2546	363.1242530925453	357.8074344418295	333.8424845833466
2548	358.1334908665452	351.6459992118613	330.7003674724721
2550	367.8940144818698	339.9521271071085	314.6031434926841
2552	364.4118097404283	334.8191233290734	306.5685307641959
2554	360.6443407486023	336.0374433626215	308.5359033381818
2556	356.0718428219983	337.115055989557	306.1798148456136
2558	355.1650935053282	338.1826841910167	301.0746109312586
2560	373.7032064313094	347.2138762772564	315.1865845424937
2562	386.4490422228568	350.4980808264738	314.4071983547395
2564	388.1958240958062	358.2317180536098	314.5976390388762
2566	380.433263202026	366.050338928812	316.642929435868
2568	367.3503212429654	363.7659793529233	317.7457102880762
2570	373.0766872245111	350.5251169287437	308.5627296179185
2572	377.0442283897702	348.3916610262724	314.1772930113248
2574	374.090011522413	353.0631375791789	319.5041471081568
2576	362.2804523049397	358.0348157496602	311.6324065653307
2578	369.1072442196357	339.5742643553138	314.4765853830722
2580	377.0974916374939	344.288506622858	304.1186521723382
2582	380.5500617108797	352.2538063939522	297.3641514005032
2584	376.7181090987705	353.6146400798466	302.0800877685531
2586	364.9625814203228	345.5737029739848	318.8744544938975
2588	376.5055110937547	346.9679830433523	311.3398895949581
2590	381.0936575021103	349.8000178636352	310.3517775041489
2592	377.4042171031485	349.5494336848536	314.5995416830359
2594	374.4695482323716	340.791670414155	309.9586193263676
2596	379.127005870606	349.5866685550997	306.5175835331457
2598	376.2276590977787	350.1401295410838	313.4753422759696
2600	372.8511902928025	346.1920628557684	322.387679129954
2602	374.8837570208706	342.754111752595	325.2332292064592
2604	367.9858258654411	345.3333416559309	323.1841475214397
2606	371.8770007451778	344.0791614154	324.156569678581
2608	377.6405809345755	348.6459006619481	318.8325224907431
2610	381.0026514840744	359.1728399255539	310.5886971173707
2612	379.9440173148707	362.298009530892	324.5777735118568
2614	366.4955859648485	334.1825766294662	312.3838332499902
2616	375.492938657291	332.5895044396388	321.7289540502389
2618	395.8450492770379	348.3645070102137	336.4898748979622
2620	404.0812004561125	355.7670196458597	324.0613110179243
2622	394.9871165226987	356.2239090795233	325.3396950033496
2624	381.3487970203662	352.43978009392	315.2462375163498
2626	376.5795326657884	350.9593161536241	308.7672121186599
2628	384.2814488684365	353.4308454510446	313.8950441806566
2630	377.0283897470408	345.451444267672	321.452567286094
2632	377.0510446574154	334.4850155979372	321.3624343820116
2634	371.820819112148	330.259692790352	316.8618569993645
2636	366.4036947876913	332.7517086553763	312.9685231627137
2638	376.285940278774	337.1908124460602	317.8121422748637
2640	379.0319269612637	333.6501976711368	320.3308146176444
2642	385.9897288806632	346.8499161259742	317.709445751839
2644	381.6534578430131	354.4882903378972	317.95716559705
2646	360.7116184478641	341.7802330427466	324.4757018244379
2648	377.7449034917931	337.0257472864742	313.8482428706924
2650	373.5390762179948	337.3077757721048	321.230986155363
2652	366.5528556131982	337.2451779435447	323.0332200584895
2654	364.9630985099586	339.822054514883	320.9591494457027
2656	374.5791952731649	354.9091108798199	333.9600149285134
2658	365.8438574670194	355.6232393081331	323.2727973228616
2660	371.7444984965251	352.0378975921578	327.3462746239732
2662	376.9559595806292	355.6380866565651	331.6715428105074
2664	370.8857875337426	370.1837878413727	323.8688798944255
2666	383.3880620150957	353.9992744019055	316.1523045264681
2668	370.8056935850622	346.1202635945663	323.2555621780932
2670	361.7026982500345	341.3395245186857	316.1873603059188
2672	363.0179972868123	345.2506742608207	303.8402722094317
2674	371.5595924403577	372.0481888817738	321.806975168009
2676	363.5490757056729	362.1666209264195	343.1655772565342
2678	381.2798944054715	362.1816728360189	346.7406816562715
2680	389.0845500952249	366.1085745360265	338.1161732091168
2682	368.8051848400374	365.8381013151056	327.2295373534381
2684	379.8287523685621	348.2989260160604	342.1053951589296
2686	378.0331699454041	358.8967231481954	320.42854529479
2688	387.327610050489	358.9138039271641	318.3250030701846
2690	398.1971309225577	350.6883287217919	327.139907760098
2692	386.5600779791622	352.7140431560995	311.7887106039329
2694	377.1055618886586	349.2455628580849	319.4348780955369
2696	378.430492710575	357.4655063640386	330.3533604980619
2698	379.0373240369403	357.8345456356796	333.3405607455329
2700	376.6656484773001	348.6633171797712	326.1877350763239
2702	388.38783667557	366.3704239760421	324.5521922509045
2704	378.2556561131705	361.081591708717	322.1733495166153
2706	370.7683267591443	358.050857301345	319.1252811564216
2708	369.0670709922792	361.2399662160757	317.0400837744587
2710	371.4778934226702	368.1194083986633	318.249426547343
2712	362.7954213028867	342.1826378985842	329.9545055519574
2714	379.1575006731587	341.9436532505939	330.6985807595669
2716	387.7185720876784	345.4965336969912	329.1916605059938
2718	380.9442150101971	344.2480902987422	328.7505632284324
2720	368.1411995226976	336.6523148650463	329.8024767558584
2722	381.0325141536254	356.7782098150241	335.4496628928653
2724	395.049448918306	358.5687912861203	331.802067732775
2726	401.1272349417206	358.801717373606	330.5480235173239
2728	394.9921418677616	364.567617437549	334.2269202634242
2730	381.7073284145965	350.8666351542814	317.0720265965931
2732	367.657225372197	347.8640592023066	312.854715524864
2734	375.0406314104209	346.5326765224095	322.3524642713995
2736	388.1911369422701	344.9207499279182	332.7583141896909
2738	387.0207625906389	342.3426295731568	330.3934895935122
2740	396.4103642360124	338.2405427614887	329.3452228119496
2742	386.4910374594609	341.032944960084	325.0163422349222
2744	382.779458880164	344.3685981963481	320.148551622608
2746	385.2906796888419	347.7953889584928	320.8837984745643
2748	378.7073805206638	354.2214089958038	336.4138760797644
2750	374.2455684558906	365.9923820578482	337.2209035624643
2752	371.7337266031938	360.1291342882559	321.6721574096337
2754	378.6682894133991	354.6912716236119	316.4197917338788
2756	391.7413012970798	359.3879699835715	329.0371417663791
2758	389.0710180952864	372.9448783339408	338.1408791310211
2760	388.7584162520016	355.7298434947387	349.3903955968063
2762	394.1592272042519	350.8015855166918	345.5591314347522
2764	391.20319769999	354.8602173221057	337.0469425680991
2766	376.0780611601457	360.5159585511423	333.3915575441617
2768	387.16927662806	359.6837100773385	333.3995665993387
2770	382.2502426808524	353.2595100166074	315.8396763806057
2772	403.107878091782	358.9243856169942	334.1318723415468
2774	404.7550451421772	362.6054576236491	351.0277731400859
2776	344.8755540700861	347.6391384758388	320.2994447016736
2778	356.9291207575418	333.9560683359707	288.4041879487336
2780	381.3412574202951	340.6973795750377	303.0017513481046
2782	399.7657784585099	357.9685894840256	326.0676087708873
2784	401.2359320100792	369.3844668043169	338.0245770971151
2786	380.3940599816047	357.1778051703932	327.7185658552922
2788	387.03641209022	358.4828161695656	334.3638319631617
2790	383.2134338224166	355.9469757739738	341.0084027968242
2792	384.8389503840309	353.8871822016304	338.6353394799946
2794	389.972641698587	354.3628611023053	331.8193675788527
2796	384.1606269784304	357.7201087832482	334.7409904817943
2798	364.8796871135923	331.6538350672763	311.2999976278676
2800	372.2796911587184	344.779161035298	314.9447810190787
2802	390.7458614192284	346.4034539109827	323.1127646347433
2804	400.851866641675	332.044382021729	327.7198283513856
2806	376.9234491800341	345.8063184906567	335.1875235191167
2808	389.7603550472437	351.8223482136395	314.198985881753
2810	386.5185142019774	348.4231065570232	308.8520645271609
2812	384.2326344369953	345.3998640641119	320.0343372890461
2814	391.7857680818865	352.7880032997664	338.5243193017019
2816	405.7748497538144	382.0861690576704	341.2657761982483
2818	400.4515471304175	366.3470812149477	344.5079553837915
2820	398.1279082389341	375.8373722455006	331.6536670997408
2822	390.4116869112421	376.9514512312413	321.7637686579549
2824	378.9646250852972	360.1799700992438	323.2568011417927
2826	384.6940215901183	362.6764752232073	325.1880944852871
2828	381.6284774627481	351.6016459128841	330.5138654152598
2830	385.755185634561	358.7582169714082	330.7263314988978
2832	388.5882730331064	366.4647708583522	327.0924501080559
2834	386.9393756057702	364.6701796265779	325.1385854731782
2836	389.3674035172064	361.2015444917997	337.6518415723643
2838	390.2449999470449	372.6145845216738	321.6845729957258
2840	389.3041325836586	367.9845088188058	327.0231955880166
2842	395.611949078408	365.0663772841331	337.3640465304345
2844	404.7848030063646	372.2143876020073	343.1211748781126
2846	387.4563327597358	376.7890419605411	353.1345556972705
2848	396.7709517820125	365.5735962688038	345.6427685244245
2850	390.581231334556	344.9926329319385	346.9445029401004
2852	384.3065739628146	342.3179529118192	347.974656575942
2854	388.3734547919808	363.9900648668934	345.5211794321677
2856	401.3257863647118	383.3332595956698	348.2385407785881
2858	397.8780935577093	368.4326458557787	350.7090207803939
2860	386.1856271316956	371.8206865563029	349.1527360235918
2862	380.4954452071759	373.1399592476237	341.2578578094257
2864	388.5325556127773	368.4323110704996	333.9797228191657
2866	409.636963093444	377.4416224301069	345.6934671244408
2868	377.2010210515328	356.404295179817	326.9925758933861
2870	390.3576729767173	364.213844179948	337.1673078897328
2872	404.4766329368239	368.8364538861852	342.9360654648162
2874	405.8707402655754	366.545317897224	340.4709048657851
2876	411.0877673602464	380.1699316232414	353.4556334666732
2878	391.0844167473121	372.744426209526	338.6318693354734
2880	396.0901856343217	366.005534492972	336.3958973034272
2882	398.7544854086062	376.6205246056996	346.864498765962
2884	399.9069989140996	391.5297695167486	359.06625177323
2886	414.6143296713479	380.3550202668696	356.848270794577
2888	399.1867831906319	343.3511494461793	353.5015052292183
2890	395.781093601	348.6872055524579	339.2295599613154
2892	394.2658696412182	366.7057099463266	349.518980174833
2894	396.9829397642316	376.3261212510432	361.9164439509892
2896	406.8229929487712	367.6146122582123	344.0646840893386
2898	398.6761059116365	380.1735720794654	354.2515244838235
2900	395.9280132692362	374.8814921951727	354.7782609236651
2902	401.0584951029749	373.5807160867144	346.5848160734632
2904	408.8277356007357	375.2901843192631	340.0594983951281
2906	413.6138822809436	378.8196272345438	345.2637374592475
2908	414.8355890998882	399.8674602833061	364.3983615966264
2910	415.1253007682142	387.3019353904389	372.619941406047
2912	414.1939887304234	377.2775749435058	357.3348664978979
2914	414.0899450979882	378.3017445169982	348.7301257143826
2916	415.2402667333685	390.0805795514164	355.1011131896686
2918	415.0745855342819	403.1743563200457	342.0303938506424
2920	411.2319145101034	372.6984085305276	346.7588296220405
2922	399.3350211030211	382.465007217552	359.6807489556643
2924	394.2708164731248	391.7214321803085	361.3200427613269
2926	401.8864556664667	389.8363877868662	353.8778967372263
2928	417.7401916723385	390.4058640453566	355.178774551828
2930	408.1163368576127	365.4636445310842	351.2391793027606
2932	416.229074867926	372.9171428072154	333.8707318236899
2934	412.7044323216545	384.047554689524	336.2255211902397
2936	408.7805963215184	391.8257427694413	355.5639467742405
2938	419.8021061202172	396.4778327338981	374.4601756550804
2940	416.5466886029128	395.1153146250326	371.6288901030204
2942	426.1340591406761	393.503985720986	365.503988109017
2944	432.6108808783908	392.0608598725784	360.8899430126479
2946	424.8604568585113	387.8833685209577	353.4058688105845
2948	407.5501720845393	382.4081575201044	347.2238464942681
2950	407.9612493504229	384.2274802239409	361.069728224792
2952	423.5486513884724	394.4824546928987	369.8774073770288
2954	428.7793899027962	399.2166862930329	364.8908083173423
2956	428.7468254025361	404.3727165266935	354.9636437430552
2958	421.8357601273425	407.2798288029453	347.6352676183817
2960	406.4165242989342	403.1595103723909	349.0314023211289
2962	411.5529945615197	411.7121996326293	366.3758682663947
2964	408.9547036343993	385.2316734885577	359.7116857900065
2966	400.4470163069688	381.4973593258507	350.8550937138662
2968	407.7713048452554	398.2391021353506	360.2638591556464
2970	437.1154452761859	413.2927257483892	382.9887736730093
2972	454.7735229174526	393.1701658835949	364.3478322845493
2974	423.1694470974885	391.0484711707892	374.2602978704794
2976	429.396983921043	405.0965561604055	383.7812255083509
2978	429.5519993186001	404.1328446186726	373.7318897665817
2980	420.1197399486266	390.9679317946739	358.8613283320029
2982	424.4394358296678	390.3030965678212	369.4370953412324
2984	426.8764305533637	402.1032317768199	377.7266635991226
2986	420.104634978813	404.3259551986858	368.2375305884332
2988	418.0854423635536	407.6593564657875	362.889248014525
2990	421.1564815325435	403.9882140043814	357.5075363267891
2992	430.3410786073026	392.0495867066979	351.7387316496121
2994	452.5445758600945	388.8202225744749	360.8740439075971
2996	403.7426111291092	401.3796427888862	361.4691964563735
2998	415.7481667600375	396.949980277691	366.5513365404598
3000	427.4220229340979	397.8209002369226	370.9877336293921
3002	420.7579268468414	399.031948966912	374.3865911092681
3004	410.0472118593909	389.5474386086443	375.6180339395215
3006	435.686213769102	398.5813680446116	358.0175186676113
3008	437.0199797244951	406.8231660270192	383.9170423215413
3010	439.3022773262143	412.1556766810102	388.5765432403579
3012	433.0532356120677	404.6843900904955	379.1720440718113
3014	424.4481897957519	398.5758778804433	374.8356599523642
3016	434.7788608463802	424.6848843759806	391.9419791222005
3018	418.1605128397234	403.4995492466665	386.4088907198532
3020	436.7780855642081	416.2694311159111	377.879878985156
3022	436.2356321531175	413.1426977769457	376.1994818672964
3024	427.6317178437657	410.0349880895213	382.6267690813467
3026	428.2456664942309	421.2283694096422	390.6503654107177
3028	430.866125704643	422.8241268962141	385.1063157160214
3030	427.3240244814501	416.2006673620663	370.2406110245784
3032	443.120541703565	398.0683918854827	378.3724898484794
3034	454.5467724652921	405.5845381483641	384.393996784387
3036	450.0744165069572	417.9279410041319	384.1055290024964
3038	434.628552346195	407.8767895350212	382.5962566800939
3040	441.4737592172513	418.253921438703	378.9799188631992
3042	421.6338213674331	382.7770193219899	373.4606503164345
3044	427.4999663236297	402.6074741045557	370.4004764000717
3046	427.7277301213453	417.3351445268569	375.3153645550933
3048	419.5720297479392	409.864251478108	381.9860849409735
3050	421.0771667656716	401.7285744621711	381.6912529736669
3052	432.0483381330067	407.9904936207582	392.590187185442
3054	444.2301431974549	404.4218207323281	395.5995393188052
3056	453.3254328393522	421.8442081081563	406.7739437629579
3058	447.3315671968564	424.2111011011914	406.1740902940276
3060	439.4798239815678	413.6517485989969	395.1841605191779
3062	454.2612196566058	424.7410327626715	395.408417902034
3064	440.9035512382782	430.1646066858352	409.1307579344168
3066	455.7603980147306	425.6481750060231	404.4739306689007
3068	470.1065819935428	436.4618729903477	401.8072065556978
3070	472.450789927913	444.3098133862937	409.3814890650136
3072	459.4759547894962	437.533521386526	417.8197682425548
3074	438.5328047232342	422.7593003349186	407.8315108882228
3076	451.5441564308433	429.9983539417983	404.5446208321949
3078	452.4420226304005	446.6751970921395	410.9706559118037
3080	461.8799069638151	462.6113653804792	409.443490588375
3082	471.218798962982	454.3536756577222	412.8825939849489
3084	468.376108441938	436.5506080230097	421.4836747870847
3086	450.9359866389524	454.4057228698291	419.2118713453476
3088	468.0417101218955	460.3227291949949	417.1306788325152
3090	468.3540068896803	437.9595327462496	418.5609862420506
3092	477.259455847759	439.4456142068486	417.7948878713899
3094	478.0084092606486	446.5560993387061	427.9380371179933
3096	470.681747474105	448.7317916903692	439.1287831904347
3098	478.1101017775395	455.5985946596612	425.5015695567133
3100	510.7255565650594	468.8831627566579	426.9718230549796
3102	484.23049947338	463.4067806986567	419.858918838351
3104	467.3903910084869	465.7378569929999	418.4963801302912
3106	462.5870659629004	454.8335474020373	419.6060201754349
3108	474.1271518268829	445.7144600718522	429.8971711269281
3110	505.2668700126771	470.850059286466	455.1021048820062
3112	508.7974212345033	467.8231221166546	445.0041543621897
3114	509.8002189235086	469.8730744798572	433.9078533398443
3116	506.8089099638425	470.0544457657528	454.6277006514265
3118	510.7648110127334	472.0872292876541	465.1733649625591
3120	508.7851349514918	478.0251668652811	464.4768656658607
3122	493.3229327271126	489.1373730393303	474.3681617960355
3124	528.7116972250672	510.8150911643878	477.3843353151102
3126	511.4604299220894	500.6379003775401	460.836092668188
3128	521.3153475221197	496.6931844041221	477.3926663996351
3130	528.8194261481884	518.5070458580805	479.761749458599
3132	525.0002680008181	527.2788230114915	467.9914357850545
3134	516.9328581854029	498.5044397073165	462.7709314310405
3136	516.0160895666088	494.3741363482857	469.3530388535739
3138	517.828680609525	499.543966434891	474.0180126008495
3140	503.4197214287775	511.1133146730864	478.9605559126085
3142	509.3178663568459	509.8052276457605	482.7669294415762
3144	525.8846248508407	509.8306397894231	482.978037533182
3146	542.6031050838544	516.6812248868712	483.5063951673646
3148	563.3365436259767	514.8401996055255	493.4187997590402
3150	550.4667928385003	528.6632866468531	496.082680571955
3152	552.8656207542797	524.6229356557967	490.8799564919314
3154	546.151766882303	531.0219447808437	479.5679348099702
3156	531.7624315331411	530.0914397415472	476.229194571778
3158	530.5745778591382	523.4007945628764	483.1662163618648
3160	553.6363388633801	525.4015600083368	493.0220970813201
3162	544.1894399495558	522.7512741688144	504.4884167854297
3164	566.2246986486945	553.7181421063763	514.1604077858725
3166	558.133041595238	553.7457858946301	520.8956761262056
3168	545.2355450099244	542.157111776478	524.4571807229222
3170	551.4350034686296	542.3360976121401	525.0531188320384
3172	569.6657696438441	555.3344664930878	523.3101534213123
3174	558.8441472274454	553.6333484067984	521.328701156353
3176	580.2906439512761	577.3481942324016	534.1431111689786
3178	568.1411418122627	584.2191922639571	551.4703529473313
3180	566.5632871323176	569.319522451523	546.0076473546587
3182	580.0169091032285	572.0106000781794	538.4428765495942
3184	589.126671773619	583.3181454557803	538.8760459611247
3186	580.9512573108432	571.9033719217339	543.3521573057838
3188	599.0337972089819	576.7070375226074	554.9517804835737
3190	600.0128174851374	585.0688518441256	570.2302686346648
3192	604.6879081041384	575.0742837184278	566.2090457007314
3194	595.9330196016167	586.9923480257528	561.671186435663
3196	594.2143967268422	602.6051669939094	560.6811307951173
3198	607.2492821089861	602.2262182100284	556.1161086911613
3200	611.7223932205748	593.0396497173399	542.3862957932639
3202	600.7090726251804	579.7337014741351	558.1474055896565
3204	623.9804467379718	597.9213140369617	577.0401734446458
3206	623.6948513366624	598.56978326381	580.4863723120957
3208	610.7325082538227	594.6673023224823	589.9189590825963
3210	600.8054794692785	589.1808729851301	583.9125979034714
3212	606.7894094655346	589.0920262518307	561.5055470237087
3214	633.4023715433352	616.2558533372319	586.5648582582606
3216	639.2323540181351	622.6361777323779	571.1295518219012
3218	615.00522644207	597.8924257585801	581.0573275539744
3220	606.2980200640586	609.9943693664519	589.475852271596
3222	613.8501634190671	612.7498280715672	589.881188233791
3224	621.7033840962569	601.1371714386294	581.3385782615299
3226	619.4148155721723	598.0197535798752	572.0337229928782
3228	622.0543324901588	595.0838317393965	583.074905985378
3230	643.1119265580235	618.5251976245212	601.7725173302547
3232	630.5176575233935	607.7452027519447	592.4458847727425
3234	638.3934224559116	621.5783508904502	594.7380839096769
3236	635.8465706269755	619.388723863651	596.4036145997173
3238	626.0300256861058	605.5721420433225	590.0825518220461
3240	630.7099063119679	613.6303836112003	584.8789084587886
3242	621.1861764364942	621.7927507639045	595.6255549342955
3244	639.9671682427322	618.3009904548555	585.4685260419949
3246	624.6185473788755	604.2527392738144	575.2916937067721
3248	627.1004165021113	594.9486423181534	589.2139931858941
3250	632.9349271693369	598.9096737724217	591.3906760405844
3252	641.2736532185653	617.1926439081307	589.7111637943345
3254	651.0696651306361	630.2552630996324	601.5049400626964
3256	618.8276290874019	592.9335111791867	572.056481619034
3258	645.0022255078604	609.9593148377799	596.9837852226315
3260	618.7821470933305	609.5115903243902	596.9183518725455
3262	620.9687402692066	608.3791767013807	589.4281844540639
3264	628.0943091205313	622.141669080835	596.3159888509779
3266	623.815850170757	628.4664581560879	605.0952700526232
3268	619.2192447786058	611.069357621195	602.810751825907
3270	634.3284717352984	611.3015623469548	616.3977908987331
3272	637.2328696524237	621.5687395504612	598.3355795605419
3274	634.1925781374392	632.6639917903091	589.4938884633158
3276	641.4423532193874	635.6934853650321	598.3952901460509
3278	642.8578148705535	629.1200994644175	598.6110496952855
3280	645.2212250742873	624.9730188132007	590.8647663688271
3282	650.8465015584814	627.5066690352419	590.4998156013801
3284	642.5894351357661	624.8399742362033	603.3434476782683
3286	658.9610020824568	637.4428652204714	617.1643739516163
3288	651.0918712307	634.7809065284475	622.3167746794198
3290	630.5153940038047	628.3593439134143	600.9470697441311
3292	613.9211023754999	630.5236416510389	598.1380498072217
3294	623.9031182616279	621.867868942354	594.1025991454372
3296	648.6880010954031	615.6189491244247	585.5325411791465
3298	648.5355634608069	638.3083657548965	596.81733325199
3300	618.5874024360859	619.3308602283204	597.0419530269868
3302	671.4059455466572	641.729281245748	600.9781562776715
3304	665.2533921143628	661.9131898371097	600.5879455150607
3306	666.2538185642209	651.9159290428038	601.3577019008744
3308	654.9143051395736	613.1086263281405	592.8050273706092
3310	637.028938320674	598.84112143783	585.7085473210046
3312	640.5082629310949	631.0677851047662	592.1206308633323
3314	667.3926289727651	640.4860103930356	600.3683837070435
3316	652.7499446511429	650.1570941698119	620.8563438293822
3318	636.8900775276817	624.3838163667588	601.0793380552719
3320	645.7679313691558	639.2341630554016	616.9876622143793
3322	648.5139037565361	639.2189258927067	619.0491967887615
3324	643.1121666586563	628.0148196787603	609.4352034701424
3326	635.3119566595206	633.127916713988	606.7639279473524
3328	630.2536251461938	654.6679880783536	614.7979041657112
3330	639.8569778914526	639.6740113952932	618.0287524212341
3332	626.4294426794755	622.9969037411795	601.3600892428709
3334	637.2674590327955	648.8941974767001	608.9452619788958
3336	647.1542033907449	661.8661707537666	616.497019952191
3338	652.9937225359963	665.2264297953565	618.7011695611227
3340	660.4266035069625	663.2628014608408	624.5083405257792
3342	666.1850688833415	658.5279681271202	635.5263508395451
3344	662.7126851954379	654.6130317038796	638.7005351040989
3346	670.9729870692871	652.4449077947803	628.0164168077314
3348	657.5920474106762	673.3192694919188	662.6893377875905
3350	639.3621742729172	635.5876175677247	642.9165904354824
3352	659.6060875020064	648.5290953134155	627.2663502907133
3354	681.4925235410614	658.9617956366838	626.2852340391231
3356	679.1624706893067	654.3275971396914	636.4887515716559
3358	668.4407779995102	652.5852890198192	639.4737690959601
3360	677.4697912656078	657.7257894302652	623.1660179407317
3362	665.0279515884394	667.0132776222005	640.1300277813414
3364	653.8998171440069	645.1514798265461	640.3663667133709
3366	662.5079849936037	663.2733486307192	623.4754081175258
3368	674.1279396491038	660.39425729638	639.4493874010361
3370	666.41760392037	647.8816130543686	652.329991539827
3372	667.1687543392533	654.438692272787	648.2893475777055
3374	683.3460546372901	672.0102690596482	637.6940111270102
3376	681.5547693871636	667.8156637990293	628.8153605769069
3378	679.6989959767633	670.6835410548996	613.6548309229494
3380	680.8426909694288	676.5650729081976	620.1328523066617
3382	683.8508227078683	672.5125681274967	638.9580862167683
3384	701.2158226639539	687.5091057163402	660.1298078870694
3386	699.7726618272423	674.8890316314428	658.1880294575132
3388	687.3522738007657	670.0513905715195	662.5290174896305
3390	682.8671204598506	687.7382545423682	671.9695753730268
3392	692.7180748483933	697.5032445052697	658.2755618918541
3394	711.2758962479206	701.8345267001121	652.9987140076175
3396	682.5785657268525	680.7120251772593	669.0570242637793
3398	696.2284325171901	674.7806772488774	669.2448741703016
3400	717.688451848134	703.4486564517841	670.6485520748468
3402	711.2741746148043	712.1108456433925	661.1540392437308
3404	694.5078589779579	691.0703911621745	646.0264039268598
3406	694.1524887637808	674.9727101617534	642.1952063564535
3408	704.46623608614	686.4311738112863	651.2827249293378
3410	695.9966875724375	694.9093163594406	653.0137190556479
3412	697.1281831463948	662.338223586782	653.6091131550683
3414	699.9578290671163	693.9417041551897	685.2116590396056
3416	695.116589395946	673.5385439592766	656.5443781316888
3418	705.6966633612939	684.3260078788853	664.1430795684357
3420	689.6522728712813	660.5342715509805	650.2317347683106
3422	689.856341558075	666.1480290526392	643.072083695329
3424	713.9298830987945	697.4975178186915	658.184172883946
3426	715.5558823603324	690.3179608687419	665.8819349235163
3428	693.6565557268573	693.5556313355706	660.6000736672982
3430	689.4364660545482	682.2101893459795	636.4278520687615
3432	696.3433184071531	688.3838334066545	658.2096660283335
3434	694.0266657072666	704.1108887649556	658.3052439753205
3436	678.6523503512411	694.5450446406881	652.1930006597215
3438	694.7842755024742	697.1231642806004	651.0084155976062
3440	702.9770026516263	687.2701115435722	652.368366824971
3442	688.991554657788	679.611862436485	656.9756298894575
3444	685.6943269076454	692.8403144873801	659.3248656810881
3446	677.4268116085882	636.1644045578084	637.3373508090604
3448	704.133967606138	678.7921864353684	655.9994169435502
3450	670.7983413928383	682.4724639309839	642.9297401106533
3452	669.8182978907548	700.8613228501911	627.219765856412
3454	667.9856362240624	685.6659581009662	623.1358781682144
3456	669.9475453994596	680.3688952948996	648.9996888832811
3458	688.0049012444461	687.2205876150285	666.4647780996221
3460	690.184148939191	679.0946520234166	651.9444399083166
3462	659.2894388973371	657.5954899184249	637.2768282214976
3464	662.6534146397278	662.2946621237104	656.5040073734396
3466	675.5255866623284	667.5769658214874	644.7501350951842
3468	659.2019326696059	664.5679531491074	624.8313639022633
3470	682.3031698021952	659.950356558626	640.6425433987918
3472	685.0219274541084	659.9898050019338	653.4596849307652
3474	676.6880632951737	657.3489228537649	641.5338810917915
3476	692.1356805871075	665.145729402484	637.2380796682644
3478	689.7365869933329	662.8544815551147	635.6413825729593
3480	651.3117330730393	642.6825296864997	618.2664040236218
3482	653.1276392951938	645.3675303418966	618.5290977429797
3484	682.8287879637646	662.6602981759548	671.5002303491135
3486	656.7941023038945	636.6477533042438	610.86138371811
3488	646.5282434398754	659.2924856926022	630.8337833128444
3490	658.9848111002111	654.709667405299	617.551804125786
3492	658.712144464967	652.203012743212	602.8495674730857
3494	651.189329507735	647.9003383603964	617.9156234298059
3496	661.1636520184057	645.3185160616138	612.7602103634898
3498	660.3556740997859	640.4492950912937	592.6254767320138
3500	638.957064193329	631.6908191652802	605.3560373193574
3502	666.5419753435815	636.7096476737833	619.8033491020524
3504	662.150970889819	639.2671543059545	616.7167031832878
3506	636.2823126962761	644.9999088834944	590.0386296780799
3508	641.4439653296565	620.1475877727027	620.7966277133206
3510	635.7142023723563	637.6909339808316	588.0811083815913
3512	594.2031524682304	605.9773563885872	578.9364110479551
3514	603.3896918690865	602.4601750093925	582.8326696117065
3516	615.261011210926	619.1762909025374	581.2529900796797
3518	609.9035252240917	600.7919049209485	567.3587034519751
3520	612.5554329309782	569.9963657665045	550.6595235463561
3522	589.7100155455689	596.937959434929	558.8099018711711
3524	640.6292885481071	607.6134659538677	587.7261252823982
3526	613.7135877327482	605.1048605871008	587.5311030909728
3528	611.8124022631117	581.6778248971589	571.8433522682815
3530	614.0483858230947	599.2191951831663	569.9140561730893
3532	627.0764323303747	642.1195909523583	577.4246333092535
3534	625.5723199927186	619.7773759293705	572.0568644304233
3536	618.0012934100307	599.3864897664531	567.2444268757724
3538	604.4273554529843	585.6618566368932	550.478720995704
3540	603.7369532834715	568.1799280502702	529.0478531857546
3542	628.9411627298177	596.9623332659637	541.4245674956961
3544	593.6362127676514	584.7420042722748	541.741062920195
3546	619.5566145220116	565.7528519045766	558.6548122807399
3548	577.4818074738837	577.0752011907798	539.1480541820554
3550	589.8222687346977	570.134108325215	551.6858847554632
3552	597.0213073314092	582.2271892879921	557.8550730113261
3554	605.33381593012	580.7327612296874	544.1110140094722
3556	597.1263415290684	564.1670108902471	535.5381531960437
3558	583.343657511947	548.7331795619215	529.8418279661719
3560	583.4334144754312	546.5711341186802	523.8542431305283
3562	595.951882224204	556.2312005237179	524.7011463969568
3564	598.6407652510026	559.405627772282	527.0996862254783
3566	572.4476704964997	534.4312152886308	526.4185417861609
3568	583.2950235080108	538.5849278964754	544.8779960347063
3570	574.1000774330445	555.8325707655878	524.0500938470477
3572	588.8530580322567	587.8710448775685	558.6105235026001
3574	566.1872979391798	561.0854078789889	525.1076908582752
3576	569.3055161088881	556.4271695224286	514.1919753005067
3578	581.1794176885318	546.351685456668	520.9678749159884
3580	574.0606242647881	546.3045926106227	528.4541204493798
3582	553.7238033519409	552.9231858321243	517.3246720470528
3584	540.7952025375387	544.0210948842853	504.4719925375729
3586	545.7074380492721	536.4499723866427	519.8441093000362
3588	563.9227979200409	544.4036009870068	514.6883057692681
3590	551.0471490501055	540.3516468141932	520.1149639644129
3592	562.1167679745814	530.9886698116065	499.6456082671969
3594	550.56921976909	508.9944661377716	511.4700519426559
3596	574.2990986270518	523.9018089460071	510.0424641677813
3598	568.7071020136621	517.0743294268056	505.1785987768233
3600	550.6917211719077	507.0163186967682	500.6622866325757
3602	539.7059043126353	515.5160687702587	497.6814603411375
3604	526.8890598726293	514.2104666513552	488.2278445644426
3606	531.7861952212907	497.7962488953578	485.7518680063973
3608	550.3656780858474	492.5147768129308	492.8802931742771
3610	535.9646052857084	505.8029379977419	491.8442257840585
3612	529.1452178144048	527.384990775702	502.5421749846508
3614	505.434334436593	483.0958006561759	445.3718178284091
3616	528.9878174325378	512.7411645799214	465.3703318550559
3618	520.3357868699432	517.0911089375275	485.0393860206359
3620	492.6520394101489	489.17309592968	443.7395800766166
3622	489.1024966036291	506.6651505320712	466.5369069400061
3624	525.4653442728907	519.7173374729039	485.0069537288518
3626	528.389976370899	516.9037075724821	495.213900516212
3628	501.8726099650801	494.6149902340065	460.0826830383619
3630	502.0145363915478	484.0756297093058	437.9288908684757
3632	522.0131636545102	484.9045876290217	459.7428873451614
3634	522.1468094100578	474.8041927781507	463.8737940213026
3636	519.6879999341517	487.5286494060322	471.4411978420715
3638	498.6674400599545	474.2425667385037	473.1082873595417
3640	517.2606568864464	472.0112929432841	479.744940682697
3642	545.3654781656267	526.961093642065	455.5741658748585
3644	532.3485963251176	468.4994955185838	430.0997863999963
3646	503.7897173994339	457.5143788519846	431.2548484795988
3648	504.4727228409653	488.8166880338443	454.7932369021501
3650	506.7121614346752	487.3073083222129	465.089236917693
3652	489.7641288895007	471.1848421208513	462.2719910783454
3654	489.2862905129413	460.0267055332798	445.3112992963131
3656	502.5391129359182	468.372374715407	444.2223036508478
3658	507.9766152859394	482.9612292318437	448.8854013756458
3660	513.670290751311	472.5854789463192	440.3018051109202
3662	525.4606852812444	464.6859019200247	458.8858450247668
3664	532.4174418465426	501.1622599875524	452.4968916989038
3666	483.219338523243	457.4620057757639	425.5621548886929
3668	469.7426891207554	466.489055312877	435.047346402534
3670	468.1642097456202	449.0795612476741	450.1342122480625
3672	471.1645312261135	452.8559037010979	438.3322836586722
3674	468.0082410097223	438.5977360445089	416.6587700212222
3676	458.6668484656468	440.4889818062817	412.8840950143728
3678	496.6024599071793	453.8523867257926	435.9754755459943
3680	485.0427183758347	444.8183645913597	438.096049898119
3682	478.9303542890208	442.4724835436649	437.2837141030718
3684	485.4146292166201	452.3929473883817	432.1695013219062
3686	464.3101207666506	445.9068285697772	415.3968656673054
3688	455.1289337640887	432.1844203493772	406.725060724244
3690	468.8876908906957	437.0573921818277	407.9290785276812
3692	448.7923185690008	433.5934998263052	413.4056148298066
3694	445.7750313117163	413.8305474517707	395.8497793982302
3696	478.8689173779343	447.8192416523825	404.018314212759
3698	461.8061116133963	445.150954805143	392.5527488950128
3700	448.0366044991868	403.5707904941867	360.2890084908161
3702	502.5880495190107	456.0112046356827	410.0088232341564
3704	483.6398718296157	447.7058944266942	415.9105459789888
3706	460.6521507679044	440.3430512121062	400.070466774596
3708	459.1474890289745	437.2045176992436	408.4268321761551
3710	456.1339486524245	436.760747056083	413.3387367839727
3712	462.4282824679585	434.8004954615518	400.6030383734884
3714	452.9190730264809	427.7739981456788	382.2579254706619
3716	447.3980703556014	421.7317087307421	382.8386389047526
3718	470.5013270598655	426.7084058014959	401.7287238724317
3720	462.3286660358951	433.3363568072987	407.2715043259498
3722	433.2015676352998	431.7110365310825	406.8169928135671
3724	458.5184487907143	450.1143311848821	424.8930544816758
3726	443.8194117197939	423.6748207170152	391.1654258666177
3728	472.9696926436681	436.3596693148357	414.8204848305824
3730	475.1418762095324	431.3683790340452	386.6381103952839
3732	441.8384669102091	435.9528211289656	350.846462332015
3734	437.2138447484063	408.6416834711171	375.1587066344445
3736	426.684199857329	411.1543766642505	388.9088353587334
3738	475.8173129194076	430.4448983126832	382.7463118120973
3740	480.7953476895358	441.3548994173585	400.3997460627669
3742	435.4961461643243	405.8272418934394	378.8807137612599
3744	446.6077656795632	417.7935749994879	378.4778548488545
3746	456.4955078786385	428.9026494575961	388.2534752002349
3748	456.252517643466	420.3177675452188	397.0311500255916
3750	472.7906660091526	421.3404138632287	399.3838741568879
3752	467.2485170362715	416.8640579749374	384.854291228609
3754	440.7855592381228	410.3170750102823	374.2470247359687
3756	436.6439545139007	416.0096579781091	374.8148469311458
3758	467.6846714933112	440.0548180892781	410.7888834737084
3760	430.3599691681166	431.1475950223742	374.9049021036166
3762	462.9902217856145	434.061271047034	415.6521551077483
3764	440.0664331157508	451.3594378376646	424.1389844166124
3766	441.0334001208012	431.3183342157032	363.0384539945849
3768	431.1845571301066	407.6142851424536	355.2366571212086
3770	441.306355984245	432.5366524673758	381.2025182256173
3772	430.1139713572878	407.535487477524	381.1976323994095
3774	443.5379476762798	396.7887923273072	365.8897104513114
3776	423.9998276527501	391.7161426422486	362.0913514457374
3778	431.2305626865038	398.8084200911953	385.9777580332567
3780	441.7191667086911	421.3059428992902	400.0382298699874
3782	452.4752192340455	415.5674176558896	393.6207809843749
3784	447.1453849013032	409.7495478961221	381.2127212461314
3786	437.7997077702395	421.7149783593792	380.8681901428162
3788	430.258917623956	432.8772661790993	380.9620510244349
3790	429.8541064888339	436.3931485399032	380.4081992075351
3792	448.460711528583	426.2614600593095	399.5904633557996
3794	438.8922062442774	404.7493959308783	395.1028249728004
3796	414.2041991591446	394.9445870641058	357.6248577372559
3798	429.702751154666	417.5417554222388	395.0351140962196
3800	430.5425379130381	404.2928231129095	390.6811276293009
3802	429.1454119977993	412.2235392456058	390.5102466744329
3804	457.0204556299872	405.1633612109158	410.7864471246586
3806	477.5002176880235	429.8445938984244	397.8425381376418
3808	434.2898011892633	437.5465612005491	366.5694093660154
3810	447.4273175734065	419.7109444081286	386.6239286551246
3812	451.0625329426927	409.429157083952	401.8744421157397
3814	473.6462034273811	423.5648824095066	390.3387541054789
3816	455.51221102247	429.2971955806921	387.7940709824449
3818	461.3090394676527	418.1012616669655	388.250855119268
3820	434.6509066431311	416.0619020189367	379.1065993586218
3822	439.0777040891638	394.8142634694431	392.5586972370019
3824	441.3740020693223	412.3676959337173	390.5900890872517
3826	439.8941980383243	430.3798442129498	384.9642919166497
3828	449.4038755814878	429.981342843318	394.0508764426759
3830	465.0121337651012	436.3195232770742	405.1751999055837
3832	468.8906063323452	440.709366904138	400.3988267716545
3834	447.3320845195435	436.1006003792231	381.1107767960506
3836	425.2134625516814	421.2671108845774	363.8304363344951
3838	442.6554184207	429.2753933555273	378.7635845727978
3840	476.4368672019704	461.5268598187165	413.8905521800546
3842	475.2407186401175	419.0445924294478	393.0210036911836
3844	470.8924136787081	412.2750384491412	362.8794068453473
3846	469.1011694505276	418.8921171554927	368.4637927418299
3848	439.6589908665108	393.9680179491694	376.6981163660104
3850	441.8202256452435	382.6147186049619	358.8661844691626
3852	455.915900279575	410.796869473723	389.8834859029076
3854	436.5520711154273	413.4914674788938	381.410960981777
3856	444.9244782586452	406.7204657721315	387.6346521488756
3858	461.4681418329841	416.0991402451032	374.472868575625
3860	421.9413951576533	384.6732089097005	351.0994398053335
3862	438.0577583889038	428.5502572204346	390.6465501060557
3864	448.331821778771	426.4781845758057	391.4236596827324
3866	434.541547570448	445.2455367888062	410.5118954633928
3868	449.9739692211376	410.2683241767601	408.5362703950272
3870	476.4603102792106	445.2687208440835	419.3488877795015
3872	473.475702041821	453.9718444111899	413.5576888055571
3874	495.7671682748517	428.389494241329	390.4450778848812
3876	474.952080419073	410.049010178892	366.5886822248447
3878	445.6542868050718	423.9623874613644	374.0323666752274
3880	442.4218048178259	416.9453288922599	368.4613410605197
3882	444.3405396431016	417.762793977745	377.9086258769865
3884	453.2825644147615	422.4506090873471	385.3415434960624
3886	466.6506714986653	428.2510387190753	396.3250802411948
3888	464.8906437923858	441.3989744677524	419.2572943721835
3890	465.0323133256463	450.2767750543824	413.6339053690632
3892	464.0623794686342	441.1620150197288	397.6364243998606
3894	457.0383053370657	441.060480983001	412.5290570866719
3896	451.7128833698614	440.9177796387831	429.3320104237369
3898	437.6911583885731	418.7755596696587	406.4684811018341
3900	432.1980377741743	414.5417474489593	384.2938997145413
3902	441.1776279415271	421.3514538145577	404.0869879561746
3904	442.1887310997598	438.3741528723338	404.0327090181132
3906	441.5126221798829	441.5948408888157	398.1714216356783
3908	466.2166171815594	443.8018806811212	388.410048841227
3910	431.1706769019205	432.7889652395233	391.1069499655673
3912	455.9678517569236	420.2507434831002	397.0251860701124
3914	466.682105026123	441.2513368662284	383.6727477177034
3916	455.6376684360757	399.1577090639613	398.4558581274365
3918	484.3607629058794	420.1136690291725	426.4352710029301
3920	466.5399094003077	448.5433503487147	386.5654556465998
3922	488.8626605922214	471.4477812420358	428.9489023818916
3924	454.309793744463	416.9902290158238	383.1990752041334
3926	449.0691631584667	423.7845925004989	386.6807649779485
3928	445.2556107470173	408.7579942192844	373.9542010964632
3930	423.0140366900083	442.4751941199046	386.0812672015228
3932	487.5384525596732	422.2806109942611	399.3086915630613
3934	443.2178539496946	404.1814265699219	373.18636003136
3936	454.0859188421909	469.3670295789212	419.6049896344954
3938	431.7391605931675	453.2243648632406	408.3295043894955
3940	452.7461447666055	422.8705464254751	389.5269712106671
3942	450.1841044075875	433.9788825461358	416.5056647480632
3944	442.9867838016098	421.7321679377148	356.6629138886674
3946	469.1562033785999	450.9354365878726	387.2377563245034
3948	459.7883231468512	433.4595253204423	423.6796404340485
3950	472.3496046820602	418.3655003518513	388.0231100416866
3952	435.1207675398669	411.2461743409376	387.2573008576326
3954	465.420966834754	448.4683944495353	385.1553302431209
3956	462.5414412553226	411.2532938775199	393.0892484959303
3958	477.8068259013461	449.7635016211635	408.6654947706703
3960	473.7043279120591	444.8055031871062	414.7835106180844
3962	446.9634880986485	412.6991203990878	397.3501916485652
3964	455.5030747246372	415.9473583754807	419.6434527142659
3966	448.7286938649101	414.3196399106275	399.1025568905496
3968	444.3690174624039	443.8017737060224	377.4109052664084
3970	444.0669120790872	421.3807898784828	371.0185412765039
3972	448.995127200308	413.8766054557298	390.7314297790794
3974	498.0610770358923	440.9002099566986	400.1883082413386
3976	470.5320142496045	453.679525364291	423.0439429047024
3978	448.8723617073961	452.7351062971992	389.6864861530344
3980	443.3826400026875	422.7146067747425	364.268216705772
3982	428.595266940131	411.7381552178809	368.7070505049409
3984	436.3928016665188	426.2747866326012	374.0171974535932
3986	453.2680320568767	438.2877038395728	382.3574754530267
3988	493.9653669659338	472.6906010339668	400.1713236542577
3990	488.2561928828433	441.928872189125	394.8934942310578
3992	461.257910335163	424.7370117381465	390.7377103986582
3994	448.5125214159932	434.9761025756523	362.3252814097089
3996	444.2164006485679	461.4206094378595	385.7755662638049
3998	447.98031520769	449.7896987705313	418.1600767271007
4000	466.0573904192605	431.5262827831393	407.4667383806109
