# Supplementary material for: In vitro and in vivo datasets of topically applied ketorolac tromethamine in aqueous humor using Raman spectroscopy
Source: Data Brief. 2019 Oct 22;27:104694. doi: 10.1016/j.dib.2019.104694 (PMC6839021; doi:10.1016/j.dib.2019.104694)
Supplement: Multimedia component 1 [file mmc1.zip › Raw Raman spectrum dataset/In vitro Pig eyes/Jena lens/High Wavenumber/0.5% Ketorolac 5-2.txt]

cm-1	frame1	frame2	frame3
2500	84.35959202798613	82.29693214030239	97.91587265466221
2502	100.9931670182466	64.86246545152498	83.83025687949701
2504	88.93353338456006	61.54546373431606	81.76380497251873
2506	78.89821547060237	68.11324318472346	89.08201002013259
2508	89.5554851594824	80.7970969188702	102.0366552561753
2510	98.18373590443429	90.70279503228824	100.5569405462002
2512	94.59996694691876	81.63618516932093	83.0295626439965
2514	92.51062796289142	80.8904145003747	77.94208849543381
2516	93.63310035155175	93.16220040912594	90.77318994470157
2518	74.75664999635224	78.89983285258474	83.22357000469819
2520	75.99628258044196	76.80919536100475	74.03421210612399
2522	74.66702325424465	82.65429600932215	73.45646189845995
2524	72.93955863813312	91.64154351728396	79.5090172749581
2526	96.22073608965761	92.70188163255349	77.66126506065547
2528	75.24385224923002	73.28828836606778	68.31048939074569
2530	66.69669546554191	65.4981478828531	68.37466208130623
2532	68.55815872277016	70.35313062598851	76.02494187112336
2534	62.23620607650829	81.13702298169051	83.47618891536212
2536	69.20785158381148	69.77671598595859	77.92614207043563
2538	70.24235940763082	61.82335896647135	81.29768008931237
2540	69.45092743578778	61.33637470880549	86.01728013743804
2542	72.69482376093362	70.83620526371908	83.48316148763264
2544	93.12184904191153	82.94330655557931	99.31479002506461
2546	89.72464904826128	86.47800671856335	94.62571361948307
2548	81.41744272624852	87.31503263051913	86.83280197105384
2550	79.74463039621372	87.48946642762348	86.14898467770335
2552	80.582654308505	73.74685536350479	85.73414146330529
2554	68.83258403291538	72.31669021164088	76.05122644825664
2556	60.08449866986986	68.36705432273223	71.23706495479202
2558	61.54869574319128	61.41345440975207	75.0684036018059
2560	79.61158794690724	67.01823256185168	83.95960134892215
2562	85.62697099922356	69.02105736190315	88.14161374485389
2564	82.92191279571631	78.70348191292297	83.88937809196725
2566	81.25953450859079	90.52672795590104	78.3541425907821
2568	96.37954918812514	91.95373761626453	84.77304902120073
2570	82.06806073811484	73.57932281387014	73.78602109951032
2572	77.11811172189445	74.83464533484249	73.12313864562113
2574	76.9852487740536	78.83296863919507	81.03721865193597
2576	76.45006613131086	70.31294244879308	92.88411177101938
2578	80.06098349297372	71.04045332639848	81.50960424652529
2580	79.48617403841638	75.12590587107654	76.69491425778196
2582	76.25786779794976	74.200077744352	75.10700996367775
2584	70.46024809151822	65.28671652744036	74.98553825773649
2586	59.32050109472318	52.07076789660278	75.4554973959891
2588	70.94204344838086	61.26214934885132	73.78034076850649
2590	76.3102754140082	72.71055211937541	77.70761212078614
2592	71.44645263082461	79.94486179523146	81.34048999890902
2594	59.98676812893921	78.43719941743888	70.71726077770624
2596	72.04463503921235	70.14389898960624	88.40275583457401
2598	82.28828165689647	72.85339775127079	95.09506038141188
2600	82.85972138942688	77.11359090964106	87.51443715849658
2602	70.79610598831378	74.02860013408994	68.48345172031254
2604	81.32196358823555	69.16750763492838	84.41210826521186
2606	75.04322562194929	70.65239953520913	86.38804179429855
2608	76.92639055465726	70.23853340630387	85.90279169458607
2610	90.09530418224708	68.01999150037214	85.35998967051823
2612	89.53435529865581	76.20436937950323	76.51422746280676
2614	61.73624646361535	49.00667211699283	60.666280751196
2616	65.69161220458281	51.32360788249103	64.87009035359199
2618	84.28224361852276	66.4390627068867	79.87781877783112
2620	80.55676073340352	57.00164076915084	86.46387890470645
2622	76.76385740892587	68.59112048039434	81.8410158983953
2624	79.39127069561826	76.22019505032446	79.47970712839631
2626	84.90327134396576	75.87628463084485	81.83736303627561
2628	88.34208625387225	67.46832668620415	87.37073746985629
2630	75.03109376288836	63.80268391596906	79.05797469856582
2632	72.68575627629379	64.75319583992952	78.57456992388757
2634	76.21254792367624	69.44861701891028	80.84124290997454
2636	77.07940476566746	73.3147248450654	81.37881463048387
2638	61.33741058837622	67.99688176724182	73.98077796546585
2640	73.02115515877004	68.29046736204634	61.67360956325059
2642	84.43141251873458	73.55647149631807	70.72375123209017
2644	84.8788150390713	73.60165357654148	81.49699385532074
2646	70.61472034918438	63.28451254903975	78.63737308756434
2648	69.8918275162513	64.65132448478407	72.05610239509673
2650	76.32347749101919	73.51785656680642	78.08510713844314
2652	72.19704824960019	80.9864406596738	78.12046210886007
2654	65.67812356085003	81.6462803753748	74.08316574310408
2656	85.97381630440702	69.62104100336033	82.2045294354689
2658	74.23813893805152	60.81467079651516	75.54116542253672
2660	67.85393415028116	58.77091579228232	80.95761303813399
2662	66.0243314376221	67.80874805848572	87.88207220377193
2664	67.45962400406111	85.60304581328848	86.99595344964743
2666	81.42740455813214	69.60600941019656	84.91975328631496
2668	76.56473609563147	70.25312612281853	67.45684044409646
2670	70.26589792580268	64.38828935641794	64.87204399822086
2672	71.23166186030034	57.71477722339589	76.84188417672746
2674	86.62551194178778	75.6746676054982	84.1729614962558
2676	79.26124104183538	81.953609851995	83.95428676578788
2678	74.9895263423916	76.25266927590626	89.0846471912879
2680	73.20305417111904	69.03976761035028	89.08366429182841
2682	74.0310353568287	68.9590795438854	78.7486718302649
2684	86.01613490352192	79.66707465283885	75.81062051911134
2686	82.91512973592586	76.36463564103696	81.50106695756801
2688	83.32487977844448	72.44146901947784	86.49253932741138
2690	82.79947243644278	69.79031692164739	84.80250521056993
2692	67.56961526111752	66.48848974801012	70.83224435373816
2694	73.95915584403026	75.4420812103146	73.80286145363004
2696	73.3322331414283	73.65333852253269	80.32749137424931
2698	75.66184463062689	71.68344238511149	81.88300134729506
2700	81.22711600664979	74.7794200078563	77.81187646471267
2702	69.05716678071497	79.34880391994346	84.10157658983863
2704	66.84188089542943	71.60751794968348	76.54733146629749
2706	61.09835936624408	62.21390208947036	72.21169576209374
2708	56.03353843281089	59.0980390620181	71.83233844398865
2710	57.90194574822623	67.07667925444264	72.70545922332296
2712	60.19992924263599	58.13677226484695	65.48045164683413
2714	73.56976462463922	71.2203217618092	84.05640659941653
2716	73.82017260030153	76.29823245213586	88.45631148687922
2718	63.97508310102038	69.78059631278953	77.64684682243485
2720	69.093726960217	67.12185574596317	80.1650499068503
2722	73.46981245123322	59.91265787842443	62.62242355653718
2724	82.83995346068775	73.61981658965188	80.00317074398294
2726	84.88029365804721	78.6169049089746	91.46257124735783
2728	75.02366127147268	60.63980015931413	77.53196575019808
2730	70.1710823478861	48.41837486326031	81.79100100587239
2732	49.8117257333658	53.27687908050389	64.05000094293835
2734	54.48772153711067	63.54820782802145	67.54426301920648
2736	68.39598971656379	66.83848532586708	80.64494101823073
2738	67.96529813594906	54.78369822678751	81.87778734576592
2740	79.20350295074576	67.33335666661674	71.32668748832501
2742	67.92768628964555	57.70653044430365	69.07460137369624
2744	64.2267668612933	55.28047039440124	66.08647412004127
2746	68.15775749075854	63.0021356588553	67.41288797977097
2748	61.7131407104435	68.37193882947511	87.26226575855985
2750	70.24246207762243	72.97184236213532	79.16986285373017
2752	74.21040376835364	59.49492785153417	76.73340991821384
2754	72.55691188238475	54.03114745950775	70.60644783248527
2756	70.80928001623802	67.49837349733268	66.90652089112476
2758	86.9489238426992	89.35336140374879	99.7625181512616
2760	77.18074314767233	83.64607860815231	90.25541604171112
2762	71.76780213542122	81.62518170387781	79.85463505280355
2764	68.61820810036662	73.39962267891542	76.42444875605938
2766	64.68713608919788	54.8623760197756	79.52174270521279
2768	63.40542913927848	54.88794435848622	69.00715859920065
2770	61.30339557513406	63.38379210369693	62.28247233470417
2772	71.78400451255575	82.81379090014156	70.6842432200194
2774	77.87268101485036	89.47318114051923	74.79982249958189
2776	61.59916924628942	62.87468714035802	55.86495740503894
2778	52.16777390166197	55.21918554666043	57.52398608929162
2780	53.05440645982068	50.17442312411093	65.47024927201153
2782	66.18890977666636	62.04108414138432	77.78501868274013
2784	78.69878844080553	77.83390161427639	86.9247433567096
2786	73.00759695485782	74.10686086387408	83.53295779329997
2788	85.45046451066061	73.64798948933307	80.84913770676153
2790	71.83686537922793	77.55783348685833	75.18660127029371
2792	56.36289128724349	72.19514953914292	70.20772487337241
2794	52.86487991316648	62.76947675452608	68.09909155658789
2796	68.99268437395844	67.74874648665939	69.9662084930884
2798	67.23240710213678	53.89759790213658	53.43480330904364
2800	65.32780148480177	62.14966901446944	64.39658366798274
2802	67.20974898853392	72.40120419511194	71.34972564002297
2804	68.83488343610141	75.71118444752702	67.0900598173703
2806	57.2249682109421	73.9922836938711	69.4084215128336
2808	68.96634988940575	64.6978695071204	62.39468105971373
2810	56.71968060585702	56.06087454901564	66.15799085683517
2812	52.70276910210659	59.12720003417381	70.10435778200667
2814	68.54567073791004	72.56903960305829	75.39452125643649
2816	86.17159677144872	77.59058909305115	101.1222180960478
2818	64.80943625263663	72.3147528648185	94.47590443225836
2820	67.74956435133507	75.07250038378011	90.49976717885201
2822	69.5706307010511	75.86977100731828	78.15021097503269
2824	63.14678261550345	73.07972125024639	61.08066741459862
2826	77.90499941331372	81.06182547107738	71.29524636377525
2828	66.84515755107344	65.3505971804456	76.51107779652462
2830	65.50057242240845	66.79981399340774	74.86876261122103
2832	69.78729821897191	72.07344392386547	72.43632348541672
2834	73.71074851672755	73.5556182969848	76.20676399220301
2836	71.46371879777531	79.05087893413787	94.90634684061605
2838	59.04815892717225	67.8838648071098	75.2934244043341
2840	63.60002240355465	72.72660287680667	73.43934305412545
2842	70.86596371683106	81.44467016151259	76.2693066272321
2844	73.57404977868399	82.38779065564241	76.70479045971575
2846	80.82311484251115	68.60674387614537	85.33193844766934
2848	72.96568437161261	67.70808940500285	74.03205975321876
2850	65.80118089518462	55.45054055470722	60.91706855121014
2852	61.78397292298617	52.75252897978125	64.0163006439987
2854	63.31742512904441	66.18125182609406	82.14848404276816
2856	74.11827410059901	76.98888152782848	84.70286747890692
2858	88.28029691889171	84.44101925319912	97.27988413492317
2860	80.0029094550514	78.60281472031431	83.27296789516066
2862	77.43369742653937	73.61691837535213	82.84327276931757
2864	84.61693617949045	76.53451973628033	100.452658695237
2866	73.06679912864348	84.43262998477503	92.64550530104407
2868	69.45602421185484	75.47186966472674	84.00298135086962
2870	74.94198260305259	79.8921205620444	85.06559072869916
2872	73.55134579866984	85.76227423209826	89.34318024272139
2874	71.27943889948467	89.74131676199988	94.35505696095001
2876	93.09395032111289	96.44229251175256	100.9840580026052
2878	80.44752804859814	78.21847355082792	79.03913975308177
2880	79.56152762930734	73.92366565523987	89.15439141200442
2882	82.63578165800959	81.97911548661216	89.92438385139911
2884	89.99347169219924	90.96441454330886	82.40101320901957
2886	103.4343435034893	84.92458907135075	91.59406722310774
2888	73.03843325992538	74.62281088834997	86.44958336022813
2890	76.8251300173436	70.15468966853776	81.76659239548772
2892	79.12774445702061	74.24597422029359	79.83271097764035
2894	81.60818730808933	83.41934695923709	84.6087972017054
2896	94.68642691174341	90.26484823242593	96.2381420602914
2898	87.73933565734518	80.01634391946818	87.40732250656143
2900	83.2171481304236	81.99962080827108	83.04266972775857
2902	76.13590837537268	79.96446348618672	84.75169473726186
2904	75.12256750054225	75.93846271895839	87.20542896836187
2906	86.62531105075823	76.85545647381105	90.09040525591338
2908	100.858391555884	92.02713568638929	115.1959234467535
2910	101.7168331834425	85.10723428400988	92.03668032013961
2912	85.11463693062362	85.357075244977	84.89905868530335
2914	85.95531317981974	87.76170144493607	93.52804275075249
2916	108.3318633345702	88.18797771727968	105.6558715254892
2918	100.6106703707143	89.93475938833606	101.7294645704664
2920	101.0634235305186	92.37335851500563	98.0080159298912
2922	93.88411850871917	93.91827955674711	102.340370438336
2924	90.22394565348618	95.01323290860296	98.9724352720645
2926	94.32340467070586	94.15576416149624	91.87171115746286
2928	102.936397984961	89.02295456783835	98.48275654599426
2930	97.35452315319222	86.77554473004001	97.199145530423
2932	93.62028415979151	84.01684239421275	94.60371512037501
2934	95.16058208487181	90.60205207712296	98.05200806751563
2936	101.2466945964802	97.08555860747325	107.1915406532174
2938	106.1252531082832	93.8321413962676	115.8960220528285
2940	89.98786573856305	99.78110189373682	106.4973557091238
2942	110.514392340316	110.0913032772245	107.1037082787701
2944	112.8071491500025	103.8272807258819	108.3925413682851
2946	98.83246625921923	99.08003899345586	108.155705856919
2948	83.35977840933973	102.7699065111951	104.0500357796036
2950	87.5800911112571	95.90413929140107	92.35227633256075
2952	95.69286146346589	101.5876774277604	104.3099930849655
2954	100.7887305851124	94.52743635119347	108.0511236595984
2956	92.80053171016003	98.01948211301288	108.3007223088684
2958	82.31639210306875	102.6479229231356	106.278833358805
2960	87.61047374397035	87.02476993891528	101.5290965662745
2962	89.38150246670112	95.13934405238412	98.90630949578949
2964	84.01734989684158	88.04150743556556	74.64809929392132
2966	84.54513827562491	85.63706907616484	84.57978905167575
2968	93.3745413119825	94.85883596185192	111.8925155669217
2970	103.4611040457533	108.8612667741687	126.3850930440035
2972	94.23080115194587	99.6292961180269	105.8603872821534
2974	96.79288850804048	103.1608154780159	98.09136285125982
2976	100.9511464181369	98.22883893121338	100.1212187153018
2978	98.58000446892258	93.8499219073704	104.5912790797411
2980	92.63570012954064	96.06895619886032	111.0027626443325
2982	92.28636887175634	104.4901297325292	120.7509987567589
2984	94.61369238727363	95.43002090825661	111.2244713341326
2986	102.3229920283746	100.8498854673603	105.2917692229445
2988	110.1249340914048	99.51758674599168	107.9842142129471
2990	101.836652254949	98.44925741382434	109.1932277525653
2992	82.59774662652757	103.0148700144897	102.4349883358239
2994	96.67777941345686	105.1793221918478	93.64000638813829
2996	88.35204968751043	95.35547900801801	83.81864522931616
2998	99.5577586540125	98.80713361729505	95.87124464377413
3000	106.8745503174916	94.3576517548516	99.58288841354118
3002	103.1413747177929	89.73046610197554	99.21110626410648
3004	95.99894672184863	99.66297050113863	109.5465445690374
3006	114.041842972404	99.63825326958359	106.0252452708596
3008	117.3555074450012	92.19760880650634	114.0506296800662
3010	109.5810298152218	99.87426844888077	122.1624606849686
3012	98.57724107003995	101.5032795516323	116.4977302186116
3014	95.31499914676932	98.68414379021745	107.0310049184776
3016	108.2713434634413	116.0658301484486	122.4046117104029
3018	95.82865789471782	90.97872817124389	110.4844962580771
3020	102.1949666157022	104.9045977686501	126.3908424034751
3022	101.803904108393	103.3858262593508	116.8188802595637
3024	100.8569820040759	97.55393775116906	111.3193157581086
3026	107.4141852113422	103.7055700927029	128.0294736091646
3028	115.7082532712998	112.0385103243714	120.0440562891837
3030	109.1189703167963	118.7419171812478	117.0418483678662
3032	95.26265081625427	108.4643338174631	111.64722088986
3034	93.31563064118157	109.692972355007	115.028466531973
3036	99.9557327414631	113.8955726141122	121.2748218694296
3038	103.3599363340222	107.0025601289976	120.8456622126791
3040	101.5165280237947	115.9967805047771	119.5682377548915
3042	100.4424338324266	102.0860062741378	107.6702706830485
3044	102.8254939854777	105.5961725528352	123.0621006886265
3046	104.1024500119587	107.7684823025485	118.9877526786469
3048	101.8753414903531	103.6441783111173	101.7503960241234
3050	99.74050093811844	102.6685686921908	108.4587713937035
3052	119.9891509029516	121.364667243527	123.5303389443521
3054	119.0314008909051	131.7934249939752	120.7295292785835
3056	121.3717526338762	135.4339145864078	126.3419865100939
3058	121.1893018089203	135.338202287826	128.9850463698376
3060	120.5772644713562	132.4617278945254	126.5194961829408
3062	126.6934148785514	125.810149916807	128.7937373285454
3064	113.4050822788706	116.1882404781719	142.2434256080993
3066	123.8870249729974	125.6303872952981	135.6508035878555
3068	138.3960744995978	137.4672113079212	146.7436379856017
3070	142.0897279833025	149.9566940748199	154.6645209999887
3072	129.3828533286855	154.2147955030493	148.4527198570276
3074	109.9509574764707	137.7848493938539	139.9591901845129
3076	137.9548491323912	128.7682462003899	155.2244194528626
3078	147.7083723164139	149.4388975816319	143.3337906345223
3080	140.9211188760779	157.4456322654771	244.6458220906981
3082	142.4512073771804	150.2336033589695	261.5828124739464
3084	148.7028734720983	138.3195478240497	170.1901049785788
3086	131.0608063376742	136.7878612678361	166.7613938759861
3088	141.1866874843227	153.8413993029977	161.9741474541185
3090	142.8479792584348	139.6194441532344	146.3328027138924
3092	144.1576559319022	150.0196560076789	153.3610002651216
3094	149.8621978979401	157.7825418015789	161.8670580171967
3096	158.2653302972366	156.1788864673715	162.7513025926039
3098	161.7043753139752	165.0436639772567	167.0170101228644
3100	151.8830150321317	137.5037840750368	165.2499383096365
3102	151.7726973140096	149.3358001754998	171.2670494778696
3104	145.6145021033115	160.950823524244	168.0167352493027
3106	145.2244565905576	156.3855023116324	159.5522664782882
3108	151.2861667431075	149.6684661848618	159.931987183731
3110	154.7400166355664	165.6190135179426	177.4123217123834
3112	165.3235771070649	170.2564198067497	167.9738954404607
3114	172.1474091997852	171.6196283986643	172.9364909304838
3116	189.4438964621695	182.6688478146069	185.666099100858
3118	194.190579380492	189.8101310632531	197.8324587735102
3120	188.6460277073682	193.7004007999686	204.8532293304009
3122	189.6799730892112	200.73174657342	208.2668427529812
3124	193.8852120991582	196.7320566107734	218.5317319024545
3126	200.4303597847384	199.3138916137604	201.2728505873046
3128	195.8621541161305	203.350454463087	217.0578277217663
3130	195.775420450372	206.5931595541549	236.6630490927097
3132	196.6856360354761	204.3126477714775	229.0542657895646
3134	190.6779690586455	196.6794426101888	198.6471008456719
3136	183.0341879100646	195.6269702501021	212.6747557585518
3138	186.5881191660761	203.0253976013624	217.2773695447132
3140	194.8268764999005	199.9023568356002	221.5961691806502
3142	209.5967026976969	218.2249292629439	232.8558578321089
3144	217.6646495518828	229.6683875215296	235.352515005729
3146	214.0213767630632	219.2039762567332	234.9581235716284
3148	210.5179236559633	213.9292823973396	261.6056002948478
3150	215.1570757122027	227.4835368994318	238.9972261858467
3152	212.7069637490699	216.3809203480365	249.9776973166555
3154	206.5538167776273	228.4622642626566	240.171163089969
3156	208.8983358452394	228.9787217186879	237.0904274613854
3158	223.9410307505008	219.7288719133231	240.840829805443
3160	238.3626297328596	226.8426979302487	230.2293398847317
3162	209.1763878154041	225.2405251026357	220.7458495799687
3164	258.7499483912849	257.1948060065917	271.3097106821338
3166	259.6384573256135	253.8411213828719	267.3821807225807
3168	250.4875848802241	240.9840558500306	260.0176886810081
3170	241.3255181141718	236.684048477686	266.727375359364
3172	237.7829009285679	245.4550690199395	277.4683834065939
3174	256.0167413271433	259.428472126297	272.5298199576107
3176	246.5878385810156	279.6449597436027	278.5262133381651
3178	259.8942275128169	284.5673108374215	298.1088789761831
3180	274.0372138431862	283.1629472957136	300.421137587333
3182	282.4426266474355	281.3629686744073	301.8299375358736
3184	281.7177457993196	278.0657715950669	296.7000676709082
3186	275.5494992650752	278.7138840737079	278.8520963301069
3188	285.5096709456057	322.6576377126207	311.8565810200502
3190	298.4932180423396	286.5164164079052	292.8567392829711
3192	271.2797958902015	279.4659489198781	288.0293867104491
3194	264.4846353625944	268.5265730943805	298.5415507676751
3196	281.2412641189934	274.2506119595788	310.5078689478857
3198	296.4750252544432	299.1067394893647	312.4796464837768
3200	286.6437777525965	303.1818301685672	304.5469080778801
3202	267.4003139225319	279.2754933167943	292.8161361577817
3204	311.3578318313261	318.6020935350945	325.30791835399
3206	312.0456046339698	314.1996826024009	328.3161871483742
3208	287.3954544389582	304.5876902505697	323.0789083418506
3210	287.1205863583778	303.4628655238196	315.9575928908447
3212	319.7446482550849	309.3714959954849	310.5571172766059
3214	315.0111635499878	328.1547106166951	322.9764561077407
3216	308.9752892352723	323.3233044125788	312.8430168144449
3218	304.883539752281	307.7462928502275	328.9865792801023
3220	311.7548424487675	310.6352143241782	330.1878343356567
3222	311.159121110678	319.9407426015735	327.1495744315445
3224	306.2896010365025	324.7977276050614	327.0939497273122
3226	305.8625752920065	323.4120685013226	329.602797410075
3228	294.0041554697302	320.6061468826716	336.423081153742
3230	322.3022114900173	322.1866215518472	350.4615770516776
3232	311.0441290112872	311.2116267706424	339.5461572526376
3234	305.1994208085739	321.7530549057088	333.1912832704423
3236	310.5104943666256	321.5974947708299	330.3199993233398
3238	316.8470213640203	315.8442938645615	334.8726724118425
3240	317.9685737825117	329.4873595027181	347.2965520584612
3242	328.5007754059682	338.957104760756	341.2447013503372
3244	314.8913389435118	343.4247899829392	331.2683332920585
3246	308.2142051064856	320.2522778755715	317.2046270068579
3248	302.4413513244861	310.6140577635717	326.6173549809743
3250	302.5527425099697	315.6785951182862	327.7328941724308
3252	314.1519306311523	333.8158478959721	325.9527938835207
3254	323.6508035536349	348.7231234099208	339.5247283245813
3256	287.3202052055049	310.5407431679178	330.2771918766451
3258	307.8052748534771	327.9964018329733	345.9188823998582
3260	320.8669246101214	332.1162234853259	332.6315727782476
3262	322.531919294873	324.9001792124708	345.00341090187
3264	329.369698470292	332.374427400977	352.6127759026479
3266	333.8621119484731	344.8423572135717	347.9170657268404
3268	318.9686218826309	339.2433807638588	346.1128987622632
3270	293.9486304267875	324.3912415245821	349.471128140664
3272	328.453510569773	325.6708798495242	342.1585954681779
3274	335.410713298637	333.0618744308813	363.9714276337789
3276	325.1885878478147	350.7001765313495	366.2810026523981
3278	321.4889261898479	338.1771130537649	361.9698461317258
3280	327.4105712224426	327.3030408790482	360.4617606188757
3282	332.9218260549525	335.9636786847655	360.6826920196465
3284	331.2943625398859	319.4306137337981	359.2212538801001
3286	331.6324677017889	366.5515481554593	370.2061192429831
3288	329.7478548302665	328.2624742692985	350.2294084563126
3290	323.1404390482574	334.801584110461	344.8044760139346
3292	316.7065622776656	337.7427506972099	333.7510009887208
3294	319.4046692384112	334.6401358814851	332.5764587117211
3296	328.7450600341431	334.7600983868722	347.1662956183805
3298	329.8006493721285	337.8799186526981	353.9574808684785
3300	313.2189752798919	348.8009302102716	326.7648024680973
3302	330.0580373044322	329.6433593913145	362.0340162078255
3304	340.2889464258451	340.1279550233829	363.0906963546576
3306	348.0531653000597	347.6981822789392	366.1892180368781
3308	331.5954777515032	331.2019271109214	348.1245593732217
3310	315.5795665794664	322.3317926221182	338.3291546256532
3312	327.0511249385626	344.7229714338275	360.4985308596225
3314	336.6517049096632	355.7580572049439	363.1342964180888
3316	322.58108152194	355.196992733269	369.6440125855289
3318	304.1330468898648	322.0681614539656	333.7835268120716
3320	327.4047562042086	346.9029499037868	357.5076233088649
3322	342.1042624471559	350.1471359077946	357.1703874105685
3324	338.6823374596638	342.3138154827076	341.8887300660443
3326	337.8021648422542	341.4113672076501	344.5502133680827
3328	347.2575848202262	338.4001689974201	361.0152940493384
3330	323.1176885754283	334.6573741316342	345.6557089868998
3332	318.2627969610743	322.6487641234761	343.3917396616856
3334	338.7168624854951	327.0901240415905	353.4536226589416
3336	352.2349106293013	344.9733821015755	381.5852558794512
3338	352.399505945418	361.8542056181704	392.634495765627
3340	357.3596615555142	362.280199491447	385.6220434046786
3342	365.8428761999663	354.8389410406131	374.1329658141212
3344	352.4798582160831	356.8209929163822	363.6457876838686
3346	331.0299508071805	331.0875355230951	358.3665002446836
3348	357.170025912031	383.6076618158008	391.8180208922458
3350	343.6222486432937	365.4892638382114	358.6508811992308
3352	351.6783058493602	375.2636088054768	370.0739344516207
3354	360.736977205597	371.7932124880235	374.69499171334
3356	351.5518498461652	360.7877671111755	376.2771411965919
3358	344.5405110375555	363.4650696746674	387.3191093326315
3360	367.7509941815794	372.2726326577563	385.6101566828221
3362	352.7946114994314	390.7589584659738	397.8501624081867
3364	355.2103331854007	357.6745751538019	372.1600317199074
3366	357.8161534620243	369.9766394462253	379.3308287087172
3368	347.9194828823581	363.5022940105696	365.1399160623807
3370	339.5181681430386	357.3333137514927	359.8907647903876
3372	341.0023152160752	371.7304408142668	376.9411248452885
3374	350.1316014452598	385.4805980172225	398.8446652893088
3376	358.480117774751	367.3345540531436	398.4295683405471
3378	357.8030103119405	369.6864582560524	370.9907369723472
3380	351.6958247417156	385.3144889869478	381.8698160175562
3382	342.3947507025048	379.9061021020852	372.9217035289657
3384	360.7208352710995	381.2759498470118	405.2149059455064
3386	367.4750199296379	380.769842347544	395.5897451613527
3388	363.1362693940567	377.1302898396721	381.8224644509677
3390	364.945845591887	373.9342753498086	392.5146352166027
3392	375.3083678229687	380.2394157591102	401.4148564690531
3394	379.3941399482655	407.5871740031623	415.3482424079933
3396	386.6511142681116	390.7389190567479	414.3903718901648
3398	364.8217333016837	354.6975978321873	388.2395501315243
3400	387.0173596004663	382.4769747171412	412.6585187017297
3402	388.0834704880326	381.7007186080942	423.4841972910242
3404	384.1784254699791	377.0602151156507	404.8739180795342
3406	380.5570764324109	383.8597880824717	396.9400925345593
3408	373.1632638346057	389.1390759142676	416.2124314093418
3410	374.0632359661593	391.405191086555	413.6217209855558
3412	357.9801105482977	392.9271497085749	383.3065665207905
3414	376.215059105858	387.3015223618881	399.4385518400842
3416	376.7094291568927	374.6719279627939	412.4577702102158
3418	386.0397759554263	388.8683101497003	420.1416465163519
3420	373.2562171007841	383.718159343292	404.7019345668717
3422	377.253580237203	387.576846331035	398.2689233183343
3424	395.8491284011565	398.7160481160922	410.0905103050642
3426	390.083444533448	389.7052356270309	407.6699390200659
3428	384.3131805860599	394.373152811961	379.5250016701581
3430	385.7825584868191	380.167114967746	400.2326539585015
3432	373.4722825743506	363.551817109777	403.6754203105276
3434	369.5840476670819	390.3965124184947	386.8629017314786
3436	366.3183549933956	385.5131303468357	390.4974597299799
3438	361.8864333538912	385.938507182767	392.3012290978176
3440	360.854452760665	384.7482447379152	389.1922408174161
3442	370.6077027381654	382.8066169316758	397.942867087382
3444	374.1523354753581	392.7422764471777	411.0843311566521
3446	334.0710043696124	377.6496746278295	385.6242044530929
3448	371.9193091370046	385.0549187146519	391.5880155399805
3450	366.0322217206824	389.9749043857114	381.2774244754878
3452	348.6450164093934	389.3297368878576	407.3961049225305
3454	342.1719702094241	368.6002055084786	399.2656218212221
3456	346.431347088258	351.2334182743001	379.0251549883689
3458	367.2724551644825	369.0453468982078	389.9032886510594
3460	373.4444547911951	386.464046829568	405.1866107725509
3462	347.6708588973706	369.2322758250782	383.2586269179367
3464	353.5808498550365	377.2254663241011	374.5205231889656
3466	368.8581743986227	351.7693732489815	396.6883232189983
3468	358.6640681646915	354.1802423662933	372.3789342837049
3470	358.9482881398433	383.9519031035533	382.2101294563724
3472	345.6468660830795	367.313516696503	382.5925654804254
3474	342.0081514163713	345.0293291871805	362.7054584363528
3476	353.881072249872	349.6775494543985	367.5612529580108
3478	341.7628936439222	344.3214469091929	363.3145100733952
3480	311.4896417092079	314.7472275351669	336.0350478666112
3482	331.2947737495751	324.3619870645268	360.2538801089572
3484	353.6008836166939	367.3283282517382	379.7291545851484
3486	330.1852255887549	327.3418364024684	347.2543964716696
3488	334.5478783305957	333.3744518099437	352.1511895274199
3490	320.9421812494788	338.2346724478276	347.1124474085546
3492	324.4949923006521	334.9864370103196	335.2908317073453
3494	313.7285874958851	332.279779279879	335.4573773063469
3496	306.9970870377333	335.9713591072456	344.0139984406671
3498	306.108594842276	330.2369909501135	329.9027049698958
3500	306.9046290499756	320.0095364260986	311.9265685710647
3502	341.2934249485932	340.3310000271209	355.3139570295218
3504	328.9821735296313	315.3279531219204	328.0781024948474
3506	302.0623059088863	316.932313477279	328.1507068934832
3508	316.1125437916733	312.5852620052323	342.1205009656604
3510	313.0703656731236	316.6070080488986	338.2489400007185
3512	290.467213448484	306.429901232343	305.8364654797299
3514	276.9536943390984	312.1087401475074	311.3914856031001
3516	271.5067270788424	306.6481683144277	315.1642270497772
3518	273.4741343127161	289.202983039254	305.9092159741229
3520	278.7018778465124	285.295042536276	307.8294574008644
3522	272.1297449627909	278.3539080918719	287.7838822552042
3524	308.8531933136193	295.0545144615003	311.8365972297173
3526	278.6043751107675	278.2027185633602	286.3389085944107
3528	288.7974498720745	300.3089713719065	289.7695061051198
3530	273.138807153586	287.6581857628174	292.3079522085803
3532	281.0701165232696	299.6298501712056	308.69629923997
3534	273.2527534026772	306.4964360752017	305.4307456166108
3536	266.4386569807817	289.5549879711118	289.0435306064765
3538	256.4218714532382	265.9837513048648	276.6012475935381
3540	246.458853477278	260.1829848531675	273.9594859699087
3542	262.5401988888083	269.3389098928351	273.6853874383438
3544	246.2209621764129	265.2586990070599	258.6309494312858
3546	257.8663326239193	253.5650894923764	289.2721075486377
3548	260.3902776756142	261.755516989754	266.7293109263881
3550	261.1779311860603	269.7186224913192	268.6472809620645
3552	246.7919708869691	252.6207274515455	258.1986463092231
3554	244.3531753313995	250.6015593914469	253.3757148912184
3556	244.5235156311674	269.4723116484711	259.8294048254852
3558	232.8356037242907	256.6034345669357	257.8347393811658
3560	229.2172382532457	227.7941935177954	242.5120881927364
3562	239.1920320846238	233.3576332863213	240.6678042142452
3564	227.9793857786297	241.135235288942	261.9826056611321
3566	219.3659622147826	218.1833207271563	255.4564030179536
3568	227.4235560837553	238.652456445878	262.6965494021006
3570	215.350144756163	239.8375993576414	245.6949856368652
3572	240.8832057742185	247.1278355374385	263.2670704745866
3574	218.8503043443718	234.7633634735123	241.2729693484396
3576	226.109597938763	238.3020514824017	237.364130234826
3578	227.7445363098936	229.6010209646342	247.1341585276568
3580	231.3104682895855	234.0121846561253	248.4206047599475
3582	225.7064222246446	240.7639105057951	237.0815589414434
3584	197.9157772044393	222.5451126845136	223.6062754687238
3586	185.0433084942238	205.8279096107109	219.3283869657119
3588	194.0825055930263	207.3246183830898	228.2283673640142
3590	182.3670174427609	210.9905592843644	229.5273966815764
3592	208.6013061983062	209.2461963426105	227.832731152619
3594	212.3410385422804	223.9769772612773	223.4496697947947
3596	200.8637298400811	207.1114960309286	227.7160977029705
3598	183.6763582254519	201.2422029430765	213.1453707653352
3600	180.2207769956848	190.0529342877649	195.4036766763632
3602	170.9947978228858	178.5419007398838	195.3252884555134
3604	163.6586244703375	164.6384322558863	195.9114561927693
3606	172.5100495205668	158.0594983169276	189.2382677193264
3608	177.7564712599878	168.1721609518909	188.1834146093872
3610	167.9267492798337	182.6257044219698	196.8135437367614
3612	182.025367865326	194.5842086409532	206.9657729041935
3614	154.8759595007355	163.4199553339024	166.4640770666778
3616	174.5797225467339	183.1323875263904	201.9027179835799
3618	156.8874174748201	179.238027961737	194.8165217624857
3620	171.8794050017903	139.8246858841033	170.0169059973403
3622	164.8585929777284	148.7456129092288	175.0269132968306
3624	166.2312145326628	177.3863896813361	189.800247603878
3626	171.2038860420586	183.4266508306275	193.5284824854318
3628	157.1875788432939	167.8382799822673	181.807756128356
3630	142.8203802624954	144.3775789219702	178.4825361337302
3632	152.9889538316258	137.221469854617	187.1690497423281
3634	163.1436037309588	154.4705249205006	182.6631229080132
3636	147.2405787631915	156.931627264375	168.9451058338862
3638	152.6870104969687	149.298058080611	160.5674893769329
3640	159.6794706414902	117.9932878513097	167.8358647324849
3642	177.7170510351738	136.8050679322375	174.206237403547
3644	135.3708545100469	124.9262232288557	169.8834085616029
3646	132.6588472140718	134.6302469281454	140.5411991128257
3648	151.1324182496589	162.35918654096	168.9077757593169
3650	142.738221964353	163.0971674685824	190.0652939263574
3652	135.8451567798189	139.5408042022953	153.3014308603131
3654	139.6560015650565	117.9473135418851	125.712244866215
3656	131.3315805397101	125.2961479920521	132.2469937917847
3658	120.3583097437984	141.883180386265	142.0202028471613
3660	124.2166526606056	141.621625058938	151.270064079515
3662	132.7235340625882	156.6212389755555	165.402542076889
3664	161.810594283935	174.9739072568695	160.8147773882944
3666	95.24215954692821	117.1468665622613	110.0228117079461
3668	120.8011841585387	110.9765930319071	133.743630362556
3670	101.5826293050276	101.9713249137714	111.7657095525982
3672	94.26187645710311	101.4014900980932	129.715551901608
3674	89.02900685899719	100.3041510146567	103.1768854065438
3676	95.94660481240905	101.376384765427	102.5252208754747
3678	119.8980025284472	121.5849106474442	119.9072487032386
3680	115.1338849326085	115.5432894784105	115.1119780576146
3682	104.103111351854	117.5030860162342	117.3889390661282
3684	106.6967548340902	107.827835822244	118.4203855044431
3686	98.95777564677997	80.19825500249823	97.71596352428908
3688	81.75644939774521	83.60373689761445	84.40634483163538
3690	78.89946876242335	97.91905365082376	93.14112085626874
3692	68.21879050986586	86.89572895113335	97.30352681590695
3694	75.99418315696516	60.79104819160096	91.73501244112052
3696	96.87232808311775	84.78029203558981	100.0220809428846
3698	99.09118286758412	108.197132307454	103.2139950755556
3700	51.33209062200822	82.77148806798407	77.58591815295129
3702	102.3144152632908	121.1729251490143	117.7805704158916
3704	91.17290642733838	106.947638480378	103.0069518435693
3706	84.96279714033267	83.78401095814286	98.68731398236793
3708	79.34510723143751	80.43360072862869	111.433477794805
3710	85.6685933996697	75.70306203619217	95.39612433790521
3712	69.86401711427416	73.30480566334848	64.52282476210397
3714	53.35364844686943	65.82800424596191	62.91784229782628
3716	56.66000474597973	67.83984703326814	77.26686166921687
3718	70.3525293069204	84.7363764944555	89.61549878114737
3720	89.14641405292956	74.20939302140317	95.86238986507814
3722	87.57205775071748	55.44785103920523	74.42675036375256
3724	91.79046289247515	82.35869517730954	103.1979633330423
3726	60.7471921404829	64.9718023098665	80.37648954728546
3728	91.2641016165729	78.0864933783633	105.043378732276
3730	85.06352282600189	64.80455292390032	78.79055829015555
3732	63.52959846841547	47.16642557172438	73.12719198281624
3734	58.74067691461221	49.22597512629557	74.16136316162553
3736	82.09679995035653	71.75849964879897	84.16162780744469
3738	62.60394971864714	69.83377173302438	102.4211874372226
3740	85.17834198625019	82.97795366489257	101.6909585613463
3742	86.10129386564849	84.4256317439712	77.41042523500481
3744	84.79453083439844	92.05650370789729	75.16351243674501
3746	83.41308270035722	81.56332382957923	89.02967946790761
3748	78.23703405998842	79.6504985447464	86.80665120544443
3750	67.56640275533405	81.80014106539601	84.05559653424126
3752	51.71400156946277	62.75215124115304	81.91307590269284
3754	52.18166230686097	64.30753964811029	59.65482786100026
3756	65.27215634377828	74.2885849532486	71.01145608831703
3758	70.75266477136674	84.85558638331001	109.158320021825
3760	47.57616527247453	88.95170579135088	59.87375587013658
3762	59.98043453049496	82.92675209052629	71.18033242534911
3764	91.97685589401031	91.58331012557977	85.34648911197712
3766	34.4502543949603	50.87960550617441	80.38116512554453
3768	29.74393300004829	63.12270575570302	36.92182316389871
3770	46.46532189222057	56.40162052719968	93.34168334304773
3772	58.04361120709454	44.24207179022967	85.50155378635475
3774	42.10313142226212	51.29924484096544	81.99400084765888
3776	40.87724446718758	56.92416813123245	75.98753293972959
3778	60.91282588375758	61.36052533685405	74.82379434551146
3780	87.8584481896612	75.4138668065723	84.96274140534814
3782	76.757185923028	66.86142512267648	70.16720012155246
3784	61.07989282201868	64.47144212057805	67.48994725438415
3786	42.12083161235723	62.26605985366373	70.69081227276089
3788	44.42966443978584	60.13710828722435	72.48607316905328
3790	72.32216157594955	70.48930046589985	86.7783368146
3792	73.16729133651529	68.54085000611561	87.11780057246943
3794	70.8834163599071	64.82451724766487	75.31573747941762
3796	57.64052883166305	66.21192658807041	61.6971562803602
3798	73.82652056860303	89.43606483222749	73.13009580923128
3800	51.37230213399076	74.88273850832724	65.42527461442749
3802	45.79510794348727	69.03538383614993	56.26018749411657
3804	45.48099219481657	41.86353861817526	64.34378456401646
3806	73.18990382839766	67.33726353080883	63.17144251363089
3808	77.43064672240661	68.22646876811712	88.47482946348535
3810	80.63199904594194	104.7872787223496	72.81746610814172
3812	33.41850270814783	69.49337184551862	69.54169500467874
3814	42.85912349906999	60.5165243612084	65.18552115121861
3816	50.89580757985714	49.93205524537896	64.95490895221991
3818	59.85276517292611	62.28897205394148	66.54361051138449
3820	70.0399303347419	64.60795563430514	69.68374020489127
3822	57.76664496732047	54.69450708058603	76.17295967624597
3824	56.74060172762408	52.22453385856143	57.36403660461437
3826	71.5802944572994	65.85619494221237	62.47196583381283
3828	60.08331051233085	71.13796831699044	63.88637574838124
3830	78.75380834703765	67.0881054901179	62.53282690792482
3832	89.25508465693892	76.06415989771205	74.56167920035854
3834	48.74207373210785	67.31238935862646	61.69458283882142
3836	29.29226472866203	42.01401356905224	46.96090431967592
3838	46.4625006359405	61.49809833737378	76.09198226913608
3840	73.06655432216934	85.47101853712614	99.32127128056094
3842	64.82893143440592	57.93487993754406	82.33685216884632
3844	48.71836354752522	40.43965238519918	56.35100465016164
3846	54.80653600939944	61.73216821237146	56.02115477004993
3848	41.38619291391367	54.14154385911428	39.67206455155834
3850	57.1080075843994	38.40767121435048	43.56190300720371
3852	77.19580917518424	67.78702755137138	80.37877630687341
3854	58.91848247708465	85.59831082718225	79.00220460507565
3856	38.39067100962053	60.84891747068112	48.93754785230264
3858	61.45040142589424	57.87418468906246	95.71015124540368
3860	7.444368828144635	10.86105898993455	34.8144881962361
3862	35.95308321494414	64.87515082910599	52.78399379082055
3864	38.15934393159618	42.48354556121052	74.22810266947684
3866	59.11512412279297	55.00041665173136	80.43360410277063
3868	40.78290468298093	59.6076066052279	72.90630346926855
3870	89.57897283046616	88.34840600185298	74.64650471664382
3872	94.95356199694439	69.25021176463264	84.74612738997342
3874	81.39715676663221	51.94913307350745	67.1580495813446
3876	72.97467075316247	65.39584327335641	61.61911615305203
3878	51.62669835691062	54.58627394260562	61.5478682834001
3880	39.53750632153186	53.12944824078475	68.27648685168703
3882	34.5585882695583	55.92563359108645	68.00416336674374
3884	38.21086089050819	61.10401127166605	53.30876479393308
3886	59.04273790059952	51.15274034907486	57.28693055143253
3888	72.77285422608833	40.76141803262803	76.46860186230495
3890	78.71904716919269	60.30569495759968	79.24951381085074
3892	83.54578374309793	61.30576052186193	60.45452812967174
3894	73.69656057395268	64.45226552354097	59.6113394750507
3896	69.58790815458679	80.11914009684315	74.48175040548449
3898	66.77604544205643	62.05257276256883	55.92183731372042
3900	55.24179541802462	61.60145215144863	45.9565430627775
3902	65.75410371891408	69.03233909523621	72.48755861338208
3904	57.08875935942739	63.89142234808858	71.12886296982964
3906	56.37562964327802	48.38577666216499	65.79077553651428
3908	70.48023124681826	74.55838645193759	87.91907116425276
3910	59.80695231800588	79.82136891310553	88.70144560808348
3912	66.31168584553299	68.67937799789553	97.34446254654299
3914	44.11545962607654	71.35127581559905	74.99735923199438
3916	51.51557800197536	51.49360284083868	49.09183676253548
3918	99.9226702054186	79.86794370055029	84.47926351516132
3920	62.65297885952469	63.57121702176163	96.03574196779792
3922	84.3587282429381	91.61724389660164	103.0792374967089
3924	38.06200722789765	50.86498658969009	58.23293301254054
3926	49.76459058910173	68.98433922892244	71.75994641991011
3928	33.16028905395913	44.66816209982459	64.64446369375199
3930	24.33745180834982	70.60380409819922	89.14086262385357
3932	54.6326515480011	82.30754001489395	95.23311342846226
3934	41.77494223891433	43.12133854100056	99.69491302562493
3936	65.27969327607387	65.30322432283005	110.1911837914035
3938	29.86948381265235	52.09214681893798	48.43011595565609
3940	59.6299709745031	45.32914714808272	87.68204555542678
3942	54.1100881474641	72.00139391746389	66.2291638792257
3944	15.88698841373062	37.60639933750519	31.79890062040942
3946	59.86398212482339	65.76916290365847	62.75341945746317
3948	29.14755311590353	76.91520632552458	80.23296738293504
3950	29.057656554775	54.09818625921498	87.01985880571162
3952	64.69775113707715	52.3444079274692	67.26968896465081
3954	90.49469932193264	61.82601915497534	63.6064764147492
3956	53.42983587606616	56.1398296708748	58.44312167057592
3958	88.32991536928472	94.70907120772354	108.874582670043
3960	76.97367578919359	78.09611572094821	111.7644002654654
3962	53.87673441410072	61.62901736078409	56.41195118079266
3964	65.26249938244388	65.29711087798422	68.04322301041793
3966	48.71322150853224	48.04693594771253	45.74180770453742
3968	39.38999321840058	62.85739281657229	63.59355040986384
3970	34.05861766760929	55.80414014823622	62.85070876943249
3972	34.07875579521743	59.80783481203487	78.7121869179213
3974	59.43580803068235	75.57387143865054	70.6066497190623
3976	66.11096734083371	79.56169279768801	90.29491162448748
3978	43.50899955546784	59.80897280832014	69.19018420678285
3980	36.32077248858597	38.56893015597064	55.86526212812279
3982	31.85802894991083	29.51441336571654	62.43665531558798
3984	34.9153234017864	47.21967656654933	54.354925235335
3986	49.13905068833296	81.53519460695023	60.71332352449512
3988	68.84106008218724	90.64153304118089	87.20795039538888
3990	77.18215164366418	85.49510684476391	78.88655117366933
3992	54.63810374624195	71.9305320414596	78.30069197801913
3994	49.07916624246317	50.72406061466261	74.94277061548598
3996	64.27040033046654	56.80989835608556	68.69423585659892
3998	73.97791042634837	61.46353666554873	69.13528617358006
4000	63.70224593825711	68.0330041062126	58.70933236798324
